# Supplementary material for: Global, regional and national mortality burden of laryngeal cancer attributable to occupational exposure to sulfuric acid and asbestos: 1990–2021 and projections to 2040
Source: Front Public Health. 2025 Jul 18;13:1602789. doi: 10.3389/fpubh.2025.1602789 (PMC12315700; doi:10.3389/fpubh.2025.1602789)
Supplement: Supplementary file 2 [file Data_Sheet_2.zip]

Archive with 68 entries (56 files):
- original data/
- original data/Asbestos/
- original data/Asbestos/S18 Age-double-y 石棉-数据.csv
- original data/Asbestos/S19 number Trend 石棉-数据.csv
- original data/Asbestos/S20 ASR Trend 石棉-数据.csv
- original data/Asbestos/S21 21District-M&F B 石棉-数据.csv
- original data/Asbestos/S22 21District-year 石棉-数据.csv
- original data/Asbestos/S23 21EAPC-year 石棉.-数据.csv
- original data/Asbestos/S24 SDI-21 石棉-数据.csv
- original data/Asbestos/S25 map_2021 石棉-数据.csv
- original data/Asbestos/S26 map_EAPC 石棉-数据.csv
- original data/Asbestos/S27 SDI 204 石棉-数据.csv
- original data/Asbestos/S28 APC RR 石棉-数据.csv
- original data/Asbestos/S29 Decomposition analysis 石棉 both-数据.csv
- original data/Asbestos/S30 Decomposition analysis 石棉 female-数据.csv
- original data/Asbestos/S31 Decomposition analysis 石棉 male-数据.csv
- original data/Asbestos/S32 Frontier 石棉-数据.csv
- original data/Asbestos/S33 石棉BAPC  number.csv
- original data/Asbestos/S34  石棉BAPC  ASR.csv
- original data/Sulfuric acid/
- original data/Sulfuric acid/S1 Age-double-y硫酸-数据.csv
- original data/Sulfuric acid/S10 SDI-204 硫酸-数据.csv
- original data/Sulfuric acid/S11 APC RR 硫酸-数据.csv
- original data/Sulfuric acid/S12 Decomposition analysis both 硫酸-数据.csv
- original data/Sulfuric acid/S13 Decomposition analysis female 硫酸-数据.csv
- original data/Sulfuric acid/S14 Decomposition analysis male 硫酸-数据.csv
- original data/Sulfuric acid/S15 Frontier 硫酸-数据.csv
- original data/Sulfuric acid/S16  硫酸BAPC number.csv
- original data/Sulfuric acid/S17  硫酸BAPC ASR.csv
- original data/Sulfuric acid/S2 number Trend 硫酸-数据.csv
- original data/Sulfuric acid/S3 ASR Trend 硫酸-数据.csv
- original data/Sulfuric acid/S4  21District-M&F 硫酸-数据.csv
- original data/Sulfuric acid/S5 21District-year 硫酸-数据.csv
- original data/Sulfuric acid/S6  21EAPC-year 硫酸-数据.csv
- original data/Sulfuric acid/S7 SDI-21 硫酸-数据.csv
- original data/Sulfuric acid/S8  map_2021硫酸-数据.csv
- original data/Sulfuric acid/S9  map_EAPC 硫酸-数据.csv
- original data/The earliest original data/
- original data/The earliest original data/1 Occupational exposure to sulfuric acid/
- original data/The earliest original data/1 Occupational exposure to sulfuric acid/1 global+5SDI/
- original data/The earliest original data/1 Occupational exposure to sulfuric acid/1 global+5SDI/citation.txt
- original data/The earliest original data/1 Occupational exposure to sulfuric acid/1 global+5SDI/IHME-GBD_2021_DATA-96490954-1.csv
- original data/The earliest original data/1 Occupational exposure to sulfuric acid/1 global+5SDI/IHME-GBD_2021_DATA-96490954-1.zip
- original data/The earliest original data/1 Occupational exposure to sulfuric acid/2 21regions/
- original data/The earliest original data/1 Occupational exposure to sulfuric acid/2 21regions/citation.txt
- original data/The earliest original data/1 Occupational exposure to sulfuric acid/2 21regions/IHME-GBD_2021_DATA-28161288-1.csv
- original data/The earliest original data/1 Occupational exposure to sulfuric acid/2 21regions/IHME-GBD_2021_DATA-28161288-1.zip
- original data/The earliest original data/1 Occupational exposure to sulfuric acid/3 204countries/
- original data/The earliest original data/1 Occupational exposure to sulfuric acid/3 204countries/citation.txt
- original data/The earliest original data/1 Occupational exposure to sulfuric acid/3 204countries/IHME-GBD_2021_DATA-169d3d56-1.csv
- original data/The earliest original data/1 Occupational exposure to sulfuric acid/3 204countries/IHME-GBD_2021_DATA-169d3d56-1.zip
- original data/The earliest original data/2 Occupational exposure to asbestos/
- original data/The earliest original data/2 Occupational exposure to asbestos/1 globa+5SDI/
- original data/The earliest original data/2 Occupational exposure to asbestos/1 globa+5SDI/citation.txt
- original data/The earliest original data/2 Occupational exposure to asbestos/1 globa+5SDI/IHME-GBD_2021_DATA-7e92d181-1.csv
- original data/The earliest original data/2 Occupational exposure to asbestos/1 globa+5SDI/IHME-GBD_2021_DATA-7e92d181-1.zip
- original data/The earliest original data/2 Occupational exposure to asbestos/2 21regions/
- original data/The earliest original data/2 Occupational exposure to asbestos/2 21regions/citation.txt
- original data/The earliest original data/2 Occupational exposure to asbestos/2 21regions/IHME-GBD_2021_DATA-77b90912-1.csv
- original data/The earliest original data/2 Occupational exposure to asbestos/2 21regions/IHME-GBD_2021_DATA-77b90912-1.zip
- original data/The earliest original data/2 Occupational exposure to asbestos/3 204countries/
- original data/The earliest original data/2 Occupational exposure to asbestos/3 204countries/citation.txt
- original data/The earliest original data/2 Occupational exposure to asbestos/3 204countries/IHME-GBD_2021_DATA-f474d55f-1.csv
- original data/The earliest original data/2 Occupational exposure to asbestos/3 204countries/IHME-GBD_2021_DATA-f474d55f-1.zip
- original data/The earliest original data/职业暴露石棉 204国家原始数据.csv
- original data/The earliest original data/职业暴露石棉+21地区+5SDI+global原始数据.csv
- original data/The earliest original data/职业暴露硫酸 204国家原始数据 .csv
- original data/The earliest original data/职业暴露硫酸+21地区+5SDI+global原始数据.csv
