# Supplementary material for: Global, regional and national mortality burden of laryngeal cancer attributable to occupational exposure to sulfuric acid and asbestos: 1990–2021 and projections to 2040
Source: Front Public Health. 2025 Jul 18;13:1602789. doi: 10.3389/fpubh.2025.1602789 (PMC12315700; doi:10.3389/fpubh.2025.1602789)
Supplement: Supplementary file 2 [file Data_Sheet_2.zip › original data/Asbestos/S18 Age-double-y 石棉-数据.csv]

	measure_name	location_name	sex_name	age_name	cause_name	rei_name	metric_name	year	val	upper	lower
1	Deaths	Global	Male	20-24 years	Larynx cancer	Occupational exposure to asbestos	Number	2021	0.0002778743994519	0.0014276073685072	6.326658777e-7
2	Deaths	Global	Female	20-24 years	Larynx cancer	Occupational exposure to asbestos	Number	2021	0.0002628493226707	0.0008051366851133	0.0000131560645417
3	Deaths	Global	Male	20-24 years	Larynx cancer	Occupational exposure to asbestos	Rate	2021	9.158e-8	4.7053e-7	2.099999999999999e-10
4	Deaths	Global	Female	20-24 years	Larynx cancer	Occupational exposure to asbestos	Rate	2021	8.948e-8	2.7409e-7	4.48e-9
5	Deaths	Global	Male	25-29 years	Larynx cancer	Occupational exposure to asbestos	Number	2021	0.0044520541074193	0.012574953669297	0.0005436196079318
6	Deaths	Global	Female	25-29 years	Larynx cancer	Occupational exposure to asbestos	Number	2021	0.0025768354461781	0.0060509176000267	0.0006033148409588
7	Deaths	Global	Male	25-29 years	Larynx cancer	Occupational exposure to asbestos	Rate	2021	0.00000149721	0.00000422892	1.8282e-7
8	Deaths	Global	Female	25-29 years	Larynx cancer	Occupational exposure to asbestos	Rate	2021	8.8555e-7	0.00000207944	2.0733e-7
9	Deaths	Global	Male	30-34 years	Larynx cancer	Occupational exposure to asbestos	Number	2021	0.0262937661879691	0.0665008043947656	0.00530260144725
10	Deaths	Global	Female	30-34 years	Larynx cancer	Occupational exposure to asbestos	Number	2021	0.0067612091875215	0.0147523678971268	0.0019155291096147
11	Deaths	Global	Male	30-34 years	Larynx cancer	Occupational exposure to asbestos	Rate	2021	0.00000860541	0.00002176435	0.00000173543
12	Deaths	Global	Female	30-34 years	Larynx cancer	Occupational exposure to asbestos	Rate	2021	0.0000022618	0.00000493504	6.4079e-7
13	Deaths	Global	Male	35-39 years	Larynx cancer	Occupational exposure to asbestos	Number	2021	0.3692725828011394	0.7212460433445085	0.1518038193593203
14	Deaths	Global	Female	35-39 years	Larynx cancer	Occupational exposure to asbestos	Number	2021	0.0520022585096363	0.0946823312232853	0.0205630738893739
15	Deaths	Global	Male	35-39 years	Larynx cancer	Occupational exposure to asbestos	Rate	2021	0.0001304558	0.0002548002	0.00005362892
16	Deaths	Global	Female	35-39 years	Larynx cancer	Occupational exposure to asbestos	Rate	2021	0.00001871913	0.00003408258	0.000007402040000000001
17	Deaths	Global	Male	40-44 years	Larynx cancer	Occupational exposure to asbestos	Number	2021	3.088215400173759	5.485953810352506	1.34911941434447
18	Deaths	Global	Female	40-44 years	Larynx cancer	Occupational exposure to asbestos	Number	2021	0.2051656997527652	0.3672937026720801	0.0833817585795248
19	Deaths	Global	Male	40-44 years	Larynx cancer	Occupational exposure to asbestos	Rate	2021	0.00122470017	0.0021755764	0.00053502316
20	Deaths	Global	Female	40-44 years	Larynx cancer	Occupational exposure to asbestos	Rate	2021	0.00008269814	0.00014804866	0.0000336095
21	Deaths	Global	Male	45-49 years	Larynx cancer	Occupational exposure to asbestos	Number	2021	17.00985869008177	28.05168220686913	8.568931430543543
22	Deaths	Global	Female	45-49 years	Larynx cancer	Occupational exposure to asbestos	Number	2021	0.6036509298345213	1.014990978789354	0.2631689656286398
23	Deaths	Global	Male	45-49 years	Larynx cancer	Occupational exposure to asbestos	Rate	2021	0.00715114443	0.01179325675	0.00360247944
24	Deaths	Global	Female	45-49 years	Larynx cancer	Occupational exposure to asbestos	Rate	2021	0.00025617227	0.00043073327	0.00011168142
25	Deaths	Global	Male	50-54 years	Larynx cancer	Occupational exposure to asbestos	Number	2021	69.10541011263501	111.7828724594844	35.05811930692484
26	Deaths	Global	Female	50-54 years	Larynx cancer	Occupational exposure to asbestos	Number	2021	2.116409581125195	3.421695498426526	0.9443647742142044
27	Deaths	Global	Male	50-54 years	Larynx cancer	Occupational exposure to asbestos	Rate	2021	0.0311313094	0.05035708757000001	0.01579333886
28	Deaths	Global	Female	50-54 years	Larynx cancer	Occupational exposure to asbestos	Rate	2021	0.00094930708	0.00153478788	0.00042359106
29	Deaths	Global	Male	55-59 years	Larynx cancer	Occupational exposure to asbestos	Number	2021	172.6472591274424	274.9376583880114	90.68694591732005
30	Deaths	Global	Female	55-59 years	Larynx cancer	Occupational exposure to asbestos	Number	2021	6.289391699605344	10.11322825084943	2.98153422316191
31	Deaths	Global	Male	55-59 years	Larynx cancer	Occupational exposure to asbestos	Rate	2021	0.08866232895	0.14119316595	0.04657192862999999
32	Deaths	Global	Female	55-59 years	Larynx cancer	Occupational exposure to asbestos	Rate	2021	0.00312899574	0.00503136863	0.00148332435
33	Deaths	Global	Male	60-64 years	Larynx cancer	Occupational exposure to asbestos	Number	2021	271.3794959646759	421.3542526466442	144.3294385538066
34	Deaths	Global	Female	60-64 years	Larynx cancer	Occupational exposure to asbestos	Number	2021	10.64258161185583	17.25892858073111	4.861325794170996
35	Deaths	Global	Male	60-64 years	Larynx cancer	Occupational exposure to asbestos	Rate	2021	0.17447914961	0.27090304455	0.09279432705
36	Deaths	Global	Female	60-64 years	Larynx cancer	Occupational exposure to asbestos	Rate	2021	0.00646922452	0.01049105264	0.00295501685
37	Deaths	Global	Male	65-69 years	Larynx cancer	Occupational exposure to asbestos	Number	2021	412.8005712552993	646.4984961226089	219.3072477687696
38	Deaths	Global	Female	65-69 years	Larynx cancer	Occupational exposure to asbestos	Number	2021	19.60916951376774	31.80791997194441	9.071165909316946
39	Deaths	Global	Male	65-69 years	Larynx cancer	Occupational exposure to asbestos	Rate	2021	0.31312329281	0.4903911283	0.16635201678
40	Deaths	Global	Female	65-69 years	Larynx cancer	Occupational exposure to asbestos	Rate	2021	0.01361663517	0.02208746481	0.00629903048999999
41	Deaths	Global	Male	70-74 years	Larynx cancer	Occupational exposure to asbestos	Number	2021	588.1718674738968	893.8679576327434	315.8983840744251
42	Deaths	Global	Female	70-74 years	Larynx cancer	Occupational exposure to asbestos	Number	2021	30.35735635186	49.50306904675661	14.4133866254967
43	Deaths	Global	Male	70-74 years	Larynx cancer	Occupational exposure to asbestos	Rate	2021	0.61019115021	0.92733152904	0.32772461416
44	Deaths	Global	Female	70-74 years	Larynx cancer	Occupational exposure to asbestos	Rate	2021	0.02773683355	0.04522984052	0.0131691871
45	Deaths	Global	Male	75-79 years	Larynx cancer	Occupational exposure to asbestos	Number	2021	581.4597019224257	895.7407919435439	323.2516267286956
46	Deaths	Global	Female	75-79 years	Larynx cancer	Occupational exposure to asbestos	Number	2021	32.52903021087667	52.45699024858525	15.46428200534511
47	Deaths	Global	Male	75-79 years	Larynx cancer	Occupational exposure to asbestos	Rate	2021	0.97255656613	1.49822693796	0.5406746005799999
48	Deaths	Global	Female	75-79 years	Larynx cancer	Occupational exposure to asbestos	Rate	2021	0.04511799766	0.07275822083	0.0214490698
49	Deaths	Global	Male	80-84 years	Larynx cancer	Occupational exposure to asbestos	Number	2021	539.413481803063	806.1703401038985	296.7734263431141
50	Deaths	Global	Female	80-84 years	Larynx cancer	Occupational exposure to asbestos	Number	2021	33.74349497656433	55.23320798254099	15.03054322008062
51	Deaths	Global	Male	80-84 years	Larynx cancer	Occupational exposure to asbestos	Rate	2021	1.47172189704	2.1995344616	0.80970899828
52	Deaths	Global	Female	80-84 years	Larynx cancer	Occupational exposure to asbestos	Rate	2021	0.06625309924	0.1084467158	0.02951146798
53	Deaths	Global	Male	85-89 years	Larynx cancer	Occupational exposure to asbestos	Number	2021	361.2346701958606	541.1413310965994	200.4779780233685
54	Deaths	Global	Female	85-89 years	Larynx cancer	Occupational exposure to asbestos	Number	2021	25.42896296416288	41.68701015593135	10.18433893702958
55	Deaths	Global	Male	85-89 years	Larynx cancer	Occupational exposure to asbestos	Rate	2021	2.09379122235	3.13656761818	1.16201202512
56	Deaths	Global	Female	85-89 years	Larynx cancer	Occupational exposure to asbestos	Rate	2021	0.08932117552	0.14642880861	0.03577326872999999
57	Deaths	Global	Male	90-94 years	Larynx cancer	Occupational exposure to asbestos	Number	2021	155.7456688019346	233.5159127894095	81.52187167005874
58	Deaths	Global	Female	90-94 years	Larynx cancer	Occupational exposure to asbestos	Number	2021	13.66372106146927	22.4075272988514	5.085121417335428
59	Deaths	Global	Male	90-94 years	Larynx cancer	Occupational exposure to asbestos	Rate	2021	2.67214025895	4.00645023692	1.39867693882
60	Deaths	Global	Female	90-94 years	Larynx cancer	Occupational exposure to asbestos	Rate	2021	0.11328963733	0.18578691923	0.04216212835
61	Deaths	Global	Male	95+ years	Larynx cancer	Occupational exposure to asbestos	Number	2021	39.01752465115944	60.49501605266884	19.38553772249082
62	Deaths	Global	Female	95+ years	Larynx cancer	Occupational exposure to asbestos	Number	2021	5.270573567513857	8.949470805029401	1.940718367901726
63	Deaths	Global	Male	95+ years	Larynx cancer	Occupational exposure to asbestos	Rate	2021	2.5804526397	4.00088230244	1.28207677025
64	Deaths	Global	Female	95+ years	Larynx cancer	Occupational exposure to asbestos	Rate	2021	0.13382977447	0.2272438937	0.04927848899
