# Supplementary material for: Global, regional and national mortality burden of laryngeal cancer attributable to occupational exposure to sulfuric acid and asbestos: 1990–2021 and projections to 2040
Source: Front Public Health. 2025 Jul 18;13:1602789. doi: 10.3389/fpubh.2025.1602789 (PMC12315700; doi:10.3389/fpubh.2025.1602789)
Supplement: Supplementary file 2 [file Data_Sheet_2.zip › original data/Asbestos/S19 number Trend 石棉-数据.csv]

	measure_name	location_name	sex_name	age_name	cause_name	rei_name	metric_name	location_namex	year	val	upper	lower
1	Deaths	Global	Male	All ages	Larynx cancer	Occupational exposure to asbestos	Number	Global	1990	2675.297728408472	4057.767014869954	1494.559254865333
2	Deaths	Global	Female	All ages	Larynx cancer	Occupational exposure to asbestos	Number	Global	1990	119.5468324711679	185.35489625031	59.93651440984338
3	Deaths	Global	Both	All ages	Larynx cancer	Occupational exposure to asbestos	Number	Global	1990	2794.84456087964	4157.600659964619	1605.964549927621
4	Deaths	Global	Male	All ages	Larynx cancer	Occupational exposure to asbestos	Number	Global	1991	2690.589656870886	4106.791364843352	1502.369786079988
5	Deaths	Global	Female	All ages	Larynx cancer	Occupational exposure to asbestos	Number	Global	1991	124.7724585064775	193.1532455943552	62.69867753268905
6	Deaths	Global	Both	All ages	Larynx cancer	Occupational exposure to asbestos	Number	Global	1991	2815.362115377363	4210.080674423414	1624.490049028557
7	Deaths	Global	Male	All ages	Larynx cancer	Occupational exposure to asbestos	Number	Global	1992	2708.396701251176	4142.639508030691	1497.616221221131
8	Deaths	Global	Female	All ages	Larynx cancer	Occupational exposure to asbestos	Number	Global	1992	127.7632030717466	201.2976989439177	63.90329287212291
9	Deaths	Global	Both	All ages	Larynx cancer	Occupational exposure to asbestos	Number	Global	1992	2836.159904322919	4245.014022736329	1638.289811079175
10	Deaths	Global	Male	All ages	Larynx cancer	Occupational exposure to asbestos	Number	Global	1993	2768.861660825299	4219.391294559275	1529.275446514152
11	Deaths	Global	Female	All ages	Larynx cancer	Occupational exposure to asbestos	Number	Global	1993	130.3910713733476	204.0191142288647	63.88657583463574
12	Deaths	Global	Both	All ages	Larynx cancer	Occupational exposure to asbestos	Number	Global	1993	2899.252732198652	4327.300758454143	1661.369201475694
13	Deaths	Global	Male	All ages	Larynx cancer	Occupational exposure to asbestos	Number	Global	1994	2781.236715305336	4246.391591414053	1532.452680182
14	Deaths	Global	Female	All ages	Larynx cancer	Occupational exposure to asbestos	Number	Global	1994	130.5013857067428	203.1338782236236	64.2630824653627
15	Deaths	Global	Both	All ages	Larynx cancer	Occupational exposure to asbestos	Number	Global	1994	2911.738101012077	4355.761692541973	1662.611054488402
16	Deaths	Global	Male	All ages	Larynx cancer	Occupational exposure to asbestos	Number	Global	1995	2803.889403866189	4276.546465450138	1550.200335335388
17	Deaths	Global	Female	All ages	Larynx cancer	Occupational exposure to asbestos	Number	Global	1995	129.8112775815294	200.400136291055	63.70401878558003
18	Deaths	Global	Both	All ages	Larynx cancer	Occupational exposure to asbestos	Number	Global	1995	2933.700681447719	4382.983169490817	1673.066671269041
19	Deaths	Global	Male	All ages	Larynx cancer	Occupational exposure to asbestos	Number	Global	1996	2774.123041739921	4247.711997589695	1529.658415814663
20	Deaths	Global	Female	All ages	Larynx cancer	Occupational exposure to asbestos	Number	Global	1996	129.2506075474393	200.0670081243161	63.26447433882397
21	Deaths	Global	Both	All ages	Larynx cancer	Occupational exposure to asbestos	Number	Global	1996	2903.373649287357	4354.761495355656	1648.898598677041
22	Deaths	Global	Male	All ages	Larynx cancer	Occupational exposure to asbestos	Number	Global	1997	2744.20331090616	4188.273150993074	1512.507793541291
23	Deaths	Global	Female	All ages	Larynx cancer	Occupational exposure to asbestos	Number	Global	1997	127.7933981377902	199.7239238605833	62.86318897658515
24	Deaths	Global	Both	All ages	Larynx cancer	Occupational exposure to asbestos	Number	Global	1997	2871.996709043952	4317.520561916985	1630.015911016946
25	Deaths	Global	Male	All ages	Larynx cancer	Occupational exposure to asbestos	Number	Global	1998	2721.536788421174	4159.52388914398	1497.843862836996
26	Deaths	Global	Female	All ages	Larynx cancer	Occupational exposure to asbestos	Number	Global	1998	128.1575544325453	200.044393416284	63.07036666184064
27	Deaths	Global	Both	All ages	Larynx cancer	Occupational exposure to asbestos	Number	Global	1998	2849.69434285372	4242.171118828092	1604.921799980164
28	Deaths	Global	Male	All ages	Larynx cancer	Occupational exposure to asbestos	Number	Global	1999	2718.911844899405	4177.822818742457	1495.63116192964
29	Deaths	Global	Female	All ages	Larynx cancer	Occupational exposure to asbestos	Number	Global	1999	129.4320544045048	202.257468393338	63.71509902571076
30	Deaths	Global	Both	All ages	Larynx cancer	Occupational exposure to asbestos	Number	Global	1999	2848.343899303908	4273.515714339463	1606.489415481281
31	Deaths	Global	Male	All ages	Larynx cancer	Occupational exposure to asbestos	Number	Global	2000	2719.628145710884	4165.921074858	1506.714842736972
32	Deaths	Global	Female	All ages	Larynx cancer	Occupational exposure to asbestos	Number	Global	2000	127.4364633990022	198.0071661274922	62.26657044190148
33	Deaths	Global	Both	All ages	Larynx cancer	Occupational exposure to asbestos	Number	Global	2000	2847.064609109882	4302.793585692036	1610.85213268595
34	Deaths	Global	Male	All ages	Larynx cancer	Occupational exposure to asbestos	Number	Global	2001	2721.988861515487	4168.294342036656	1502.297587797324
35	Deaths	Global	Female	All ages	Larynx cancer	Occupational exposure to asbestos	Number	Global	2001	127.1091853167996	198.3445185202021	61.43164014556961
36	Deaths	Global	Both	All ages	Larynx cancer	Occupational exposure to asbestos	Number	Global	2001	2849.098046832289	4306.185928620503	1608.57358656876
37	Deaths	Global	Male	All ages	Larynx cancer	Occupational exposure to asbestos	Number	Global	2002	2735.512940938619	4202.797378258089	1510.502759992621
38	Deaths	Global	Female	All ages	Larynx cancer	Occupational exposure to asbestos	Number	Global	2002	129.055134925904	202.2045683792403	63.60404886744558
39	Deaths	Global	Both	All ages	Larynx cancer	Occupational exposure to asbestos	Number	Global	2002	2864.568075864528	4327.056471156601	1618.120406060892
40	Deaths	Global	Male	All ages	Larynx cancer	Occupational exposure to asbestos	Number	Global	2003	2758.188285599339	4254.722675962967	1522.384011942749
41	Deaths	Global	Female	All ages	Larynx cancer	Occupational exposure to asbestos	Number	Global	2003	131.7559032123538	204.9612494334116	64.77769419886799
42	Deaths	Global	Both	All ages	Larynx cancer	Occupational exposure to asbestos	Number	Global	2003	2889.944188811691	4362.498507458879	1633.507060365721
43	Deaths	Global	Male	All ages	Larynx cancer	Occupational exposure to asbestos	Number	Global	2004	2713.161275663723	4199.4104733058	1517.081518569935
44	Deaths	Global	Female	All ages	Larynx cancer	Occupational exposure to asbestos	Number	Global	2004	129.3842760797928	202.0622068207782	63.1673839767335
45	Deaths	Global	Both	All ages	Larynx cancer	Occupational exposure to asbestos	Number	Global	2004	2842.545551743514	4287.737079302245	1615.636334166645
46	Deaths	Global	Male	All ages	Larynx cancer	Occupational exposure to asbestos	Number	Global	2005	2728.370761226184	4168.866693333641	1524.866450385568
47	Deaths	Global	Female	All ages	Larynx cancer	Occupational exposure to asbestos	Number	Global	2005	132.9337370534191	210.3326854180785	65.09982138802714
48	Deaths	Global	Both	All ages	Larynx cancer	Occupational exposure to asbestos	Number	Global	2005	2861.304498279602	4288.743419128053	1630.871138256837
49	Deaths	Global	Male	All ages	Larynx cancer	Occupational exposure to asbestos	Number	Global	2006	2727.956241098376	4183.869038101431	1539.586496084679
50	Deaths	Global	Female	All ages	Larynx cancer	Occupational exposure to asbestos	Number	Global	2006	134.3447865231081	212.6984637455756	65.92491511215573
51	Deaths	Global	Both	All ages	Larynx cancer	Occupational exposure to asbestos	Number	Global	2006	2862.301027621488	4308.588149232321	1630.377533379608
52	Deaths	Global	Male	All ages	Larynx cancer	Occupational exposure to asbestos	Number	Global	2007	2747.438476652705	4199.948894758872	1547.853741930745
53	Deaths	Global	Female	All ages	Larynx cancer	Occupational exposure to asbestos	Number	Global	2007	136.7530821072779	217.3315263670135	66.82712683085276
54	Deaths	Global	Both	All ages	Larynx cancer	Occupational exposure to asbestos	Number	Global	2007	2884.191558759981	4332.482943642821	1650.630179509948
55	Deaths	Global	Male	All ages	Larynx cancer	Occupational exposure to asbestos	Number	Global	2008	2834.32208467504	4335.50980685284	1592.823244992565
56	Deaths	Global	Female	All ages	Larynx cancer	Occupational exposure to asbestos	Number	Global	2008	144.4235370732111	230.9169039378733	70.27987722014646
57	Deaths	Global	Both	All ages	Larynx cancer	Occupational exposure to asbestos	Number	Global	2008	2978.745621748251	4459.072588457993	1695.710454757959
58	Deaths	Global	Male	All ages	Larynx cancer	Occupational exposure to asbestos	Number	Global	2009	2885.255323739391	4391.699448315389	1629.070386397356
59	Deaths	Global	Female	All ages	Larynx cancer	Occupational exposure to asbestos	Number	Global	2009	148.0718586948356	235.991747017566	70.86074544905162
60	Deaths	Global	Both	All ages	Larynx cancer	Occupational exposure to asbestos	Number	Global	2009	3033.327182434227	4526.238954210001	1735.929160131253
61	Deaths	Global	Male	All ages	Larynx cancer	Occupational exposure to asbestos	Number	Global	2010	2920.131427811021	4479.211611562386	1631.378409870078
62	Deaths	Global	Female	All ages	Larynx cancer	Occupational exposure to asbestos	Number	Global	2010	154.7928465716506	249.1156796099266	74.40459403770888
63	Deaths	Global	Both	All ages	Larynx cancer	Occupational exposure to asbestos	Number	Global	2010	3074.924274382664	4603.387799095848	1755.668180268383
64	Deaths	Global	Male	All ages	Larynx cancer	Occupational exposure to asbestos	Number	Global	2011	3007.844439345085	4580.848125624056	1673.558654656539
65	Deaths	Global	Female	All ages	Larynx cancer	Occupational exposure to asbestos	Number	Global	2011	161.0698704436925	260.1618570824847	78.20270472911213
66	Deaths	Global	Both	All ages	Larynx cancer	Occupational exposure to asbestos	Number	Global	2011	3168.914309788775	4703.151050881363	1801.7759706446
67	Deaths	Global	Male	All ages	Larynx cancer	Occupational exposure to asbestos	Number	Global	2012	3062.096705569664	4611.452450743278	1708.96917291924
68	Deaths	Global	Female	All ages	Larynx cancer	Occupational exposure to asbestos	Number	Global	2012	164.6343638824146	265.9344463811915	79.9861331219718
69	Deaths	Global	Both	All ages	Larynx cancer	Occupational exposure to asbestos	Number	Global	2012	3226.731069452078	4791.655032215052	1827.6783282455
70	Deaths	Global	Male	All ages	Larynx cancer	Occupational exposure to asbestos	Number	Global	2013	3090.504914250939	4718.443568784076	1736.135253934274
71	Deaths	Global	Female	All ages	Larynx cancer	Occupational exposure to asbestos	Number	Global	2013	166.1077698056942	267.3071521194895	80.59036577428668
72	Deaths	Global	Both	All ages	Larynx cancer	Occupational exposure to asbestos	Number	Global	2013	3256.612684056638	4828.031359892053	1852.57978205417
73	Deaths	Global	Male	All ages	Larynx cancer	Occupational exposure to asbestos	Number	Global	2014	3105.750126887281	4724.720455063298	1741.72628126864
74	Deaths	Global	Female	All ages	Larynx cancer	Occupational exposure to asbestos	Number	Global	2014	166.0520837212151	266.737611388247	79.78431789947997
75	Deaths	Global	Both	All ages	Larynx cancer	Occupational exposure to asbestos	Number	Global	2014	3271.802210608492	4905.307617425256	1858.296417304516
76	Deaths	Global	Male	All ages	Larynx cancer	Occupational exposure to asbestos	Number	Global	2015	3135.819624160525	4764.184703996333	1746.816600898132
77	Deaths	Global	Female	All ages	Larynx cancer	Occupational exposure to asbestos	Number	Global	2015	172.0778363052861	275.5614157187129	81.97752399594414
78	Deaths	Global	Both	All ages	Larynx cancer	Occupational exposure to asbestos	Number	Global	2015	3307.897460465808	4941.837384428234	1868.516099497279
79	Deaths	Global	Male	All ages	Larynx cancer	Occupational exposure to asbestos	Number	Global	2016	3159.874085200732	4806.669197600118	1762.998033991558
80	Deaths	Global	Female	All ages	Larynx cancer	Occupational exposure to asbestos	Number	Global	2016	175.7512775333146	283.7828229167324	85.01980720154208
81	Deaths	Global	Both	All ages	Larynx cancer	Occupational exposure to asbestos	Number	Global	2016	3335.625362734049	5001.193532968051	1873.780429851603
82	Deaths	Global	Male	All ages	Larynx cancer	Occupational exposure to asbestos	Number	Global	2017	3170.887190418021	4849.349919980135	1739.740760375527
83	Deaths	Global	Female	All ages	Larynx cancer	Occupational exposure to asbestos	Number	Global	2017	173.6469876582812	283.3050192141324	82.53813262002836
84	Deaths	Global	Both	All ages	Larynx cancer	Occupational exposure to asbestos	Number	Global	2017	3344.534178076304	5055.423527099252	1887.831354421784
85	Deaths	Global	Male	All ages	Larynx cancer	Occupational exposure to asbestos	Number	Global	2018	3178.024505803381	4885.464832543466	1758.574787566253
86	Deaths	Global	Female	All ages	Larynx cancer	Occupational exposure to asbestos	Number	Global	2018	176.6186469189367	287.8085965448142	84.57521691300273
87	Deaths	Global	Both	All ages	Larynx cancer	Occupational exposure to asbestos	Number	Global	2018	3354.643152722317	5033.375205540693	1882.220976820202
88	Deaths	Global	Male	All ages	Larynx cancer	Occupational exposure to asbestos	Number	Global	2019	3171.07721192109	4828.497959311777	1769.340637876574
89	Deaths	Global	Female	All ages	Larynx cancer	Occupational exposure to asbestos	Number	Global	2019	176.5766810586241	288.8299533076156	85.56938341194503
90	Deaths	Global	Both	All ages	Larynx cancer	Occupational exposure to asbestos	Number	Global	2019	3347.65389297972	5015.75049319854	1906.631975908346
91	Deaths	Global	Male	All ages	Larynx cancer	Occupational exposure to asbestos	Number	Global	2020	3188.235655630614	4878.029294146719	1755.880176769198
92	Deaths	Global	Female	All ages	Larynx cancer	Occupational exposure to asbestos	Number	Global	2020	178.5411726707196	295.893250151385	82.49388617946462
93	Deaths	Global	Both	All ages	Larynx cancer	Occupational exposure to asbestos	Number	Global	2020	3366.776828301336	5068.318875890453	1873.828010449225
94	Deaths	Global	Male	All ages	Larynx cancer	Occupational exposure to asbestos	Number	Global	2021	3211.474021676144	4976.038219021547	1738.559018003814
95	Deaths	Global	Female	All ages	Larynx cancer	Occupational exposure to asbestos	Number	Global	2021	180.5211113208546	293.2152582373324	86.66378916619655
96	Deaths	Global	Both	All ages	Larynx cancer	Occupational exposure to asbestos	Number	Global	2021	3391.995132996999	5134.882931960176	1892.130590999357
97	Deaths	High SDI	Male	All ages	Larynx cancer	Occupational exposure to asbestos	Number	High SDI	1990	1409.48885526234	2066.231362069028	802.9828408481391
98	Deaths	High SDI	Female	All ages	Larynx cancer	Occupational exposure to asbestos	Number	High SDI	1990	56.50476683131281	86.54559371065932	28.70622929075284
99	Deaths	High SDI	Both	All ages	Larynx cancer	Occupational exposure to asbestos	Number	High SDI	1990	1465.993622093652	2123.131596028498	863.3876901745987
100	Deaths	High SDI	Male	All ages	Larynx cancer	Occupational exposure to asbestos	Number	High SDI	1991	1403.36184379677	2056.655778402729	799.4815789099395
101	Deaths	High SDI	Female	All ages	Larynx cancer	Occupational exposure to asbestos	Number	High SDI	1991	59.17813508004028	90.7089282499043	30.06937141641978
102	Deaths	High SDI	Both	All ages	Larynx cancer	Occupational exposure to asbestos	Number	High SDI	1991	1462.539978876809	2121.15572334394	858.553390286076
103	Deaths	High SDI	Male	All ages	Larynx cancer	Occupational exposure to asbestos	Number	High SDI	1992	1398.431348893602	2054.565150711155	795.779321636305
104	Deaths	High SDI	Female	All ages	Larynx cancer	Occupational exposure to asbestos	Number	High SDI	1992	59.8078771438249	92.16316797931816	30.27727089047949
105	Deaths	High SDI	Both	All ages	Larynx cancer	Occupational exposure to asbestos	Number	High SDI	1992	1458.239226037429	2119.634796575989	851.5220531175828
106	Deaths	High SDI	Male	All ages	Larynx cancer	Occupational exposure to asbestos	Number	High SDI	1993	1414.297644253114	2072.274115805581	804.7207438860763
107	Deaths	High SDI	Female	All ages	Larynx cancer	Occupational exposure to asbestos	Number	High SDI	1993	61.33446975666397	94.69844948146796	30.8482459249834
108	Deaths	High SDI	Both	All ages	Larynx cancer	Occupational exposure to asbestos	Number	High SDI	1993	1475.632114009779	2135.461910333473	859.1520223885342
109	Deaths	High SDI	Male	All ages	Larynx cancer	Occupational exposure to asbestos	Number	High SDI	1994	1389.743787985887	2028.379965193809	788.5725214834233
110	Deaths	High SDI	Female	All ages	Larynx cancer	Occupational exposure to asbestos	Number	High SDI	1994	61.30533955269903	94.53559389212673	30.72762616143453
111	Deaths	High SDI	Both	All ages	Larynx cancer	Occupational exposure to asbestos	Number	High SDI	1994	1451.049127538586	2088.840409153841	845.0261629667987
112	Deaths	High SDI	Male	All ages	Larynx cancer	Occupational exposure to asbestos	Number	High SDI	1995	1393.679759780809	2024.202283415309	795.3876324880572
113	Deaths	High SDI	Female	All ages	Larynx cancer	Occupational exposure to asbestos	Number	High SDI	1995	61.96899181530734	95.58214261517124	31.00553043019064
114	Deaths	High SDI	Both	All ages	Larynx cancer	Occupational exposure to asbestos	Number	High SDI	1995	1455.648751596118	2092.616679104449	853.0853067915872
115	Deaths	High SDI	Male	All ages	Larynx cancer	Occupational exposure to asbestos	Number	High SDI	1996	1369.614661458165	1983.608080630789	775.7985746850275
116	Deaths	High SDI	Female	All ages	Larynx cancer	Occupational exposure to asbestos	Number	High SDI	1996	61.76894050418552	95.33283791438852	30.96297789423071
117	Deaths	High SDI	Both	All ages	Larynx cancer	Occupational exposure to asbestos	Number	High SDI	1996	1431.383601962349	2048.305149035642	841.5373664706567
118	Deaths	High SDI	Male	All ages	Larynx cancer	Occupational exposure to asbestos	Number	High SDI	1997	1339.22714860923	1940.04451171169	754.2632732241659
119	Deaths	High SDI	Female	All ages	Larynx cancer	Occupational exposure to asbestos	Number	High SDI	1997	60.31832880164385	92.96480330939642	30.28916961832522
120	Deaths	High SDI	Both	All ages	Larynx cancer	Occupational exposure to asbestos	Number	High SDI	1997	1399.545477410875	2005.211273863089	819.9977883260485
121	Deaths	High SDI	Male	All ages	Larynx cancer	Occupational exposure to asbestos	Number	High SDI	1998	1330.407971315677	1924.294714015503	747.4699738818747
122	Deaths	High SDI	Female	All ages	Larynx cancer	Occupational exposure to asbestos	Number	High SDI	1998	60.75474430548249	93.8847713608728	30.6054911327993
123	Deaths	High SDI	Both	All ages	Larynx cancer	Occupational exposure to asbestos	Number	High SDI	1998	1391.162715621161	1993.048596987832	809.1910819288878
124	Deaths	High SDI	Male	All ages	Larynx cancer	Occupational exposure to asbestos	Number	High SDI	1999	1334.692717386009	1934.00544028554	747.3839276254872
125	Deaths	High SDI	Female	All ages	Larynx cancer	Occupational exposure to asbestos	Number	High SDI	1999	61.56711046727482	95.26231948868	31.04949825627979
126	Deaths	High SDI	Both	All ages	Larynx cancer	Occupational exposure to asbestos	Number	High SDI	1999	1396.259827853285	1995.801342884521	810.4408339465833
127	Deaths	High SDI	Male	All ages	Larynx cancer	Occupational exposure to asbestos	Number	High SDI	2000	1332.99807688511	1922.237759234625	747.7874548704392
128	Deaths	High SDI	Female	All ages	Larynx cancer	Occupational exposure to asbestos	Number	High SDI	2000	59.21036436654153	91.02611017794244	29.83953172462475
129	Deaths	High SDI	Both	All ages	Larynx cancer	Occupational exposure to asbestos	Number	High SDI	2000	1392.208441251651	1983.261677942842	808.7553132770099
130	Deaths	High SDI	Male	All ages	Larynx cancer	Occupational exposure to asbestos	Number	High SDI	2001	1322.215016626965	1899.701542936865	743.608401954205
131	Deaths	High SDI	Female	All ages	Larynx cancer	Occupational exposure to asbestos	Number	High SDI	2001	57.23206563175211	87.64407907340066	28.76727895357181
132	Deaths	High SDI	Both	All ages	Larynx cancer	Occupational exposure to asbestos	Number	High SDI	2001	1379.447082258717	1959.725239223889	799.1641109777793
133	Deaths	High SDI	Male	All ages	Larynx cancer	Occupational exposure to asbestos	Number	High SDI	2002	1322.46012060395	1895.243568794638	741.4141682021948
134	Deaths	High SDI	Female	All ages	Larynx cancer	Occupational exposure to asbestos	Number	High SDI	2002	57.86886491022651	88.41557480773777	29.16847418393564
135	Deaths	High SDI	Both	All ages	Larynx cancer	Occupational exposure to asbestos	Number	High SDI	2002	1380.328985514177	1953.358494291744	799.2097257923949
136	Deaths	High SDI	Male	All ages	Larynx cancer	Occupational exposure to asbestos	Number	High SDI	2003	1323.761454470705	1898.037135414511	745.2321793870792
137	Deaths	High SDI	Female	All ages	Larynx cancer	Occupational exposure to asbestos	Number	High SDI	2003	59.30959332995719	91.11138561922314	29.89555362579092
138	Deaths	High SDI	Both	All ages	Larynx cancer	Occupational exposure to asbestos	Number	High SDI	2003	1383.071047800661	1951.150568478575	801.7632528043114
139	Deaths	High SDI	Male	All ages	Larynx cancer	Occupational exposure to asbestos	Number	High SDI	2004	1292.520563988997	1853.571143869813	730.2778092290501
140	Deaths	High SDI	Female	All ages	Larynx cancer	Occupational exposure to asbestos	Number	High SDI	2004	57.27809082164831	88.59408129159681	28.73249842839617
141	Deaths	High SDI	Both	All ages	Larynx cancer	Occupational exposure to asbestos	Number	High SDI	2004	1349.798654810645	1907.431877843144	784.4908720213357
142	Deaths	High SDI	Male	All ages	Larynx cancer	Occupational exposure to asbestos	Number	High SDI	2005	1290.734829993215	1855.195520167202	725.2642715618822
143	Deaths	High SDI	Female	All ages	Larynx cancer	Occupational exposure to asbestos	Number	High SDI	2005	58.7470390200665	91.17094766578884	29.51270446581225
144	Deaths	High SDI	Both	All ages	Larynx cancer	Occupational exposure to asbestos	Number	High SDI	2005	1349.481869013282	1902.934873046576	781.3094173747701
145	Deaths	High SDI	Male	All ages	Larynx cancer	Occupational exposure to asbestos	Number	High SDI	2006	1287.529341066499	1849.611734905366	726.1197123522983
146	Deaths	High SDI	Female	All ages	Larynx cancer	Occupational exposure to asbestos	Number	High SDI	2006	59.41466551340668	93.21115809766717	29.84632472794586
147	Deaths	High SDI	Both	All ages	Larynx cancer	Occupational exposure to asbestos	Number	High SDI	2006	1346.944006579906	1902.852449961277	779.9426094104446
148	Deaths	High SDI	Male	All ages	Larynx cancer	Occupational exposure to asbestos	Number	High SDI	2007	1278.51463070864	1836.323350084284	720.6649216443216
149	Deaths	High SDI	Female	All ages	Larynx cancer	Occupational exposure to asbestos	Number	High SDI	2007	59.17390289264171	93.03976290480938	29.59133110451575
150	Deaths	High SDI	Both	All ages	Larynx cancer	Occupational exposure to asbestos	Number	High SDI	2007	1337.688533601284	1890.506803984382	773.0583454831461
151	Deaths	High SDI	Male	All ages	Larynx cancer	Occupational exposure to asbestos	Number	High SDI	2008	1301.016937044568	1871.67376051808	737.608992896238
152	Deaths	High SDI	Female	All ages	Larynx cancer	Occupational exposure to asbestos	Number	High SDI	2008	61.93964664749988	97.39590328564984	30.94530818964834
153	Deaths	High SDI	Both	All ages	Larynx cancer	Occupational exposure to asbestos	Number	High SDI	2008	1362.95658369207	1926.901318458512	788.5372449296285
154	Deaths	High SDI	Male	All ages	Larynx cancer	Occupational exposure to asbestos	Number	High SDI	2009	1321.859732438956	1903.401874959161	751.8238155651637
155	Deaths	High SDI	Female	All ages	Larynx cancer	Occupational exposure to asbestos	Number	High SDI	2009	61.44204769222154	96.59567886378306	30.77719306549085
156	Deaths	High SDI	Both	All ages	Larynx cancer	Occupational exposure to asbestos	Number	High SDI	2009	1383.30178013118	1965.456340267329	801.2954398970787
157	Deaths	High SDI	Male	All ages	Larynx cancer	Occupational exposure to asbestos	Number	High SDI	2010	1327.392344558795	1910.149606396368	749.2148887475987
158	Deaths	High SDI	Female	All ages	Larynx cancer	Occupational exposure to asbestos	Number	High SDI	2010	62.81834246600036	99.44519797778835	31.32791538206538
159	Deaths	High SDI	Both	All ages	Larynx cancer	Occupational exposure to asbestos	Number	High SDI	2010	1390.210687024794	1980.057560785866	803.5710055259103
160	Deaths	High SDI	Male	All ages	Larynx cancer	Occupational exposure to asbestos	Number	High SDI	2011	1397.916359612597	2010.256313727434	786.1520915728879
161	Deaths	High SDI	Female	All ages	Larynx cancer	Occupational exposure to asbestos	Number	High SDI	2011	65.4530486952278	102.7399999586713	32.5509725521656
162	Deaths	High SDI	Both	All ages	Larynx cancer	Occupational exposure to asbestos	Number	High SDI	2011	1463.369408307827	2081.647622138289	846.787478145475
163	Deaths	High SDI	Male	All ages	Larynx cancer	Occupational exposure to asbestos	Number	High SDI	2012	1426.681212752569	2057.340911942921	798.1643005017755
164	Deaths	High SDI	Female	All ages	Larynx cancer	Occupational exposure to asbestos	Number	High SDI	2012	67.43974087310517	106.118280760245	33.55350690451807
165	Deaths	High SDI	Both	All ages	Larynx cancer	Occupational exposure to asbestos	Number	High SDI	2012	1494.120953625676	2128.477078417257	860.2703116324768
166	Deaths	High SDI	Male	All ages	Larynx cancer	Occupational exposure to asbestos	Number	High SDI	2013	1446.288985463896	2090.021806617183	811.2982531179591
167	Deaths	High SDI	Female	All ages	Larynx cancer	Occupational exposure to asbestos	Number	High SDI	2013	69.63157475049665	108.8954897922472	34.64327269230533
168	Deaths	High SDI	Both	All ages	Larynx cancer	Occupational exposure to asbestos	Number	High SDI	2013	1515.920560214394	2167.505808704365	868.3197938264633
169	Deaths	High SDI	Male	All ages	Larynx cancer	Occupational exposure to asbestos	Number	High SDI	2014	1445.960273193732	2081.826036385617	810.227068216017
170	Deaths	High SDI	Female	All ages	Larynx cancer	Occupational exposure to asbestos	Number	High SDI	2014	68.72441964280985	107.4088695922666	33.92503965111226
171	Deaths	High SDI	Both	All ages	Larynx cancer	Occupational exposure to asbestos	Number	High SDI	2014	1514.684692836541	2166.279954138759	870.7910335950578
172	Deaths	High SDI	Male	All ages	Larynx cancer	Occupational exposure to asbestos	Number	High SDI	2015	1452.080500849582	2107.739426693607	812.0591801521505
173	Deaths	High SDI	Female	All ages	Larynx cancer	Occupational exposure to asbestos	Number	High SDI	2015	72.65795855923987	113.1005928729851	35.62568874138974
174	Deaths	High SDI	Both	All ages	Larynx cancer	Occupational exposure to asbestos	Number	High SDI	2015	1524.738459408821	2184.177549810622	875.6289138943332
175	Deaths	High SDI	Male	All ages	Larynx cancer	Occupational exposure to asbestos	Number	High SDI	2016	1457.307344048217	2110.910572564733	817.2929230171346
176	Deaths	High SDI	Female	All ages	Larynx cancer	Occupational exposure to asbestos	Number	High SDI	2016	73.85290387993832	115.6514174859968	36.00596223570525
177	Deaths	High SDI	Both	All ages	Larynx cancer	Occupational exposure to asbestos	Number	High SDI	2016	1531.160247928155	2191.306783732242	884.918060604675
178	Deaths	High SDI	Male	All ages	Larynx cancer	Occupational exposure to asbestos	Number	High SDI	2017	1453.220148973544	2112.589082359713	820.6647088168945
179	Deaths	High SDI	Female	All ages	Larynx cancer	Occupational exposure to asbestos	Number	High SDI	2017	71.18221504573538	111.7919103045527	34.83688032781629
180	Deaths	High SDI	Both	All ages	Larynx cancer	Occupational exposure to asbestos	Number	High SDI	2017	1524.40236401928	2183.999134307537	880.7443149499202
181	Deaths	High SDI	Male	All ages	Larynx cancer	Occupational exposure to asbestos	Number	High SDI	2018	1441.848876350309	2111.192040872204	813.2831800788973
182	Deaths	High SDI	Female	All ages	Larynx cancer	Occupational exposure to asbestos	Number	High SDI	2018	72.13530542375071	113.118493643832	35.26927564603032
183	Deaths	High SDI	Both	All ages	Larynx cancer	Occupational exposure to asbestos	Number	High SDI	2018	1513.984181774058	2180.789677089276	870.7823885954306
184	Deaths	High SDI	Male	All ages	Larynx cancer	Occupational exposure to asbestos	Number	High SDI	2019	1421.508779152779	2090.454651499783	804.0288307624085
185	Deaths	High SDI	Female	All ages	Larynx cancer	Occupational exposure to asbestos	Number	High SDI	2019	70.88813662481685	110.5005930118135	34.37880340780181
186	Deaths	High SDI	Both	All ages	Larynx cancer	Occupational exposure to asbestos	Number	High SDI	2019	1492.396915777595	2151.685667852396	860.3135086398806
187	Deaths	High SDI	Male	All ages	Larynx cancer	Occupational exposure to asbestos	Number	High SDI	2020	1419.624023079201	2078.608722835325	804.7073451880433
188	Deaths	High SDI	Female	All ages	Larynx cancer	Occupational exposure to asbestos	Number	High SDI	2020	70.33530391556464	111.1794188878729	34.20304604217421
189	Deaths	High SDI	Both	All ages	Larynx cancer	Occupational exposure to asbestos	Number	High SDI	2020	1489.959326994765	2152.734983122413	862.925806038804
190	Deaths	High SDI	Male	All ages	Larynx cancer	Occupational exposure to asbestos	Number	High SDI	2021	1441.278852742198	2116.482324333944	814.4987656336555
191	Deaths	High SDI	Female	All ages	Larynx cancer	Occupational exposure to asbestos	Number	High SDI	2021	71.11209513244326	111.2932530859275	34.70687833498448
192	Deaths	High SDI	Both	All ages	Larynx cancer	Occupational exposure to asbestos	Number	High SDI	2021	1512.390947874643	2192.103051518101	879.5039335111849
193	Deaths	Low SDI	Male	All ages	Larynx cancer	Occupational exposure to asbestos	Number	Low SDI	1990	38.37443704436336	79.46865148298409	13.30259854913269
194	Deaths	Low SDI	Female	All ages	Larynx cancer	Occupational exposure to asbestos	Number	Low SDI	1990	0.4365487613674661	1.291538617731847	0.1057296267085375
195	Deaths	Low SDI	Both	All ages	Larynx cancer	Occupational exposure to asbestos	Number	Low SDI	1990	38.81098580573082	79.93470275225263	13.82474802334876
196	Deaths	Low SDI	Male	All ages	Larynx cancer	Occupational exposure to asbestos	Number	Low SDI	1991	39.17676440681578	82.29718764552798	13.91177592979581
197	Deaths	Low SDI	Female	All ages	Larynx cancer	Occupational exposure to asbestos	Number	Low SDI	1991	0.4396379784474218	1.250790411867606	0.0992110922193027
198	Deaths	Low SDI	Both	All ages	Larynx cancer	Occupational exposure to asbestos	Number	Low SDI	1991	39.6164023852632	82.77736786239655	14.36247985780288
199	Deaths	Low SDI	Male	All ages	Larynx cancer	Occupational exposure to asbestos	Number	Low SDI	1992	39.88565055723949	80.85938172813849	13.90232831594296
200	Deaths	Low SDI	Female	All ages	Larynx cancer	Occupational exposure to asbestos	Number	Low SDI	1992	0.4516563224725005	1.34147259468453	0.1051254553804767
201	Deaths	Low SDI	Both	All ages	Larynx cancer	Occupational exposure to asbestos	Number	Low SDI	1992	40.33730687971197	81.25726851683659	14.35746385011222
202	Deaths	Low SDI	Male	All ages	Larynx cancer	Occupational exposure to asbestos	Number	Low SDI	1993	41.16389563791147	85.42891287058305	14.97586839128624
203	Deaths	Low SDI	Female	All ages	Larynx cancer	Occupational exposure to asbestos	Number	Low SDI	1993	0.4671961460391421	1.396703992391661	0.1092436215348157
204	Deaths	Low SDI	Both	All ages	Larynx cancer	Occupational exposure to asbestos	Number	Low SDI	1993	41.63109178395054	85.81072833185871	15.1755024660836
205	Deaths	Low SDI	Male	All ages	Larynx cancer	Occupational exposure to asbestos	Number	Low SDI	1994	42.70347081143278	88.80590692856669	15.29558472617142
206	Deaths	Low SDI	Female	All ages	Larynx cancer	Occupational exposure to asbestos	Number	Low SDI	1994	0.4975691823129721	1.339089158805792	0.1223822524756996
207	Deaths	Low SDI	Both	All ages	Larynx cancer	Occupational exposure to asbestos	Number	Low SDI	1994	43.20103999374577	89.78287743854747	15.82517492710995
208	Deaths	Low SDI	Male	All ages	Larynx cancer	Occupational exposure to asbestos	Number	Low SDI	1995	43.26128154819008	86.44424241448165	15.67799622330286
209	Deaths	Low SDI	Female	All ages	Larynx cancer	Occupational exposure to asbestos	Number	Low SDI	1995	0.5028814833812216	1.412625691147042	0.1266285802717073
210	Deaths	Low SDI	Both	All ages	Larynx cancer	Occupational exposure to asbestos	Number	Low SDI	1995	43.76416303157134	87.21333862919286	16.68438618573525
211	Deaths	Low SDI	Male	All ages	Larynx cancer	Occupational exposure to asbestos	Number	Low SDI	1996	43.41942445690888	90.7599690071994	15.30587860611837
212	Deaths	Low SDI	Female	All ages	Larynx cancer	Occupational exposure to asbestos	Number	Low SDI	1996	0.5050844845057025	1.457987690717539	0.1200448406255439
213	Deaths	Low SDI	Both	All ages	Larynx cancer	Occupational exposure to asbestos	Number	Low SDI	1996	43.92450894141463	91.27176229259078	16.30153937583007
214	Deaths	Low SDI	Male	All ages	Larynx cancer	Occupational exposure to asbestos	Number	Low SDI	1997	44.71023248988325	90.84032313938704	16.91921049069168
215	Deaths	Low SDI	Female	All ages	Larynx cancer	Occupational exposure to asbestos	Number	Low SDI	1997	0.5215546232481435	1.438338953782464	0.125185600756281
216	Deaths	Low SDI	Both	All ages	Larynx cancer	Occupational exposure to asbestos	Number	Low SDI	1997	45.23178711313128	91.21638453508702	17.31660443420263
217	Deaths	Low SDI	Male	All ages	Larynx cancer	Occupational exposure to asbestos	Number	Low SDI	1998	45.62303853534192	92.45178845764796	17.27801891479201
218	Deaths	Low SDI	Female	All ages	Larynx cancer	Occupational exposure to asbestos	Number	Low SDI	1998	0.5355026039248794	1.430086026005221	0.131682794862423
219	Deaths	Low SDI	Both	All ages	Larynx cancer	Occupational exposure to asbestos	Number	Low SDI	1998	46.15854113926672	92.80611360213923	17.53055218613759
220	Deaths	Low SDI	Male	All ages	Larynx cancer	Occupational exposure to asbestos	Number	Low SDI	1999	44.7103159719905	92.64904859169472	16.61785692203428
221	Deaths	Low SDI	Female	All ages	Larynx cancer	Occupational exposure to asbestos	Number	Low SDI	1999	0.5467011117780304	1.500769486499189	0.1298223009877847
222	Deaths	Low SDI	Both	All ages	Larynx cancer	Occupational exposure to asbestos	Number	Low SDI	1999	45.2570170837685	93.19295108617676	17.21994119179676
223	Deaths	Low SDI	Male	All ages	Larynx cancer	Occupational exposure to asbestos	Number	Low SDI	2000	45.66489834442224	90.29077875533204	16.97115540541364
224	Deaths	Low SDI	Female	All ages	Larynx cancer	Occupational exposure to asbestos	Number	Low SDI	2000	0.5747299945893952	1.495400407555644	0.1416462354252006
225	Deaths	Low SDI	Both	All ages	Larynx cancer	Occupational exposure to asbestos	Number	Low SDI	2000	46.23962833901164	90.72188440417274	17.80160415534294
226	Deaths	Low SDI	Male	All ages	Larynx cancer	Occupational exposure to asbestos	Number	Low SDI	2001	46.81827334226573	94.93050354467664	18.0036304953203
227	Deaths	Low SDI	Female	All ages	Larynx cancer	Occupational exposure to asbestos	Number	Low SDI	2001	0.6296534700468738	1.643698635681565	0.1612885897432162
228	Deaths	Low SDI	Both	All ages	Larynx cancer	Occupational exposure to asbestos	Number	Low SDI	2001	47.44792681231252	95.93454885753756	18.52536985035437
229	Deaths	Low SDI	Male	All ages	Larynx cancer	Occupational exposure to asbestos	Number	Low SDI	2002	47.43940194842673	95.44817105383898	17.34451096617752
230	Deaths	Low SDI	Female	All ages	Larynx cancer	Occupational exposure to asbestos	Number	Low SDI	2002	0.6934993712811633	1.813420412521788	0.1738955884614812
231	Deaths	Low SDI	Both	All ages	Larynx cancer	Occupational exposure to asbestos	Number	Low SDI	2002	48.13290131970796	96.2093048298718	18.19493724779345
232	Deaths	Low SDI	Male	All ages	Larynx cancer	Occupational exposure to asbestos	Number	Low SDI	2003	49.14353800074871	98.79586924207938	18.65929201358857
233	Deaths	Low SDI	Female	All ages	Larynx cancer	Occupational exposure to asbestos	Number	Low SDI	2003	0.7273303900288948	1.822531846427489	0.1699752348445278
234	Deaths	Low SDI	Both	All ages	Larynx cancer	Occupational exposure to asbestos	Number	Low SDI	2003	49.87086839077761	99.34850555892262	19.31467964198196
235	Deaths	Low SDI	Male	All ages	Larynx cancer	Occupational exposure to asbestos	Number	Low SDI	2004	49.832112076194	100.4906779323466	18.32836438695972
236	Deaths	Low SDI	Female	All ages	Larynx cancer	Occupational exposure to asbestos	Number	Low SDI	2004	0.7179933170601693	1.771729583355486	0.1904225334307431
237	Deaths	Low SDI	Both	All ages	Larynx cancer	Occupational exposure to asbestos	Number	Low SDI	2004	50.55010539325419	101.731978270971	18.90388528257977
238	Deaths	Low SDI	Male	All ages	Larynx cancer	Occupational exposure to asbestos	Number	Low SDI	2005	50.19971382171404	98.00716896141624	18.72881209352002
239	Deaths	Low SDI	Female	All ages	Larynx cancer	Occupational exposure to asbestos	Number	Low SDI	2005	0.7449507187665005	1.78396396619756	0.2082665493478509
240	Deaths	Low SDI	Both	All ages	Larynx cancer	Occupational exposure to asbestos	Number	Low SDI	2005	50.94466454048051	99.2695181878259	19.84520011211368
241	Deaths	Low SDI	Male	All ages	Larynx cancer	Occupational exposure to asbestos	Number	Low SDI	2006	50.99795962595341	102.5141313783649	19.96038203615284
242	Deaths	Low SDI	Female	All ages	Larynx cancer	Occupational exposure to asbestos	Number	Low SDI	2006	0.7817314320363169	1.886697579646688	0.2166592912438377
243	Deaths	Low SDI	Both	All ages	Larynx cancer	Occupational exposure to asbestos	Number	Low SDI	2006	51.77969105798975	102.9516929901224	20.6259005935323
244	Deaths	Low SDI	Male	All ages	Larynx cancer	Occupational exposure to asbestos	Number	Low SDI	2007	52.71686337460412	101.4462572641601	20.58080288719322
245	Deaths	Low SDI	Female	All ages	Larynx cancer	Occupational exposure to asbestos	Number	Low SDI	2007	0.8036412946919296	1.927981687123608	0.2266399744041178
246	Deaths	Low SDI	Both	All ages	Larynx cancer	Occupational exposure to asbestos	Number	Low SDI	2007	53.52050466929601	102.3873151924134	21.98802061630233
247	Deaths	Low SDI	Male	All ages	Larynx cancer	Occupational exposure to asbestos	Number	Low SDI	2008	54.42037671528552	106.4462871037866	21.35682866852397
248	Deaths	Low SDI	Female	All ages	Larynx cancer	Occupational exposure to asbestos	Number	Low SDI	2008	0.8327008678142278	1.923997504308978	0.2280463738445116
249	Deaths	Low SDI	Both	All ages	Larynx cancer	Occupational exposure to asbestos	Number	Low SDI	2008	55.25307758309977	107.089961307367	22.0936361441359
250	Deaths	Low SDI	Male	All ages	Larynx cancer	Occupational exposure to asbestos	Number	Low SDI	2009	56.16918852832741	110.0176460216056	21.31676776181692
251	Deaths	Low SDI	Female	All ages	Larynx cancer	Occupational exposure to asbestos	Number	Low SDI	2009	0.8554487576368814	1.996824742022744	0.2406173823588619
252	Deaths	Low SDI	Both	All ages	Larynx cancer	Occupational exposure to asbestos	Number	Low SDI	2009	57.02463728596429	110.6734377900128	22.13673388326688
253	Deaths	Low SDI	Male	All ages	Larynx cancer	Occupational exposure to asbestos	Number	Low SDI	2010	58.78542220541305	112.9112631834542	21.67762615058133
254	Deaths	Low SDI	Female	All ages	Larynx cancer	Occupational exposure to asbestos	Number	Low SDI	2010	0.8839175276263852	2.021691187152154	0.2475091457875692
255	Deaths	Low SDI	Both	All ages	Larynx cancer	Occupational exposure to asbestos	Number	Low SDI	2010	59.6693397330395	113.8618462989657	22.57130410958735
256	Deaths	Low SDI	Male	All ages	Larynx cancer	Occupational exposure to asbestos	Number	Low SDI	2011	60.61800945317355	115.5471775742937	23.47479524512395
257	Deaths	Low SDI	Female	All ages	Larynx cancer	Occupational exposure to asbestos	Number	Low SDI	2011	0.946507448418183	2.097456944583625	0.2779193110911326
258	Deaths	Low SDI	Both	All ages	Larynx cancer	Occupational exposure to asbestos	Number	Low SDI	2011	61.56451690159165	116.3687402035634	24.75324448474281
259	Deaths	Low SDI	Male	All ages	Larynx cancer	Occupational exposure to asbestos	Number	Low SDI	2012	62.17618711665521	117.2722059926951	22.57866812776606
260	Deaths	Low SDI	Female	All ages	Larynx cancer	Occupational exposure to asbestos	Number	Low SDI	2012	1.034879971507738	2.349699697738728	0.309265614016556
261	Deaths	Low SDI	Both	All ages	Larynx cancer	Occupational exposure to asbestos	Number	Low SDI	2012	63.21106708816298	118.1606838013044	24.14564014154431
262	Deaths	Low SDI	Male	All ages	Larynx cancer	Occupational exposure to asbestos	Number	Low SDI	2013	66.4366339787384	126.6325481996645	24.84257091736048
263	Deaths	Low SDI	Female	All ages	Larynx cancer	Occupational exposure to asbestos	Number	Low SDI	2013	1.111589074211522	2.427888198358475	0.3430250946312922
264	Deaths	Low SDI	Both	All ages	Larynx cancer	Occupational exposure to asbestos	Number	Low SDI	2013	67.54822305294996	127.447324396711	26.55769127732502
265	Deaths	Low SDI	Male	All ages	Larynx cancer	Occupational exposure to asbestos	Number	Low SDI	2014	68.55332355612501	126.8524691037798	25.54320978546617
266	Deaths	Low SDI	Female	All ages	Larynx cancer	Occupational exposure to asbestos	Number	Low SDI	2014	1.174269550108198	2.492650389447286	0.3667290928574092
267	Deaths	Low SDI	Both	All ages	Larynx cancer	Occupational exposure to asbestos	Number	Low SDI	2014	69.72759310623321	127.7647028280187	27.2088062484254
268	Deaths	Low SDI	Male	All ages	Larynx cancer	Occupational exposure to asbestos	Number	Low SDI	2015	72.11961678598219	135.2857096687121	28.91573544367996
269	Deaths	Low SDI	Female	All ages	Larynx cancer	Occupational exposure to asbestos	Number	Low SDI	2015	1.242997857708282	2.673232301649525	0.4023391441309052
270	Deaths	Low SDI	Both	All ages	Larynx cancer	Occupational exposure to asbestos	Number	Low SDI	2015	73.36261464369035	136.1278756278572	30.85272416471538
271	Deaths	Low SDI	Male	All ages	Larynx cancer	Occupational exposure to asbestos	Number	Low SDI	2016	75.39560211849744	139.7374271823328	28.71266014173135
272	Deaths	Low SDI	Female	All ages	Larynx cancer	Occupational exposure to asbestos	Number	Low SDI	2016	1.296597439962524	2.700074057931915	0.4247896127126901
273	Deaths	Low SDI	Both	All ages	Larynx cancer	Occupational exposure to asbestos	Number	Low SDI	2016	76.69219955845996	140.6991998497333	31.15711295072293
274	Deaths	Low SDI	Male	All ages	Larynx cancer	Occupational exposure to asbestos	Number	Low SDI	2017	80.56215844891086	147.3609441545441	31.79223486268522
275	Deaths	Low SDI	Female	All ages	Larynx cancer	Occupational exposure to asbestos	Number	Low SDI	2017	1.384143107948143	2.798196460791096	0.4773260359963069
276	Deaths	Low SDI	Both	All ages	Larynx cancer	Occupational exposure to asbestos	Number	Low SDI	2017	81.94630155685901	148.2326159005798	33.40401636101426
277	Deaths	Low SDI	Male	All ages	Larynx cancer	Occupational exposure to asbestos	Number	Low SDI	2018	84.25391867687672	154.7923040728352	34.0170562590943
278	Deaths	Low SDI	Female	All ages	Larynx cancer	Occupational exposure to asbestos	Number	Low SDI	2018	1.472832975803718	3.102524454226746	0.4905057929671703
279	Deaths	Low SDI	Both	All ages	Larynx cancer	Occupational exposure to asbestos	Number	Low SDI	2018	85.72675165268056	155.9465037570645	35.55536855239983
280	Deaths	Low SDI	Male	All ages	Larynx cancer	Occupational exposure to asbestos	Number	Low SDI	2019	87.9877480388152	159.438525944222	33.29995052494441
281	Deaths	Low SDI	Female	All ages	Larynx cancer	Occupational exposure to asbestos	Number	Low SDI	2019	1.524293083113912	3.127194160397253	0.4911823024187837
282	Deaths	Low SDI	Both	All ages	Larynx cancer	Occupational exposure to asbestos	Number	Low SDI	2019	89.51204112192914	160.9879482063398	36.28697817122196
283	Deaths	Low SDI	Male	All ages	Larynx cancer	Occupational exposure to asbestos	Number	Low SDI	2020	90.18723056858538	168.0435474525893	37.80690017687096
284	Deaths	Low SDI	Female	All ages	Larynx cancer	Occupational exposure to asbestos	Number	Low SDI	2020	1.540489347958719	3.078979769246418	0.4792608090556475
285	Deaths	Low SDI	Both	All ages	Larynx cancer	Occupational exposure to asbestos	Number	Low SDI	2020	91.72771991654416	170.3376618728332	39.5377943737227
286	Deaths	Low SDI	Male	All ages	Larynx cancer	Occupational exposure to asbestos	Number	Low SDI	2021	90.71971504869894	163.8681843788573	35.79490200217964
287	Deaths	Low SDI	Female	All ages	Larynx cancer	Occupational exposure to asbestos	Number	Low SDI	2021	1.585187972934449	2.976830524235808	0.5571992438216595
288	Deaths	Low SDI	Both	All ages	Larynx cancer	Occupational exposure to asbestos	Number	Low SDI	2021	92.30490302163336	165.0329996402243	38.80235883290929
289	Deaths	Low-middle SDI	Male	All ages	Larynx cancer	Occupational exposure to asbestos	Number	Low-middle SDI	1990	123.6584451885769	225.5761644928208	56.46208318817878
290	Deaths	Low-middle SDI	Female	All ages	Larynx cancer	Occupational exposure to asbestos	Number	Low-middle SDI	1990	4.610595449377878	9.06227752341604	2.078574509817705
291	Deaths	Low-middle SDI	Both	All ages	Larynx cancer	Occupational exposure to asbestos	Number	Low-middle SDI	1990	128.2690406379547	232.135390064831	61.70992418644062
292	Deaths	Low-middle SDI	Male	All ages	Larynx cancer	Occupational exposure to asbestos	Number	Low-middle SDI	1991	125.4151972242128	226.1991242765253	59.36171544878523
293	Deaths	Low-middle SDI	Female	All ages	Larynx cancer	Occupational exposure to asbestos	Number	Low-middle SDI	1991	4.702943507510476	9.388327418980762	2.09873171387513
294	Deaths	Low-middle SDI	Both	All ages	Larynx cancer	Occupational exposure to asbestos	Number	Low-middle SDI	1991	130.1181407317232	229.1459187540744	62.91037298226115
295	Deaths	Low-middle SDI	Male	All ages	Larynx cancer	Occupational exposure to asbestos	Number	Low-middle SDI	1992	129.2375744913847	230.600756343956	61.11281979625402
296	Deaths	Low-middle SDI	Female	All ages	Larynx cancer	Occupational exposure to asbestos	Number	Low-middle SDI	1992	4.814435811983048	9.860370746311936	2.161918571176215
297	Deaths	Low-middle SDI	Both	All ages	Larynx cancer	Occupational exposure to asbestos	Number	Low-middle SDI	1992	134.0520103033677	237.5376312242161	64.87789088599693
298	Deaths	Low-middle SDI	Male	All ages	Larynx cancer	Occupational exposure to asbestos	Number	Low-middle SDI	1993	133.478314422147	242.3568774784117	63.72467945083304
299	Deaths	Low-middle SDI	Female	All ages	Larynx cancer	Occupational exposure to asbestos	Number	Low-middle SDI	1993	4.92040174652232	9.861066803917588	2.205512448914936
300	Deaths	Low-middle SDI	Both	All ages	Larynx cancer	Occupational exposure to asbestos	Number	Low-middle SDI	1993	138.3987161686694	246.022684729987	69.15245618497218
301	Deaths	Low-middle SDI	Male	All ages	Larynx cancer	Occupational exposure to asbestos	Number	Low-middle SDI	1994	139.1824417475289	249.7230998742171	67.69695598828227
302	Deaths	Low-middle SDI	Female	All ages	Larynx cancer	Occupational exposure to asbestos	Number	Low-middle SDI	1994	5.079024868180949	10.11773000377779	2.274038367315478
303	Deaths	Low-middle SDI	Both	All ages	Larynx cancer	Occupational exposure to asbestos	Number	Low-middle SDI	1994	144.26146661571	257.3984656187634	71.7683823192039
304	Deaths	Low-middle SDI	Male	All ages	Larynx cancer	Occupational exposure to asbestos	Number	Low-middle SDI	1995	144.1711642537127	259.8167629993997	69.19267822706686
305	Deaths	Low-middle SDI	Female	All ages	Larynx cancer	Occupational exposure to asbestos	Number	Low-middle SDI	1995	5.257563661660853	10.55410349577777	2.346442696848504
306	Deaths	Low-middle SDI	Both	All ages	Larynx cancer	Occupational exposure to asbestos	Number	Low-middle SDI	1995	149.4287279153735	264.212854895497	73.8116453883427
307	Deaths	Low-middle SDI	Male	All ages	Larynx cancer	Occupational exposure to asbestos	Number	Low-middle SDI	1996	148.1254787593683	273.1247997319803	71.11101107688168
308	Deaths	Low-middle SDI	Female	All ages	Larynx cancer	Occupational exposure to asbestos	Number	Low-middle SDI	1996	5.393864509007176	10.6318952145332	2.414503398038794
309	Deaths	Low-middle SDI	Both	All ages	Larynx cancer	Occupational exposure to asbestos	Number	Low-middle SDI	1996	153.5193432683755	277.8177148430003	77.13842512190428
310	Deaths	Low-middle SDI	Male	All ages	Larynx cancer	Occupational exposure to asbestos	Number	Low-middle SDI	1997	155.1081190694134	276.806637472607	77.19489416258658
311	Deaths	Low-middle SDI	Female	All ages	Larynx cancer	Occupational exposure to asbestos	Number	Low-middle SDI	1997	5.498494445880102	10.94774581821706	2.382386959794336
312	Deaths	Low-middle SDI	Both	All ages	Larynx cancer	Occupational exposure to asbestos	Number	Low-middle SDI	1997	160.6066135152938	283.6656992405324	81.6965139075824
313	Deaths	Low-middle SDI	Male	All ages	Larynx cancer	Occupational exposure to asbestos	Number	Low-middle SDI	1998	159.1552148390239	281.2850255106748	80.47343185432354
314	Deaths	Low-middle SDI	Female	All ages	Larynx cancer	Occupational exposure to asbestos	Number	Low-middle SDI	1998	5.738101970032985	11.5599039683863	2.483269440238577
315	Deaths	Low-middle SDI	Both	All ages	Larynx cancer	Occupational exposure to asbestos	Number	Low-middle SDI	1998	164.8933168090567	289.1625973086796	85.09852567729682
316	Deaths	Low-middle SDI	Male	All ages	Larynx cancer	Occupational exposure to asbestos	Number	Low-middle SDI	1999	158.2853068958123	276.5438718808167	77.39558635941205
317	Deaths	Low-middle SDI	Female	All ages	Larynx cancer	Occupational exposure to asbestos	Number	Low-middle SDI	1999	5.846648468817718	11.6785369867325	2.546735897835709
318	Deaths	Low-middle SDI	Both	All ages	Larynx cancer	Occupational exposure to asbestos	Number	Low-middle SDI	1999	164.1319553646301	282.8414310671217	82.61640177940365
319	Deaths	Low-middle SDI	Male	All ages	Larynx cancer	Occupational exposure to asbestos	Number	Low-middle SDI	2000	164.6776433572701	291.8881310512901	81.22255935534037
320	Deaths	Low-middle SDI	Female	All ages	Larynx cancer	Occupational exposure to asbestos	Number	Low-middle SDI	2000	5.907697586896955	11.46069708869478	2.518064066697437
321	Deaths	Low-middle SDI	Both	All ages	Larynx cancer	Occupational exposure to asbestos	Number	Low-middle SDI	2000	170.5853409441671	299.0004546565831	87.32072550082559
322	Deaths	Low-middle SDI	Male	All ages	Larynx cancer	Occupational exposure to asbestos	Number	Low-middle SDI	2001	171.3517691802761	300.8507817457343	85.74724629757813
323	Deaths	Low-middle SDI	Female	All ages	Larynx cancer	Occupational exposure to asbestos	Number	Low-middle SDI	2001	6.388034320390531	12.31383317070021	2.782711402887674
324	Deaths	Low-middle SDI	Both	All ages	Larynx cancer	Occupational exposure to asbestos	Number	Low-middle SDI	2001	177.7398035006666	309.9093284985134	91.11092459204085
325	Deaths	Low-middle SDI	Male	All ages	Larynx cancer	Occupational exposure to asbestos	Number	Low-middle SDI	2002	177.1422129307039	310.3288412143074	88.84321337368704
326	Deaths	Low-middle SDI	Female	All ages	Larynx cancer	Occupational exposure to asbestos	Number	Low-middle SDI	2002	6.803956646494235	12.98875380731271	3.002475415193057
327	Deaths	Low-middle SDI	Both	All ages	Larynx cancer	Occupational exposure to asbestos	Number	Low-middle SDI	2002	183.946169577198	318.6646190694848	95.9401002568154
328	Deaths	Low-middle SDI	Male	All ages	Larynx cancer	Occupational exposure to asbestos	Number	Low-middle SDI	2003	183.9127881281493	322.7796350347439	93.19220378232436
329	Deaths	Low-middle SDI	Female	All ages	Larynx cancer	Occupational exposure to asbestos	Number	Low-middle SDI	2003	6.908455003222175	13.12624655123137	3.043602566384946
330	Deaths	Low-middle SDI	Both	All ages	Larynx cancer	Occupational exposure to asbestos	Number	Low-middle SDI	2003	190.8212431313713	335.0662878772105	100.4492170110859
331	Deaths	Low-middle SDI	Male	All ages	Larynx cancer	Occupational exposure to asbestos	Number	Low-middle SDI	2004	186.3476005127418	325.7596846132302	92.1179459489446
332	Deaths	Low-middle SDI	Female	All ages	Larynx cancer	Occupational exposure to asbestos	Number	Low-middle SDI	2004	7.091466820931228	12.94793931194837	3.107819910567697
333	Deaths	Low-middle SDI	Both	All ages	Larynx cancer	Occupational exposure to asbestos	Number	Low-middle SDI	2004	193.4390673336731	335.1211658069829	97.83186787700645
334	Deaths	Low-middle SDI	Male	All ages	Larynx cancer	Occupational exposure to asbestos	Number	Low-middle SDI	2005	191.9256047636776	341.8588626134784	95.0833500065857
335	Deaths	Low-middle SDI	Female	All ages	Larynx cancer	Occupational exposure to asbestos	Number	Low-middle SDI	2005	7.541604944442096	13.78713525300973	3.347215813829699
336	Deaths	Low-middle SDI	Both	All ages	Larynx cancer	Occupational exposure to asbestos	Number	Low-middle SDI	2005	199.4672097081198	350.8671503153677	102.755150523115
337	Deaths	Low-middle SDI	Male	All ages	Larynx cancer	Occupational exposure to asbestos	Number	Low-middle SDI	2006	199.0735546352097	349.0447514775504	97.83819397505536
338	Deaths	Low-middle SDI	Female	All ages	Larynx cancer	Occupational exposure to asbestos	Number	Low-middle SDI	2006	7.872036683967288	14.24799668444805	3.387238459163476
339	Deaths	Low-middle SDI	Both	All ages	Larynx cancer	Occupational exposure to asbestos	Number	Low-middle SDI	2006	206.945591319177	358.0744257495983	103.9221535277675
340	Deaths	Low-middle SDI	Male	All ages	Larynx cancer	Occupational exposure to asbestos	Number	Low-middle SDI	2007	209.4389974220361	373.5220820921342	102.8754473102282
341	Deaths	Low-middle SDI	Female	All ages	Larynx cancer	Occupational exposure to asbestos	Number	Low-middle SDI	2007	8.19723155425109	14.65261189367211	3.539478914367214
342	Deaths	Low-middle SDI	Both	All ages	Larynx cancer	Occupational exposure to asbestos	Number	Low-middle SDI	2007	217.6362289762872	381.6776972623813	109.9547751659389
343	Deaths	Low-middle SDI	Male	All ages	Larynx cancer	Occupational exposure to asbestos	Number	Low-middle SDI	2008	220.498024423398	379.3996173886343	112.277566506854
344	Deaths	Low-middle SDI	Female	All ages	Larynx cancer	Occupational exposure to asbestos	Number	Low-middle SDI	2008	8.538477126009367	15.30272843387823	3.723566659264398
345	Deaths	Low-middle SDI	Both	All ages	Larynx cancer	Occupational exposure to asbestos	Number	Low-middle SDI	2008	229.0365015494072	388.601876485847	120.719589933545
346	Deaths	Low-middle SDI	Male	All ages	Larynx cancer	Occupational exposure to asbestos	Number	Low-middle SDI	2009	222.436896534583	382.8421655045439	111.3894890360063
347	Deaths	Low-middle SDI	Female	All ages	Larynx cancer	Occupational exposure to asbestos	Number	Low-middle SDI	2009	8.607120895521176	15.29534367985153	3.795031194819165
348	Deaths	Low-middle SDI	Both	All ages	Larynx cancer	Occupational exposure to asbestos	Number	Low-middle SDI	2009	231.044017430104	391.0968235056112	121.4362714052697
349	Deaths	Low-middle SDI	Male	All ages	Larynx cancer	Occupational exposure to asbestos	Number	Low-middle SDI	2010	232.1901014937627	396.3801738194076	117.3630328700063
350	Deaths	Low-middle SDI	Female	All ages	Larynx cancer	Occupational exposure to asbestos	Number	Low-middle SDI	2010	8.972272733516913	16.05066801556649	3.968479224082503
351	Deaths	Low-middle SDI	Both	All ages	Larynx cancer	Occupational exposure to asbestos	Number	Low-middle SDI	2010	241.1623742272797	404.4336419374884	126.107707335814
352	Deaths	Low-middle SDI	Male	All ages	Larynx cancer	Occupational exposure to asbestos	Number	Low-middle SDI	2011	239.801535484505	409.3356324222288	120.694336346258
353	Deaths	Low-middle SDI	Female	All ages	Larynx cancer	Occupational exposure to asbestos	Number	Low-middle SDI	2011	9.635569536295806	17.01748367892286	4.366793016053821
354	Deaths	Low-middle SDI	Both	All ages	Larynx cancer	Occupational exposure to asbestos	Number	Low-middle SDI	2011	249.4371050208009	418.6277499591642	130.9607387878299
355	Deaths	Low-middle SDI	Male	All ages	Larynx cancer	Occupational exposure to asbestos	Number	Low-middle SDI	2012	245.3804826746237	418.6010576418584	126.3319172483638
356	Deaths	Low-middle SDI	Female	All ages	Larynx cancer	Occupational exposure to asbestos	Number	Low-middle SDI	2012	10.10372615764528	17.51391153934279	4.582191354848906
357	Deaths	Low-middle SDI	Both	All ages	Larynx cancer	Occupational exposure to asbestos	Number	Low-middle SDI	2012	255.484208832269	427.9296117627015	136.9249667946574
358	Deaths	Low-middle SDI	Male	All ages	Larynx cancer	Occupational exposure to asbestos	Number	Low-middle SDI	2013	259.7404505027411	445.6479226189781	134.4129884373034
359	Deaths	Low-middle SDI	Female	All ages	Larynx cancer	Occupational exposure to asbestos	Number	Low-middle SDI	2013	10.33692000344291	18.18209820074924	4.660094132693512
360	Deaths	Low-middle SDI	Both	All ages	Larynx cancer	Occupational exposure to asbestos	Number	Low-middle SDI	2013	270.0773705061841	456.1096684378279	145.8061151062516
361	Deaths	Low-middle SDI	Male	All ages	Larynx cancer	Occupational exposure to asbestos	Number	Low-middle SDI	2014	275.8851683186303	459.7626610555212	143.3152928911967
362	Deaths	Low-middle SDI	Female	All ages	Larynx cancer	Occupational exposure to asbestos	Number	Low-middle SDI	2014	10.73875018342	19.21041309219826	4.849476303771204
363	Deaths	Low-middle SDI	Both	All ages	Larynx cancer	Occupational exposure to asbestos	Number	Low-middle SDI	2014	286.6239185020504	476.3006788377779	152.0515978089852
364	Deaths	Low-middle SDI	Male	All ages	Larynx cancer	Occupational exposure to asbestos	Number	Low-middle SDI	2015	284.0903686109631	472.3363690201632	149.2731938339597
365	Deaths	Low-middle SDI	Female	All ages	Larynx cancer	Occupational exposure to asbestos	Number	Low-middle SDI	2015	11.55005609424386	20.77608760443124	5.193020472053949
366	Deaths	Low-middle SDI	Both	All ages	Larynx cancer	Occupational exposure to asbestos	Number	Low-middle SDI	2015	295.6404247052068	483.3107065084723	159.1287854198813
367	Deaths	Low-middle SDI	Male	All ages	Larynx cancer	Occupational exposure to asbestos	Number	Low-middle SDI	2016	294.2347667124812	477.3747170362219	155.7825147866156
368	Deaths	Low-middle SDI	Female	All ages	Larynx cancer	Occupational exposure to asbestos	Number	Low-middle SDI	2016	12.1426787657722	21.2673255708508	5.349266239582308
369	Deaths	Low-middle SDI	Both	All ages	Larynx cancer	Occupational exposure to asbestos	Number	Low-middle SDI	2016	306.3774454782537	494.6830527102497	165.9606856983059
370	Deaths	Low-middle SDI	Male	All ages	Larynx cancer	Occupational exposure to asbestos	Number	Low-middle SDI	2017	317.8501815518289	533.2688594775755	170.3639010474694
371	Deaths	Low-middle SDI	Female	All ages	Larynx cancer	Occupational exposure to asbestos	Number	Low-middle SDI	2017	12.84556616726907	22.54662594266011	5.763985400374626
372	Deaths	Low-middle SDI	Both	All ages	Larynx cancer	Occupational exposure to asbestos	Number	Low-middle SDI	2017	330.6957477190977	549.6826021964657	180.6380264920297
373	Deaths	Low-middle SDI	Male	All ages	Larynx cancer	Occupational exposure to asbestos	Number	Low-middle SDI	2018	342.3905681924086	569.713357435747	177.6940742884421
374	Deaths	Low-middle SDI	Female	All ages	Larynx cancer	Occupational exposure to asbestos	Number	Low-middle SDI	2018	13.52004646337935	23.6800182902487	5.946672866666518
375	Deaths	Low-middle SDI	Both	All ages	Larynx cancer	Occupational exposure to asbestos	Number	Low-middle SDI	2018	355.9106146557879	584.7544341306553	188.6314288513184
376	Deaths	Low-middle SDI	Male	All ages	Larynx cancer	Occupational exposure to asbestos	Number	Low-middle SDI	2019	353.9455309396623	580.5698484155964	184.1877535690076
377	Deaths	Low-middle SDI	Female	All ages	Larynx cancer	Occupational exposure to asbestos	Number	Low-middle SDI	2019	13.85621467324088	24.78043751657286	6.003786896035768
378	Deaths	Low-middle SDI	Both	All ages	Larynx cancer	Occupational exposure to asbestos	Number	Low-middle SDI	2019	367.8017456129037	596.8143549606884	199.6248047809748
379	Deaths	Low-middle SDI	Male	All ages	Larynx cancer	Occupational exposure to asbestos	Number	Low-middle SDI	2020	353.9243889006465	587.9507775372783	181.9191724169389
380	Deaths	Low-middle SDI	Female	All ages	Larynx cancer	Occupational exposure to asbestos	Number	Low-middle SDI	2020	14.14070639893052	24.21179557789569	6.084574658953531
381	Deaths	Low-middle SDI	Both	All ages	Larynx cancer	Occupational exposure to asbestos	Number	Low-middle SDI	2020	368.0650952995769	605.3841051117422	195.9950742762263
382	Deaths	Low-middle SDI	Male	All ages	Larynx cancer	Occupational exposure to asbestos	Number	Low-middle SDI	2021	356.8282314810717	601.8155579310001	185.7215682341842
383	Deaths	Low-middle SDI	Female	All ages	Larynx cancer	Occupational exposure to asbestos	Number	Low-middle SDI	2021	14.11959787522188	23.76787629879973	6.050793155206696
384	Deaths	Low-middle SDI	Both	All ages	Larynx cancer	Occupational exposure to asbestos	Number	Low-middle SDI	2021	370.9478293562934	618.1708189114488	195.7615461221512
385	Deaths	High-middle SDI	Male	All ages	Larynx cancer	Occupational exposure to asbestos	Number	High-middle SDI	1990	893.1394362676789	1352.248708662427	466.1479545342654
386	Deaths	High-middle SDI	Female	All ages	Larynx cancer	Occupational exposure to asbestos	Number	High-middle SDI	1990	35.17655491782283	53.42959886013118	18.29606689571942
387	Deaths	High-middle SDI	Both	All ages	Larynx cancer	Occupational exposure to asbestos	Number	High-middle SDI	1990	928.3159911855032	1392.951823868259	498.9911276934843
388	Deaths	High-middle SDI	Male	All ages	Larynx cancer	Occupational exposure to asbestos	Number	High-middle SDI	1991	904.8743493094198	1376.434849940702	471.4101869971354
389	Deaths	High-middle SDI	Female	All ages	Larynx cancer	Occupational exposure to asbestos	Number	High-middle SDI	1991	37.21897896923586	58.05299828352469	19.08656663663387
390	Deaths	High-middle SDI	Both	All ages	Larynx cancer	Occupational exposure to asbestos	Number	High-middle SDI	1991	942.0933282786576	1419.061308716652	506.2251550481619
391	Deaths	High-middle SDI	Male	All ages	Larynx cancer	Occupational exposure to asbestos	Number	High-middle SDI	1992	911.7436388593678	1388.14252776447	476.6428057367573
392	Deaths	High-middle SDI	Female	All ages	Larynx cancer	Occupational exposure to asbestos	Number	High-middle SDI	1992	38.67943561752097	60.29664837842923	19.68778500586991
393	Deaths	High-middle SDI	Both	All ages	Larynx cancer	Occupational exposure to asbestos	Number	High-middle SDI	1992	950.4230744768896	1421.44058373118	511.9438926727574
394	Deaths	High-middle SDI	Male	All ages	Larynx cancer	Occupational exposure to asbestos	Number	High-middle SDI	1993	943.7325628861016	1443.589151891198	489.1522067107368
395	Deaths	High-middle SDI	Female	All ages	Larynx cancer	Occupational exposure to asbestos	Number	High-middle SDI	1993	39.30226252115438	60.98895288953456	19.60682681267152
396	Deaths	High-middle SDI	Both	All ages	Larynx cancer	Occupational exposure to asbestos	Number	High-middle SDI	1993	983.0348254072552	1477.576309179034	526.4410628827343
397	Deaths	High-middle SDI	Male	All ages	Larynx cancer	Occupational exposure to asbestos	Number	High-middle SDI	1994	965.3836770723932	1479.472052525706	502.5413128255637
398	Deaths	High-middle SDI	Female	All ages	Larynx cancer	Occupational exposure to asbestos	Number	High-middle SDI	1994	39.30787143422447	60.9624916932715	19.68048637653015
399	Deaths	High-middle SDI	Both	All ages	Larynx cancer	Occupational exposure to asbestos	Number	High-middle SDI	1994	1004.691548506618	1523.423135582308	542.2035445766248
400	Deaths	High-middle SDI	Male	All ages	Larynx cancer	Occupational exposure to asbestos	Number	High-middle SDI	1995	967.3130864936734	1482.958751799179	506.1984058410911
401	Deaths	High-middle SDI	Female	All ages	Larynx cancer	Occupational exposure to asbestos	Number	High-middle SDI	1995	37.4388454674047	58.11389984090914	18.69215326958027
402	Deaths	High-middle SDI	Both	All ages	Larynx cancer	Occupational exposure to asbestos	Number	High-middle SDI	1995	1004.751931961078	1515.28588072837	547.178051507916
403	Deaths	High-middle SDI	Male	All ages	Larynx cancer	Occupational exposure to asbestos	Number	High-middle SDI	1996	945.6554207619372	1451.260310001368	495.5229130970955
404	Deaths	High-middle SDI	Female	All ages	Larynx cancer	Occupational exposure to asbestos	Number	High-middle SDI	1996	36.29687764091602	56.41783734914426	18.04642769146514
405	Deaths	High-middle SDI	Both	All ages	Larynx cancer	Occupational exposure to asbestos	Number	High-middle SDI	1996	981.9522984028536	1483.282170466133	535.0556140408816
406	Deaths	High-middle SDI	Male	All ages	Larynx cancer	Occupational exposure to asbestos	Number	High-middle SDI	1997	920.1682476738262	1421.764731728182	486.7947593146157
407	Deaths	High-middle SDI	Female	All ages	Larynx cancer	Occupational exposure to asbestos	Number	High-middle SDI	1997	35.60880932723244	56.13004997801154	17.69894474042879
408	Deaths	High-middle SDI	Both	All ages	Larynx cancer	Occupational exposure to asbestos	Number	High-middle SDI	1997	955.7770570010588	1460.325228429348	518.8106416776614
409	Deaths	High-middle SDI	Male	All ages	Larynx cancer	Occupational exposure to asbestos	Number	High-middle SDI	1998	896.746421733208	1382.475883627612	471.665223531715
410	Deaths	High-middle SDI	Female	All ages	Larynx cancer	Occupational exposure to asbestos	Number	High-middle SDI	1998	35.09416336554597	55.48413255355508	17.30804394615215
411	Deaths	High-middle SDI	Both	All ages	Larynx cancer	Occupational exposure to asbestos	Number	High-middle SDI	1998	931.8405850987552	1413.436114486551	507.5292584130335
412	Deaths	High-middle SDI	Male	All ages	Larynx cancer	Occupational exposure to asbestos	Number	High-middle SDI	1999	890.5332443272773	1395.315145511465	469.3757169657382
413	Deaths	High-middle SDI	Female	All ages	Larynx cancer	Occupational exposure to asbestos	Number	High-middle SDI	1999	35.3391757321172	55.82140000131469	17.40556509401452
414	Deaths	High-middle SDI	Both	All ages	Larynx cancer	Occupational exposure to asbestos	Number	High-middle SDI	1999	925.8724200593944	1420.360578976889	503.4735530739994
415	Deaths	High-middle SDI	Male	All ages	Larynx cancer	Occupational exposure to asbestos	Number	High-middle SDI	2000	879.7887299088937	1365.37243727012	468.0692107006042
416	Deaths	High-middle SDI	Female	All ages	Larynx cancer	Occupational exposure to asbestos	Number	High-middle SDI	2000	35.4976253416791	56.40534580841172	17.28442124206452
417	Deaths	High-middle SDI	Both	All ages	Larynx cancer	Occupational exposure to asbestos	Number	High-middle SDI	2000	915.2863552505736	1396.829234187781	499.9131402227495
418	Deaths	High-middle SDI	Male	All ages	Larynx cancer	Occupational exposure to asbestos	Number	High-middle SDI	2001	884.4645178833781	1356.198731662781	470.9202870898019
419	Deaths	High-middle SDI	Female	All ages	Larynx cancer	Occupational exposure to asbestos	Number	High-middle SDI	2001	35.7333797260362	56.18841286922444	17.18412827853321
420	Deaths	High-middle SDI	Both	All ages	Larynx cancer	Occupational exposure to asbestos	Number	High-middle SDI	2001	920.1978976094148	1389.311263914158	502.4546898506463
421	Deaths	High-middle SDI	Male	All ages	Larynx cancer	Occupational exposure to asbestos	Number	High-middle SDI	2002	883.2684287463421	1365.231620902737	471.4280939628629
422	Deaths	High-middle SDI	Female	All ages	Larynx cancer	Occupational exposure to asbestos	Number	High-middle SDI	2002	36.11734285210009	57.21873282710563	17.92805045269766
423	Deaths	High-middle SDI	Both	All ages	Larynx cancer	Occupational exposure to asbestos	Number	High-middle SDI	2002	919.3857715984418	1391.336784719396	503.7822725914841
424	Deaths	High-middle SDI	Male	All ages	Larynx cancer	Occupational exposure to asbestos	Number	High-middle SDI	2003	886.6961841041381	1364.356102355909	475.6571388864296
425	Deaths	High-middle SDI	Female	All ages	Larynx cancer	Occupational exposure to asbestos	Number	High-middle SDI	2003	36.98494208575537	57.83559717223508	18.12286286097089
426	Deaths	High-middle SDI	Both	All ages	Larynx cancer	Occupational exposure to asbestos	Number	High-middle SDI	2003	923.6811261898944	1395.208831785408	507.3790900730356
427	Deaths	High-middle SDI	Male	All ages	Larynx cancer	Occupational exposure to asbestos	Number	High-middle SDI	2004	861.9809003139825	1332.373472545185	467.3356676726743
428	Deaths	High-middle SDI	Female	All ages	Larynx cancer	Occupational exposure to asbestos	Number	High-middle SDI	2004	35.50225134223621	56.35708550303574	17.39278894252505
429	Deaths	High-middle SDI	Both	All ages	Larynx cancer	Occupational exposure to asbestos	Number	High-middle SDI	2004	897.4831516562184	1357.8507496249	496.0016136595842
430	Deaths	High-middle SDI	Male	All ages	Larynx cancer	Occupational exposure to asbestos	Number	High-middle SDI	2005	864.2643987245907	1335.967251038011	467.7174976755949
431	Deaths	High-middle SDI	Female	All ages	Larynx cancer	Occupational exposure to asbestos	Number	High-middle SDI	2005	36.56264068707824	58.81882590789057	17.91645450635096
432	Deaths	High-middle SDI	Both	All ages	Larynx cancer	Occupational exposure to asbestos	Number	High-middle SDI	2005	900.8270394116691	1369.089193310466	497.5030333751236
433	Deaths	High-middle SDI	Male	All ages	Larynx cancer	Occupational exposure to asbestos	Number	High-middle SDI	2006	849.1770375916194	1316.464475044032	466.4567909081114
434	Deaths	High-middle SDI	Female	All ages	Larynx cancer	Occupational exposure to asbestos	Number	High-middle SDI	2006	35.8227421964259	56.76025316754004	17.63241737124733
435	Deaths	High-middle SDI	Both	All ages	Larynx cancer	Occupational exposure to asbestos	Number	High-middle SDI	2006	884.9997797880443	1350.353138909286	492.9004120989466
436	Deaths	High-middle SDI	Male	All ages	Larynx cancer	Occupational exposure to asbestos	Number	High-middle SDI	2007	858.5479858416467	1325.822914643914	475.6199241309391
437	Deaths	High-middle SDI	Female	All ages	Larynx cancer	Occupational exposure to asbestos	Number	High-middle SDI	2007	37.20737249266113	60.38425396077226	17.97072014672734
438	Deaths	High-middle SDI	Both	All ages	Larynx cancer	Occupational exposure to asbestos	Number	High-middle SDI	2007	895.7553583343066	1365.708369109435	503.7150588983061
439	Deaths	High-middle SDI	Male	All ages	Larynx cancer	Occupational exposure to asbestos	Number	High-middle SDI	2008	887.1111261908803	1371.430093046641	491.4747467169481
440	Deaths	High-middle SDI	Female	All ages	Larynx cancer	Occupational exposure to asbestos	Number	High-middle SDI	2008	39.89601486943025	63.6685064525368	19.42304835468023
441	Deaths	High-middle SDI	Both	All ages	Larynx cancer	Occupational exposure to asbestos	Number	High-middle SDI	2008	927.0071410603106	1417.113562137016	519.549093740723
442	Deaths	High-middle SDI	Male	All ages	Larynx cancer	Occupational exposure to asbestos	Number	High-middle SDI	2009	899.6954197562552	1371.724282354095	501.7712651054154
443	Deaths	High-middle SDI	Female	All ages	Larynx cancer	Occupational exposure to asbestos	Number	High-middle SDI	2009	42.19421829193092	68.22160237815274	20.35308711421049
444	Deaths	High-middle SDI	Both	All ages	Larynx cancer	Occupational exposure to asbestos	Number	High-middle SDI	2009	941.889638048186	1425.184269848168	533.2961693939418
445	Deaths	High-middle SDI	Male	All ages	Larynx cancer	Occupational exposure to asbestos	Number	High-middle SDI	2010	902.1948643755436	1376.227201841634	500.7315349898934
446	Deaths	High-middle SDI	Female	All ages	Larynx cancer	Occupational exposure to asbestos	Number	High-middle SDI	2010	44.79018028738333	73.2004293079878	21.60816126248224
447	Deaths	High-middle SDI	Both	All ages	Larynx cancer	Occupational exposure to asbestos	Number	High-middle SDI	2010	946.9850446629276	1426.059625698374	536.7044410450364
448	Deaths	High-middle SDI	Male	All ages	Larynx cancer	Occupational exposure to asbestos	Number	High-middle SDI	2011	897.8487196427051	1357.361383474814	493.2292904994777
449	Deaths	High-middle SDI	Female	All ages	Larynx cancer	Occupational exposure to asbestos	Number	High-middle SDI	2011	45.39623111746894	73.9987234022993	22.07192643905134
450	Deaths	High-middle SDI	Both	All ages	Larynx cancer	Occupational exposure to asbestos	Number	High-middle SDI	2011	943.2449507601742	1415.465616366274	530.0614155697822
451	Deaths	High-middle SDI	Male	All ages	Larynx cancer	Occupational exposure to asbestos	Number	High-middle SDI	2012	902.2388294692644	1364.752172916026	494.1489470685258
452	Deaths	High-middle SDI	Female	All ages	Larynx cancer	Occupational exposure to asbestos	Number	High-middle SDI	2012	45.57932567923528	74.48767771909527	22.04901303730809
453	Deaths	High-middle SDI	Both	All ages	Larynx cancer	Occupational exposure to asbestos	Number	High-middle SDI	2012	947.8181551484996	1413.962449820115	536.4645900257701
454	Deaths	High-middle SDI	Male	All ages	Larynx cancer	Occupational exposure to asbestos	Number	High-middle SDI	2013	888.1198120395168	1338.416620462468	482.7632032538786
455	Deaths	High-middle SDI	Female	All ages	Larynx cancer	Occupational exposure to asbestos	Number	High-middle SDI	2013	44.81680095710869	72.73507557104728	21.824150786993
456	Deaths	High-middle SDI	Both	All ages	Larynx cancer	Occupational exposure to asbestos	Number	High-middle SDI	2013	932.936612996625	1392.782984224921	522.7436580744279
457	Deaths	High-middle SDI	Male	All ages	Larynx cancer	Occupational exposure to asbestos	Number	High-middle SDI	2014	883.3664996501711	1337.621813042528	485.0936923546625
458	Deaths	High-middle SDI	Female	All ages	Larynx cancer	Occupational exposure to asbestos	Number	High-middle SDI	2014	45.59753819453622	73.6431649105426	22.11534263329482
459	Deaths	High-middle SDI	Both	All ages	Larynx cancer	Occupational exposure to asbestos	Number	High-middle SDI	2014	928.9640378447084	1397.146582440522	521.827034826501
460	Deaths	High-middle SDI	Male	All ages	Larynx cancer	Occupational exposure to asbestos	Number	High-middle SDI	2015	888.0914723082833	1346.021569596816	484.1215965205697
461	Deaths	High-middle SDI	Female	All ages	Larynx cancer	Occupational exposure to asbestos	Number	High-middle SDI	2015	46.13011402194832	74.39168926315489	21.54379629444264
462	Deaths	High-middle SDI	Both	All ages	Larynx cancer	Occupational exposure to asbestos	Number	High-middle SDI	2015	934.2215863302324	1400.505371305569	519.4036624761548
463	Deaths	High-middle SDI	Male	All ages	Larynx cancer	Occupational exposure to asbestos	Number	High-middle SDI	2016	886.0097886428633	1346.944158684701	482.6406758511878
464	Deaths	High-middle SDI	Female	All ages	Larynx cancer	Occupational exposure to asbestos	Number	High-middle SDI	2016	47.10950206385578	75.64930368905087	22.82211621345496
465	Deaths	High-middle SDI	Both	All ages	Larynx cancer	Occupational exposure to asbestos	Number	High-middle SDI	2016	933.11929070672	1399.168658142062	517.8596193720225
466	Deaths	High-middle SDI	Male	All ages	Larynx cancer	Occupational exposure to asbestos	Number	High-middle SDI	2017	870.8684668530561	1325.125869166805	472.0559722756273
467	Deaths	High-middle SDI	Female	All ages	Larynx cancer	Occupational exposure to asbestos	Number	High-middle SDI	2017	46.35329502859713	75.23321013104461	21.64535594832597
468	Deaths	High-middle SDI	Both	All ages	Larynx cancer	Occupational exposure to asbestos	Number	High-middle SDI	2017	917.2217618816536	1382.777117209216	507.0908647636918
469	Deaths	High-middle SDI	Male	All ages	Larynx cancer	Occupational exposure to asbestos	Number	High-middle SDI	2018	852.7171187393848	1302.790126373011	460.0096749609113
470	Deaths	High-middle SDI	Female	All ages	Larynx cancer	Occupational exposure to asbestos	Number	High-middle SDI	2018	46.50668379927929	76.31626798100353	22.59234611913687
471	Deaths	High-middle SDI	Both	All ages	Larynx cancer	Occupational exposure to asbestos	Number	High-middle SDI	2018	899.223802538665	1352.181488488647	494.1286225459139
472	Deaths	High-middle SDI	Male	All ages	Larynx cancer	Occupational exposure to asbestos	Number	High-middle SDI	2019	840.107680833555	1255.921165790263	460.1733917630638
473	Deaths	High-middle SDI	Female	All ages	Larynx cancer	Occupational exposure to asbestos	Number	High-middle SDI	2019	46.61239486077365	75.59192517579416	21.97559088404202
474	Deaths	High-middle SDI	Both	All ages	Larynx cancer	Occupational exposure to asbestos	Number	High-middle SDI	2019	886.7200756943297	1306.331661106712	495.5555289787407
475	Deaths	High-middle SDI	Male	All ages	Larynx cancer	Occupational exposure to asbestos	Number	High-middle SDI	2020	845.6765876230585	1281.958926300342	459.9843785131393
476	Deaths	High-middle SDI	Female	All ages	Larynx cancer	Occupational exposure to asbestos	Number	High-middle SDI	2020	47.38582322291708	79.37027892984605	21.7689987432705
477	Deaths	High-middle SDI	Both	All ages	Larynx cancer	Occupational exposure to asbestos	Number	High-middle SDI	2020	893.0624108459755	1333.981146009831	495.2128166347311
478	Deaths	High-middle SDI	Male	All ages	Larynx cancer	Occupational exposure to asbestos	Number	High-middle SDI	2021	835.9827147087728	1267.757402782005	456.2458093284814
479	Deaths	High-middle SDI	Female	All ages	Larynx cancer	Occupational exposure to asbestos	Number	High-middle SDI	2021	47.50620820308924	78.7088110496589	22.00869960398685
480	Deaths	High-middle SDI	Both	All ages	Larynx cancer	Occupational exposure to asbestos	Number	High-middle SDI	2021	883.4889229118612	1329.857151719712	491.6689799707406
481	Deaths	Middle SDI	Male	All ages	Larynx cancer	Occupational exposure to asbestos	Number	Middle SDI	1990	207.7954254891845	340.6831835426168	109.8933277661709
482	Deaths	Middle SDI	Female	All ages	Larynx cancer	Occupational exposure to asbestos	Number	Middle SDI	1990	22.70510845929138	35.95678553318045	10.43915074827084
483	Deaths	Middle SDI	Both	All ages	Larynx cancer	Occupational exposure to asbestos	Number	Middle SDI	1990	230.5005339484757	361.4182861205181	131.022270197182
484	Deaths	Middle SDI	Male	All ages	Larynx cancer	Occupational exposure to asbestos	Number	Middle SDI	1991	214.8853749469752	344.1157689276472	111.1613584191781
485	Deaths	Middle SDI	Female	All ages	Larynx cancer	Occupational exposure to asbestos	Number	Middle SDI	1991	23.11522129991688	38.00397568851574	10.55690027350261
486	Deaths	Middle SDI	Both	All ages	Larynx cancer	Occupational exposure to asbestos	Number	Middle SDI	1991	238.0005962468922	370.3915945272281	132.7392484529652
487	Deaths	Middle SDI	Male	All ages	Larynx cancer	Occupational exposure to asbestos	Number	Middle SDI	1992	226.1637045077348	362.9547548871362	118.0414046390158
488	Deaths	Middle SDI	Female	All ages	Larynx cancer	Occupational exposure to asbestos	Number	Middle SDI	1992	23.88677588473692	38.74595434614049	11.26797517727723
489	Deaths	Middle SDI	Both	All ages	Larynx cancer	Occupational exposure to asbestos	Number	Middle SDI	1992	250.050480392472	395.7975933437774	140.8982394054838
490	Deaths	Middle SDI	Male	All ages	Larynx cancer	Occupational exposure to asbestos	Number	Middle SDI	1993	233.222656145084	376.7027201255288	122.4189553723486
491	Deaths	Middle SDI	Female	All ages	Larynx cancer	Occupational exposure to asbestos	Number	Middle SDI	1993	24.24199760771811	39.10906548153373	11.10581513073883
492	Deaths	Middle SDI	Both	All ages	Larynx cancer	Occupational exposure to asbestos	Number	Middle SDI	1993	257.4646537528021	400.9724252225045	142.1547718145168
493	Deaths	Middle SDI	Male	All ages	Larynx cancer	Occupational exposure to asbestos	Number	Middle SDI	1994	241.2124510198129	384.5335988654834	128.3274577776284
494	Deaths	Middle SDI	Female	All ages	Larynx cancer	Occupational exposure to asbestos	Number	Middle SDI	1994	24.18310059708017	38.76795136203739	11.32437684153254
495	Deaths	Middle SDI	Both	All ages	Larynx cancer	Occupational exposure to asbestos	Number	Middle SDI	1994	265.3955516168928	418.8196718053003	148.8043134808535
496	Deaths	Middle SDI	Male	All ages	Larynx cancer	Occupational exposure to asbestos	Number	Middle SDI	1995	252.3789304664563	406.1109330134732	133.0092340167657
497	Deaths	Middle SDI	Female	All ages	Larynx cancer	Occupational exposure to asbestos	Number	Middle SDI	1995	24.51408289145324	39.9062520701074	11.39422742336362
498	Deaths	Middle SDI	Both	All ages	Larynx cancer	Occupational exposure to asbestos	Number	Middle SDI	1995	276.8930133579094	433.0708746756961	155.404073943277
499	Deaths	Middle SDI	Male	All ages	Larynx cancer	Occupational exposure to asbestos	Number	Middle SDI	1996	264.2004613537448	414.7188905311318	136.8565855415345
500	Deaths	Middle SDI	Female	All ages	Larynx cancer	Occupational exposure to asbestos	Number	Middle SDI	1996	25.15770293937017	40.8861186527367	11.88430414113318
501	Deaths	Middle SDI	Both	All ages	Larynx cancer	Occupational exposure to asbestos	Number	Middle SDI	1996	289.3581642931152	455.9003384947616	160.4695887741762
502	Deaths	Middle SDI	Male	All ages	Larynx cancer	Occupational exposure to asbestos	Number	Middle SDI	1997	281.8529471454343	439.8705102084133	149.3129002456917
503	Deaths	Middle SDI	Female	All ages	Larynx cancer	Occupational exposure to asbestos	Number	Middle SDI	1997	25.7154369164493	41.8899149688953	12.0555417832843
504	Deaths	Middle SDI	Both	All ages	Larynx cancer	Occupational exposure to asbestos	Number	Middle SDI	1997	307.5683840618835	477.8447804274977	170.4499544104422
505	Deaths	Middle SDI	Male	All ages	Larynx cancer	Occupational exposure to asbestos	Number	Middle SDI	1998	286.5351633759816	446.3432232348688	149.9045552455346
506	Deaths	Middle SDI	Female	All ages	Larynx cancer	Occupational exposure to asbestos	Number	Middle SDI	1998	25.90789191854663	41.16358686436125	12.33248783883994
507	Deaths	Middle SDI	Both	All ages	Larynx cancer	Occupational exposure to asbestos	Number	Middle SDI	1998	312.4430552945283	484.6889379256245	171.83473508397
508	Deaths	Middle SDI	Male	All ages	Larynx cancer	Occupational exposure to asbestos	Number	Middle SDI	1999	287.744185903239	455.8768378644834	149.6823909670207
509	Deaths	Middle SDI	Female	All ages	Larynx cancer	Occupational exposure to asbestos	Number	Middle SDI	1999	26.00821562843801	42.41850276196429	12.30907612309252
510	Deaths	Middle SDI	Both	All ages	Larynx cancer	Occupational exposure to asbestos	Number	Middle SDI	1999	313.7524015316768	493.5222893244763	173.4255094916133
511	Deaths	Middle SDI	Male	All ages	Larynx cancer	Occupational exposure to asbestos	Number	Middle SDI	2000	293.5772897870636	456.6993873346616	154.3566632732743
512	Deaths	Middle SDI	Female	All ages	Larynx cancer	Occupational exposure to asbestos	Number	Middle SDI	2000	26.11944574313742	43.05484194391499	12.10825715276697
513	Deaths	Middle SDI	Both	All ages	Larynx cancer	Occupational exposure to asbestos	Number	Middle SDI	2000	319.6967355302012	501.9246045696774	176.9298902700752
514	Deaths	Middle SDI	Male	All ages	Larynx cancer	Occupational exposure to asbestos	Number	Middle SDI	2001	294.1526905418528	469.7594147865649	156.2923497102746
515	Deaths	Middle SDI	Female	All ages	Larynx cancer	Occupational exposure to asbestos	Number	Middle SDI	2001	26.99889780262559	43.64859107401691	12.5843205822196
516	Deaths	Middle SDI	Both	All ages	Larynx cancer	Occupational exposure to asbestos	Number	Middle SDI	2001	321.1515883444785	505.6895186877106	180.8176506408872
517	Deaths	Middle SDI	Male	All ages	Larynx cancer	Occupational exposure to asbestos	Number	Middle SDI	2002	302.1239068197855	484.6567920518122	162.4502959601047
518	Deaths	Middle SDI	Female	All ages	Larynx cancer	Occupational exposure to asbestos	Number	Middle SDI	2002	27.44512297598234	45.29048957055908	12.7970960888037
519	Deaths	Middle SDI	Both	All ages	Larynx cancer	Occupational exposure to asbestos	Number	Middle SDI	2002	329.5690297957678	515.3742822832719	184.7913517044217
520	Deaths	Middle SDI	Male	All ages	Larynx cancer	Occupational exposure to asbestos	Number	Middle SDI	2003	311.5132453132999	498.9761643355916	165.4603321836741
521	Deaths	Middle SDI	Female	All ages	Larynx cancer	Occupational exposure to asbestos	Number	Middle SDI	2003	27.69580622548424	44.93548568823517	13.10069016517238
522	Deaths	Middle SDI	Both	All ages	Larynx cancer	Occupational exposure to asbestos	Number	Middle SDI	2003	339.2090515387832	527.8073770734454	188.1167880061432
523	Deaths	Middle SDI	Male	All ages	Larynx cancer	Occupational exposure to asbestos	Number	Middle SDI	2004	319.307212507653	518.569519744925	168.1663583368091
524	Deaths	Middle SDI	Female	All ages	Larynx cancer	Occupational exposure to asbestos	Number	Middle SDI	2004	28.6649585896831	45.90926118402408	13.41052965517876
525	Deaths	Middle SDI	Both	All ages	Larynx cancer	Occupational exposure to asbestos	Number	Middle SDI	2004	347.9721710973364	550.1530974378392	194.0124596290552
526	Deaths	Middle SDI	Male	All ages	Larynx cancer	Occupational exposure to asbestos	Number	Middle SDI	2005	327.9751832399441	539.4712056628052	174.3659204869921
527	Deaths	Middle SDI	Female	All ages	Larynx cancer	Occupational exposure to asbestos	Number	Middle SDI	2005	29.20284328031946	48.13350471965128	13.55571248860985
528	Deaths	Middle SDI	Both	All ages	Larynx cancer	Occupational exposure to asbestos	Number	Middle SDI	2005	357.1780265202635	556.2516686038659	199.0334466068516
529	Deaths	Middle SDI	Male	All ages	Larynx cancer	Occupational exposure to asbestos	Number	Middle SDI	2006	337.7795816276564	556.090624936075	178.0752220782154
530	Deaths	Middle SDI	Female	All ages	Larynx cancer	Occupational exposure to asbestos	Number	Middle SDI	2006	30.31513140706289	48.80596964173466	14.60189681541492
531	Deaths	Middle SDI	Both	All ages	Larynx cancer	Occupational exposure to asbestos	Number	Middle SDI	2006	368.0947130347197	579.5789847339685	204.0737663655697
532	Deaths	Middle SDI	Male	All ages	Larynx cancer	Occupational exposure to asbestos	Number	Middle SDI	2007	344.6667032831641	549.2474393231223	181.4000816657066
533	Deaths	Middle SDI	Female	All ages	Larynx cancer	Occupational exposure to asbestos	Number	Middle SDI	2007	31.23042035351352	50.54781053559397	14.50545413243715
534	Deaths	Middle SDI	Both	All ages	Larynx cancer	Occupational exposure to asbestos	Number	Middle SDI	2007	375.8971236366773	583.4888917914575	210.2971058968514
535	Deaths	Middle SDI	Male	All ages	Larynx cancer	Occupational exposure to asbestos	Number	Middle SDI	2008	367.647352668857	591.2268033249811	191.5191120930526
536	Deaths	Middle SDI	Female	All ages	Larynx cancer	Occupational exposure to asbestos	Number	Middle SDI	2008	33.06878482053512	54.10894719401541	15.95143627105886
537	Deaths	Middle SDI	Both	All ages	Larynx cancer	Occupational exposure to asbestos	Number	Middle SDI	2008	400.7161374893922	620.8696122658431	221.3492505865241
538	Deaths	Middle SDI	Male	All ages	Larynx cancer	Occupational exposure to asbestos	Number	Middle SDI	2009	381.3410339481081	612.8004317499467	200.285498290976
539	Deaths	Middle SDI	Female	All ages	Larynx cancer	Occupational exposure to asbestos	Number	Middle SDI	2009	34.82220357540874	56.78259102420091	16.40730555546924
540	Deaths	Middle SDI	Both	All ages	Larynx cancer	Occupational exposure to asbestos	Number	Middle SDI	2009	416.1632375235166	648.557574272312	233.1330580118742
541	Deaths	Middle SDI	Male	All ages	Larynx cancer	Occupational exposure to asbestos	Number	Middle SDI	2010	395.7782837205546	629.4744955774611	210.0723308139385
542	Deaths	Middle SDI	Female	All ages	Larynx cancer	Occupational exposure to asbestos	Number	Middle SDI	2010	37.1725799321771	61.47099334890365	16.92792162344065
543	Deaths	Middle SDI	Both	All ages	Larynx cancer	Occupational exposure to asbestos	Number	Middle SDI	2010	432.9508636527319	670.3510515459618	239.9098093019707
544	Deaths	Middle SDI	Male	All ages	Larynx cancer	Occupational exposure to asbestos	Number	Middle SDI	2011	407.7595632684077	634.7744028269037	214.0155444580342
545	Deaths	Middle SDI	Female	All ages	Larynx cancer	Occupational exposure to asbestos	Number	Middle SDI	2011	39.48203894801472	65.99912926595611	18.38200418674772
546	Deaths	Middle SDI	Both	All ages	Larynx cancer	Occupational exposure to asbestos	Number	Middle SDI	2011	447.2416022164225	679.4480307516759	246.4468833315435
547	Deaths	Middle SDI	Male	All ages	Larynx cancer	Occupational exposure to asbestos	Number	Middle SDI	2012	421.5053482653892	651.169130177638	219.0630127137222
548	Deaths	Middle SDI	Female	All ages	Larynx cancer	Occupational exposure to asbestos	Number	Middle SDI	2012	40.30592356628987	67.00086280499627	18.59623331616452
549	Deaths	Middle SDI	Both	All ages	Larynx cancer	Occupational exposure to asbestos	Number	Middle SDI	2012	461.8112718316795	707.6880121961567	257.213583632056
550	Deaths	Middle SDI	Male	All ages	Larynx cancer	Occupational exposure to asbestos	Number	Middle SDI	2013	425.6874370463054	678.9532192504325	221.8066780032229
551	Deaths	Middle SDI	Female	All ages	Larynx cancer	Occupational exposure to asbestos	Number	Middle SDI	2013	40.03010646983297	67.01349986578973	18.22949768364739
552	Deaths	Middle SDI	Both	All ages	Larynx cancer	Occupational exposure to asbestos	Number	Middle SDI	2013	465.7175435161377	712.4432486275441	251.3026612954984
553	Deaths	Middle SDI	Male	All ages	Larynx cancer	Occupational exposure to asbestos	Number	Middle SDI	2014	427.6693455117523	685.8590591982884	224.1817354116908
554	Deaths	Middle SDI	Female	All ages	Larynx cancer	Occupational exposure to asbestos	Number	Middle SDI	2014	39.63793924819163	66.40828316441015	18.15859317193442
555	Deaths	Middle SDI	Both	All ages	Larynx cancer	Occupational exposure to asbestos	Number	Middle SDI	2014	467.3072847599439	716.1852871792742	254.6080995679216
556	Deaths	Middle SDI	Male	All ages	Larynx cancer	Occupational exposure to asbestos	Number	Middle SDI	2015	434.9021136534988	690.6763607126666	225.0430621421625
557	Deaths	Middle SDI	Female	All ages	Larynx cancer	Occupational exposure to asbestos	Number	Middle SDI	2015	40.30199087267395	66.3337809884631	18.04106006571526
558	Deaths	Middle SDI	Both	All ages	Larynx cancer	Occupational exposure to asbestos	Number	Middle SDI	2015	475.2041045261723	728.5610230802401	260.2936934017068
559	Deaths	Middle SDI	Male	All ages	Larynx cancer	Occupational exposure to asbestos	Number	Middle SDI	2016	442.4359008368489	715.0195869654033	227.9926699346561
560	Deaths	Middle SDI	Female	All ages	Larynx cancer	Occupational exposure to asbestos	Number	Middle SDI	2016	41.15824499700435	68.57431222361097	19.13504678583888
561	Deaths	Middle SDI	Both	All ages	Larynx cancer	Occupational exposure to asbestos	Number	Middle SDI	2016	483.5941458338534	764.1644249274905	263.2884458258068
562	Deaths	Middle SDI	Male	All ages	Larynx cancer	Occupational exposure to asbestos	Number	Middle SDI	2017	443.9590638825435	721.5092542988956	229.1017011463543
563	Deaths	Middle SDI	Female	All ages	Larynx cancer	Occupational exposure to asbestos	Number	Middle SDI	2017	41.68835882908058	71.39269492479758	18.64216894481972
564	Deaths	Middle SDI	Both	All ages	Larynx cancer	Occupational exposure to asbestos	Number	Middle SDI	2017	485.6474227116245	761.8963359261056	267.4952729027613
565	Deaths	Middle SDI	Male	All ages	Larynx cancer	Occupational exposure to asbestos	Number	Middle SDI	2018	452.4491168796077	744.7566720865709	231.0277733606076
566	Deaths	Middle SDI	Female	All ages	Larynx cancer	Occupational exposure to asbestos	Number	Middle SDI	2018	42.78651444563051	72.53657157716431	19.37401902398781
567	Deaths	Middle SDI	Both	All ages	Larynx cancer	Occupational exposure to asbestos	Number	Middle SDI	2018	495.2356313252391	782.0714123154933	263.8318191625903
568	Deaths	Middle SDI	Male	All ages	Larynx cancer	Occupational exposure to asbestos	Number	Middle SDI	2019	463.3236303156355	730.6142017537024	245.9405513123515
569	Deaths	Middle SDI	Female	All ages	Larynx cancer	Occupational exposure to asbestos	Number	Middle SDI	2019	43.50475550938096	74.62556280406748	18.72022720340373
570	Deaths	Middle SDI	Both	All ages	Larynx cancer	Occupational exposure to asbestos	Number	Middle SDI	2019	506.8283858250166	790.0236030890985	278.3978075071878
571	Deaths	Middle SDI	Male	All ages	Larynx cancer	Occupational exposure to asbestos	Number	Middle SDI	2020	474.6037206569198	765.955760463143	245.4721575372602
572	Deaths	Middle SDI	Female	All ages	Larynx cancer	Occupational exposure to asbestos	Number	Middle SDI	2020	44.94952537043962	76.58499999505753	19.33241818527993
573	Deaths	Middle SDI	Both	All ages	Larynx cancer	Occupational exposure to asbestos	Number	Middle SDI	2020	519.5532460273596	814.1660180020074	280.6930124920347
574	Deaths	Middle SDI	Male	All ages	Larynx cancer	Occupational exposure to asbestos	Number	Middle SDI	2021	482.4707267012079	788.2632231487576	250.3448914445463
575	Deaths	Middle SDI	Female	All ages	Larynx cancer	Occupational exposure to asbestos	Number	Middle SDI	2021	46.00750772677052	78.76682206757746	20.23185351911546
576	Deaths	Middle SDI	Both	All ages	Larynx cancer	Occupational exposure to asbestos	Number	Middle SDI	2021	528.4782344279791	820.6396843966901	284.8619608796892
