# Supplementary material for: Global, regional and national mortality burden of laryngeal cancer attributable to occupational exposure to sulfuric acid and asbestos: 1990–2021 and projections to 2040
Source: Front Public Health. 2025 Jul 18;13:1602789. doi: 10.3389/fpubh.2025.1602789 (PMC12315700; doi:10.3389/fpubh.2025.1602789)
Supplement: Supplementary file 2 [file Data_Sheet_2.zip › original data/Asbestos/S20 ASR Trend 石棉-数据.csv]

	measure_name	location_name	sex_name	age_name	cause_name	rei_name	metric_name	location_namex	year	val	upper	lower
1	Deaths	Global	Male	Age-standardized	Larynx cancer	Occupational exposure to asbestos	Rate	Global	1990	0.17514740951	0.26491753643	0.09820490362
2	Deaths	Global	Female	Age-standardized	Larynx cancer	Occupational exposure to asbestos	Rate	Global	1990	0.00589859292	0.00916916527	0.00293729466
3	Deaths	Global	Both	Age-standardized	Larynx cancer	Occupational exposure to asbestos	Rate	Global	1990	0.07639863771	0.11380424123	0.04405749115
4	Deaths	Global	Male	Age-standardized	Larynx cancer	Occupational exposure to asbestos	Rate	Global	1991	0.17162704571	0.26064674328	0.0967704084
5	Deaths	Global	Female	Age-standardized	Larynx cancer	Occupational exposure to asbestos	Rate	Global	1991	0.00601385356	0.00928879775	0.00301076707
6	Deaths	Global	Both	Age-standardized	Larynx cancer	Occupational exposure to asbestos	Rate	Global	1991	0.07513330795999999	0.11245841023	0.04349733599
7	Deaths	Global	Male	Age-standardized	Larynx cancer	Occupational exposure to asbestos	Rate	Global	1992	0.16847502376	0.25504742838	0.09422123339
8	Deaths	Global	Female	Age-standardized	Larynx cancer	Occupational exposure to asbestos	Rate	Global	1992	0.00601559699999999	0.00949462605999999	0.00298447298999999
9	Deaths	Global	Both	Age-standardized	Larynx cancer	Occupational exposure to asbestos	Rate	Global	1992	0.07394942344	0.1099828757	0.04285335471
10	Deaths	Global	Male	Age-standardized	Larynx cancer	Occupational exposure to asbestos	Rate	Global	1993	0.16770024801	0.25321241836	0.09340583083
11	Deaths	Global	Female	Age-standardized	Larynx cancer	Occupational exposure to asbestos	Rate	Global	1993	0.00599612253	0.00939251393	0.00292983886
12	Deaths	Global	Both	Age-standardized	Larynx cancer	Occupational exposure to asbestos	Rate	Global	1993	0.07380218049	0.10956131936	0.04260656434
13	Deaths	Global	Male	Age-standardized	Larynx cancer	Occupational exposure to asbestos	Rate	Global	1994	0.16413967581	0.24830506992	0.09117097121
14	Deaths	Global	Female	Age-standardized	Larynx cancer	Occupational exposure to asbestos	Rate	Global	1994	0.00585876706	0.00915248074999999	0.00288683672
15	Deaths	Global	Both	Age-standardized	Larynx cancer	Occupational exposure to asbestos	Rate	Global	1994	0.07238330255	0.10771975722	0.04154831125
16	Deaths	Global	Male	Age-standardized	Larynx cancer	Occupational exposure to asbestos	Rate	Global	1995	0.16141787821	0.24398333303	0.08975645626
17	Deaths	Global	Female	Age-standardized	Larynx cancer	Occupational exposure to asbestos	Rate	Global	1995	0.00569713426	0.00881499802	0.0027889823
18	Deaths	Global	Both	Age-standardized	Larynx cancer	Occupational exposure to asbestos	Rate	Global	1995	0.07127945228	0.10595879537	0.04086802867
19	Deaths	Global	Male	Age-standardized	Larynx cancer	Occupational exposure to asbestos	Rate	Global	1996	0.15638726971	0.23716671567	0.08667831574
20	Deaths	Global	Female	Age-standardized	Larynx cancer	Occupational exposure to asbestos	Rate	Global	1996	0.00555107536	0.00861525887	0.00270451364
21	Deaths	Global	Both	Age-standardized	Larynx cancer	Occupational exposure to asbestos	Rate	Global	1996	0.06907945637	0.10308504628	0.03943962037
22	Deaths	Global	Male	Age-standardized	Larynx cancer	Occupational exposure to asbestos	Rate	Global	1997	0.15099112479	0.22936654447	0.08370779202999999
23	Deaths	Global	Female	Age-standardized	Larynx cancer	Occupational exposure to asbestos	Rate	Global	1997	0.00535854165	0.00838690052	0.00262872991
24	Deaths	Global	Both	Age-standardized	Larynx cancer	Occupational exposure to asbestos	Rate	Global	1997	0.06677975441	0.0998672339	0.03809926465
25	Deaths	Global	Male	Age-standardized	Larynx cancer	Occupational exposure to asbestos	Rate	Global	1998	0.1459423087	0.22085586106	0.08080726619
26	Deaths	Global	Female	Age-standardized	Larynx cancer	Occupational exposure to asbestos	Rate	Global	1998	0.00524935257	0.00817466109	0.00257775117
27	Deaths	Global	Both	Age-standardized	Larynx cancer	Occupational exposure to asbestos	Rate	Global	1998	0.06468780503	0.09642582369	0.03663567762
28	Deaths	Global	Male	Age-standardized	Larynx cancer	Occupational exposure to asbestos	Rate	Global	1999	0.14229210425	0.2173151718	0.07884469138
29	Deaths	Global	Female	Age-standardized	Larynx cancer	Occupational exposure to asbestos	Rate	Global	1999	0.00516952726	0.00811627216	0.00253319086
30	Deaths	Global	Both	Age-standardized	Larynx cancer	Occupational exposure to asbestos	Rate	Global	1999	0.06313514684	0.09482839726	0.03572921099
31	Deaths	Global	Male	Age-standardized	Larynx cancer	Occupational exposure to asbestos	Rate	Global	2000	0.13875565172	0.21164555972	0.07725692925
32	Deaths	Global	Female	Age-standardized	Larynx cancer	Occupational exposure to asbestos	Rate	Global	2000	0.00496143232	0.00768882694	0.00241454039
33	Deaths	Global	Both	Age-standardized	Larynx cancer	Occupational exposure to asbestos	Rate	Global	2000	0.06158353446	0.09299468152	0.03495338396999999
34	Deaths	Global	Male	Age-standardized	Larynx cancer	Occupational exposure to asbestos	Rate	Global	2001	0.13539583086	0.20654570311	0.07514290134
35	Deaths	Global	Female	Age-standardized	Larynx cancer	Occupational exposure to asbestos	Rate	Global	2001	0.00483229357	0.00753817548999999	0.00232840429999999
36	Deaths	Global	Both	Age-standardized	Larynx cancer	Occupational exposure to asbestos	Rate	Global	2001	0.06012136057	0.09078580692	0.03405207291
37	Deaths	Global	Male	Age-standardized	Larynx cancer	Occupational exposure to asbestos	Rate	Global	2002	0.13251468826	0.20215120399	0.0735551513
38	Deaths	Global	Female	Age-standardized	Larynx cancer	Occupational exposure to asbestos	Rate	Global	2002	0.00478193906999999	0.00751106624999999	0.00235785462
39	Deaths	Global	Both	Age-standardized	Larynx cancer	Occupational exposure to asbestos	Rate	Global	2002	0.05894382293	0.08895346335	0.0334801264
40	Deaths	Global	Male	Age-standardized	Larynx cancer	Occupational exposure to asbestos	Rate	Global	2003	0.13024323011	0.19853194407	0.07228164186
41	Deaths	Global	Female	Age-standardized	Larynx cancer	Occupational exposure to asbestos	Rate	Global	2003	0.00475819774	0.00741369242	0.00233568465999999
42	Deaths	Global	Both	Age-standardized	Larynx cancer	Occupational exposure to asbestos	Rate	Global	2003	0.05800544443	0.08742763323	0.03288579029
43	Deaths	Global	Male	Age-standardized	Larynx cancer	Occupational exposure to asbestos	Rate	Global	2004	0.12497800544	0.19166268767	0.070223262
44	Deaths	Global	Female	Age-standardized	Larynx cancer	Occupational exposure to asbestos	Rate	Global	2004	0.00455208638	0.00711695259	0.00222475365
45	Deaths	Global	Both	Age-standardized	Larynx cancer	Occupational exposure to asbestos	Rate	Global	2004	0.05563050384	0.08357381574	0.03168099115
46	Deaths	Global	Male	Age-standardized	Larynx cancer	Occupational exposure to asbestos	Rate	Global	2005	0.12217704863	0.18639703165	0.06842941797
47	Deaths	Global	Female	Age-standardized	Larynx cancer	Occupational exposure to asbestos	Rate	Global	2005	0.00455131497999999	0.00719556827	0.00222307934
48	Deaths	Global	Both	Age-standardized	Larynx cancer	Occupational exposure to asbestos	Rate	Global	2005	0.05452039234	0.08143216657999999	0.03103498657
49	Deaths	Global	Male	Age-standardized	Larynx cancer	Occupational exposure to asbestos	Rate	Global	2006	0.11887500904	0.1817026096	0.06694146401
50	Deaths	Global	Female	Age-standardized	Larynx cancer	Occupational exposure to asbestos	Rate	Global	2006	0.00447070426	0.00706421231	0.0021976371
51	Deaths	Global	Both	Age-standardized	Larynx cancer	Occupational exposure to asbestos	Rate	Global	2006	0.0530727279	0.07952381032	0.03018920085
52	Deaths	Global	Male	Age-standardized	Larynx cancer	Occupational exposure to asbestos	Rate	Global	2007	0.11618783232	0.17724723297	0.06555602778
53	Deaths	Global	Female	Age-standardized	Larynx cancer	Occupational exposure to asbestos	Rate	Global	2007	0.00442080951	0.00704112318999999	0.00216481512
54	Deaths	Global	Both	Age-standardized	Larynx cancer	Occupational exposure to asbestos	Rate	Global	2007	0.0519684621	0.07783456273	0.02970686518
55	Deaths	Global	Male	Age-standardized	Larynx cancer	Occupational exposure to asbestos	Rate	Global	2008	0.11629799385	0.17687125561	0.06556750602
56	Deaths	Global	Female	Age-standardized	Larynx cancer	Occupational exposure to asbestos	Rate	Global	2008	0.0045337431	0.00723696296	0.00221187109
57	Deaths	Global	Both	Age-standardized	Larynx cancer	Occupational exposure to asbestos	Rate	Global	2008	0.05215198608	0.07786132812999999	0.02969973218
58	Deaths	Global	Male	Age-standardized	Larynx cancer	Occupational exposure to asbestos	Rate	Global	2009	0.11488195511	0.17435674684	0.06476681953
59	Deaths	Global	Female	Age-standardized	Larynx cancer	Occupational exposure to asbestos	Rate	Global	2009	0.00451168584	0.00719730001999999	0.00216384212
60	Deaths	Global	Both	Age-standardized	Larynx cancer	Occupational exposure to asbestos	Rate	Global	2009	0.05158874254	0.07672025708	0.02957257547
61	Deaths	Global	Male	Age-standardized	Larynx cancer	Occupational exposure to asbestos	Rate	Global	2010	0.11273036176	0.17160182383	0.06328216702
62	Deaths	Global	Female	Age-standardized	Larynx cancer	Occupational exposure to asbestos	Rate	Global	2010	0.00458001035	0.00737905087	0.00220037193
63	Deaths	Global	Both	Age-standardized	Larynx cancer	Occupational exposure to asbestos	Rate	Global	2010	0.05080406646	0.07569746735999999	0.02906462595
64	Deaths	Global	Male	Age-standardized	Larynx cancer	Occupational exposure to asbestos	Rate	Global	2011	0.11256510524	0.17111082533	0.0629541456
65	Deaths	Global	Female	Age-standardized	Larynx cancer	Occupational exposure to asbestos	Rate	Global	2011	0.00462822946	0.00747728306	0.00224515928999999
66	Deaths	Global	Both	Age-standardized	Larynx cancer	Occupational exposure to asbestos	Rate	Global	2011	0.05083807366	0.07518261208	0.02895962589
67	Deaths	Global	Male	Age-standardized	Larynx cancer	Occupational exposure to asbestos	Rate	Global	2012	0.11105489233	0.16798274632	0.06226325429
68	Deaths	Global	Female	Age-standardized	Larynx cancer	Occupational exposure to asbestos	Rate	Global	2012	0.00458866807999999	0.00739846367	0.00222760216
69	Deaths	Global	Both	Age-standardized	Larynx cancer	Occupational exposure to asbestos	Rate	Global	2012	0.05023448136	0.07440411833	0.02848320264
70	Deaths	Global	Male	Age-standardized	Larynx cancer	Occupational exposure to asbestos	Rate	Global	2013	0.10878461641	0.16505219045	0.06104065596999999
71	Deaths	Global	Female	Age-standardized	Larynx cancer	Occupational exposure to asbestos	Rate	Global	2013	0.00449440854	0.00723499087999999	0.00217873041
72	Deaths	Global	Both	Age-standardized	Larynx cancer	Occupational exposure to asbestos	Rate	Global	2013	0.04924115163999999	0.07283239642	0.02804155869
73	Deaths	Global	Male	Age-standardized	Larynx cancer	Occupational exposure to asbestos	Rate	Global	2014	0.10616700634	0.16094259659	0.05940976641
74	Deaths	Global	Female	Age-standardized	Larynx cancer	Occupational exposure to asbestos	Rate	Global	2014	0.00436009888	0.00700331850999999	0.00209710904
75	Deaths	Global	Both	Age-standardized	Larynx cancer	Occupational exposure to asbestos	Rate	Global	2014	0.04804338879	0.07201965458000001	0.02729310424
76	Deaths	Global	Male	Age-standardized	Larynx cancer	Occupational exposure to asbestos	Rate	Global	2015	0.10406356193	0.15839041143	0.05815637948999999
77	Deaths	Global	Female	Age-standardized	Larynx cancer	Occupational exposure to asbestos	Rate	Global	2015	0.0043892217	0.00702893166	0.00209226759
78	Deaths	Global	Both	Age-standardized	Larynx cancer	Occupational exposure to asbestos	Rate	Global	2015	0.04719915175	0.07035521947000001	0.02670525972
79	Deaths	Global	Male	Age-standardized	Larynx cancer	Occupational exposure to asbestos	Rate	Global	2016	0.10158085845	0.1542994412	0.05665632446
80	Deaths	Global	Female	Age-standardized	Larynx cancer	Occupational exposure to asbestos	Rate	Global	2016	0.00434833011	0.00701947651	0.00210406197
81	Deaths	Global	Both	Age-standardized	Larynx cancer	Occupational exposure to asbestos	Rate	Global	2016	0.04616633167	0.06916931546	0.02594631117
82	Deaths	Global	Male	Age-standardized	Larynx cancer	Occupational exposure to asbestos	Rate	Global	2017	0.09858170995	0.15051084945	0.05454763913
83	Deaths	Global	Female	Age-standardized	Larynx cancer	Occupational exposure to asbestos	Rate	Global	2017	0.00416343379	0.00679047788	0.00197957429
84	Deaths	Global	Both	Age-standardized	Larynx cancer	Occupational exposure to asbestos	Rate	Global	2017	0.04484645957	0.06763263036	0.02529367909
85	Deaths	Global	Male	Age-standardized	Larynx cancer	Occupational exposure to asbestos	Rate	Global	2018	0.09542802368	0.14576650593	0.05303998136
86	Deaths	Global	Female	Age-standardized	Larynx cancer	Occupational exposure to asbestos	Rate	Global	2018	0.00410497906	0.00668771392999999	0.00196670165
87	Deaths	Global	Both	Age-standardized	Larynx cancer	Occupational exposure to asbestos	Rate	Global	2018	0.04356770273	0.06532458437	0.02451548004
88	Deaths	Global	Male	Age-standardized	Larynx cancer	Occupational exposure to asbestos	Rate	Global	2019	0.09206147719	0.13935919089	0.05047181017
89	Deaths	Global	Female	Age-standardized	Larynx cancer	Occupational exposure to asbestos	Rate	Global	2019	0.00397569656	0.00650131303	0.00192508919
90	Deaths	Global	Both	Age-standardized	Larynx cancer	Occupational exposure to asbestos	Rate	Global	2019	0.04210267719	0.06293682165	0.02390972119
91	Deaths	Global	Male	Age-standardized	Larynx cancer	Occupational exposure to asbestos	Rate	Global	2020	0.09001520584	0.13681529939	0.04940910564
92	Deaths	Global	Female	Age-standardized	Larynx cancer	Occupational exposure to asbestos	Rate	Global	2020	0.00390740598	0.00647366541	0.00180201005
93	Deaths	Global	Both	Age-standardized	Larynx cancer	Occupational exposure to asbestos	Rate	Global	2020	0.04118405258	0.06180609461	0.02293328852
94	Deaths	Global	Male	Age-standardized	Larynx cancer	Occupational exposure to asbestos	Rate	Global	2021	0.08841674545	0.13649358597	0.04769454433
95	Deaths	Global	Female	Age-standardized	Larynx cancer	Occupational exposure to asbestos	Rate	Global	2021	0.00384859503	0.00625001747	0.00184665676
96	Deaths	Global	Both	Age-standardized	Larynx cancer	Occupational exposure to asbestos	Rate	Global	2021	0.04043825481	0.06110534906	0.0225348901
97	Deaths	High SDI	Male	Age-standardized	Larynx cancer	Occupational exposure to asbestos	Rate	High SDI	1990	0.31433144329	0.4619247922	0.17912919851
98	Deaths	High SDI	Female	Age-standardized	Larynx cancer	Occupational exposure to asbestos	Rate	High SDI	1990	0.0080312844	0.0123535909	0.00407875751
99	Deaths	High SDI	Both	Age-standardized	Larynx cancer	Occupational exposure to asbestos	Rate	High SDI	1990	0.12760856866	0.18504163952	0.07500816277
100	Deaths	High SDI	Male	Age-standardized	Larynx cancer	Occupational exposure to asbestos	Rate	High SDI	1991	0.3065503253	0.44982070583	0.17458133073
101	Deaths	High SDI	Female	Age-standardized	Larynx cancer	Occupational exposure to asbestos	Rate	High SDI	1991	0.00825177892	0.01263499205	0.00419469053
102	Deaths	High SDI	Both	Age-standardized	Larynx cancer	Occupational exposure to asbestos	Rate	High SDI	1991	0.12504192326	0.18152811654	0.07322564012
103	Deaths	High SDI	Male	Age-standardized	Larynx cancer	Occupational exposure to asbestos	Rate	High SDI	1992	0.29926950459	0.4399865557499999	0.170213851
104	Deaths	High SDI	Female	Age-standardized	Larynx cancer	Occupational exposure to asbestos	Rate	High SDI	1992	0.00818854722	0.01258259571	0.00414920765
105	Deaths	High SDI	Both	Age-standardized	Larynx cancer	Occupational exposure to asbestos	Rate	High SDI	1992	0.12243801073	0.17813126317	0.07130523138
106	Deaths	High SDI	Male	Age-standardized	Larynx cancer	Occupational exposure to asbestos	Rate	High SDI	1993	0.29667811457	0.43439782155	0.1687460714
107	Deaths	High SDI	Female	Age-standardized	Larynx cancer	Occupational exposure to asbestos	Rate	High SDI	1993	0.00824429126999999	0.01269966422	0.00415348078
108	Deaths	High SDI	Both	Age-standardized	Larynx cancer	Occupational exposure to asbestos	Rate	High SDI	1993	0.1216712297	0.17622027298	0.07063942103
109	Deaths	High SDI	Male	Age-standardized	Larynx cancer	Occupational exposure to asbestos	Rate	High SDI	1994	0.28570152768	0.41667512252	0.1618743269
110	Deaths	High SDI	Female	Age-standardized	Larynx cancer	Occupational exposure to asbestos	Rate	High SDI	1994	0.00811388635	0.01247759186999999	0.00407314773
111	Deaths	High SDI	Both	Age-standardized	Larynx cancer	Occupational exposure to asbestos	Rate	High SDI	1994	0.11750061998	0.16937819133	0.06827360911
112	Deaths	High SDI	Male	Age-standardized	Larynx cancer	Occupational exposure to asbestos	Rate	High SDI	1995	0.28034951903	0.4072479793	0.15956389758
113	Deaths	High SDI	Female	Age-standardized	Larynx cancer	Occupational exposure to asbestos	Rate	High SDI	1995	0.00803321888	0.01234688635	0.00402951645
114	Deaths	High SDI	Both	Age-standardized	Larynx cancer	Occupational exposure to asbestos	Rate	High SDI	1995	0.11560951834	0.16649786605	0.06760411202
115	Deaths	High SDI	Male	Age-standardized	Larynx cancer	Occupational exposure to asbestos	Rate	High SDI	1996	0.27020591279	0.3911861083899999	0.15358867898
116	Deaths	High SDI	Female	Age-standardized	Larynx cancer	Occupational exposure to asbestos	Rate	High SDI	1996	0.00784557826	0.01205554847	0.00393495438
117	Deaths	High SDI	Both	Age-standardized	Larynx cancer	Occupational exposure to asbestos	Rate	High SDI	1996	0.11158802874	0.16002979374	0.06541672668000001
118	Deaths	High SDI	Male	Age-standardized	Larynx cancer	Occupational exposure to asbestos	Rate	High SDI	1997	0.25822247101	0.37452580555	0.14576727809
119	Deaths	High SDI	Female	Age-standardized	Larynx cancer	Occupational exposure to asbestos	Rate	High SDI	1997	0.00753357636999999	0.01155520093	0.00378055738
120	Deaths	High SDI	Both	Age-standardized	Larynx cancer	Occupational exposure to asbestos	Rate	High SDI	1997	0.10700641964	0.15367951375	0.06244985738999999
121	Deaths	High SDI	Male	Age-standardized	Larynx cancer	Occupational exposure to asbestos	Rate	High SDI	1998	0.2503260861	0.36279914667	0.1412536077
122	Deaths	High SDI	Female	Age-standardized	Larynx cancer	Occupational exposure to asbestos	Rate	High SDI	1998	0.00743848066	0.01143958983	0.00373996454
123	Deaths	High SDI	Both	Age-standardized	Larynx cancer	Occupational exposure to asbestos	Rate	High SDI	1998	0.10432104054	0.14980652845	0.06039487475
124	Deaths	High SDI	Male	Age-standardized	Larynx cancer	Occupational exposure to asbestos	Rate	High SDI	1999	0.24536362985	0.35617668865	0.13801929816
125	Deaths	High SDI	Female	Age-standardized	Larynx cancer	Occupational exposure to asbestos	Rate	High SDI	1999	0.00740788754	0.01140488755	0.00372900301
126	Deaths	High SDI	Both	Age-standardized	Larynx cancer	Occupational exposure to asbestos	Rate	High SDI	1999	0.10268031339	0.14734211271	0.05946210281999999
127	Deaths	High SDI	Male	Age-standardized	Larynx cancer	Occupational exposure to asbestos	Rate	High SDI	2000	0.23913791368	0.34472921922	0.1347442357
128	Deaths	High SDI	Female	Age-standardized	Larynx cancer	Occupational exposure to asbestos	Rate	High SDI	2000	0.00699171750999999	0.01078299225	0.00351733950999999
129	Deaths	High SDI	Both	Age-standardized	Larynx cancer	Occupational exposure to asbestos	Rate	High SDI	2000	0.10024792962	0.14312893164	0.05815077308999999
130	Deaths	High SDI	Male	Age-standardized	Larynx cancer	Occupational exposure to asbestos	Rate	High SDI	2001	0.23141371153	0.33268947351	0.13046314012
131	Deaths	High SDI	Female	Age-standardized	Larynx cancer	Occupational exposure to asbestos	Rate	High SDI	2001	0.00663222095	0.01021737737	0.00332783711
132	Deaths	High SDI	Both	Age-standardized	Larynx cancer	Occupational exposure to asbestos	Rate	High SDI	2001	0.09729610494	0.13856122241	0.0562418421
133	Deaths	High SDI	Male	Age-standardized	Larynx cancer	Occupational exposure to asbestos	Rate	High SDI	2002	0.2257088022	0.3234162073	0.12708213148
134	Deaths	High SDI	Female	Age-standardized	Larynx cancer	Occupational exposure to asbestos	Rate	High SDI	2002	0.0065699339	0.01006951574	0.00330467341
135	Deaths	High SDI	Both	Age-standardized	Larynx cancer	Occupational exposure to asbestos	Rate	High SDI	2002	0.0952959843	0.13520562546	0.05500217111
136	Deaths	High SDI	Male	Age-standardized	Larynx cancer	Occupational exposure to asbestos	Rate	High SDI	2003	0.22012720552	0.31534192655	0.1240950869
137	Deaths	High SDI	Female	Age-standardized	Larynx cancer	Occupational exposure to asbestos	Rate	High SDI	2003	0.00659616034	0.01009285827	0.00331634322
138	Deaths	High SDI	Both	Age-standardized	Larynx cancer	Occupational exposure to asbestos	Rate	High SDI	2003	0.09335430933	0.13211080464	0.05395740278
139	Deaths	High SDI	Male	Age-standardized	Larynx cancer	Occupational exposure to asbestos	Rate	High SDI	2004	0.20943551832	0.30099415306	0.11861377702
140	Deaths	High SDI	Female	Age-standardized	Larynx cancer	Occupational exposure to asbestos	Rate	High SDI	2004	0.00623937076	0.00959918844999999	0.00312885114
141	Deaths	High SDI	Both	Age-standardized	Larynx cancer	Occupational exposure to asbestos	Rate	High SDI	2004	0.08894767586	0.12590301006	0.05150611161999999
142	Deaths	High SDI	Male	Age-standardized	Larynx cancer	Occupational exposure to asbestos	Rate	High SDI	2005	0.20342487707	0.29217127762	0.11438212761
143	Deaths	High SDI	Female	Age-standardized	Larynx cancer	Occupational exposure to asbestos	Rate	High SDI	2005	0.00625988121	0.0096246826	0.00313040917
144	Deaths	High SDI	Both	Age-standardized	Larynx cancer	Occupational exposure to asbestos	Rate	High SDI	2005	0.08679765866	0.12249557174	0.05003927398
145	Deaths	High SDI	Male	Age-standardized	Larynx cancer	Occupational exposure to asbestos	Rate	High SDI	2006	0.19725301744	0.28322305554	0.11148501198
146	Deaths	High SDI	Female	Age-standardized	Larynx cancer	Occupational exposure to asbestos	Rate	High SDI	2006	0.00620605408999999	0.00963541053	0.00311299356
147	Deaths	High SDI	Both	Age-standardized	Larynx cancer	Occupational exposure to asbestos	Rate	High SDI	2006	0.0845420099	0.11958391667	0.0487211832
148	Deaths	High SDI	Male	Age-standardized	Larynx cancer	Occupational exposure to asbestos	Rate	High SDI	2007	0.19033215858	0.27327988406	0.10748603623
149	Deaths	High SDI	Female	Age-standardized	Larynx cancer	Occupational exposure to asbestos	Rate	High SDI	2007	0.00602797486	0.00938122366	0.00301922405
150	Deaths	High SDI	Both	Age-standardized	Larynx cancer	Occupational exposure to asbestos	Rate	High SDI	2007	0.08184525807	0.11583042116	0.0470700266
151	Deaths	High SDI	Male	Age-standardized	Larynx cancer	Occupational exposure to asbestos	Rate	High SDI	2008	0.1879492004	0.27069824392	0.10642238502
152	Deaths	High SDI	Female	Age-standardized	Larynx cancer	Occupational exposure to asbestos	Rate	High SDI	2008	0.00615385301	0.00959310666	0.00308302682
153	Deaths	High SDI	Both	Age-standardized	Larynx cancer	Occupational exposure to asbestos	Rate	High SDI	2008	0.08126508458000001	0.11501026772	0.04685775923
154	Deaths	High SDI	Male	Age-standardized	Larynx cancer	Occupational exposure to asbestos	Rate	High SDI	2009	0.18530992364	0.26683024028	0.10519136317
155	Deaths	High SDI	Female	Age-standardized	Larynx cancer	Occupational exposure to asbestos	Rate	High SDI	2009	0.0059474298	0.00928270659	0.00298287797
156	Deaths	High SDI	Both	Age-standardized	Larynx cancer	Occupational exposure to asbestos	Rate	High SDI	2009	0.08031250675	0.11419461788	0.04635506962
157	Deaths	High SDI	Male	Age-standardized	Larynx cancer	Occupational exposure to asbestos	Rate	High SDI	2010	0.1806731892	0.26044504845	0.10192201905
158	Deaths	High SDI	Female	Age-standardized	Larynx cancer	Occupational exposure to asbestos	Rate	High SDI	2010	0.00594915732	0.00933127013	0.00297101973
159	Deaths	High SDI	Both	Age-standardized	Larynx cancer	Occupational exposure to asbestos	Rate	High SDI	2010	0.07877878662	0.11220158742	0.04536060370999999
160	Deaths	High SDI	Male	Age-standardized	Larynx cancer	Occupational exposure to asbestos	Rate	High SDI	2011	0.18515072147	0.26674332008	0.10406620505
161	Deaths	High SDI	Female	Age-standardized	Larynx cancer	Occupational exposure to asbestos	Rate	High SDI	2011	0.00605735754	0.00944315557	0.00302091469999999
162	Deaths	High SDI	Both	Age-standardized	Larynx cancer	Occupational exposure to asbestos	Rate	High SDI	2011	0.08121825296	0.11555648827	0.04678591032
163	Deaths	High SDI	Male	Age-standardized	Larynx cancer	Occupational exposure to asbestos	Rate	High SDI	2012	0.18342494584	0.26445826256	0.10255817752
164	Deaths	High SDI	Female	Age-standardized	Larynx cancer	Occupational exposure to asbestos	Rate	High SDI	2012	0.00609127243	0.00950628828	0.00304230494
165	Deaths	High SDI	Both	Age-standardized	Larynx cancer	Occupational exposure to asbestos	Rate	High SDI	2012	0.0808154415	0.11508682671	0.04632279759
166	Deaths	High SDI	Male	Age-standardized	Larynx cancer	Occupational exposure to asbestos	Rate	High SDI	2013	0.18039135369	0.26062373446	0.10112670948
167	Deaths	High SDI	Female	Age-standardized	Larynx cancer	Occupational exposure to asbestos	Rate	High SDI	2013	0.00613349637	0.00951024586	0.00305334984
168	Deaths	High SDI	Both	Age-standardized	Larynx cancer	Occupational exposure to asbestos	Rate	High SDI	2013	0.07981436899000001	0.11417239471	0.04551286476
169	Deaths	High SDI	Male	Age-standardized	Larynx cancer	Occupational exposure to asbestos	Rate	High SDI	2014	0.17497857927	0.25188710302	0.09793593188
170	Deaths	High SDI	Female	Age-standardized	Larynx cancer	Occupational exposure to asbestos	Rate	High SDI	2014	0.00591087724	0.00916121129	0.00294934950999999
171	Deaths	High SDI	Both	Age-standardized	Larynx cancer	Occupational exposure to asbestos	Rate	High SDI	2014	0.07748333938	0.1115248282	0.04435130442
172	Deaths	High SDI	Male	Age-standardized	Larynx cancer	Occupational exposure to asbestos	Rate	High SDI	2015	0.17055908116	0.2475052334699999	0.09530009051
173	Deaths	High SDI	Female	Age-standardized	Larynx cancer	Occupational exposure to asbestos	Rate	High SDI	2015	0.00609387839	0.00942469514	0.00304658817
174	Deaths	High SDI	Both	Age-standardized	Larynx cancer	Occupational exposure to asbestos	Rate	High SDI	2015	0.07601731141	0.10893841739	0.0434969811
175	Deaths	High SDI	Male	Age-standardized	Larynx cancer	Occupational exposure to asbestos	Rate	High SDI	2016	0.16639647281	0.24119026463	0.09317588679
176	Deaths	High SDI	Female	Age-standardized	Larynx cancer	Occupational exposure to asbestos	Rate	High SDI	2016	0.00605952331999999	0.00939268741	0.00303728222
177	Deaths	High SDI	Both	Age-standardized	Larynx cancer	Occupational exposure to asbestos	Rate	High SDI	2016	0.0744578864	0.10673384464	0.04291640216
178	Deaths	High SDI	Male	Age-standardized	Larynx cancer	Occupational exposure to asbestos	Rate	High SDI	2017	0.16089151282	0.23409071007	0.09071225079
179	Deaths	High SDI	Female	Age-standardized	Larynx cancer	Occupational exposure to asbestos	Rate	High SDI	2017	0.00571951681	0.00889345764999999	0.00286314122
180	Deaths	High SDI	Both	Age-standardized	Larynx cancer	Occupational exposure to asbestos	Rate	High SDI	2017	0.07211942248	0.10403920914	0.04182643598
181	Deaths	High SDI	Male	Age-standardized	Larynx cancer	Occupational exposure to asbestos	Rate	High SDI	2018	0.15479681318	0.22686379099	0.08722956115
182	Deaths	High SDI	Female	Age-standardized	Larynx cancer	Occupational exposure to asbestos	Rate	High SDI	2018	0.00566346152	0.00880907141	0.00283299152
183	Deaths	High SDI	Both	Age-standardized	Larynx cancer	Occupational exposure to asbestos	Rate	High SDI	2018	0.06970986501	0.10086176126	0.0406786284
184	Deaths	High SDI	Male	Age-standardized	Larynx cancer	Occupational exposure to asbestos	Rate	High SDI	2019	0.14808381515	0.21804734063	0.08363163135
185	Deaths	High SDI	Female	Age-standardized	Larynx cancer	Occupational exposure to asbestos	Rate	High SDI	2019	0.00545179383	0.00842118547	0.00270483182999999
186	Deaths	High SDI	Both	Age-standardized	Larynx cancer	Occupational exposure to asbestos	Rate	High SDI	2019	0.06686189556	0.09682460283	0.03879095957
187	Deaths	High SDI	Male	Age-standardized	Larynx cancer	Occupational exposure to asbestos	Rate	High SDI	2020	0.1438643251	0.210832395	0.08142135987
188	Deaths	High SDI	Female	Age-standardized	Larynx cancer	Occupational exposure to asbestos	Rate	High SDI	2020	0.00528957221	0.00831332663	0.00261460925
189	Deaths	High SDI	Both	Age-standardized	Larynx cancer	Occupational exposure to asbestos	Rate	High SDI	2020	0.06510938039	0.09438175991	0.03756023633
190	Deaths	High SDI	Male	Age-standardized	Larynx cancer	Occupational exposure to asbestos	Rate	High SDI	2021	0.14264100158	0.20969105253	0.08048301576
191	Deaths	High SDI	Female	Age-standardized	Larynx cancer	Occupational exposure to asbestos	Rate	High SDI	2021	0.00526430673	0.00823278784	0.00260638357
192	Deaths	High SDI	Both	Age-standardized	Larynx cancer	Occupational exposure to asbestos	Rate	High SDI	2021	0.06473962953	0.09412272476	0.0374127903
193	Deaths	Low SDI	Male	Age-standardized	Larynx cancer	Occupational exposure to asbestos	Rate	Low SDI	1990	0.03827205765	0.07844197365	0.01347401959
194	Deaths	Low SDI	Female	Age-standardized	Larynx cancer	Occupational exposure to asbestos	Rate	Low SDI	1990	0.00047445672	0.00130503709	0.0001206584
195	Deaths	Low SDI	Both	Age-standardized	Larynx cancer	Occupational exposure to asbestos	Rate	Low SDI	1990	0.01945906646999999	0.03972010236	0.00711819498
196	Deaths	Low SDI	Male	Age-standardized	Larynx cancer	Occupational exposure to asbestos	Rate	Low SDI	1991	0.0382072399	0.07961230062	0.01378677102999999
197	Deaths	Low SDI	Female	Age-standardized	Larynx cancer	Occupational exposure to asbestos	Rate	Low SDI	1991	0.00046792138999999	0.00123628858	0.00011356156999999
198	Deaths	Low SDI	Both	Age-standardized	Larynx cancer	Occupational exposure to asbestos	Rate	Low SDI	1991	0.01943476712	0.04035419814	0.00720582973
199	Deaths	Low SDI	Male	Age-standardized	Larynx cancer	Occupational exposure to asbestos	Rate	Low SDI	1992	0.03805467859	0.07732812787	0.0135027407
200	Deaths	Low SDI	Female	Age-standardized	Larynx cancer	Occupational exposure to asbestos	Rate	Low SDI	1992	0.00047039778	0.00129198547	0.00011540162999999
201	Deaths	Low SDI	Both	Age-standardized	Larynx cancer	Occupational exposure to asbestos	Rate	Low SDI	1992	0.0193684578	0.03901108638	0.00710306841
202	Deaths	Low SDI	Male	Age-standardized	Larynx cancer	Occupational exposure to asbestos	Rate	Low SDI	1993	0.03841181345	0.07838417681	0.01394763957
203	Deaths	Low SDI	Female	Age-standardized	Larynx cancer	Occupational exposure to asbestos	Rate	Low SDI	1993	0.00047620117	0.00129706053	0.00011519267
204	Deaths	Low SDI	Both	Age-standardized	Larynx cancer	Occupational exposure to asbestos	Rate	Low SDI	1993	0.01955583212	0.03957794386	0.00715524155
205	Deaths	Low SDI	Male	Age-standardized	Larynx cancer	Occupational exposure to asbestos	Rate	Low SDI	1994	0.03929150179	0.08041305683	0.01425204475
206	Deaths	Low SDI	Female	Age-standardized	Larynx cancer	Occupational exposure to asbestos	Rate	Low SDI	1994	0.00050059421	0.00122797175	0.00012698045999999
207	Deaths	Low SDI	Both	Age-standardized	Larynx cancer	Occupational exposure to asbestos	Rate	Low SDI	1994	0.01999521585	0.04083807714	0.00742328406
208	Deaths	Low SDI	Male	Age-standardized	Larynx cancer	Occupational exposure to asbestos	Rate	Low SDI	1995	0.03914151163	0.08011879566999999	0.01463391345
209	Deaths	Low SDI	Female	Age-standardized	Larynx cancer	Occupational exposure to asbestos	Rate	Low SDI	1995	0.00049840498	0.0012796615	0.00012408175999999
210	Deaths	Low SDI	Both	Age-standardized	Larynx cancer	Occupational exposure to asbestos	Rate	Low SDI	1995	0.0199111189	0.04047924891999999	0.00771265487
211	Deaths	Low SDI	Male	Age-standardized	Larynx cancer	Occupational exposure to asbestos	Rate	Low SDI	1996	0.03844709173	0.07971380286	0.01391846683
212	Deaths	Low SDI	Female	Age-standardized	Larynx cancer	Occupational exposure to asbestos	Rate	Low SDI	1996	0.00048664217	0.00127421955	0.00012137067999999
213	Deaths	Low SDI	Both	Age-standardized	Larynx cancer	Occupational exposure to asbestos	Rate	Low SDI	1996	0.0195494206	0.04020912089	0.00728592744
214	Deaths	Low SDI	Male	Age-standardized	Larynx cancer	Occupational exposure to asbestos	Rate	Low SDI	1997	0.03863811892	0.07632639084	0.0145865177
215	Deaths	Low SDI	Female	Age-standardized	Larynx cancer	Occupational exposure to asbestos	Rate	Low SDI	1997	0.00048835303	0.0012646547	0.00012588535
216	Deaths	Low SDI	Both	Age-standardized	Larynx cancer	Occupational exposure to asbestos	Rate	Low SDI	1997	0.01963641672	0.03845038448999999	0.00743095458999999
217	Deaths	Low SDI	Male	Age-standardized	Larynx cancer	Occupational exposure to asbestos	Rate	Low SDI	1998	0.0387336114	0.07815929433999999	0.01467777815999999
218	Deaths	Low SDI	Female	Age-standardized	Larynx cancer	Occupational exposure to asbestos	Rate	Low SDI	1998	0.00048635376	0.00119473278999999	0.0001257244
219	Deaths	Low SDI	Both	Age-standardized	Larynx cancer	Occupational exposure to asbestos	Rate	Low SDI	1998	0.01964806613	0.03945658252	0.00756760637
220	Deaths	Low SDI	Male	Age-standardized	Larynx cancer	Occupational exposure to asbestos	Rate	Low SDI	1999	0.0374295495	0.07621477324	0.01394308854
221	Deaths	Low SDI	Female	Age-standardized	Larynx cancer	Occupational exposure to asbestos	Rate	Low SDI	1999	0.00048244293	0.00126053834	0.00012558248
222	Deaths	Low SDI	Both	Age-standardized	Larynx cancer	Occupational exposure to asbestos	Rate	Low SDI	1999	0.01894284156	0.03841948273	0.00719103598
223	Deaths	Low SDI	Male	Age-standardized	Larynx cancer	Occupational exposure to asbestos	Rate	Low SDI	2000	0.03760696912	0.0743759732	0.01429795948
224	Deaths	Low SDI	Female	Age-standardized	Larynx cancer	Occupational exposure to asbestos	Rate	Low SDI	2000	0.00049319663	0.00122399472	0.00013057791
225	Deaths	Low SDI	Both	Age-standardized	Larynx cancer	Occupational exposure to asbestos	Rate	Low SDI	2000	0.0189862742	0.03724775382	0.00730860811
226	Deaths	Low SDI	Male	Age-standardized	Larynx cancer	Occupational exposure to asbestos	Rate	Low SDI	2001	0.03758104316	0.07488340091000001	0.01460718678
227	Deaths	Low SDI	Female	Age-standardized	Larynx cancer	Occupational exposure to asbestos	Rate	Low SDI	2001	0.00052705015	0.00127752728	0.00014498017
228	Deaths	Low SDI	Both	Age-standardized	Larynx cancer	Occupational exposure to asbestos	Rate	Low SDI	2001	0.01896750391	0.03772116597	0.00749240092999999
229	Deaths	Low SDI	Male	Age-standardized	Larynx cancer	Occupational exposure to asbestos	Rate	Low SDI	2002	0.03727278261	0.07402175271	0.01381789568999999
230	Deaths	Low SDI	Female	Age-standardized	Larynx cancer	Occupational exposure to asbestos	Rate	Low SDI	2002	0.00056650132	0.00136617596	0.00015004796
231	Deaths	Low SDI	Both	Age-standardized	Larynx cancer	Occupational exposure to asbestos	Rate	Low SDI	2002	0.01880918963999999	0.03719134074	0.00717879379
232	Deaths	Low SDI	Male	Age-standardized	Larynx cancer	Occupational exposure to asbestos	Rate	Low SDI	2003	0.03800080185	0.07702264221	0.01453374564
233	Deaths	Low SDI	Female	Age-standardized	Larynx cancer	Occupational exposure to asbestos	Rate	Low SDI	2003	0.00057816454	0.00143174633	0.00014367706
234	Deaths	Low SDI	Both	Age-standardized	Larynx cancer	Occupational exposure to asbestos	Rate	Low SDI	2003	0.01914071787	0.03840885198	0.0075440465
235	Deaths	Low SDI	Male	Age-standardized	Larynx cancer	Occupational exposure to asbestos	Rate	Low SDI	2004	0.03772632745	0.07491177548	0.01402726452
236	Deaths	Low SDI	Female	Age-standardized	Larynx cancer	Occupational exposure to asbestos	Rate	Low SDI	2004	0.00055837774	0.00131133108999999	0.00015406604
237	Deaths	Low SDI	Both	Age-standardized	Larynx cancer	Occupational exposure to asbestos	Rate	Low SDI	2004	0.01895847431999999	0.03748912824	0.00717166655
238	Deaths	Low SDI	Male	Age-standardized	Larynx cancer	Occupational exposure to asbestos	Rate	Low SDI	2005	0.03709410785999999	0.07222428927	0.01407644132
239	Deaths	Low SDI	Female	Age-standardized	Larynx cancer	Occupational exposure to asbestos	Rate	Low SDI	2005	0.00056563114	0.00128157561	0.00016648554
240	Deaths	Low SDI	Both	Age-standardized	Larynx cancer	Occupational exposure to asbestos	Rate	Low SDI	2005	0.01861833614	0.03602998225999999	0.00741573796
241	Deaths	Low SDI	Male	Age-standardized	Larynx cancer	Occupational exposure to asbestos	Rate	Low SDI	2006	0.03688638152	0.07309015574	0.0144520011
242	Deaths	Low SDI	Female	Age-standardized	Larynx cancer	Occupational exposure to asbestos	Rate	Low SDI	2006	0.00057590017	0.00131095344	0.00016806798
243	Deaths	Low SDI	Both	Age-standardized	Larynx cancer	Occupational exposure to asbestos	Rate	Low SDI	2006	0.01848430802	0.03624105660999999	0.00736811867
244	Deaths	Low SDI	Male	Age-standardized	Larynx cancer	Occupational exposure to asbestos	Rate	Low SDI	2007	0.03715896774	0.07294157884000001	0.01465051746
245	Deaths	Low SDI	Female	Age-standardized	Larynx cancer	Occupational exposure to asbestos	Rate	Low SDI	2007	0.00057439207	0.00130690457	0.00017155727
246	Deaths	Low SDI	Both	Age-standardized	Larynx cancer	Occupational exposure to asbestos	Rate	Low SDI	2007	0.0185877669	0.03615749420999999	0.00764520212
247	Deaths	Low SDI	Male	Age-standardized	Larynx cancer	Occupational exposure to asbestos	Rate	Low SDI	2008	0.03741141193	0.07293371024	0.01485242404
248	Deaths	Low SDI	Female	Age-standardized	Larynx cancer	Occupational exposure to asbestos	Rate	Low SDI	2008	0.00057662521	0.00127294029	0.00016527172
249	Deaths	Low SDI	Both	Age-standardized	Larynx cancer	Occupational exposure to asbestos	Rate	Low SDI	2008	0.01868157165	0.03622886713999999	0.00769195269
250	Deaths	Low SDI	Male	Age-standardized	Larynx cancer	Occupational exposure to asbestos	Rate	Low SDI	2009	0.03749533703	0.07344828192	0.01424323649
251	Deaths	Low SDI	Female	Age-standardized	Larynx cancer	Occupational exposure to asbestos	Rate	Low SDI	2009	0.00057066767	0.00124371229	0.00016610887
252	Deaths	Low SDI	Both	Age-standardized	Larynx cancer	Occupational exposure to asbestos	Rate	Low SDI	2009	0.01869772137	0.03626052159	0.00732648767
253	Deaths	Low SDI	Male	Age-standardized	Larynx cancer	Occupational exposure to asbestos	Rate	Low SDI	2010	0.038170253	0.07361703643999999	0.01410572645
254	Deaths	Low SDI	Female	Age-standardized	Larynx cancer	Occupational exposure to asbestos	Rate	Low SDI	2010	0.0005690819	0.00121800911	0.00016712293
255	Deaths	Low SDI	Both	Age-standardized	Larynx cancer	Occupational exposure to asbestos	Rate	Low SDI	2010	0.01899236067	0.03629964197	0.0072473194
256	Deaths	Low SDI	Male	Age-standardized	Larynx cancer	Occupational exposure to asbestos	Rate	Low SDI	2011	0.03830092217	0.07315993928999999	0.01538778365
257	Deaths	Low SDI	Female	Age-standardized	Larynx cancer	Occupational exposure to asbestos	Rate	Low SDI	2011	0.00058967889	0.00126611125	0.00018113156
258	Deaths	Low SDI	Both	Age-standardized	Larynx cancer	Occupational exposure to asbestos	Rate	Low SDI	2011	0.01902536399	0.03600823288	0.00782536643
259	Deaths	Low SDI	Male	Age-standardized	Larynx cancer	Occupational exposure to asbestos	Rate	Low SDI	2012	0.03824958492	0.07260563393000001	0.01393983711
260	Deaths	Low SDI	Female	Age-standardized	Larynx cancer	Occupational exposure to asbestos	Rate	Low SDI	2012	0.00062682275	0.0013562165	0.0001941541
261	Deaths	Low SDI	Both	Age-standardized	Larynx cancer	Occupational exposure to asbestos	Rate	Low SDI	2012	0.0189870243	0.03571606201	0.00734708791
262	Deaths	Low SDI	Male	Age-standardized	Larynx cancer	Occupational exposure to asbestos	Rate	Low SDI	2013	0.04028385674	0.07661561345000001	0.01539571983
263	Deaths	Low SDI	Female	Age-standardized	Larynx cancer	Occupational exposure to asbestos	Rate	Low SDI	2013	0.00066513552	0.00140567764	0.00021041535999999
264	Deaths	Low SDI	Both	Age-standardized	Larynx cancer	Occupational exposure to asbestos	Rate	Low SDI	2013	0.01995915168	0.03758918741	0.00803718486
265	Deaths	Low SDI	Male	Age-standardized	Larynx cancer	Occupational exposure to asbestos	Rate	Low SDI	2014	0.04078998516	0.07465883100000001	0.01559919208
266	Deaths	Low SDI	Female	Age-standardized	Larynx cancer	Occupational exposure to asbestos	Rate	Low SDI	2014	0.00068678106	0.00138202693	0.00021857293999999
267	Deaths	Low SDI	Both	Age-standardized	Larynx cancer	Occupational exposure to asbestos	Rate	Low SDI	2014	0.02017043969	0.03658675553	0.00805266689
268	Deaths	Low SDI	Male	Age-standardized	Larynx cancer	Occupational exposure to asbestos	Rate	Low SDI	2015	0.04169346028	0.07765063053	0.01689745231
269	Deaths	Low SDI	Female	Age-standardized	Larynx cancer	Occupational exposure to asbestos	Rate	Low SDI	2015	0.00070043591	0.00142547282	0.00023385377
270	Deaths	Low SDI	Both	Age-standardized	Larynx cancer	Occupational exposure to asbestos	Rate	Low SDI	2015	0.02058132863	0.03794257328	0.0088020312
271	Deaths	Low SDI	Male	Age-standardized	Larynx cancer	Occupational exposure to asbestos	Rate	Low SDI	2016	0.04242808208	0.07847301124	0.0166951335
272	Deaths	Low SDI	Female	Age-standardized	Larynx cancer	Occupational exposure to asbestos	Rate	Low SDI	2016	0.00070588361	0.00145487141	0.00023696526
273	Deaths	Low SDI	Both	Age-standardized	Larynx cancer	Occupational exposure to asbestos	Rate	Low SDI	2016	0.02089768953	0.03831805540999999	0.00881613874
274	Deaths	Low SDI	Male	Age-standardized	Larynx cancer	Occupational exposure to asbestos	Rate	Low SDI	2017	0.04397889077	0.07881729629	0.01735404901
275	Deaths	Low SDI	Female	Age-standardized	Larynx cancer	Occupational exposure to asbestos	Rate	Low SDI	2017	0.00072833556	0.00142103894	0.0002564765
276	Deaths	Low SDI	Both	Age-standardized	Larynx cancer	Occupational exposure to asbestos	Rate	Low SDI	2017	0.021627973	0.03830475234	0.00885748989
277	Deaths	Low SDI	Male	Age-standardized	Larynx cancer	Occupational exposure to asbestos	Rate	Low SDI	2018	0.04410808534	0.08057648707000001	0.01797973756
278	Deaths	Low SDI	Female	Age-standardized	Larynx cancer	Occupational exposure to asbestos	Rate	Low SDI	2018	0.00074819521	0.00154046903	0.00025652212
279	Deaths	Low SDI	Both	Age-standardized	Larynx cancer	Occupational exposure to asbestos	Rate	Low SDI	2018	0.0217089783	0.03924042122999999	0.00909812272
280	Deaths	Low SDI	Male	Age-standardized	Larynx cancer	Occupational exposure to asbestos	Rate	Low SDI	2019	0.04466186085	0.08004608225	0.01721298739
281	Deaths	Low SDI	Female	Age-standardized	Larynx cancer	Occupational exposure to asbestos	Rate	Low SDI	2019	0.00074925868	0.00152879286	0.00024868587999999
282	Deaths	Low SDI	Both	Age-standardized	Larynx cancer	Occupational exposure to asbestos	Rate	Low SDI	2019	0.02196270664	0.03917670042	0.00902189519
283	Deaths	Low SDI	Male	Age-standardized	Larynx cancer	Occupational exposure to asbestos	Rate	Low SDI	2020	0.04477679887	0.08281864466	0.01932901791
284	Deaths	Low SDI	Female	Age-standardized	Larynx cancer	Occupational exposure to asbestos	Rate	Low SDI	2020	0.00073725519	0.00143059298	0.00023874026999999
285	Deaths	Low SDI	Both	Age-standardized	Larynx cancer	Occupational exposure to asbestos	Rate	Low SDI	2020	0.02194503089	0.04052682275	0.00957161595
286	Deaths	Low SDI	Male	Age-standardized	Larynx cancer	Occupational exposure to asbestos	Rate	Low SDI	2021	0.04410330028	0.08177554171	0.01785939512
287	Deaths	Low SDI	Female	Age-standardized	Larynx cancer	Occupational exposure to asbestos	Rate	Low SDI	2021	0.00074107993	0.0013743412	0.00026274303
288	Deaths	Low SDI	Both	Age-standardized	Larynx cancer	Occupational exposure to asbestos	Rate	Low SDI	2021	0.02150993237	0.03935167869999999	0.00931366078999999
289	Deaths	Low-middle SDI	Male	Age-standardized	Larynx cancer	Occupational exposure to asbestos	Rate	Low-middle SDI	1990	0.04681443765	0.08325530147	0.02204667972
290	Deaths	Low-middle SDI	Female	Age-standardized	Larynx cancer	Occupational exposure to asbestos	Rate	Low-middle SDI	1990	0.00207155822	0.00377890598	0.00097465235
291	Deaths	Low-middle SDI	Both	Age-standardized	Larynx cancer	Occupational exposure to asbestos	Rate	Low-middle SDI	1990	0.0244095303	0.04385771788	0.01205676649
292	Deaths	Low-middle SDI	Male	Age-standardized	Larynx cancer	Occupational exposure to asbestos	Rate	Low-middle SDI	1991	0.04630138862	0.08320775283	0.02192196065
293	Deaths	Low-middle SDI	Female	Age-standardized	Larynx cancer	Occupational exposure to asbestos	Rate	Low-middle SDI	1991	0.00204668967	0.00379136804999999	0.00094417228
294	Deaths	Low-middle SDI	Both	Age-standardized	Larynx cancer	Occupational exposure to asbestos	Rate	Low-middle SDI	1991	0.02411426288999999	0.04253277303	0.01167713192
295	Deaths	Low-middle SDI	Male	Age-standardized	Larynx cancer	Occupational exposure to asbestos	Rate	Low-middle SDI	1992	0.04652968509	0.0831040123	0.02248870242
296	Deaths	Low-middle SDI	Female	Age-standardized	Larynx cancer	Occupational exposure to asbestos	Rate	Low-middle SDI	1992	0.00201891104	0.0038117548	0.00093399694
297	Deaths	Low-middle SDI	Both	Age-standardized	Larynx cancer	Occupational exposure to asbestos	Rate	Low-middle SDI	1992	0.02418817316	0.04236110706	0.01191981508
298	Deaths	Low-middle SDI	Male	Age-standardized	Larynx cancer	Occupational exposure to asbestos	Rate	Low-middle SDI	1993	0.04688731837	0.08452823623	0.02259846249
299	Deaths	Low-middle SDI	Female	Age-standardized	Larynx cancer	Occupational exposure to asbestos	Rate	Low-middle SDI	1993	0.00199618657	0.003732688	0.00092082574
300	Deaths	Low-middle SDI	Both	Age-standardized	Larynx cancer	Occupational exposure to asbestos	Rate	Low-middle SDI	1993	0.02432801604999999	0.04338547551	0.01227297827
301	Deaths	Low-middle SDI	Male	Age-standardized	Larynx cancer	Occupational exposure to asbestos	Rate	Low-middle SDI	1994	0.04781435023	0.08609358652	0.02311332566
302	Deaths	Low-middle SDI	Female	Age-standardized	Larynx cancer	Occupational exposure to asbestos	Rate	Low-middle SDI	1994	0.00199184929999999	0.00364969184	0.00093279214
303	Deaths	Low-middle SDI	Both	Age-standardized	Larynx cancer	Occupational exposure to asbestos	Rate	Low-middle SDI	1994	0.02474542219	0.04417053748	0.01233867332
304	Deaths	Low-middle SDI	Male	Age-standardized	Larynx cancer	Occupational exposure to asbestos	Rate	Low-middle SDI	1995	0.04850582499	0.08825778458	0.02356713522
305	Deaths	Low-middle SDI	Female	Age-standardized	Larynx cancer	Occupational exposure to asbestos	Rate	Low-middle SDI	1995	0.00199263526	0.0037397372	0.00092564818
306	Deaths	Low-middle SDI	Both	Age-standardized	Larynx cancer	Occupational exposure to asbestos	Rate	Low-middle SDI	1995	0.02504808716999999	0.04467821701	0.01250489977
307	Deaths	Low-middle SDI	Male	Age-standardized	Larynx cancer	Occupational exposure to asbestos	Rate	Low-middle SDI	1996	0.04865283508	0.08935381427	0.02375738278
308	Deaths	Low-middle SDI	Female	Age-standardized	Larynx cancer	Occupational exposure to asbestos	Rate	Low-middle SDI	1996	0.00198709999	0.00362854876	0.00091770844
309	Deaths	Low-middle SDI	Both	Age-standardized	Larynx cancer	Occupational exposure to asbestos	Rate	Low-middle SDI	1996	0.02508489527	0.0450606487	0.01278150767
310	Deaths	Low-middle SDI	Male	Age-standardized	Larynx cancer	Occupational exposure to asbestos	Rate	Low-middle SDI	1997	0.04974183348	0.0870256095	0.02504613588
311	Deaths	Low-middle SDI	Female	Age-standardized	Larynx cancer	Occupational exposure to asbestos	Rate	Low-middle SDI	1997	0.00194661073	0.0035733236	0.00088089978
312	Deaths	Low-middle SDI	Both	Age-standardized	Larynx cancer	Occupational exposure to asbestos	Rate	Low-middle SDI	1997	0.02555222835	0.04455020276	0.01309396186999999
313	Deaths	Low-middle SDI	Male	Age-standardized	Larynx cancer	Occupational exposure to asbestos	Rate	Low-middle SDI	1998	0.04987600551	0.08997784667	0.02518496723
314	Deaths	Low-middle SDI	Female	Age-standardized	Larynx cancer	Occupational exposure to asbestos	Rate	Low-middle SDI	1998	0.00197355132	0.00365855663	0.00089028303999999
315	Deaths	Low-middle SDI	Both	Age-standardized	Larynx cancer	Occupational exposure to asbestos	Rate	Low-middle SDI	1998	0.0255694432	0.04519147205	0.01329808989999999
316	Deaths	Low-middle SDI	Male	Age-standardized	Larynx cancer	Occupational exposure to asbestos	Rate	Low-middle SDI	1999	0.04835834088	0.08417394503	0.02380265073
317	Deaths	Low-middle SDI	Female	Age-standardized	Larynx cancer	Occupational exposure to asbestos	Rate	Low-middle SDI	1999	0.00195128504	0.00361362308	0.0009124328
318	Deaths	Low-middle SDI	Both	Age-standardized	Larynx cancer	Occupational exposure to asbestos	Rate	Low-middle SDI	1999	0.02475605879999999	0.04252231991	0.01252158034
319	Deaths	Low-middle SDI	Male	Age-standardized	Larynx cancer	Occupational exposure to asbestos	Rate	Low-middle SDI	2000	0.04903370349	0.08674971192	0.02471476279
320	Deaths	Low-middle SDI	Female	Age-standardized	Larynx cancer	Occupational exposure to asbestos	Rate	Low-middle SDI	2000	0.00188727906	0.00348806525999999	0.00085600704999999
321	Deaths	Low-middle SDI	Both	Age-standardized	Larynx cancer	Occupational exposure to asbestos	Rate	Low-middle SDI	2000	0.02499288651	0.04355601403	0.01297424782
322	Deaths	Low-middle SDI	Male	Age-standardized	Larynx cancer	Occupational exposure to asbestos	Rate	Low-middle SDI	2001	0.04975444951	0.08866278502	0.02462125118
323	Deaths	Low-middle SDI	Female	Age-standardized	Larynx cancer	Occupational exposure to asbestos	Rate	Low-middle SDI	2001	0.001975616	0.00362290678	0.00089648569
324	Deaths	Low-middle SDI	Both	Age-standardized	Larynx cancer	Occupational exposure to asbestos	Rate	Low-middle SDI	2001	0.02531550935	0.04446965411	0.01284939628
325	Deaths	Low-middle SDI	Male	Age-standardized	Larynx cancer	Occupational exposure to asbestos	Rate	Low-middle SDI	2002	0.05017733042999999	0.08774241264	0.02567265753
326	Deaths	Low-middle SDI	Female	Age-standardized	Larynx cancer	Occupational exposure to asbestos	Rate	Low-middle SDI	2002	0.00203102456	0.00367057291999999	0.00092740115999999
327	Deaths	Low-middle SDI	Both	Age-standardized	Larynx cancer	Occupational exposure to asbestos	Rate	Low-middle SDI	2002	0.02547328056	0.04391814326	0.01349858009
328	Deaths	Low-middle SDI	Male	Age-standardized	Larynx cancer	Occupational exposure to asbestos	Rate	Low-middle SDI	2003	0.05087685647	0.09039720997	0.02584443072
329	Deaths	Low-middle SDI	Female	Age-standardized	Larynx cancer	Occupational exposure to asbestos	Rate	Low-middle SDI	2003	0.00198385982	0.00360591775	0.00089896236
330	Deaths	Low-middle SDI	Both	Age-standardized	Larynx cancer	Occupational exposure to asbestos	Rate	Low-middle SDI	2003	0.02570885107	0.0449327909	0.01344104095
331	Deaths	Low-middle SDI	Male	Age-standardized	Larynx cancer	Occupational exposure to asbestos	Rate	Low-middle SDI	2004	0.05030354912	0.0880377765	0.02490609252
332	Deaths	Low-middle SDI	Female	Age-standardized	Larynx cancer	Occupational exposure to asbestos	Rate	Low-middle SDI	2004	0.00198484307	0.00351717619	0.00090612759
333	Deaths	Low-middle SDI	Both	Age-standardized	Larynx cancer	Occupational exposure to asbestos	Rate	Low-middle SDI	2004	0.02535173106999999	0.04371024726999999	0.01289782114
334	Deaths	Low-middle SDI	Male	Age-standardized	Larynx cancer	Occupational exposure to asbestos	Rate	Low-middle SDI	2005	0.0504495675	0.0898495121	0.02510097193
335	Deaths	Low-middle SDI	Female	Age-standardized	Larynx cancer	Occupational exposure to asbestos	Rate	Low-middle SDI	2005	0.00204103576	0.00353648730999999	0.00093361437
336	Deaths	Low-middle SDI	Both	Age-standardized	Larynx cancer	Occupational exposure to asbestos	Rate	Low-middle SDI	2005	0.02538358799	0.0444172643	0.01315949128999999
337	Deaths	Low-middle SDI	Male	Age-standardized	Larynx cancer	Occupational exposure to asbestos	Rate	Low-middle SDI	2006	0.05098082474	0.08985385527	0.02494743422
338	Deaths	Low-middle SDI	Female	Age-standardized	Larynx cancer	Occupational exposure to asbestos	Rate	Low-middle SDI	2006	0.00205237015999999	0.00359866526	0.00090782976
339	Deaths	Low-middle SDI	Both	Age-standardized	Larynx cancer	Occupational exposure to asbestos	Rate	Low-middle SDI	2006	0.02558242363	0.0443321599	0.01288610883
340	Deaths	Low-middle SDI	Male	Age-standardized	Larynx cancer	Occupational exposure to asbestos	Rate	Low-middle SDI	2007	0.05213836075999999	0.09102113828	0.02583241356
341	Deaths	Low-middle SDI	Female	Age-standardized	Larynx cancer	Occupational exposure to asbestos	Rate	Low-middle SDI	2007	0.00206891258	0.00358096959999999	0.0009245245
342	Deaths	Low-middle SDI	Both	Age-standardized	Larynx cancer	Occupational exposure to asbestos	Rate	Low-middle SDI	2007	0.02608659085	0.04501668293	0.01332389894
343	Deaths	Low-middle SDI	Male	Age-standardized	Larynx cancer	Occupational exposure to asbestos	Rate	Low-middle SDI	2008	0.05332126271	0.09176593528	0.02756879118999999
344	Deaths	Low-middle SDI	Female	Age-standardized	Larynx cancer	Occupational exposure to asbestos	Rate	Low-middle SDI	2008	0.00208942562	0.00354967138	0.00094910289
345	Deaths	Low-middle SDI	Both	Age-standardized	Larynx cancer	Occupational exposure to asbestos	Rate	Low-middle SDI	2008	0.02660230697	0.04501359673	0.01421255841
346	Deaths	Low-middle SDI	Male	Age-standardized	Larynx cancer	Occupational exposure to asbestos	Rate	Low-middle SDI	2009	0.05219916244	0.0895791618	0.0262271367
347	Deaths	Low-middle SDI	Female	Age-standardized	Larynx cancer	Occupational exposure to asbestos	Rate	Low-middle SDI	2009	0.00204529666999999	0.00352491357	0.00093870291
348	Deaths	Low-middle SDI	Both	Age-standardized	Larynx cancer	Occupational exposure to asbestos	Rate	Low-middle SDI	2009	0.02598045176	0.04383359741	0.01387457312
349	Deaths	Low-middle SDI	Male	Age-standardized	Larynx cancer	Occupational exposure to asbestos	Rate	Low-middle SDI	2010	0.05286270232	0.08935895371000001	0.02670586654
350	Deaths	Low-middle SDI	Female	Age-standardized	Larynx cancer	Occupational exposure to asbestos	Rate	Low-middle SDI	2010	0.00205452941	0.00354290966	0.00094159711
351	Deaths	Low-middle SDI	Both	Age-standardized	Larynx cancer	Occupational exposure to asbestos	Rate	Low-middle SDI	2010	0.02623463458	0.04350539233	0.0138509502
352	Deaths	Low-middle SDI	Male	Age-standardized	Larynx cancer	Occupational exposure to asbestos	Rate	Low-middle SDI	2011	0.05282041754	0.08988624672000001	0.02669560989
353	Deaths	Low-middle SDI	Female	Age-standardized	Larynx cancer	Occupational exposure to asbestos	Rate	Low-middle SDI	2011	0.00213514151	0.00359053318	0.00099221656999999
354	Deaths	Low-middle SDI	Both	Age-standardized	Larynx cancer	Occupational exposure to asbestos	Rate	Low-middle SDI	2011	0.02619499299	0.04377308992	0.01373472055
355	Deaths	Low-middle SDI	Male	Age-standardized	Larynx cancer	Occupational exposure to asbestos	Rate	Low-middle SDI	2012	0.05242640805	0.08899148562	0.02707811818
356	Deaths	Low-middle SDI	Female	Age-standardized	Larynx cancer	Occupational exposure to asbestos	Rate	Low-middle SDI	2012	0.0021514129	0.00362501039	0.00101956556
357	Deaths	Low-middle SDI	Both	Age-standardized	Larynx cancer	Occupational exposure to asbestos	Rate	Low-middle SDI	2012	0.02595624336	0.04324294857	0.01403556821
358	Deaths	Low-middle SDI	Male	Age-standardized	Larynx cancer	Occupational exposure to asbestos	Rate	Low-middle SDI	2013	0.05472388453999999	0.09408381806	0.02869838602
359	Deaths	Low-middle SDI	Female	Age-standardized	Larynx cancer	Occupational exposure to asbestos	Rate	Low-middle SDI	2013	0.00212467508	0.00360807535	0.00098525848
360	Deaths	Low-middle SDI	Both	Age-standardized	Larynx cancer	Occupational exposure to asbestos	Rate	Low-middle SDI	2013	0.02690519435	0.04541907702	0.01482197021
361	Deaths	Low-middle SDI	Male	Age-standardized	Larynx cancer	Occupational exposure to asbestos	Rate	Low-middle SDI	2014	0.05741361312	0.09613230678	0.0300753217
362	Deaths	Low-middle SDI	Female	Age-standardized	Larynx cancer	Occupational exposure to asbestos	Rate	Low-middle SDI	2014	0.00214430203	0.00370279814999999	0.00099247616
363	Deaths	Low-middle SDI	Both	Age-standardized	Larynx cancer	Occupational exposure to asbestos	Rate	Low-middle SDI	2014	0.02802578783	0.04625116317	0.0151102884
364	Deaths	Low-middle SDI	Male	Age-standardized	Larynx cancer	Occupational exposure to asbestos	Rate	Low-middle SDI	2015	0.05710878018	0.09484530865	0.02996464321
365	Deaths	Low-middle SDI	Female	Age-standardized	Larynx cancer	Occupational exposure to asbestos	Rate	Low-middle SDI	2015	0.00223941093	0.00389053076999999	0.00103011417999999
366	Deaths	Low-middle SDI	Both	Age-standardized	Larynx cancer	Occupational exposure to asbestos	Rate	Low-middle SDI	2015	0.02788136201	0.04543921718	0.015103209
367	Deaths	Low-middle SDI	Male	Age-standardized	Larynx cancer	Occupational exposure to asbestos	Rate	Low-middle SDI	2016	0.05688811604	0.09278731405	0.03016478391
368	Deaths	Low-middle SDI	Female	Age-standardized	Larynx cancer	Occupational exposure to asbestos	Rate	Low-middle SDI	2016	0.00226741309	0.00384326064	0.00101343803
369	Deaths	Low-middle SDI	Both	Age-standardized	Larynx cancer	Occupational exposure to asbestos	Rate	Low-middle SDI	2016	0.02778529317	0.0450851697	0.0151508868
370	Deaths	Low-middle SDI	Male	Age-standardized	Larynx cancer	Occupational exposure to asbestos	Rate	Low-middle SDI	2017	0.05941691206999999	0.10008752903	0.03197897405
371	Deaths	Low-middle SDI	Female	Age-standardized	Larynx cancer	Occupational exposure to asbestos	Rate	Low-middle SDI	2017	0.00231149481	0.00395688331	0.0010657352
372	Deaths	Low-middle SDI	Both	Age-standardized	Larynx cancer	Occupational exposure to asbestos	Rate	Low-middle SDI	2017	0.02898247668999999	0.04819402553	0.01612133478
373	Deaths	Low-middle SDI	Male	Age-standardized	Larynx cancer	Occupational exposure to asbestos	Rate	Low-middle SDI	2018	0.06164798025	0.10278086646	0.03214430169999999
374	Deaths	Low-middle SDI	Female	Age-standardized	Larynx cancer	Occupational exposure to asbestos	Rate	Low-middle SDI	2018	0.00234692484	0.00402164894	0.00106133633
375	Deaths	Low-middle SDI	Both	Age-standardized	Larynx cancer	Occupational exposure to asbestos	Rate	Low-middle SDI	2018	0.03006376748999999	0.04972639182	0.01611120609
376	Deaths	Low-middle SDI	Male	Age-standardized	Larynx cancer	Occupational exposure to asbestos	Rate	Low-middle SDI	2019	0.06179837934	0.10109838183	0.0324027232
377	Deaths	Low-middle SDI	Female	Age-standardized	Larynx cancer	Occupational exposure to asbestos	Rate	Low-middle SDI	2019	0.00231727612	0.00396857476	0.00102454955
378	Deaths	Low-middle SDI	Both	Age-standardized	Larynx cancer	Occupational exposure to asbestos	Rate	Low-middle SDI	2019	0.0300890937	0.04870841387	0.01639310113
379	Deaths	Low-middle SDI	Male	Age-standardized	Larynx cancer	Occupational exposure to asbestos	Rate	Low-middle SDI	2020	0.0602352073	0.09951405567	0.03112159658
380	Deaths	Low-middle SDI	Female	Age-standardized	Larynx cancer	Occupational exposure to asbestos	Rate	Low-middle SDI	2020	0.00229096252999999	0.00386657874	0.00100082364
381	Deaths	Low-middle SDI	Both	Age-standardized	Larynx cancer	Occupational exposure to asbestos	Rate	Low-middle SDI	2020	0.02928305162999999	0.04820525466	0.01564323050999999
382	Deaths	Low-middle SDI	Male	Age-standardized	Larynx cancer	Occupational exposure to asbestos	Rate	Low-middle SDI	2021	0.05959016686999999	0.10109938689	0.03069611059
383	Deaths	Low-middle SDI	Female	Age-standardized	Larynx cancer	Occupational exposure to asbestos	Rate	Low-middle SDI	2021	0.00222095406	0.00371867888	0.00097091247
384	Deaths	Low-middle SDI	Both	Age-standardized	Larynx cancer	Occupational exposure to asbestos	Rate	Low-middle SDI	2021	0.02881368879	0.04803614169	0.01518860656
385	Deaths	High-middle SDI	Male	Age-standardized	Larynx cancer	Occupational exposure to asbestos	Rate	High-middle SDI	1990	0.23802938803	0.36113785446	0.12558242104
386	Deaths	High-middle SDI	Female	Age-standardized	Larynx cancer	Occupational exposure to asbestos	Rate	High-middle SDI	1990	0.00634979495	0.00964960374	0.00328472354
387	Deaths	High-middle SDI	Both	Age-standardized	Larynx cancer	Occupational exposure to asbestos	Rate	High-middle SDI	1990	0.09657880379	0.14493349214	0.05226954011
388	Deaths	High-middle SDI	Male	Age-standardized	Larynx cancer	Occupational exposure to asbestos	Rate	High-middle SDI	1991	0.23576054932	0.35938626056	0.12422605048
389	Deaths	High-middle SDI	Female	Age-standardized	Larynx cancer	Occupational exposure to asbestos	Rate	High-middle SDI	1991	0.0065831358	0.01027944914	0.00335191771
390	Deaths	High-middle SDI	Both	Age-standardized	Larynx cancer	Occupational exposure to asbestos	Rate	High-middle SDI	1991	0.0959483554	0.14464355385	0.05180772612999999
391	Deaths	High-middle SDI	Male	Age-standardized	Larynx cancer	Occupational exposure to asbestos	Rate	High-middle SDI	1992	0.2326223059	0.35467974684	0.12303991209
392	Deaths	High-middle SDI	Female	Age-standardized	Larynx cancer	Occupational exposure to asbestos	Rate	High-middle SDI	1992	0.00670632027	0.01049353982	0.00341622058
393	Deaths	High-middle SDI	Both	Age-standardized	Larynx cancer	Occupational exposure to asbestos	Rate	High-middle SDI	1992	0.09493204104	0.14251468594	0.05146487359999999
394	Deaths	High-middle SDI	Male	Age-standardized	Larynx cancer	Occupational exposure to asbestos	Rate	High-middle SDI	1993	0.23361273035	0.3551876871	0.12285708962
395	Deaths	High-middle SDI	Female	Age-standardized	Larynx cancer	Occupational exposure to asbestos	Rate	High-middle SDI	1993	0.00665836924	0.01033887253	0.00332464757
396	Deaths	High-middle SDI	Both	Age-standardized	Larynx cancer	Occupational exposure to asbestos	Rate	High-middle SDI	1993	0.09592476626	0.14381956751	0.05172694176
397	Deaths	High-middle SDI	Male	Age-standardized	Larynx cancer	Occupational exposure to asbestos	Rate	High-middle SDI	1994	0.23281356322	0.35622251599	0.12254544663
398	Deaths	High-middle SDI	Female	Age-standardized	Larynx cancer	Occupational exposure to asbestos	Rate	High-middle SDI	1994	0.00652021619	0.01014366726	0.00323586572999999
399	Deaths	High-middle SDI	Both	Age-standardized	Larynx cancer	Occupational exposure to asbestos	Rate	High-middle SDI	1994	0.09593834986	0.14538370045	0.05195216512
400	Deaths	High-middle SDI	Male	Age-standardized	Larynx cancer	Occupational exposure to asbestos	Rate	High-middle SDI	1995	0.22743273853	0.34769882814	0.12001913553
401	Deaths	High-middle SDI	Female	Age-standardized	Larynx cancer	Occupational exposure to asbestos	Rate	High-middle SDI	1995	0.00609087086	0.00943484166	0.00302944142
402	Deaths	High-middle SDI	Both	Age-standardized	Larynx cancer	Occupational exposure to asbestos	Rate	High-middle SDI	1995	0.09391869034	0.14173515992	0.05140066846
403	Deaths	High-middle SDI	Male	Age-standardized	Larynx cancer	Occupational exposure to asbestos	Rate	High-middle SDI	1996	0.21823886004	0.33393818515	0.11531537261
404	Deaths	High-middle SDI	Female	Age-standardized	Larynx cancer	Occupational exposure to asbestos	Rate	High-middle SDI	1996	0.00578743082	0.00900391143	0.00287207924
405	Deaths	High-middle SDI	Both	Age-standardized	Larynx cancer	Occupational exposure to asbestos	Rate	High-middle SDI	1996	0.0900535286	0.13594542286	0.04932141574999999
406	Deaths	High-middle SDI	Male	Age-standardized	Larynx cancer	Occupational exposure to asbestos	Rate	High-middle SDI	1997	0.20892668704	0.32254328271	0.11147967123
407	Deaths	High-middle SDI	Female	Age-standardized	Larynx cancer	Occupational exposure to asbestos	Rate	High-middle SDI	1997	0.00556283936	0.00879678813	0.002762365
408	Deaths	High-middle SDI	Both	Age-standardized	Larynx cancer	Occupational exposure to asbestos	Rate	High-middle SDI	1997	0.08613142912	0.13152114914	0.04690222366
409	Deaths	High-middle SDI	Male	Age-standardized	Larynx cancer	Occupational exposure to asbestos	Rate	High-middle SDI	1998	0.19936154479	0.3061780716	0.10557596325
410	Deaths	High-middle SDI	Female	Age-standardized	Larynx cancer	Occupational exposure to asbestos	Rate	High-middle SDI	1998	0.005374283	0.0085315373	0.00264441733
411	Deaths	High-middle SDI	Both	Age-standardized	Larynx cancer	Occupational exposure to asbestos	Rate	High-middle SDI	1998	0.08235977354	0.12502282528	0.04501566875
412	Deaths	High-middle SDI	Male	Age-standardized	Larynx cancer	Occupational exposure to asbestos	Rate	High-middle SDI	1999	0.19408202756	0.30134736935	0.10284599799
413	Deaths	High-middle SDI	Female	Age-standardized	Larynx cancer	Occupational exposure to asbestos	Rate	High-middle SDI	1999	0.00529013491	0.0083567173	0.00259598444
414	Deaths	High-middle SDI	Both	Age-standardized	Larynx cancer	Occupational exposure to asbestos	Rate	High-middle SDI	1999	0.08025217963	0.12215414931	0.04375926907
415	Deaths	High-middle SDI	Male	Age-standardized	Larynx cancer	Occupational exposure to asbestos	Rate	High-middle SDI	2000	0.18740693145	0.29011269234	0.10003194409
416	Deaths	High-middle SDI	Female	Age-standardized	Larynx cancer	Occupational exposure to asbestos	Rate	High-middle SDI	2000	0.00520002488	0.00826608822	0.00253798379
417	Deaths	High-middle SDI	Both	Age-standardized	Larynx cancer	Occupational exposure to asbestos	Rate	High-middle SDI	2000	0.07772208098	0.11838582313	0.04250756334
418	Deaths	High-middle SDI	Male	Age-standardized	Larynx cancer	Occupational exposure to asbestos	Rate	High-middle SDI	2001	0.18482832372	0.28363010765	0.09871274068
419	Deaths	High-middle SDI	Female	Age-standardized	Larynx cancer	Occupational exposure to asbestos	Rate	High-middle SDI	2001	0.005138845	0.00807329642	0.00248016831
420	Deaths	High-middle SDI	Both	Age-standardized	Larynx cancer	Occupational exposure to asbestos	Rate	High-middle SDI	2001	0.07653923807	0.11538285063	0.04182242562
421	Deaths	High-middle SDI	Male	Age-standardized	Larynx cancer	Occupational exposure to asbestos	Rate	High-middle SDI	2002	0.18042436197	0.27807925294	0.09663766459
422	Deaths	High-middle SDI	Female	Age-standardized	Larynx cancer	Occupational exposure to asbestos	Rate	High-middle SDI	2002	0.00509762657	0.00807180897	0.00254255755
423	Deaths	High-middle SDI	Both	Age-standardized	Larynx cancer	Occupational exposure to asbestos	Rate	High-middle SDI	2002	0.07488903961	0.11336893569	0.04104235342
424	Deaths	High-middle SDI	Male	Age-standardized	Larynx cancer	Occupational exposure to asbestos	Rate	High-middle SDI	2003	0.17777002238	0.27374816076	0.09561392869
425	Deaths	High-middle SDI	Female	Age-standardized	Larynx cancer	Occupational exposure to asbestos	Rate	High-middle SDI	2003	0.00511524483	0.00801785857	0.00251134272
426	Deaths	High-middle SDI	Both	Age-standardized	Larynx cancer	Occupational exposure to asbestos	Rate	High-middle SDI	2003	0.07385468860000001	0.11138689249	0.04056730886
427	Deaths	High-middle SDI	Male	Age-standardized	Larynx cancer	Occupational exposure to asbestos	Rate	High-middle SDI	2004	0.169471684	0.26121485939	0.09218589319
428	Deaths	High-middle SDI	Female	Age-standardized	Larynx cancer	Occupational exposure to asbestos	Rate	High-middle SDI	2004	0.00480740348	0.00764392718	0.0023447518
429	Deaths	High-middle SDI	Both	Age-standardized	Larynx cancer	Occupational exposure to asbestos	Rate	High-middle SDI	2004	0.07032173777	0.10628277422	0.03880666368
430	Deaths	High-middle SDI	Male	Age-standardized	Larynx cancer	Occupational exposure to asbestos	Rate	High-middle SDI	2005	0.16505367214	0.25498386004	0.08967835756999999
431	Deaths	High-middle SDI	Female	Age-standardized	Larynx cancer	Occupational exposure to asbestos	Rate	High-middle SDI	2005	0.00484120458999999	0.00777652122	0.00238075409
432	Deaths	High-middle SDI	Both	Age-standardized	Larynx cancer	Occupational exposure to asbestos	Rate	High-middle SDI	2005	0.06890532116999999	0.104827165	0.03813176542
433	Deaths	High-middle SDI	Male	Age-standardized	Larynx cancer	Occupational exposure to asbestos	Rate	High-middle SDI	2006	0.15926954799	0.24545471442	0.08725525771999999
434	Deaths	High-middle SDI	Female	Age-standardized	Larynx cancer	Occupational exposure to asbestos	Rate	High-middle SDI	2006	0.00462169717	0.00734286696	0.00228124997
435	Deaths	High-middle SDI	Both	Age-standardized	Larynx cancer	Occupational exposure to asbestos	Rate	High-middle SDI	2006	0.06622918914999999	0.10118954098	0.0368307025
436	Deaths	High-middle SDI	Male	Age-standardized	Larynx cancer	Occupational exposure to asbestos	Rate	High-middle SDI	2007	0.15644049524	0.24050582673	0.0859935627
437	Deaths	High-middle SDI	Female	Age-standardized	Larynx cancer	Occupational exposure to asbestos	Rate	High-middle SDI	2007	0.00466778828	0.00760380096	0.00226073966
438	Deaths	High-middle SDI	Both	Age-standardized	Larynx cancer	Occupational exposure to asbestos	Rate	High-middle SDI	2007	0.06526078144	0.0997392432	0.03669116379
439	Deaths	High-middle SDI	Male	Age-standardized	Larynx cancer	Occupational exposure to asbestos	Rate	High-middle SDI	2008	0.15765560671	0.24103980523	0.08702615793
440	Deaths	High-middle SDI	Female	Age-standardized	Larynx cancer	Occupational exposure to asbestos	Rate	High-middle SDI	2008	0.00487564332999999	0.00780424719999999	0.00237400701
441	Deaths	High-middle SDI	Both	Age-standardized	Larynx cancer	Occupational exposure to asbestos	Rate	High-middle SDI	2008	0.06591820213999999	0.10055031345	0.03696260465999999
442	Deaths	High-middle SDI	Male	Age-standardized	Larynx cancer	Occupational exposure to asbestos	Rate	High-middle SDI	2009	0.15526471958	0.23723134196	0.08611009153
443	Deaths	High-middle SDI	Female	Age-standardized	Larynx cancer	Occupational exposure to asbestos	Rate	High-middle SDI	2009	0.00501981637	0.00812664123	0.00242008549
444	Deaths	High-middle SDI	Both	Age-standardized	Larynx cancer	Occupational exposure to asbestos	Rate	High-middle SDI	2009	0.06519603560000001	0.09876365676	0.03695508788
445	Deaths	High-middle SDI	Male	Age-standardized	Larynx cancer	Occupational exposure to asbestos	Rate	High-middle SDI	2010	0.15149788727	0.23241458047	0.08373415451
446	Deaths	High-middle SDI	Female	Age-standardized	Larynx cancer	Occupational exposure to asbestos	Rate	High-middle SDI	2010	0.00519722474	0.00850635998	0.00251493382
447	Deaths	High-middle SDI	Both	Age-standardized	Larynx cancer	Occupational exposure to asbestos	Rate	High-middle SDI	2010	0.06394521767	0.09649885567	0.03629930444
448	Deaths	High-middle SDI	Male	Age-standardized	Larynx cancer	Occupational exposure to asbestos	Rate	High-middle SDI	2011	0.14672440219	0.22262807904	0.08084658033
449	Deaths	High-middle SDI	Female	Age-standardized	Larynx cancer	Occupational exposure to asbestos	Rate	High-middle SDI	2011	0.00512394809	0.00833931256	0.00249008826
450	Deaths	High-middle SDI	Both	Age-standardized	Larynx cancer	Occupational exposure to asbestos	Rate	High-middle SDI	2011	0.06204977498	0.0931989245	0.03497714809
451	Deaths	High-middle SDI	Male	Age-standardized	Larynx cancer	Occupational exposure to asbestos	Rate	High-middle SDI	2012	0.14297274988	0.21672590942	0.07866375164
452	Deaths	High-middle SDI	Female	Age-standardized	Larynx cancer	Occupational exposure to asbestos	Rate	High-middle SDI	2012	0.00501288414	0.00819335904	0.00242490921
453	Deaths	High-middle SDI	Both	Age-standardized	Larynx cancer	Occupational exposure to asbestos	Rate	High-middle SDI	2012	0.06064400674999999	0.09049647694	0.03440103161
454	Deaths	High-middle SDI	Male	Age-standardized	Larynx cancer	Occupational exposure to asbestos	Rate	High-middle SDI	2013	0.13672473601	0.2066202780900001	0.07497069966
455	Deaths	High-middle SDI	Female	Age-standardized	Larynx cancer	Occupational exposure to asbestos	Rate	High-middle SDI	2013	0.00481283606	0.00782534134	0.00234231845
456	Deaths	High-middle SDI	Both	Age-standardized	Larynx cancer	Occupational exposure to asbestos	Rate	High-middle SDI	2013	0.05816046232	0.08673882586000001	0.0326759897
457	Deaths	High-middle SDI	Male	Age-standardized	Larynx cancer	Occupational exposure to asbestos	Rate	High-middle SDI	2014	0.1315877257	0.19898602682	0.07203982589999999
458	Deaths	High-middle SDI	Female	Age-standardized	Larynx cancer	Occupational exposure to asbestos	Rate	High-middle SDI	2014	0.00477195274	0.00772039838	0.00232011157
459	Deaths	High-middle SDI	Both	Age-standardized	Larynx cancer	Occupational exposure to asbestos	Rate	High-middle SDI	2014	0.05634695242	0.08480372215000001	0.0317410746
460	Deaths	High-middle SDI	Male	Age-standardized	Larynx cancer	Occupational exposure to asbestos	Rate	High-middle SDI	2015	0.12894109931	0.19631822273	0.07050451484
461	Deaths	High-middle SDI	Female	Age-standardized	Larynx cancer	Occupational exposure to asbestos	Rate	High-middle SDI	2015	0.00470201706	0.0075849401	0.00219484404
462	Deaths	High-middle SDI	Both	Age-standardized	Larynx cancer	Occupational exposure to asbestos	Rate	High-middle SDI	2015	0.05527057506000001	0.08274225831	0.03080822439999999
463	Deaths	High-middle SDI	Male	Age-standardized	Larynx cancer	Occupational exposure to asbestos	Rate	High-middle SDI	2016	0.12484345773	0.1892457737	0.06826036378
464	Deaths	High-middle SDI	Female	Age-standardized	Larynx cancer	Occupational exposure to asbestos	Rate	High-middle SDI	2016	0.00466519305	0.007483604	0.002259548
465	Deaths	High-middle SDI	Both	Age-standardized	Larynx cancer	Occupational exposure to asbestos	Rate	High-middle SDI	2016	0.05366979911	0.08038212102	0.02985947927
466	Deaths	High-middle SDI	Male	Age-standardized	Larynx cancer	Occupational exposure to asbestos	Rate	High-middle SDI	2017	0.11902445612	0.18198269728	0.06500596060000001
467	Deaths	High-middle SDI	Female	Age-standardized	Larynx cancer	Occupational exposure to asbestos	Rate	High-middle SDI	2017	0.0044612986	0.00725913458	0.00207906692
468	Deaths	High-middle SDI	Both	Age-standardized	Larynx cancer	Occupational exposure to asbestos	Rate	High-middle SDI	2017	0.05125718662	0.0772673326	0.02839747861
469	Deaths	High-middle SDI	Male	Age-standardized	Larynx cancer	Occupational exposure to asbestos	Rate	High-middle SDI	2018	0.11306614968	0.1725888187	0.06153567159
470	Deaths	High-middle SDI	Female	Age-standardized	Larynx cancer	Occupational exposure to asbestos	Rate	High-middle SDI	2018	0.00435920996	0.00716518706	0.00211723854
471	Deaths	High-middle SDI	Both	Age-standardized	Larynx cancer	Occupational exposure to asbestos	Rate	High-middle SDI	2018	0.04888943397	0.07352610966	0.02693649749
472	Deaths	High-middle SDI	Male	Age-standardized	Larynx cancer	Occupational exposure to asbestos	Rate	High-middle SDI	2019	0.10789786842	0.16193775517	0.05884852282999999
473	Deaths	High-middle SDI	Female	Age-standardized	Larynx cancer	Occupational exposure to asbestos	Rate	High-middle SDI	2019	0.0042472948	0.00688549912999999	0.00200231175
474	Deaths	High-middle SDI	Both	Age-standardized	Larynx cancer	Occupational exposure to asbestos	Rate	High-middle SDI	2019	0.04682816436	0.06906192458999999	0.02618116088
475	Deaths	High-middle SDI	Male	Age-standardized	Larynx cancer	Occupational exposure to asbestos	Rate	High-middle SDI	2020	0.10593165551	0.16116763466	0.05757661642
476	Deaths	High-middle SDI	Female	Age-standardized	Larynx cancer	Occupational exposure to asbestos	Rate	High-middle SDI	2020	0.00420713486999999	0.00704087196	0.00193845361
477	Deaths	High-middle SDI	Both	Age-standardized	Larynx cancer	Occupational exposure to asbestos	Rate	High-middle SDI	2020	0.04598765282	0.06890664252	0.02552922208999999
478	Deaths	High-middle SDI	Male	Age-standardized	Larynx cancer	Occupational exposure to asbestos	Rate	High-middle SDI	2021	0.10170900081	0.15499927594	0.05585362694
479	Deaths	High-middle SDI	Female	Age-standardized	Larynx cancer	Occupational exposure to asbestos	Rate	High-middle SDI	2021	0.00411761463999999	0.00680829512999999	0.00190409521
480	Deaths	High-middle SDI	Both	Age-standardized	Larynx cancer	Occupational exposure to asbestos	Rate	High-middle SDI	2021	0.04432746602	0.06672051773	0.02468680109
481	Deaths	Middle SDI	Male	Age-standardized	Larynx cancer	Occupational exposure to asbestos	Rate	Middle SDI	1990	0.05509035305	0.08956833612	0.02935043889
482	Deaths	Middle SDI	Female	Age-standardized	Larynx cancer	Occupational exposure to asbestos	Rate	Middle SDI	1990	0.00533047817	0.00843730608	0.0025379978
483	Deaths	Middle SDI	Both	Age-standardized	Larynx cancer	Occupational exposure to asbestos	Rate	Middle SDI	1990	0.02746243102	0.04233982078999999	0.015748493
484	Deaths	Middle SDI	Male	Age-standardized	Larynx cancer	Occupational exposure to asbestos	Rate	Middle SDI	1991	0.05524813304	0.08884500402	0.02867325859999999
485	Deaths	Middle SDI	Female	Age-standardized	Larynx cancer	Occupational exposure to asbestos	Rate	Middle SDI	1991	0.00527190125	0.00851645725	0.00246060533
486	Deaths	Middle SDI	Both	Age-standardized	Larynx cancer	Occupational exposure to asbestos	Rate	Middle SDI	1991	0.02752409245	0.04287463531	0.01540655097
487	Deaths	Middle SDI	Male	Age-standardized	Larynx cancer	Occupational exposure to asbestos	Rate	Middle SDI	1992	0.05628456852999999	0.09087722824	0.02966265623999999
488	Deaths	Middle SDI	Female	Age-standardized	Larynx cancer	Occupational exposure to asbestos	Rate	Middle SDI	1992	0.00526466527	0.00859658455	0.00249579315
489	Deaths	Middle SDI	Both	Age-standardized	Larynx cancer	Occupational exposure to asbestos	Rate	Middle SDI	1992	0.02801513861	0.04410507513	0.01594167327
490	Deaths	Middle SDI	Male	Age-standardized	Larynx cancer	Occupational exposure to asbestos	Rate	Middle SDI	1993	0.05641733965	0.08996357294	0.02989156683
491	Deaths	Middle SDI	Female	Age-standardized	Larynx cancer	Occupational exposure to asbestos	Rate	Middle SDI	1993	0.00518741419	0.00837101669	0.00243686059
492	Deaths	Middle SDI	Both	Age-standardized	Larynx cancer	Occupational exposure to asbestos	Rate	Middle SDI	1993	0.02804482622	0.04337413258	0.01555073932
493	Deaths	Middle SDI	Male	Age-standardized	Larynx cancer	Occupational exposure to asbestos	Rate	Middle SDI	1994	0.05650171471	0.09072826067	0.02993959957
494	Deaths	Middle SDI	Female	Age-standardized	Larynx cancer	Occupational exposure to asbestos	Rate	Middle SDI	1994	0.00501254688	0.00803796421	0.00235904454999999
495	Deaths	Middle SDI	Both	Age-standardized	Larynx cancer	Occupational exposure to asbestos	Rate	Middle SDI	1994	0.02802261526	0.04364708176	0.01572025383
496	Deaths	Middle SDI	Male	Age-standardized	Larynx cancer	Occupational exposure to asbestos	Rate	Middle SDI	1995	0.05717274037	0.09038661245	0.03009260644
497	Deaths	Middle SDI	Female	Age-standardized	Larynx cancer	Occupational exposure to asbestos	Rate	Middle SDI	1995	0.00492686701	0.00799314307	0.00230327276
498	Deaths	Middle SDI	Both	Age-standardized	Larynx cancer	Occupational exposure to asbestos	Rate	Middle SDI	1995	0.02832914131	0.0438326082	0.01599493171
499	Deaths	Middle SDI	Male	Age-standardized	Larynx cancer	Occupational exposure to asbestos	Rate	Middle SDI	1996	0.05810235123999999	0.09255660897	0.03022717532999999
500	Deaths	Middle SDI	Female	Age-standardized	Larynx cancer	Occupational exposure to asbestos	Rate	Middle SDI	1996	0.00492574018	0.00811569938	0.00233849894
501	Deaths	Middle SDI	Both	Age-standardized	Larynx cancer	Occupational exposure to asbestos	Rate	Middle SDI	1996	0.02876831776	0.04494520744999999	0.01610733141
502	Deaths	Middle SDI	Male	Age-standardized	Larynx cancer	Occupational exposure to asbestos	Rate	Middle SDI	1997	0.0595573945	0.09261377022	0.03132668618
503	Deaths	Middle SDI	Female	Age-standardized	Larynx cancer	Occupational exposure to asbestos	Rate	Middle SDI	1997	0.00484298142	0.00786907769	0.00231136896
504	Deaths	Middle SDI	Both	Age-standardized	Larynx cancer	Occupational exposure to asbestos	Rate	Middle SDI	1997	0.02943877418	0.04563341099	0.01650086845
505	Deaths	Middle SDI	Male	Age-standardized	Larynx cancer	Occupational exposure to asbestos	Rate	Middle SDI	1998	0.05884733539	0.09092909477	0.03076079952999999
506	Deaths	Middle SDI	Female	Age-standardized	Larynx cancer	Occupational exposure to asbestos	Rate	Middle SDI	1998	0.00473171475	0.00753709387	0.00228507438
507	Deaths	Middle SDI	Both	Age-standardized	Larynx cancer	Occupational exposure to asbestos	Rate	Middle SDI	1998	0.02903136954	0.04494735648	0.01613278723999999
508	Deaths	Middle SDI	Male	Age-standardized	Larynx cancer	Occupational exposure to asbestos	Rate	Middle SDI	1999	0.05725399853999999	0.09015033105	0.02983118605
509	Deaths	Middle SDI	Female	Age-standardized	Larynx cancer	Occupational exposure to asbestos	Rate	Middle SDI	1999	0.00460561343	0.00751222639	0.00219662635
510	Deaths	Middle SDI	Both	Age-standardized	Larynx cancer	Occupational exposure to asbestos	Rate	Middle SDI	1999	0.02823011124	0.04429007698999999	0.01573073548
511	Deaths	Middle SDI	Male	Age-standardized	Larynx cancer	Occupational exposure to asbestos	Rate	Middle SDI	2000	0.0565853166	0.08869694387	0.02954351573999999
512	Deaths	Middle SDI	Female	Age-standardized	Larynx cancer	Occupational exposure to asbestos	Rate	Middle SDI	2000	0.00445068036	0.00730730532	0.00211341896
513	Deaths	Middle SDI	Both	Age-standardized	Larynx cancer	Occupational exposure to asbestos	Rate	Middle SDI	2000	0.02783091886	0.04367445693	0.01552952876999999
514	Deaths	Middle SDI	Male	Age-standardized	Larynx cancer	Occupational exposure to asbestos	Rate	Middle SDI	2001	0.05491708143999999	0.08762014946999999	0.02914852996
515	Deaths	Middle SDI	Female	Age-standardized	Larynx cancer	Occupational exposure to asbestos	Rate	Middle SDI	2001	0.0044728371	0.00721641228	0.00214840131
516	Deaths	Middle SDI	Both	Age-standardized	Larynx cancer	Occupational exposure to asbestos	Rate	Middle SDI	2001	0.02707496409	0.04233651913	0.01525332329
517	Deaths	Middle SDI	Male	Age-standardized	Larynx cancer	Occupational exposure to asbestos	Rate	Middle SDI	2002	0.05462682089	0.08774618148	0.02927508054
518	Deaths	Middle SDI	Female	Age-standardized	Larynx cancer	Occupational exposure to asbestos	Rate	Middle SDI	2002	0.00438526865	0.00719965016	0.00208182715
519	Deaths	Middle SDI	Both	Age-standardized	Larynx cancer	Occupational exposure to asbestos	Rate	Middle SDI	2002	0.02687517453999999	0.04158729761	0.01507223603
520	Deaths	Middle SDI	Male	Age-standardized	Larynx cancer	Occupational exposure to asbestos	Rate	Middle SDI	2003	0.0546353467	0.08839266968000001	0.02904118008
521	Deaths	Middle SDI	Female	Age-standardized	Larynx cancer	Occupational exposure to asbestos	Rate	Middle SDI	2003	0.00425859974	0.00684840320999999	0.00204719138
522	Deaths	Middle SDI	Both	Age-standardized	Larynx cancer	Occupational exposure to asbestos	Rate	Middle SDI	2003	0.02676626843999999	0.04135727425	0.0148191484
523	Deaths	Middle SDI	Male	Age-standardized	Larynx cancer	Occupational exposure to asbestos	Rate	Middle SDI	2004	0.05408048977	0.08784015539	0.02879201225
524	Deaths	Middle SDI	Female	Age-standardized	Larynx cancer	Occupational exposure to asbestos	Rate	Middle SDI	2004	0.00427177399	0.00688669824	0.00202142087
525	Deaths	Middle SDI	Both	Age-standardized	Larynx cancer	Occupational exposure to asbestos	Rate	Middle SDI	2004	0.02651036361	0.04174952943999999	0.01473777742
526	Deaths	Middle SDI	Male	Age-standardized	Larynx cancer	Occupational exposure to asbestos	Rate	Middle SDI	2005	0.05367785812	0.08747014752	0.02846772256
527	Deaths	Middle SDI	Female	Age-standardized	Larynx cancer	Occupational exposure to asbestos	Rate	Middle SDI	2005	0.00421404902	0.00694910662999999	0.00197241004
528	Deaths	Middle SDI	Both	Age-standardized	Larynx cancer	Occupational exposure to asbestos	Rate	Middle SDI	2005	0.02629514423	0.04058790617999999	0.0146997187
529	Deaths	Middle SDI	Male	Age-standardized	Larynx cancer	Occupational exposure to asbestos	Rate	Middle SDI	2006	0.05317719599999999	0.08690517202999999	0.02792406993
530	Deaths	Middle SDI	Female	Age-standardized	Larynx cancer	Occupational exposure to asbestos	Rate	Middle SDI	2006	0.00420841737	0.00678331510999999	0.00202097194
531	Deaths	Middle SDI	Both	Age-standardized	Larynx cancer	Occupational exposure to asbestos	Rate	Middle SDI	2006	0.02608276267	0.04079540450999999	0.01440645557
532	Deaths	Middle SDI	Male	Age-standardized	Larynx cancer	Occupational exposure to asbestos	Rate	Middle SDI	2007	0.05229208194	0.08353895045	0.02747613945
533	Deaths	Middle SDI	Female	Age-standardized	Larynx cancer	Occupational exposure to asbestos	Rate	Middle SDI	2007	0.00417101473	0.00679673075	0.00194794952
534	Deaths	Middle SDI	Both	Age-standardized	Larynx cancer	Occupational exposure to asbestos	Rate	Middle SDI	2007	0.02566812194	0.03972309914	0.0142955825
535	Deaths	Middle SDI	Male	Age-standardized	Larynx cancer	Occupational exposure to asbestos	Rate	Middle SDI	2008	0.05378189857999999	0.08586119606999999	0.02797382095999999
536	Deaths	Middle SDI	Female	Age-standardized	Larynx cancer	Occupational exposure to asbestos	Rate	Middle SDI	2008	0.00424457481	0.00690794301	0.00206400344
537	Deaths	Middle SDI	Both	Age-standardized	Larynx cancer	Occupational exposure to asbestos	Rate	Middle SDI	2008	0.02636683141	0.04055823636	0.01464486638
538	Deaths	Middle SDI	Male	Age-standardized	Larynx cancer	Occupational exposure to asbestos	Rate	Middle SDI	2009	0.05387210421999999	0.08677368271000001	0.02823549564
539	Deaths	Middle SDI	Female	Age-standardized	Larynx cancer	Occupational exposure to asbestos	Rate	Middle SDI	2009	0.00429891274	0.00702709529	0.00201478504
540	Deaths	Middle SDI	Both	Age-standardized	Larynx cancer	Occupational exposure to asbestos	Rate	Middle SDI	2009	0.02641933192	0.04094288561	0.01488500806
541	Deaths	Middle SDI	Male	Age-standardized	Larynx cancer	Occupational exposure to asbestos	Rate	Middle SDI	2010	0.05396592654	0.08522241047000001	0.02876142855
542	Deaths	Middle SDI	Female	Age-standardized	Larynx cancer	Occupational exposure to asbestos	Rate	Middle SDI	2010	0.00441979878999999	0.00731139609	0.00203471585
543	Deaths	Middle SDI	Both	Age-standardized	Larynx cancer	Occupational exposure to asbestos	Rate	Middle SDI	2010	0.02651460486	0.04063521039	0.0148217939
544	Deaths	Middle SDI	Male	Age-standardized	Larynx cancer	Occupational exposure to asbestos	Rate	Middle SDI	2011	0.05372384178	0.08393082498	0.02815672175
545	Deaths	Middle SDI	Female	Age-standardized	Larynx cancer	Occupational exposure to asbestos	Rate	Middle SDI	2011	0.0045405956	0.00760521025	0.0020968428
546	Deaths	Middle SDI	Both	Age-standardized	Larynx cancer	Occupational exposure to asbestos	Rate	Middle SDI	2011	0.02645667687	0.04009977302	0.01468286256
547	Deaths	Middle SDI	Male	Age-standardized	Larynx cancer	Occupational exposure to asbestos	Rate	Middle SDI	2012	0.05365632553	0.08277783175	0.02783867834
548	Deaths	Middle SDI	Female	Age-standardized	Larynx cancer	Occupational exposure to asbestos	Rate	Middle SDI	2012	0.00445240852	0.00741737843	0.00205879764
549	Deaths	Middle SDI	Both	Age-standardized	Larynx cancer	Occupational exposure to asbestos	Rate	Middle SDI	2012	0.02635925745999999	0.04019904299	0.01463942755
550	Deaths	Middle SDI	Male	Age-standardized	Larynx cancer	Occupational exposure to asbestos	Rate	Middle SDI	2013	0.05232697854999999	0.08376418686	0.02711674145
551	Deaths	Middle SDI	Female	Age-standardized	Larynx cancer	Occupational exposure to asbestos	Rate	Middle SDI	2013	0.00424906517	0.00712887412	0.00191518082999999
552	Deaths	Middle SDI	Both	Age-standardized	Larynx cancer	Occupational exposure to asbestos	Rate	Middle SDI	2013	0.02563884998	0.03901031145	0.01387871619999999
553	Deaths	Middle SDI	Male	Age-standardized	Larynx cancer	Occupational exposure to asbestos	Rate	Middle SDI	2014	0.05061758104	0.08180697421	0.02655815261
554	Deaths	Middle SDI	Female	Age-standardized	Larynx cancer	Occupational exposure to asbestos	Rate	Middle SDI	2014	0.00403343784	0.00674622533999999	0.00183775179
555	Deaths	Middle SDI	Both	Age-standardized	Larynx cancer	Occupational exposure to asbestos	Rate	Middle SDI	2014	0.02475680161	0.03789022268	0.01354064802
556	Deaths	Middle SDI	Male	Age-standardized	Larynx cancer	Occupational exposure to asbestos	Rate	Middle SDI	2015	0.04977664947	0.0791950749	0.02584517452
557	Deaths	Middle SDI	Female	Age-standardized	Larynx cancer	Occupational exposure to asbestos	Rate	Middle SDI	2015	0.00394647586	0.00651955178	0.00179133646999999
558	Deaths	Middle SDI	Both	Age-standardized	Larynx cancer	Occupational exposure to asbestos	Rate	Middle SDI	2015	0.02430549584999999	0.03709650352	0.01334379378999999
559	Deaths	Middle SDI	Male	Age-standardized	Larynx cancer	Occupational exposure to asbestos	Rate	Middle SDI	2016	0.04876416669999999	0.07898003146	0.02511273974
560	Deaths	Middle SDI	Female	Age-standardized	Larynx cancer	Occupational exposure to asbestos	Rate	Middle SDI	2016	0.00387141025	0.00644594394	0.00181638768999999
561	Deaths	Middle SDI	Both	Age-standardized	Larynx cancer	Occupational exposure to asbestos	Rate	Middle SDI	2016	0.02380597087	0.03735820728	0.01296603872
562	Deaths	Middle SDI	Male	Age-standardized	Larynx cancer	Occupational exposure to asbestos	Rate	Middle SDI	2017	0.04693376947	0.07592610821	0.02429736876999999
563	Deaths	Middle SDI	Female	Age-standardized	Larynx cancer	Occupational exposure to asbestos	Rate	Middle SDI	2017	0.00376199225	0.00644396328	0.00166465374
564	Deaths	Middle SDI	Both	Age-standardized	Larynx cancer	Occupational exposure to asbestos	Rate	Middle SDI	2017	0.02295170381	0.03593609927	0.0126582211
565	Deaths	Middle SDI	Male	Age-standardized	Larynx cancer	Occupational exposure to asbestos	Rate	Middle SDI	2018	0.04586006731	0.07544294945	0.02331046689
566	Deaths	Middle SDI	Female	Age-standardized	Larynx cancer	Occupational exposure to asbestos	Rate	Middle SDI	2018	0.00370548231	0.00627843671	0.0016485437
567	Deaths	Middle SDI	Both	Age-standardized	Larynx cancer	Occupational exposure to asbestos	Rate	Middle SDI	2018	0.02246150677	0.0352832278	0.01194108994999999
568	Deaths	Middle SDI	Male	Age-standardized	Larynx cancer	Occupational exposure to asbestos	Rate	Middle SDI	2019	0.04520360779	0.07175231038	0.02385551578999999
569	Deaths	Middle SDI	Female	Age-standardized	Larynx cancer	Occupational exposure to asbestos	Rate	Middle SDI	2019	0.00361067543	0.0062008605	0.00156562974
570	Deaths	Middle SDI	Both	Age-standardized	Larynx cancer	Occupational exposure to asbestos	Rate	Middle SDI	2019	0.02209863722	0.03440423913	0.01212578251
571	Deaths	Middle SDI	Male	Age-standardized	Larynx cancer	Occupational exposure to asbestos	Rate	Middle SDI	2020	0.04471744971999999	0.07223701411	0.02285248161
572	Deaths	Middle SDI	Female	Age-standardized	Larynx cancer	Occupational exposure to asbestos	Rate	Middle SDI	2020	0.00358450022	0.00612695575999999	0.00151778802999999
573	Deaths	Middle SDI	Both	Age-standardized	Larynx cancer	Occupational exposure to asbestos	Rate	Middle SDI	2020	0.02184537363	0.03419588765	0.01186419905
574	Deaths	Middle SDI	Male	Age-standardized	Larynx cancer	Occupational exposure to asbestos	Rate	Middle SDI	2021	0.04408685770999999	0.07207459987999999	0.02272870663
575	Deaths	Middle SDI	Female	Age-standardized	Larynx cancer	Occupational exposure to asbestos	Rate	Middle SDI	2021	0.00353424442	0.00606237587	0.00153921772999999
576	Deaths	Middle SDI	Both	Age-standardized	Larynx cancer	Occupational exposure to asbestos	Rate	Middle SDI	2021	0.02148587905	0.0333108124	0.01155797304
