# Supplementary material for: Global, regional and national mortality burden of laryngeal cancer attributable to occupational exposure to sulfuric acid and asbestos: 1990–2021 and projections to 2040
Source: Front Public Health. 2025 Jul 18;13:1602789. doi: 10.3389/fpubh.2025.1602789 (PMC12315700; doi:10.3389/fpubh.2025.1602789)
Supplement: Supplementary file 2 [file Data_Sheet_2.zip › original data/Asbestos/S21 21District-M&F B 石棉-数据.csv]

	measure_name	location_name	sex_name	age_name	cause_name	rei_name	metric_name	year	val	upper	lower
1	Deaths	Oceania	Male	Age-standardized	Larynx cancer	Occupational exposure to asbestos	Rate	2021	0.01043592078999999	0.01909031733	0.00427804371999999
2	Deaths	Oceania	Female	Age-standardized	Larynx cancer	Occupational exposure to asbestos	Rate	2021	0.00004292265	0.00009106225	0.00000928828
3	Deaths	East Asia	Male	Age-standardized	Larynx cancer	Occupational exposure to asbestos	Rate	2021	0.02400889418999999	0.03984996959	0.01142557941
4	Deaths	East Asia	Female	Age-standardized	Larynx cancer	Occupational exposure to asbestos	Rate	2021	0.00351415611999999	0.00663387241	0.00105271155
5	Deaths	Central Asia	Male	Age-standardized	Larynx cancer	Occupational exposure to asbestos	Rate	2021	0.05189307402	0.08597179599	0.02593009321
6	Deaths	Central Asia	Female	Age-standardized	Larynx cancer	Occupational exposure to asbestos	Rate	2021	0.00250859292	0.00425789812	0.00115450084
7	Deaths	Southeast Asia	Male	Age-standardized	Larynx cancer	Occupational exposure to asbestos	Rate	2021	0.02978833928	0.05130284437	0.01455376661
8	Deaths	Southeast Asia	Female	Age-standardized	Larynx cancer	Occupational exposure to asbestos	Rate	2021	0.00072383068	0.00135850943	0.00025587838
9	Deaths	Eastern Europe	Male	Age-standardized	Larynx cancer	Occupational exposure to asbestos	Rate	2021	0.09474616157	0.15403918005	0.04798004685
10	Deaths	Eastern Europe	Female	Age-standardized	Larynx cancer	Occupational exposure to asbestos	Rate	2021	0.00242911215	0.00393580018	0.00123035513
11	Deaths	Central Europe	Male	Age-standardized	Larynx cancer	Occupational exposure to asbestos	Rate	2021	0.15734189079	0.24655575071	0.08390885345
12	Deaths	Central Europe	Female	Age-standardized	Larynx cancer	Occupational exposure to asbestos	Rate	2021	0.00543284851	0.00890295188	0.00273762703
13	Deaths	High-income Asia Pacific	Male	Age-standardized	Larynx cancer	Occupational exposure to asbestos	Rate	2021	0.05317576065000001	0.08146432586	0.02804584139
14	Deaths	High-income Asia Pacific	Female	Age-standardized	Larynx cancer	Occupational exposure to asbestos	Rate	2021	0.00075040143	0.00133603526	0.00027776456
15	Deaths	Western Europe	Male	Age-standardized	Larynx cancer	Occupational exposure to asbestos	Rate	2021	0.24714312665	0.35675037431	0.14121483845
16	Deaths	Western Europe	Female	Age-standardized	Larynx cancer	Occupational exposure to asbestos	Rate	2021	0.00815491743	0.01263816057	0.00407489308
17	Deaths	Australasia	Male	Age-standardized	Larynx cancer	Occupational exposure to asbestos	Rate	2021	0.16744560255	0.24663201079	0.0980180576
18	Deaths	Australasia	Female	Age-standardized	Larynx cancer	Occupational exposure to asbestos	Rate	2021	0.00663281786	0.010837254	0.00300235725
19	Deaths	Southern Latin America	Male	Age-standardized	Larynx cancer	Occupational exposure to asbestos	Rate	2021	0.13647542217	0.2105886753	0.06985797965
20	Deaths	Southern Latin America	Female	Age-standardized	Larynx cancer	Occupational exposure to asbestos	Rate	2021	0.00752492149	0.01226479276	0.00358416434
21	Deaths	High-income North America	Male	Age-standardized	Larynx cancer	Occupational exposure to asbestos	Rate	2021	0.13543547338	0.1990742143699999	0.07513936029
22	Deaths	High-income North America	Female	Age-standardized	Larynx cancer	Occupational exposure to asbestos	Rate	2021	0.00563736154	0.00875182375	0.00280522142
23	Deaths	Caribbean	Male	Age-standardized	Larynx cancer	Occupational exposure to asbestos	Rate	2021	0.07940532189999999	0.13435344031	0.03727858781
24	Deaths	Caribbean	Female	Age-standardized	Larynx cancer	Occupational exposure to asbestos	Rate	2021	0.00272066598	0.00489911662999999	0.00130427142999999
25	Deaths	Andean Latin America	Male	Age-standardized	Larynx cancer	Occupational exposure to asbestos	Rate	2021	0.03160409247	0.05602362777	0.01444209672
26	Deaths	Andean Latin America	Female	Age-standardized	Larynx cancer	Occupational exposure to asbestos	Rate	2021	0.00317047801	0.00629192573	0.0012199774
27	Deaths	Central Latin America	Male	Age-standardized	Larynx cancer	Occupational exposure to asbestos	Rate	2021	0.04199743239	0.06757883559	0.02134350798
28	Deaths	Central Latin America	Female	Age-standardized	Larynx cancer	Occupational exposure to asbestos	Rate	2021	0.00260460466	0.0043054017	0.00126658168
29	Deaths	Tropical Latin America	Male	Age-standardized	Larynx cancer	Occupational exposure to asbestos	Rate	2021	0.1258408387	0.19582643042	0.0659375314
30	Deaths	Tropical Latin America	Female	Age-standardized	Larynx cancer	Occupational exposure to asbestos	Rate	2021	0.01264866967	0.02010382001	0.00616558866999999
31	Deaths	North Africa and Middle East	Male	Age-standardized	Larynx cancer	Occupational exposure to asbestos	Rate	2021	0.07022518743	0.11764846823	0.03346420124
32	Deaths	North Africa and Middle East	Female	Age-standardized	Larynx cancer	Occupational exposure to asbestos	Rate	2021	0.00317544108	0.00648815539	0.00108832341
33	Deaths	Eastern Sub-Saharan Africa	Male	Age-standardized	Larynx cancer	Occupational exposure to asbestos	Rate	2021	0.02765844756	0.07853611041	0.00518527960999999
34	Deaths	Eastern Sub-Saharan Africa	Female	Age-standardized	Larynx cancer	Occupational exposure to asbestos	Rate	2021	4.131e-7	0.00000310703	0
35	Deaths	South Asia	Male	Age-standardized	Larynx cancer	Occupational exposure to asbestos	Rate	2021	0.06761912745000001	0.11895441523	0.03356705265
36	Deaths	South Asia	Female	Age-standardized	Larynx cancer	Occupational exposure to asbestos	Rate	2021	0.00140472114999999	0.00252620092	0.0004653451
37	Deaths	Central Sub-Saharan Africa	Male	Age-standardized	Larynx cancer	Occupational exposure to asbestos	Rate	2021	0.03548661559	0.09804097893	0.00681350619
38	Deaths	Central Sub-Saharan Africa	Female	Age-standardized	Larynx cancer	Occupational exposure to asbestos	Rate	2021	3.156e-8	1.6157e-7	0
39	Deaths	Southern Sub-Saharan Africa	Male	Age-standardized	Larynx cancer	Occupational exposure to asbestos	Rate	2021	0.26396532218	0.41683719332	0.13970726593
40	Deaths	Southern Sub-Saharan Africa	Female	Age-standardized	Larynx cancer	Occupational exposure to asbestos	Rate	2021	0.00852508564	0.01549623436	0.00339003341
41	Deaths	Western Sub-Saharan Africa	Male	Age-standardized	Larynx cancer	Occupational exposure to asbestos	Rate	2021	0.02521430536	0.04765065555	0.01086334353
42	Deaths	Western Sub-Saharan Africa	Female	Age-standardized	Larynx cancer	Occupational exposure to asbestos	Rate	2021	0	0	0
