# Supplementary material for: Global, regional and national mortality burden of laryngeal cancer attributable to occupational exposure to sulfuric acid and asbestos: 1990–2021 and projections to 2040
Source: Front Public Health. 2025 Jul 18;13:1602789. doi: 10.3389/fpubh.2025.1602789 (PMC12315700; doi:10.3389/fpubh.2025.1602789)
Supplement: Supplementary file 2 [file Data_Sheet_2.zip › original data/Asbestos/S22 21District-year 石棉-数据.csv]

	measure_name	location_name	sex_name	age_name	cause_name	rei_name	metric_name	year	val	upper	lower
1	Deaths	Oceania	Both	Age-standardized	Larynx cancer	Occupational exposure to asbestos	Rate	1990	0.00525606971	0.0097492064	0.00211281197
2	Deaths	Oceania	Both	Age-standardized	Larynx cancer	Occupational exposure to asbestos	Rate	2021	0.0053717513	0.00983182237999999	0.0022027347
3	Deaths	East Asia	Both	Age-standardized	Larynx cancer	Occupational exposure to asbestos	Rate	1990	0.01602222359	0.02526155311	0.008915835
4	Deaths	East Asia	Both	Age-standardized	Larynx cancer	Occupational exposure to asbestos	Rate	2021	0.01199512857	0.01923905447	0.00635751089
5	Deaths	Central Asia	Both	Age-standardized	Larynx cancer	Occupational exposure to asbestos	Rate	1990	0.03452896563	0.05216870214	0.01928692547
6	Deaths	Central Asia	Both	Age-standardized	Larynx cancer	Occupational exposure to asbestos	Rate	2021	0.02263401538	0.03658352938	0.01169488993
7	Deaths	Southeast Asia	Both	Age-standardized	Larynx cancer	Occupational exposure to asbestos	Rate	1990	0.01241512421	0.02094284883	0.0063198761
8	Deaths	Southeast Asia	Both	Age-standardized	Larynx cancer	Occupational exposure to asbestos	Rate	2021	0.01286321191	0.02156742699	0.00637255412
9	Deaths	Eastern Europe	Both	Age-standardized	Larynx cancer	Occupational exposure to asbestos	Rate	1990	0.05756343755	0.08753640046	0.0304001229
10	Deaths	Eastern Europe	Both	Age-standardized	Larynx cancer	Occupational exposure to asbestos	Rate	2021	0.03696802114	0.05894997677999999	0.01942610229
11	Deaths	Central Europe	Both	Age-standardized	Larynx cancer	Occupational exposure to asbestos	Rate	1990	0.05169982010999999	0.08280976736	0.02753496567
12	Deaths	Central Europe	Both	Age-standardized	Larynx cancer	Occupational exposure to asbestos	Rate	2021	0.07031598583	0.10971918579	0.03849477389
13	Deaths	High-income Asia Pacific	Both	Age-standardized	Larynx cancer	Occupational exposure to asbestos	Rate	1990	0.03329388955	0.05060257122	0.01815332937
14	Deaths	High-income Asia Pacific	Both	Age-standardized	Larynx cancer	Occupational exposure to asbestos	Rate	2021	0.02185098515	0.03343789704	0.01164260969999999
15	Deaths	Western Europe	Both	Age-standardized	Larynx cancer	Occupational exposure to asbestos	Rate	1990	0.23178651603	0.33090034484	0.13545965569
16	Deaths	Western Europe	Both	Age-standardized	Larynx cancer	Occupational exposure to asbestos	Rate	2021	0.11255652715	0.16136716962	0.06703206447
17	Deaths	Australasia	Both	Age-standardized	Larynx cancer	Occupational exposure to asbestos	Rate	1990	0.20636635995	0.29305879355	0.12147595066
18	Deaths	Australasia	Both	Age-standardized	Larynx cancer	Occupational exposure to asbestos	Rate	2021	0.0800231838	0.1166710267	0.04842565846000001
19	Deaths	Southern Latin America	Both	Age-standardized	Larynx cancer	Occupational exposure to asbestos	Rate	1990	0.08501838770999999	0.13221709847	0.04588739064
20	Deaths	Southern Latin America	Both	Age-standardized	Larynx cancer	Occupational exposure to asbestos	Rate	2021	0.06144764733999999	0.09220164725	0.0334901348
21	Deaths	High-income North America	Both	Age-standardized	Larynx cancer	Occupational exposure to asbestos	Rate	1990	0.11143633522	0.16183276154	0.06383523417
22	Deaths	High-income North America	Both	Age-standardized	Larynx cancer	Occupational exposure to asbestos	Rate	2021	0.06149962398	0.0890295024	0.03528241563999999
23	Deaths	Caribbean	Both	Age-standardized	Larynx cancer	Occupational exposure to asbestos	Rate	1990	0.04642139288	0.07173162669	0.02466512715
24	Deaths	Caribbean	Both	Age-standardized	Larynx cancer	Occupational exposure to asbestos	Rate	2021	0.03753213466	0.06285650542	0.01808543605999999
25	Deaths	Andean Latin America	Both	Age-standardized	Larynx cancer	Occupational exposure to asbestos	Rate	1990	0.03512226384	0.05545104551	0.01904286915
26	Deaths	Andean Latin America	Both	Age-standardized	Larynx cancer	Occupational exposure to asbestos	Rate	2021	0.01615932494	0.02795247099	0.00809719659
27	Deaths	Central Latin America	Both	Age-standardized	Larynx cancer	Occupational exposure to asbestos	Rate	1990	0.03705681354	0.05431864437	0.02107197969
28	Deaths	Central Latin America	Both	Age-standardized	Larynx cancer	Occupational exposure to asbestos	Rate	2021	0.02026611556	0.03182565206	0.01057625203
29	Deaths	Tropical Latin America	Both	Age-standardized	Larynx cancer	Occupational exposure to asbestos	Rate	1990	0.07856879591	0.11761343984	0.04550136584999999
30	Deaths	Tropical Latin America	Both	Age-standardized	Larynx cancer	Occupational exposure to asbestos	Rate	2021	0.06123065772	0.09228163653	0.03436332486999999
31	Deaths	North Africa and Middle East	Both	Age-standardized	Larynx cancer	Occupational exposure to asbestos	Rate	1990	0.07794000371	0.13474038448	0.03822258584
32	Deaths	North Africa and Middle East	Both	Age-standardized	Larynx cancer	Occupational exposure to asbestos	Rate	2021	0.03630958264	0.0604178036	0.01759246129
33	Deaths	Eastern Sub-Saharan Africa	Both	Age-standardized	Larynx cancer	Occupational exposure to asbestos	Rate	1990	0.01309294365	0.03842442518	0.00175100696
34	Deaths	Eastern Sub-Saharan Africa	Both	Age-standardized	Larynx cancer	Occupational exposure to asbestos	Rate	2021	0.01267767609	0.0360470807	0.00237077428999999
35	Deaths	South Asia	Both	Age-standardized	Larynx cancer	Occupational exposure to asbestos	Rate	1990	0.03034371864999999	0.05514681774999999	0.01472544325
36	Deaths	South Asia	Both	Age-standardized	Larynx cancer	Occupational exposure to asbestos	Rate	2021	0.03286080247	0.05706923674	0.01669769441
37	Deaths	Central Sub-Saharan Africa	Both	Age-standardized	Larynx cancer	Occupational exposure to asbestos	Rate	1990	0.01572112802	0.043485617	0.00266595098999999
38	Deaths	Central Sub-Saharan Africa	Both	Age-standardized	Larynx cancer	Occupational exposure to asbestos	Rate	2021	0.01454922755	0.04099363835	0.00277183861
39	Deaths	Southern Sub-Saharan Africa	Both	Age-standardized	Larynx cancer	Occupational exposure to asbestos	Rate	1990	0.10403669315	0.17554238957	0.05109898081
40	Deaths	Southern Sub-Saharan Africa	Both	Age-standardized	Larynx cancer	Occupational exposure to asbestos	Rate	2021	0.10574323945	0.1666513474	0.05666828442
41	Deaths	Western Sub-Saharan Africa	Both	Age-standardized	Larynx cancer	Occupational exposure to asbestos	Rate	1990	0.01498170346	0.02823233411	0.00546374698
42	Deaths	Western Sub-Saharan Africa	Both	Age-standardized	Larynx cancer	Occupational exposure to asbestos	Rate	2021	0.01192122325	0.02252033278	0.0051393386
