# Supplementary material for: Global, regional and national mortality burden of laryngeal cancer attributable to occupational exposure to sulfuric acid and asbestos: 1990–2021 and projections to 2040
Source: Front Public Health. 2025 Jul 18;13:1602789. doi: 10.3389/fpubh.2025.1602789 (PMC12315700; doi:10.3389/fpubh.2025.1602789)
Supplement: Supplementary file 2 [file Data_Sheet_2.zip › original data/Asbestos/S23 21EAPC-year 石棉.-数据.csv]

	location_name	location_id	EAPC	lower_CI	upper_CI
1	Central Europe	42	1.688496431184117	1.421150334073196	1.956547252461593
2	Oceania	21	0.3670595642059959	0.1480951153127519	0.5865027583996207
3	South Asia	159	0.1373348045357492	-0.04294485586441299	0.3179396121294475
4	Southeast Asia	9	-0.1450468267774063	-0.2410426150676326	-0.04895866391140258
5	Central Sub-Saharan Africa	167	-0.2174435832748789	-0.5502962429130842	0.1165231158108515
6	Eastern Sub-Saharan Africa	174	-0.2752667616132243	-0.3572422474613979	-0.1932238350354831
7	Southern Latin America	96	-0.382097491793687	-0.7624956059247068	-0.0002412321145839336
8	East Asia	5	-0.4280987341087727	-0.7408493613758393	-0.1143626767405426
9	Southern Sub-Saharan Africa	192	-0.4398143956522382	-1.292972059542963	0.4207173936137565
10	Tropical Latin America	134	-0.466045510301194	-0.6219927850650842	-0.3098535178861161
11	Western Sub-Saharan Africa	199	-0.7222486317034038	-0.8175738054697179	-0.6268318400053485
12	Caribbean	104	-0.7517810265351255	-0.8840645612313236	-0.6193209416860745
13	High-income Asia Pacific	65	-1.153887749406513	-1.349835055986326	-0.9575512357029359
14	Central Asia	32	-1.703889397229652	-1.973526344854326	-1.433510771558089
15	Central Latin America	124	-1.915568313257776	-2.076834933712557	-1.754036107812396
16	Western Europe	73	-2.121220880634944	-2.311847233548459	-1.930222543960902
17	Eastern Europe	56	-2.318860197031147	-2.695491065217115	-1.940771525785245
18	High-income North America	100	-2.338808946977589	-2.522664413739795	-2.154606703885742
19	North Africa and Middle East	138	-2.727416207945232	-3.030555159850179	-2.42332960470214
20	Andean Latin America	120	-3.042969668129381	-3.553107860299232	-2.53013319331572
21	Australasia	70	-3.243743330003468	-3.388774775930525	-3.098494164859422
