# Supplementary material for: Global, regional and national mortality burden of laryngeal cancer attributable to occupational exposure to sulfuric acid and asbestos: 1990–2021 and projections to 2040
Source: Front Public Health. 2025 Jul 18;13:1602789. doi: 10.3389/fpubh.2025.1602789 (PMC12315700; doi:10.3389/fpubh.2025.1602789)
Supplement: Supplementary file 2 [file Data_Sheet_2.zip › original data/Asbestos/S24 SDI-21 石棉-数据.csv]

	measure_name	location_name	sex_name	age_name	cause_name	rei_name	metric_name	year	val	upper	lower
1	Deaths	Oceania	Both	Age-standardized	Larynx cancer	Occupational exposure to asbestos	Rate	1990	0.00525606971	0.0097492064	0.00211281197
2	Deaths	Oceania	Both	Age-standardized	Larynx cancer	Occupational exposure to asbestos	Rate	1991	0.00528182119	0.00982428883	0.00213967161
3	Deaths	Oceania	Both	Age-standardized	Larynx cancer	Occupational exposure to asbestos	Rate	1992	0.00526894767	0.00983057	0.00218414282
4	Deaths	Oceania	Both	Age-standardized	Larynx cancer	Occupational exposure to asbestos	Rate	1993	0.00526360523	0.0095847687	0.00223164074
5	Deaths	Oceania	Both	Age-standardized	Larynx cancer	Occupational exposure to asbestos	Rate	1994	0.00525987753	0.00961655188	0.0022771122
6	Deaths	Oceania	Both	Age-standardized	Larynx cancer	Occupational exposure to asbestos	Rate	1995	0.00535523933	0.00986836963	0.00230181367999999
7	Deaths	Oceania	Both	Age-standardized	Larynx cancer	Occupational exposure to asbestos	Rate	1996	0.00541013434	0.00960324248999999	0.00234201566999999
8	Deaths	Oceania	Both	Age-standardized	Larynx cancer	Occupational exposure to asbestos	Rate	1997	0.00543759533999999	0.00954595047	0.00240273092
9	Deaths	Oceania	Both	Age-standardized	Larynx cancer	Occupational exposure to asbestos	Rate	1998	0.00537627961	0.00971291493	0.00234569786
10	Deaths	Oceania	Both	Age-standardized	Larynx cancer	Occupational exposure to asbestos	Rate	1999	0.00539041022	0.00970099364	0.00238943998
11	Deaths	Oceania	Both	Age-standardized	Larynx cancer	Occupational exposure to asbestos	Rate	2000	0.00553640615	0.00993156972	0.00255210347
12	Deaths	Oceania	Both	Age-standardized	Larynx cancer	Occupational exposure to asbestos	Rate	2001	0.00561011123	0.01005002156	0.00256691499
13	Deaths	Oceania	Both	Age-standardized	Larynx cancer	Occupational exposure to asbestos	Rate	2002	0.00552561556	0.00974998292	0.00246284512
14	Deaths	Oceania	Both	Age-standardized	Larynx cancer	Occupational exposure to asbestos	Rate	2003	0.00533024739	0.00930487945	0.00231499065
15	Deaths	Oceania	Both	Age-standardized	Larynx cancer	Occupational exposure to asbestos	Rate	2004	0.00521415432	0.00928233591	0.00222798528999999
16	Deaths	Oceania	Both	Age-standardized	Larynx cancer	Occupational exposure to asbestos	Rate	2005	0.00545028503	0.00967736821	0.00235750653
17	Deaths	Oceania	Both	Age-standardized	Larynx cancer	Occupational exposure to asbestos	Rate	2006	0.00562631140999999	0.00984774666	0.00251609321
18	Deaths	Oceania	Both	Age-standardized	Larynx cancer	Occupational exposure to asbestos	Rate	2007	0.00594331864	0.01057986351	0.00267500983
19	Deaths	Oceania	Both	Age-standardized	Larynx cancer	Occupational exposure to asbestos	Rate	2008	0.0061851424	0.01100070620999999	0.00286687147
20	Deaths	Oceania	Both	Age-standardized	Larynx cancer	Occupational exposure to asbestos	Rate	2009	0.00631710073	0.01127833071	0.00296963761
21	Deaths	Oceania	Both	Age-standardized	Larynx cancer	Occupational exposure to asbestos	Rate	2010	0.00642167507	0.01126403561	0.00298002895999999
22	Deaths	Oceania	Both	Age-standardized	Larynx cancer	Occupational exposure to asbestos	Rate	2011	0.00641970695	0.01094454152	0.00287802716
23	Deaths	Oceania	Both	Age-standardized	Larynx cancer	Occupational exposure to asbestos	Rate	2012	0.00629055674	0.01072860606	0.00287870124
24	Deaths	Oceania	Both	Age-standardized	Larynx cancer	Occupational exposure to asbestos	Rate	2013	0.00608421289	0.01051796181	0.00276980357
25	Deaths	Oceania	Both	Age-standardized	Larynx cancer	Occupational exposure to asbestos	Rate	2014	0.00596827134	0.01053292069	0.00266779085
26	Deaths	Oceania	Both	Age-standardized	Larynx cancer	Occupational exposure to asbestos	Rate	2015	0.00592357963	0.01074433582	0.00263111562
27	Deaths	Oceania	Both	Age-standardized	Larynx cancer	Occupational exposure to asbestos	Rate	2016	0.00577394931	0.01047295621	0.00248745555
28	Deaths	Oceania	Both	Age-standardized	Larynx cancer	Occupational exposure to asbestos	Rate	2017	0.00567548806	0.01043587847	0.00238038102
29	Deaths	Oceania	Both	Age-standardized	Larynx cancer	Occupational exposure to asbestos	Rate	2018	0.0056018647	0.01004965908	0.00227628048
30	Deaths	Oceania	Both	Age-standardized	Larynx cancer	Occupational exposure to asbestos	Rate	2019	0.00552233819	0.01016320216	0.00226898287
31	Deaths	Oceania	Both	Age-standardized	Larynx cancer	Occupational exposure to asbestos	Rate	2020	0.00547496987	0.01005763098	0.00224867590999999
32	Deaths	Oceania	Both	Age-standardized	Larynx cancer	Occupational exposure to asbestos	Rate	2021	0.0053717513	0.00983182237999999	0.0022027347
33	Deaths	East Asia	Both	Age-standardized	Larynx cancer	Occupational exposure to asbestos	Rate	1990	0.01602222359	0.02526155311	0.008915835
34	Deaths	East Asia	Both	Age-standardized	Larynx cancer	Occupational exposure to asbestos	Rate	1991	0.01606397418	0.02554239082	0.00860403999
35	Deaths	East Asia	Both	Age-standardized	Larynx cancer	Occupational exposure to asbestos	Rate	1992	0.01572173707	0.02430496009	0.00886594305
36	Deaths	East Asia	Both	Age-standardized	Larynx cancer	Occupational exposure to asbestos	Rate	1993	0.01552892128	0.02368750054	0.00842646676
37	Deaths	East Asia	Both	Age-standardized	Larynx cancer	Occupational exposure to asbestos	Rate	1994	0.01521951429	0.02333652448	0.00850086991
38	Deaths	East Asia	Both	Age-standardized	Larynx cancer	Occupational exposure to asbestos	Rate	1995	0.01501917104	0.02332625991	0.00833723012
39	Deaths	East Asia	Both	Age-standardized	Larynx cancer	Occupational exposure to asbestos	Rate	1996	0.01473631462	0.02299595363	0.00836814881
40	Deaths	East Asia	Both	Age-standardized	Larynx cancer	Occupational exposure to asbestos	Rate	1997	0.01420317346	0.02194898829	0.0079324854
41	Deaths	East Asia	Both	Age-standardized	Larynx cancer	Occupational exposure to asbestos	Rate	1998	0.01392118601	0.02135439963	0.00775456309
42	Deaths	East Asia	Both	Age-standardized	Larynx cancer	Occupational exposure to asbestos	Rate	1999	0.01372585604	0.02094730832	0.00752651107999999
43	Deaths	East Asia	Both	Age-standardized	Larynx cancer	Occupational exposure to asbestos	Rate	2000	0.01388070357999999	0.02090927028	0.00783419063
44	Deaths	East Asia	Both	Age-standardized	Larynx cancer	Occupational exposure to asbestos	Rate	2001	0.01382962215	0.02153387514	0.00781035713
45	Deaths	East Asia	Both	Age-standardized	Larynx cancer	Occupational exposure to asbestos	Rate	2002	0.01356449915	0.02109006148	0.00793877793999999
46	Deaths	East Asia	Both	Age-standardized	Larynx cancer	Occupational exposure to asbestos	Rate	2003	0.01371904152	0.02127822315999999	0.00756349944
47	Deaths	East Asia	Both	Age-standardized	Larynx cancer	Occupational exposure to asbestos	Rate	2004	0.01365511218	0.02091012495	0.00766390475
48	Deaths	East Asia	Both	Age-standardized	Larynx cancer	Occupational exposure to asbestos	Rate	2005	0.01374614983	0.02111183737999999	0.00791137122
49	Deaths	East Asia	Both	Age-standardized	Larynx cancer	Occupational exposure to asbestos	Rate	2006	0.01354891541	0.02105627246	0.00729662784
50	Deaths	East Asia	Both	Age-standardized	Larynx cancer	Occupational exposure to asbestos	Rate	2007	0.01382858784	0.02103756131	0.00761615025999999
51	Deaths	East Asia	Both	Age-standardized	Larynx cancer	Occupational exposure to asbestos	Rate	2008	0.01490605489	0.02259719469	0.00821001605
52	Deaths	East Asia	Both	Age-standardized	Larynx cancer	Occupational exposure to asbestos	Rate	2009	0.01546323059	0.02390197525	0.00887367935
53	Deaths	East Asia	Both	Age-standardized	Larynx cancer	Occupational exposure to asbestos	Rate	2010	0.01613523587	0.02466136109999999	0.00887702165
54	Deaths	East Asia	Both	Age-standardized	Larynx cancer	Occupational exposure to asbestos	Rate	2011	0.01660237271	0.02582204651	0.00918344906
55	Deaths	East Asia	Both	Age-standardized	Larynx cancer	Occupational exposure to asbestos	Rate	2012	0.0166901856	0.02499518477	0.00933835762
56	Deaths	East Asia	Both	Age-standardized	Larynx cancer	Occupational exposure to asbestos	Rate	2013	0.01581704121999999	0.02413778065	0.00832582491999999
57	Deaths	East Asia	Both	Age-standardized	Larynx cancer	Occupational exposure to asbestos	Rate	2014	0.01488508256	0.02226373425	0.00807971518
58	Deaths	East Asia	Both	Age-standardized	Larynx cancer	Occupational exposure to asbestos	Rate	2015	0.01451394434	0.02315962820999999	0.00770497126999999
59	Deaths	East Asia	Both	Age-standardized	Larynx cancer	Occupational exposure to asbestos	Rate	2016	0.0141482963	0.02229999770999999	0.007470624
60	Deaths	East Asia	Both	Age-standardized	Larynx cancer	Occupational exposure to asbestos	Rate	2017	0.01316110962	0.02090438896	0.00713653358
61	Deaths	East Asia	Both	Age-standardized	Larynx cancer	Occupational exposure to asbestos	Rate	2018	0.0125838067	0.01939308061	0.0065937393
62	Deaths	East Asia	Both	Age-standardized	Larynx cancer	Occupational exposure to asbestos	Rate	2019	0.0124128222	0.0203201108	0.00685930686
63	Deaths	East Asia	Both	Age-standardized	Larynx cancer	Occupational exposure to asbestos	Rate	2020	0.01224298980999999	0.02020064261	0.00637739388
64	Deaths	East Asia	Both	Age-standardized	Larynx cancer	Occupational exposure to asbestos	Rate	2021	0.01199512857	0.01923905447	0.00635751089
65	Deaths	Central Asia	Both	Age-standardized	Larynx cancer	Occupational exposure to asbestos	Rate	1990	0.03452896563	0.05216870214	0.01928692547
66	Deaths	Central Asia	Both	Age-standardized	Larynx cancer	Occupational exposure to asbestos	Rate	1991	0.03586842706	0.05420325895	0.01993126769
67	Deaths	Central Asia	Both	Age-standardized	Larynx cancer	Occupational exposure to asbestos	Rate	1992	0.04010502499	0.06033764829	0.02217164542999999
68	Deaths	Central Asia	Both	Age-standardized	Larynx cancer	Occupational exposure to asbestos	Rate	1993	0.04228648806	0.06352077821999999	0.02329195152
69	Deaths	Central Asia	Both	Age-standardized	Larynx cancer	Occupational exposure to asbestos	Rate	1994	0.04089460066999999	0.06234609053	0.02276219864
70	Deaths	Central Asia	Both	Age-standardized	Larynx cancer	Occupational exposure to asbestos	Rate	1995	0.04301546562	0.06646179135	0.02378047393999999
71	Deaths	Central Asia	Both	Age-standardized	Larynx cancer	Occupational exposure to asbestos	Rate	1996	0.04231394268999999	0.06553428506	0.02353306109
72	Deaths	Central Asia	Both	Age-standardized	Larynx cancer	Occupational exposure to asbestos	Rate	1997	0.03977746575	0.06177538088	0.02239927756
73	Deaths	Central Asia	Both	Age-standardized	Larynx cancer	Occupational exposure to asbestos	Rate	1998	0.0381816712	0.05997535318	0.02143043342
74	Deaths	Central Asia	Both	Age-standardized	Larynx cancer	Occupational exposure to asbestos	Rate	1999	0.03697419327	0.05766082868	0.02063727079
75	Deaths	Central Asia	Both	Age-standardized	Larynx cancer	Occupational exposure to asbestos	Rate	2000	0.03609523426	0.05523846614	0.0197991521
76	Deaths	Central Asia	Both	Age-standardized	Larynx cancer	Occupational exposure to asbestos	Rate	2001	0.03434649911	0.05239967532	0.01899152419
77	Deaths	Central Asia	Both	Age-standardized	Larynx cancer	Occupational exposure to asbestos	Rate	2002	0.0353180103	0.05369633436000001	0.01965955757
78	Deaths	Central Asia	Both	Age-standardized	Larynx cancer	Occupational exposure to asbestos	Rate	2003	0.03557843493	0.05446891007999999	0.02019878541
79	Deaths	Central Asia	Both	Age-standardized	Larynx cancer	Occupational exposure to asbestos	Rate	2004	0.03486575857	0.05280201091	0.01960850027
80	Deaths	Central Asia	Both	Age-standardized	Larynx cancer	Occupational exposure to asbestos	Rate	2005	0.03459777335	0.05281863632	0.01952310624
81	Deaths	Central Asia	Both	Age-standardized	Larynx cancer	Occupational exposure to asbestos	Rate	2006	0.03365038883	0.0514357243	0.01866322484
82	Deaths	Central Asia	Both	Age-standardized	Larynx cancer	Occupational exposure to asbestos	Rate	2007	0.03107286314	0.04712218558	0.01711976582
83	Deaths	Central Asia	Both	Age-standardized	Larynx cancer	Occupational exposure to asbestos	Rate	2008	0.03063261299	0.04625487657	0.01673923008
84	Deaths	Central Asia	Both	Age-standardized	Larynx cancer	Occupational exposure to asbestos	Rate	2009	0.02979154091	0.04506539043	0.01635093602
85	Deaths	Central Asia	Both	Age-standardized	Larynx cancer	Occupational exposure to asbestos	Rate	2010	0.02954457652	0.04469865624999999	0.01642082738
86	Deaths	Central Asia	Both	Age-standardized	Larynx cancer	Occupational exposure to asbestos	Rate	2011	0.02773844808	0.04165313964	0.0154395206
87	Deaths	Central Asia	Both	Age-standardized	Larynx cancer	Occupational exposure to asbestos	Rate	2012	0.02810541743	0.04251445405	0.01560490629
88	Deaths	Central Asia	Both	Age-standardized	Larynx cancer	Occupational exposure to asbestos	Rate	2013	0.02798836943999999	0.04279517902	0.01541287865
89	Deaths	Central Asia	Both	Age-standardized	Larynx cancer	Occupational exposure to asbestos	Rate	2014	0.02804996343	0.04278913373	0.01545461981
90	Deaths	Central Asia	Both	Age-standardized	Larynx cancer	Occupational exposure to asbestos	Rate	2015	0.02995086334	0.04523841615	0.01639631891
91	Deaths	Central Asia	Both	Age-standardized	Larynx cancer	Occupational exposure to asbestos	Rate	2016	0.03050391969	0.04621937618	0.01656338826
92	Deaths	Central Asia	Both	Age-standardized	Larynx cancer	Occupational exposure to asbestos	Rate	2017	0.02777872135	0.04263374426	0.01520289387
93	Deaths	Central Asia	Both	Age-standardized	Larynx cancer	Occupational exposure to asbestos	Rate	2018	0.02598239872	0.04008308856	0.01420091916
94	Deaths	Central Asia	Both	Age-standardized	Larynx cancer	Occupational exposure to asbestos	Rate	2019	0.02442158057999999	0.03751517917	0.01308101003
95	Deaths	Central Asia	Both	Age-standardized	Larynx cancer	Occupational exposure to asbestos	Rate	2020	0.02396204854	0.03770078861	0.01278885986
96	Deaths	Central Asia	Both	Age-standardized	Larynx cancer	Occupational exposure to asbestos	Rate	2021	0.02263401538	0.03658352938	0.01169488993
97	Deaths	Southeast Asia	Both	Age-standardized	Larynx cancer	Occupational exposure to asbestos	Rate	1990	0.01241512421	0.02094284883	0.0063198761
98	Deaths	Southeast Asia	Both	Age-standardized	Larynx cancer	Occupational exposure to asbestos	Rate	1991	0.01268546142	0.02150740419	0.00638604037999999
99	Deaths	Southeast Asia	Both	Age-standardized	Larynx cancer	Occupational exposure to asbestos	Rate	1992	0.01305246821999999	0.02165536462	0.00663314602
100	Deaths	Southeast Asia	Both	Age-standardized	Larynx cancer	Occupational exposure to asbestos	Rate	1993	0.01334134576	0.02255585391	0.00689605435
101	Deaths	Southeast Asia	Both	Age-standardized	Larynx cancer	Occupational exposure to asbestos	Rate	1994	0.01359872252	0.02295704525	0.00699379506
102	Deaths	Southeast Asia	Both	Age-standardized	Larynx cancer	Occupational exposure to asbestos	Rate	1995	0.01389413492	0.02368451765	0.00705843489
103	Deaths	Southeast Asia	Both	Age-standardized	Larynx cancer	Occupational exposure to asbestos	Rate	1996	0.01397447835	0.02388691637	0.00699218459
104	Deaths	Southeast Asia	Both	Age-standardized	Larynx cancer	Occupational exposure to asbestos	Rate	1997	0.01316501631	0.02292628163	0.00659242916
105	Deaths	Southeast Asia	Both	Age-standardized	Larynx cancer	Occupational exposure to asbestos	Rate	1998	0.01341463653	0.02309719423	0.00668699456999999
106	Deaths	Southeast Asia	Both	Age-standardized	Larynx cancer	Occupational exposure to asbestos	Rate	1999	0.01344291751	0.02268694064	0.00679723338999999
107	Deaths	Southeast Asia	Both	Age-standardized	Larynx cancer	Occupational exposure to asbestos	Rate	2000	0.01319290755	0.02194341441	0.00680272210999999
108	Deaths	Southeast Asia	Both	Age-standardized	Larynx cancer	Occupational exposure to asbestos	Rate	2001	0.01272466255	0.02155744618	0.00661283753
109	Deaths	Southeast Asia	Both	Age-standardized	Larynx cancer	Occupational exposure to asbestos	Rate	2002	0.01274050253	0.02073620771	0.00652803902
110	Deaths	Southeast Asia	Both	Age-standardized	Larynx cancer	Occupational exposure to asbestos	Rate	2003	0.01273814504999999	0.02110864322	0.00643352368
111	Deaths	Southeast Asia	Both	Age-standardized	Larynx cancer	Occupational exposure to asbestos	Rate	2004	0.01281607465	0.02115492464	0.00664508529
112	Deaths	Southeast Asia	Both	Age-standardized	Larynx cancer	Occupational exposure to asbestos	Rate	2005	0.01293895705	0.02150234786	0.00677683519
113	Deaths	Southeast Asia	Both	Age-standardized	Larynx cancer	Occupational exposure to asbestos	Rate	2006	0.01293788812999999	0.02121564775	0.00678979539
114	Deaths	Southeast Asia	Both	Age-standardized	Larynx cancer	Occupational exposure to asbestos	Rate	2007	0.01294579387	0.02112073902	0.00666593682
115	Deaths	Southeast Asia	Both	Age-standardized	Larynx cancer	Occupational exposure to asbestos	Rate	2008	0.01296862118	0.0213013448	0.00680042574
116	Deaths	Southeast Asia	Both	Age-standardized	Larynx cancer	Occupational exposure to asbestos	Rate	2009	0.01284580742999999	0.02047270268	0.00675985042
117	Deaths	Southeast Asia	Both	Age-standardized	Larynx cancer	Occupational exposure to asbestos	Rate	2010	0.01289460225999999	0.02044530117	0.00691915705
118	Deaths	Southeast Asia	Both	Age-standardized	Larynx cancer	Occupational exposure to asbestos	Rate	2011	0.01285621047	0.02084556764	0.00679140271
119	Deaths	Southeast Asia	Both	Age-standardized	Larynx cancer	Occupational exposure to asbestos	Rate	2012	0.01268651786999999	0.02036666216999999	0.00656371593
120	Deaths	Southeast Asia	Both	Age-standardized	Larynx cancer	Occupational exposure to asbestos	Rate	2013	0.01257386160999999	0.02076017051	0.0065704633
121	Deaths	Southeast Asia	Both	Age-standardized	Larynx cancer	Occupational exposure to asbestos	Rate	2014	0.0127015635	0.02075371399	0.00667712452
122	Deaths	Southeast Asia	Both	Age-standardized	Larynx cancer	Occupational exposure to asbestos	Rate	2015	0.01277284158	0.02093308426	0.00674464067
123	Deaths	Southeast Asia	Both	Age-standardized	Larynx cancer	Occupational exposure to asbestos	Rate	2016	0.01276413375999999	0.02120959177	0.00686315808
124	Deaths	Southeast Asia	Both	Age-standardized	Larynx cancer	Occupational exposure to asbestos	Rate	2017	0.01276558238999999	0.02075178648	0.00652626268999999
125	Deaths	Southeast Asia	Both	Age-standardized	Larynx cancer	Occupational exposure to asbestos	Rate	2018	0.01274907867	0.02116859898	0.00675247094
126	Deaths	Southeast Asia	Both	Age-standardized	Larynx cancer	Occupational exposure to asbestos	Rate	2019	0.01281052188	0.02066709474	0.00654190909
127	Deaths	Southeast Asia	Both	Age-standardized	Larynx cancer	Occupational exposure to asbestos	Rate	2020	0.01263576551	0.02081793697	0.00630689856
128	Deaths	Southeast Asia	Both	Age-standardized	Larynx cancer	Occupational exposure to asbestos	Rate	2021	0.01286321191	0.02156742699	0.00637255412
129	Deaths	Eastern Europe	Both	Age-standardized	Larynx cancer	Occupational exposure to asbestos	Rate	1990	0.05756343755	0.08753640046	0.0304001229
130	Deaths	Eastern Europe	Both	Age-standardized	Larynx cancer	Occupational exposure to asbestos	Rate	1991	0.05967562010999999	0.09061081244	0.03130767393
131	Deaths	Eastern Europe	Both	Age-standardized	Larynx cancer	Occupational exposure to asbestos	Rate	1992	0.06497939988	0.09854513072	0.03395013062
132	Deaths	Eastern Europe	Both	Age-standardized	Larynx cancer	Occupational exposure to asbestos	Rate	1993	0.07606296617	0.11788638005	0.03948826963
133	Deaths	Eastern Europe	Both	Age-standardized	Larynx cancer	Occupational exposure to asbestos	Rate	1994	0.08225788064	0.12758798411	0.04275313126
134	Deaths	Eastern Europe	Both	Age-standardized	Larynx cancer	Occupational exposure to asbestos	Rate	1995	0.07979766392	0.12345795717	0.0413633411
135	Deaths	Eastern Europe	Both	Age-standardized	Larynx cancer	Occupational exposure to asbestos	Rate	1996	0.0739154857	0.11388982407	0.03820088193
136	Deaths	Eastern Europe	Both	Age-standardized	Larynx cancer	Occupational exposure to asbestos	Rate	1997	0.06801236218000001	0.10322254254	0.0356342009
137	Deaths	Eastern Europe	Both	Age-standardized	Larynx cancer	Occupational exposure to asbestos	Rate	1998	0.06436636311	0.09820243232	0.03416846246
138	Deaths	Eastern Europe	Both	Age-standardized	Larynx cancer	Occupational exposure to asbestos	Rate	1999	0.06642605133	0.10296034219	0.03496515026
139	Deaths	Eastern Europe	Both	Age-standardized	Larynx cancer	Occupational exposure to asbestos	Rate	2000	0.06860206674	0.10663383582	0.03609818209
140	Deaths	Eastern Europe	Both	Age-standardized	Larynx cancer	Occupational exposure to asbestos	Rate	2001	0.06555258029000001	0.10235419288	0.03456085363
141	Deaths	Eastern Europe	Both	Age-standardized	Larynx cancer	Occupational exposure to asbestos	Rate	2002	0.06416117449	0.10097151475	0.03386727709
142	Deaths	Eastern Europe	Both	Age-standardized	Larynx cancer	Occupational exposure to asbestos	Rate	2003	0.06280972127000001	0.09915731015	0.03314370211
143	Deaths	Eastern Europe	Both	Age-standardized	Larynx cancer	Occupational exposure to asbestos	Rate	2004	0.05936282484999999	0.09390809309	0.03129691152
144	Deaths	Eastern Europe	Both	Age-standardized	Larynx cancer	Occupational exposure to asbestos	Rate	2005	0.06155565274	0.09783825408	0.03258999567
145	Deaths	Eastern Europe	Both	Age-standardized	Larynx cancer	Occupational exposure to asbestos	Rate	2006	0.05422799526	0.08617142853	0.02909936832
146	Deaths	Eastern Europe	Both	Age-standardized	Larynx cancer	Occupational exposure to asbestos	Rate	2007	0.05243812913	0.08296725109	0.02821328382999999
147	Deaths	Eastern Europe	Both	Age-standardized	Larynx cancer	Occupational exposure to asbestos	Rate	2008	0.0533238522	0.08499220568	0.02856970374
148	Deaths	Eastern Europe	Both	Age-standardized	Larynx cancer	Occupational exposure to asbestos	Rate	2009	0.0492472105	0.07712149646000001	0.02660850478999999
149	Deaths	Eastern Europe	Both	Age-standardized	Larynx cancer	Occupational exposure to asbestos	Rate	2010	0.05029886573	0.07859034958	0.02707195645
150	Deaths	Eastern Europe	Both	Age-standardized	Larynx cancer	Occupational exposure to asbestos	Rate	2011	0.04676090583	0.07328122177	0.02519731602
151	Deaths	Eastern Europe	Both	Age-standardized	Larynx cancer	Occupational exposure to asbestos	Rate	2012	0.04453855747	0.06964676186999999	0.02395438762
152	Deaths	Eastern Europe	Both	Age-standardized	Larynx cancer	Occupational exposure to asbestos	Rate	2013	0.04279657224	0.06697606774999999	0.02283488223
153	Deaths	Eastern Europe	Both	Age-standardized	Larynx cancer	Occupational exposure to asbestos	Rate	2014	0.04213051253	0.06613236515	0.02232420583
154	Deaths	Eastern Europe	Both	Age-standardized	Larynx cancer	Occupational exposure to asbestos	Rate	2015	0.04196704133	0.0656735315	0.02224496712999999
155	Deaths	Eastern Europe	Both	Age-standardized	Larynx cancer	Occupational exposure to asbestos	Rate	2016	0.0410671149	0.06396992373	0.02175356066999999
156	Deaths	Eastern Europe	Both	Age-standardized	Larynx cancer	Occupational exposure to asbestos	Rate	2017	0.03922678032999999	0.06093380942	0.02113118257
157	Deaths	Eastern Europe	Both	Age-standardized	Larynx cancer	Occupational exposure to asbestos	Rate	2018	0.03927707272	0.06002941598000001	0.02080567693
158	Deaths	Eastern Europe	Both	Age-standardized	Larynx cancer	Occupational exposure to asbestos	Rate	2019	0.03906675444	0.06096375093	0.02115309088
159	Deaths	Eastern Europe	Both	Age-standardized	Larynx cancer	Occupational exposure to asbestos	Rate	2020	0.03804689423	0.05989090904	0.01945660236
160	Deaths	Eastern Europe	Both	Age-standardized	Larynx cancer	Occupational exposure to asbestos	Rate	2021	0.03696802114	0.05894997677999999	0.01942610229
161	Deaths	Central Europe	Both	Age-standardized	Larynx cancer	Occupational exposure to asbestos	Rate	1990	0.05169982010999999	0.08280976736	0.02753496567
162	Deaths	Central Europe	Both	Age-standardized	Larynx cancer	Occupational exposure to asbestos	Rate	1991	0.05159284741	0.08228105093	0.02749531848
163	Deaths	Central Europe	Both	Age-standardized	Larynx cancer	Occupational exposure to asbestos	Rate	1992	0.05253344813	0.08450040344	0.02811599262
164	Deaths	Central Europe	Both	Age-standardized	Larynx cancer	Occupational exposure to asbestos	Rate	1993	0.05185876446	0.0829781782	0.0277449239
165	Deaths	Central Europe	Both	Age-standardized	Larynx cancer	Occupational exposure to asbestos	Rate	1994	0.05207140891	0.08301293992	0.02760950521999999
166	Deaths	Central Europe	Both	Age-standardized	Larynx cancer	Occupational exposure to asbestos	Rate	1995	0.05244452579999999	0.08296434225	0.02759423787999999
167	Deaths	Central Europe	Both	Age-standardized	Larynx cancer	Occupational exposure to asbestos	Rate	1996	0.05197769749	0.08152708614	0.0273027523
168	Deaths	Central Europe	Both	Age-standardized	Larynx cancer	Occupational exposure to asbestos	Rate	1997	0.05248058033	0.08127571509	0.02786624125
169	Deaths	Central Europe	Both	Age-standardized	Larynx cancer	Occupational exposure to asbestos	Rate	1998	0.05181225298	0.08070996579	0.0277642686
170	Deaths	Central Europe	Both	Age-standardized	Larynx cancer	Occupational exposure to asbestos	Rate	1999	0.05146149747	0.08062079468	0.02745789571999999
171	Deaths	Central Europe	Both	Age-standardized	Larynx cancer	Occupational exposure to asbestos	Rate	2000	0.053733911	0.08366215765	0.02877681322
172	Deaths	Central Europe	Both	Age-standardized	Larynx cancer	Occupational exposure to asbestos	Rate	2001	0.0555167689	0.08745274796000001	0.02955531389
173	Deaths	Central Europe	Both	Age-standardized	Larynx cancer	Occupational exposure to asbestos	Rate	2002	0.05799798009	0.09015988866	0.03094727739
174	Deaths	Central Europe	Both	Age-standardized	Larynx cancer	Occupational exposure to asbestos	Rate	2003	0.05917651024999999	0.09267758169	0.0313513462
175	Deaths	Central Europe	Both	Age-standardized	Larynx cancer	Occupational exposure to asbestos	Rate	2004	0.05895310425	0.09286125472	0.03127810747
176	Deaths	Central Europe	Both	Age-standardized	Larynx cancer	Occupational exposure to asbestos	Rate	2005	0.06166120173	0.09702665058	0.03274912824
177	Deaths	Central Europe	Both	Age-standardized	Larynx cancer	Occupational exposure to asbestos	Rate	2006	0.06489640739	0.10189343487	0.03433105516
178	Deaths	Central Europe	Both	Age-standardized	Larynx cancer	Occupational exposure to asbestos	Rate	2007	0.06855509729999999	0.10685601054	0.03677552244
179	Deaths	Central Europe	Both	Age-standardized	Larynx cancer	Occupational exposure to asbestos	Rate	2008	0.06907903134	0.10690814966	0.03723606317
180	Deaths	Central Europe	Both	Age-standardized	Larynx cancer	Occupational exposure to asbestos	Rate	2009	0.07005122555	0.10783536965	0.03835234943999999
181	Deaths	Central Europe	Both	Age-standardized	Larynx cancer	Occupational exposure to asbestos	Rate	2010	0.07058142796	0.10794450651	0.03841047173
182	Deaths	Central Europe	Both	Age-standardized	Larynx cancer	Occupational exposure to asbestos	Rate	2011	0.07068582879	0.10756789289	0.03913694329
183	Deaths	Central Europe	Both	Age-standardized	Larynx cancer	Occupational exposure to asbestos	Rate	2012	0.07480056593	0.11273476167	0.04153181116
184	Deaths	Central Europe	Both	Age-standardized	Larynx cancer	Occupational exposure to asbestos	Rate	2013	0.07779930170999999	0.11626552478	0.04330370908999999
185	Deaths	Central Europe	Both	Age-standardized	Larynx cancer	Occupational exposure to asbestos	Rate	2014	0.08011984067	0.11968054123	0.04454661962
186	Deaths	Central Europe	Both	Age-standardized	Larynx cancer	Occupational exposure to asbestos	Rate	2015	0.08456748481	0.12506562978	0.04712480153
187	Deaths	Central Europe	Both	Age-standardized	Larynx cancer	Occupational exposure to asbestos	Rate	2016	0.08166564738	0.12173539146	0.04574430074
188	Deaths	Central Europe	Both	Age-standardized	Larynx cancer	Occupational exposure to asbestos	Rate	2017	0.07847010719	0.11740428588	0.04353556321
189	Deaths	Central Europe	Both	Age-standardized	Larynx cancer	Occupational exposure to asbestos	Rate	2018	0.07703148356	0.11593070406	0.04245187763999999
190	Deaths	Central Europe	Both	Age-standardized	Larynx cancer	Occupational exposure to asbestos	Rate	2019	0.07207631062	0.10927134046	0.04041749069
191	Deaths	Central Europe	Both	Age-standardized	Larynx cancer	Occupational exposure to asbestos	Rate	2020	0.07154400681	0.11066764742	0.03919396763
192	Deaths	Central Europe	Both	Age-standardized	Larynx cancer	Occupational exposure to asbestos	Rate	2021	0.07031598583	0.10971918579	0.03849477389
193	Deaths	High-income Asia Pacific	Both	Age-standardized	Larynx cancer	Occupational exposure to asbestos	Rate	1990	0.03329388955	0.05060257122	0.01815332937
194	Deaths	High-income Asia Pacific	Both	Age-standardized	Larynx cancer	Occupational exposure to asbestos	Rate	1991	0.03246687731	0.0490730623	0.01767508506
195	Deaths	High-income Asia Pacific	Both	Age-standardized	Larynx cancer	Occupational exposure to asbestos	Rate	1992	0.03200674647	0.04815485425	0.01738711255
196	Deaths	High-income Asia Pacific	Both	Age-standardized	Larynx cancer	Occupational exposure to asbestos	Rate	1993	0.03126537179	0.04689800986	0.01687165602999999
197	Deaths	High-income Asia Pacific	Both	Age-standardized	Larynx cancer	Occupational exposure to asbestos	Rate	1994	0.03132097767	0.04670925861	0.01687686248
198	Deaths	High-income Asia Pacific	Both	Age-standardized	Larynx cancer	Occupational exposure to asbestos	Rate	1995	0.03111835721	0.04645213866	0.01679398135
199	Deaths	High-income Asia Pacific	Both	Age-standardized	Larynx cancer	Occupational exposure to asbestos	Rate	1996	0.03196966341	0.04800143324	0.01707486995
200	Deaths	High-income Asia Pacific	Both	Age-standardized	Larynx cancer	Occupational exposure to asbestos	Rate	1997	0.03118790746	0.04686765858	0.01665295109
201	Deaths	High-income Asia Pacific	Both	Age-standardized	Larynx cancer	Occupational exposure to asbestos	Rate	1998	0.03134919021999999	0.04725111759	0.01680118495
202	Deaths	High-income Asia Pacific	Both	Age-standardized	Larynx cancer	Occupational exposure to asbestos	Rate	1999	0.03109654122999999	0.04693210374999999	0.01678466226
203	Deaths	High-income Asia Pacific	Both	Age-standardized	Larynx cancer	Occupational exposure to asbestos	Rate	2000	0.03103009345999999	0.04677939959	0.01674153162
204	Deaths	High-income Asia Pacific	Both	Age-standardized	Larynx cancer	Occupational exposure to asbestos	Rate	2001	0.02984931691	0.04508049735	0.01615692676
205	Deaths	High-income Asia Pacific	Both	Age-standardized	Larynx cancer	Occupational exposure to asbestos	Rate	2002	0.02919738467999999	0.04421640301	0.01581165968
206	Deaths	High-income Asia Pacific	Both	Age-standardized	Larynx cancer	Occupational exposure to asbestos	Rate	2003	0.02911366613	0.04410801585	0.01567976782
207	Deaths	High-income Asia Pacific	Both	Age-standardized	Larynx cancer	Occupational exposure to asbestos	Rate	2004	0.02948796818999999	0.04470463802	0.01601434044
208	Deaths	High-income Asia Pacific	Both	Age-standardized	Larynx cancer	Occupational exposure to asbestos	Rate	2005	0.02988183559	0.04540633226	0.0161337888
209	Deaths	High-income Asia Pacific	Both	Age-standardized	Larynx cancer	Occupational exposure to asbestos	Rate	2006	0.02867070614	0.04355683844999999	0.01550225882999999
210	Deaths	High-income Asia Pacific	Both	Age-standardized	Larynx cancer	Occupational exposure to asbestos	Rate	2007	0.0284444668	0.04310055371	0.01544138522
211	Deaths	High-income Asia Pacific	Both	Age-standardized	Larynx cancer	Occupational exposure to asbestos	Rate	2008	0.02775521153	0.04213377414	0.01505962062
212	Deaths	High-income Asia Pacific	Both	Age-standardized	Larynx cancer	Occupational exposure to asbestos	Rate	2009	0.02804818546	0.04253997055	0.01527780894
213	Deaths	High-income Asia Pacific	Both	Age-standardized	Larynx cancer	Occupational exposure to asbestos	Rate	2010	0.02829590441	0.042753918	0.01539497091999999
214	Deaths	High-income Asia Pacific	Both	Age-standardized	Larynx cancer	Occupational exposure to asbestos	Rate	2011	0.02819812459	0.04241467502	0.01536364589
215	Deaths	High-income Asia Pacific	Both	Age-standardized	Larynx cancer	Occupational exposure to asbestos	Rate	2012	0.0280490614	0.04226365631	0.01525966934
216	Deaths	High-income Asia Pacific	Both	Age-standardized	Larynx cancer	Occupational exposure to asbestos	Rate	2013	0.02807514378	0.04199283055	0.01521868537
217	Deaths	High-income Asia Pacific	Both	Age-standardized	Larynx cancer	Occupational exposure to asbestos	Rate	2014	0.02771539693	0.04154472006	0.01502947453999999
218	Deaths	High-income Asia Pacific	Both	Age-standardized	Larynx cancer	Occupational exposure to asbestos	Rate	2015	0.02720678576	0.04072274965	0.01493572224
219	Deaths	High-income Asia Pacific	Both	Age-standardized	Larynx cancer	Occupational exposure to asbestos	Rate	2016	0.02614530573	0.0392182978	0.01437945558
220	Deaths	High-income Asia Pacific	Both	Age-standardized	Larynx cancer	Occupational exposure to asbestos	Rate	2017	0.02418642445999999	0.03623819355	0.01333562055999999
221	Deaths	High-income Asia Pacific	Both	Age-standardized	Larynx cancer	Occupational exposure to asbestos	Rate	2018	0.02244281069	0.03372300462	0.012268826
222	Deaths	High-income Asia Pacific	Both	Age-standardized	Larynx cancer	Occupational exposure to asbestos	Rate	2019	0.02195843335	0.03307529209	0.01181844054
223	Deaths	High-income Asia Pacific	Both	Age-standardized	Larynx cancer	Occupational exposure to asbestos	Rate	2020	0.02151497058999999	0.03270909607	0.01159045717
224	Deaths	High-income Asia Pacific	Both	Age-standardized	Larynx cancer	Occupational exposure to asbestos	Rate	2021	0.02185098515	0.03343789704	0.01164260969999999
225	Deaths	Western Europe	Both	Age-standardized	Larynx cancer	Occupational exposure to asbestos	Rate	1990	0.23178651603	0.33090034484	0.13545965569
226	Deaths	Western Europe	Both	Age-standardized	Larynx cancer	Occupational exposure to asbestos	Rate	1991	0.22605917609	0.32228435407	0.13190745861
227	Deaths	Western Europe	Both	Age-standardized	Larynx cancer	Occupational exposure to asbestos	Rate	1992	0.21817514861	0.3123227623	0.1268619322
228	Deaths	Western Europe	Both	Age-standardized	Larynx cancer	Occupational exposure to asbestos	Rate	1993	0.21373693972	0.30721723032	0.12401714915
229	Deaths	Western Europe	Both	Age-standardized	Larynx cancer	Occupational exposure to asbestos	Rate	1994	0.20530452871	0.29577799561	0.11909975273
230	Deaths	Western Europe	Both	Age-standardized	Larynx cancer	Occupational exposure to asbestos	Rate	1995	0.20104796169	0.28842560819	0.11649903575
231	Deaths	Western Europe	Both	Age-standardized	Larynx cancer	Occupational exposure to asbestos	Rate	1996	0.19446566717	0.27926989027	0.11227401882
232	Deaths	Western Europe	Both	Age-standardized	Larynx cancer	Occupational exposure to asbestos	Rate	1997	0.18598114127	0.26887400742	0.10689944242
233	Deaths	Western Europe	Both	Age-standardized	Larynx cancer	Occupational exposure to asbestos	Rate	1998	0.18059345703	0.26280444654	0.10359288592
234	Deaths	Western Europe	Both	Age-standardized	Larynx cancer	Occupational exposure to asbestos	Rate	1999	0.17579437525	0.2544045587	0.10091938229
235	Deaths	Western Europe	Both	Age-standardized	Larynx cancer	Occupational exposure to asbestos	Rate	2000	0.16804606898	0.24351228447	0.0962154893
236	Deaths	Western Europe	Both	Age-standardized	Larynx cancer	Occupational exposure to asbestos	Rate	2001	0.16478458389	0.23807010864	0.09405540515
237	Deaths	Western Europe	Both	Age-standardized	Larynx cancer	Occupational exposure to asbestos	Rate	2002	0.16118414553	0.23151287485	0.09257695826
238	Deaths	Western Europe	Both	Age-standardized	Larynx cancer	Occupational exposure to asbestos	Rate	2003	0.15803675714	0.22551607744	0.09055870977
239	Deaths	Western Europe	Both	Age-standardized	Larynx cancer	Occupational exposure to asbestos	Rate	2004	0.14932527486	0.21177518435	0.08627640886
240	Deaths	Western Europe	Both	Age-standardized	Larynx cancer	Occupational exposure to asbestos	Rate	2005	0.14396616756	0.20318868851	0.08265193296
241	Deaths	Western Europe	Both	Age-standardized	Larynx cancer	Occupational exposure to asbestos	Rate	2006	0.14124006622	0.19872914384	0.08128793068000001
242	Deaths	Western Europe	Both	Age-standardized	Larynx cancer	Occupational exposure to asbestos	Rate	2007	0.13838508443	0.19517602283	0.07977860259
243	Deaths	Western Europe	Both	Age-standardized	Larynx cancer	Occupational exposure to asbestos	Rate	2008	0.13914072891	0.19635329781	0.08051653829
244	Deaths	Western Europe	Both	Age-standardized	Larynx cancer	Occupational exposure to asbestos	Rate	2009	0.13839979613	0.1952459409	0.07989515696
245	Deaths	Western Europe	Both	Age-standardized	Larynx cancer	Occupational exposure to asbestos	Rate	2010	0.13555292769	0.19316909471	0.07795576390999999
246	Deaths	Western Europe	Both	Age-standardized	Larynx cancer	Occupational exposure to asbestos	Rate	2011	0.14211573425	0.20234614788	0.08151958383
247	Deaths	Western Europe	Both	Age-standardized	Larynx cancer	Occupational exposure to asbestos	Rate	2012	0.14247445683	0.20238411145	0.08136838392
248	Deaths	Western Europe	Both	Age-standardized	Larynx cancer	Occupational exposure to asbestos	Rate	2013	0.13951197867	0.19868189242	0.07999501641
249	Deaths	Western Europe	Both	Age-standardized	Larynx cancer	Occupational exposure to asbestos	Rate	2014	0.13523924688	0.19290721418	0.0781406157
250	Deaths	Western Europe	Both	Age-standardized	Larynx cancer	Occupational exposure to asbestos	Rate	2015	0.13379211603	0.19110876118	0.07720630216
251	Deaths	Western Europe	Both	Age-standardized	Larynx cancer	Occupational exposure to asbestos	Rate	2016	0.13106602854	0.18744721282	0.07597982347
252	Deaths	Western Europe	Both	Age-standardized	Larynx cancer	Occupational exposure to asbestos	Rate	2017	0.12805632511	0.18303790305	0.07463594875
253	Deaths	Western Europe	Both	Age-standardized	Larynx cancer	Occupational exposure to asbestos	Rate	2018	0.12370299468	0.17777569276	0.07273606329
254	Deaths	Western Europe	Both	Age-standardized	Larynx cancer	Occupational exposure to asbestos	Rate	2019	0.1175735045	0.16910935505	0.06894015694
255	Deaths	Western Europe	Both	Age-standardized	Larynx cancer	Occupational exposure to asbestos	Rate	2020	0.11459016465	0.16449273107	0.06822923781
256	Deaths	Western Europe	Both	Age-standardized	Larynx cancer	Occupational exposure to asbestos	Rate	2021	0.11255652715	0.16136716962	0.06703206447
257	Deaths	Australasia	Both	Age-standardized	Larynx cancer	Occupational exposure to asbestos	Rate	1990	0.20636635995	0.29305879355	0.12147595066
258	Deaths	Australasia	Both	Age-standardized	Larynx cancer	Occupational exposure to asbestos	Rate	1991	0.20220868735	0.28848127686	0.11897547463
259	Deaths	Australasia	Both	Age-standardized	Larynx cancer	Occupational exposure to asbestos	Rate	1992	0.20459519946	0.29195876107	0.12076454098
260	Deaths	Australasia	Both	Age-standardized	Larynx cancer	Occupational exposure to asbestos	Rate	1993	0.19830902418	0.28327858665	0.11625922982
261	Deaths	Australasia	Both	Age-standardized	Larynx cancer	Occupational exposure to asbestos	Rate	1994	0.18936884733	0.27109146039	0.11052581214
262	Deaths	Australasia	Both	Age-standardized	Larynx cancer	Occupational exposure to asbestos	Rate	1995	0.18048543435	0.26048118145	0.10508811738
263	Deaths	Australasia	Both	Age-standardized	Larynx cancer	Occupational exposure to asbestos	Rate	1996	0.17803429756	0.25739028605	0.10413175075
264	Deaths	Australasia	Both	Age-standardized	Larynx cancer	Occupational exposure to asbestos	Rate	1997	0.17345094526	0.2496958496	0.10160556326
265	Deaths	Australasia	Both	Age-standardized	Larynx cancer	Occupational exposure to asbestos	Rate	1998	0.16233390134	0.23258075211	0.0941584735
266	Deaths	Australasia	Both	Age-standardized	Larynx cancer	Occupational exposure to asbestos	Rate	1999	0.15634007121	0.22046074038	0.09091434868
267	Deaths	Australasia	Both	Age-standardized	Larynx cancer	Occupational exposure to asbestos	Rate	2000	0.15720306108	0.22209181855	0.09198238791
268	Deaths	Australasia	Both	Age-standardized	Larynx cancer	Occupational exposure to asbestos	Rate	2001	0.16068828885	0.22817056726	0.09290972738
269	Deaths	Australasia	Both	Age-standardized	Larynx cancer	Occupational exposure to asbestos	Rate	2002	0.15083213106	0.21306570367	0.08663356881
270	Deaths	Australasia	Both	Age-standardized	Larynx cancer	Occupational exposure to asbestos	Rate	2003	0.14719282542	0.20808557772	0.08456333684
271	Deaths	Australasia	Both	Age-standardized	Larynx cancer	Occupational exposure to asbestos	Rate	2004	0.13815686851	0.19470526712	0.0805392694
272	Deaths	Australasia	Both	Age-standardized	Larynx cancer	Occupational exposure to asbestos	Rate	2005	0.12996469576	0.1825869276	0.07538594335
273	Deaths	Australasia	Both	Age-standardized	Larynx cancer	Occupational exposure to asbestos	Rate	2006	0.1248039383	0.17536024827	0.07221729165
274	Deaths	Australasia	Both	Age-standardized	Larynx cancer	Occupational exposure to asbestos	Rate	2007	0.12627362207	0.176706505	0.07319668133
275	Deaths	Australasia	Both	Age-standardized	Larynx cancer	Occupational exposure to asbestos	Rate	2008	0.12691962364	0.17784385429	0.07383453157
276	Deaths	Australasia	Both	Age-standardized	Larynx cancer	Occupational exposure to asbestos	Rate	2009	0.123736787	0.17533218863	0.07329672213999999
277	Deaths	Australasia	Both	Age-standardized	Larynx cancer	Occupational exposure to asbestos	Rate	2010	0.12640884984	0.17873189418	0.07396617018
278	Deaths	Australasia	Both	Age-standardized	Larynx cancer	Occupational exposure to asbestos	Rate	2011	0.10970123082	0.15578963824	0.06447287832
279	Deaths	Australasia	Both	Age-standardized	Larynx cancer	Occupational exposure to asbestos	Rate	2012	0.1043444285	0.14830006192	0.06121484468
280	Deaths	Australasia	Both	Age-standardized	Larynx cancer	Occupational exposure to asbestos	Rate	2013	0.10013172043	0.14347749997	0.05927049445
281	Deaths	Australasia	Both	Age-standardized	Larynx cancer	Occupational exposure to asbestos	Rate	2014	0.09737643585	0.14052763584	0.05828897541
282	Deaths	Australasia	Both	Age-standardized	Larynx cancer	Occupational exposure to asbestos	Rate	2015	0.09504463001	0.13765611901	0.05659088647
283	Deaths	Australasia	Both	Age-standardized	Larynx cancer	Occupational exposure to asbestos	Rate	2016	0.08941369766	0.12985008168	0.05387578265
284	Deaths	Australasia	Both	Age-standardized	Larynx cancer	Occupational exposure to asbestos	Rate	2017	0.08624902937000001	0.12468864123	0.05251739110999999
285	Deaths	Australasia	Both	Age-standardized	Larynx cancer	Occupational exposure to asbestos	Rate	2018	0.08164794805999999	0.11813166289	0.04910092269
286	Deaths	Australasia	Both	Age-standardized	Larynx cancer	Occupational exposure to asbestos	Rate	2019	0.08167065637	0.11783198994	0.04871391148
287	Deaths	Australasia	Both	Age-standardized	Larynx cancer	Occupational exposure to asbestos	Rate	2020	0.07718754451	0.11125476839	0.0466836324
288	Deaths	Australasia	Both	Age-standardized	Larynx cancer	Occupational exposure to asbestos	Rate	2021	0.0800231838	0.1166710267	0.04842565846000001
289	Deaths	Southern Latin America	Both	Age-standardized	Larynx cancer	Occupational exposure to asbestos	Rate	1990	0.08501838770999999	0.13221709847	0.04588739064
290	Deaths	Southern Latin America	Both	Age-standardized	Larynx cancer	Occupational exposure to asbestos	Rate	1991	0.08040017802999999	0.12387872495	0.04323183918
291	Deaths	Southern Latin America	Both	Age-standardized	Larynx cancer	Occupational exposure to asbestos	Rate	1992	0.08037896107	0.12351742312	0.04340556274999999
292	Deaths	Southern Latin America	Both	Age-standardized	Larynx cancer	Occupational exposure to asbestos	Rate	1993	0.07903605585	0.12194657292	0.04287446273
293	Deaths	Southern Latin America	Both	Age-standardized	Larynx cancer	Occupational exposure to asbestos	Rate	1994	0.07831419938999999	0.12028953427	0.04304495112999999
294	Deaths	Southern Latin America	Both	Age-standardized	Larynx cancer	Occupational exposure to asbestos	Rate	1995	0.07687467913	0.11752811229	0.04221926703999999
295	Deaths	Southern Latin America	Both	Age-standardized	Larynx cancer	Occupational exposure to asbestos	Rate	1996	0.07753325309	0.11786691816	0.04268126858
296	Deaths	Southern Latin America	Both	Age-standardized	Larynx cancer	Occupational exposure to asbestos	Rate	1997	0.07569306831	0.11437031261	0.0414305755
297	Deaths	Southern Latin America	Both	Age-standardized	Larynx cancer	Occupational exposure to asbestos	Rate	1998	0.07448335362	0.11112125218	0.04080669141
298	Deaths	Southern Latin America	Both	Age-standardized	Larynx cancer	Occupational exposure to asbestos	Rate	1999	0.07816189843	0.11741523821	0.04292780137
299	Deaths	Southern Latin America	Both	Age-standardized	Larynx cancer	Occupational exposure to asbestos	Rate	2000	0.07888127497	0.11944485875	0.04311215745
300	Deaths	Southern Latin America	Both	Age-standardized	Larynx cancer	Occupational exposure to asbestos	Rate	2001	0.08261431195999999	0.12396211741	0.04532761179
301	Deaths	Southern Latin America	Both	Age-standardized	Larynx cancer	Occupational exposure to asbestos	Rate	2002	0.08946933315	0.13385788846	0.04907347984
302	Deaths	Southern Latin America	Both	Age-standardized	Larynx cancer	Occupational exposure to asbestos	Rate	2003	0.09491980574	0.14098514028	0.05094393768
303	Deaths	Southern Latin America	Both	Age-standardized	Larynx cancer	Occupational exposure to asbestos	Rate	2004	0.09691075088	0.14436806381	0.05199117562
304	Deaths	Southern Latin America	Both	Age-standardized	Larynx cancer	Occupational exposure to asbestos	Rate	2005	0.0933569734	0.14050291501	0.05053374357
305	Deaths	Southern Latin America	Both	Age-standardized	Larynx cancer	Occupational exposure to asbestos	Rate	2006	0.09169187173	0.1378635007	0.04967028558
306	Deaths	Southern Latin America	Both	Age-standardized	Larynx cancer	Occupational exposure to asbestos	Rate	2007	0.0934250799	0.14065098642	0.05121160032999999
307	Deaths	Southern Latin America	Both	Age-standardized	Larynx cancer	Occupational exposure to asbestos	Rate	2008	0.08732485317000001	0.13142474576	0.04689353712
308	Deaths	Southern Latin America	Both	Age-standardized	Larynx cancer	Occupational exposure to asbestos	Rate	2009	0.08610326868000001	0.12962797378	0.04588042396
309	Deaths	Southern Latin America	Both	Age-standardized	Larynx cancer	Occupational exposure to asbestos	Rate	2010	0.08342730962	0.12540328913	0.04486733254
310	Deaths	Southern Latin America	Both	Age-standardized	Larynx cancer	Occupational exposure to asbestos	Rate	2011	0.08051306711	0.12204494902	0.04390091110999999
311	Deaths	Southern Latin America	Both	Age-standardized	Larynx cancer	Occupational exposure to asbestos	Rate	2012	0.08002360274	0.12153899345	0.04356949471
312	Deaths	Southern Latin America	Both	Age-standardized	Larynx cancer	Occupational exposure to asbestos	Rate	2013	0.08285608441	0.12590388624	0.04458783723
313	Deaths	Southern Latin America	Both	Age-standardized	Larynx cancer	Occupational exposure to asbestos	Rate	2014	0.0816122268	0.12380219289	0.04332094618
314	Deaths	Southern Latin America	Both	Age-standardized	Larynx cancer	Occupational exposure to asbestos	Rate	2015	0.07685482407	0.11607303044	0.04135989953
315	Deaths	Southern Latin America	Both	Age-standardized	Larynx cancer	Occupational exposure to asbestos	Rate	2016	0.07737885673	0.11613526488	0.04135841662
316	Deaths	Southern Latin America	Both	Age-standardized	Larynx cancer	Occupational exposure to asbestos	Rate	2017	0.07525615379	0.11330675048	0.04032230631
317	Deaths	Southern Latin America	Both	Age-standardized	Larynx cancer	Occupational exposure to asbestos	Rate	2018	0.07120519122	0.10724224285	0.03805749392
318	Deaths	Southern Latin America	Both	Age-standardized	Larynx cancer	Occupational exposure to asbestos	Rate	2019	0.06855735365	0.1033483522	0.03661922396999999
319	Deaths	Southern Latin America	Both	Age-standardized	Larynx cancer	Occupational exposure to asbestos	Rate	2020	0.06615260767	0.10016809482	0.0353843241
320	Deaths	Southern Latin America	Both	Age-standardized	Larynx cancer	Occupational exposure to asbestos	Rate	2021	0.06144764733999999	0.09220164725	0.0334901348
321	Deaths	High-income North America	Both	Age-standardized	Larynx cancer	Occupational exposure to asbestos	Rate	1990	0.11143633522	0.16183276154	0.06383523417
322	Deaths	High-income North America	Both	Age-standardized	Larynx cancer	Occupational exposure to asbestos	Rate	1991	0.11237942661	0.16302747871	0.06467772631
323	Deaths	High-income North America	Both	Age-standardized	Larynx cancer	Occupational exposure to asbestos	Rate	1992	0.11180538063	0.16149559669	0.06421097172
324	Deaths	High-income North America	Both	Age-standardized	Larynx cancer	Occupational exposure to asbestos	Rate	1993	0.11453284276	0.16590073327	0.06557773372
325	Deaths	High-income North America	Both	Age-standardized	Larynx cancer	Occupational exposure to asbestos	Rate	1994	0.1136824621	0.1645228124	0.06479457105
326	Deaths	High-income North America	Both	Age-standardized	Larynx cancer	Occupational exposure to asbestos	Rate	1995	0.11431917548	0.16582012867	0.0652808081
327	Deaths	High-income North America	Both	Age-standardized	Larynx cancer	Occupational exposure to asbestos	Rate	1996	0.10988003089	0.15955056635	0.06245601583
328	Deaths	High-income North America	Both	Age-standardized	Larynx cancer	Occupational exposure to asbestos	Rate	1997	0.10648510183	0.15478315111	0.06046664978
329	Deaths	High-income North America	Both	Age-standardized	Larynx cancer	Occupational exposure to asbestos	Rate	1998	0.10483663357	0.15199576656	0.05961031988
330	Deaths	High-income North America	Both	Age-standardized	Larynx cancer	Occupational exposure to asbestos	Rate	1999	0.10556871931	0.15247880132	0.06033288524
331	Deaths	High-income North America	Both	Age-standardized	Larynx cancer	Occupational exposure to asbestos	Rate	2000	0.10629691468	0.15210968466	0.06111893125999999
332	Deaths	High-income North America	Both	Age-standardized	Larynx cancer	Occupational exposure to asbestos	Rate	2001	0.10285974233	0.1474532147	0.05934095538
333	Deaths	High-income North America	Both	Age-standardized	Larynx cancer	Occupational exposure to asbestos	Rate	2002	0.10097529427	0.14470065534	0.05831517425
334	Deaths	High-income North America	Both	Age-standardized	Larynx cancer	Occupational exposure to asbestos	Rate	2003	0.09941749274	0.14229853607	0.05735993803
335	Deaths	High-income North America	Both	Age-standardized	Larynx cancer	Occupational exposure to asbestos	Rate	2004	0.09471923886	0.13630532713	0.05437043459999999
336	Deaths	High-income North America	Both	Age-standardized	Larynx cancer	Occupational exposure to asbestos	Rate	2005	0.09336254513	0.13377355994	0.05346170623
337	Deaths	High-income North America	Both	Age-standardized	Larynx cancer	Occupational exposure to asbestos	Rate	2006	0.08998160723	0.12913122183	0.05141511218
338	Deaths	High-income North America	Both	Age-standardized	Larynx cancer	Occupational exposure to asbestos	Rate	2007	0.08551906461	0.12317740153	0.0485383591
339	Deaths	High-income North America	Both	Age-standardized	Larynx cancer	Occupational exposure to asbestos	Rate	2008	0.08510551446	0.12229272161	0.0486402217
340	Deaths	High-income North America	Both	Age-standardized	Larynx cancer	Occupational exposure to asbestos	Rate	2009	0.08305147797	0.11962697335	0.04803834344
341	Deaths	High-income North America	Both	Age-standardized	Larynx cancer	Occupational exposure to asbestos	Rate	2010	0.07803034327	0.11183204805	0.04497668465
342	Deaths	High-income North America	Both	Age-standardized	Larynx cancer	Occupational exposure to asbestos	Rate	2011	0.07620740528	0.10925630436	0.04408276647
343	Deaths	High-income North America	Both	Age-standardized	Larynx cancer	Occupational exposure to asbestos	Rate	2012	0.07380260631	0.10622621891	0.04268056925
344	Deaths	High-income North America	Both	Age-standardized	Larynx cancer	Occupational exposure to asbestos	Rate	2013	0.07094384319000001	0.10171090441	0.0410168446
345	Deaths	High-income North America	Both	Age-standardized	Larynx cancer	Occupational exposure to asbestos	Rate	2014	0.06913080134999999	0.09895448657	0.04005998939
346	Deaths	High-income North America	Both	Age-standardized	Larynx cancer	Occupational exposure to asbestos	Rate	2015	0.06561195676	0.09395358332	0.0378163928
347	Deaths	High-income North America	Both	Age-standardized	Larynx cancer	Occupational exposure to asbestos	Rate	2016	0.06552314362	0.09384374505	0.03767565308
348	Deaths	High-income North America	Both	Age-standardized	Larynx cancer	Occupational exposure to asbestos	Rate	2017	0.06387751085	0.09167333203	0.03650550031999999
349	Deaths	High-income North America	Both	Age-standardized	Larynx cancer	Occupational exposure to asbestos	Rate	2018	0.06221196263999999	0.08937291677	0.03552141299
350	Deaths	High-income North America	Both	Age-standardized	Larynx cancer	Occupational exposure to asbestos	Rate	2019	0.06135979864	0.08791125061999999	0.03484809284
351	Deaths	High-income North America	Both	Age-standardized	Larynx cancer	Occupational exposure to asbestos	Rate	2020	0.06040842586	0.08700121448999999	0.03449068123
352	Deaths	High-income North America	Both	Age-standardized	Larynx cancer	Occupational exposure to asbestos	Rate	2021	0.06149962398	0.0890295024	0.03528241563999999
353	Deaths	Caribbean	Both	Age-standardized	Larynx cancer	Occupational exposure to asbestos	Rate	1990	0.04642139288	0.07173162669	0.02466512715
354	Deaths	Caribbean	Both	Age-standardized	Larynx cancer	Occupational exposure to asbestos	Rate	1991	0.04599876961	0.07182482674	0.02468235587
355	Deaths	Caribbean	Both	Age-standardized	Larynx cancer	Occupational exposure to asbestos	Rate	1992	0.04675270049	0.07378698161	0.02500458482
356	Deaths	Caribbean	Both	Age-standardized	Larynx cancer	Occupational exposure to asbestos	Rate	1993	0.04652097225	0.07338069998	0.02480742961
357	Deaths	Caribbean	Both	Age-standardized	Larynx cancer	Occupational exposure to asbestos	Rate	1994	0.04764755687	0.07474691288	0.0256652782
358	Deaths	Caribbean	Both	Age-standardized	Larynx cancer	Occupational exposure to asbestos	Rate	1995	0.04848383157	0.07561093379	0.02637302471
359	Deaths	Caribbean	Both	Age-standardized	Larynx cancer	Occupational exposure to asbestos	Rate	1996	0.04780232576	0.07551095926	0.02604785528
360	Deaths	Caribbean	Both	Age-standardized	Larynx cancer	Occupational exposure to asbestos	Rate	1997	0.04661267244999999	0.07394059202	0.02560910115999999
361	Deaths	Caribbean	Both	Age-standardized	Larynx cancer	Occupational exposure to asbestos	Rate	1998	0.04743565263	0.07486334777999999	0.02598972187
362	Deaths	Caribbean	Both	Age-standardized	Larynx cancer	Occupational exposure to asbestos	Rate	1999	0.04795421356	0.07510675496000001	0.02558659621
363	Deaths	Caribbean	Both	Age-standardized	Larynx cancer	Occupational exposure to asbestos	Rate	2000	0.04469994201	0.07101024118	0.02386840469
364	Deaths	Caribbean	Both	Age-standardized	Larynx cancer	Occupational exposure to asbestos	Rate	2001	0.04246928673	0.06845269102	0.02261101258
365	Deaths	Caribbean	Both	Age-standardized	Larynx cancer	Occupational exposure to asbestos	Rate	2002	0.04106905125	0.06624311663	0.02131166732
366	Deaths	Caribbean	Both	Age-standardized	Larynx cancer	Occupational exposure to asbestos	Rate	2003	0.04239308309	0.06833380447	0.02248787648
367	Deaths	Caribbean	Both	Age-standardized	Larynx cancer	Occupational exposure to asbestos	Rate	2004	0.04385125068	0.07092116804	0.02336821438
368	Deaths	Caribbean	Both	Age-standardized	Larynx cancer	Occupational exposure to asbestos	Rate	2005	0.04426884219	0.07247252152	0.02372063329
369	Deaths	Caribbean	Both	Age-standardized	Larynx cancer	Occupational exposure to asbestos	Rate	2006	0.04391100614	0.0722604335	0.02373381831
370	Deaths	Caribbean	Both	Age-standardized	Larynx cancer	Occupational exposure to asbestos	Rate	2007	0.04436771201	0.07290931535	0.02365559796
371	Deaths	Caribbean	Both	Age-standardized	Larynx cancer	Occupational exposure to asbestos	Rate	2008	0.04346877411	0.07060610462	0.0231170469
372	Deaths	Caribbean	Both	Age-standardized	Larynx cancer	Occupational exposure to asbestos	Rate	2009	0.0448784488	0.0712975719	0.02404744892
373	Deaths	Caribbean	Both	Age-standardized	Larynx cancer	Occupational exposure to asbestos	Rate	2010	0.04254805878	0.06796238818	0.0227601641
374	Deaths	Caribbean	Both	Age-standardized	Larynx cancer	Occupational exposure to asbestos	Rate	2011	0.04106794085	0.06527171849	0.02217286241999999
375	Deaths	Caribbean	Both	Age-standardized	Larynx cancer	Occupational exposure to asbestos	Rate	2012	0.04122169738	0.06509440755000001	0.02243968019
376	Deaths	Caribbean	Both	Age-standardized	Larynx cancer	Occupational exposure to asbestos	Rate	2013	0.03952007461	0.06206962060000001	0.02133630645
377	Deaths	Caribbean	Both	Age-standardized	Larynx cancer	Occupational exposure to asbestos	Rate	2014	0.03862451612	0.06112037266	0.02059466197999999
378	Deaths	Caribbean	Both	Age-standardized	Larynx cancer	Occupational exposure to asbestos	Rate	2015	0.04071478843	0.06395460245	0.02182039637
379	Deaths	Caribbean	Both	Age-standardized	Larynx cancer	Occupational exposure to asbestos	Rate	2016	0.03992272428	0.06415732207	0.0211726704
380	Deaths	Caribbean	Both	Age-standardized	Larynx cancer	Occupational exposure to asbestos	Rate	2017	0.04040011896	0.06494634098999999	0.02131991086
381	Deaths	Caribbean	Both	Age-standardized	Larynx cancer	Occupational exposure to asbestos	Rate	2018	0.03851043648	0.06314420774	0.01993552234
382	Deaths	Caribbean	Both	Age-standardized	Larynx cancer	Occupational exposure to asbestos	Rate	2019	0.03833875755	0.06318692839000001	0.0191662896
383	Deaths	Caribbean	Both	Age-standardized	Larynx cancer	Occupational exposure to asbestos	Rate	2020	0.03800772255	0.06303087237999999	0.01898886909
384	Deaths	Caribbean	Both	Age-standardized	Larynx cancer	Occupational exposure to asbestos	Rate	2021	0.03753213466	0.06285650542	0.01808543605999999
385	Deaths	Andean Latin America	Both	Age-standardized	Larynx cancer	Occupational exposure to asbestos	Rate	1990	0.03512226384	0.05545104551	0.01904286915
386	Deaths	Andean Latin America	Both	Age-standardized	Larynx cancer	Occupational exposure to asbestos	Rate	1991	0.0310864406	0.05078828183	0.01697318539
387	Deaths	Andean Latin America	Both	Age-standardized	Larynx cancer	Occupational exposure to asbestos	Rate	1992	0.03461931635	0.05690406221999999	0.01848616303
388	Deaths	Andean Latin America	Both	Age-standardized	Larynx cancer	Occupational exposure to asbestos	Rate	1993	0.03677158633	0.06195145459	0.01963228757999999
389	Deaths	Andean Latin America	Both	Age-standardized	Larynx cancer	Occupational exposure to asbestos	Rate	1994	0.03664803864	0.06124295954	0.01968496934999999
390	Deaths	Andean Latin America	Both	Age-standardized	Larynx cancer	Occupational exposure to asbestos	Rate	1995	0.03814219623	0.06515567491	0.01961667501
391	Deaths	Andean Latin America	Both	Age-standardized	Larynx cancer	Occupational exposure to asbestos	Rate	1996	0.035772641	0.05970694249	0.01818670988
392	Deaths	Andean Latin America	Both	Age-standardized	Larynx cancer	Occupational exposure to asbestos	Rate	1997	0.03505323387	0.05893020694999999	0.01835688815
393	Deaths	Andean Latin America	Both	Age-standardized	Larynx cancer	Occupational exposure to asbestos	Rate	1998	0.03492258403	0.06030421287	0.01819316718
394	Deaths	Andean Latin America	Both	Age-standardized	Larynx cancer	Occupational exposure to asbestos	Rate	1999	0.031070536	0.05327128796	0.01580384257
395	Deaths	Andean Latin America	Both	Age-standardized	Larynx cancer	Occupational exposure to asbestos	Rate	2000	0.02476725024	0.04011370100999999	0.01349531319
396	Deaths	Andean Latin America	Both	Age-standardized	Larynx cancer	Occupational exposure to asbestos	Rate	2001	0.02288162748	0.03650582337	0.01253237008
397	Deaths	Andean Latin America	Both	Age-standardized	Larynx cancer	Occupational exposure to asbestos	Rate	2002	0.02235305203	0.03679940675	0.01199531110999999
398	Deaths	Andean Latin America	Both	Age-standardized	Larynx cancer	Occupational exposure to asbestos	Rate	2003	0.02208020207	0.03598667696	0.01252133392
399	Deaths	Andean Latin America	Both	Age-standardized	Larynx cancer	Occupational exposure to asbestos	Rate	2004	0.02088766821	0.0336005952	0.0118363865
400	Deaths	Andean Latin America	Both	Age-standardized	Larynx cancer	Occupational exposure to asbestos	Rate	2005	0.01943770048999999	0.03106956609999999	0.01098352709
401	Deaths	Andean Latin America	Both	Age-standardized	Larynx cancer	Occupational exposure to asbestos	Rate	2006	0.01819659517	0.02951755273	0.01000591367
402	Deaths	Andean Latin America	Both	Age-standardized	Larynx cancer	Occupational exposure to asbestos	Rate	2007	0.01754415262	0.02803182173	0.0095270163
403	Deaths	Andean Latin America	Both	Age-standardized	Larynx cancer	Occupational exposure to asbestos	Rate	2008	0.01721808024	0.02736421099	0.00950674576
404	Deaths	Andean Latin America	Both	Age-standardized	Larynx cancer	Occupational exposure to asbestos	Rate	2009	0.01810852607	0.02926762801	0.01002838712
405	Deaths	Andean Latin America	Both	Age-standardized	Larynx cancer	Occupational exposure to asbestos	Rate	2010	0.01819421872	0.0288012963	0.00995182755
406	Deaths	Andean Latin America	Both	Age-standardized	Larynx cancer	Occupational exposure to asbestos	Rate	2011	0.01747062890999999	0.02839630243	0.00942310786
407	Deaths	Andean Latin America	Both	Age-standardized	Larynx cancer	Occupational exposure to asbestos	Rate	2012	0.01709230408	0.02748906917	0.00947105855999999
408	Deaths	Andean Latin America	Both	Age-standardized	Larynx cancer	Occupational exposure to asbestos	Rate	2013	0.01669343287	0.02668697142	0.00924337754
409	Deaths	Andean Latin America	Both	Age-standardized	Larynx cancer	Occupational exposure to asbestos	Rate	2014	0.01663893396	0.02705220739	0.00907040014
410	Deaths	Andean Latin America	Both	Age-standardized	Larynx cancer	Occupational exposure to asbestos	Rate	2015	0.01631868658	0.02608153162	0.00885411404
411	Deaths	Andean Latin America	Both	Age-standardized	Larynx cancer	Occupational exposure to asbestos	Rate	2016	0.01699407956999999	0.02703214477	0.00908173655
412	Deaths	Andean Latin America	Both	Age-standardized	Larynx cancer	Occupational exposure to asbestos	Rate	2017	0.01744232147	0.02794976272	0.00941191238
413	Deaths	Andean Latin America	Both	Age-standardized	Larynx cancer	Occupational exposure to asbestos	Rate	2018	0.01765763805	0.02815101243	0.00936122216
414	Deaths	Andean Latin America	Both	Age-standardized	Larynx cancer	Occupational exposure to asbestos	Rate	2019	0.01745621422	0.02766140401	0.00887081183
415	Deaths	Andean Latin America	Both	Age-standardized	Larynx cancer	Occupational exposure to asbestos	Rate	2020	0.0166960968	0.02761940015	0.00832947205
416	Deaths	Andean Latin America	Both	Age-standardized	Larynx cancer	Occupational exposure to asbestos	Rate	2021	0.01615932494	0.02795247099	0.00809719659
417	Deaths	Central Latin America	Both	Age-standardized	Larynx cancer	Occupational exposure to asbestos	Rate	1990	0.03705681354	0.05431864437	0.02107197969
418	Deaths	Central Latin America	Both	Age-standardized	Larynx cancer	Occupational exposure to asbestos	Rate	1991	0.03616990266	0.05330834527	0.02034231184
419	Deaths	Central Latin America	Both	Age-standardized	Larynx cancer	Occupational exposure to asbestos	Rate	1992	0.03596653161	0.05318922507999999	0.02008876966
420	Deaths	Central Latin America	Both	Age-standardized	Larynx cancer	Occupational exposure to asbestos	Rate	1993	0.03519164821	0.05223173169	0.01959441788
421	Deaths	Central Latin America	Both	Age-standardized	Larynx cancer	Occupational exposure to asbestos	Rate	1994	0.03386959011	0.0504727377	0.01874566395
422	Deaths	Central Latin America	Both	Age-standardized	Larynx cancer	Occupational exposure to asbestos	Rate	1995	0.03309078539999999	0.0497502947	0.01841365605
423	Deaths	Central Latin America	Both	Age-standardized	Larynx cancer	Occupational exposure to asbestos	Rate	1996	0.03353504504	0.04989600008	0.01872151579999999
424	Deaths	Central Latin America	Both	Age-standardized	Larynx cancer	Occupational exposure to asbestos	Rate	1997	0.03265244891	0.04887403527	0.01827253067
425	Deaths	Central Latin America	Both	Age-standardized	Larynx cancer	Occupational exposure to asbestos	Rate	1998	0.03129745357999999	0.04686347245	0.0175511425
426	Deaths	Central Latin America	Both	Age-standardized	Larynx cancer	Occupational exposure to asbestos	Rate	1999	0.02979944126	0.04486955162	0.01673233724
427	Deaths	Central Latin America	Both	Age-standardized	Larynx cancer	Occupational exposure to asbestos	Rate	2000	0.02938889075	0.04434767521	0.01648005658
428	Deaths	Central Latin America	Both	Age-standardized	Larynx cancer	Occupational exposure to asbestos	Rate	2001	0.02801249715	0.0423992629	0.01572772698
429	Deaths	Central Latin America	Both	Age-standardized	Larynx cancer	Occupational exposure to asbestos	Rate	2002	0.03009755129	0.04628026308	0.01673604994999999
430	Deaths	Central Latin America	Both	Age-standardized	Larynx cancer	Occupational exposure to asbestos	Rate	2003	0.0291023308	0.0451925066	0.01600974115
431	Deaths	Central Latin America	Both	Age-standardized	Larynx cancer	Occupational exposure to asbestos	Rate	2004	0.02872917438	0.04422358868	0.01582164797
432	Deaths	Central Latin America	Both	Age-standardized	Larynx cancer	Occupational exposure to asbestos	Rate	2005	0.02811596225	0.04307375146	0.01539359412
433	Deaths	Central Latin America	Both	Age-standardized	Larynx cancer	Occupational exposure to asbestos	Rate	2006	0.02811288821	0.0428869425	0.01545042992
434	Deaths	Central Latin America	Both	Age-standardized	Larynx cancer	Occupational exposure to asbestos	Rate	2007	0.02652853071	0.04006541951	0.01469408602
435	Deaths	Central Latin America	Both	Age-standardized	Larynx cancer	Occupational exposure to asbestos	Rate	2008	0.02858997597	0.04340699164	0.01575089013
436	Deaths	Central Latin America	Both	Age-standardized	Larynx cancer	Occupational exposure to asbestos	Rate	2009	0.02870715136	0.0435443906	0.01588914013
437	Deaths	Central Latin America	Both	Age-standardized	Larynx cancer	Occupational exposure to asbestos	Rate	2010	0.02665041671999999	0.04036943294	0.01483014169
438	Deaths	Central Latin America	Both	Age-standardized	Larynx cancer	Occupational exposure to asbestos	Rate	2011	0.02497712983	0.03776684618999999	0.01381058373
439	Deaths	Central Latin America	Both	Age-standardized	Larynx cancer	Occupational exposure to asbestos	Rate	2012	0.02538824194999999	0.03828369727	0.01400723015999999
440	Deaths	Central Latin America	Both	Age-standardized	Larynx cancer	Occupational exposure to asbestos	Rate	2013	0.02537253777	0.03841248226	0.0139615087
441	Deaths	Central Latin America	Both	Age-standardized	Larynx cancer	Occupational exposure to asbestos	Rate	2014	0.02390527961	0.03623385953	0.01318644202
442	Deaths	Central Latin America	Both	Age-standardized	Larynx cancer	Occupational exposure to asbestos	Rate	2015	0.02280351822	0.03462302087	0.01267039272
443	Deaths	Central Latin America	Both	Age-standardized	Larynx cancer	Occupational exposure to asbestos	Rate	2016	0.02244585277	0.03444488221	0.01238492764
444	Deaths	Central Latin America	Both	Age-standardized	Larynx cancer	Occupational exposure to asbestos	Rate	2017	0.02086542153	0.03216622794	0.01152356842
445	Deaths	Central Latin America	Both	Age-standardized	Larynx cancer	Occupational exposure to asbestos	Rate	2018	0.02015893567	0.0309793827	0.01109085465
446	Deaths	Central Latin America	Both	Age-standardized	Larynx cancer	Occupational exposure to asbestos	Rate	2019	0.02000388993	0.03153341346	0.01091398889
447	Deaths	Central Latin America	Both	Age-standardized	Larynx cancer	Occupational exposure to asbestos	Rate	2020	0.0201257113	0.03161865686	0.01068919591
448	Deaths	Central Latin America	Both	Age-standardized	Larynx cancer	Occupational exposure to asbestos	Rate	2021	0.02026611556	0.03182565206	0.01057625203
449	Deaths	Tropical Latin America	Both	Age-standardized	Larynx cancer	Occupational exposure to asbestos	Rate	1990	0.07856879591	0.11761343984	0.04550136584999999
450	Deaths	Tropical Latin America	Both	Age-standardized	Larynx cancer	Occupational exposure to asbestos	Rate	1991	0.07747221856	0.11453265554	0.04492908251
451	Deaths	Tropical Latin America	Both	Age-standardized	Larynx cancer	Occupational exposure to asbestos	Rate	1992	0.07650223819	0.11356948446	0.04381558959999999
452	Deaths	Tropical Latin America	Both	Age-standardized	Larynx cancer	Occupational exposure to asbestos	Rate	1993	0.07845037723	0.11688497369	0.04473585896
453	Deaths	Tropical Latin America	Both	Age-standardized	Larynx cancer	Occupational exposure to asbestos	Rate	1994	0.07573359857999999	0.11300317347	0.04326644075
454	Deaths	Tropical Latin America	Both	Age-standardized	Larynx cancer	Occupational exposure to asbestos	Rate	1995	0.0740800744	0.11108510057	0.04276708183
455	Deaths	Tropical Latin America	Both	Age-standardized	Larynx cancer	Occupational exposure to asbestos	Rate	1996	0.07151232775000001	0.10697740022	0.04155212782
456	Deaths	Tropical Latin America	Both	Age-standardized	Larynx cancer	Occupational exposure to asbestos	Rate	1997	0.07063739566	0.10622043656	0.04037053679
457	Deaths	Tropical Latin America	Both	Age-standardized	Larynx cancer	Occupational exposure to asbestos	Rate	1998	0.07083053515	0.10662778689	0.04052757506
458	Deaths	Tropical Latin America	Both	Age-standardized	Larynx cancer	Occupational exposure to asbestos	Rate	1999	0.07088936624	0.10679356054	0.04004145875
459	Deaths	Tropical Latin America	Both	Age-standardized	Larynx cancer	Occupational exposure to asbestos	Rate	2000	0.06848179555	0.10362980808	0.03841809575
460	Deaths	Tropical Latin America	Both	Age-standardized	Larynx cancer	Occupational exposure to asbestos	Rate	2001	0.06864265222	0.10300851238	0.03908612784
461	Deaths	Tropical Latin America	Both	Age-standardized	Larynx cancer	Occupational exposure to asbestos	Rate	2002	0.06878681687	0.1034439804	0.0388558066
462	Deaths	Tropical Latin America	Both	Age-standardized	Larynx cancer	Occupational exposure to asbestos	Rate	2003	0.06907362475	0.10406044002	0.03888543822
463	Deaths	Tropical Latin America	Both	Age-standardized	Larynx cancer	Occupational exposure to asbestos	Rate	2004	0.06952442094	0.1051746957	0.03910887326
464	Deaths	Tropical Latin America	Both	Age-standardized	Larynx cancer	Occupational exposure to asbestos	Rate	2005	0.06945619088	0.10380674643	0.03923765639
465	Deaths	Tropical Latin America	Both	Age-standardized	Larynx cancer	Occupational exposure to asbestos	Rate	2006	0.07158309529	0.10779380413	0.0401832708
466	Deaths	Tropical Latin America	Both	Age-standardized	Larynx cancer	Occupational exposure to asbestos	Rate	2007	0.07094698061	0.10685981038	0.03989098504
467	Deaths	Tropical Latin America	Both	Age-standardized	Larynx cancer	Occupational exposure to asbestos	Rate	2008	0.07163891558	0.10747640162	0.04002808935
468	Deaths	Tropical Latin America	Both	Age-standardized	Larynx cancer	Occupational exposure to asbestos	Rate	2009	0.07079943389	0.10732152667	0.03949712891
469	Deaths	Tropical Latin America	Both	Age-standardized	Larynx cancer	Occupational exposure to asbestos	Rate	2010	0.07146229472	0.10826034772	0.03983657766
470	Deaths	Tropical Latin America	Both	Age-standardized	Larynx cancer	Occupational exposure to asbestos	Rate	2011	0.0735502829	0.11053825944	0.04115397457
471	Deaths	Tropical Latin America	Both	Age-standardized	Larynx cancer	Occupational exposure to asbestos	Rate	2012	0.07520628938	0.11301228227	0.0418694604
472	Deaths	Tropical Latin America	Both	Age-standardized	Larynx cancer	Occupational exposure to asbestos	Rate	2013	0.07312792833000001	0.10962047813	0.0399836978
473	Deaths	Tropical Latin America	Both	Age-standardized	Larynx cancer	Occupational exposure to asbestos	Rate	2014	0.07007822886	0.10661692287	0.03841756624
474	Deaths	Tropical Latin America	Both	Age-standardized	Larynx cancer	Occupational exposure to asbestos	Rate	2015	0.06889029893000001	0.10442448984	0.03791941512999999
475	Deaths	Tropical Latin America	Both	Age-standardized	Larynx cancer	Occupational exposure to asbestos	Rate	2016	0.06841394648	0.10416782402	0.03764986382
476	Deaths	Tropical Latin America	Both	Age-standardized	Larynx cancer	Occupational exposure to asbestos	Rate	2017	0.06627199013	0.10104350319	0.03665143346
477	Deaths	Tropical Latin America	Both	Age-standardized	Larynx cancer	Occupational exposure to asbestos	Rate	2018	0.06492039537	0.09758915554	0.03596374076
478	Deaths	Tropical Latin America	Both	Age-standardized	Larynx cancer	Occupational exposure to asbestos	Rate	2019	0.06433727587	0.09762773569	0.03570657824
479	Deaths	Tropical Latin America	Both	Age-standardized	Larynx cancer	Occupational exposure to asbestos	Rate	2020	0.06379271985	0.09558355795	0.0354090903
480	Deaths	Tropical Latin America	Both	Age-standardized	Larynx cancer	Occupational exposure to asbestos	Rate	2021	0.06123065772	0.09228163653	0.03436332486999999
481	Deaths	North Africa and Middle East	Both	Age-standardized	Larynx cancer	Occupational exposure to asbestos	Rate	1990	0.07794000371	0.13474038448	0.03822258584
482	Deaths	North Africa and Middle East	Both	Age-standardized	Larynx cancer	Occupational exposure to asbestos	Rate	1991	0.0788924197	0.13847487831	0.03814943692
483	Deaths	North Africa and Middle East	Both	Age-standardized	Larynx cancer	Occupational exposure to asbestos	Rate	1992	0.07910829599	0.13826475182	0.03939977098
484	Deaths	North Africa and Middle East	Both	Age-standardized	Larynx cancer	Occupational exposure to asbestos	Rate	1993	0.08053744228	0.13699447452	0.03994448343
485	Deaths	North Africa and Middle East	Both	Age-standardized	Larynx cancer	Occupational exposure to asbestos	Rate	1994	0.08137822344	0.13946645408	0.03998411036
486	Deaths	North Africa and Middle East	Both	Age-standardized	Larynx cancer	Occupational exposure to asbestos	Rate	1995	0.08193026653	0.14627715887	0.04021153528
487	Deaths	North Africa and Middle East	Both	Age-standardized	Larynx cancer	Occupational exposure to asbestos	Rate	1996	0.07875513274	0.1354976947	0.03868151488
488	Deaths	North Africa and Middle East	Both	Age-standardized	Larynx cancer	Occupational exposure to asbestos	Rate	1997	0.07801328007	0.13629985967	0.03753607908
489	Deaths	North Africa and Middle East	Both	Age-standardized	Larynx cancer	Occupational exposure to asbestos	Rate	1998	0.07428511357999999	0.13484476209	0.03621458144
490	Deaths	North Africa and Middle East	Both	Age-standardized	Larynx cancer	Occupational exposure to asbestos	Rate	1999	0.06691560408000001	0.12231772749	0.03172769334999999
491	Deaths	North Africa and Middle East	Both	Age-standardized	Larynx cancer	Occupational exposure to asbestos	Rate	2000	0.05872251235	0.10904035198	0.02861306607
492	Deaths	North Africa and Middle East	Both	Age-standardized	Larynx cancer	Occupational exposure to asbestos	Rate	2001	0.05722946377999999	0.1030658965	0.02790500106999999
493	Deaths	North Africa and Middle East	Both	Age-standardized	Larynx cancer	Occupational exposure to asbestos	Rate	2002	0.05653475845999999	0.10061832141	0.02713296843
494	Deaths	North Africa and Middle East	Both	Age-standardized	Larynx cancer	Occupational exposure to asbestos	Rate	2003	0.05418565791	0.09649503999	0.02714112399
495	Deaths	North Africa and Middle East	Both	Age-standardized	Larynx cancer	Occupational exposure to asbestos	Rate	2004	0.05155923924	0.08730630418	0.02621188398
496	Deaths	North Africa and Middle East	Both	Age-standardized	Larynx cancer	Occupational exposure to asbestos	Rate	2005	0.05015635097	0.08462629409	0.0259304058
497	Deaths	North Africa and Middle East	Both	Age-standardized	Larynx cancer	Occupational exposure to asbestos	Rate	2006	0.04756361246	0.07666686682	0.02457297612
498	Deaths	North Africa and Middle East	Both	Age-standardized	Larynx cancer	Occupational exposure to asbestos	Rate	2007	0.0450603303	0.0720645203	0.02366865095
499	Deaths	North Africa and Middle East	Both	Age-standardized	Larynx cancer	Occupational exposure to asbestos	Rate	2008	0.04537615578	0.07556158545	0.02421906700999999
500	Deaths	North Africa and Middle East	Both	Age-standardized	Larynx cancer	Occupational exposure to asbestos	Rate	2009	0.04893331837	0.08288149887	0.02548366459999999
501	Deaths	North Africa and Middle East	Both	Age-standardized	Larynx cancer	Occupational exposure to asbestos	Rate	2010	0.05107413349999999	0.0840334492	0.02625162557
502	Deaths	North Africa and Middle East	Both	Age-standardized	Larynx cancer	Occupational exposure to asbestos	Rate	2011	0.05054056599	0.08453381709	0.02601829076
503	Deaths	North Africa and Middle East	Both	Age-standardized	Larynx cancer	Occupational exposure to asbestos	Rate	2012	0.04933322856	0.08258316953	0.02576350341
504	Deaths	North Africa and Middle East	Both	Age-standardized	Larynx cancer	Occupational exposure to asbestos	Rate	2013	0.04875218782999999	0.0823225374	0.02548393207
505	Deaths	North Africa and Middle East	Both	Age-standardized	Larynx cancer	Occupational exposure to asbestos	Rate	2014	0.04610445978	0.07502218424000001	0.02412021806999999
506	Deaths	North Africa and Middle East	Both	Age-standardized	Larynx cancer	Occupational exposure to asbestos	Rate	2015	0.04375944265	0.07129168554	0.02290361894
507	Deaths	North Africa and Middle East	Both	Age-standardized	Larynx cancer	Occupational exposure to asbestos	Rate	2016	0.04228945203	0.06936201211	0.02268210825
508	Deaths	North Africa and Middle East	Both	Age-standardized	Larynx cancer	Occupational exposure to asbestos	Rate	2017	0.04033842649	0.06649934202999999	0.02199398526
509	Deaths	North Africa and Middle East	Both	Age-standardized	Larynx cancer	Occupational exposure to asbestos	Rate	2018	0.03750134501	0.0627331136	0.02008330193
510	Deaths	North Africa and Middle East	Both	Age-standardized	Larynx cancer	Occupational exposure to asbestos	Rate	2019	0.0366414547	0.06053832294999999	0.0196086925
511	Deaths	North Africa and Middle East	Both	Age-standardized	Larynx cancer	Occupational exposure to asbestos	Rate	2020	0.03712466143	0.06080368928	0.01940004851
512	Deaths	North Africa and Middle East	Both	Age-standardized	Larynx cancer	Occupational exposure to asbestos	Rate	2021	0.03630958264	0.0604178036	0.01759246129
513	Deaths	Eastern Sub-Saharan Africa	Both	Age-standardized	Larynx cancer	Occupational exposure to asbestos	Rate	1990	0.01309294365	0.03842442518	0.00175100696
514	Deaths	Eastern Sub-Saharan Africa	Both	Age-standardized	Larynx cancer	Occupational exposure to asbestos	Rate	1991	0.01322756197	0.03856197268999999	0.00178690601
515	Deaths	Eastern Sub-Saharan Africa	Both	Age-standardized	Larynx cancer	Occupational exposure to asbestos	Rate	1992	0.01332807036	0.0391201353	0.00183863167
516	Deaths	Eastern Sub-Saharan Africa	Both	Age-standardized	Larynx cancer	Occupational exposure to asbestos	Rate	1993	0.01346197045	0.03897306557	0.00188675011
517	Deaths	Eastern Sub-Saharan Africa	Both	Age-standardized	Larynx cancer	Occupational exposure to asbestos	Rate	1994	0.01343947258	0.03787348227	0.00186787914
518	Deaths	Eastern Sub-Saharan Africa	Both	Age-standardized	Larynx cancer	Occupational exposure to asbestos	Rate	1995	0.01349082437	0.03789660496	0.00198198648
519	Deaths	Eastern Sub-Saharan Africa	Both	Age-standardized	Larynx cancer	Occupational exposure to asbestos	Rate	1996	0.01345032146	0.0376156349	0.00197060457999999
520	Deaths	Eastern Sub-Saharan Africa	Both	Age-standardized	Larynx cancer	Occupational exposure to asbestos	Rate	1997	0.0134297257	0.03827101391	0.00199431456
521	Deaths	Eastern Sub-Saharan Africa	Both	Age-standardized	Larynx cancer	Occupational exposure to asbestos	Rate	1998	0.01342611301	0.03930748787	0.00210501551
522	Deaths	Eastern Sub-Saharan Africa	Both	Age-standardized	Larynx cancer	Occupational exposure to asbestos	Rate	1999	0.01326197172	0.03817502593	0.0020328691
523	Deaths	Eastern Sub-Saharan Africa	Both	Age-standardized	Larynx cancer	Occupational exposure to asbestos	Rate	2000	0.01310983967	0.03800203474	0.0019124908
524	Deaths	Eastern Sub-Saharan Africa	Both	Age-standardized	Larynx cancer	Occupational exposure to asbestos	Rate	2001	0.01279604962	0.03746808195	0.00187536056999999
525	Deaths	Eastern Sub-Saharan Africa	Both	Age-standardized	Larynx cancer	Occupational exposure to asbestos	Rate	2002	0.01275670584	0.03744246953	0.00192228668
526	Deaths	Eastern Sub-Saharan Africa	Both	Age-standardized	Larynx cancer	Occupational exposure to asbestos	Rate	2003	0.01271075318	0.03709108124	0.00187102416
527	Deaths	Eastern Sub-Saharan Africa	Both	Age-standardized	Larynx cancer	Occupational exposure to asbestos	Rate	2004	0.01264904864	0.03667290058999999	0.00191115851
528	Deaths	Eastern Sub-Saharan Africa	Both	Age-standardized	Larynx cancer	Occupational exposure to asbestos	Rate	2005	0.01253320792	0.03646779982	0.00187674085
529	Deaths	Eastern Sub-Saharan Africa	Both	Age-standardized	Larynx cancer	Occupational exposure to asbestos	Rate	2006	0.0124907112	0.03643406304	0.00185251094999999
530	Deaths	Eastern Sub-Saharan Africa	Both	Age-standardized	Larynx cancer	Occupational exposure to asbestos	Rate	2007	0.01234610661999999	0.03495087845	0.00184526285
531	Deaths	Eastern Sub-Saharan Africa	Both	Age-standardized	Larynx cancer	Occupational exposure to asbestos	Rate	2008	0.01230420264	0.03514305572	0.00188387312
532	Deaths	Eastern Sub-Saharan Africa	Both	Age-standardized	Larynx cancer	Occupational exposure to asbestos	Rate	2009	0.01228835648	0.03488049025	0.00192251712
533	Deaths	Eastern Sub-Saharan Africa	Both	Age-standardized	Larynx cancer	Occupational exposure to asbestos	Rate	2010	0.01235727135	0.03517395365	0.00205245801
534	Deaths	Eastern Sub-Saharan Africa	Both	Age-standardized	Larynx cancer	Occupational exposure to asbestos	Rate	2011	0.01237036714	0.03457528516	0.00203913973
535	Deaths	Eastern Sub-Saharan Africa	Both	Age-standardized	Larynx cancer	Occupational exposure to asbestos	Rate	2012	0.01237139242	0.03470973110999999	0.00210273075999999
536	Deaths	Eastern Sub-Saharan Africa	Both	Age-standardized	Larynx cancer	Occupational exposure to asbestos	Rate	2013	0.01238856097	0.03462942534	0.00209454037
537	Deaths	Eastern Sub-Saharan Africa	Both	Age-standardized	Larynx cancer	Occupational exposure to asbestos	Rate	2014	0.01240778558	0.03473789941	0.00211852158999999
538	Deaths	Eastern Sub-Saharan Africa	Both	Age-standardized	Larynx cancer	Occupational exposure to asbestos	Rate	2015	0.01241201977999999	0.03475681012	0.00215479644
539	Deaths	Eastern Sub-Saharan Africa	Both	Age-standardized	Larynx cancer	Occupational exposure to asbestos	Rate	2016	0.01243492704	0.03494449964	0.00214336827
540	Deaths	Eastern Sub-Saharan Africa	Both	Age-standardized	Larynx cancer	Occupational exposure to asbestos	Rate	2017	0.01251887685	0.03574200336	0.00222688895
541	Deaths	Eastern Sub-Saharan Africa	Both	Age-standardized	Larynx cancer	Occupational exposure to asbestos	Rate	2018	0.01257741959	0.03621315584	0.00224454171
542	Deaths	Eastern Sub-Saharan Africa	Both	Age-standardized	Larynx cancer	Occupational exposure to asbestos	Rate	2019	0.01264614823	0.03669773555	0.00231739032
543	Deaths	Eastern Sub-Saharan Africa	Both	Age-standardized	Larynx cancer	Occupational exposure to asbestos	Rate	2020	0.01271582527	0.03581119594	0.00237347518
544	Deaths	Eastern Sub-Saharan Africa	Both	Age-standardized	Larynx cancer	Occupational exposure to asbestos	Rate	2021	0.01267767609	0.0360470807	0.00237077428999999
545	Deaths	South Asia	Both	Age-standardized	Larynx cancer	Occupational exposure to asbestos	Rate	1990	0.03034371864999999	0.05514681774999999	0.01472544325
546	Deaths	South Asia	Both	Age-standardized	Larynx cancer	Occupational exposure to asbestos	Rate	1991	0.03010616041	0.05468979260999999	0.01422321467
547	Deaths	South Asia	Both	Age-standardized	Larynx cancer	Occupational exposure to asbestos	Rate	1992	0.03025384968999999	0.05350183899999999	0.01460913693
548	Deaths	South Asia	Both	Age-standardized	Larynx cancer	Occupational exposure to asbestos	Rate	1993	0.0305017957	0.05468180642	0.01482628821
549	Deaths	South Asia	Both	Age-standardized	Larynx cancer	Occupational exposure to asbestos	Rate	1994	0.03123748222	0.05667543389	0.01543081281
550	Deaths	South Asia	Both	Age-standardized	Larynx cancer	Occupational exposure to asbestos	Rate	1995	0.03157466958	0.05667627554999999	0.01539414579
551	Deaths	South Asia	Both	Age-standardized	Larynx cancer	Occupational exposure to asbestos	Rate	1996	0.03171027900999999	0.05864593973	0.01581101251
552	Deaths	South Asia	Both	Age-standardized	Larynx cancer	Occupational exposure to asbestos	Rate	1997	0.03235006597	0.05784880444	0.01636960113
553	Deaths	South Asia	Both	Age-standardized	Larynx cancer	Occupational exposure to asbestos	Rate	1998	0.03199642313	0.05745902505	0.01645618376
554	Deaths	South Asia	Both	Age-standardized	Larynx cancer	Occupational exposure to asbestos	Rate	1999	0.03018090625999999	0.0540020949	0.01514312177
555	Deaths	South Asia	Both	Age-standardized	Larynx cancer	Occupational exposure to asbestos	Rate	2000	0.03022416242	0.05494132841	0.01528223843
556	Deaths	South Asia	Both	Age-standardized	Larynx cancer	Occupational exposure to asbestos	Rate	2001	0.03045832385	0.0537500827	0.01535832519
557	Deaths	South Asia	Both	Age-standardized	Larynx cancer	Occupational exposure to asbestos	Rate	2002	0.03007506369	0.05280125473	0.01529028509999999
558	Deaths	South Asia	Both	Age-standardized	Larynx cancer	Occupational exposure to asbestos	Rate	2003	0.03014804126	0.05390397989	0.01564701468
559	Deaths	South Asia	Both	Age-standardized	Larynx cancer	Occupational exposure to asbestos	Rate	2004	0.02954125707999999	0.05231751119	0.01456483091
560	Deaths	South Asia	Both	Age-standardized	Larynx cancer	Occupational exposure to asbestos	Rate	2005	0.02939146882	0.05207970553	0.01442882509
561	Deaths	South Asia	Both	Age-standardized	Larynx cancer	Occupational exposure to asbestos	Rate	2006	0.02922294947	0.05166190815999999	0.01437708604
562	Deaths	South Asia	Both	Age-standardized	Larynx cancer	Occupational exposure to asbestos	Rate	2007	0.02972094468	0.05259811785999999	0.01510669963
563	Deaths	South Asia	Both	Age-standardized	Larynx cancer	Occupational exposure to asbestos	Rate	2008	0.03007225307	0.0513929194	0.01508814599999999
564	Deaths	South Asia	Both	Age-standardized	Larynx cancer	Occupational exposure to asbestos	Rate	2009	0.02897827529	0.04950261338	0.01472203576
565	Deaths	South Asia	Both	Age-standardized	Larynx cancer	Occupational exposure to asbestos	Rate	2010	0.02917362668	0.0495854824	0.01435966138999999
566	Deaths	South Asia	Both	Age-standardized	Larynx cancer	Occupational exposure to asbestos	Rate	2011	0.02896069628	0.04922390366	0.01444753324999999
567	Deaths	South Asia	Both	Age-standardized	Larynx cancer	Occupational exposure to asbestos	Rate	2012	0.02827983917	0.04806343769999999	0.01441414137
568	Deaths	South Asia	Both	Age-standardized	Larynx cancer	Occupational exposure to asbestos	Rate	2013	0.0296892392	0.05154634087	0.01538837806999999
569	Deaths	South Asia	Both	Age-standardized	Larynx cancer	Occupational exposure to asbestos	Rate	2014	0.03108912364	0.05237738257	0.01630665997
570	Deaths	South Asia	Both	Age-standardized	Larynx cancer	Occupational exposure to asbestos	Rate	2015	0.03104353972	0.05350121602	0.0160270484
571	Deaths	South Asia	Both	Age-standardized	Larynx cancer	Occupational exposure to asbestos	Rate	2016	0.03083718686	0.05141886554	0.01597856799
572	Deaths	South Asia	Both	Age-standardized	Larynx cancer	Occupational exposure to asbestos	Rate	2017	0.03251041845	0.05517202399	0.01707804161
573	Deaths	South Asia	Both	Age-standardized	Larynx cancer	Occupational exposure to asbestos	Rate	2018	0.03399800197	0.05715138642	0.0177114844
574	Deaths	South Asia	Both	Age-standardized	Larynx cancer	Occupational exposure to asbestos	Rate	2019	0.03408939629	0.05594937155	0.0178648275
575	Deaths	South Asia	Both	Age-standardized	Larynx cancer	Occupational exposure to asbestos	Rate	2020	0.03318668405	0.0565613153	0.01733033885
576	Deaths	South Asia	Both	Age-standardized	Larynx cancer	Occupational exposure to asbestos	Rate	2021	0.03286080247	0.05706923674	0.01669769441
577	Deaths	Central Sub-Saharan Africa	Both	Age-standardized	Larynx cancer	Occupational exposure to asbestos	Rate	1990	0.01572112802	0.043485617	0.00266595098999999
578	Deaths	Central Sub-Saharan Africa	Both	Age-standardized	Larynx cancer	Occupational exposure to asbestos	Rate	1991	0.01553618871999999	0.04274678246	0.00267373337
579	Deaths	Central Sub-Saharan Africa	Both	Age-standardized	Larynx cancer	Occupational exposure to asbestos	Rate	1992	0.01527923958	0.04341723626	0.0026820456
580	Deaths	Central Sub-Saharan Africa	Both	Age-standardized	Larynx cancer	Occupational exposure to asbestos	Rate	1993	0.0149492383	0.04216175767	0.00260183733
581	Deaths	Central Sub-Saharan Africa	Both	Age-standardized	Larynx cancer	Occupational exposure to asbestos	Rate	1994	0.01481448243	0.04134241752	0.00252596291
582	Deaths	Central Sub-Saharan Africa	Both	Age-standardized	Larynx cancer	Occupational exposure to asbestos	Rate	1995	0.01476440417	0.04090475716	0.00249180601
583	Deaths	Central Sub-Saharan Africa	Both	Age-standardized	Larynx cancer	Occupational exposure to asbestos	Rate	1996	0.01461451838	0.0399623026	0.002475235
584	Deaths	Central Sub-Saharan Africa	Both	Age-standardized	Larynx cancer	Occupational exposure to asbestos	Rate	1997	0.01406047886	0.03805158936	0.00241273769
585	Deaths	Central Sub-Saharan Africa	Both	Age-standardized	Larynx cancer	Occupational exposure to asbestos	Rate	1998	0.01377604343	0.03705425993	0.00238962195
586	Deaths	Central Sub-Saharan Africa	Both	Age-standardized	Larynx cancer	Occupational exposure to asbestos	Rate	1999	0.01347401482	0.03601985502	0.00231193913
587	Deaths	Central Sub-Saharan Africa	Both	Age-standardized	Larynx cancer	Occupational exposure to asbestos	Rate	2000	0.01315792578	0.03488242666	0.00225577652999999
588	Deaths	Central Sub-Saharan Africa	Both	Age-standardized	Larynx cancer	Occupational exposure to asbestos	Rate	2001	0.01275649112	0.03387179934	0.00221462845
589	Deaths	Central Sub-Saharan Africa	Both	Age-standardized	Larynx cancer	Occupational exposure to asbestos	Rate	2002	0.01229389974	0.03313339222	0.00201242218
590	Deaths	Central Sub-Saharan Africa	Both	Age-standardized	Larynx cancer	Occupational exposure to asbestos	Rate	2003	0.01225274234	0.03299991236	0.001976247
591	Deaths	Central Sub-Saharan Africa	Both	Age-standardized	Larynx cancer	Occupational exposure to asbestos	Rate	2004	0.01207717754	0.03230663854	0.00188909392
592	Deaths	Central Sub-Saharan Africa	Both	Age-standardized	Larynx cancer	Occupational exposure to asbestos	Rate	2005	0.01185061453	0.03113504907999999	0.00180714971
593	Deaths	Central Sub-Saharan Africa	Both	Age-standardized	Larynx cancer	Occupational exposure to asbestos	Rate	2006	0.01189806109	0.0318449553	0.00182844048999999
594	Deaths	Central Sub-Saharan Africa	Both	Age-standardized	Larynx cancer	Occupational exposure to asbestos	Rate	2007	0.01187078636	0.03132512974	0.0018618247
595	Deaths	Central Sub-Saharan Africa	Both	Age-standardized	Larynx cancer	Occupational exposure to asbestos	Rate	2008	0.01206582179	0.03167537299	0.00197607335
596	Deaths	Central Sub-Saharan Africa	Both	Age-standardized	Larynx cancer	Occupational exposure to asbestos	Rate	2009	0.01224340872	0.03225885907	0.00206238697
597	Deaths	Central Sub-Saharan Africa	Both	Age-standardized	Larynx cancer	Occupational exposure to asbestos	Rate	2010	0.01248364029	0.03228031671	0.00216657613
598	Deaths	Central Sub-Saharan Africa	Both	Age-standardized	Larynx cancer	Occupational exposure to asbestos	Rate	2011	0.01284835004	0.03258721073	0.00232513598
599	Deaths	Central Sub-Saharan Africa	Both	Age-standardized	Larynx cancer	Occupational exposure to asbestos	Rate	2012	0.01317264638	0.03291683463999999	0.00235355391
600	Deaths	Central Sub-Saharan Africa	Both	Age-standardized	Larynx cancer	Occupational exposure to asbestos	Rate	2013	0.01346512411	0.03463735578	0.00239449478
601	Deaths	Central Sub-Saharan Africa	Both	Age-standardized	Larynx cancer	Occupational exposure to asbestos	Rate	2014	0.01365114358	0.03558515388	0.00240620198999999
602	Deaths	Central Sub-Saharan Africa	Both	Age-standardized	Larynx cancer	Occupational exposure to asbestos	Rate	2015	0.01383723273	0.03581093879	0.00243620217
603	Deaths	Central Sub-Saharan Africa	Both	Age-standardized	Larynx cancer	Occupational exposure to asbestos	Rate	2016	0.01400782001999999	0.03627644621	0.00244181492
604	Deaths	Central Sub-Saharan Africa	Both	Age-standardized	Larynx cancer	Occupational exposure to asbestos	Rate	2017	0.01418101845	0.03792819706999999	0.00251225744
605	Deaths	Central Sub-Saharan Africa	Both	Age-standardized	Larynx cancer	Occupational exposure to asbestos	Rate	2018	0.0143000003	0.039756642	0.00254999382
606	Deaths	Central Sub-Saharan Africa	Both	Age-standardized	Larynx cancer	Occupational exposure to asbestos	Rate	2019	0.01439401959	0.04082432087	0.00259050297999999
607	Deaths	Central Sub-Saharan Africa	Both	Age-standardized	Larynx cancer	Occupational exposure to asbestos	Rate	2020	0.01457257666	0.04097022034	0.0027106862
608	Deaths	Central Sub-Saharan Africa	Both	Age-standardized	Larynx cancer	Occupational exposure to asbestos	Rate	2021	0.01454922755	0.04099363835	0.00277183861
609	Deaths	Southern Sub-Saharan Africa	Both	Age-standardized	Larynx cancer	Occupational exposure to asbestos	Rate	1990	0.10403669315	0.17554238957	0.05109898081
610	Deaths	Southern Sub-Saharan Africa	Both	Age-standardized	Larynx cancer	Occupational exposure to asbestos	Rate	1991	0.10596754187	0.17767786971	0.05437768749
611	Deaths	Southern Sub-Saharan Africa	Both	Age-standardized	Larynx cancer	Occupational exposure to asbestos	Rate	1992	0.11597788544	0.19287267382	0.06205668842
612	Deaths	Southern Sub-Saharan Africa	Both	Age-standardized	Larynx cancer	Occupational exposure to asbestos	Rate	1993	0.10476127387	0.17921727032	0.05221707421
613	Deaths	Southern Sub-Saharan Africa	Both	Age-standardized	Larynx cancer	Occupational exposure to asbestos	Rate	1994	0.11837615102	0.19550949744	0.06289986852
614	Deaths	Southern Sub-Saharan Africa	Both	Age-standardized	Larynx cancer	Occupational exposure to asbestos	Rate	1995	0.13372072098	0.21332112852	0.07200064525000001
615	Deaths	Southern Sub-Saharan Africa	Both	Age-standardized	Larynx cancer	Occupational exposure to asbestos	Rate	1996	0.15583892972	0.23992776723	0.08396921473
616	Deaths	Southern Sub-Saharan Africa	Both	Age-standardized	Larynx cancer	Occupational exposure to asbestos	Rate	1997	0.20105471791	0.29303430173	0.10941872591
617	Deaths	Southern Sub-Saharan Africa	Both	Age-standardized	Larynx cancer	Occupational exposure to asbestos	Rate	1998	0.19805851013	0.29290289456	0.10955524464
618	Deaths	Southern Sub-Saharan Africa	Both	Age-standardized	Larynx cancer	Occupational exposure to asbestos	Rate	1999	0.19027811346	0.28263633525	0.10583049112
619	Deaths	Southern Sub-Saharan Africa	Both	Age-standardized	Larynx cancer	Occupational exposure to asbestos	Rate	2000	0.19795331999	0.29026271131	0.10965455887
620	Deaths	Southern Sub-Saharan Africa	Both	Age-standardized	Larynx cancer	Occupational exposure to asbestos	Rate	2001	0.1852045778	0.27510881258	0.10222148336
621	Deaths	Southern Sub-Saharan Africa	Both	Age-standardized	Larynx cancer	Occupational exposure to asbestos	Rate	2002	0.18204315932	0.27205781985	0.10189191445
622	Deaths	Southern Sub-Saharan Africa	Both	Age-standardized	Larynx cancer	Occupational exposure to asbestos	Rate	2003	0.18318282156	0.27440843193	0.10252615951
623	Deaths	Southern Sub-Saharan Africa	Both	Age-standardized	Larynx cancer	Occupational exposure to asbestos	Rate	2004	0.1779450615	0.26194105471	0.09922693493
624	Deaths	Southern Sub-Saharan Africa	Both	Age-standardized	Larynx cancer	Occupational exposure to asbestos	Rate	2005	0.17204242263	0.25517314695	0.09735693277
625	Deaths	Southern Sub-Saharan Africa	Both	Age-standardized	Larynx cancer	Occupational exposure to asbestos	Rate	2006	0.16908026196	0.25052950726	0.09661609577
626	Deaths	Southern Sub-Saharan Africa	Both	Age-standardized	Larynx cancer	Occupational exposure to asbestos	Rate	2007	0.16133075913	0.241157118	0.09216518115
627	Deaths	Southern Sub-Saharan Africa	Both	Age-standardized	Larynx cancer	Occupational exposure to asbestos	Rate	2008	0.16063367009	0.23941103972	0.0917623966
628	Deaths	Southern Sub-Saharan Africa	Both	Age-standardized	Larynx cancer	Occupational exposure to asbestos	Rate	2009	0.16058244096	0.24263486932	0.0906442878
629	Deaths	Southern Sub-Saharan Africa	Both	Age-standardized	Larynx cancer	Occupational exposure to asbestos	Rate	2010	0.15975439112	0.23612907664	0.09078904718
630	Deaths	Southern Sub-Saharan Africa	Both	Age-standardized	Larynx cancer	Occupational exposure to asbestos	Rate	2011	0.15322827859	0.22905562466	0.08717460095
631	Deaths	Southern Sub-Saharan Africa	Both	Age-standardized	Larynx cancer	Occupational exposure to asbestos	Rate	2012	0.14713454562	0.22079923053	0.08362863998
632	Deaths	Southern Sub-Saharan Africa	Both	Age-standardized	Larynx cancer	Occupational exposure to asbestos	Rate	2013	0.14018644974	0.20795738442	0.07899478832000001
633	Deaths	Southern Sub-Saharan Africa	Both	Age-standardized	Larynx cancer	Occupational exposure to asbestos	Rate	2014	0.13709542772	0.20339121008	0.07718509163000001
634	Deaths	Southern Sub-Saharan Africa	Both	Age-standardized	Larynx cancer	Occupational exposure to asbestos	Rate	2015	0.13367331949	0.1993904185	0.07403050008999999
635	Deaths	Southern Sub-Saharan Africa	Both	Age-standardized	Larynx cancer	Occupational exposure to asbestos	Rate	2016	0.12774813079	0.19075294965	0.07145359496999999
636	Deaths	Southern Sub-Saharan Africa	Both	Age-standardized	Larynx cancer	Occupational exposure to asbestos	Rate	2017	0.1204602582	0.18425355268	0.06765028554
637	Deaths	Southern Sub-Saharan Africa	Both	Age-standardized	Larynx cancer	Occupational exposure to asbestos	Rate	2018	0.11325405278	0.1754698449	0.06366128288999999
638	Deaths	Southern Sub-Saharan Africa	Both	Age-standardized	Larynx cancer	Occupational exposure to asbestos	Rate	2019	0.10696717346	0.1682870985	0.05961571603
639	Deaths	Southern Sub-Saharan Africa	Both	Age-standardized	Larynx cancer	Occupational exposure to asbestos	Rate	2020	0.10664324822	0.16846911071	0.05811774681
640	Deaths	Southern Sub-Saharan Africa	Both	Age-standardized	Larynx cancer	Occupational exposure to asbestos	Rate	2021	0.10574323945	0.1666513474	0.05666828442
641	Deaths	Western Sub-Saharan Africa	Both	Age-standardized	Larynx cancer	Occupational exposure to asbestos	Rate	1990	0.01498170346	0.02823233411	0.00546374698
642	Deaths	Western Sub-Saharan Africa	Both	Age-standardized	Larynx cancer	Occupational exposure to asbestos	Rate	1991	0.01513826536	0.02765397156999999	0.00561614611999999
643	Deaths	Western Sub-Saharan Africa	Both	Age-standardized	Larynx cancer	Occupational exposure to asbestos	Rate	1992	0.01520306730999999	0.02801725837	0.00595354822
644	Deaths	Western Sub-Saharan Africa	Both	Age-standardized	Larynx cancer	Occupational exposure to asbestos	Rate	1993	0.01529851815	0.02786696405	0.0060575905
645	Deaths	Western Sub-Saharan Africa	Both	Age-standardized	Larynx cancer	Occupational exposure to asbestos	Rate	1994	0.01528593910999999	0.02769613617999999	0.00609616583
646	Deaths	Western Sub-Saharan Africa	Both	Age-standardized	Larynx cancer	Occupational exposure to asbestos	Rate	1995	0.01515878495	0.02716647241	0.00602890079
647	Deaths	Western Sub-Saharan Africa	Both	Age-standardized	Larynx cancer	Occupational exposure to asbestos	Rate	1996	0.01484628471	0.02620204169	0.00621739973999999
648	Deaths	Western Sub-Saharan Africa	Both	Age-standardized	Larynx cancer	Occupational exposure to asbestos	Rate	1997	0.01465843721	0.02633245267	0.00622622389
649	Deaths	Western Sub-Saharan Africa	Both	Age-standardized	Larynx cancer	Occupational exposure to asbestos	Rate	1998	0.01452562306999999	0.02543469432999999	0.00605879163
650	Deaths	Western Sub-Saharan Africa	Both	Age-standardized	Larynx cancer	Occupational exposure to asbestos	Rate	1999	0.01447632831	0.02583225708999999	0.00572721579
651	Deaths	Western Sub-Saharan Africa	Both	Age-standardized	Larynx cancer	Occupational exposure to asbestos	Rate	2000	0.01436675483	0.02497802971	0.00587929935
652	Deaths	Western Sub-Saharan Africa	Both	Age-standardized	Larynx cancer	Occupational exposure to asbestos	Rate	2001	0.01414638046	0.02527747285999999	0.00566590221
653	Deaths	Western Sub-Saharan Africa	Both	Age-standardized	Larynx cancer	Occupational exposure to asbestos	Rate	2002	0.01379949378	0.02546689437	0.00582150687
654	Deaths	Western Sub-Saharan Africa	Both	Age-standardized	Larynx cancer	Occupational exposure to asbestos	Rate	2003	0.01353249812	0.02388305075	0.00542800239
655	Deaths	Western Sub-Saharan Africa	Both	Age-standardized	Larynx cancer	Occupational exposure to asbestos	Rate	2004	0.01336008079	0.0236467852	0.0055200279
656	Deaths	Western Sub-Saharan Africa	Both	Age-standardized	Larynx cancer	Occupational exposure to asbestos	Rate	2005	0.01314515415	0.0232204045	0.00558586304
657	Deaths	Western Sub-Saharan Africa	Both	Age-standardized	Larynx cancer	Occupational exposure to asbestos	Rate	2006	0.0130934104	0.02454599989	0.00559851155
658	Deaths	Western Sub-Saharan Africa	Both	Age-standardized	Larynx cancer	Occupational exposure to asbestos	Rate	2007	0.0129984383	0.02316936249	0.00561330573999999
659	Deaths	Western Sub-Saharan Africa	Both	Age-standardized	Larynx cancer	Occupational exposure to asbestos	Rate	2008	0.01299615974	0.02285363661	0.00519401335999999
660	Deaths	Western Sub-Saharan Africa	Both	Age-standardized	Larynx cancer	Occupational exposure to asbestos	Rate	2009	0.01303988684	0.02309855553	0.00533155102
661	Deaths	Western Sub-Saharan Africa	Both	Age-standardized	Larynx cancer	Occupational exposure to asbestos	Rate	2010	0.01311446744	0.02344967286	0.00536145083
662	Deaths	Western Sub-Saharan Africa	Both	Age-standardized	Larynx cancer	Occupational exposure to asbestos	Rate	2011	0.01327437416999999	0.02436433469	0.00533638214
663	Deaths	Western Sub-Saharan Africa	Both	Age-standardized	Larynx cancer	Occupational exposure to asbestos	Rate	2012	0.01331154479	0.0242209803	0.00568063692
664	Deaths	Western Sub-Saharan Africa	Both	Age-standardized	Larynx cancer	Occupational exposure to asbestos	Rate	2013	0.01344630927	0.02409990601	0.00570424800999999
665	Deaths	Western Sub-Saharan Africa	Both	Age-standardized	Larynx cancer	Occupational exposure to asbestos	Rate	2014	0.0133995008	0.02370212503	0.00534407699
666	Deaths	Western Sub-Saharan Africa	Both	Age-standardized	Larynx cancer	Occupational exposure to asbestos	Rate	2015	0.01306630024	0.0222867267	0.00559218601
667	Deaths	Western Sub-Saharan Africa	Both	Age-standardized	Larynx cancer	Occupational exposure to asbestos	Rate	2016	0.01300850023	0.02392800172	0.00554377707
668	Deaths	Western Sub-Saharan Africa	Both	Age-standardized	Larynx cancer	Occupational exposure to asbestos	Rate	2017	0.01283404753	0.02357202514	0.00540471732
669	Deaths	Western Sub-Saharan Africa	Both	Age-standardized	Larynx cancer	Occupational exposure to asbestos	Rate	2018	0.01263436997999999	0.02295389924	0.00494547846
670	Deaths	Western Sub-Saharan Africa	Both	Age-standardized	Larynx cancer	Occupational exposure to asbestos	Rate	2019	0.01235667161	0.02325262484	0.00508249793
671	Deaths	Western Sub-Saharan Africa	Both	Age-standardized	Larynx cancer	Occupational exposure to asbestos	Rate	2020	0.01213501327	0.02262751399	0.00515196206
672	Deaths	Western Sub-Saharan Africa	Both	Age-standardized	Larynx cancer	Occupational exposure to asbestos	Rate	2021	0.01192122325	0.02252033278	0.0051393386
