# Supplementary material for: Global, regional and national mortality burden of laryngeal cancer attributable to occupational exposure to sulfuric acid and asbestos: 1990–2021 and projections to 2040
Source: Front Public Health. 2025 Jul 18;13:1602789. doi: 10.3389/fpubh.2025.1602789 (PMC12315700; doi:10.3389/fpubh.2025.1602789)
Supplement: Supplementary file 2 [file Data_Sheet_2.zip › original data/Asbestos/S25 map_2021 石棉-数据.csv]

	measure_id	measure_name	location_id	location_name	sex_id	sex_name	age_id	age_name	cause_id	cause_name	rei_id	rei_name	metric_id	metric_name	year	val	upper	lower
1	1	Deaths	7	Democratic People's Republic of Korea	3	Both	27	Age-standardized	423	Larynx cancer	150	Occupational exposure to asbestos	3	Rate	2021	0.007610451	0.013959745	0.003508217
2	1	Deaths	6	China	3	Both	27	Age-standardized	423	Larynx cancer	150	Occupational exposure to asbestos	3	Rate	2021	0.01217173	0.01955086	0.006384291
3	1	Deaths	11	Indonesia	3	Both	27	Age-standardized	423	Larynx cancer	150	Occupational exposure to asbestos	3	Rate	2021	0.00965126	0.016093403	0.004679957
4	1	Deaths	46	Croatia	3	Both	27	Age-standardized	423	Larynx cancer	150	Occupational exposure to asbestos	3	Rate	2021	0.212963795	0.335440256	0.108423085
5	1	Deaths	10	Cambodia	3	Both	27	Age-standardized	423	Larynx cancer	150	Occupational exposure to asbestos	3	Rate	2021	0.020297733	0.045748733	0.008053411
6	1	Deaths	28	Solomon Islands	3	Both	27	Age-standardized	423	Larynx cancer	150	Occupational exposure to asbestos	3	Rate	2021	0.005364021	0.010969077	0.002011493
7	1	Deaths	8	Taiwan (Province of China)	3	Both	27	Age-standardized	423	Larynx cancer	150	Occupational exposure to asbestos	3	Rate	2021	0.008351671	0.016141003	0.003785897
8	1	Deaths	16	Philippines	3	Both	27	Age-standardized	423	Larynx cancer	150	Occupational exposure to asbestos	3	Rate	2021	0.005497042	0.009484403	0.00273205695999999
9	1	Deaths	19	Timor-Leste	3	Both	27	Age-standardized	423	Larynx cancer	150	Occupational exposure to asbestos	3	Rate	2021	0.009053082	0.018032772	0.003545971
10	1	Deaths	18	Thailand	3	Both	27	Age-standardized	423	Larynx cancer	150	Occupational exposure to asbestos	3	Rate	2021	0.018761567	0.041226187	0.007094177
11	1	Deaths	12	Lao People's Democratic Republic	3	Both	27	Age-standardized	423	Larynx cancer	150	Occupational exposure to asbestos	3	Rate	2021	0.010541702	0.022847704	0.004055337
12	1	Deaths	13	Malaysia	3	Both	27	Age-standardized	423	Larynx cancer	150	Occupational exposure to asbestos	3	Rate	2021	0.014098194	0.027563942	0.005724809
13	1	Deaths	26	Papua New Guinea	3	Both	27	Age-standardized	423	Larynx cancer	150	Occupational exposure to asbestos	3	Rate	2021	0.003952092	0.008193876	0.00120077
14	1	Deaths	14	Maldives	3	Both	27	Age-standardized	423	Larynx cancer	150	Occupational exposure to asbestos	3	Rate	2021	0.01083173275999999	0.020082095	0.004633461
15	1	Deaths	36	Kazakhstan	3	Both	27	Age-standardized	423	Larynx cancer	150	Occupational exposure to asbestos	3	Rate	2021	0.02259693544999999	0.037771216	0.01124919254999999
16	1	Deaths	24	Marshall Islands	3	Both	27	Age-standardized	423	Larynx cancer	150	Occupational exposure to asbestos	3	Rate	2021	0.00930287	0.020353017	0.002913379
17	1	Deaths	29	Tonga	3	Both	27	Age-standardized	423	Larynx cancer	150	Occupational exposure to asbestos	3	Rate	2021	0.004347207	0.008646008	0.001592203
18	1	Deaths	20	Viet Nam	3	Both	27	Age-standardized	423	Larynx cancer	150	Occupational exposure to asbestos	3	Rate	2021	0.016648969	0.03268838	0.006805495
19	1	Deaths	17	Sri Lanka	3	Both	27	Age-standardized	423	Larynx cancer	150	Occupational exposure to asbestos	3	Rate	2021	0.015950131	0.032279725	0.005979361
20	1	Deaths	23	Kiribati	3	Both	27	Age-standardized	423	Larynx cancer	150	Occupational exposure to asbestos	3	Rate	2021	0.00003225382999999999	5.88299E-05	1.04536E-05
21	1	Deaths	25	Micronesia (Federated States of)	3	Both	27	Age-standardized	423	Larynx cancer	150	Occupational exposure to asbestos	3	Rate	2021	0.00846319066999999	0.016828545	0.003188497
22	1	Deaths	22	Fiji	3	Both	27	Age-standardized	423	Larynx cancer	150	Occupational exposure to asbestos	3	Rate	2021	0.015890649	0.032015011	0.006559842
23	1	Deaths	15	Myanmar	3	Both	27	Age-standardized	423	Larynx cancer	150	Occupational exposure to asbestos	3	Rate	2021	0.007719668	0.016737396	0.00298093182999999
24	1	Deaths	30	Vanuatu	3	Both	27	Age-standardized	423	Larynx cancer	150	Occupational exposure to asbestos	3	Rate	2021	0.005707861	0.012348859	0.002280966
25	1	Deaths	27	Samoa	3	Both	27	Age-standardized	423	Larynx cancer	150	Occupational exposure to asbestos	3	Rate	2021	0.002020527	0.004063663	0.000769705
26	1	Deaths	33	Armenia	3	Both	27	Age-standardized	423	Larynx cancer	150	Occupational exposure to asbestos	3	Rate	2021	0.075143133	0.123657785	0.039469173
27	1	Deaths	35	Georgia	3	Both	27	Age-standardized	423	Larynx cancer	150	Occupational exposure to asbestos	3	Rate	2021	0.093169809	0.157635831	0.045197149
28	1	Deaths	38	Mongolia	3	Both	27	Age-standardized	423	Larynx cancer	150	Occupational exposure to asbestos	3	Rate	2021	0.009269997	0.01666767140999999	0.004068372
29	1	Deaths	34	Azerbaijan	3	Both	27	Age-standardized	423	Larynx cancer	150	Occupational exposure to asbestos	3	Rate	2021	0.011913026	0.022317467	0.00521436215999999
30	1	Deaths	37	Kyrgyzstan	3	Both	27	Age-standardized	423	Larynx cancer	150	Occupational exposure to asbestos	3	Rate	2021	0.007515152	0.01342798890999999	0.003279952
31	1	Deaths	39	Tajikistan	3	Both	27	Age-standardized	423	Larynx cancer	150	Occupational exposure to asbestos	3	Rate	2021	0.01419357194999999	0.02940911727999999	0.005733283
32	1	Deaths	40	Turkmenistan	3	Both	27	Age-standardized	423	Larynx cancer	150	Occupational exposure to asbestos	3	Rate	2021	0.010829163	0.019848592	0.00452188
33	1	Deaths	41	Uzbekistan	3	Both	27	Age-standardized	423	Larynx cancer	150	Occupational exposure to asbestos	3	Rate	2021	0.005208196	0.00812697670999999	0.00283363
34	1	Deaths	43	Albania	3	Both	27	Age-standardized	423	Larynx cancer	150	Occupational exposure to asbestos	3	Rate	2021	0.036450649	0.075683025	0.013946814
35	1	Deaths	44	Bosnia and Herzegovina	3	Both	27	Age-standardized	423	Larynx cancer	150	Occupational exposure to asbestos	3	Rate	2021	0.05199765017999999	0.099718349	0.021199388
36	1	Deaths	45	Bulgaria	3	Both	27	Age-standardized	423	Larynx cancer	150	Occupational exposure to asbestos	3	Rate	2021	0.016515614	0.03132269815999999	0.006804357
37	1	Deaths	49	North Macedonia	3	Both	27	Age-standardized	423	Larynx cancer	150	Occupational exposure to asbestos	3	Rate	2021	0.020568234	0.037613326	0.008514252
38	1	Deaths	54	Slovakia	3	Both	27	Age-standardized	423	Larynx cancer	150	Occupational exposure to asbestos	3	Rate	2021	0.031162944	0.059317578	0.01266844
39	1	Deaths	53	Serbia	3	Both	27	Age-standardized	423	Larynx cancer	150	Occupational exposure to asbestos	3	Rate	2021	0.050029974	0.093552567	0.021234568
40	1	Deaths	50	Montenegro	3	Both	27	Age-standardized	423	Larynx cancer	150	Occupational exposure to asbestos	3	Rate	2021	0.079310162	0.156078124	0.033847993
41	1	Deaths	58	Estonia	3	Both	27	Age-standardized	423	Larynx cancer	150	Occupational exposure to asbestos	3	Rate	2021	0.024779287	0.04159002583999999	0.01208984
42	1	Deaths	47	Czechia	3	Both	27	Age-standardized	423	Larynx cancer	150	Occupational exposure to asbestos	3	Rate	2021	0.030176319	0.052903243	0.01413473365999999
43	1	Deaths	48	Hungary	3	Both	27	Age-standardized	423	Larynx cancer	150	Occupational exposure to asbestos	3	Rate	2021	0.048685037	0.084604996	0.023284916
44	1	Deaths	51	Poland	3	Both	27	Age-standardized	423	Larynx cancer	150	Occupational exposure to asbestos	3	Rate	2021	0.111853068	0.176657372	0.05957295612999999
45	1	Deaths	52	Romania	3	Both	27	Age-standardized	423	Larynx cancer	150	Occupational exposure to asbestos	3	Rate	2021	0.039255793	0.068122301	0.018468431
46	1	Deaths	55	Slovenia	3	Both	27	Age-standardized	423	Larynx cancer	150	Occupational exposure to asbestos	3	Rate	2021	0.100938198	0.166629656	0.047244147
47	1	Deaths	57	Belarus	3	Both	27	Age-standardized	423	Larynx cancer	150	Occupational exposure to asbestos	3	Rate	2021	0.046083448	0.078607454	0.02232583720999999
48	1	Deaths	60	Lithuania	3	Both	27	Age-standardized	423	Larynx cancer	150	Occupational exposure to asbestos	3	Rate	2021	0.040202832	0.07222638253000001	0.018980005
49	1	Deaths	61	Republic of Moldova	3	Both	27	Age-standardized	423	Larynx cancer	150	Occupational exposure to asbestos	3	Rate	2021	0.014205833	0.024939645	0.006573951
50	1	Deaths	59	Latvia	3	Both	27	Age-standardized	423	Larynx cancer	150	Occupational exposure to asbestos	3	Rate	2021	0.036425715	0.063686418	0.017839018
51	1	Deaths	63	Ukraine	3	Both	27	Age-standardized	423	Larynx cancer	150	Occupational exposure to asbestos	3	Rate	2021	0.036531881	0.06993272309000001	0.016145176
52	1	Deaths	62	Russian Federation	3	Both	27	Age-standardized	423	Larynx cancer	150	Occupational exposure to asbestos	3	Rate	2021	0.037249314	0.059188013	0.018730837
53	1	Deaths	66	Brunei Darussalam	3	Both	27	Age-standardized	423	Larynx cancer	150	Occupational exposure to asbestos	3	Rate	2021	0.03641513903999999	0.057887968	0.019464463
54	1	Deaths	67	Japan	3	Both	27	Age-standardized	423	Larynx cancer	150	Occupational exposure to asbestos	3	Rate	2021	0.023192793	0.034173523	0.012583273
55	1	Deaths	68	Republic of Korea	3	Both	27	Age-standardized	423	Larynx cancer	150	Occupational exposure to asbestos	3	Rate	2021	0.015069873	0.027072789	0.006762311
56	1	Deaths	69	Singapore	3	Both	27	Age-standardized	423	Larynx cancer	150	Occupational exposure to asbestos	3	Rate	2021	0.028878529	0.046438597	0.014929552
57	1	Deaths	71	Australia	3	Both	27	Age-standardized	423	Larynx cancer	150	Occupational exposure to asbestos	3	Rate	2021	0.08459373390000001	0.123461799	0.051343834
58	1	Deaths	72	New Zealand	3	Both	27	Age-standardized	423	Larynx cancer	150	Occupational exposure to asbestos	3	Rate	2021	0.055407146	0.078802565	0.031417635
59	1	Deaths	75	Austria	3	Both	27	Age-standardized	423	Larynx cancer	150	Occupational exposure to asbestos	3	Rate	2021	0.06106346488999999	0.0944463	0.033586634
60	1	Deaths	74	Andorra	3	Both	27	Age-standardized	423	Larynx cancer	150	Occupational exposure to asbestos	3	Rate	2021	0.105724695	0.184199062	0.047529381
61	1	Deaths	76	Belgium	3	Both	27	Age-standardized	423	Larynx cancer	150	Occupational exposure to asbestos	3	Rate	2021	0.127618525	0.183797574	0.07247555463000001
62	1	Deaths	77	Cyprus	3	Both	27	Age-standardized	423	Larynx cancer	150	Occupational exposure to asbestos	3	Rate	2021	0.060095427	0.100631368	0.029973283
63	1	Deaths	79	Finland	3	Both	27	Age-standardized	423	Larynx cancer	150	Occupational exposure to asbestos	3	Rate	2021	0.04279610384999999	0.064869833	0.023742886
64	1	Deaths	78	Denmark	3	Both	27	Age-standardized	423	Larynx cancer	150	Occupational exposure to asbestos	3	Rate	2021	0.111167195	0.161742143	0.063741884
65	1	Deaths	80	France	3	Both	27	Age-standardized	423	Larynx cancer	150	Occupational exposure to asbestos	3	Rate	2021	0.17732205	0.258301464	0.096802327
66	1	Deaths	81	Germany	3	Both	27	Age-standardized	423	Larynx cancer	150	Occupational exposure to asbestos	3	Rate	2021	0.086292164	0.130745372	0.049045304
67	1	Deaths	82	Greece	3	Both	27	Age-standardized	423	Larynx cancer	150	Occupational exposure to asbestos	3	Rate	2021	0.063394608	0.099179992	0.032955227
68	1	Deaths	83	Iceland	3	Both	27	Age-standardized	423	Larynx cancer	150	Occupational exposure to asbestos	3	Rate	2021	0.037852839	0.057037145	0.020668052
69	1	Deaths	84	Ireland	3	Both	27	Age-standardized	423	Larynx cancer	150	Occupational exposure to asbestos	3	Rate	2021	0.048504024	0.07601578726000001	0.026118826
70	1	Deaths	85	Israel	3	Both	27	Age-standardized	423	Larynx cancer	150	Occupational exposure to asbestos	3	Rate	2021	0.031548004	0.04845888014999999	0.01683226397999999
71	1	Deaths	86	Italy	3	Both	27	Age-standardized	423	Larynx cancer	150	Occupational exposure to asbestos	3	Rate	2021	0.147743468	0.2105267	0.089550025
72	1	Deaths	87	Luxembourg	3	Both	27	Age-standardized	423	Larynx cancer	150	Occupational exposure to asbestos	3	Rate	2021	0.103259343	0.156372893	0.05680317228000001
73	1	Deaths	88	Malta	3	Both	27	Age-standardized	423	Larynx cancer	150	Occupational exposure to asbestos	3	Rate	2021	0.082045419	0.122254733	0.044818918
74	1	Deaths	89	Netherlands	3	Both	27	Age-standardized	423	Larynx cancer	150	Occupational exposure to asbestos	3	Rate	2021	0.102362463	0.150826279	0.060038527
75	1	Deaths	90	Norway	3	Both	27	Age-standardized	423	Larynx cancer	150	Occupational exposure to asbestos	3	Rate	2021	0.043825935	0.064042286	0.025391639
76	1	Deaths	91	Portugal	3	Both	27	Age-standardized	423	Larynx cancer	150	Occupational exposure to asbestos	3	Rate	2021	0.056317988	0.088707854	0.028990931
77	1	Deaths	92	Spain	3	Both	27	Age-standardized	423	Larynx cancer	150	Occupational exposure to asbestos	3	Rate	2021	0.10487498	0.1629637	0.05543558537999999
78	1	Deaths	93	Sweden	3	Both	27	Age-standardized	423	Larynx cancer	150	Occupational exposure to asbestos	3	Rate	2021	0.032493243	0.047384801	0.018596389
79	1	Deaths	94	Switzerland	3	Both	27	Age-standardized	423	Larynx cancer	150	Occupational exposure to asbestos	3	Rate	2021	0.07191669234999999	0.108624868	0.041685869
80	1	Deaths	95	United Kingdom	3	Both	27	Age-standardized	423	Larynx cancer	150	Occupational exposure to asbestos	3	Rate	2021	0.119618444	0.165388757	0.072835027
81	1	Deaths	98	Chile	3	Both	27	Age-standardized	423	Larynx cancer	150	Occupational exposure to asbestos	3	Rate	2021	0.02149125789999999	0.033475823	0.011633108
82	1	Deaths	97	Argentina	3	Both	27	Age-standardized	423	Larynx cancer	150	Occupational exposure to asbestos	3	Rate	2021	0.07726542343000001	0.115282171	0.041433762
83	1	Deaths	99	Uruguay	3	Both	27	Age-standardized	423	Larynx cancer	150	Occupational exposure to asbestos	3	Rate	2021	0.08321752	0.1304705	0.043667609
84	1	Deaths	101	Canada	3	Both	27	Age-standardized	423	Larynx cancer	150	Occupational exposure to asbestos	3	Rate	2021	0.07267967	0.1050586	0.041959004
85	1	Deaths	102	United States of America	3	Both	27	Age-standardized	423	Larynx cancer	150	Occupational exposure to asbestos	3	Rate	2021	0.06003461	0.086973137	0.034229143
86	1	Deaths	105	Antigua and Barbuda	3	Both	27	Age-standardized	423	Larynx cancer	150	Occupational exposure to asbestos	3	Rate	2021	0.014050444	0.02308170118999999	0.00695136515999999
87	1	Deaths	106	Bahamas	3	Both	27	Age-standardized	423	Larynx cancer	150	Occupational exposure to asbestos	3	Rate	2021	0.054453965	0.09751264	0.024894483
88	1	Deaths	107	Barbados	3	Both	27	Age-standardized	423	Larynx cancer	150	Occupational exposure to asbestos	3	Rate	2021	0.033658736	0.05808796	0.015735628
89	1	Deaths	108	Belize	3	Both	27	Age-standardized	423	Larynx cancer	150	Occupational exposure to asbestos	3	Rate	2021	0.06556072	0.109760556	0.034672192
90	1	Deaths	109	Cuba	3	Both	27	Age-standardized	423	Larynx cancer	150	Occupational exposure to asbestos	3	Rate	2021	0.048971956	0.08314528910999999	0.021989917
91	1	Deaths	110	Dominica	3	Both	27	Age-standardized	423	Larynx cancer	150	Occupational exposure to asbestos	3	Rate	2021	0.099980547	0.172402405	0.044150367
92	1	Deaths	111	Dominican Republic	3	Both	27	Age-standardized	423	Larynx cancer	150	Occupational exposure to asbestos	3	Rate	2021	0.011892642	0.020934481	0.005107848
93	1	Deaths	112	Grenada	3	Both	27	Age-standardized	423	Larynx cancer	150	Occupational exposure to asbestos	3	Rate	2021	0.033054758	0.052043711	0.017443391
94	1	Deaths	114	Haiti	3	Both	27	Age-standardized	423	Larynx cancer	150	Occupational exposure to asbestos	3	Rate	2021	0.078915942	0.157673356	0.028498365
95	1	Deaths	113	Guyana	3	Both	27	Age-standardized	423	Larynx cancer	150	Occupational exposure to asbestos	3	Rate	2021	0.020170387	0.037317826	0.008635832
96	1	Deaths	116	Saint Lucia	3	Both	27	Age-standardized	423	Larynx cancer	150	Occupational exposure to asbestos	3	Rate	2021	0.02451692540999999	0.043589507	0.011844813
97	1	Deaths	115	Jamaica	3	Both	27	Age-standardized	423	Larynx cancer	150	Occupational exposure to asbestos	3	Rate	2021	0.023261048	0.047298286	0.009362106
98	1	Deaths	117	Saint Vincent and the Grenadines	3	Both	27	Age-standardized	423	Larynx cancer	150	Occupational exposure to asbestos	3	Rate	2021	0.051198617	0.084801203	0.025729645
99	1	Deaths	118	Suriname	3	Both	27	Age-standardized	423	Larynx cancer	150	Occupational exposure to asbestos	3	Rate	2021	0.007894184	0.014533665	0.003464545
100	1	Deaths	119	Trinidad and Tobago	3	Both	27	Age-standardized	423	Larynx cancer	150	Occupational exposure to asbestos	3	Rate	2021	0.016968526	0.03173926	0.007060906
101	1	Deaths	122	Ecuador	3	Both	27	Age-standardized	423	Larynx cancer	150	Occupational exposure to asbestos	3	Rate	2021	0.01171592600999999	0.019678961	0.00592086
102	1	Deaths	121	Bolivia (Plurinational State of)	3	Both	27	Age-standardized	423	Larynx cancer	150	Occupational exposure to asbestos	3	Rate	2021	0.043200943	0.076694844	0.02015432705999999
103	1	Deaths	123	Peru	3	Both	27	Age-standardized	423	Larynx cancer	150	Occupational exposure to asbestos	3	Rate	2021	0.012591353	0.023802034	0.005315416
104	1	Deaths	125	Colombia	3	Both	27	Age-standardized	423	Larynx cancer	150	Occupational exposure to asbestos	3	Rate	2021	0.01826786	0.032127266	0.007982347
105	1	Deaths	126	Costa Rica	3	Both	27	Age-standardized	423	Larynx cancer	150	Occupational exposure to asbestos	3	Rate	2021	0.010162588	0.017587675	0.004851925
106	1	Deaths	127	El Salvador	3	Both	27	Age-standardized	423	Larynx cancer	150	Occupational exposure to asbestos	3	Rate	2021	0.000793452	0.00166928215999999	0.000276601
107	1	Deaths	128	Guatemala	3	Both	27	Age-standardized	423	Larynx cancer	150	Occupational exposure to asbestos	3	Rate	2021	0.003695895	0.006376625	0.001786877
108	1	Deaths	129	Honduras	3	Both	27	Age-standardized	423	Larynx cancer	150	Occupational exposure to asbestos	3	Rate	2021	0.034842226	0.057695379	0.016309054
109	1	Deaths	130	Mexico	3	Both	27	Age-standardized	423	Larynx cancer	150	Occupational exposure to asbestos	3	Rate	2021	0.02521776	0.039995819	0.012845874
110	1	Deaths	131	Nicaragua	3	Both	27	Age-standardized	423	Larynx cancer	150	Occupational exposure to asbestos	3	Rate	2021	0.003671774	0.00656675100999999	0.001668121
111	1	Deaths	133	Venezuela (Bolivarian Republic of)	3	Both	27	Age-standardized	423	Larynx cancer	150	Occupational exposure to asbestos	3	Rate	2021	0.01781391	0.033835717	0.007367355
112	1	Deaths	135	Brazil	3	Both	27	Age-standardized	423	Larynx cancer	150	Occupational exposure to asbestos	3	Rate	2021	0.06168393	0.093155805	0.034681965
113	1	Deaths	132	Panama	3	Both	27	Age-standardized	423	Larynx cancer	150	Occupational exposure to asbestos	3	Rate	2021	0.00715794873999999	0.012856051	0.003278386
114	1	Deaths	136	Paraguay	3	Both	27	Age-standardized	423	Larynx cancer	150	Occupational exposure to asbestos	3	Rate	2021	0.041453998	0.07966001827000001	0.017317353
115	1	Deaths	139	Algeria	3	Both	27	Age-standardized	423	Larynx cancer	150	Occupational exposure to asbestos	3	Rate	2021	0.00701325638999999	0.013598847	0.00280405
116	1	Deaths	141	Egypt	3	Both	27	Age-standardized	423	Larynx cancer	150	Occupational exposure to asbestos	3	Rate	2021	0.003459196	0.007068365	0.001433437
117	1	Deaths	140	Bahrain	3	Both	27	Age-standardized	423	Larynx cancer	150	Occupational exposure to asbestos	3	Rate	2021	0.096813031	0.170793559	0.046096676
118	1	Deaths	142	Iran (Islamic Republic of)	3	Both	27	Age-standardized	423	Larynx cancer	150	Occupational exposure to asbestos	3	Rate	2021	0.003106782	0.005080102	0.001587538
119	1	Deaths	143	Iraq	3	Both	27	Age-standardized	423	Larynx cancer	150	Occupational exposure to asbestos	3	Rate	2021	0.049123885	0.082891105	0.021997497
120	1	Deaths	144	Jordan	3	Both	27	Age-standardized	423	Larynx cancer	150	Occupational exposure to asbestos	3	Rate	2021	0.021448036	0.038193193	0.00926425
121	1	Deaths	145	Kuwait	3	Both	27	Age-standardized	423	Larynx cancer	150	Occupational exposure to asbestos	3	Rate	2021	0.012871979	0.021421507	0.006051825
122	1	Deaths	146	Lebanon	3	Both	27	Age-standardized	423	Larynx cancer	150	Occupational exposure to asbestos	3	Rate	2021	0.098544196	0.160075457	0.045352493
123	1	Deaths	147	Libya	3	Both	27	Age-standardized	423	Larynx cancer	150	Occupational exposure to asbestos	3	Rate	2021	0.009777947	0.020529742	0.003647421
124	1	Deaths	148	Morocco	3	Both	27	Age-standardized	423	Larynx cancer	150	Occupational exposure to asbestos	3	Rate	2021	0.006009902	0.011340463	0.002465514
125	1	Deaths	149	Palestine	3	Both	27	Age-standardized	423	Larynx cancer	150	Occupational exposure to asbestos	3	Rate	2021	0.004815838	0.008395315	0.002116456
126	1	Deaths	150	Oman	3	Both	27	Age-standardized	423	Larynx cancer	150	Occupational exposure to asbestos	3	Rate	2021	0.022245758	0.040086317	0.009386826
127	1	Deaths	151	Qatar	3	Both	27	Age-standardized	423	Larynx cancer	150	Occupational exposure to asbestos	3	Rate	2021	0.03607954	0.06889068998999999	0.015366709
128	1	Deaths	152	Saudi Arabia	3	Both	27	Age-standardized	423	Larynx cancer	150	Occupational exposure to asbestos	3	Rate	2021	0.000445201	0.001048309	0.000105773
129	1	Deaths	153	Syrian Arab Republic	3	Both	27	Age-standardized	423	Larynx cancer	150	Occupational exposure to asbestos	3	Rate	2021	0.004105493	0.008690004	0.001579735
130	1	Deaths	155	Turkey	3	Both	27	Age-standardized	423	Larynx cancer	150	Occupational exposure to asbestos	3	Rate	2021	0.119644211	0.201530434	0.056282592
131	1	Deaths	154	Tunisia	3	Both	27	Age-standardized	423	Larynx cancer	150	Occupational exposure to asbestos	3	Rate	2021	0.007046008	0.016517046	0.002173599
132	1	Deaths	156	United Arab Emirates	3	Both	27	Age-standardized	423	Larynx cancer	150	Occupational exposure to asbestos	3	Rate	2021	0.00350783130999999	0.00767518	0.001411843
133	1	Deaths	157	Yemen	3	Both	27	Age-standardized	423	Larynx cancer	150	Occupational exposure to asbestos	3	Rate	2021	0.007292452	0.014708862	0.00267037344999999
134	1	Deaths	160	Afghanistan	3	Both	27	Age-standardized	423	Larynx cancer	150	Occupational exposure to asbestos	3	Rate	2021	0.008452805	0.016547399	0.003536463
135	1	Deaths	162	Bhutan	3	Both	27	Age-standardized	423	Larynx cancer	150	Occupational exposure to asbestos	3	Rate	2021	0.026359822	0.051143176	0.010371365
136	1	Deaths	161	Bangladesh	3	Both	27	Age-standardized	423	Larynx cancer	150	Occupational exposure to asbestos	3	Rate	2021	0.02464861238999999	0.05145406	0.008455126
137	1	Deaths	164	Nepal	3	Both	27	Age-standardized	423	Larynx cancer	150	Occupational exposure to asbestos	3	Rate	2021	0.02627183940999999	0.051039167	0.01129721895999999
138	1	Deaths	163	India	3	Both	27	Age-standardized	423	Larynx cancer	150	Occupational exposure to asbestos	3	Rate	2021	0.032409706	0.05588512383999999	0.01623756104999999
139	1	Deaths	165	Pakistan	3	Both	27	Age-standardized	423	Larynx cancer	150	Occupational exposure to asbestos	3	Rate	2021	0.05028825	0.091436523	0.021834014
140	1	Deaths	168	Angola	3	Both	27	Age-standardized	423	Larynx cancer	150	Occupational exposure to asbestos	3	Rate	2021	0.01669096754999999	0.048528549	0.003439644
141	1	Deaths	170	Congo	3	Both	27	Age-standardized	423	Larynx cancer	150	Occupational exposure to asbestos	3	Rate	2021	0.019758312	0.05297300276999999	0.00457276
142	1	Deaths	169	Central African Republic	3	Both	27	Age-standardized	423	Larynx cancer	150	Occupational exposure to asbestos	3	Rate	2021	0.017523096	0.04740776077999999	0.003799358
143	1	Deaths	172	Equatorial Guinea	3	Both	27	Age-standardized	423	Larynx cancer	150	Occupational exposure to asbestos	3	Rate	2021	0.014767244	0.045079769	0.00283149622999999
144	1	Deaths	171	Democratic Republic of the Congo	3	Both	27	Age-standardized	423	Larynx cancer	150	Occupational exposure to asbestos	3	Rate	2021	0.013069711	0.037880679	0.002053061
145	1	Deaths	173	Gabon	3	Both	27	Age-standardized	423	Larynx cancer	150	Occupational exposure to asbestos	3	Rate	2021	0.022064205	0.058220209	0.005170296
146	1	Deaths	175	Burundi	3	Both	27	Age-standardized	423	Larynx cancer	150	Occupational exposure to asbestos	3	Rate	2021	0.013081186	0.039368204	0.001364584
147	1	Deaths	176	Comoros	3	Both	27	Age-standardized	423	Larynx cancer	150	Occupational exposure to asbestos	3	Rate	2021	0.013205896	0.038194597	0.002199799
148	1	Deaths	177	Djibouti	3	Both	27	Age-standardized	423	Larynx cancer	150	Occupational exposure to asbestos	3	Rate	2021	0.017592489	0.05003829	0.00348474683999999
149	1	Deaths	178	Eritrea	3	Both	27	Age-standardized	423	Larynx cancer	150	Occupational exposure to asbestos	3	Rate	2021	0.013794381	0.037013525	0.002922569
150	1	Deaths	180	Kenya	3	Both	27	Age-standardized	423	Larynx cancer	150	Occupational exposure to asbestos	3	Rate	2021	0.01520766	0.04140250611999999	0.003526252
151	1	Deaths	179	Ethiopia	3	Both	27	Age-standardized	423	Larynx cancer	150	Occupational exposure to asbestos	3	Rate	2021	0.009682921	0.028802191	0.001211491
152	1	Deaths	182	Malawi	3	Both	27	Age-standardized	423	Larynx cancer	150	Occupational exposure to asbestos	3	Rate	2021	0.004892298	0.013888028	0.000891075
153	1	Deaths	181	Madagascar	3	Both	27	Age-standardized	423	Larynx cancer	150	Occupational exposure to asbestos	3	Rate	2021	0.00655991	0.02058097213999999	0.000719395
154	1	Deaths	183	Mauritius	3	Both	27	Age-standardized	423	Larynx cancer	150	Occupational exposure to asbestos	3	Rate	2021	0.006977228	0.012002513	0.003331676
155	1	Deaths	184	Mozambique	3	Both	27	Age-standardized	423	Larynx cancer	150	Occupational exposure to asbestos	3	Rate	2021	0.02209171260999999	0.06486376826000001	0.004639496
156	1	Deaths	185	Rwanda	3	Both	27	Age-standardized	423	Larynx cancer	150	Occupational exposure to asbestos	3	Rate	2021	0.016061909	0.046822126	0.002663855
157	1	Deaths	186	Seychelles	3	Both	27	Age-standardized	423	Larynx cancer	150	Occupational exposure to asbestos	3	Rate	2021	0.035778247	0.068971015	0.015767156
158	1	Deaths	187	Somalia	3	Both	27	Age-standardized	423	Larynx cancer	150	Occupational exposure to asbestos	3	Rate	2021	0.01108925	0.034143127	0.001061046
159	1	Deaths	189	United Republic of Tanzania	3	Both	27	Age-standardized	423	Larynx cancer	150	Occupational exposure to asbestos	3	Rate	2021	0.01173289617999999	0.031650007	0.001880716
160	1	Deaths	190	Uganda	3	Both	27	Age-standardized	423	Larynx cancer	150	Occupational exposure to asbestos	3	Rate	2021	0.01476510516999999	0.044442615	0.002292443
161	1	Deaths	191	Zambia	3	Both	27	Age-standardized	423	Larynx cancer	150	Occupational exposure to asbestos	3	Rate	2021	0.02132302976999999	0.071174363	0.003608312
162	1	Deaths	194	Lesotho	3	Both	27	Age-standardized	423	Larynx cancer	150	Occupational exposure to asbestos	3	Rate	2021	0.289450894	0.5199206923699999	0.110911069
163	1	Deaths	193	Botswana	3	Both	27	Age-standardized	423	Larynx cancer	150	Occupational exposure to asbestos	3	Rate	2021	0.079572693	0.153003006	0.034543866
164	1	Deaths	196	South Africa	3	Both	27	Age-standardized	423	Larynx cancer	150	Occupational exposure to asbestos	3	Rate	2021	0.109022643	0.172586206	0.058076715
165	1	Deaths	195	Namibia	3	Both	27	Age-standardized	423	Larynx cancer	150	Occupational exposure to asbestos	3	Rate	2021	0.175165531	0.305045671	0.07757278634999999
166	1	Deaths	198	Zimbabwe	3	Both	27	Age-standardized	423	Larynx cancer	150	Occupational exposure to asbestos	3	Rate	2021	0.031629646	0.056679893	0.014611618
167	1	Deaths	197	Eswatini	3	Both	27	Age-standardized	423	Larynx cancer	150	Occupational exposure to asbestos	3	Rate	2021	0.153623405	0.305997713	0.066719916
168	1	Deaths	200	Benin	3	Both	27	Age-standardized	423	Larynx cancer	150	Occupational exposure to asbestos	3	Rate	2021	0.011173139	0.02251587	0.004243764
169	1	Deaths	201	Burkina Faso	3	Both	27	Age-standardized	423	Larynx cancer	150	Occupational exposure to asbestos	3	Rate	2021	0.01250944224999999	0.025771	0.004544823
170	1	Deaths	202	Cameroon	3	Both	27	Age-standardized	423	Larynx cancer	150	Occupational exposure to asbestos	3	Rate	2021	0.01588813180999999	0.034449942	0.005499302
171	1	Deaths	203	Cabo Verde	3	Both	27	Age-standardized	423	Larynx cancer	150	Occupational exposure to asbestos	3	Rate	2021	0.006326226	0.013044954	0.002582196
172	1	Deaths	204	Chad	3	Both	27	Age-standardized	423	Larynx cancer	150	Occupational exposure to asbestos	3	Rate	2021	0.014046868	0.031205457	0.00448898
173	1	Deaths	205	Coted'Ivoire	3	Both	27	Age-standardized	423	Larynx cancer	150	Occupational exposure to asbestos	3	Rate	2021	0.01306626	0.028031871	0.004669789
174	1	Deaths	206	Gambia	3	Both	27	Age-standardized	423	Larynx cancer	150	Occupational exposure to asbestos	3	Rate	2021	0.004980468	0.010200993	0.001887788
175	1	Deaths	208	Guinea	3	Both	27	Age-standardized	423	Larynx cancer	150	Occupational exposure to asbestos	3	Rate	2021	0.014316863	0.03083842313999999	0.004703007
176	1	Deaths	207	Ghana	3	Both	27	Age-standardized	423	Larynx cancer	150	Occupational exposure to asbestos	3	Rate	2021	0.005294411	0.010041534	0.002045924
177	1	Deaths	209	Guinea-Bissau	3	Both	27	Age-standardized	423	Larynx cancer	150	Occupational exposure to asbestos	3	Rate	2021	0.020401094	0.041326378	0.007456254
178	1	Deaths	210	Liberia	3	Both	27	Age-standardized	423	Larynx cancer	150	Occupational exposure to asbestos	3	Rate	2021	0.010095171	0.022364969	0.0031894
179	1	Deaths	211	Mali	3	Both	27	Age-standardized	423	Larynx cancer	150	Occupational exposure to asbestos	3	Rate	2021	0.009533356	0.020776078	0.003167965
180	1	Deaths	212	Mauritania	3	Both	27	Age-standardized	423	Larynx cancer	150	Occupational exposure to asbestos	3	Rate	2021	0.009839306	0.021237275	0.003116051
181	1	Deaths	213	Niger	3	Both	27	Age-standardized	423	Larynx cancer	150	Occupational exposure to asbestos	3	Rate	2021	0.008994605	0.02007945	0.002268085
182	1	Deaths	214	Nigeria	3	Both	27	Age-standardized	423	Larynx cancer	150	Occupational exposure to asbestos	3	Rate	2021	0.012523226	0.025363834	0.004737917
183	1	Deaths	215	Sao Tome and Principe	3	Both	27	Age-standardized	423	Larynx cancer	150	Occupational exposure to asbestos	3	Rate	2021	0.00741765548999999	0.014975966	0.002775696
184	1	Deaths	216	Senegal	3	Both	27	Age-standardized	423	Larynx cancer	150	Occupational exposure to asbestos	3	Rate	2021	0.014546952	0.031166306	0.005351531
185	1	Deaths	217	Sierra Leone	3	Both	27	Age-standardized	423	Larynx cancer	150	Occupational exposure to asbestos	3	Rate	2021	0.010999025	0.023433009	0.003750188
186	1	Deaths	218	Togo	3	Both	27	Age-standardized	423	Larynx cancer	150	Occupational exposure to asbestos	3	Rate	2021	0.01452303	0.03044197925999999	0.005111136
187	1	Deaths	305	Bermuda	3	Both	27	Age-standardized	423	Larynx cancer	150	Occupational exposure to asbestos	3	Rate	2021	0.086977953	0.147761279	0.043246874
188	1	Deaths	298	American Samoa	3	Both	27	Age-standardized	423	Larynx cancer	150	Occupational exposure to asbestos	3	Rate	2021	0.003981227	0.007576501	0.001793293
189	1	Deaths	320	Cook Islands	3	Both	27	Age-standardized	423	Larynx cancer	150	Occupational exposure to asbestos	3	Rate	2021	0.002031825	0.00406004644999999	0.000786993
190	1	Deaths	349	Greenland	3	Both	27	Age-standardized	423	Larynx cancer	150	Occupational exposure to asbestos	3	Rate	2021	0.121007377	0.19877194	0.062124124
191	1	Deaths	351	Guam	3	Both	27	Age-standardized	423	Larynx cancer	150	Occupational exposure to asbestos	3	Rate	2021	0.00148699303999999	0.00273126	0.00067709
192	1	Deaths	367	Monaco	3	Both	27	Age-standardized	423	Larynx cancer	150	Occupational exposure to asbestos	3	Rate	2021	0.359007258	0.5982117	0.187432701
193	1	Deaths	369	Nauru	3	Both	27	Age-standardized	423	Larynx cancer	150	Occupational exposure to asbestos	3	Rate	2021	0.007558337	0.015727505	0.002879602
194	1	Deaths	374	Niue	3	Both	27	Age-standardized	423	Larynx cancer	150	Occupational exposure to asbestos	3	Rate	2021	0.004950267	0.009531939	0.001898632
195	1	Deaths	376	Northern Mariana Islands	3	Both	27	Age-standardized	423	Larynx cancer	150	Occupational exposure to asbestos	3	Rate	2021	0.003430976	0.00620625519999999	0.001545487
196	1	Deaths	380	Palau	3	Both	27	Age-standardized	423	Larynx cancer	150	Occupational exposure to asbestos	3	Rate	2021	0.002922391	0.005620381	0.001105338
197	1	Deaths	385	Puerto Rico	3	Both	27	Age-standardized	423	Larynx cancer	150	Occupational exposure to asbestos	3	Rate	2021	0.020246773	0.036220638	0.009076251
198	1	Deaths	393	Saint Kitts and Nevis	3	Both	27	Age-standardized	423	Larynx cancer	150	Occupational exposure to asbestos	3	Rate	2021	0.138400038	0.2200522580199999	0.072334403
199	1	Deaths	396	San Marino	3	Both	27	Age-standardized	423	Larynx cancer	150	Occupational exposure to asbestos	3	Rate	2021	0.07971809736999999	0.1587406	0.028402768
200	1	Deaths	413	Tokelau	3	Both	27	Age-standardized	423	Larynx cancer	150	Occupational exposure to asbestos	3	Rate	2021	0.003541044	0.007003148	0.00125243
201	1	Deaths	416	Tuvalu	3	Both	27	Age-standardized	423	Larynx cancer	150	Occupational exposure to asbestos	3	Rate	2021	0.00521659167999999	0.009978857	0.002200158
202	1	Deaths	422	United States Virgin Islands	3	Both	27	Age-standardized	423	Larynx cancer	150	Occupational exposure to asbestos	3	Rate	2021	0.069191237	0.126898146	0.030915771
203	1	Deaths	435	South Sudan	3	Both	27	Age-standardized	423	Larynx cancer	150	Occupational exposure to asbestos	3	Rate	2021	0.013066648	0.040129332	0.001622963
204	1	Deaths	522	Sudan	3	Both	27	Age-standardized	423	Larynx cancer	150	Occupational exposure to asbestos	3	Rate	2021	0.00581969809999999	0.01194542	0.002245293
