# Supplementary material for: Global, regional and national mortality burden of laryngeal cancer attributable to occupational exposure to sulfuric acid and asbestos: 1990–2021 and projections to 2040
Source: Front Public Health. 2025 Jul 18;13:1602789. doi: 10.3389/fpubh.2025.1602789 (PMC12315700; doi:10.3389/fpubh.2025.1602789)
Supplement: Supplementary file 2 [file Data_Sheet_2.zip › original data/Asbestos/S26 map_EAPC 石棉-数据.csv]

	X	rank	location_id	val	EAPC	location_name
1	1	1	35	12.31	12.30976379194642	Georgia
2	2	1	349	8.66	8.660323111565882	Greenland
3	3	1	152	7.15	7.145266022927332	Saudi Arabia
4	4	1	150	4.35	4.34789663396753	Oman
5	5	1	127	4.2	4.197828705819995	El Salvador
6	6	1	136	3.93	3.932432918577988	Paraguay
7	7	1	51	3.53	3.529774351784809	Poland
8	8	1	194	3.52	3.524828854173712	Lesotho
9	9	1	46	3.38	3.375039920393785	Croatia
10	10	1	129	3.2	3.200500513820814	Honduras
11	11	1	22	2.33	2.332240289344645	Fiji
12	12	1	45	2.3	2.302147941451271	Bulgaria
13	13	1	208	2.1	2.101703772991104	Guinea
14	14	1	184	1.89	1.893264077465218	Mozambique
15	15	1	180	1.73	1.725299316783979	Kenya
16	16	1	11	1.62	1.616299115600173	Indonesia
17	17	1	118	1.6	1.602358677816706	Suriname
18	18	1	204	1.59	1.594922471186511	Chad
19	19	1	19	1.48	1.47564892599541	Timor-Leste
20	20	1	111	1.32	1.315636890215055	Dominican Republic
21	21	1	156	1.28	1.276026229158367	United Arab Emirates
22	22	1	145	1.25	1.245734383794361	Kuwait
23	23	1	162	1.14	1.144375648169849	Bhutan
24	24	1	10	1.14	1.137524427721948	Cambodia
25	25	1	141	1.03	1.025279789158762	Egypt
26	26	1	164	1	1.00088445815194	Nepal
27	27	1	20	0.97	0.9736949616872215	Viet Nam
28	28	1	198	0.84	0.8355826564533819	Zimbabwe
29	29	1	157	0.83	0.8299207179194079	Yemen
30	30	1	177	0.77	0.7679670752812173	Djibouti
31	31	1	13	0.75	0.7535642299707268	Malaysia
32	32	1	140	0.75	0.7493822355236768	Bahrain
33	33	1	55	0.71	0.7116155012689696	Slovenia
34	34	1	182	0.71	0.7065034647606439	Malawi
35	35	1	17	0.7	0.701806987210829	Sri Lanka
36	36	1	122	0.7	0.7017458000455834	Ecuador
37	37	1	191	0.55	0.5514021780211209	Zambia
38	38	1	121	0.54	0.5395836112966901	Bolivia (Plurinational State of)
39	39	1	163	0.51	0.5064238719211911	India
40	40	1	110	0.48	0.4794763922280953	Dominica
41	41	1	117	0.44	0.4433659291988024	Saint Vincent and the Grenadines
42	42	1	139	0.42	0.423877554830776	Algeria
43	43	1	50	0.42	0.4226936474887033	Montenegro
44	44	1	422	0.41	0.4078364898967068	United States Virgin Islands
45	45	1	148	0.39	0.3901621051477511	Morocco
46	46	1	114	0.36	0.3572419667917215	Haiti
47	47	1	26	0.33	0.3318067935067504	Papua New Guinea
48	48	1	113	0.29	0.2929075576102003	Guyana
49	49	1	52	0.26	0.2551603985190054	Romania
50	50	1	97	0.24	0.2398145818338415	Argentina
51	51	1	151	0.19	0.1921782494242574	Qatar
52	52	1	37	0.18	0.1796804784474304	Kyrgyzstan
53	53	1	24	0.17	0.1680471115042215	Marshall Islands
54	54	1	108	0.16	0.164969167919593	Belize
55	55	1	165	0.11	0.110356910744458	Pakistan
56	56	1	168	0.09	0.09378695338535525	Angola
57	57	1	216	0.07	0.07079153161686502	Senegal
58	58	1	201	0.06	0.05789195070757813	Burkina Faso
59	59	1	215	0.03	0.03327443595528834	Sao Tome and Principe
60	60	1	147	0.02	0.02267482538123033	Libya
61	61	1	218	0	-0.00148787	Togo
62	62	1	178	-0.01	-0.009915998	Eritrea
63	63	1	30	-0.03	-0.029632509	Vanuatu
64	64	1	7	-0.05	-0.05386668	Democratic People's Republic of Korea
65	65	1	213	-0.08	-0.084357282	Niger
66	66	1	107	-0.08	-0.084588348	Barbados
67	67	1	197	-0.09	-0.090580768	Eswatini
68	68	1	131	-0.1	-0.098294098	Nicaragua
69	69	1	374	-0.12	-0.122054579	Niue
70	70	1	109	-0.14	-0.138907871	Cuba
71	71	1	171	-0.15	-0.151191683	Democratic Republic of the Congo
72	72	1	41	-0.19	-0.191146935	Uzbekistan
73	73	1	202	-0.21	-0.20508687	Cameroon
74	74	1	217	-0.22	-0.223235084	Sierra Leone
75	75	1	12	-0.29	-0.286496045	Lao People's Democratic Republic
76	76	1	435	-0.31	-0.309111296	South Sudan
77	77	1	91	-0.32	-0.318551538	Portugal
78	78	1	190	-0.32	-0.320579053	Uganda
79	79	1	23	-0.33	-0.331083843	Kiribati
80	80	1	187	-0.35	-0.354165508	Somalia
81	81	1	160	-0.38	-0.380071363	Afghanistan
82	82	1	172	-0.4	-0.39899184	Equatorial Guinea
83	83	1	6	-0.41	-0.410528439	China
84	84	1	29	-0.42	-0.418386691	Tonga
85	85	1	393	-0.43	-0.434112518	Saint Kitts and Nevis
86	86	1	25	-0.44	-0.439344035	Micronesia (Federated States of)
87	87	1	209	-0.44	-0.442804117	Guinea-Bissau
88	88	1	153	-0.48	-0.476419303	Syrian Arab Republic
89	89	1	211	-0.48	-0.476794291	Mali
90	90	1	176	-0.5	-0.498142209	Comoros
91	91	1	135	-0.52	-0.520300586	Brazil
92	92	1	16	-0.54	-0.537564187	Philippines
93	93	1	169	-0.54	-0.543044313	Central African Republic
94	94	1	49	-0.57	-0.565527262	North Macedonia
95	95	1	200	-0.57	-0.566209926	Benin
96	96	1	210	-0.57	-0.569031751	Liberia
97	97	1	522	-0.58	-0.580203701	Sudan
98	98	1	53	-0.59	-0.594172096	Serbia
99	99	1	173	-0.65	-0.653604627	Gabon
100	100	1	67	-0.66	-0.664911876	Japan
101	101	1	43	-0.68	-0.677029909	Albania
102	102	1	106	-0.68	-0.680056902	Bahamas
103	103	1	34	-0.68	-0.682965911	Azerbaijan
104	104	1	99	-0.68	-0.684723663	Uruguay
105	105	1	58	-0.7	-0.697564074	Estonia
106	106	1	196	-0.7	-0.698032281	South Africa
107	107	1	28	-0.74	-0.740344555	Solomon Islands
108	108	1	214	-0.76	-0.763595929	Nigeria
109	109	1	27	-0.84	-0.840126537	Samoa
110	110	1	186	-0.85	-0.850338754	Seychelles
111	111	1	48	-0.86	-0.858984515	Hungary
112	112	1	146	-0.87	-0.869999178	Lebanon
113	113	1	39	-0.87	-0.871146088	Tajikistan
114	114	1	15	-0.88	-0.882103164	Myanmar
115	115	1	212	-0.91	-0.908193198	Mauritania
116	116	1	81	-0.94	-0.940649142	Germany
117	117	1	189	-0.96	-0.963775282	United Republic of Tanzania
118	118	1	416	-0.97	-0.969128427	Tuvalu
119	119	1	181	-1	-1.002700141	Madagascar
120	120	1	195	-1.01	-1.007733597	Namibia
121	121	1	203	-1.03	-1.027526044	Cabo Verde
122	122	1	376	-1.05	-1.045431179	Northern Mariana Islands
123	123	1	206	-1.06	-1.062524076	Gambia
124	124	1	170	-1.07	-1.065743387	Congo
125	125	1	105	-1.08	-1.079494958	Antigua and Barbuda
126	126	1	380	-1.09	-1.090261755	Palau
127	127	1	154	-1.12	-1.124331515	Tunisia
128	128	1	75	-1.15	-1.145124669	Austria
129	129	1	44	-1.17	-1.165982002	Bosnia and Herzegovina
130	130	1	40	-1.19	-1.190781194	Turkmenistan
131	131	1	143	-1.21	-1.20674515	Iraq
132	132	1	112	-1.27	-1.265552825	Grenada
133	133	1	369	-1.28	-1.278386593	Nauru
134	134	1	413	-1.29	-1.293319871	Tokelau
135	135	1	179	-1.3	-1.303878461	Ethiopia
136	136	1	59	-1.32	-1.321009776	Latvia
137	137	1	115	-1.34	-1.34412179	Jamaica
138	138	1	396	-1.35	-1.353897383	San Marino
139	139	1	175	-1.38	-1.379720842	Burundi
140	140	1	93	-1.43	-1.431542377	Sweden
141	141	1	47	-1.51	-1.51478082	Czechia
142	142	1	78	-1.55	-1.550795223	Denmark
143	143	1	133	-1.56	-1.558537271	Venezuela (Bolivarian Republic of)
144	144	1	79	-1.6	-1.599982263	Finland
145	145	1	83	-1.61	-1.605214531	Iceland
146	146	1	8	-1.71	-1.708264766	Taiwan
147	147	1	119	-1.73	-1.727660886	Trinidad and Tobago
148	148	1	54	-1.75	-1.75315611	Slovakia
149	149	1	142	-1.77	-1.76689286	Iran (Islamic Republic of)
150	150	1	94	-1.77	-1.771883774	Switzerland
151	151	1	95	-1.84	-1.836142095	United Kingdom
152	152	1	367	-1.84	-1.841387106	Monaco
153	153	1	90	-1.86	-1.863344801	Norway
154	154	1	161	-1.89	-1.893246491	Bangladesh
155	155	1	66	-2.04	-2.035402963	Brunei Darussalam
156	156	1	57	-2.05	-2.048802911	Belarus
157	157	1	205	-2.06	-2.063797766	Cote d'Ivoire
158	158	1	130	-2.08	-2.077281859	Mexico
159	159	1	92	-2.12	-2.121208308	Spain
160	160	1	62	-2.19	-2.186418788	Russian Federation
161	161	1	80	-2.19	-2.188081575	France
162	162	1	82	-2.22	-2.217359497	Greece
163	163	1	132	-2.27	-2.26676583	Panama
164	164	1	125	-2.28	-2.278230748	Colombia
165	165	1	102	-2.33	-2.331835974	United States of America
166	166	1	76	-2.35	-2.349978083	Belgium
167	167	1	85	-2.36	-2.361187471	Israel
168	168	1	185	-2.37	-2.366654298	Rwanda
169	169	1	320	-2.42	-2.416902941	Cook Islands
170	170	1	60	-2.44	-2.439886622	Lithuania
171	171	1	61	-2.47	-2.465468605	Republic of Moldova
172	172	1	74	-2.47	-2.46862483	Andorra
173	173	1	38	-2.49	-2.487538901	Mongolia
174	174	1	101	-2.6	-2.601972266	Canada
175	175	1	149	-2.61	-2.613798033	Palestine
176	176	1	88	-2.73	-2.72912936	Malta
177	177	1	63	-2.74	-2.736968362	Ukraine
178	178	1	87	-2.75	-2.74945556	Luxembourg
179	179	1	18	-2.8	-2.801507237	Thailand
180	180	1	98	-2.81	-2.809351642	Chile
181	181	1	72	-2.83	-2.829341347	New Zealand
182	182	1	33	-2.84	-2.841862119	Armenia
183	183	1	126	-2.86	-2.857427973	Costa Rica
184	184	1	193	-2.95	-2.954069835	Botswana
185	185	1	116	-2.99	-2.990825367	Saint Lucia
186	186	1	183	-3.01	-3.014120221	Mauritius
187	187	1	86	-3.05	-3.049094492	Italy
188	188	1	89	-3.08	-3.084447813	Netherlands
189	189	1	68	-3.29	-3.291965702	Republic of Korea
190	190	1	71	-3.3	-3.304698486	Australia
191	191	1	155	-3.52	-3.520725284	Turkey
192	192	1	305	-3.56	-3.555472578	Bermuda
193	193	1	385	-3.6	-3.5961231	Puerto Rico
194	194	1	128	-3.66	-3.658236158	Guatemala
195	195	1	84	-3.74	-3.743208701	Ireland
196	196	1	207	-4.01	-4.007245446	Ghana
197	197	1	14	-4.01	-4.013332848	Maldives
198	198	1	144	-4.15	-4.14549007	Jordan
199	199	1	77	-4.9	-4.896425033	Cyprus
200	200	1	36	-4.93	-4.933595148	Kazakhstan
201	201	1	123	-5.27	-5.270132321	Peru
202	202	1	69	-5.77	-5.767568233	Singapore
203	203	1	298	-6.58	-6.579991315	American Samoa
204	204	1	351	-6.83	-6.826949384	Guam
