# Supplementary material for: Global, regional and national mortality burden of laryngeal cancer attributable to occupational exposure to sulfuric acid and asbestos: 1990–2021 and projections to 2040
Source: Front Public Health. 2025 Jul 18;13:1602789. doi: 10.3389/fpubh.2025.1602789 (PMC12315700; doi:10.3389/fpubh.2025.1602789)
Supplement: Supplementary file 2 [file Data_Sheet_2.zip › original data/Asbestos/S27 SDI 204 石棉-数据.csv]

	measure_name	location_name	sex_name	age_name	cause_name	rei_name	metric_name	year	val	upper	lower
1	Deaths	Democratic People's Republic of Korea	Both	Age-standardized	Larynx cancer	Occupational exposure to asbestos	Rate	2021	0.007610451	0.013959745	0.003508217
2	Deaths	China	Both	Age-standardized	Larynx cancer	Occupational exposure to asbestos	Rate	2021	0.01217173	0.01955086	0.006384291
3	Deaths	Indonesia	Both	Age-standardized	Larynx cancer	Occupational exposure to asbestos	Rate	2021	0.00965126	0.016093403	0.004679957
4	Deaths	Croatia	Both	Age-standardized	Larynx cancer	Occupational exposure to asbestos	Rate	2021	0.212963795	0.335440256	0.108423085
5	Deaths	Cambodia	Both	Age-standardized	Larynx cancer	Occupational exposure to asbestos	Rate	2021	0.020297733	0.045748733	0.008053411
6	Deaths	Solomon Islands	Both	Age-standardized	Larynx cancer	Occupational exposure to asbestos	Rate	2021	0.005364021	0.010969077	0.002011493
7	Deaths	Taiwan (Province of China)	Both	Age-standardized	Larynx cancer	Occupational exposure to asbestos	Rate	2021	0.008351671	0.016141003	0.003785897
8	Deaths	Philippines	Both	Age-standardized	Larynx cancer	Occupational exposure to asbestos	Rate	2021	0.005497042	0.009484403	0.00273205695999999
9	Deaths	Timor-Leste	Both	Age-standardized	Larynx cancer	Occupational exposure to asbestos	Rate	2021	0.009053082	0.018032772	0.003545971
10	Deaths	Thailand	Both	Age-standardized	Larynx cancer	Occupational exposure to asbestos	Rate	2021	0.018761567	0.041226187	0.007094177
11	Deaths	Lao People's Democratic Republic	Both	Age-standardized	Larynx cancer	Occupational exposure to asbestos	Rate	2021	0.010541702	0.022847704	0.004055337
12	Deaths	Malaysia	Both	Age-standardized	Larynx cancer	Occupational exposure to asbestos	Rate	2021	0.014098194	0.027563942	0.005724809
13	Deaths	Papua New Guinea	Both	Age-standardized	Larynx cancer	Occupational exposure to asbestos	Rate	2021	0.003952092	0.008193876	0.00120077
14	Deaths	Maldives	Both	Age-standardized	Larynx cancer	Occupational exposure to asbestos	Rate	2021	0.01083173275999999	0.020082095	0.004633461
15	Deaths	Kazakhstan	Both	Age-standardized	Larynx cancer	Occupational exposure to asbestos	Rate	2021	0.02259693544999999	0.037771216	0.01124919254999999
16	Deaths	Marshall Islands	Both	Age-standardized	Larynx cancer	Occupational exposure to asbestos	Rate	2021	0.00930287	0.020353017	0.002913379
17	Deaths	Tonga	Both	Age-standardized	Larynx cancer	Occupational exposure to asbestos	Rate	2021	0.004347207	0.008646008	0.001592203
18	Deaths	Viet Nam	Both	Age-standardized	Larynx cancer	Occupational exposure to asbestos	Rate	2021	0.016648969	0.03268838	0.006805495
19	Deaths	Sri Lanka	Both	Age-standardized	Larynx cancer	Occupational exposure to asbestos	Rate	2021	0.015950131	0.032279725	0.005979361
20	Deaths	Kiribati	Both	Age-standardized	Larynx cancer	Occupational exposure to asbestos	Rate	2021	0.00003225382999999999	5.88299E-05	1.04536E-05
21	Deaths	Micronesia (Federated States of)	Both	Age-standardized	Larynx cancer	Occupational exposure to asbestos	Rate	2021	0.00846319066999999	0.016828545	0.003188497
22	Deaths	Fiji	Both	Age-standardized	Larynx cancer	Occupational exposure to asbestos	Rate	2021	0.015890649	0.032015011	0.006559842
23	Deaths	Myanmar	Both	Age-standardized	Larynx cancer	Occupational exposure to asbestos	Rate	2021	0.007719668	0.016737396	0.00298093182999999
24	Deaths	Vanuatu	Both	Age-standardized	Larynx cancer	Occupational exposure to asbestos	Rate	2021	0.005707861	0.012348859	0.002280966
25	Deaths	Samoa	Both	Age-standardized	Larynx cancer	Occupational exposure to asbestos	Rate	2021	0.002020527	0.004063663	0.000769705
26	Deaths	Armenia	Both	Age-standardized	Larynx cancer	Occupational exposure to asbestos	Rate	2021	0.075143133	0.123657785	0.039469173
27	Deaths	Georgia	Both	Age-standardized	Larynx cancer	Occupational exposure to asbestos	Rate	2021	0.093169809	0.157635831	0.045197149
28	Deaths	Mongolia	Both	Age-standardized	Larynx cancer	Occupational exposure to asbestos	Rate	2021	0.009269997	0.01666767140999999	0.004068372
29	Deaths	Azerbaijan	Both	Age-standardized	Larynx cancer	Occupational exposure to asbestos	Rate	2021	0.011913026	0.022317467	0.00521436215999999
30	Deaths	Kyrgyzstan	Both	Age-standardized	Larynx cancer	Occupational exposure to asbestos	Rate	2021	0.007515152	0.01342798890999999	0.003279952
31	Deaths	Tajikistan	Both	Age-standardized	Larynx cancer	Occupational exposure to asbestos	Rate	2021	0.01419357194999999	0.02940911727999999	0.005733283
32	Deaths	Turkmenistan	Both	Age-standardized	Larynx cancer	Occupational exposure to asbestos	Rate	2021	0.010829163	0.019848592	0.00452188
33	Deaths	Uzbekistan	Both	Age-standardized	Larynx cancer	Occupational exposure to asbestos	Rate	2021	0.005208196	0.00812697670999999	0.00283363
34	Deaths	Albania	Both	Age-standardized	Larynx cancer	Occupational exposure to asbestos	Rate	2021	0.036450649	0.075683025	0.013946814
35	Deaths	Bosnia and Herzegovina	Both	Age-standardized	Larynx cancer	Occupational exposure to asbestos	Rate	2021	0.05199765017999999	0.099718349	0.021199388
36	Deaths	Bulgaria	Both	Age-standardized	Larynx cancer	Occupational exposure to asbestos	Rate	2021	0.016515614	0.03132269815999999	0.006804357
37	Deaths	North Macedonia	Both	Age-standardized	Larynx cancer	Occupational exposure to asbestos	Rate	2021	0.020568234	0.037613326	0.008514252
38	Deaths	Slovakia	Both	Age-standardized	Larynx cancer	Occupational exposure to asbestos	Rate	2021	0.031162944	0.059317578	0.01266844
39	Deaths	Serbia	Both	Age-standardized	Larynx cancer	Occupational exposure to asbestos	Rate	2021	0.050029974	0.093552567	0.021234568
40	Deaths	Montenegro	Both	Age-standardized	Larynx cancer	Occupational exposure to asbestos	Rate	2021	0.079310162	0.156078124	0.033847993
41	Deaths	Estonia	Both	Age-standardized	Larynx cancer	Occupational exposure to asbestos	Rate	2021	0.024779287	0.04159002583999999	0.01208984
42	Deaths	Czechia	Both	Age-standardized	Larynx cancer	Occupational exposure to asbestos	Rate	2021	0.030176319	0.052903243	0.01413473365999999
43	Deaths	Hungary	Both	Age-standardized	Larynx cancer	Occupational exposure to asbestos	Rate	2021	0.048685037	0.084604996	0.023284916
44	Deaths	Poland	Both	Age-standardized	Larynx cancer	Occupational exposure to asbestos	Rate	2021	0.111853068	0.176657372	0.05957295612999999
45	Deaths	Romania	Both	Age-standardized	Larynx cancer	Occupational exposure to asbestos	Rate	2021	0.039255793	0.068122301	0.018468431
46	Deaths	Slovenia	Both	Age-standardized	Larynx cancer	Occupational exposure to asbestos	Rate	2021	0.100938198	0.166629656	0.047244147
47	Deaths	Belarus	Both	Age-standardized	Larynx cancer	Occupational exposure to asbestos	Rate	2021	0.046083448	0.078607454	0.02232583720999999
48	Deaths	Lithuania	Both	Age-standardized	Larynx cancer	Occupational exposure to asbestos	Rate	2021	0.040202832	0.07222638253000001	0.018980005
49	Deaths	Republic of Moldova	Both	Age-standardized	Larynx cancer	Occupational exposure to asbestos	Rate	2021	0.014205833	0.024939645	0.006573951
50	Deaths	Latvia	Both	Age-standardized	Larynx cancer	Occupational exposure to asbestos	Rate	2021	0.036425715	0.063686418	0.017839018
51	Deaths	Ukraine	Both	Age-standardized	Larynx cancer	Occupational exposure to asbestos	Rate	2021	0.036531881	0.06993272309000001	0.016145176
52	Deaths	Russian Federation	Both	Age-standardized	Larynx cancer	Occupational exposure to asbestos	Rate	2021	0.037249314	0.059188013	0.018730837
53	Deaths	Brunei Darussalam	Both	Age-standardized	Larynx cancer	Occupational exposure to asbestos	Rate	2021	0.03641513903999999	0.057887968	0.019464463
54	Deaths	Japan	Both	Age-standardized	Larynx cancer	Occupational exposure to asbestos	Rate	2021	0.023192793	0.034173523	0.012583273
55	Deaths	Republic of Korea	Both	Age-standardized	Larynx cancer	Occupational exposure to asbestos	Rate	2021	0.015069873	0.027072789	0.006762311
56	Deaths	Singapore	Both	Age-standardized	Larynx cancer	Occupational exposure to asbestos	Rate	2021	0.028878529	0.046438597	0.014929552
57	Deaths	Australia	Both	Age-standardized	Larynx cancer	Occupational exposure to asbestos	Rate	2021	0.08459373390000001	0.123461799	0.051343834
58	Deaths	New Zealand	Both	Age-standardized	Larynx cancer	Occupational exposure to asbestos	Rate	2021	0.055407146	0.078802565	0.031417635
59	Deaths	Austria	Both	Age-standardized	Larynx cancer	Occupational exposure to asbestos	Rate	2021	0.06106346488999999	0.0944463	0.033586634
60	Deaths	Andorra	Both	Age-standardized	Larynx cancer	Occupational exposure to asbestos	Rate	2021	0.105724695	0.184199062	0.047529381
61	Deaths	Belgium	Both	Age-standardized	Larynx cancer	Occupational exposure to asbestos	Rate	2021	0.127618525	0.183797574	0.07247555463000001
62	Deaths	Cyprus	Both	Age-standardized	Larynx cancer	Occupational exposure to asbestos	Rate	2021	0.060095427	0.100631368	0.029973283
63	Deaths	Finland	Both	Age-standardized	Larynx cancer	Occupational exposure to asbestos	Rate	2021	0.04279610384999999	0.064869833	0.023742886
64	Deaths	Denmark	Both	Age-standardized	Larynx cancer	Occupational exposure to asbestos	Rate	2021	0.111167195	0.161742143	0.063741884
65	Deaths	France	Both	Age-standardized	Larynx cancer	Occupational exposure to asbestos	Rate	2021	0.17732205	0.258301464	0.096802327
66	Deaths	Germany	Both	Age-standardized	Larynx cancer	Occupational exposure to asbestos	Rate	2021	0.086292164	0.130745372	0.049045304
67	Deaths	Greece	Both	Age-standardized	Larynx cancer	Occupational exposure to asbestos	Rate	2021	0.063394608	0.099179992	0.032955227
68	Deaths	Iceland	Both	Age-standardized	Larynx cancer	Occupational exposure to asbestos	Rate	2021	0.037852839	0.057037145	0.020668052
69	Deaths	Ireland	Both	Age-standardized	Larynx cancer	Occupational exposure to asbestos	Rate	2021	0.048504024	0.07601578726000001	0.026118826
70	Deaths	Israel	Both	Age-standardized	Larynx cancer	Occupational exposure to asbestos	Rate	2021	0.031548004	0.04845888014999999	0.01683226397999999
71	Deaths	Italy	Both	Age-standardized	Larynx cancer	Occupational exposure to asbestos	Rate	2021	0.147743468	0.2105267	0.089550025
72	Deaths	Luxembourg	Both	Age-standardized	Larynx cancer	Occupational exposure to asbestos	Rate	2021	0.103259343	0.156372893	0.05680317228000001
73	Deaths	Malta	Both	Age-standardized	Larynx cancer	Occupational exposure to asbestos	Rate	2021	0.082045419	0.122254733	0.044818918
74	Deaths	Netherlands	Both	Age-standardized	Larynx cancer	Occupational exposure to asbestos	Rate	2021	0.102362463	0.150826279	0.060038527
75	Deaths	Norway	Both	Age-standardized	Larynx cancer	Occupational exposure to asbestos	Rate	2021	0.043825935	0.064042286	0.025391639
76	Deaths	Portugal	Both	Age-standardized	Larynx cancer	Occupational exposure to asbestos	Rate	2021	0.056317988	0.088707854	0.028990931
77	Deaths	Spain	Both	Age-standardized	Larynx cancer	Occupational exposure to asbestos	Rate	2021	0.10487498	0.1629637	0.05543558537999999
78	Deaths	Sweden	Both	Age-standardized	Larynx cancer	Occupational exposure to asbestos	Rate	2021	0.032493243	0.047384801	0.018596389
79	Deaths	Switzerland	Both	Age-standardized	Larynx cancer	Occupational exposure to asbestos	Rate	2021	0.07191669234999999	0.108624868	0.041685869
80	Deaths	United Kingdom	Both	Age-standardized	Larynx cancer	Occupational exposure to asbestos	Rate	2021	0.119618444	0.165388757	0.072835027
81	Deaths	Chile	Both	Age-standardized	Larynx cancer	Occupational exposure to asbestos	Rate	2021	0.02149125789999999	0.033475823	0.011633108
82	Deaths	Argentina	Both	Age-standardized	Larynx cancer	Occupational exposure to asbestos	Rate	2021	0.07726542343000001	0.115282171	0.041433762
83	Deaths	Uruguay	Both	Age-standardized	Larynx cancer	Occupational exposure to asbestos	Rate	2021	0.08321752	0.1304705	0.043667609
84	Deaths	Canada	Both	Age-standardized	Larynx cancer	Occupational exposure to asbestos	Rate	2021	0.07267967	0.1050586	0.041959004
85	Deaths	United States of America	Both	Age-standardized	Larynx cancer	Occupational exposure to asbestos	Rate	2021	0.06003461	0.086973137	0.034229143
86	Deaths	Antigua and Barbuda	Both	Age-standardized	Larynx cancer	Occupational exposure to asbestos	Rate	2021	0.014050444	0.02308170118999999	0.00695136515999999
87	Deaths	Bahamas	Both	Age-standardized	Larynx cancer	Occupational exposure to asbestos	Rate	2021	0.054453965	0.09751264	0.024894483
88	Deaths	Barbados	Both	Age-standardized	Larynx cancer	Occupational exposure to asbestos	Rate	2021	0.033658736	0.05808796	0.015735628
89	Deaths	Belize	Both	Age-standardized	Larynx cancer	Occupational exposure to asbestos	Rate	2021	0.06556072	0.109760556	0.034672192
90	Deaths	Cuba	Both	Age-standardized	Larynx cancer	Occupational exposure to asbestos	Rate	2021	0.048971956	0.08314528910999999	0.021989917
91	Deaths	Dominica	Both	Age-standardized	Larynx cancer	Occupational exposure to asbestos	Rate	2021	0.099980547	0.172402405	0.044150367
92	Deaths	Dominican Republic	Both	Age-standardized	Larynx cancer	Occupational exposure to asbestos	Rate	2021	0.011892642	0.020934481	0.005107848
93	Deaths	Grenada	Both	Age-standardized	Larynx cancer	Occupational exposure to asbestos	Rate	2021	0.033054758	0.052043711	0.017443391
94	Deaths	Haiti	Both	Age-standardized	Larynx cancer	Occupational exposure to asbestos	Rate	2021	0.078915942	0.157673356	0.028498365
95	Deaths	Guyana	Both	Age-standardized	Larynx cancer	Occupational exposure to asbestos	Rate	2021	0.020170387	0.037317826	0.008635832
96	Deaths	Saint Lucia	Both	Age-standardized	Larynx cancer	Occupational exposure to asbestos	Rate	2021	0.02451692540999999	0.043589507	0.011844813
97	Deaths	Jamaica	Both	Age-standardized	Larynx cancer	Occupational exposure to asbestos	Rate	2021	0.023261048	0.047298286	0.009362106
98	Deaths	Saint Vincent and the Grenadines	Both	Age-standardized	Larynx cancer	Occupational exposure to asbestos	Rate	2021	0.051198617	0.084801203	0.025729645
99	Deaths	Suriname	Both	Age-standardized	Larynx cancer	Occupational exposure to asbestos	Rate	2021	0.007894184	0.014533665	0.003464545
100	Deaths	Trinidad and Tobago	Both	Age-standardized	Larynx cancer	Occupational exposure to asbestos	Rate	2021	0.016968526	0.03173926	0.007060906
101	Deaths	Ecuador	Both	Age-standardized	Larynx cancer	Occupational exposure to asbestos	Rate	2021	0.01171592600999999	0.019678961	0.00592086
102	Deaths	Bolivia (Plurinational State of)	Both	Age-standardized	Larynx cancer	Occupational exposure to asbestos	Rate	2021	0.043200943	0.076694844	0.02015432705999999
103	Deaths	Peru	Both	Age-standardized	Larynx cancer	Occupational exposure to asbestos	Rate	2021	0.012591353	0.023802034	0.005315416
104	Deaths	Colombia	Both	Age-standardized	Larynx cancer	Occupational exposure to asbestos	Rate	2021	0.01826786	0.032127266	0.007982347
105	Deaths	Costa Rica	Both	Age-standardized	Larynx cancer	Occupational exposure to asbestos	Rate	2021	0.010162588	0.017587675	0.004851925
106	Deaths	El Salvador	Both	Age-standardized	Larynx cancer	Occupational exposure to asbestos	Rate	2021	0.000793452	0.00166928215999999	0.000276601
107	Deaths	Guatemala	Both	Age-standardized	Larynx cancer	Occupational exposure to asbestos	Rate	2021	0.003695895	0.006376625	0.001786877
108	Deaths	Honduras	Both	Age-standardized	Larynx cancer	Occupational exposure to asbestos	Rate	2021	0.034842226	0.057695379	0.016309054
109	Deaths	Mexico	Both	Age-standardized	Larynx cancer	Occupational exposure to asbestos	Rate	2021	0.02521776	0.039995819	0.012845874
110	Deaths	Nicaragua	Both	Age-standardized	Larynx cancer	Occupational exposure to asbestos	Rate	2021	0.003671774	0.00656675100999999	0.001668121
111	Deaths	Venezuela (Bolivarian Republic of)	Both	Age-standardized	Larynx cancer	Occupational exposure to asbestos	Rate	2021	0.01781391	0.033835717	0.007367355
112	Deaths	Brazil	Both	Age-standardized	Larynx cancer	Occupational exposure to asbestos	Rate	2021	0.06168393	0.093155805	0.034681965
113	Deaths	Panama	Both	Age-standardized	Larynx cancer	Occupational exposure to asbestos	Rate	2021	0.00715794873999999	0.012856051	0.003278386
114	Deaths	Paraguay	Both	Age-standardized	Larynx cancer	Occupational exposure to asbestos	Rate	2021	0.041453998	0.07966001827000001	0.017317353
115	Deaths	Algeria	Both	Age-standardized	Larynx cancer	Occupational exposure to asbestos	Rate	2021	0.00701325638999999	0.013598847	0.00280405
116	Deaths	Egypt	Both	Age-standardized	Larynx cancer	Occupational exposure to asbestos	Rate	2021	0.003459196	0.007068365	0.001433437
117	Deaths	Bahrain	Both	Age-standardized	Larynx cancer	Occupational exposure to asbestos	Rate	2021	0.096813031	0.170793559	0.046096676
118	Deaths	Iran (Islamic Republic of)	Both	Age-standardized	Larynx cancer	Occupational exposure to asbestos	Rate	2021	0.003106782	0.005080102	0.001587538
119	Deaths	Iraq	Both	Age-standardized	Larynx cancer	Occupational exposure to asbestos	Rate	2021	0.049123885	0.082891105	0.021997497
120	Deaths	Jordan	Both	Age-standardized	Larynx cancer	Occupational exposure to asbestos	Rate	2021	0.021448036	0.038193193	0.00926425
121	Deaths	Kuwait	Both	Age-standardized	Larynx cancer	Occupational exposure to asbestos	Rate	2021	0.012871979	0.021421507	0.006051825
122	Deaths	Lebanon	Both	Age-standardized	Larynx cancer	Occupational exposure to asbestos	Rate	2021	0.098544196	0.160075457	0.045352493
123	Deaths	Libya	Both	Age-standardized	Larynx cancer	Occupational exposure to asbestos	Rate	2021	0.009777947	0.020529742	0.003647421
124	Deaths	Morocco	Both	Age-standardized	Larynx cancer	Occupational exposure to asbestos	Rate	2021	0.006009902	0.011340463	0.002465514
125	Deaths	Palestine	Both	Age-standardized	Larynx cancer	Occupational exposure to asbestos	Rate	2021	0.004815838	0.008395315	0.002116456
126	Deaths	Oman	Both	Age-standardized	Larynx cancer	Occupational exposure to asbestos	Rate	2021	0.022245758	0.040086317	0.009386826
127	Deaths	Qatar	Both	Age-standardized	Larynx cancer	Occupational exposure to asbestos	Rate	2021	0.03607954	0.06889068998999999	0.015366709
128	Deaths	Saudi Arabia	Both	Age-standardized	Larynx cancer	Occupational exposure to asbestos	Rate	2021	0.000445201	0.001048309	0.000105773
129	Deaths	Syrian Arab Republic	Both	Age-standardized	Larynx cancer	Occupational exposure to asbestos	Rate	2021	0.004105493	0.008690004	0.001579735
130	Deaths	Turkey	Both	Age-standardized	Larynx cancer	Occupational exposure to asbestos	Rate	2021	0.119644211	0.201530434	0.056282592
131	Deaths	Tunisia	Both	Age-standardized	Larynx cancer	Occupational exposure to asbestos	Rate	2021	0.007046008	0.016517046	0.002173599
132	Deaths	United Arab Emirates	Both	Age-standardized	Larynx cancer	Occupational exposure to asbestos	Rate	2021	0.00350783130999999	0.00767518	0.001411843
133	Deaths	Yemen	Both	Age-standardized	Larynx cancer	Occupational exposure to asbestos	Rate	2021	0.007292452	0.014708862	0.00267037344999999
134	Deaths	Afghanistan	Both	Age-standardized	Larynx cancer	Occupational exposure to asbestos	Rate	2021	0.008452805	0.016547399	0.003536463
135	Deaths	Bhutan	Both	Age-standardized	Larynx cancer	Occupational exposure to asbestos	Rate	2021	0.026359822	0.051143176	0.010371365
136	Deaths	Bangladesh	Both	Age-standardized	Larynx cancer	Occupational exposure to asbestos	Rate	2021	0.02464861238999999	0.05145406	0.008455126
137	Deaths	Nepal	Both	Age-standardized	Larynx cancer	Occupational exposure to asbestos	Rate	2021	0.02627183940999999	0.051039167	0.01129721895999999
138	Deaths	India	Both	Age-standardized	Larynx cancer	Occupational exposure to asbestos	Rate	2021	0.032409706	0.05588512383999999	0.01623756104999999
139	Deaths	Pakistan	Both	Age-standardized	Larynx cancer	Occupational exposure to asbestos	Rate	2021	0.05028825	0.091436523	0.021834014
140	Deaths	Angola	Both	Age-standardized	Larynx cancer	Occupational exposure to asbestos	Rate	2021	0.01669096754999999	0.048528549	0.003439644
141	Deaths	Congo	Both	Age-standardized	Larynx cancer	Occupational exposure to asbestos	Rate	2021	0.019758312	0.05297300276999999	0.00457276
142	Deaths	Central African Republic	Both	Age-standardized	Larynx cancer	Occupational exposure to asbestos	Rate	2021	0.017523096	0.04740776077999999	0.003799358
143	Deaths	Equatorial Guinea	Both	Age-standardized	Larynx cancer	Occupational exposure to asbestos	Rate	2021	0.014767244	0.045079769	0.00283149622999999
144	Deaths	Democratic Republic of the Congo	Both	Age-standardized	Larynx cancer	Occupational exposure to asbestos	Rate	2021	0.013069711	0.037880679	0.002053061
145	Deaths	Gabon	Both	Age-standardized	Larynx cancer	Occupational exposure to asbestos	Rate	2021	0.022064205	0.058220209	0.005170296
146	Deaths	Burundi	Both	Age-standardized	Larynx cancer	Occupational exposure to asbestos	Rate	2021	0.013081186	0.039368204	0.001364584
147	Deaths	Comoros	Both	Age-standardized	Larynx cancer	Occupational exposure to asbestos	Rate	2021	0.013205896	0.038194597	0.002199799
148	Deaths	Djibouti	Both	Age-standardized	Larynx cancer	Occupational exposure to asbestos	Rate	2021	0.017592489	0.05003829	0.00348474683999999
149	Deaths	Eritrea	Both	Age-standardized	Larynx cancer	Occupational exposure to asbestos	Rate	2021	0.013794381	0.037013525	0.002922569
150	Deaths	Kenya	Both	Age-standardized	Larynx cancer	Occupational exposure to asbestos	Rate	2021	0.01520766	0.04140250611999999	0.003526252
151	Deaths	Ethiopia	Both	Age-standardized	Larynx cancer	Occupational exposure to asbestos	Rate	2021	0.009682921	0.028802191	0.001211491
152	Deaths	Malawi	Both	Age-standardized	Larynx cancer	Occupational exposure to asbestos	Rate	2021	0.004892298	0.013888028	0.000891075
153	Deaths	Madagascar	Both	Age-standardized	Larynx cancer	Occupational exposure to asbestos	Rate	2021	0.00655991	0.02058097213999999	0.000719395
154	Deaths	Mauritius	Both	Age-standardized	Larynx cancer	Occupational exposure to asbestos	Rate	2021	0.006977228	0.012002513	0.003331676
155	Deaths	Mozambique	Both	Age-standardized	Larynx cancer	Occupational exposure to asbestos	Rate	2021	0.02209171260999999	0.06486376826000001	0.004639496
156	Deaths	Rwanda	Both	Age-standardized	Larynx cancer	Occupational exposure to asbestos	Rate	2021	0.016061909	0.046822126	0.002663855
157	Deaths	Seychelles	Both	Age-standardized	Larynx cancer	Occupational exposure to asbestos	Rate	2021	0.035778247	0.068971015	0.015767156
158	Deaths	Somalia	Both	Age-standardized	Larynx cancer	Occupational exposure to asbestos	Rate	2021	0.01108925	0.034143127	0.001061046
159	Deaths	United Republic of Tanzania	Both	Age-standardized	Larynx cancer	Occupational exposure to asbestos	Rate	2021	0.01173289617999999	0.031650007	0.001880716
160	Deaths	Uganda	Both	Age-standardized	Larynx cancer	Occupational exposure to asbestos	Rate	2021	0.01476510516999999	0.044442615	0.002292443
161	Deaths	Zambia	Both	Age-standardized	Larynx cancer	Occupational exposure to asbestos	Rate	2021	0.02132302976999999	0.071174363	0.003608312
162	Deaths	Lesotho	Both	Age-standardized	Larynx cancer	Occupational exposure to asbestos	Rate	2021	0.289450894	0.5199206923699999	0.110911069
163	Deaths	Botswana	Both	Age-standardized	Larynx cancer	Occupational exposure to asbestos	Rate	2021	0.079572693	0.153003006	0.034543866
164	Deaths	South Africa	Both	Age-standardized	Larynx cancer	Occupational exposure to asbestos	Rate	2021	0.109022643	0.172586206	0.058076715
165	Deaths	Namibia	Both	Age-standardized	Larynx cancer	Occupational exposure to asbestos	Rate	2021	0.175165531	0.305045671	0.07757278634999999
166	Deaths	Zimbabwe	Both	Age-standardized	Larynx cancer	Occupational exposure to asbestos	Rate	2021	0.031629646	0.056679893	0.014611618
167	Deaths	Eswatini	Both	Age-standardized	Larynx cancer	Occupational exposure to asbestos	Rate	2021	0.153623405	0.305997713	0.066719916
168	Deaths	Benin	Both	Age-standardized	Larynx cancer	Occupational exposure to asbestos	Rate	2021	0.011173139	0.02251587	0.004243764
169	Deaths	Burkina Faso	Both	Age-standardized	Larynx cancer	Occupational exposure to asbestos	Rate	2021	0.01250944224999999	0.025771	0.004544823
170	Deaths	Cameroon	Both	Age-standardized	Larynx cancer	Occupational exposure to asbestos	Rate	2021	0.01588813180999999	0.034449942	0.005499302
171	Deaths	Cabo Verde	Both	Age-standardized	Larynx cancer	Occupational exposure to asbestos	Rate	2021	0.006326226	0.013044954	0.002582196
172	Deaths	Chad	Both	Age-standardized	Larynx cancer	Occupational exposure to asbestos	Rate	2021	0.014046868	0.031205457	0.00448898
173	Deaths	Cote d'Ivoire	Both	Age-standardized	Larynx cancer	Occupational exposure to asbestos	Rate	2021	0.01306626	0.028031871	0.004669789
174	Deaths	Gambia	Both	Age-standardized	Larynx cancer	Occupational exposure to asbestos	Rate	2021	0.004980468	0.010200993	0.001887788
175	Deaths	Guinea	Both	Age-standardized	Larynx cancer	Occupational exposure to asbestos	Rate	2021	0.014316863	0.03083842313999999	0.004703007
176	Deaths	Ghana	Both	Age-standardized	Larynx cancer	Occupational exposure to asbestos	Rate	2021	0.005294411	0.010041534	0.002045924
177	Deaths	Guinea-Bissau	Both	Age-standardized	Larynx cancer	Occupational exposure to asbestos	Rate	2021	0.020401094	0.041326378	0.007456254
178	Deaths	Liberia	Both	Age-standardized	Larynx cancer	Occupational exposure to asbestos	Rate	2021	0.010095171	0.022364969	0.0031894
179	Deaths	Mali	Both	Age-standardized	Larynx cancer	Occupational exposure to asbestos	Rate	2021	0.009533356	0.020776078	0.003167965
180	Deaths	Mauritania	Both	Age-standardized	Larynx cancer	Occupational exposure to asbestos	Rate	2021	0.009839306	0.021237275	0.003116051
181	Deaths	Niger	Both	Age-standardized	Larynx cancer	Occupational exposure to asbestos	Rate	2021	0.008994605	0.02007945	0.002268085
182	Deaths	Nigeria	Both	Age-standardized	Larynx cancer	Occupational exposure to asbestos	Rate	2021	0.012523226	0.025363834	0.004737917
183	Deaths	Sao Tome and Principe	Both	Age-standardized	Larynx cancer	Occupational exposure to asbestos	Rate	2021	0.00741765548999999	0.014975966	0.002775696
184	Deaths	Senegal	Both	Age-standardized	Larynx cancer	Occupational exposure to asbestos	Rate	2021	0.014546952	0.031166306	0.005351531
185	Deaths	Sierra Leone	Both	Age-standardized	Larynx cancer	Occupational exposure to asbestos	Rate	2021	0.010999025	0.023433009	0.003750188
186	Deaths	Togo	Both	Age-standardized	Larynx cancer	Occupational exposure to asbestos	Rate	2021	0.01452303	0.03044197925999999	0.005111136
187	Deaths	Bermuda	Both	Age-standardized	Larynx cancer	Occupational exposure to asbestos	Rate	2021	0.086977953	0.147761279	0.043246874
188	Deaths	American Samoa	Both	Age-standardized	Larynx cancer	Occupational exposure to asbestos	Rate	2021	0.003981227	0.007576501	0.001793293
189	Deaths	Cook Islands	Both	Age-standardized	Larynx cancer	Occupational exposure to asbestos	Rate	2021	0.002031825	0.00406004644999999	0.000786993
190	Deaths	Greenland	Both	Age-standardized	Larynx cancer	Occupational exposure to asbestos	Rate	2021	0.121007377	0.19877194	0.062124124
191	Deaths	Guam	Both	Age-standardized	Larynx cancer	Occupational exposure to asbestos	Rate	2021	0.00148699303999999	0.00273126	0.00067709
192	Deaths	Monaco	Both	Age-standardized	Larynx cancer	Occupational exposure to asbestos	Rate	2021	0.359007258	0.5982117	0.187432701
193	Deaths	Nauru	Both	Age-standardized	Larynx cancer	Occupational exposure to asbestos	Rate	2021	0.007558337	0.015727505	0.002879602
194	Deaths	Niue	Both	Age-standardized	Larynx cancer	Occupational exposure to asbestos	Rate	2021	0.004950267	0.009531939	0.001898632
195	Deaths	Northern Mariana Islands	Both	Age-standardized	Larynx cancer	Occupational exposure to asbestos	Rate	2021	0.003430976	0.00620625519999999	0.001545487
196	Deaths	Palau	Both	Age-standardized	Larynx cancer	Occupational exposure to asbestos	Rate	2021	0.002922391	0.005620381	0.001105338
197	Deaths	Puerto Rico	Both	Age-standardized	Larynx cancer	Occupational exposure to asbestos	Rate	2021	0.020246773	0.036220638	0.009076251
198	Deaths	Saint Kitts and Nevis	Both	Age-standardized	Larynx cancer	Occupational exposure to asbestos	Rate	2021	0.138400038	0.2200522580199999	0.072334403
199	Deaths	San Marino	Both	Age-standardized	Larynx cancer	Occupational exposure to asbestos	Rate	2021	0.07971809736999999	0.1587406	0.028402768
200	Deaths	Tokelau	Both	Age-standardized	Larynx cancer	Occupational exposure to asbestos	Rate	2021	0.003541044	0.007003148	0.00125243
201	Deaths	Tuvalu	Both	Age-standardized	Larynx cancer	Occupational exposure to asbestos	Rate	2021	0.00521659167999999	0.009978857	0.002200158
202	Deaths	United States Virgin Islands	Both	Age-standardized	Larynx cancer	Occupational exposure to asbestos	Rate	2021	0.069191237	0.126898146	0.030915771
203	Deaths	South Sudan	Both	Age-standardized	Larynx cancer	Occupational exposure to asbestos	Rate	2021	0.013066648	0.040129332	0.001622963
204	Deaths	Sudan	Both	Age-standardized	Larynx cancer	Occupational exposure to asbestos	Rate	2021	0.00581969809999999	0.01194542	0.002245293
