# Supplementary material for: Global, regional and national mortality burden of laryngeal cancer attributable to occupational exposure to sulfuric acid and asbestos: 1990–2021 and projections to 2040
Source: Front Public Health. 2025 Jul 18;13:1602789. doi: 10.3389/fpubh.2025.1602789 (PMC12315700; doi:10.3389/fpubh.2025.1602789)
Supplement: Supplementary file 2 [file Data_Sheet_2.zip › original data/Asbestos/S28 APC RR 石棉-数据.csv]

	age	val	low	up	type	sex_name	location_name	location_id
1	22.5	6.587097955553776e-7	2.773860662449034e-19	1564240.773282102	Age effect	Both	Global	1
2	27.5	0.000006348898208860675	1.171999373181614e-9	0.03439294370699978	Age effect	Both	Global	1
3	32.5	0.00002466002352082042	4.420149631485266e-7	0.001375783199092913	Age effect	Both	Global	1
4	37.5	0.00025337015277928	0.00007639950853241981	0.000840272870239135	Age effect	Both	Global	1
5	42.5	0.001822337333953708	0.001176548277947909	0.002822589961640774	Age effect	Both	Global	1
6	47.5	0.009578234393792129	0.007898868045473283	0.01161464827292548	Age effect	Both	Global	1
7	52.5	0.03415109341965138	0.03063110940120131	0.03807557756011327	Age effect	Both	Global	1
8	57.5	0.08124110495048585	0.07520561265906013	0.08776096490958818	Age effect	Both	Global	1
9	62.5	0.1268847898968228	0.1187189001227861	0.135612357345878	Age effect	Both	Global	1
10	67.5	0.1949674245796829	0.1834953888791811	0.207156685949546	Age effect	Both	Global	1
11	72.5	0.2886295095148243	0.272336313156139	0.3058974868144209	Age effect	Both	Global	1
12	77.5	0.3920520210291824	0.3668044295618231	0.4190374346805981	Age effect	Both	Global	1
13	82.5	0.4963860944277725	0.4627098106149079	0.5325133573757834	Age effect	Both	Global	1
14	87.5	0.5572204743057567	0.5146515449456626	0.6033104535192153	Age effect	Both	Global	1
15	92.5	0.5378105084767034	0.4835445304382435	0.5981665075723794	Age effect	Both	Global	1
16	97.5	0.4556225048059792	0.3779422904339402	0.54926869032657	Age effect	Both	Global	1
17	1897	1.835032363164015	0.9803805518593731	3.434731306606258	Cohort RR	Both	Global	1
18	1902	1.844965478662798	1.431431752219677	2.377967103341902	Cohort RR	Both	Global	1
19	1907	1.873116079975328	1.629757617367125	2.152813284425832	Cohort RR	Both	Global	1
20	1912	1.93655939425937	1.754345768127772	2.137698483176711	Cohort RR	Both	Global	1
21	1917	1.798390853586578	1.651297404172155	1.958587020177186	Cohort RR	Both	Global	1
22	1922	1.858926997536325	1.727958759819809	1.999821791192382	Cohort RR	Both	Global	1
23	1927	1.73911213508922	1.624955219435223	1.861288841833929	Cohort RR	Both	Global	1
24	1932	1.555959737457089	1.456809445392725	1.661858187592188	Cohort RR	Both	Global	1
25	1937	1.341268971419837	1.256552125637801	1.431697433785716	Cohort RR	Both	Global	1
26	1942	1.187237783326579	1.110429887343974	1.269358444169454	Cohort RR	Both	Global	1
27	1947	1	1	1	Cohort RR	Both	Global	1
28	1952	0.8353246317227164	0.7706163935261228	0.9054663853826236	Cohort RR	Both	Global	1
29	1957	0.7122105732359131	0.6443231550693558	0.7872507710427191	Cohort RR	Both	Global	1
30	1962	0.5788074174572463	0.5045844523845999	0.6639483735978701	Cohort RR	Both	Global	1
31	1967	0.4554940307399508	0.3628619172406196	0.5717734548102147	Cohort RR	Both	Global	1
32	1972	0.373912989709303	0.2352414328019027	0.5943295031325727	Cohort RR	Both	Global	1
33	1977	0.3465602451805077	0.1149619249577297	1.044728535849887	Cohort RR	Both	Global	1
34	1982	0.2836045192092719	0.01212735921379165	6.632237233020419	Cohort RR	Both	Global	1
35	1987	0.2009651905136333	0.000005131790162418596	7869.964772516479	Cohort RR	Both	Global	1
36	1992	0.1624372961890982	2.495303949102616e-12	10574212894.07002	Cohort RR	Both	Global	1
37	1997	0.1148539705810224	5.187657257962972e-43	2.542850057793947e+40	Cohort RR	Both	Global	1
38	1994.5	1.511037240698404	0.5795687511034228	3.93953873191139	Period RR	Both	Global	1
39	1999.5	1.211073731120769	0.7484626661401598	1.959616222108426	Period RR	Both	Global	1
40	2004.5	1	1	1	Period RR	Both	Global	1
41	2009.5	0.8896732563797543	0.5498937256059022	1.439402681391243	Period RR	Both	Global	1
42	2014.5	0.8123255345985698	0.3116339843662065	2.117460890868129	Period RR	Both	Global	1
43	2019.5	0.7132323929848863	0.1696970668500448	2.99769734295094	Period RR	Both	Global	1
44	22.5	-4.751712238135674	-94.00908260280673	1414.331732535193	Local Drifts	Both	Global	1
45	27.5	-4.040999098482622	-54.4151304605415	101.9996974225584	Local Drifts	Both	Global	1
46	32.5	-3.803802647046617	-29.41748518212039	31.1048268688813	Local Drifts	Both	Global	1
47	37.5	-3.558051959357977	-12.14094130617502	5.863293781539269	Local Drifts	Both	Global	1
48	42.5	-3.685488266338366	-6.82232509483346	-0.4430494758001502	Local Drifts	Both	Global	1
49	47.5	-3.891062718871086	-5.24452417605098	-2.518268786178368	Local Drifts	Both	Global	1
50	52.5	-3.695590400086013	-4.388237435088815	-2.997925573315474	Local Drifts	Both	Global	1
51	57.5	-3.323503043875642	-3.75926657012311	-2.88576644610179	Local Drifts	Both	Global	1
52	62.5	-3.093790872104707	-3.417371276536507	-2.769126377505582	Local Drifts	Both	Global	1
53	67.5	-2.880450606157114	-3.145165138715	-2.615012580715792	Local Drifts	Both	Global	1
54	72.5	-2.479435402521102	-2.719731450027585	-2.238545789728386	Local Drifts	Both	Global	1
55	77.5	-1.793294969274306	-2.044592753981589	-1.541352497577564	Local Drifts	Both	Global	1
56	82.5	-1.326837500723654	-1.614888892779009	-1.037942753372645	Local Drifts	Both	Global	1
57	87.5	-0.6930510280740099	-1.104499591008445	-0.279890659048887	Local Drifts	Both	Global	1
58	92.5	-0.2238985299819141	-0.980612224886257	0.5385980285506742	Local Drifts	Both	Global	1
59	97.5	0.01216718564420738	-1.8276543264375	1.88646829758774	Local Drifts	Both	Global	1
60	1	-2.854860231041589	-11.71938325149976	6.899776285158188	Net drift	Both	Global	1
