# Supplementary material for: Global, regional and national mortality burden of laryngeal cancer attributable to occupational exposure to sulfuric acid and asbestos: 1990–2021 and projections to 2040
Source: Front Public Health. 2025 Jul 18;13:1602789. doi: 10.3389/fpubh.2025.1602789 (PMC12315700; doi:10.3389/fpubh.2025.1602789)
Supplement: Supplementary file 2 [file Data_Sheet_2.zip › original data/Asbestos/S29 Decomposition analysis 石棉 both-数据.csv]

	location_name	sex_name	group	Overall_Difference	Aging	Population	Epidemiological_Change	Aging_Percentage	Population_Percentage	Epidemiological_Change_Percentage
1	High SDI	Both	High SDIBoth	46.4	225.85	840.89	-1020.34	486.77	1812.37	-2199.14
2	Middle SDI	Both	Middle SDIBoth	297.98	202.46	195.71	-100.19	67.95	65.68	-33.62
3	Low SDI	Both	Low SDIBoth	53.49	17.6	32.78	3.12	32.89	61.28	5.82
4	Global	Both	GlobalBoth	597.15	1046.2	1746.83	-2195.88	175.2	292.53	-367.73
5	High-middle SDI	Both	High-middle SDIBoth	-44.83	216.03	523.88	-784.74	481.93	1168.66	-1750.59
6	Low-middle SDI	Both	Low-middle SDIBoth	242.68	88.59	121.19	32.9	36.5	49.94	13.56
