# Supplementary material for: Global, regional and national mortality burden of laryngeal cancer attributable to occupational exposure to sulfuric acid and asbestos: 1990–2021 and projections to 2040
Source: Front Public Health. 2025 Jul 18;13:1602789. doi: 10.3389/fpubh.2025.1602789 (PMC12315700; doi:10.3389/fpubh.2025.1602789)
Supplement: Supplementary file 2 [file Data_Sheet_2.zip › original data/Asbestos/S30 Decomposition analysis 石棉 female-数据.csv]

	location_name	sex_name	group	Overall_Difference	Aging	Population	Epidemiological_Change	Aging_Percentage	Population_Percentage	Epidemiological_Change_Percentage
1	High SDI	Female	High SDIFemale	14.61	5.39	35.07	-25.86	36.9	240.11	-177.01
2	Middle SDI	Female	Middle SDIFemale	23.3	20.35	18.46	-15.5	87.32	79.21	-66.53
3	Low SDI	Female	Low SDIFemale	1.15	0.3	0.48	0.37	25.9	41.46	32.65
4	Global	Female	GlobalFemale	60.97	47.02	81.97	-68.01	77.11	134.43	-111.54
5	High-middle SDI	Female	High-middle SDIFemale	12.33	8.42	22.75	-18.84	68.33	184.49	-152.82
6	Low-middle SDI	Female	Low-middle SDIFemale	9.51	4.19	4.57	0.75	44.04	48.09	7.87
	Global	Female	GlobalFemale	60.97	47.02	81.97	-68.01	77.11	134.43	-111.54
	High SDI	Female	High SDIFemale	14.61	5.39	35.07	-25.86	36.9	240.11	-177.01
	High-middle SDI	Female	High-middle SDIFemale	12.33	8.42	22.75	-18.84	68.33	184.49	-152.82
	Middle SDI	Female	Middle SDIFemale	23.3	20.35	18.46	-15.5	87.32	79.21	-66.53
	Low-middle SDI	Female	Low-middle SDIFemale	9.51	4.19	4.57	0.75	44.04	48.09	7.87
	Low SDI	Female	Low SDIFemale	1.15	0.3	0.48	0.37	25.9	41.46	32.65
