# Supplementary material for: Global, regional and national mortality burden of laryngeal cancer attributable to occupational exposure to sulfuric acid and asbestos: 1990–2021 and projections to 2040
Source: Front Public Health. 2025 Jul 18;13:1602789. doi: 10.3389/fpubh.2025.1602789 (PMC12315700; doi:10.3389/fpubh.2025.1602789)
Supplement: Supplementary file 2 [file Data_Sheet_2.zip › original data/Asbestos/S31 Decomposition analysis 石棉 male-数据.csv]

	location_name	sex_name	group	Overall_Difference	Aging	Population	Epidemiological_Change	Aging_Percentage	Population_Percentage	Epidemiological_Change_Percentage
1	High SDI	Male	High SDIMale	31.79	439.99	815.96	-1224.16	1384.06	2566.71	-3850.77
2	Middle SDI	Male	Middle SDIMale	274.68	183.47	176.03	-84.83	66.8	64.09	-30.88
3	Low SDI	Male	Low SDIMale	52.35	15.03	32.01	5.3	28.72	61.15	10.13
4	Global	Male	GlobalMale	536.18	1199.93	1667.94	-2331.69	223.79	311.08	-434.87
5	High-middle SDI	Male	High-middle SDIMale	-57.16	304.68	505.53	-867.37	533.07	884.47	-1517.54
6	Low-middle SDI	Male	Low-middle SDIMale	233.17	72.17	115.55	45.44	30.95	49.56	19.49
	Global	Male	GlobalMale	536.18	1199.93	1667.94	-2331.69	223.79	311.08	-434.87
	High SDI	Male	High SDIMale	31.79	439.99	815.96	-1224.16	1384.06	2566.71	-3850.77
	High-middle SDI	Male	High-middle SDIMale	-57.16	304.68	505.53	-867.37	533.07	884.47	-1517.54
	Middle SDI	Male	Middle SDIMale	274.68	183.47	176.03	-84.83	66.8	64.09	-30.88
	Low-middle SDI	Male	Low-middle SDIMale	233.17	72.17	115.55	45.44	30.95	49.56	19.49
	Low SDI	Male	Low SDIMale	52.35	15.03	32.01	5.3	28.72	61.15	10.13
