# Supplementary material for: Global, regional and national mortality burden of laryngeal cancer attributable to occupational exposure to sulfuric acid and asbestos: 1990–2021 and projections to 2040
Source: Front Public Health. 2025 Jul 18;13:1602789. doi: 10.3389/fpubh.2025.1602789 (PMC12315700; doi:10.3389/fpubh.2025.1602789)
Supplement: Supplementary file 2 [file Data_Sheet_2.zip › original data/Asbestos/S32 Frontier 石棉-数据.csv]

	location_id	year	val	SDI	frontier	eff_diff	location_name
1	6	1990	0.01629448309	0.458668935267616	0.00002617312733333333	0.01626830996266667	China
2	6	1991	0.01633962643	0.467301969740226	0.00002644052773109244	0.01631318590226891	China
3	6	1992	0.01598429337	0.475784030669638	0.00002638950240384615	0.01595790386759615	China
4	6	1993	0.0157881173	0.484353830709851	0.00002635324051546392	0.01576176405948454	China
5	6	1994	0.01543641856	0.49257864459854	0.00002613417388888889	0.01541028438611111	China
6	6	1995	0.01521617737	0.501500907580649	0.0000262679937815126	0.01518990937621849	China
7	6	1996	0.01490752213999999	0.512033995790715	0.00002634174681818182	0.01488118039318181	China
8	6	1997	0.01435483789	0.522326866102753	0.0000264002174025974	0.0143284376725974	China
9	6	1998	0.01407571984	0.531379484348035	0.00002647330257142857	0.01404924653742857	China
10	6	1999	0.0138827103	0.540333688117168	0.00002636025849557522	0.01385635004150442	China
11	6	2000	0.01404380337	0.547989192872889	0.00002607328138613862	0.01401773008861386	China
12	6	2001	0.01400019863	0.553680373692626	0.00002615081571428571	0.01397404781428572	China
13	6	2002	0.01374005688	0.560542936414416	0.00002640714813953488	0.01371364973186047	China
14	6	2003	0.0139170616	0.569018827276063	0.00002599617905660377	0.0138910654209434	China
15	6	2004	0.01387643911	0.578178090807068	0.0000264823168	0.0138499567932	China
16	6	2005	0.01398241866	0.58805219357166	0.00002612412557377049	0.01395629453442623	China
17	6	2006	0.01379382798	0.598758170327953	0.00002601610340909091	0.01376781187659091	China
18	6	2007	0.01409529551999999	0.609520246163436	0.00002617348166666667	0.01406912203833332	China
19	6	2008	0.01523603914	0.619454832781724	0.00002611621640350877	0.01520992292359649	China
20	6	2009	0.01582334724	0.62930772749348	0.00002594753737373737	0.01579739970262626	China
21	6	2010	0.01652839582	0.64152144342547	0.000025998802	0.016502397018	China
22	6	2011	0.01700029479	0.651447977618785	0.00002629277934782609	0.01697400201065217	China
23	6	2012	0.01707984556	0.657144292359298	0.00002642297265060241	0.0170534225873494	China
24	6	2013	0.0161816839	0.66310300729639	0.00002636041525252525	0.01615532348474747	China
25	6	2014	0.01519291036	0.668640847002655	0.00002573487989361702	0.01516717548010638	China
26	6	2015	0.01480411411	0.671940110944872	0.00002613742371428571	0.01477797668628572	China
27	6	2016	0.01440978849	0.676218437253933	0.00002639992	0.01438338857	China
28	6	2017	0.0133686912	0.6846196607825	0.00002631499173913043	0.01334237620826087	China
29	6	2018	0.01277527695	0.693717996192013	0.00002636075916666667	0.01274891619083333	China
30	6	2019	0.01260087117	0.703686823937232	0.0000260410052688172	0.01257483016473118	China
31	6	2020	0.01243340485999999	0.713364584593745	0.0000264227396875	0.01240698212031249	China
32	6	2021	0.01217173012	0.721629759719777	0.000026223661	0.012145506459	China
33	7	1990	0.00814604597	0.497780128289885	0.0000260125004494382	0.008120033469550562	Democratic People's Republic of Korea
34	7	1991	0.00812475660999999	0.49912051226047	0.00002620602953271028	0.00809855058046728	Democratic People's Republic of Korea
35	7	1992	0.00811553707	0.499629841478392	0.00002611704615384615	0.008089420023846154	Democratic People's Republic of Korea
36	7	1993	0.00812840685	0.49970064634474	0.00002646673834782609	0.008101940111652174	Democratic People's Republic of Korea
37	7	1994	0.00811897439	0.499531339948334	0.00002647207822429906	0.0080925023117757	Democratic People's Republic of Korea
38	7	1995	0.00810258975999999	0.499080529317303	0.00002644525171171171	0.008076144508288278	Democratic People's Republic of Korea
39	7	1996	0.00807950505	0.498429013609349	0.00002634150686868687	0.008053163543131313	Democratic People's Republic of Korea
40	7	1997	0.00805583655	0.497136868597342	0.0000264025521	0.008029433997900001	Democratic People's Republic of Korea
41	7	1998	0.00801589547	0.49615920966594	0.00002648202894230769	0.007989413441057691	Democratic People's Republic of Korea
42	7	1999	0.00799416068	0.496484753521051	0.00002612954090909091	0.007968031139090908	Democratic People's Republic of Korea
43	7	2000	0.00800639023	0.497461994823193	0.00002626921484210526	0.007980121015157896	Democratic People's Republic of Korea
44	7	2001	0.00806178897	0.499674042505593	0.0000261472357	0.0080356417343	Democratic People's Republic of Korea
45	7	2002	0.00812822309	0.502633568731371	0.00002625326953271028	0.008101969820467288	Democratic People's Republic of Korea
46	7	2003	0.00822499988	0.506165243055573	0.00002608285419047619	0.008198917025809525	Democratic People's Republic of Korea
47	7	2004	0.00829953677	0.510229134162392	0.00002638568708737864	0.00827315108291262	Democratic People's Republic of Korea
48	7	2005	0.00838948571	0.515097762842417	0.00002597878728070176	0.008363506922719298	Democratic People's Republic of Korea
49	7	2006	0.00847118713	0.519741439913669	0.00002607250585106383	0.008445114624148936	Democratic People's Republic of Korea
50	7	2007	0.00855006358	0.524066965087203	0.0000263962661	0.0085236673139	Democratic People's Republic of Korea
51	7	2008	0.00857547939	0.52881349761598	0.00002633473795698925	0.00854914465204301	Democratic People's Republic of Korea
52	7	2009	0.00864526899	0.533114411172631	0.00002630094797979798	0.008618968042020201	Democratic People's Republic of Korea
53	7	2010	0.00862365519	0.53719291837066	0.00002589198407407407	0.008597763205925925	Democratic People's Republic of Korea
54	7	2011	0.00853180411	0.541212269847829	0.00002641362365384616	0.008505390486346152	Democratic People's Republic of Korea
55	7	2012	0.00849088377	0.545331713402902	0.00002655759587155963	0.00846432617412844	Democratic People's Republic of Korea
56	7	2013	0.0083510584	0.549483297235091	0.00002633159660377359	0.008324726803396226	Democratic People's Republic of Korea
57	7	2014	0.00826023364	0.553603559944788	0.0000264016376146789	0.008233832002385321	Democratic People's Republic of Korea
58	7	2015	0.00811612389	0.557321271453133	0.00002621862215909091	0.008089905267840909	Democratic People's Republic of Korea
59	7	2016	0.0080057817	0.560743562553338	0.00002646737313953488	0.007979314326860465	Democratic People's Republic of Korea
60	7	2017	0.00788469012	0.563388288880609	0.00002613071422222222	0.007858559405777777	Democratic People's Republic of Korea
61	7	2018	0.00780649088	0.565161484391211	0.0000262486229	0.0077802422571	Democratic People's Republic of Korea
62	7	2019	0.00775403536	0.566765705893725	0.000026331958	0.007727703402	Democratic People's Republic of Korea
63	7	2020	0.00768339988	0.56818855103523	0.00002640737042735043	0.00765699250957265	Democratic People's Republic of Korea
64	7	2021	0.00761045078	0.569854634067777	0.00002631723	0.00758413355	Democratic People's Republic of Korea
65	8	1990	0.01250399326	0.667633853818721	0.00002643895723809524	0.01247755430276191	Taiwan (Province of China)
66	8	1991	0.01228817191	0.676537236907717	0.0000261141873	0.0122620577227	Taiwan (Province of China)
67	8	1992	0.01216292781	0.684803635601178	0.00002667261930434783	0.01213625519069565	Taiwan (Province of China)
68	8	1993	0.01179999017999999	0.692924130193594	0.00002604516272727273	0.01177394501727272	Taiwan (Province of China)
69	8	1994	0.0131777654	0.701078749506874	0.00002647827869158878	0.01315128712130841	Taiwan (Province of China)
70	8	1995	0.01342477689	0.709626820870811	0.0000262131528125	0.0133985637371875	Taiwan (Province of China)
71	8	1996	0.01357814386	0.719128415346056	0.00002612554010989011	0.01355201831989011	Taiwan (Province of China)
72	8	1997	0.0132504996	0.72914549717473	0.00002647921726495726	0.01322402038273504	Taiwan (Province of China)
73	8	1998	0.01247115223	0.738125787434293	0.00002590134710843373	0.01244525088289157	Taiwan (Province of China)
74	8	1999	0.01196795551999999	0.745338399386342	0.00002628976458715596	0.01194166575541283	Taiwan (Province of China)
75	8	2000	0.01196680907	0.752926841487622	0.00002627749688172043	0.01194053157311828	Taiwan (Province of China)
76	8	2001	0.01152079469	0.760829809097496	0.00002643827508474576	0.01149435641491526	Taiwan (Province of China)
77	8	2002	0.01084208203	0.769008983647841	0.00002638453843137255	0.01081569749156863	Taiwan (Province of China)
78	8	2003	0.01038306055	0.776955803379445	0.0000265312323	0.0103565293177	Taiwan (Province of China)
79	8	2004	0.00952618885	0.784677977861477	0.00002660699359223301	0.009499581856407768	Taiwan (Province of China)
80	8	2005	0.00928748004	0.792445129331779	0.00002630389532608696	0.009261176144673913	Taiwan (Province of China)
81	8	2006	0.00865562764999999	0.800174674875457	0.00002619009885714286	0.008629437551142847	Taiwan (Province of China)
82	8	2007	0.00826444397	0.808137693890723	0.00002613975764705882	0.008238304212352941	Taiwan (Province of China)
83	8	2008	0.00752671868	0.81540069133486	0.00002636373936170213	0.007500354940638298	Taiwan (Province of China)
84	8	2009	0.00735221835	0.821432279265941	0.00002629613423913044	0.00732592221576087	Taiwan (Province of China)
85	8	2010	0.00723768671	0.827226752015366	0.00002616388253164557	0.007211522827468354	Taiwan (Province of China)
86	8	2011	0.00821334665	0.832064073807912	0.00002658728021978022	0.00818675936978022	Taiwan (Province of China)
87	8	2012	0.00872790975	0.836677664574998	0.00002646377488888889	0.008701445975111112	Taiwan (Province of China)
88	8	2013	0.00800595104	0.841280462756768	0.00002656204660550459	0.007979388993394496	Taiwan (Province of China)
89	8	2014	0.00866422917	0.845695560406305	0.00002591285103092784	0.008638316318969072	Taiwan (Province of China)
90	8	2015	0.00879938504	0.850055268699097	0.00002617085788235294	0.008773214182117647	Taiwan (Province of China)
91	8	2016	0.00936477995	0.854466037759635	0.00002634339385416667	0.009338436556145835	Taiwan (Province of China)
92	8	2017	0.00954026741	0.858888018761485	0.00002621456307692308	0.009514052846923077	Taiwan (Province of China)
93	8	2018	0.00898184336	0.863158360983117	0.00002618955308510638	0.008955653806914893	Taiwan (Province of China)
94	8	2019	0.00877694769	0.86741184993072	0.00002606606361111111	0.008750881626388889	Taiwan (Province of China)
95	8	2020	0.00826304277999999	0.871247947250766	0.00002662383377777778	0.008236418946222212	Taiwan (Province of China)
96	8	2021	0.00835167113	0.874747053187929	0.00002626842144230769	0.008325402708557693	Taiwan (Province of China)
97	10	1990	0.01509957023999999	0.289075059080125	0.003728396514197531	0.01137117372580246	Cambodia
98	10	1991	0.01491636798	0.29247920029669	0.003736929968817203	0.0111794380111828	Cambodia
99	10	1992	0.01481386196999999	0.296900954885372	0.00370314187953271	0.01111072009046728	Cambodia
100	10	1993	0.01481237466	0.301627201679918	0.00373713247847826	0.01107524218152174	Cambodia
101	10	1994	0.01489663223999999	0.305722592004088	0.003718167026597938	0.01117846521340205	Cambodia
102	10	1995	0.01510806444	0.310678881281017	0.003650567215169491	0.01145749722483051	Cambodia
103	10	1996	0.01504879887999999	0.31563096971546	0.003611233324141414	0.01143756555585858	Cambodia
104	10	1997	0.01504474052	0.320503749678941	0.003614210012439024	0.01143053050756098	Cambodia
105	10	1998	0.01508960822	0.324974298583536	0.003626691635	0.011462916585	Cambodia
106	10	1999	0.01507911354	0.330224246107348	0.003617162562333332	0.01146195097766667	Cambodia
107	10	2000	0.01506505195	0.336075029953322	0.003605367540943395	0.01145968440905661	Cambodia
108	10	2001	0.01510547976	0.342507910583009	0.003603001246571428	0.01150247851342857	Cambodia
109	10	2002	0.01502043316999999	0.349465712270985	0.003603736296568626	0.01141669687343136	Cambodia
110	10	2003	0.01499290643	0.356929660458733	0.003605134528584904	0.0113877719014151	Cambodia
111	10	2004	0.01510400265	0.364854644690823	0.003608967130961537	0.01149503551903846	Cambodia
112	10	2005	0.01527546042	0.373331814716366	0.0020598069915625	0.0132156534284375	Cambodia
113	10	2006	0.01543551282	0.381698166189418	0.0004152572332653061	0.01502025558673469	Cambodia
114	10	2007	0.01591393361	0.389876229632594	0.0003149158065306122	0.01559901780346939	Cambodia
115	10	2008	0.01624840084	0.397679519850279	0.0003140644579545452	0.01593433638204545	Cambodia
116	10	2009	0.01659184859	0.404220933365413	0.0003112999618367347	0.01628054862816326	Cambodia
117	10	2010	0.01704323953	0.410211121336958	0.0003102415303361344	0.01673299799966387	Cambodia
118	10	2011	0.01748929008	0.415964408667437	0.00007331270084210526	0.0174159773791579	Cambodia
119	10	2012	0.01778483288	0.4217697537185	0.00003644467292682927	0.01774838820707317	Cambodia
120	10	2013	0.01806985789	0.427715060183387	0.00004551057365591398	0.01802434731634409	Cambodia
121	10	2014	0.01846097431	0.433597748994237	0.00003016288194444445	0.01843081142805555	Cambodia
122	10	2015	0.01895981348999999	0.43948735809131	0.00003028697109756098	0.01892952651890243	Cambodia
123	10	2016	0.01935351448	0.445358172105636	0.0000266166629787234	0.01932689781702128	Cambodia
124	10	2017	0.01972598682	0.451221744385535	0.00002638783326923077	0.01969959898673077	Cambodia
125	10	2018	0.01986601451	0.457341489845745	0.00002620789567567567	0.01983980661432432	Cambodia
126	10	2019	0.01999414782	0.463643430446969	0.00002639706336956522	0.01996775075663043	Cambodia
127	10	2020	0.02016070527	0.468876053670987	0.00002599350595505618	0.02013471176404494	Cambodia
128	10	2021	0.02029773349	0.473621490708013	0.00002619850402173913	0.02027153498597826	Cambodia
129	11	1990	0.005958877	0.457134954421362	0.00002659476686956522	0.005932282233130435	Indonesia
130	11	1991	0.00619085336	0.466505583269134	0.00002623219505050505	0.006164621164949495	Indonesia
131	11	1992	0.00638632277999999	0.475753157454434	0.00002611664574468085	0.006360206134255309	Indonesia
132	11	1993	0.00657356769	0.484775240859362	0.00002595876916666667	0.006547608920833333	Indonesia
133	11	1994	0.00670817139	0.493607099523711	0.00002620790724770642	0.006681963482752294	Indonesia
134	11	1995	0.00677355522	0.502008381392835	0.00002668244914285714	0.006746872770857142	Indonesia
135	11	1996	0.00686201757	0.510108146446556	0.00002617751831775701	0.006835840051682243	Indonesia
136	11	1997	0.00701106698	0.51810218881129	0.00002620024527272727	0.006984866734727273	Indonesia
137	11	1998	0.00714239285	0.524045603868488	0.00002637693722222222	0.007116015912777778	Indonesia
138	11	1999	0.00734614672999999	0.529176329629629	0.00002641373357798165	0.007319732996422008	Indonesia
139	11	2000	0.00757369844	0.533789587270659	0.00002642678357142857	0.007547271656428572	Indonesia
140	11	2001	0.00772480779	0.537977981115366	0.00002602058494505495	0.007698787205054945	Indonesia
141	11	2002	0.00791525196	0.542245676060877	0.00002626880850574713	0.007888983151494252	Indonesia
142	11	2003	0.00810894515	0.546550264351478	0.00002609873267241379	0.008082846417327585	Indonesia
143	11	2004	0.00834000119	0.550902314227472	0.00002619222161290323	0.008313808968387097	Indonesia
144	11	2005	0.00856706945	0.555424913216581	0.00002650378605504587	0.008540565663944953	Indonesia
145	11	2006	0.00874422672	0.560265924242442	0.00002661061473118279	0.008717616105268817	Indonesia
146	11	2007	0.00897034427999999	0.565811896183758	0.00002659410967391304	0.008943750170326076	Indonesia
147	11	2008	0.00905353399	0.572225266933015	0.00002618203719101123	0.009027351952808987	Indonesia
148	11	2009	0.00916882405	0.578866902230273	0.00002646282673913043	0.00914236122326087	Indonesia
149	11	2010	0.00925673698	0.585982419406785	0.00002632038314606742	0.009230416596853933	Indonesia
150	11	2011	0.00938609684	0.593652984587084	0.00002641961575757576	0.009359677224242424	Indonesia
151	11	2012	0.00935633347	0.601185701344525	0.00002615721010638298	0.009330176259893618	Indonesia
152	11	2013	0.00936337571999999	0.608509904334102	0.00002632313088235294	0.009337052589117637	Indonesia
153	11	2014	0.00941879979	0.615499887091834	0.00002653133607843137	0.009392268453921567	Indonesia
154	11	2015	0.00939910364	0.622222469472476	0.00002621674505376344	0.009372886894946236	Indonesia
155	11	2016	0.0094699193	0.62866662466714	0.00002627499821782178	0.009443644301782178	Indonesia
156	11	2017	0.00958643047	0.634895744678987	0.00002621681927419355	0.009560213650725806	Indonesia
157	11	2018	0.00957604655999999	0.640948750163115	0.00002595594916666667	0.009550090610833324	Indonesia
158	11	2019	0.00958817811	0.64686545689526	0.000026339131875	0.009561838978124999	Indonesia
159	11	2020	0.00965795484999999	0.651926647922518	0.0000263095875	0.00963164526249999	Indonesia
160	11	2021	0.00965125957	0.656868336261681	0.00002642006729166667	0.009624839502708333	Indonesia
161	12	1990	0.01137387093	0.264283163752662	0.003727124983978494	0.007646745946021506	Lao People's Democratic Republic
162	12	1991	0.01127303594	0.268787617854408	0.003733983914659091	0.007539052025340909	Lao People's Democratic Republic
163	12	1992	0.01120463935	0.273435312470827	0.003719611248865979	0.007485028101134021	Lao People's Democratic Republic
164	12	1993	0.01114933328	0.278140417914198	0.003718339213232323	0.007430994066767677	Lao People's Democratic Republic
165	12	1994	0.01108945493	0.283270229855729	0.003752545727999999	0.007336909202000001	Lao People's Democratic Republic
166	12	1995	0.01109896118	0.288795341159004	0.003722849047333333	0.007376112132666667	Lao People's Democratic Republic
167	12	1996	0.01103302344	0.294838372041673	0.003732284015943396	0.007300739424056604	Lao People's Democratic Republic
168	12	1997	0.01098504097	0.301477967015192	0.003726096778404255	0.007258944191595746	Lao People's Democratic Republic
169	12	1998	0.01096770012	0.308402544731754	0.003752836705851063	0.007214863414148937	Lao People's Democratic Republic
170	12	1999	0.01086819842	0.315972615438411	0.00361409015776699	0.00725410826223301	Lao People's Democratic Republic
171	12	2000	0.01078429951	0.323947359495962	0.003622952857951807	0.007161346652048192	Lao People's Democratic Republic
172	12	2001	0.01085481234	0.332580408807204	0.003604510632522521	0.007250301707477479	Lao People's Democratic Republic
173	12	2002	0.01068258598	0.341667271144462	0.003605303277777776	0.007077282702222223	Lao People's Democratic Republic
174	12	2003	0.01067476808	0.350658178383381	0.003603946082083333	0.007070821997916668	Lao People's Democratic Republic
175	12	2004	0.0106490482	0.359681759216616	0.003604246976607142	0.007044801223392859	Lao People's Democratic Republic
176	12	2005	0.01059033888	0.368728677775792	0.00360099028635514	0.00698934859364486	Lao People's Democratic Republic
177	12	2006	0.01057153917	0.378122280697802	0.0007228722427083333	0.009848666927291666	Lao People's Democratic Republic
178	12	2007	0.01051308125	0.387723649113709	0.0003146106427927928	0.01019847060720721	Lao People's Democratic Republic
179	12	2008	0.01046659019	0.397011298824877	0.0003145365155319147	0.01015205367446808	Lao People's Democratic Republic
180	12	2009	0.01039163218	0.406139021683818	0.0003093946880898876	0.01008223749191011	Lao People's Democratic Republic
181	12	2010	0.01034214776	0.414865566497825	0.00009434508431578948	0.01024780267568421	Lao People's Democratic Republic
182	12	2011	0.01026058792999999	0.42335452259834	0.00003931210329545455	0.01022127582670453	Lao People's Democratic Republic
183	12	2012	0.01019077440999999	0.431149360954477	0.00003644349034090909	0.01015433091965908	Lao People's Democratic Republic
184	12	2013	0.01021477399	0.438691038635463	0.00003042061459016393	0.01018435337540984	Lao People's Democratic Republic
185	12	2014	0.01030338982999999	0.4458694242056	0.00002741468909090909	0.01027597514090908	Lao People's Democratic Republic
186	12	2015	0.01045860335	0.452749603276049	0.000026332035	0.010432271315	Lao People's Democratic Republic
187	12	2016	0.01047575913999999	0.459583995539449	0.00002626178234782609	0.01044949735765216	Lao People's Democratic Republic
188	12	2017	0.01052270007	0.466168891657656	0.0000263143946728972	0.0104963856753271	Lao People's Democratic Republic
189	12	2018	0.01047530171	0.472618102538068	0.00002612087843137255	0.01044918083156863	Lao People's Democratic Republic
190	12	2019	0.01043630311	0.478811372841658	0.00002632748084337349	0.01040997562915663	Lao People's Democratic Republic
191	12	2020	0.01049364491	0.484192959345392	0.00002643274275510204	0.0104672121672449	Lao People's Democratic Republic
192	12	2021	0.010541702	0.489136091456599	0.00002636910019607843	0.01051533289980392	Lao People's Democratic Republic
193	13	1990	0.0106689332	0.545799405460294	0.0000261604043	0.0106427727957	Malaysia
194	13	1991	0.01029559444	0.551683548009526	0.00002620778081818182	0.01026938665918182	Malaysia
195	13	1992	0.01079173831	0.558186752245966	0.0000265828828440367	0.01076515542715596	Malaysia
196	13	1993	0.01113480335	0.565845656303133	0.00002637732730769231	0.01110842602269231	Malaysia
197	13	1994	0.01134260751999999	0.574380445989544	0.00002601294304347826	0.01131659457695651	Malaysia
198	13	1995	0.01166004972	0.583441102596569	0.00002633478480392157	0.01163371493519608	Malaysia
199	13	1996	0.01112436006	0.593152135005711	0.00002641471181818182	0.01109794534818182	Malaysia
200	13	1997	0.01130063888	0.603418105152686	0.0000262914796	0.0112743474004	Malaysia
201	13	1998	0.011880702	0.612645412003281	0.00002594933514285714	0.01185475266485714	Malaysia
202	13	1999	0.01273497320999999	0.621724901078498	0.0000265537263063063	0.01270841948369368	Malaysia
203	13	2000	0.01151185019	0.630523543762275	0.00002673066	0.01148511953	Malaysia
204	13	2001	0.01113013577	0.638257476929833	0.00002620454907216495	0.01110393122092784	Malaysia
205	13	2002	0.01114194321999999	0.645044248017871	0.00002644641375	0.01111549680624999	Malaysia
206	13	2003	0.01254096456	0.65088567830407	0.00002636360254545455	0.01251460095745455	Malaysia
207	13	2004	0.01306488027	0.656243325827196	0.00002643124097087379	0.01303844902902913	Malaysia
208	13	2005	0.01276045047	0.661242241061834	0.00002626378206185567	0.01273418668793815	Malaysia
209	13	2006	0.01278164489	0.665956287100151	0.00002610678114583333	0.01275553810885417	Malaysia
210	13	2007	0.01298046154999999	0.670843725887123	0.00002638155198019802	0.01295407999801979	Malaysia
211	13	2008	0.01400265993	0.676399910213952	0.00002638886173333333	0.01397627106826667	Malaysia
212	13	2009	0.01472280490999999	0.682070653985994	0.0000261159747368421	0.01469668893526315	Malaysia
213	13	2010	0.0145749397	0.688258621606068	0.000026237295	0.014548702405	Malaysia
214	13	2011	0.01353365208	0.69408340345083	0.00002623614842105263	0.01350741593157895	Malaysia
215	13	2012	0.01297094668999999	0.699664734135674	0.00002639607	0.01294455061999999	Malaysia
216	13	2013	0.01250472077999999	0.70493071683803	0.00002651971745283019	0.01247820106254716	Malaysia
217	13	2014	0.01279752568999999	0.709953756222256	0.00002642545945054945	0.01277110023054944	Malaysia
218	13	2015	0.0132052509	0.714659871236347	0.00002612428880952381	0.01317912661119048	Malaysia
219	13	2016	0.01318453599	0.719223424980679	0.00002618142598039216	0.01315835456401961	Malaysia
220	13	2017	0.01330134398	0.724235411990887	0.00002647632404255319	0.01327486765595745	Malaysia
221	13	2018	0.01345479264	0.72938807812528	0.00002677463483870968	0.01342801800516129	Malaysia
222	13	2019	0.01369915819	0.734587751127645	0.00002612269337349397	0.01367303549662651	Malaysia
223	13	2020	0.01096751681	0.738743992650626	0.00002616556091954023	0.01094135124908046	Malaysia
224	13	2021	0.01409819411	0.742523828414751	0.00002645841699029126	0.01407173569300971	Malaysia
225	14	1990	0.0291383485	0.331601544442323	0.003602402250980391	0.02553594624901961	Maldives
226	14	1991	0.02976192126	0.344398606997735	0.003610125938777776	0.02615179532122222	Maldives
227	14	1992	0.03053303778	0.358252339504646	0.003606862550543477	0.02692617522945652	Maldives
228	14	1993	0.03092087503	0.372806998520911	0.003601967952708332	0.02731890707729167	Maldives
229	14	1994	0.03049139752	0.388081604129663	0.0003141798665254237	0.03017721765347458	Maldives
230	14	1995	0.02998495575999999	0.403945582505039	0.0003100410586915887	0.0296749147013084	Maldives
231	14	1996	0.02979771242999999	0.420519127829701	0.00004607742162790698	0.02975163500837208	Maldives
232	14	1997	0.02899827402	0.437436025558501	0.00003046507258426966	0.02896780894741573	Maldives
233	14	1998	0.02811728458	0.453973361371121	0.00002649157990196079	0.02809079300009804	Maldives
234	14	1999	0.0284571781	0.469338065717424	0.0000264202034375	0.0284307578965625	Maldives
235	14	2000	0.02765277361999999	0.483495670503175	0.00002621829414141414	0.02762655532585858	Maldives
236	14	2001	0.02630557171	0.495923695035155	0.00002621549951923077	0.02627935621048077	Maldives
237	14	2002	0.02473984164	0.507404859766873	0.0000262502667	0.0247135913733	Maldives
238	14	2003	0.02291928306	0.518926864396739	0.00002640120539823009	0.02289288185460177	Maldives
239	14	2004	0.02135121413	0.529910190937908	0.000026036645	0.021325177485	Maldives
240	14	2005	0.0201635427	0.53825333247429	0.00002619878952830189	0.0201373439104717	Maldives
241	14	2006	0.01939537111	0.547950411527519	0.00002610140306818182	0.01936926970693182	Maldives
242	14	2007	0.01843005139999999	0.557529246632533	0.00002595144730337078	0.01840409995269662	Maldives
243	14	2008	0.01762616326	0.566839634379964	0.00002617603396551724	0.01759998722603448	Maldives
244	14	2009	0.01623482197	0.574442059853853	0.00002640150894736842	0.01620842046105263	Maldives
245	14	2010	0.0153277911	0.581980986393534	0.00002612498206896552	0.01530166611793103	Maldives
246	14	2011	0.01441656504	0.589684459954112	0.00002633311411214953	0.01439023192588785	Maldives
247	14	2012	0.01329885428	0.596948519185372	0.00002640745435185185	0.01327244682564815	Maldives
248	14	2013	0.01278287711	0.604238519255647	0.00002655092814814815	0.01275632618185185	Maldives
249	14	2014	0.01239037826	0.611578071403856	0.0000261507449382716	0.01236422751506173	Maldives
250	14	2015	0.01198945001	0.618454389892933	0.0000262981325	0.0119631518775	Maldives
251	14	2016	0.01163323768	0.624875949954596	0.00002607920469879518	0.01160715847530121	Maldives
252	14	2017	0.01175464570999999	0.631083288156097	0.00002640866484848485	0.0117282370451515	Maldives
253	14	2018	0.01176994191	0.637205659403498	0.00002600792119047619	0.01174393398880952	Maldives
254	14	2019	0.01144973587	0.643082793641918	0.00002636233134020619	0.01142337353865979	Maldives
255	14	2020	0.01052871643	0.647608589281031	0.00002633698504504504	0.01050237944495495	Maldives
256	14	2021	0.01083173275999999	0.650886627343107	0.00002614965257425742	0.01080558310742573	Maldives
257	15	1990	0.0099211652	0.319219723709677	0.00362411420271028	0.00629705099728972	Myanmar
258	15	1991	0.00986771748	0.322034718697423	0.003630343942068965	0.006237373537931034	Myanmar
259	15	1992	0.00979624331	0.325628883748026	0.003612057826309522	0.006184185483690477	Myanmar
260	15	1993	0.00971276546	0.329707434417887	0.003612915410918366	0.006099850049081633	Myanmar
261	15	1994	0.00961610602	0.334290120297598	0.003606904284255318	0.006009201735744681	Myanmar
262	15	1995	0.00954106167	0.339590975967104	0.003607716244599999	0.005933345425400001	Myanmar
263	15	1996	0.00946474729	0.345191641257382	0.003608149432583332	0.005856597857416669	Myanmar
264	15	1997	0.0093995553	0.350892883218861	0.003607026726979165	0.005792528573020834	Myanmar
265	15	1998	0.00932864306	0.356696902058465	0.003604005039313725	0.005724638020686276	Myanmar
266	15	1999	0.00924150804	0.36303773228042	0.003608197690454544	0.005633310349545456	Myanmar
267	15	2000	0.009203053	0.370360017053284	0.003608132471803277	0.005594920528196722	Myanmar
268	15	2001	0.00914206704	0.378171980483692	0.0006576790728571426	0.008484387967142858	Myanmar
269	15	2002	0.00906392637	0.386343628220189	0.0003154595303092783	0.008748466839690721	Myanmar
270	15	2003	0.00899008703	0.395218766380276	0.0003135080806	0.0086765789494	Myanmar
271	15	2004	0.00904112921	0.40469235815513	0.0003101148520408163	0.008731014357959184	Myanmar
272	15	2005	0.00895057461	0.414662082498037	0.0000991875067	0.0088513871033	Myanmar
273	15	2006	0.00883725658	0.424705070565889	0.00003534581990196079	0.008801910760098038	Myanmar
274	15	2007	0.00863113931	0.434536927066905	0.00003015381613861386	0.008600985493861388	Myanmar
275	15	2008	0.0084298793	0.443595531234043	0.00002956098363636364	0.008400318316363637	Myanmar
276	15	2009	0.00831726148	0.451954883959276	0.0000267036786407767	0.008290557801359223	Myanmar
277	15	2010	0.00819593717	0.460180429354898	0.00002610227035087719	0.008169834899649123	Myanmar
278	15	2011	0.00820258732	0.467850871609568	0.00002613446972477064	0.00817645285027523	Myanmar
279	15	2012	0.00796493916	0.475336422547245	0.0000264345544047619	0.007938504605595238	Myanmar
280	15	2013	0.00794815206	0.482821855058075	0.00002604482912621359	0.007922107230873787	Myanmar
281	15	2014	0.00795027693999999	0.490255145456161	0.00002599975081632653	0.007924277189183664	Myanmar
282	15	2015	0.00795870111	0.497374156127321	0.00002628906268817204	0.007932412047311828	Myanmar
283	15	2016	0.00796186736	0.504115978117272	0.00002599710174757282	0.007935870258252428	Myanmar
284	15	2017	0.0079349303	0.510823431317416	0.00002602893630434782	0.007908901363695653	Myanmar
285	15	2018	0.00785262609	0.517557469010629	0.00002672369505050505	0.007825902394949496	Myanmar
286	15	2019	0.00777567675	0.524108970350153	0.00002635523378640777	0.007749321516213593	Myanmar
287	15	2020	0.00775343102	0.529434702877063	0.00002635788	0.00772707314	Myanmar
288	15	2021	0.00771966836	0.533900839611906	0.00002641703480769231	0.007693251325192308	Myanmar
289	16	1990	0.0067335782	0.510011796397722	0.00002635885354545454	0.006707219346454545	Philippines
290	16	1991	0.00629652743	0.513707183203398	0.00002651707790697674	0.006270010352093023	Philippines
291	16	1992	0.00630780085	0.517109502298333	0.0000259931115625	0.0062818077384375	Philippines
292	16	1993	0.00636008935	0.520600378172241	0.0000263434234	0.0063337459266	Philippines
293	16	1994	0.0065044282	0.524613606961947	0.0000262229298	0.006478205270199999	Philippines
294	16	1995	0.00659370663	0.528827907097189	0.00002654304741573034	0.006567163582584269	Philippines
295	16	1996	0.00672358834999999	0.532938848718821	0.00002625879696969697	0.006697329553030293	Philippines
296	16	1997	0.00662764851	0.536589867582292	0.00002610845488888889	0.00660154005511111	Philippines
297	16	1998	0.00664633046	0.539496470377039	0.00002604763019417476	0.006620282829805825	Philippines
298	16	1999	0.0064324748	0.542257968063782	0.00002616546130434783	0.006406309338695652	Philippines
299	16	2000	0.00634322529	0.544997722532077	0.00002607717413793104	0.006317148115862069	Philippines
300	16	2001	0.00637679687	0.547409431560733	0.00002658250146788991	0.00635021436853211	Philippines
301	16	2002	0.00632834259	0.549521153378409	0.00002628256432692308	0.006302060025673077	Philippines
302	16	2003	0.0061427165	0.551567967518738	0.00002625659375	0.00611645990625	Philippines
303	16	2004	0.00600775417	0.553704287358934	0.00002656387395604396	0.005981190296043956	Philippines
304	16	2005	0.00613005918999999	0.555664102826939	0.0000264760565	0.00610358313349999	Philippines
305	16	2006	0.00617589192	0.557976265254754	0.00002622754052083333	0.006149664379479167	Philippines
306	16	2007	0.0060679808	0.560822023745201	0.00002643153632653061	0.00604154926367347	Philippines
307	16	2008	0.00615046952	0.563974721376474	0.00002663400775510204	0.006123835512244898	Philippines
308	16	2009	0.00611660502	0.567355819963632	0.00002659061570093458	0.006090014404299065	Philippines
309	16	2010	0.00601756761	0.571765888250344	0.00002614360475247525	0.005991424005247525	Philippines
310	16	2011	0.0060115697	0.577240283466517	0.00002616859137614679	0.005985401108623853	Philippines
311	16	2012	0.00599306727	0.58376762501942	0.00002656432565217391	0.005966502944347826	Philippines
312	16	2013	0.00592324561	0.590837549266941	0.00002633247886597938	0.00589691313113402	Philippines
313	16	2014	0.00583214035	0.598384520042983	0.0000262297665	0.0058059105835	Philippines
314	16	2015	0.00589873323	0.606215624393378	0.00002598157252631579	0.005872751657473684	Philippines
315	16	2016	0.00583325821	0.614224960974851	0.00002629677623655914	0.005806961433763441	Philippines
316	16	2017	0.0057150873	0.622315028960912	0.00002600998461538461	0.005689077315384616	Philippines
317	16	2018	0.00567318292	0.630464275930184	0.00002644266849462366	0.005646740251505376	Philippines
318	16	2019	0.00568169471	0.638547384381803	0.0000265869746	0.0056551077354	Philippines
319	16	2020	0.00562415137	0.644867233233664	0.00002599887095744681	0.005598152499042553	Philippines
320	16	2021	0.00549704192	0.651219328702707	0.00002642877132075472	0.005470613148679245	Philippines
321	17	1990	0.01904282881	0.522622552851521	0.00002658656134831461	0.01901624224865169	Sri Lanka
322	17	1991	0.01675673577	0.528239202759485	0.00002657355719626168	0.01673016221280374	Sri Lanka
323	17	1992	0.01621363198	0.533345535471094	0.00002624583855555556	0.01618738614144444	Sri Lanka
324	17	1993	0.01475084548	0.538891102297622	0.00002640972402173913	0.01472443575597826	Sri Lanka
325	17	1994	0.01501644621	0.545124551180714	0.00002653413282608696	0.01498991207717391	Sri Lanka
326	17	1995	0.01579427844	0.551744058346111	0.00002625770731481481	0.01576802073268518	Sri Lanka
327	17	1996	0.01600196726	0.558938887614985	0.00002645244557522124	0.01597551481442478	Sri Lanka
328	17	1997	0.01733911905999999	0.566128422363729	0.00002640661340659341	0.0173127124465934	Sri Lanka
329	17	1998	0.01638361909	0.572326186668561	0.00002639955079646018	0.01635721953920354	Sri Lanka
330	17	1999	0.01644422648	0.57763004764168	0.00002561924764705882	0.01641860723235294	Sri Lanka
331	17	2000	0.01651752419	0.582942637570578	0.00002648346635294118	0.01649104072364706	Sri Lanka
332	17	2001	0.01536050265	0.587556599070554	0.00002622594391304348	0.01533427670608696	Sri Lanka
333	17	2002	0.01521493771	0.59235912694583	0.00002632245327272727	0.01518861525672727	Sri Lanka
334	17	2003	0.01636458397	0.597410284061105	0.00002619375493975904	0.01633839021506024	Sri Lanka
335	17	2004	0.01707433271	0.60225006214936	0.00002639539964285714	0.01704793731035715	Sri Lanka
336	17	2005	0.01868908755	0.606906655593188	0.00002616740065934066	0.01866292014934066	Sri Lanka
337	17	2006	0.02013073639	0.611807083317854	0.00002614687885416667	0.02010458951114583	Sri Lanka
338	17	2007	0.02080828984	0.616979265050006	0.00002643068196078431	0.02078185915803922	Sri Lanka
339	17	2008	0.02183569925	0.622414317259024	0.00002599252912621359	0.02180970672087379	Sri Lanka
340	17	2009	0.02086169471	0.628149630493025	0.00002648054074468085	0.02083521416925532	Sri Lanka
341	17	2010	0.02134794262	0.634263123413356	0.00002648228447368421	0.02132146033552632	Sri Lanka
342	17	2011	0.02233653398	0.640799571244289	0.00002661461715789474	0.0223099193628421	Sri Lanka
343	17	2012	0.02214487212	0.648049815659369	0.00002622451973913043	0.02211864760026087	Sri Lanka
344	17	2013	0.02210468966	0.655435837718287	0.00002665849076923077	0.02207803116923077	Sri Lanka
345	17	2014	0.02204304588	0.662782434226903	0.0000263137795	0.0220167321005	Sri Lanka
346	17	2015	0.02138574059	0.669760291875565	0.00002610144478723404	0.02135963914521277	Sri Lanka
347	17	2016	0.02005369142	0.67627744148358	0.00002613329076190476	0.02002755812923809	Sri Lanka
348	17	2017	0.01946056211	0.682405274024772	0.00002585497158536586	0.01943470713841463	Sri Lanka
349	17	2018	0.01848661679	0.688125858195178	0.00002637375576923077	0.01846024303423077	Sri Lanka
350	17	2019	0.01720762365	0.69351606326589	0.00002616653056179775	0.0171814571194382	Sri Lanka
351	17	2020	0.01504227432	0.697648535082413	0.0000261735303125	0.0150161007896875	Sri Lanka
352	17	2021	0.01595013091	0.70153493519423	0.0000260840529	0.0159240468571	Sri Lanka
353	18	1990	0.03247208153999999	0.506644860754466	0.00002651756494845361	0.03244556397505154	Thailand
354	18	1991	0.03424681422	0.515911465809998	0.00002631908660194175	0.03422049513339805	Thailand
355	18	1992	0.03585474783	0.525161868897941	0.00002624354515789474	0.03582850428484211	Thailand
356	18	1993	0.03715013720999999	0.534303709087494	0.0000261952287755102	0.03712394198122448	Thailand
357	18	1994	0.03796706421	0.543325546554827	0.00002604077971153846	0.03794102343028846	Thailand
358	18	1995	0.03906907686	0.552452208814004	0.00002630584029126214	0.03904277101970874	Thailand
359	18	1996	0.03873048288	0.561302486534141	0.00002635447375	0.03870412840625	Thailand
360	18	1997	0.0324204108	0.568449492093676	0.00002629882280487805	0.03239411197719512	Thailand
361	18	1998	0.03352054478	0.573817902004847	0.00002621124788990826	0.03349433353211009	Thailand
362	18	1999	0.03296344082999999	0.578854167794919	0.00002631100736363636	0.03293712982263635	Thailand
363	18	2000	0.03071378458	0.58350091705013	0.00002635915431578947	0.03068742542568421	Thailand
364	18	2001	0.02722868689999999	0.587661560775708	0.00002639600775510204	0.02720229089224489	Thailand
365	18	2002	0.02672293717	0.59175909789129	0.00002652853228070175	0.0266964086377193	Thailand
366	18	2003	0.02553023711	0.596048920136592	0.00002661608534090909	0.02550362102465909	Thailand
367	18	2004	0.02498374213	0.600520665140167	0.00002636419627906977	0.02495737793372093	Thailand
368	18	2005	0.02437226276	0.605040775160747	0.00002606262858585858	0.02434620013141414	Thailand
369	18	2006	0.02324189163	0.610356678024317	0.00002648814446808511	0.02321540348553192	Thailand
370	18	2007	0.02238463492	0.616368591131489	0.0000263024902970297	0.02235833242970297	Thailand
371	18	2008	0.0214860516	0.621067542847306	0.00002613683752808989	0.02145991476247191	Thailand
372	18	2009	0.02035332714	0.624329070216978	0.00002630223966386555	0.02032702490033613	Thailand
373	18	2010	0.02012124186999999	0.62858943983977	0.00002641549524271845	0.02009482637475727	Thailand
374	18	2011	0.01931643424	0.633226727672561	0.00002638826186046512	0.01929004597813953	Thailand
375	18	2012	0.01857356605	0.638410972213962	0.00002636949868131868	0.01854719655131868	Thailand
376	18	2013	0.01788592637	0.643672915801455	0.00002611829835051546	0.01785980807164948	Thailand
377	18	2014	0.01801507136	0.648772057471972	0.00002615032990654206	0.01798892103009346	Thailand
378	18	2015	0.01820330894	0.654015622617677	0.00002621477918181818	0.01817709416081818	Thailand
379	18	2016	0.01833444396	0.659369302952365	0.00002641022225806452	0.01830803373774193	Thailand
380	18	2017	0.01821436422	0.664804133690469	0.00002614657173469388	0.01818821764826531	Thailand
381	18	2018	0.01824488877	0.670225586853729	0.00002609121385416667	0.01821879755614583	Thailand
382	18	2019	0.01865680549	0.675273900833315	0.00002609843732558139	0.01863070705267442	Thailand
383	18	2020	0.01863570496	0.679119989171207	0.00002623777807339449	0.0186094671819266	Thailand
384	18	2021	0.01876156731	0.682547932974593	0.00002618245566037736	0.01873538485433962	Thailand
385	19	1990	0.00644893063999999	0.262468083434918	0.003729541447669902	0.002719389192330088	Timor-Leste
386	19	1991	0.00646996302	0.270943348789144	0.00373061257070707	0.00273935044929293	Timor-Leste
387	19	1992	0.00649786269	0.279916760012752	0.003731046072021276	0.002766816617978724	Timor-Leste
388	19	1993	0.00650784991999999	0.289266628937942	0.003731465124615384	0.002776384795384606	Timor-Leste
389	19	1994	0.00646794696	0.298763188841394	0.003756338369895832	0.002711608590104168	Timor-Leste
390	19	1995	0.00642954093	0.308018683645478	0.003734571854395604	0.002694969075604396	Timor-Leste
391	19	1996	0.0062915416	0.317588750054214	0.003630065984343434	0.002661475615656566	Timor-Leste
392	19	1997	0.00615334839	0.326705373863583	0.003616523645754716	0.002536824744245283	Timor-Leste
393	19	1998	0.00620600513	0.334894497001343	0.003603597341538461	0.002602407788461539	Timor-Leste
394	19	1999	0.00625179928999999	0.339252140436899	0.003606773786624999	0.002645025503374991	Timor-Leste
395	19	2000	0.00626012279	0.343793649201481	0.003611020128484846	0.002649102661515154	Timor-Leste
396	19	2001	0.00627319892	0.349490320159863	0.003607723741348313	0.002665475178651686	Timor-Leste
397	19	2002	0.0062711084	0.354162019516716	0.003609143466874998	0.002661964933125002	Timor-Leste
398	19	2003	0.0063876713	0.35844002540281	0.003605756686578946	0.002781914613421054	Timor-Leste
399	19	2004	0.00640970533999999	0.362687998477417	0.003604203738817203	0.002805501601182787	Timor-Leste
400	19	2005	0.00645561338	0.366913584279333	0.003604055129999999	0.002851558250000001	Timor-Leste
401	19	2006	0.00657114891	0.370654092006941	0.003604935013214285	0.002966213896785715	Timor-Leste
402	19	2007	0.00671883198	0.375390767982559	0.001182003323563218	0.005536828656436782	Timor-Leste
403	19	2008	0.00690600096999999	0.381227527778766	0.0003474789345360825	0.006558522035463908	Timor-Leste
404	19	2009	0.0072452024	0.387944823498752	0.0003152243612149533	0.006929978038785047	Timor-Leste
405	19	2010	0.00750694009	0.394887019369648	0.0003141781462650603	0.00719276194373494	Timor-Leste
406	19	2011	0.00790707974	0.401872356301348	0.0003093420790322581	0.007597737660967742	Timor-Leste
407	19	2012	0.00823509536	0.408910300117845	0.0003105620279166667	0.007924533332083334	Timor-Leste
408	19	2013	0.00859649085	0.41521787782997	0.00008104715147058823	0.00851544369852941	Timor-Leste
409	19	2014	0.0088164826	0.421155537971188	0.00003633970726190476	0.008780142892738095	Timor-Leste
410	19	2015	0.00893447184	0.426383620035982	0.00004329169972222222	0.008891180140277778	Timor-Leste
411	19	2016	0.00898660441999999	0.431207272013621	0.00003506650504854369	0.008951537914951447	Timor-Leste
412	19	2017	0.00910110376	0.434519733594658	0.00002990551918604651	0.009071198240813953	Timor-Leste
413	19	2018	0.00912184023	0.437018662969572	0.00003011880530973451	0.009091721424690266	Timor-Leste
414	19	2019	0.00914178094	0.44019584549571	0.00002992101127272727	0.009111859928727272	Timor-Leste
415	19	2020	0.00909340603	0.442349336035765	0.00002994723558139535	0.009063458794418605	Timor-Leste
416	19	2021	0.00905308194	0.444667618881833	0.00002696638421568627	0.009026115555784314	Timor-Leste
417	20	1990	0.01226036634	0.407630047693296	0.0003101363920792079	0.01195022994792079	Viet Nam
418	20	1991	0.01248346072	0.413217249557429	0.00007619748742574258	0.01240726323257426	Viet Nam
419	20	1992	0.01265063296	0.419781657140794	0.00005356256141509434	0.0125970703985849	Viet Nam
420	20	1993	0.01306315225	0.427072184949202	0.00003520891094339623	0.0130279433390566	Viet Nam
421	20	1994	0.0134396113	0.435106272492167	0.00002994751580952381	0.01340966378419048	Viet Nam
422	20	1995	0.01382753407	0.443858785203356	0.00003015437632	0.01379737969368	Viet Nam
423	20	1996	0.01445538564	0.453102410398964	0.0000268892823	0.0144284963577	Viet Nam
424	20	1997	0.01457698859	0.462853518365539	0.000026335575	0.014550653015	Viet Nam
425	20	1998	0.01473040957	0.47247889159957	0.00002628142398230089	0.0147041281460177	Viet Nam
426	20	1999	0.0149396723	0.48144577410536	0.00002639639729166667	0.01491327590270833	Viet Nam
427	20	2000	0.01517743666	0.489802045414549	0.00002653509333333333	0.01515090156666667	Viet Nam
428	20	2001	0.0154218978	0.497630349065707	0.0000260472872631579	0.01539585051273684	Viet Nam
429	20	2002	0.01551873566	0.505453447065355	0.00002662451941176471	0.01549211114058823	Viet Nam
430	20	2003	0.01569835378	0.513367511118634	0.00002629763163043478	0.01567205614836957	Viet Nam
431	20	2004	0.01591804301999999	0.521229389687461	0.00002651601742268041	0.01589152700257731	Viet Nam
432	20	2005	0.01618380043	0.528956332075378	0.0000265159095	0.0161572845205	Viet Nam
433	20	2006	0.01615189493	0.53630065301368	0.0000260692502970297	0.01612582567970297	Viet Nam
434	20	2007	0.01621480043	0.543342652110377	0.00002603504642857143	0.01618876538357143	Viet Nam
435	20	2008	0.01625794001	0.550127119086299	0.00002624637111111111	0.01623169363888889	Viet Nam
436	20	2009	0.01635342002	0.55645594448371	0.00002611160414893617	0.01632730841585106	Viet Nam
437	20	2010	0.01644155758	0.562768571224979	0.00002663425469387755	0.01641492332530612	Viet Nam
438	20	2011	0.01660850084	0.568945458254757	0.00002637530241758242	0.01658212553758242	Viet Nam
439	20	2012	0.01665060263999999	0.575078671720175	0.00002652549669811321	0.01662407714330188	Viet Nam
440	20	2013	0.01672983648	0.581029214733769	0.00002610587265306122	0.01670373060734694	Viet Nam
441	20	2014	0.01701797491	0.586913814919078	0.00002623722462962963	0.01699173768537037	Viet Nam
442	20	2015	0.01707791055	0.592849573281283	0.00002616506195652174	0.01705174548804348	Viet Nam
443	20	2016	0.01698266563	0.598849485299412	0.00002624529463636364	0.01695642033536364	Viet Nam
444	20	2017	0.01692999756	0.605019420569412	0.00002629449518518518	0.01690370306481482	Viet Nam
445	20	2018	0.01680279525	0.611351406113218	0.00002609294049382716	0.01677670230950617	Viet Nam
446	20	2019	0.01674922848	0.6177338152062	0.00002619198825688074	0.01672303649174312	Viet Nam
447	20	2020	0.01679515837	0.623090320139283	0.00002641685391752577	0.01676874151608248	Viet Nam
448	20	2021	0.01664896912	0.627933720680671	0.00002608628890243902	0.01662288283109756	Viet Nam
449	22	1990	0.01041667849	0.53464890774309	0.00002612665585858586	0.01039055183414141	Fiji
450	22	1991	0.0105101702	0.538778259951718	0.00002644990226415094	0.01048372029773585	Fiji
451	22	1992	0.01053421916	0.543188551973659	0.0000261965585	0.0105080226015	Fiji
452	22	1993	0.01063072248	0.547776473718793	0.00002594472942857143	0.01060477775057143	Fiji
453	22	1994	0.01077423517	0.552849019704515	0.0000261534387735849	0.01074808173122642	Fiji
454	22	1995	0.01081666043	0.558530972290103	0.0000261500012962963	0.0107905104287037	Fiji
455	22	1996	0.01087788977	0.565041878958725	0.0000261281484375	0.0108517616215625	Fiji
456	22	1997	0.01069314226	0.571187752703497	0.00002607930778846154	0.01066706295221154	Fiji
457	22	1998	0.00990621455	0.577172353765379	0.00002643685627659574	0.009879777693723404	Fiji
458	22	1999	0.0103193136	0.583573942431191	0.00002643775182692308	0.01029287584817308	Fiji
459	22	2000	0.01056363941	0.589196631128333	0.00002660436445652174	0.01053703504554348	Fiji
460	22	2001	0.01037587078	0.59449741944042	0.00002590455611111111	0.01034996622388889	Fiji
461	22	2002	0.0102164833	0.59932203091066	0.00002628325669811321	0.01019020004330189	Fiji
462	22	2003	0.00953938115	0.603489622121197	0.00002644821852272727	0.009512932931477272	Fiji
463	22	2004	0.00930725626	0.607544889853603	0.00002596464119266055	0.00928129161880734	Fiji
464	22	2005	0.01097836506	0.610812943594047	0.00002623271070588235	0.01095213234929412	Fiji
465	22	2006	0.01232531261	0.613932767413255	0.0000260588463963964	0.0122992537636036	Fiji
466	22	2007	0.0151021766	0.616582915169589	0.00002648134431578947	0.01507569525568421	Fiji
467	22	2008	0.01705569699	0.618958809102014	0.00002644123666666667	0.01702925575333333	Fiji
468	22	2009	0.01824872431	0.620883465082065	0.00002617826885416667	0.01822254604114583	Fiji
469	22	2010	0.01922650829	0.62330878605608	0.0000266443625	0.0191998639275	Fiji
470	22	2011	0.01952953215	0.626438251319165	0.00002621308888888889	0.01950331906111111	Fiji
471	22	2012	0.01933086845	0.629881334893454	0.00002636205088888889	0.01930450639911111	Fiji
472	22	2013	0.01862422053	0.634278114312534	0.00002635636195876289	0.01859786416804124	Fiji
473	22	2014	0.0182400652	0.6393900664467	0.00002634501465346535	0.01821372018534653	Fiji
474	22	2015	0.01780609801	0.645026352546626	0.00002632785901785714	0.01777977015098214	Fiji
475	22	2016	0.01733503939	0.650742680102873	0.00002613078691588785	0.01730890860308411	Fiji
476	22	2017	0.01701598321	0.656464010258719	0.00002607914029411765	0.01698990406970588	Fiji
477	22	2018	0.01666044761	0.661991453647996	0.00002611777307692308	0.01663432983692308	Fiji
478	22	2019	0.01626544706	0.667060979290814	0.00002613611317757009	0.01623931094682243	Fiji
479	22	2020	0.01611860323	0.671431490601499	0.00002620091685483871	0.01609240231314516	Fiji
480	22	2021	0.0158906486	0.675051630810876	0.00002658779225806452	0.01586406080774194	Fiji
481	23	1990	0.00002880154	0.410389821247376	0.00002880154	0	Kiribati
482	23	1991	0.00002981887	0.412884199130178	0.00002924817268292683	5.706973170731699e-7	Kiribati
483	23	1992	0.00003103065	0.415577609430112	0.0000294023568	0.000001628293199999997	Kiribati
484	23	1993	0.00003262496	0.418481660624087	0.00002973799897727273	0.000002886961022727274	Kiribati
485	23	1994	0.00003426199	0.421716217125176	0.00002973824507936508	0.000004523744920634922	Kiribati
486	23	1995	0.0000369962	0.425024354020195	0.00002984881590909091	0.000007147384090909093	Kiribati
487	23	1996	0.00003908049	0.428300682254543	0.00002997177582278481	0.000009108714177215188	Kiribati
488	23	1997	0.00004165468	0.431641940565898	0.00003010820506849315	0.00001154647493150685	Kiribati
489	23	1998	0.00004428079	0.435741904126434	0.00003016334215909091	0.00001411744784090909	Kiribati
490	23	1999	0.00005113011	0.439692923227333	0.00003024228821428572	0.00002088782178571428	Kiribati
491	23	2000	0.00002435475	0.444436339062538	0.00002435475	0	Kiribati
492	23	2001	0.00002757646	0.448782300735609	0.000025844790875	0.000001731669125	Kiribati
493	23	2002	0.00002848706	0.453462297779448	0.00002614399746666667	0.000002343062533333334	Kiribati
494	23	2003	0.00002907164	0.458208373737044	0.00002623176085714286	0.000002839879142857144	Kiribati
495	23	2004	0.00002934938	0.462336213231137	0.00002630789564705882	0.000003041484352941174	Kiribati
496	23	2005	0.00002973965	0.466722276344394	0.00002594869351351351	0.000003790956486486486	Kiribati
497	23	2006	0.00002983153	0.470557196660738	0.00002628779873015873	0.000003543731269841274	Kiribati
498	23	2007	0.00002996808	0.474227450118041	0.00002655353367647059	0.000003414546323529413	Kiribati
499	23	2008	0.00003028923	0.47720193306214	0.000026312389625	0.000003976840375	Kiribati
500	23	2009	0.0000302034	0.480035601443872	0.00002621578113924051	0.000003987618860759497	Kiribati
501	23	2010	0.00003025052	0.482447689410665	0.00002632641206185567	0.000003924107938144329	Kiribati
502	23	2011	0.00003030901	0.485028211089828	0.00002645061309859155	0.000003858396901408454	Kiribati
503	23	2012	0.00003035788	0.488175863692029	0.00002632877927835051	0.000004029100721649488	Kiribati
504	23	2013	0.00003035718	0.491880767182311	0.00002643559347368421	0.000003921586526315792	Kiribati
505	23	2014	0.00003043481	0.495317241227584	0.00002649033623529412	0.00000394447376470588	Kiribati
506	23	2015	0.00003107006	0.500059699036215	0.000025991465375	0.000005078594625000004	Kiribati
507	23	2016	0.00003131257	0.505207837257253	0.00002648387786666667	0.000004828692133333335	Kiribati
508	23	2017	0.00003151773	0.510019240979789	0.00002622105674698795	0.000005296673253012047	Kiribati
509	23	2018	0.00003165142	0.514810383548853	0.00002653127319444444	0.000005120146805555558	Kiribati
510	23	2019	0.00003183555	0.519441321098362	0.00002612355578947368	0.000005711994210526318	Kiribati
511	23	2020	0.00003205764	0.523454113096381	0.00002709768803030303	0.000004959951969696968	Kiribati
512	23	2021	0.00003225382999999999	0.527186582842681	0.0000268117862962963	0.000005442043703703698	Kiribati
513	24	1990	0.00971822521	0.430839288199048	0.00003248539436893204	0.009685739815631068	Marshall Islands
514	24	1991	0.01009782641	0.435571411977162	0.00002972777609756098	0.01006809863390244	Marshall Islands
515	24	1992	0.01066636260999999	0.440491018138956	0.00003024580965909091	0.0106361168003409	Marshall Islands
516	24	1993	0.01070855911	0.445479084259875	0.0000268329167	0.0106817261933	Marshall Islands
517	24	1994	0.00811782784	0.450848221273844	0.00002618698904761905	0.00809164085095238	Marshall Islands
518	24	1995	0.0085979881	0.45685967435209	0.00002613127741935484	0.008571856822580645	Marshall Islands
519	24	1996	0.00884014871	0.461209430189201	0.00002595311529411765	0.008814195594705882	Marshall Islands
520	24	1997	0.00926159321	0.464752728246042	0.00002649691978947368	0.009235096290210527	Marshall Islands
521	24	1998	0.00955697605	0.468133032354917	0.00002606190721153846	0.009530914142788463	Marshall Islands
522	24	1999	0.00988470300999999	0.471292726535272	0.00002613724795918367	0.009858565762040807	Marshall Islands
523	24	2000	0.01048407416	0.474562536385418	0.00002632456772727273	0.01045774959227273	Marshall Islands
524	24	2001	0.01089150036	0.478588316369524	0.00002652209202020202	0.0108649782679798	Marshall Islands
525	24	2002	0.0110648392	0.482776259493159	0.00002645942633928572	0.01103837977366071	Marshall Islands
526	24	2003	0.01120296208	0.486248620277286	0.00002586101699029126	0.01117710106300971	Marshall Islands
527	24	2004	0.01123302967	0.489573077431328	0.00002635701614678899	0.01120667265385321	Marshall Islands
528	24	2005	0.01130819238	0.49327139054966	0.00002598362148148148	0.01128220875851852	Marshall Islands
529	24	2006	0.01130849991	0.497456174718598	0.00002608241147058824	0.01128241749852941	Marshall Islands
530	24	2007	0.01120173307	0.502250042471655	0.00002612765255813954	0.01117560541744186	Marshall Islands
531	24	2008	0.01129503551	0.506359587700651	0.00002638563720930232	0.0112686498727907	Marshall Islands
532	24	2009	0.01128835256	0.510794535917681	0.0000263061794	0.0112620463806	Marshall Islands
533	24	2010	0.0113607982	0.51608513761736	0.00002631052469387755	0.01133448767530612	Marshall Islands
534	24	2011	0.01107329369	0.521177086955837	0.00002646527255555556	0.01104682841744444	Marshall Islands
535	24	2012	0.01082617503	0.526042019095978	0.00002625630033898305	0.01079991872966102	Marshall Islands
536	24	2013	0.0106305789	0.531446300319586	0.00002595632471264368	0.01060462257528736	Marshall Islands
537	24	2014	0.01046162359	0.536640130947104	0.00002622777740384615	0.01043539581259615	Marshall Islands
538	24	2015	0.01050364727	0.541793166838195	0.00002628385609195402	0.01047736341390804	Marshall Islands
539	24	2016	0.01025748927	0.546782936000428	0.00002619508947368421	0.01023129418052632	Marshall Islands
540	24	2017	0.01001640327	0.55206515210282	0.00002641470485981308	0.009989988565140186	Marshall Islands
541	24	2018	0.00975858774	0.557599278468739	0.0000265374112745098	0.00973205032872549	Marshall Islands
542	24	2019	0.00953478203	0.563428749789962	0.0000263037827184466	0.009508478247281552	Marshall Islands
543	24	2020	0.00943955409999999	0.568837509186186	0.00002629174508474576	0.009413262354915245	Marshall Islands
544	24	2021	0.00930287017	0.574091128177309	0.0000262780308	0.009276592139199999	Marshall Islands
545	25	1990	0.00959533405	0.462511616715497	0.0000261830414	0.009569151008599999	Micronesia (Federated States of)
546	25	1991	0.00971538846	0.468144831239529	0.00002647057903614458	0.009688917880963856	Micronesia (Federated States of)
547	25	1992	0.0097602212	0.473792936437038	0.00002668580108910891	0.009733535398910892	Micronesia (Federated States of)
548	25	1993	0.00977858035999999	0.479939595446532	0.00002634554863157895	0.009752234811368412	Micronesia (Federated States of)
549	25	1994	0.00982576652	0.485300005800881	0.00002615880776595745	0.009799607712234043	Micronesia (Federated States of)
550	25	1995	0.00994521628	0.491015185412641	0.00002641360094736842	0.009918802679052633	Micronesia (Federated States of)
551	25	1996	0.00991724252	0.495570308271861	0.00002617530882978723	0.009891067211170211	Micronesia (Federated States of)
552	25	1997	0.0098623866	0.499110105936474	0.0000262675661	0.0098361190339	Micronesia (Federated States of)
553	25	1998	0.00979958792999999	0.5028615644834	0.00002626267308510638	0.009773325256914885	Micronesia (Federated States of)
554	25	1999	0.00977414209	0.506663430751627	0.00002617380067307692	0.009747968289326923	Micronesia (Federated States of)
555	25	2000	0.00998169145	0.511004227582949	0.00002645061033613446	0.009955240839663865	Micronesia (Federated States of)
556	25	2001	0.01003860353	0.515316814346477	0.00002632105079646018	0.01001228247920354	Micronesia (Federated States of)
557	25	2002	0.00988259788999999	0.519545671945836	0.00002595328556701031	0.00985664460443298	Micronesia (Federated States of)
558	25	2003	0.00973534408	0.523829598854531	0.00002596293835051546	0.009709381141649483	Micronesia (Federated States of)
559	25	2004	0.00957276365	0.527610964634803	0.00002662921045454546	0.009546134439545455	Micronesia (Federated States of)
560	25	2005	0.0094639019	0.531703321036516	0.00002628828181818182	0.00943761361818182	Micronesia (Federated States of)
561	25	2006	0.00939354084	0.535718681873052	0.00002612436022727273	0.009367416479772728	Micronesia (Federated States of)
562	25	2007	0.00937888371	0.53943146430145	0.0000263336983	0.009352550011700001	Micronesia (Federated States of)
563	25	2008	0.0094130267	0.542766353836032	0.00002651292520408163	0.00938651377479592	Micronesia (Federated States of)
564	25	2009	0.00944174306	0.546275496220168	0.00002655528509259259	0.009415187774907408	Micronesia (Federated States of)
565	25	2010	0.00952370732	0.550122546321787	0.00002583224836956522	0.009497875071630435	Micronesia (Federated States of)
566	25	2011	0.00942190305	0.554240410692063	0.00002635164810810811	0.009395551401891892	Micronesia (Federated States of)
567	25	2012	0.00928759353	0.557965852891456	0.00002652396788888889	0.009261069562111111	Micronesia (Federated States of)
568	25	2013	0.00920396328	0.561082820885874	0.00002612453955357143	0.009177838740446429	Micronesia (Federated States of)
569	25	2014	0.00914670643	0.563840029745074	0.00002615676928571428	0.009120549660714286	Micronesia (Federated States of)
570	25	2015	0.00921757562	0.567151341569495	0.00002619876716216216	0.009191376852837838	Micronesia (Federated States of)
571	25	2016	0.00910256942	0.570458101091096	0.00002625574782608696	0.009076313672173913	Micronesia (Federated States of)
572	25	2017	0.0088870273	0.574039832793086	0.00002618591619047619	0.008860841383809524	Micronesia (Federated States of)
573	25	2018	0.00871553722	0.577555080818811	0.00002652769154545455	0.008689009528454545	Micronesia (Federated States of)
574	25	2019	0.00859075004	0.581195254501754	0.0000263284913592233	0.008564421548640776	Micronesia (Federated States of)
575	25	2020	0.00855199387	0.584527228769055	0.00002632656821052631	0.008525667301789474	Micronesia (Federated States of)
576	25	2021	0.00846319066999999	0.587534967103163	0.00002681646144	0.00843637420855999	Micronesia (Federated States of)
577	26	1990	0.00359249966	0.310668628637835	0.00359249966	0	Papua New Guinea
578	26	1991	0.00362131858	0.314967305387282	0.003605418486206896	0.00001590009379310361	Papua New Guinea
579	26	1992	0.00364257970999999	0.319530259271955	0.00360851160445783	0.00003406810554216046	Papua New Guinea
580	26	1993	0.00364967333999999	0.32500598378048	0.003605522417011493	0.00004415092298849744	Papua New Guinea
581	26	1994	0.00365200881999999	0.330664467960637	0.003611740111590907	0.00004026870840908312	Papua New Guinea
582	26	1995	0.00375103326	0.335421285048649	0.003604740197435896	0.0001462930625641037	Papua New Guinea
583	26	1996	0.00380040843	0.340348698133771	0.003605854237920791	0.0001945541920792093	Papua New Guinea
584	26	1997	0.00383418551	0.344258324561358	0.003606644381599999	0.0002275411284000011	Papua New Guinea
585	26	1998	0.00389215565	0.347801407739934	0.00360504345352941	0.0002871121964705898	Papua New Guinea
586	26	1999	0.0039558	0.351250620970096	0.003608615460412369	0.0003471845395876306	Papua New Guinea
587	26	2000	0.00410735695	0.354135790847746	0.003604900620961537	0.0005024563290384628	Papua New Guinea
588	26	2001	0.00421071756999999	0.356588986333728	0.003607022697608694	0.000603694872391296	Papua New Guinea
589	26	2002	0.00424017543	0.358572086402703	0.003607345189807691	0.0006328302401923083	Papua New Guinea
590	26	2003	0.00421556716	0.360736816415114	0.003603265748942307	0.0006123014110576935	Papua New Guinea
591	26	2004	0.00418079455	0.36282754151245	0.003605208389230768	0.000575586160769232	Papua New Guinea
592	26	2005	0.00420612391	0.365294964904992	0.003605685957058822	0.0006004379529411775	Papua New Guinea
593	26	2006	0.00420773661	0.367826759122837	0.003605989317058822	0.000601747292941178	Papua New Guinea
594	26	2007	0.00412886441	0.370794146921454	0.003605270942333332	0.0005235934676666686	Papua New Guinea
595	26	2008	0.00407597169	0.37342620922524	0.001962655943636362	0.002113315746363638	Papua New Guinea
596	26	2009	0.00399420573	0.376528284761462	0.0008282054540196077	0.003166000275980393	Papua New Guinea
597	26	2010	0.00405334938	0.380286777637627	0.0006589947050526315	0.003394354674947368	Papua New Guinea
598	26	2011	0.00412795706999999	0.383587539302927	0.0003911852547058824	0.003736771815294108	Papua New Guinea
599	26	2012	0.00408728583	0.386781027656579	0.0003139330843636364	0.003773352745636363	Papua New Guinea
600	26	2013	0.00403182878	0.389926437008588	0.000314076257	0.003717752523	Papua New Guinea
601	26	2014	0.00400746809	0.394004571266826	0.0003146267915384613	0.003692841298461539	Papua New Guinea
602	26	2015	0.00408616542	0.398285863731033	0.0003144556399999999	0.00377170978	Papua New Guinea
603	26	2016	0.00407531237	0.402407266844816	0.0003106348847619048	0.003764677485238095	Papua New Guinea
604	26	2017	0.00407801351	0.406153435448224	0.0003109015382300885	0.003767111971769911	Papua New Guinea
605	26	2018	0.00406294774	0.409165082697567	0.000308766015	0.003754181725000001	Papua New Guinea
606	26	2019	0.00404700922	0.412311146526574	0.0001415713726436782	0.003905437847356322	Papua New Guinea
607	26	2020	0.00403563836	0.415186878578667	0.00008760538021978022	0.003948032979780219	Papua New Guinea
608	26	2021	0.00395209247	0.417797443084353	0.00006747811242105263	0.003884614357578947	Papua New Guinea
609	27	1990	0.00265419698	0.48749142771166	0.00002673893253164557	0.002627458047468354	Samoa
610	27	1991	0.00262686501	0.490987145586308	0.00002633548037735849	0.002600529529622642	Samoa
611	27	1992	0.00257527362	0.494027447933208	0.00002650274489130435	0.002548770875108696	Samoa
612	27	1993	0.0025327733	0.497079263536296	0.0000264739125	0.0025062993875	Samoa
613	27	1994	0.00249974037999999	0.499484836329879	0.00002634182494736842	0.002473398555052622	Samoa
614	27	1995	0.00252482507	0.502369734936465	0.00002670155468354431	0.002498123515316455	Samoa
615	27	1996	0.00250074031	0.505778026475631	0.00002613543211764706	0.002474604877882353	Samoa
616	27	1997	0.00245158332	0.509096382265271	0.00002615078288659794	0.002425432537113402	Samoa
617	27	1998	0.00240205441	0.512367565788016	0.0000261183155	0.0023759360945	Samoa
618	27	1999	0.00236841113	0.515409049865666	0.00002636352424242424	0.002342047605757575	Samoa
619	27	2000	0.0023931426	0.518902326533937	0.00002631989630952381	0.002366822703690476	Samoa
620	27	2001	0.0023822399	0.522971625527944	0.0000262650684057971	0.002355974831594203	Samoa
621	27	2002	0.00234169146	0.527242669970423	0.00002633820114942529	0.002315353258850575	Samoa
622	27	2003	0.00233055812	0.531603736377418	0.00002635032048543689	0.002304207799514563	Samoa
623	27	2004	0.00229978677	0.53600327592574	0.00002664809763157895	0.002273138672368421	Samoa
624	27	2005	0.00228087593	0.540557907991258	0.00002623256210526316	0.002254643367894737	Samoa
625	27	2006	0.00224644261	0.544812068358444	0.00002630008777777778	0.002220142522222223	Samoa
626	27	2007	0.00220569	0.54911075247208	0.0000266418517721519	0.002179048148227848	Samoa
627	27	2008	0.00217295089999999	0.553164595646872	0.00002666365126760563	0.002146287248732385	Samoa
628	27	2009	0.00214018364	0.556474015274728	0.0000261678487804878	0.002114015791219512	Samoa
629	27	2010	0.00212851104	0.559622905103398	0.00002652581122222222	0.002101985228777778	Samoa
630	27	2011	0.00211232283	0.562891574259145	0.000026471092	0.002085851738	Samoa
631	27	2012	0.00212033797	0.565320388101849	0.00002635129819444444	0.002093986671805556	Samoa
632	27	2013	0.00211110464	0.56744853592103	0.00002648893821052632	0.002084615701789473	Samoa
633	27	2014	0.00211477453	0.569493660728475	0.00002630575855421687	0.002088468771445783	Samoa
634	27	2015	0.00214280111999999	0.571998982964235	0.000026561209625	0.00211623991037499	Samoa
635	27	2016	0.00212992231	0.575402051396993	0.00002641292103448276	0.002103509388965517	Samoa
636	27	2017	0.00212141395	0.578925435094317	0.00002642538857142857	0.002094988561428571	Samoa
637	27	2018	0.00209580382	0.582320660518804	0.00002625967326086956	0.00206954414673913	Samoa
638	27	2019	0.00206556786	0.586256695142635	0.00002607239717948718	0.002039495462820513	Samoa
639	27	2020	0.00204865393	0.590075295612806	0.00002657659581632653	0.002022077334183674	Samoa
640	27	2021	0.00202052746	0.593392769469481	0.00002608737536082474	0.001994440084639176	Samoa
641	28	1990	0.00652859637	0.301217167448465	0.003735228621397848	0.002793367748602151	Solomon Islands
642	28	1991	0.00660794454	0.305830667512655	0.003739330750120481	0.002868613789879519	Solomon Islands
643	28	1992	0.00659334708	0.311431696691098	0.003656676167307692	0.002936670912692308	Solomon Islands
644	28	1993	0.00658124919	0.31715109185957	0.003622776538738739	0.002958472651261261	Solomon Islands
645	28	1994	0.00654931434999999	0.323300246722871	0.003605906207105262	0.002943408142894727	Solomon Islands
646	28	1995	0.00660811786999999	0.329968564261603	0.003611951625257731	0.002996166244742259	Solomon Islands
647	28	1996	0.00662450434999999	0.336208053088528	0.003607792207499999	0.003016712142499991	Solomon Islands
648	28	1997	0.0066798257	0.341835626898821	0.003606321434358973	0.003073504265641027	Solomon Islands
649	28	1998	0.00665988714	0.347135060018002	0.003607660579886362	0.003052226560113638	Solomon Islands
650	28	1999	0.00660681837	0.351867191410364	0.003604118193958332	0.003002700176041667	Solomon Islands
651	28	2000	0.00681443483	0.354799143417026	0.003604937256249999	0.003209497573750001	Solomon Islands
652	28	2001	0.0068397807	0.356626745168074	0.003602406110833333	0.003237374589166667	Solomon Islands
653	28	2002	0.00676469552	0.357910115982585	0.003605243242327585	0.003159452277672415	Solomon Islands
654	28	2003	0.00661785295	0.359424358912125	0.003602903910444443	0.003014949039555557	Solomon Islands
655	28	2004	0.00639517663	0.361290558162268	0.00360796537505263	0.00278721125494737	Solomon Islands
656	28	2005	0.00630398204	0.363580018964866	0.003609096358599998	0.002694885681400002	Solomon Islands
657	28	2006	0.00622470244	0.366443697706899	0.003604022288631578	0.002620680151368422	Solomon Islands
658	28	2007	0.00600733921999999	0.369827951415349	0.003604972976542055	0.002402366243457935	Solomon Islands
659	28	2008	0.00568255598	0.3737648835675	0.001958191133636363	0.003724364846363637	Solomon Islands
660	28	2009	0.00578672891999999	0.377821027515966	0.0006085167943243242	0.005178212125675666	Solomon Islands
661	28	2010	0.00568476774	0.382717589747291	0.0004390539394285714	0.005245713800571429	Solomon Islands
662	28	2011	0.00591591537	0.388055336574909	0.0003141120331182796	0.00560180333688172	Solomon Islands
663	28	2012	0.0059016061	0.393004639707306	0.0003145195180165288	0.005587086581983471	Solomon Islands
664	28	2013	0.00585596357	0.397906249572343	0.0003141068172826087	0.005541856752717391	Solomon Islands
665	28	2014	0.00587806171	0.402244744701609	0.0003104659134065934	0.005567595796593407	Solomon Islands
666	28	2015	0.00588295628	0.406233896996201	0.0003094812353333333	0.005573475044666667	Solomon Islands
667	28	2016	0.00571187209	0.410406962023453	0.0001544660500952381	0.005557406039904763	Solomon Islands
668	28	2017	0.00561314045	0.414676394150034	0.0001002884255454545	0.005512852024454546	Solomon Islands
669	28	2018	0.005500022	0.418889220879761	0.00003589052391304348	0.005464131476086957	Solomon Islands
670	28	2019	0.00550023698	0.422736386173248	0.00002992299701030928	0.005470313982989691	Solomon Islands
671	28	2020	0.00549258128999999	0.426112428669488	0.00003591494322222223	0.005456666346777768	Solomon Islands
672	28	2021	0.00536402137	0.429360316406646	0.00003246531037383177	0.005331556059626169	Solomon Islands
673	29	1990	0.00475890957	0.491806839500397	0.00002662055166666667	0.004732289018333333	Tonga
674	29	1991	0.00473970085999999	0.498166205111113	0.00002600611317647059	0.00471369474682352	Tonga
675	29	1992	0.00472932447	0.503659848303175	0.0000265042693258427	0.004702820200674157	Tonga
676	29	1993	0.00482285974	0.508904449646887	0.00002644293905882353	0.004796416800941177	Tonga
677	29	1994	0.00489010154	0.514207834722848	0.00002639723252631579	0.004863704307473684	Tonga
678	29	1995	0.0048560778	0.520215020279115	0.00002600688295918367	0.004830070917040816	Tonga
679	29	1996	0.00493801771	0.525808135436488	0.00002638551336538461	0.004911632196634616	Tonga
680	29	1997	0.00513828159	0.531009091678332	0.00002629209957746479	0.005111989490422535	Tonga
681	29	1998	0.00568427449	0.536172313703023	0.00002648594866071429	0.005657788541339286	Tonga
682	29	1999	0.00632057676	0.541317019874755	0.0000263462262962963	0.006294230533703704	Tonga
683	29	2000	0.00645868125	0.546303195085387	0.00002603320320754717	0.006432648046792453	Tonga
684	29	2001	0.0062568663	0.551054251063729	0.00002664428924369748	0.006230222010756303	Tonga
685	29	2002	0.00640432825	0.556008345246101	0.0000261830985	0.0063781451515	Tonga
686	29	2003	0.00648656852	0.560736066200254	0.00002631876	0.00646024976	Tonga
687	29	2004	0.00610504492999999	0.564806378895597	0.00002622329343137255	0.006078821636568617	Tonga
688	29	2005	0.00523816516	0.568449169182724	0.00002637484546296296	0.005211790314537037	Tonga
689	29	2006	0.00532182914	0.57161986831651	0.00002611935132743363	0.005295709788672566	Tonga
690	29	2007	0.00530008652999999	0.574351510103056	0.00002622055325842697	0.005273865976741563	Tonga
691	29	2008	0.00534036799	0.57730541521781	0.00002594591552941176	0.005314422074470588	Tonga
692	29	2009	0.00526177556	0.579170749598751	0.00002616547721649484	0.005235610082783506	Tonga
693	29	2010	0.00520537931	0.580657298614066	0.00002663407493670886	0.005178745235063291	Tonga
694	29	2011	0.00502101906	0.58265672287008	0.00002622479814159292	0.004994794261858407	Tonga
695	29	2012	0.00499760268	0.584770880221314	0.00002629146765306122	0.004971311212346939	Tonga
696	29	2013	0.00493594976	0.587351141040311	0.00002651604553191489	0.004909433714468085	Tonga
697	29	2014	0.00485255172	0.590826852746506	0.00002625996150943396	0.004826291758490566	Tonga
698	29	2015	0.00484770380999999	0.594965747674029	0.00002628566761363636	0.004821418142386354	Tonga
699	29	2016	0.00475159289	0.60034366853075	0.00002635080956989247	0.004725242080430107	Tonga
700	29	2017	0.00465259159	0.606243591849879	0.00002626452923809524	0.004626327060761905	Tonga
701	29	2018	0.00454815127	0.611953941537156	0.00002612852031578947	0.00452202274968421	Tonga
702	29	2019	0.00448398713999999	0.617324063407956	0.00002669642177083333	0.004457290718229157	Tonga
703	29	2020	0.00444092892	0.622104455604093	0.00002619308010869565	0.004414735839891304	Tonga
704	29	2021	0.00434720651	0.626349935807987	0.00002630609393939394	0.004320900416060606	Tonga
705	30	1990	0.0056054118	0.353100252005321	0.00360650968130841	0.00199890211869159	Vanuatu
706	30	1991	0.00573653135	0.357005378847917	0.003608992835099999	0.002127538514900001	Vanuatu
707	30	1992	0.00585607613	0.360893295561675	0.003606452061588784	0.002249624068411217	Vanuatu
708	30	1993	0.00596985434	0.364444155251801	0.003608621097291665	0.002361233242708335	Vanuatu
709	30	1994	0.00616462228	0.368501002014456	0.00360757260913793	0.002557049670862071	Vanuatu
710	30	1995	0.00617026593	0.372479125756324	0.003606579114158414	0.002563686815841586	Vanuatu
711	30	1996	0.00632946089999999	0.376460884544884	0.001001791501975309	0.005327669398024681	Vanuatu
712	30	1997	0.00645476951	0.380667171234513	0.000351210736091954	0.006103558773908046	Vanuatu
713	30	1998	0.00658663077	0.384690196444633	0.0004310241036607143	0.006155606666339286	Vanuatu
714	30	1999	0.00679860689	0.388300526237242	0.0003143753562365591	0.006484231533763441	Vanuatu
715	30	2000	0.00679056255999999	0.392158348897928	0.0003144005401	0.00647616201989999	Vanuatu
716	30	2001	0.00705250875	0.395325055353778	0.0003142322965168538	0.006738276453483147	Vanuatu
717	30	2002	0.00680764551	0.397723782197823	0.0003137847999999998	0.00649386071	Vanuatu
718	30	2003	0.00656534522999999	0.400396455507663	0.0003108941021176471	0.006254451127882343	Vanuatu
719	30	2004	0.00653801982999999	0.403226096857709	0.0003104793447	0.00622754048529999	Vanuatu
720	30	2005	0.00674048730999999	0.406488572045146	0.0003099992961764706	0.006430488013823519	Vanuatu
721	30	2006	0.0067248695	0.410501728664985	0.0001488607471428571	0.006576008752857143	Vanuatu
722	30	2007	0.00680066306	0.41491557794022	0.00009141943623529412	0.006709243623764706	Vanuatu
723	30	2008	0.00679305368999999	0.41985323747475	0.00004427985244680851	0.006748773837553181	Vanuatu
724	30	2009	0.00666643922	0.424854650160333	0.00004479806467391304	0.006621641155326086	Vanuatu
725	30	2010	0.00656258119	0.429658048936263	0.00003571929946236559	0.006526861890537634	Vanuatu
726	30	2011	0.00654501234	0.434283044387506	0.00002961234877777778	0.006515399991222222	Vanuatu
727	30	2012	0.00646508243	0.438661997905717	0.0000300015491025641	0.006435080880897436	Vanuatu
728	30	2013	0.00637518017	0.442720176072726	0.00003059577	0.0063445844	Vanuatu
729	30	2014	0.00629604971	0.446687298111776	0.00002676736887755102	0.006269282341122449	Vanuatu
730	30	2015	0.00625435686	0.450329861394857	0.00002689386474226804	0.006227462995257732	Vanuatu
731	30	2016	0.00619710241	0.454072763242304	0.00002639444408163265	0.006170707965918367	Vanuatu
732	30	2017	0.00611249113	0.45801683397471	0.0000262394687	0.0060862516613	Vanuatu
733	30	2018	0.00599740479	0.462080220969235	0.00002612304890243902	0.005971281741097561	Vanuatu
734	30	2019	0.00588386969	0.466276161662358	0.0000266090237804878	0.005857260666219512	Vanuatu
735	30	2020	0.00581414563	0.470038390856612	0.00002641729434343434	0.005787728335656566	Vanuatu
736	30	2021	0.00570786054	0.473100705820327	0.0000263718035	0.0056814887365	Vanuatu
737	33	1990	0.16122188695	0.54441453483767	0.00002621142980769231	0.1611956755201923	Armenia
738	33	1991	0.17393612088	0.547561862706728	0.00002578558363636364	0.1739103352963637	Armenia
739	33	1992	0.2005261031700001	0.548974723873954	0.00002667822	0.2004994249500001	Armenia
740	33	1993	0.20268577354	0.551214673543035	0.00002614574834782609	0.2026596277916522	Armenia
741	33	1994	0.17461804643	0.553783844340157	0.00002639207966666667	0.1745916543503333	Armenia
742	33	1995	0.1652717923	0.556815513215437	0.00002626057203703704	0.165245531727963	Armenia
743	33	1996	0.16160644308	0.560537777557715	0.00002585293303278688	0.1615805901469672	Armenia
744	33	1997	0.14104975868	0.564627461798536	0.00002612975767241379	0.1410236289223276	Armenia
745	33	1998	0.13677035267	0.569556662578666	0.00002624394479166667	0.1367441087252083	Armenia
746	33	1999	0.14366916704	0.574323064436665	0.00002636722538461538	0.1436427998146154	Armenia
747	33	2000	0.13134004147	0.579437569012042	0.00002649504892473118	0.1313135464210753	Armenia
748	33	2001	0.1292888598	0.585419295040696	0.00002663050409523809	0.1292622292959048	Armenia
749	33	2002	0.13253249784	0.592710614375924	0.00002617006685714286	0.1325063277731429	Armenia
750	33	2003	0.1302708823	0.600809170405726	0.00002663382288888889	0.1302442484771111	Armenia
751	33	2004	0.13200417901	0.60903176604033	0.00002625942010526316	0.1319779195898947	Armenia
752	33	2005	0.13392702987	0.617759634102041	0.00002622077148514851	0.1339008090985148	Armenia
753	33	2006	0.13352113668	0.626688335239636	0.00002601501268292683	0.1334951216673171	Armenia
754	33	2007	0.11505861687	0.635870981516541	0.00002624315724489796	0.1150323737127551	Armenia
755	33	2008	0.12247749988	0.64443159113194	0.00002630135544444444	0.1224511985245555	Armenia
756	33	2009	0.11988042154	0.649714844735141	0.00002643930179245283	0.1198539822382075	Armenia
757	33	2010	0.11483552575	0.654811533750253	0.00002601430611570248	0.1148095114438843	Armenia
758	33	2011	0.10512092573	0.659818092317619	0.0000261507853	0.1050947749447	Armenia
759	33	2012	0.10200053643	0.664833142570704	0.00002628867389830509	0.1019742477561017	Armenia
760	33	2013	0.0928315686	0.669534495666631	0.00002631323549019608	0.0928052553645098	Armenia
761	33	2014	0.0919744375	0.673932189530685	0.0000265229170212766	0.09194791458297873	Armenia
762	33	2015	0.09248063977	0.678054634729575	0.00002603660216494845	0.09245460316783505	Armenia
763	33	2016	0.09083510369	0.681746395416543	0.00002607673421568627	0.09080902695578431	Armenia
764	33	2017	0.09037951359	0.685980265385199	0.00002638304505263158	0.09035313054494737	Armenia
765	33	2018	0.081525258	0.690276871944721	0.00002637460627272727	0.08149888339372728	Armenia
766	33	2019	0.07626434985	0.694765961567774	0.00002639432852941177	0.07623795552147059	Armenia
767	33	2020	0.07612516694	0.69826889937921	0.00002604465342342342	0.07609912228657657	Armenia
768	33	2021	0.07514313281	0.701833194147139	0.00002658607728682171	0.07511654673271317	Armenia
769	34	1990	0.01506072109	0.595986032704332	0.00002646979495145631	0.01503425129504854	Azerbaijan
770	34	1991	0.0152796283	0.595807711845649	0.0000262569900952381	0.01525337130990476	Azerbaijan
771	34	1992	0.01628863943	0.594651335166956	0.00002636638326086957	0.01626227304673913	Azerbaijan
772	34	1993	0.01678591649	0.59354267649819	0.00002608432292929293	0.01675983216707071	Azerbaijan
773	34	1994	0.0170545581	0.5920887850585	0.00002643317254098361	0.01702812492745901	Azerbaijan
774	34	1995	0.0175479197	0.589441456728463	0.00002647954774774775	0.01752144015225225	Azerbaijan
775	34	1996	0.01703436987	0.586315946466504	0.00002627126765957447	0.01700809860234043	Azerbaijan
776	34	1997	0.01644895459	0.583221812602983	0.00002644768258064516	0.01642250690741935	Azerbaijan
777	34	1998	0.01609276265	0.580392893004131	0.00002649232076190476	0.01606627032923809	Azerbaijan
778	34	1999	0.01580470397	0.579192506195412	0.00002630293619047619	0.01577840103380953	Azerbaijan
779	34	2000	0.01577505382	0.580020573148448	0.00002614225505617977	0.01574891156494382	Azerbaijan
780	34	2001	0.01541053836	0.582193708342128	0.00002638385586206896	0.01538415450413793	Azerbaijan
781	34	2002	0.0159200641	0.585716143276774	0.0000261231971875	0.0158939409028125	Azerbaijan
782	34	2003	0.01622670293	0.590038705393348	0.00002621544336448598	0.01620048748663551	Azerbaijan
783	34	2004	0.01621771598	0.594646084750935	0.00002618371911111111	0.01619153226088889	Azerbaijan
784	34	2005	0.016575039	0.602485193033144	0.00002620269339805825	0.01654883630660194	Azerbaijan
785	34	2006	0.01648316848	0.61377109654975	0.00002612948820512821	0.01645703899179487	Azerbaijan
786	34	2007	0.01605245793	0.626110925531736	0.0000260997396969697	0.01602635819030303	Azerbaijan
787	34	2008	0.01655113952	0.636901109120982	0.00002601159243697479	0.01652512792756303	Azerbaijan
788	34	2009	0.01664630515	0.645163340636595	0.00002619866057142857	0.01662010648942857	Azerbaijan
789	34	2010	0.01616548637	0.652056507002412	0.00002644669322580645	0.01613903967677419	Azerbaijan
790	34	2011	0.01599341074	0.657971629199692	0.00002631452145631068	0.01596709621854369	Azerbaijan
791	34	2012	0.01590682562	0.662897001762113	0.00002608882348314607	0.01588073679651685	Azerbaijan
792	34	2013	0.01558495354	0.667658779253801	0.00002630001336734694	0.01555865352663265	Azerbaijan
793	34	2014	0.01540104241	0.672162741185153	0.00002644792579831933	0.01537459448420168	Azerbaijan
794	34	2015	0.01433283927	0.676244911134277	0.00002642975482142857	0.01430640951517857	Azerbaijan
795	34	2016	0.01432610646999999	0.679807642651878	0.000026382062	0.01429972440799999	Azerbaijan
796	34	2017	0.01433937804999999	0.683263203610851	0.0000262676148	0.01431311043519999	Azerbaijan
797	34	2018	0.0133496399	0.68656109318329	0.0000262410887368421	0.01332339881126316	Azerbaijan
798	34	2019	0.01289073681	0.689834714583805	0.00002627435051020408	0.0128644624594898	Azerbaijan
799	34	2020	0.01242810329999999	0.692605192199032	0.0000266041362244898	0.0124014991637755	Azerbaijan
800	34	2021	0.01191302633	0.694851274415291	0.00002627165757575757	0.01188675467242424	Azerbaijan
801	35	1990	0.00790531967	0.656136044291497	0.00002623377898876405	0.007879085891011236	Georgia
802	35	1991	0.00759556958999999	0.662113185865682	0.00002631641936170213	0.007569253170638288	Georgia
803	35	1992	0.00705275053	0.665021427814483	0.00002636348725490196	0.007026387042745098	Georgia
804	35	1993	0.00640895025	0.663466862184598	0.00002605185309090909	0.006382898396909091	Georgia
805	35	1994	0.00618179915	0.658134139130798	0.00002642459469879518	0.006155374555301205	Georgia
806	35	1995	0.00615941272	0.651363604039082	0.00002648298178217822	0.006132929738217822	Georgia
807	35	1996	0.00612338317	0.644558090070583	0.0000262453801010101	0.00609713778989899	Georgia
808	35	1997	0.00610640877999999	0.63852563128688	0.00002626285114285714	0.006080145928857132	Georgia
809	35	1998	0.00582788019	0.633347931127712	0.00002601352106796117	0.005801866668932038	Georgia
810	35	1999	0.00682960442	0.63027794625322	0.00002631772475247525	0.006803286695247524	Georgia
811	35	2000	0.0059131122	0.630265990578475	0.00002627294446808511	0.005886839255531915	Georgia
812	35	2001	0.00696149077	0.633388300444106	0.00002640404434343434	0.006935086725656566	Georgia
813	35	2002	0.00803788602	0.638370108205142	0.00002629847063063063	0.008011587549369368	Georgia
814	35	2003	0.00980475773	0.644065578985868	0.00002633588857142857	0.009778421841428572	Georgia
815	35	2004	0.01179073626	0.648920978029192	0.0000262072962	0.0117645289638	Georgia
816	35	2005	0.01082103558	0.65361600499668	0.00002617141346938775	0.01079486416653061	Georgia
817	35	2006	0.01100948977	0.658403371769116	0.00002643516711111111	0.01098305460288889	Georgia
818	35	2007	0.01104555177	0.663697966220568	0.0000264417768	0.0110191099932	Georgia
819	35	2008	0.01905983226	0.668442495947816	0.00002670224109756098	0.01903313001890244	Georgia
820	35	2009	0.02403554189	0.672449380923053	0.00002627670379310345	0.0240092651862069	Georgia
821	35	2010	0.03268203254	0.677034892187658	0.00002641017881818182	0.03265562236118182	Georgia
822	35	2011	0.04254255252	0.681567044251293	0.00002624364909090909	0.04251630887090909	Georgia
823	35	2012	0.05916463346	0.685519223189507	0.00002641570605042017	0.05913821775394958	Georgia
824	35	2013	0.06886768399	0.688603268140652	0.00002651102098214286	0.06884117296901786	Georgia
825	35	2014	0.08100667911	0.692155206871812	0.00002651944406779661	0.0809801596659322	Georgia
826	35	2015	0.10987137575	0.697316132597582	0.00002646299788461538	0.1098449127521154	Georgia
827	35	2016	0.12458539591	0.703731490142933	0.00002634831048543689	0.1245590475995146	Georgia
828	35	2017	0.11410548661	0.710874718456081	0.0000266006997826087	0.1140788859102174	Georgia
829	35	2018	0.10673930656	0.717993653891294	0.00002632422435643564	0.1067129823356436	Georgia
830	35	2019	0.09941166636	0.724536461948472	0.00002653229647058823	0.0993851340635294	Georgia
831	35	2020	0.09949819548	0.729125888954526	0.00002643132697247706	0.09947176415302753	Georgia
832	35	2021	0.09316980884	0.732473604476306	0.00002651781179245283	0.09314329102820755	Georgia
833	36	1990	0.06765418429	0.589435803839118	0.00002612864030612245	0.06762805564969387	Kazakhstan
834	36	1991	0.07025892572	0.590967831817803	0.00002661817174418605	0.07023230754825582	Kazakhstan
835	36	1992	0.07974832218	0.596127664006257	0.00002614916811764706	0.07972217301188235	Kazakhstan
836	36	1993	0.08784909973	0.603138328452166	0.00002647997851851852	0.08782261975148149	Kazakhstan
837	36	1994	0.08996080657	0.610591100120018	0.00002634519229357798	0.08993446137770642	Kazakhstan
838	36	1995	0.10089783912	0.618573582182698	0.00002655360836734694	0.1008712855116327	Kazakhstan
839	36	1996	0.09985594209	0.626013137564744	0.00002615255490196078	0.09982978953509804	Kazakhstan
840	36	1997	0.09588937937	0.631166626279517	0.00002598727867924528	0.09586339209132075	Kazakhstan
841	36	1998	0.09057687274	0.635388623908262	0.0000264308646	0.0905504418754	Kazakhstan
842	36	1999	0.08436253806	0.64018048502742	0.0000263775910989011	0.0843361604689011	Kazakhstan
843	36	2000	0.08382287929	0.644689623243828	0.00002605475495575221	0.08379682453504425	Kazakhstan
844	36	2001	0.07709341383	0.648397258264821	0.00002632035595744681	0.07706709347404256	Kazakhstan
845	36	2002	0.07729386081999999	0.651529335252827	0.00002604683732673267	0.07726781398267325	Kazakhstan
846	36	2003	0.07643866005	0.654835925835483	0.0000262335823	0.0764124264677	Kazakhstan
847	36	2004	0.07088548865	0.658733071329599	0.00002613322715686275	0.07085935542284313	Kazakhstan
848	36	2005	0.06851113638999999	0.662943941893493	0.00002607750808510638	0.06848505888191489	Kazakhstan
849	36	2006	0.06637539265999999	0.667048858291012	0.00002647439769911505	0.06634891826230088	Kazakhstan
850	36	2007	0.06234719455	0.671367207568052	0.000026178624375	0.062321015925625	Kazakhstan
851	36	2008	0.05419382031999999	0.676352868998898	0.00002652648463917526	0.05416729383536081	Kazakhstan
852	36	2009	0.04960090137	0.681606838672477	0.00002644396465909091	0.04957445740534091	Kazakhstan
853	36	2010	0.04779859717	0.686996643005111	0.000026176784	0.047772420386	Kazakhstan
854	36	2011	0.0409494181	0.691758951738966	0.00002633104944954128	0.04092308705055046	Kazakhstan
855	36	2012	0.03822076853	0.695312766608011	0.0000265301867032967	0.0381942383432967	Kazakhstan
856	36	2013	0.03613023742999999	0.699053593413088	0.0000261446252173913	0.0361040928047826	Kazakhstan
857	36	2014	0.03082966337	0.703511920757132	0.00002624629865168539	0.03080341707134832	Kazakhstan
858	36	2015	0.02822461219	0.70822973614897	0.00002606175259259259	0.02819855043740741	Kazakhstan
859	36	2016	0.02606057808	0.712569040397695	0.0000264369931632653	0.02603414108683674	Kazakhstan
860	36	2017	0.02269466464999999	0.716026687894304	0.00002649437449152542	0.02266817027550846	Kazakhstan
861	36	2018	0.02352721977	0.718531998551374	0.00002634237505376344	0.02350087739494624	Kazakhstan
862	36	2019	0.02388391381	0.720797601617411	0.00002599632140186916	0.02385791748859813	Kazakhstan
863	36	2020	0.02358490338	0.722788768207953	0.00002628716714285714	0.02355861621285714	Kazakhstan
864	36	2021	0.02259693544999999	0.725144495100349	0.00002589093841584158	0.02257104451158415	Kazakhstan
865	37	1990	0.00908486387	0.519407652158871	0.000026242341875	0.009058621528125	Kyrgyzstan
866	37	1991	0.00904541803	0.523746714213702	0.00002598226678571428	0.009019435763214286	Kyrgyzstan
867	37	1992	0.00916129368	0.52790155215442	0.00002605741597938144	0.00913523626402062	Kyrgyzstan
868	37	1993	0.00945629864	0.532431008334573	0.00002620814405940594	0.009430090495940593	Kyrgyzstan
869	37	1994	0.00894498701	0.536232980141406	0.0000261085493	0.0089188784607	Kyrgyzstan
870	37	1995	0.0090082392	0.539052820319823	0.00002651241240384615	0.008981726787596154	Kyrgyzstan
871	37	1996	0.00871986532	0.541628927165702	0.00002670884322222222	0.00869315647677778	Kyrgyzstan
872	37	1997	0.00828088572	0.543341150499015	0.00002619412168421053	0.00825469159831579	Kyrgyzstan
873	37	1998	0.00753273032999999	0.543258545983634	0.00002611078183486238	0.007506619548165127	Kyrgyzstan
874	37	1999	0.00764099774	0.54286728228234	0.00002610168373626374	0.007614896056263736	Kyrgyzstan
875	37	2000	0.00783803643	0.543036486604175	0.00002620513847619048	0.00781183129152381	Kyrgyzstan
876	37	2001	0.00635605728	0.543805550685403	0.00002632838848214286	0.006329728891517857	Kyrgyzstan
877	37	2002	0.00749095386	0.544374670344746	0.00002611887484536082	0.007464834985154639	Kyrgyzstan
878	37	2003	0.0072019832	0.545649261714426	0.00002619346353982301	0.007175789736460178	Kyrgyzstan
879	37	2004	0.00706039987999999	0.547262342515335	0.00002620021318681319	0.007034199666813176	Kyrgyzstan
880	37	2005	0.00751718077999999	0.548260448903511	0.00002581653963855422	0.007491364240361436	Kyrgyzstan
881	37	2006	0.00739449159	0.549383593833376	0.00002599999614583333	0.007368491593854167	Kyrgyzstan
882	37	2007	0.00700313212	0.551146191596044	0.00002624982372340425	0.006976882296276595	Kyrgyzstan
883	37	2008	0.00877381082	0.553206382142723	0.0000262203036036036	0.008747590516396397	Kyrgyzstan
884	37	2009	0.00963366886999999	0.55512386607295	0.00002612554691489362	0.009607543323085097	Kyrgyzstan
885	37	2010	0.00968104295	0.556416544522946	0.00002630277144329897	0.009654740178556701	Kyrgyzstan
886	37	2011	0.00921681498	0.55892333472436	0.00002625544831775701	0.009190559531682243	Kyrgyzstan
887	37	2012	0.00923333269	0.561541573671693	0.00002637576467391304	0.009206956925326087	Kyrgyzstan
888	37	2013	0.00957697132	0.565776769347093	0.00002620546560747664	0.009550765854392525	Kyrgyzstan
889	37	2014	0.00853898642	0.570569357153487	0.00002620665392523364	0.008512779766074766	Kyrgyzstan
890	37	2015	0.0096559467	0.575463230818727	0.0000264256696875	0.0096295210303125	Kyrgyzstan
891	37	2016	0.01050031930999999	0.580388550869674	0.00002604204808080808	0.01047427726191918	Kyrgyzstan
892	37	2017	0.01031350942	0.585766095993466	0.00002624814235955056	0.01028726127764045	Kyrgyzstan
893	37	2018	0.00921225824	0.591237134219733	0.00002631980279569893	0.009185938437204302	Kyrgyzstan
894	37	2019	0.00816691011	0.596501638087194	0.00002645303380434783	0.008140457076195652	Kyrgyzstan
895	37	2020	0.00791808963	0.600499553804348	0.00002637184841584158	0.007891717781584158	Kyrgyzstan
896	37	2021	0.0075151515	0.603979328412055	0.00002591716455555556	0.007489234335444445	Kyrgyzstan
897	38	1990	0.01694387983	0.466550117857047	0.00002636093734042553	0.01691751889265957	Mongolia
898	38	1991	0.01806402365	0.472199013666192	0.00002638633876190476	0.0180376373112381	Mongolia
899	38	1992	0.01874091359	0.477586553799195	0.00002590885584158416	0.01871500473415842	Mongolia
900	38	1993	0.01911007454	0.482726727049412	0.0000266344169	0.0190834401231	Mongolia
901	38	1994	0.01877673104	0.488276683033118	0.00002644697153846154	0.01875028406846154	Mongolia
902	38	1995	0.0201928102	0.495006781085721	0.00002610019653333333	0.02016671000346667	Mongolia
903	38	1996	0.02041954535	0.501703717883367	0.00002623552885416667	0.02039330982114583	Mongolia
904	38	1997	0.01983930711	0.50855826800798	0.00002614429252747253	0.01981316281747253	Mongolia
905	38	1998	0.01959253795	0.514793382702856	0.00002643837843478261	0.01956609957156522	Mongolia
906	38	1999	0.01945621891	0.520781189245005	0.00002633271476635514	0.01942988619523365	Mongolia
907	38	2000	0.01947047409	0.526650344907534	0.00002647938735042735	0.01944399470264957	Mongolia
908	38	2001	0.0199239754	0.532620200843235	0.00002646831774509804	0.0198975070822549	Mongolia
909	38	2002	0.01971438156	0.538424834911619	0.00002622675063157895	0.01968815480936842	Mongolia
910	38	2003	0.0189627137	0.543971650708528	0.00002621792189873418	0.01893649577810127	Mongolia
911	38	2004	0.01784479404	0.549551499752672	0.00002604395827586207	0.01781875008172414	Mongolia
912	38	2005	0.01712284543	0.55468028439734	0.00002622499163265306	0.01709662043836735	Mongolia
913	38	2006	0.01610915488	0.55956113814646	0.00002647714470588235	0.01608267773529412	Mongolia
914	38	2007	0.01530775472	0.564236795141046	0.00002628275441441441	0.01528147196558559	Mongolia
915	38	2008	0.01507437191	0.568500598715617	0.000026334401	0.015048037509	Mongolia
916	38	2009	0.0156206435	0.571341685964544	0.00002631386465116279	0.01559432963534884	Mongolia
917	38	2010	0.01520982053	0.574406669398145	0.00002654801490566038	0.01518327251509434	Mongolia
918	38	2011	0.01392770679	0.57860066312097	0.00002656926375	0.01390113752625	Mongolia
919	38	2012	0.01296878978999999	0.583255885768315	0.00002605410912087912	0.01294273568087911	Mongolia
920	38	2013	0.01258708982999999	0.588080810956893	0.0000263740104	0.01256071581959999	Mongolia
921	38	2014	0.01192385868999999	0.592867352927119	0.0000262851662264151	0.01189757352377357	Mongolia
922	38	2015	0.01145127276	0.59685964756958	0.00002660912295238095	0.01142466363704762	Mongolia
923	38	2016	0.01102166686	0.600260766781331	0.00002653287376237624	0.01099513398623762	Mongolia
924	38	2017	0.01052641356	0.60372196450642	0.00002589428875	0.01050051927125	Mongolia
925	38	2018	0.01017154644	0.607501833007913	0.00002625640666666667	0.01014529003333333	Mongolia
926	38	2019	0.00989651951	0.611250680890372	0.00002621540355140187	0.009870304106448598	Mongolia
927	38	2020	0.00946576008	0.61462963730677	0.00002622621686746988	0.00943953386313253	Mongolia
928	38	2021	0.00926999665	0.617621564638127	0.00002657612168421053	0.009243420528315791	Mongolia
929	39	1990	0.01948415164	0.466155413419203	0.0000264843140776699	0.01945766732592233	Tajikistan
930	39	1991	0.0198644176	0.472342173046228	0.00002629490438202247	0.01983812269561798	Tajikistan
931	39	1992	0.02090528544	0.47574519497737	0.00002624692637254902	0.02087903851362745	Tajikistan
932	39	1993	0.01974127241	0.478238812995371	0.00002652463461538461	0.01971474777538462	Tajikistan
933	39	1994	0.02038287909	0.478726011215724	0.00002607819223684211	0.02035680089776316	Tajikistan
934	39	1995	0.02047231029	0.477586868115015	0.00002657120991596639	0.02044573908008403	Tajikistan
935	39	1996	0.01937962132	0.474346027462684	0.00002631690422222222	0.01935330441577778	Tajikistan
936	39	1997	0.01835625161	0.470274795927363	0.00002621221666666667	0.01833003939333333	Tajikistan
937	39	1998	0.01805292819	0.465341742120163	0.00002625855352941176	0.01802666963647059	Tajikistan
938	39	1999	0.01767628897	0.46050561615396	0.00002622191657894737	0.01765006705342105	Tajikistan
939	39	2000	0.01764866937	0.457061333395443	0.00002598608405660377	0.0176226832859434	Tajikistan
940	39	2001	0.01765649591	0.45625651276009	0.00002599778191919192	0.01763049812808081	Tajikistan
941	39	2002	0.0183187017	0.458807780304158	0.00002622007314285714	0.01829248162685714	Tajikistan
942	39	2003	0.01864360659	0.463329706383786	0.00002624575366666667	0.01861736083633333	Tajikistan
943	39	2004	0.01924248477	0.469154214043517	0.00002606996783783784	0.01921641480216216	Tajikistan
944	39	2005	0.02039231404	0.474637785688857	0.00002623856756756757	0.02036607547243243	Tajikistan
945	39	2006	0.02095782517	0.479651831177988	0.00002648357076923077	0.02093134159923077	Tajikistan
946	39	2007	0.02166765755	0.484211156232784	0.00002611242318681319	0.02164154512681319	Tajikistan
947	39	2008	0.02193252587	0.488441135968382	0.0000263785888	0.0219061472812	Tajikistan
948	39	2009	0.02185560337	0.49206404051479	0.00002667654398148148	0.02182892682601852	Tajikistan
949	39	2010	0.02051117936	0.495893963626257	0.0000261082096460177	0.02048507115035398	Tajikistan
950	39	2011	0.01969384196	0.499869804401369	0.00002614473644230769	0.01966769722355769	Tajikistan
951	39	2012	0.0187757467	0.503953884549027	0.00002641724518518519	0.01874932945481481	Tajikistan
952	39	2013	0.01716781876	0.507970675899606	0.00002624392323529412	0.01714157483676471	Tajikistan
953	39	2014	0.01695549674	0.511989517777097	0.00002609417306306306	0.01692940256693693	Tajikistan
954	39	2015	0.01630684276	0.515783244686634	0.00002664308278350515	0.01628019967721649	Tajikistan
955	39	2016	0.01599354323	0.519897002395847	0.00002592633569444444	0.01596761689430556	Tajikistan
956	39	2017	0.01532465829999999	0.524492606909067	0.00002654564163461538	0.01529811265836538	Tajikistan
957	39	2018	0.01492726365	0.529153916295379	0.00002615417714285714	0.01490110947285714	Tajikistan
958	39	2019	0.0144590666	0.533769951484441	0.00002658986504672897	0.01443247673495327	Tajikistan
959	39	2020	0.01425804736	0.537690530515565	0.00002657006008928571	0.01423147729991071	Tajikistan
960	39	2021	0.01419357194999999	0.541511187051998	0.00002640014659340659	0.01416717180340658	Tajikistan
961	40	1990	0.0150693121	0.563126887105135	0.00002617231412280702	0.01504313978587719	Turkmenistan
962	40	1991	0.01414054526	0.564939385894165	0.00002650583989010989	0.01411403942010989	Turkmenistan
963	40	1992	0.01429885212	0.565587505223265	0.00002601856242718447	0.01427283355757282	Turkmenistan
964	40	1993	0.01596120335	0.567174449333284	0.00002635708607843137	0.01593484626392157	Turkmenistan
965	40	1994	0.01534242563	0.567288975507041	0.0000263089692	0.0153161166608	Turkmenistan
966	40	1995	0.01458739103	0.567198634711689	0.00002643762132075472	0.01456095340867925	Turkmenistan
967	40	1996	0.01561684021	0.567061261285221	0.00002632482036697248	0.01559051538963303	Turkmenistan
968	40	1997	0.01514501255	0.565623083668948	0.0000265336856	0.0151184788644	Turkmenistan
969	40	1998	0.01421914872	0.564405264391893	0.00002620070972727273	0.01419294801027273	Turkmenistan
970	40	1999	0.01318948842	0.564716005636632	0.00002633244043956044	0.01316315597956044	Turkmenistan
971	40	2000	0.01444672067	0.567421033351252	0.00002637831336956522	0.01442034235663043	Turkmenistan
972	40	2001	0.01437128996	0.57104381892434	0.00002588945333333333	0.01434540050666667	Turkmenistan
973	40	2002	0.01459640699	0.575596165867541	0.00002636713517241379	0.01457003985482759	Turkmenistan
974	40	2003	0.01554611646	0.580820125927832	0.00002645503020618557	0.01551966142979381	Turkmenistan
975	40	2004	0.0163699666	0.586712349142411	0.00002634271236363636	0.01634362388763637	Turkmenistan
976	40	2005	0.0184621098	0.593388894864117	0.00002628698322222222	0.01843582281677778	Turkmenistan
977	40	2006	0.01802890838	0.599896069365258	0.00002587048914893617	0.01800303789085106	Turkmenistan
978	40	2007	0.01538018321	0.606042198134731	0.0000265018	0.01535368141	Turkmenistan
979	40	2008	0.01506662083	0.611923308807263	0.00002638660566666667	0.01504023422433333	Turkmenistan
980	40	2009	0.01445333708999999	0.617652905277457	0.00002633427745283019	0.01442700281254716	Turkmenistan
981	40	2010	0.0124936896	0.623234588644236	0.00002611759603960396	0.0124675720039604	Turkmenistan
982	40	2011	0.01238532691	0.629233721702303	0.00002626707311827957	0.01235905983688172	Turkmenistan
983	40	2012	0.01219035729	0.635263183091614	0.00002605983179487179	0.01216429745820513	Turkmenistan
984	40	2013	0.01263427322	0.641361893351002	0.00002641176922222222	0.01260786145077778	Turkmenistan
985	40	2014	0.01247305552	0.647542416932676	0.00002631330185185185	0.01244674221814815	Turkmenistan
986	40	2015	0.01086775395999999	0.65335278951701	0.0000262705799009901	0.010841483380099	Turkmenistan
987	40	2016	0.01078485679	0.658945613392641	0.00002614124364485981	0.01075871554635514	Turkmenistan
988	40	2017	0.01075862756	0.664284691942071	0.00002641811757281553	0.01073220944242718	Turkmenistan
989	40	2018	0.01086214282	0.669433598508271	0.000026601995	0.010835540825	Turkmenistan
990	40	2019	0.01096886064	0.674303535870544	0.00002633891173913044	0.01094252172826087	Turkmenistan
991	40	2020	0.01093485796	0.678298179976148	0.00002634624598214286	0.01090851171401786	Turkmenistan
992	40	2021	0.01082916261	0.682160775869611	0.00002616459161616162	0.01080299801838384	Turkmenistan
993	41	1990	0.00677174834	0.500241735138187	0.00002653830276595745	0.006745210037234042	Uzbekistan
994	41	1991	0.00671153471	0.501544609458551	0.00002625512198113208	0.006685279588018868	Uzbekistan
995	41	1992	0.00702480039	0.502905194308151	0.00002652964463157895	0.006998270745368421	Uzbekistan
996	41	1993	0.00730790005	0.506556615160302	0.00002656064432989691	0.007281339405670103	Uzbekistan
997	41	1994	0.00691837065999999	0.5110185249116	0.0000263855193902439	0.006891985140609746	Uzbekistan
998	41	1995	0.0068679534	0.51698626355212	0.00002611311515151515	0.006841840284848484	Uzbekistan
999	41	1996	0.00667475262	0.524392909803147	0.00002629924180851064	0.00664845337819149	Uzbekistan
1000	41	1997	0.00632685613	0.532686328470226	0.00002640099977777778	0.006300455130222222	Uzbekistan
1001	41	1998	0.00690958037	0.541279069137397	0.0000263820159375	0.0068831983540625	Uzbekistan
1002	41	1999	0.00695361418	0.549739390933737	0.0000263778111235955	0.006927236368876404	Uzbekistan
1003	41	2000	0.00733691052	0.557522310762499	0.00002635375575221239	0.007310556764247788	Uzbekistan
1004	41	2001	0.00750022061	0.564803382897778	0.00002663178241758242	0.007473588827582418	Uzbekistan
1005	41	2002	0.00831098157	0.571690142599581	0.00002624613	0.008284735440000001	Uzbekistan
1006	41	2003	0.00906421174	0.57800653838209	0.00002672961843373494	0.009037482121566265	Uzbekistan
1007	41	2004	0.00980689987	0.583942986424626	0.00002644080180952381	0.009780459068190476	Uzbekistan
1008	41	2005	0.00988247241	0.589530776570668	0.00002627869423529412	0.009856193715764707	Uzbekistan
1009	41	2006	0.00857761639	0.594498056671551	0.0000261415905	0.0085514747995	Uzbekistan
1010	41	2007	0.00811319169	0.599628054727829	0.00002658668238095238	0.008086605007619048	Uzbekistan
1011	41	2008	0.0079007547	0.604889158157396	0.00002606995482758621	0.007874684745172413	Uzbekistan
1012	41	2009	0.00748244301	0.610351745244056	0.00002635985701298701	0.007456083152987013	Uzbekistan
1013	41	2010	0.00720721368	0.616097907401681	0.00002639554990566038	0.00718081813009434	Uzbekistan
1014	41	2011	0.00694639371	0.621344618930939	0.00002635742718446602	0.006920036282815534	Uzbekistan
1015	41	2012	0.00610616895	0.62620212543294	0.00002669283305882353	0.006079476116941177	Uzbekistan
1016	41	2013	0.00692806834	0.630796403406203	0.00002613380975903614	0.006901934530240964	Uzbekistan
1017	41	2014	0.00857194471	0.635257049718365	0.00002607988866666667	0.008545864821333333	Uzbekistan
1018	41	2015	0.00895509623	0.639805638905225	0.0000265823820754717	0.008928513847924528	Uzbekistan
1019	41	2016	0.00952822588	0.644230597300764	0.00002602072638888889	0.009502205153611111	Uzbekistan
1020	41	2017	0.00744883115	0.648119346591586	0.00002614296317647059	0.007422688186823529	Uzbekistan
1021	41	2018	0.00627410707	0.651918144182724	0.000026178432	0.006247928638	Uzbekistan
1022	41	2019	0.00550437563	0.655836959268026	0.00002595429114942529	0.005478421338850574	Uzbekistan
1023	41	2020	0.00536738689	0.659124204371032	0.00002613916158878504	0.005341247728411215	Uzbekistan
1024	41	2021	0.00520819586	0.662621694181816	0.00002617720316831683	0.005182018656831683	Uzbekistan
1025	43	1990	0.05068613639	0.557773300317074	0.00002598113371428571	0.05066015525628571	Albania
1026	43	1991	0.05006187219	0.555629411790174	0.00002627255172413793	0.05003559963827586	Albania
1027	43	1992	0.04628448744999999	0.553107897492912	0.00002613402689189189	0.0462583534231081	Albania
1028	43	1993	0.04290167221	0.552453327893755	0.0000259937865625	0.0428756784234375	Albania
1029	43	1994	0.03805886263	0.553763669315605	0.00002600561469135802	0.03803285701530865	Albania
1030	43	1995	0.03875705797	0.557040889185472	0.00002613816425287356	0.03873091980574713	Albania
1031	43	1996	0.04125724851	0.562248886206679	0.00002619789532608696	0.04123105061467391	Albania
1032	43	1997	0.04111713797	0.566802804232969	0.000026445062	0.041090692908	Albania
1033	43	1998	0.03977145201	0.572534101516668	0.00002637204940594059	0.03974507996059406	Albania
1034	43	1999	0.03863603571999999	0.578295461805887	0.00002649403018691589	0.03860954168981307	Albania
1035	43	2000	0.03866576788	0.58466418835901	0.00002625097643564356	0.03863951690356435	Albania
1036	43	2001	0.03749646183	0.592412946510661	0.0000262609393	0.0374702008907	Albania
1037	43	2002	0.03878888787	0.599865977568749	0.00002614411805555555	0.03876274375194444	Albania
1038	43	2003	0.04062889614	0.606971165987994	0.00002599786923076923	0.04060289827076923	Albania
1039	43	2004	0.04072505391	0.613864246664272	0.00002618817292929293	0.04069886573707071	Albania
1040	43	2005	0.03936868639	0.620679614590226	0.00002600385617021276	0.03934268253382978	Albania
1041	43	2006	0.03660135375	0.627485617497143	0.00002641002988235294	0.03657494372011765	Albania
1042	43	2007	0.03359776034	0.634167968985356	0.0000263504555	0.0335714098845	Albania
1043	43	2008	0.03334062609	0.640766134349698	0.00002618751068627451	0.03331443857931372	Albania
1044	43	2009	0.03274013623	0.646816130123751	0.00002646173262626263	0.03271367449737374	Albania
1045	43	2010	0.03358375049	0.652654202642964	0.000026098866	0.033557651624	Albania
1046	43	2011	0.03499021043	0.658196772707548	0.00002637083708737864	0.03496383959291263	Albania
1047	43	2012	0.03579781938	0.66355677961127	0.00002603849602150538	0.03577178088397849	Albania
1048	43	2013	0.03650235228	0.668739558985928	0.00002652905116071429	0.03647582322883929	Albania
1049	43	2014	0.03730797701	0.67411298539372	0.00002655861842105263	0.03728141839157895	Albania
1050	43	2015	0.03775105086	0.679668600655757	0.00002630517679245283	0.03772474568320755	Albania
1051	43	2016	0.03819197384	0.68503664759447	0.00002621221905172414	0.03816576162094827	Albania
1052	43	2017	0.03888010207	0.690379199197076	0.00002605043462184874	0.03885405163537815	Albania
1053	43	2018	0.03864530006	0.695566877664306	0.00002581758430232558	0.03861948247569767	Albania
1054	43	2019	0.03851696581	0.700287863295906	0.00002643798267241379	0.03849052782732758	Albania
1055	43	2020	0.03680684157	0.703790245372837	0.0000258473647706422	0.03678099420522936	Albania
1056	43	2021	0.03645064941	0.706849790878611	0.00002638363439252336	0.03642426577560748	Albania
1057	44	1990	0.06806178912000001	0.541132539726015	0.00002627034134615384	0.06803551877865385	Bosnia and Herzegovina
1058	44	1991	0.07660032749	0.541346250550883	0.000026346871875	0.076573980618125	Bosnia and Herzegovina
1059	44	1992	0.0761405735	0.539303227421668	0.00002680387021505376	0.07611376962978494	Bosnia and Herzegovina
1060	44	1993	0.07849455821000001	0.53603188160081	0.00002609140351851852	0.0784684668064815	Bosnia and Herzegovina
1061	44	1994	0.07903465171	0.533853389744284	0.00002649630732673267	0.07900815540267327	Bosnia and Herzegovina
1062	44	1995	0.07822228883	0.534025536110865	0.00002645559952941177	0.0781958332304706	Bosnia and Herzegovina
1063	44	1996	0.07530080757	0.545549215040903	0.00002625981846153846	0.07527454775153847	Bosnia and Herzegovina
1064	44	1997	0.07338926153	0.563565414584231	0.00002616160386792453	0.07336309992613207	Bosnia and Herzegovina
1065	44	1998	0.0675072588	0.58182951538312	0.00002634563890909091	0.06748091316109091	Bosnia and Herzegovina
1066	44	1999	0.06327049596	0.597997468748356	0.0000264869945038168	0.06324400896549619	Bosnia and Herzegovina
1067	44	2000	0.06284967361	0.610950684608214	0.00002641703674418605	0.06282325657325581	Bosnia and Herzegovina
1068	44	2001	0.0624193094	0.621989463929258	0.00002600475954954955	0.06239330464045045	Bosnia and Herzegovina
1069	44	2002	0.06283079868	0.632075517723657	0.00002619907464912281	0.06280459960535087	Bosnia and Herzegovina
1070	44	2003	0.06247089919	0.640635102031521	0.00002645525405940594	0.06244444393594059	Bosnia and Herzegovina
1071	44	2004	0.06024846397	0.64779373168743	0.00002653604316831683	0.06022192792683168	Bosnia and Herzegovina
1072	44	2005	0.06662748981000001	0.653859136710253	0.00002630347581632653	0.06660118633418369	Bosnia and Herzegovina
1073	44	2006	0.0638215075	0.659813662252595	0.00002624179010989011	0.06379526570989011	Bosnia and Herzegovina
1074	44	2007	0.06849710756	0.665578735044097	0.0000261483298989899	0.06847095923010102	Bosnia and Herzegovina
1075	44	2008	0.06328444689	0.671100813673566	0.00002623910467889908	0.0632582077853211	Bosnia and Herzegovina
1076	44	2009	0.06172443503	0.676032900022704	0.00002630042918918919	0.06169813460081081	Bosnia and Herzegovina
1077	44	2010	0.05910596715	0.680824195636093	0.00002618529028037383	0.05907978185971963	Bosnia and Herzegovina
1078	44	2011	0.05829020061	0.685399264182467	0.00002649403778761062	0.05826370657221239	Bosnia and Herzegovina
1079	44	2012	0.05641896785	0.689506566189932	0.00002622811132075472	0.05639273973867925	Bosnia and Herzegovina
1080	44	2013	0.05682416818999999	0.693508711211908	0.00002617804711538461	0.05679799014288461	Bosnia and Herzegovina
1081	44	2014	0.05683235237	0.697031893012906	0.0000262390135	0.0568061133565	Bosnia and Herzegovina
1082	44	2015	0.05781588464	0.700446047366461	0.0000260925227826087	0.0577897921172174	Bosnia and Herzegovina
1083	44	2016	0.05789834129999999	0.704079343718599	0.00002639230755319149	0.0578719489924468	Bosnia and Herzegovina
1084	44	2017	0.05521013045	0.70805343112809	0.00002643451765306123	0.05518369593234694	Bosnia and Herzegovina
1085	44	2018	0.05528725637	0.712347302038319	0.0000264294602970297	0.05526082690970297	Bosnia and Herzegovina
1086	44	2019	0.05548080718999999	0.716857124768862	0.00002649496892473118	0.05545431222107525	Bosnia and Herzegovina
1087	44	2020	0.05560777217	0.720202056378697	0.00002636658903846154	0.05558140558096154	Bosnia and Herzegovina
1088	44	2021	0.05199765017999999	0.72307789321024	0.0000261461329906542	0.05197150404700934	Bosnia and Herzegovina
1089	45	1990	0.00972998380999999	0.633446498017686	0.0000263879901010101	0.00970359581989898	Bulgaria
1090	45	1991	0.00916126971	0.643069487769455	0.00002654106715909091	0.009134728642840909	Bulgaria
1091	45	1992	0.00955122758	0.651186876165789	0.00002625514916666667	0.009524972430833334	Bulgaria
1092	45	1993	0.009475875	0.659161569264411	0.00002656746666666667	0.009449307533333333	Bulgaria
1093	45	1994	0.00966860402	0.667430460276086	0.00002634660442105263	0.009642257415578948	Bulgaria
1094	45	1995	0.01009258777	0.673999976701174	0.00002632525316831683	0.01006626251683168	Bulgaria
1095	45	1996	0.01004829627999999	0.678862583541026	0.00002642368387755102	0.01002187259612244	Bulgaria
1096	45	1997	0.01001459784	0.680221466342146	0.00002602353367924528	0.009988574306320755	Bulgaria
1097	45	1998	0.01031076706	0.678496876732148	0.00002667947821782178	0.01028408758178218	Bulgaria
1098	45	1999	0.01029399252	0.677446543282232	0.00002616186956521739	0.01026783065043478	Bulgaria
1099	45	2000	0.01125548729999999	0.681004523812614	0.00002609939976744186	0.01122938790023255	Bulgaria
1100	45	2001	0.01116122712	0.686487366008627	0.00002640690379629629	0.0111348202162037	Bulgaria
1101	45	2002	0.01152049002	0.69151167375307	0.00002606986868131868	0.01149442015131868	Bulgaria
1102	45	2003	0.01229214228	0.69556596473307	0.00002637685296703297	0.01226576542703297	Bulgaria
1103	45	2004	0.01327598857	0.699881950859544	0.00002626353767676768	0.01324972503232323	Bulgaria
1104	45	2005	0.01469152111	0.704471206966935	0.00002617526120879121	0.01466534584879121	Bulgaria
1105	45	2006	0.01007485792	0.708868293577424	0.00002622684708737864	0.01004863107291262	Bulgaria
1106	45	2007	0.01374295432	0.713192402424104	0.00002612864068376068	0.01371682567931624	Bulgaria
1107	45	2008	0.01485811154	0.717672450499802	0.00002629437637362637	0.01483181716362637	Bulgaria
1108	45	2009	0.01411225574	0.723676626795129	0.00002659012175257732	0.01408566561824742	Bulgaria
1109	45	2010	0.01251935976	0.730701737095494	0.00002633808449438202	0.01249302167550562	Bulgaria
1110	45	2011	0.01258065926	0.735749281014389	0.00002635786096491228	0.01255430139903509	Bulgaria
1111	45	2012	0.01293978069	0.739177517343213	0.00002602426757009346	0.01291375642242991	Bulgaria
1112	45	2013	0.01215324798	0.742135948467762	0.00002661353791666667	0.01212663444208333	Bulgaria
1113	45	2014	0.01847664605	0.745372642577071	0.00002635094852631579	0.01845029510147369	Bulgaria
1114	45	2015	0.0199024138	0.748979058373083	0.000026396098125	0.019876017701875	Bulgaria
1115	45	2016	0.01811841814	0.752259198563744	0.00002594412450450451	0.01809247401549549	Bulgaria
1116	45	2017	0.01730443937	0.75566586464625	0.00002635132833333333	0.01727808804166667	Bulgaria
1117	45	2018	0.01736635613	0.759148460251881	0.00002596126945054945	0.01734039486054945	Bulgaria
1118	45	2019	0.01708224874999999	0.762359790844767	0.00002635474214285714	0.01705589400785713	Bulgaria
1119	45	2020	0.01708453644	0.765089710642011	0.00002614261835164835	0.01705839382164835	Bulgaria
1120	45	2021	0.01651561376	0.768150939342518	0.00002635614103092783	0.01648925761896907	Bulgaria
1121	46	1990	0.12340020252	0.668906358291928	0.00002613002878504673	0.123374072491215	Croatia
1122	46	1991	0.11196065454	0.674724599866063	0.00002630011494845361	0.1119343544250515	Croatia
1123	46	1992	0.10562455745	0.678093133084916	0.00002619217414141414	0.1055983652758586	Croatia
1124	46	1993	0.10128004858	0.678221047043161	0.00002643933925619835	0.1012536092407438	Croatia
1125	46	1994	0.09870519178	0.677548132655056	0.0000265975537037037	0.09867859422629631	Croatia
1126	46	1995	0.08895994989	0.677029465132868	0.0000264206725210084	0.08893352921747899	Croatia
1127	46	1996	0.10573140811	0.679507318367616	0.00002575677371134021	0.1057056513362886	Croatia
1128	46	1997	0.12830694427	0.685365010443468	0.00002614323463636364	0.1282808010353636	Croatia
1129	46	1998	0.14349254933	0.691365518598319	0.00002594308649484536	0.1434666062435052	Croatia
1130	46	1999	0.14995277391	0.696636411104102	0.00002616025730769231	0.1499266136526923	Croatia
1131	46	2000	0.20935844555	0.703039898563322	0.00002644904367924528	0.2093319965063208	Croatia
1132	46	2001	0.21730133257	0.709536840872917	0.00002588994534653465	0.2172754426246535	Croatia
1133	46	2002	0.23236499533	0.715383421635164	0.0000263846577	0.2323386106723	Croatia
1134	46	2003	0.22964264313	0.721130377216859	0.00002584860712643678	0.2296167945228736	Croatia
1135	46	2004	0.232295879	0.726327651623968	0.00002611869532110092	0.2322697603046789	Croatia
1136	46	2005	0.27143956675	0.732154139815163	0.0000267117709375	0.2714128549790625	Croatia
1137	46	2006	0.29794450489	0.738066878515765	0.00002653269686046512	0.2979179721931395	Croatia
1138	46	2007	0.31476530147	0.743148776515466	0.0000263739204950495	0.3147389275495049	Croatia
1139	46	2008	0.30723862703	0.748469602229701	0.0000262764515	0.3072123505785	Croatia
1140	46	2009	0.28558883692	0.754065605198048	0.00002639182634782609	0.2855624450936521	Croatia
1141	46	2010	0.28308661302	0.759472251706366	0.00002604866705882353	0.2830605643529412	Croatia
1142	46	2011	0.27598750893	0.763686381293279	0.00002609907357142857	0.2759614098564286	Croatia
1143	46	2012	0.27908022225	0.767405335599999	0.00002590086108695652	0.2790543213889131	Croatia
1144	46	2013	0.26784733096	0.771151880279813	0.00002623580046511628	0.2678210951595349	Croatia
1145	46	2014	0.30397730177	0.774479240521915	0.00002642109182692308	0.3039508806781731	Croatia
1146	46	2015	0.2914255923	0.777865888163329	0.00002643441411764706	0.2913991578858824	Croatia
1147	46	2016	0.26270614814	0.781443605436965	0.00002654089680412371	0.2626796072431958	Croatia
1148	46	2017	0.25020255323	0.785074536823775	0.0000262734031	0.2501762798268999	Croatia
1149	46	2018	0.23505828917	0.788671410129235	0.00002630312363636364	0.2350319860463636	Croatia
1150	46	2019	0.21742015545	0.792475415454183	0.00002635800605769231	0.2173937974439423	Croatia
1151	46	2020	0.21428153873	0.795462271729482	0.00002634988966292135	0.2142551888403371	Croatia
1152	46	2021	0.21296379521	0.798341026936276	0.00002648322101123595	0.2129373119889887	Croatia
1153	47	1990	0.05561102951999999	0.681848021213857	0.00002642312279279279	0.05558460639720719	Czechia
1154	47	1991	0.04994756968	0.688002859136679	0.00002647383254545455	0.04992109584745454	Czechia
1155	47	1992	0.04985591787	0.697577809122723	0.00002620452913043478	0.04982971334086957	Czechia
1156	47	1993	0.04881799633999999	0.710853415862456	0.00002623912628318584	0.04879175721371681	Czechia
1157	47	1994	0.04939968392	0.725969686167497	0.00002640337573033708	0.04937328054426966	Czechia
1158	47	1995	0.04789051355	0.737981721993762	0.00002632763285714286	0.04786418591714286	Czechia
1159	47	1996	0.04328630283	0.746041379938535	0.00002642984733944954	0.04325987298266055	Czechia
1160	47	1997	0.04107657545	0.751680343695868	0.00002630090803921569	0.04105027454196079	Czechia
1161	47	1998	0.03840453017	0.757033755457614	0.00002614941202380952	0.03837838075797619	Czechia
1162	47	1999	0.04161490216	0.762428880357609	0.00002620150333333333	0.04158870065666667	Czechia
1163	47	2000	0.0400077793	0.767766159168669	0.000026104865	0.039981674435	Czechia
1164	47	2001	0.04329480166	0.772167239650309	0.00002604976317073171	0.04326875189682926	Czechia
1165	47	2002	0.04379374447	0.776927934062507	0.00002595211904761905	0.04376779235095238	Czechia
1166	47	2003	0.04894888628	0.782448081111072	0.00002641741568421053	0.04892246886431579	Czechia
1167	47	2004	0.04270707103999999	0.787126404974676	0.00002629734532110092	0.04268077369467889	Czechia
1168	47	2005	0.03970600116	0.79133394820415	0.00002631683140350877	0.03967968432859649	Czechia
1169	47	2006	0.03533882856	0.794922783687463	0.00002649269144230769	0.03531233586855769	Czechia
1170	47	2007	0.03575080304999999	0.798254117717088	0.00002645226693069307	0.03572435078306929	Czechia
1171	47	2008	0.03518759910999999	0.8017648456328	0.00002610918381443299	0.03516148992618556	Czechia
1172	47	2009	0.03548878998	0.804962224676367	0.00002635956656862745	0.03546243041343137	Czechia
1173	47	2010	0.03642225962	0.808747327653098	0.00002598128489795918	0.03639627833510204	Czechia
1174	47	2011	0.03677864275	0.812054784320429	0.00002625864868131868	0.03675238410131868	Czechia
1175	47	2012	0.03691059347	0.814230401372392	0.00002622981519230769	0.0368843636548077	Czechia
1176	47	2013	0.03782910634	0.815615361108922	0.00002626247659793814	0.03780284386340206	Czechia
1177	47	2014	0.03594374155	0.816227257169909	0.00002641450194174757	0.03591732704805825	Czechia
1178	47	2015	0.03634610338	0.816564684423948	0.00002597603211764706	0.03632012734788236	Czechia
1179	47	2016	0.03608924387	0.817153025533518	0.00002646351120879121	0.03606278035879121	Czechia
1180	47	2017	0.03445924129	0.819067680353287	0.00002620678591397849	0.03443303450408602	Czechia
1181	47	2018	0.03406788978	0.822034486079137	0.00002616984685185185	0.03404171993314815	Czechia
1182	47	2019	0.03069332182	0.824784472798171	0.00002644311214285714	0.03066687870785714	Czechia
1183	47	2020	0.03041777105	0.82662663116323	0.00002612914079545455	0.03039164190920455	Czechia
1184	47	2021	0.03017631936	0.828450433122785	0.00002635711390804598	0.03014996224609195	Czechia
1185	48	1990	0.06099198334	0.649419990664883	0.00002653112990990991	0.06096545221009009	Hungary
1186	48	1991	0.06268147922	0.653707154681922	0.00002595415488888889	0.06265552506511111	Hungary
1187	48	1992	0.06660050047	0.660382905455002	0.00002605019082474227	0.06657445027917526	Hungary
1188	48	1993	0.06563663476	0.667543556201878	0.00002619933884297521	0.06561043542115703	Hungary
1189	48	1994	0.06640516603	0.675051406249796	0.00002628838509615384	0.06637887764490386	Hungary
1190	48	1995	0.06319407213	0.683186411756315	0.00002648834168224299	0.06316758378831776	Hungary
1191	48	1996	0.05747165441	0.690883333624564	0.00002642219	0.05744523222	Hungary
1192	48	1997	0.05301042148	0.697935513627811	0.00002631723913461538	0.05298410424086539	Hungary
1193	48	1998	0.06020144828999999	0.704202719984894	0.00002628897941176471	0.06017515931058822	Hungary
1194	48	1999	0.06158347211999999	0.709980626709343	0.00002643443417582418	0.06155703768582416	Hungary
1195	48	2000	0.05566681639	0.71580528057596	0.00002639694292682927	0.05564041944707317	Hungary
1196	48	2001	0.05270348244	0.722099055327699	0.000026446136	0.052677036304	Hungary
1197	48	2002	0.05466572116	0.7283845957697	0.00002636432058823529	0.05463935683941176	Hungary
1198	48	2003	0.05372997694	0.734450657925147	0.00002591455401960784	0.05370406238598039	Hungary
1199	48	2004	0.05206453961	0.740099974680479	0.00002597332111111111	0.05203856628888889	Hungary
1200	48	2005	0.04779059876	0.745356806381464	0.00002615830556603774	0.04776444045443396	Hungary
1201	48	2006	0.04815446461	0.750515380971436	0.00002642880443298969	0.04812803580556702	Hungary
1202	48	2007	0.0496229283	0.754942942046377	0.00002629187405940594	0.04959663642594059	Hungary
1203	48	2008	0.05220580551	0.75931746766686	0.00002647926764150943	0.05217932624235849	Hungary
1204	48	2009	0.0542660603	0.763563686880312	0.00002638054612244898	0.05423967975387755	Hungary
1205	48	2010	0.0512808973	0.767328649261652	0.00002617351523364486	0.05125472378476636	Hungary
1206	48	2011	0.04798574533	0.769701942198238	0.00002650423696428571	0.04795924109303572	Hungary
1207	48	2012	0.05398816281	0.770784245285382	0.00002624411644628099	0.05396191869355372	Hungary
1208	48	2013	0.05211009039999999	0.77156169789519	0.00002593791523809524	0.05208415248476189	Hungary
1209	48	2014	0.04887618968	0.772575045716759	0.00002658204775280899	0.0488496076322472	Hungary
1210	48	2015	0.04989140763	0.774047382518708	0.00002640380585106383	0.04986500382414894	Hungary
1211	48	2016	0.05093999953	0.776150305326983	0.00002622535638297872	0.05091377417361703	Hungary
1212	48	2017	0.05120554051	0.779116417184348	0.00002619302742574257	0.05117934748257426	Hungary
1213	48	2018	0.05106070394	0.782083661193681	0.00002657037493333333	0.05103413356506667	Hungary
1214	48	2019	0.05155359399000001	0.784910308752534	0.00002647650587628866	0.05152711748412372	Hungary
1215	48	2020	0.05056518035	0.787620389699141	0.00002608784895348837	0.05053909250104652	Hungary
1216	48	2021	0.048685037	0.790754768173338	0.00002626595842975207	0.04865877104157025	Hungary
1217	49	1990	0.02359158628	0.60902609384517	0.00002664089009708738	0.02356494538990291	North Macedonia
1218	49	1991	0.02361162517999999	0.611337452940336	0.00002654616775700935	0.02358507901224298	North Macedonia
1219	49	1992	0.025660502	0.612708856229581	0.0000263956628125	0.0256341063371875	North Macedonia
1220	49	1993	0.02673782542	0.613195098529578	0.00002620024088495575	0.02671162517911504	North Macedonia
1221	49	1994	0.02669733140999999	0.614362905009181	0.00002654257615384615	0.02667078883384614	North Macedonia
1222	49	1995	0.02713895363	0.616994877821318	0.00002616696854368932	0.02711278666145631	North Macedonia
1223	49	1996	0.02716403151	0.620944017369103	0.00002654800654761905	0.02713748350345238	North Macedonia
1224	49	1997	0.02723115683	0.626223811356564	0.00002648228578313253	0.02720467454421687	North Macedonia
1225	49	1998	0.02772162051999999	0.632059410181692	0.000026257416	0.02769536310399999	North Macedonia
1226	49	1999	0.02740902291	0.63668725909008	0.0000262849822	0.0273827379278	North Macedonia
1227	49	2000	0.026872075	0.641651242944231	0.00002650563228260869	0.02684556936771739	North Macedonia
1228	49	2001	0.02710225533	0.648049675806335	0.0000265475586	0.0270757077714	North Macedonia
1229	49	2002	0.02783539091999999	0.655398790077733	0.00002649629443181818	0.02780889462556817	North Macedonia
1230	49	2003	0.02703102647	0.663408891257403	0.0000262679444117647	0.02700475852558824	North Macedonia
1231	49	2004	0.02561270312	0.671237520250547	0.00002616900564356436	0.02558653411435644	North Macedonia
1232	49	2005	0.02570893379	0.678047272834883	0.00002615097797619048	0.02568278281202381	North Macedonia
1233	49	2006	0.026335503	0.684044336465219	0.00002622862833333333	0.02630927437166667	North Macedonia
1234	49	2007	0.0263673384	0.689729480929241	0.00002649034036363636	0.02634084805963636	North Macedonia
1235	49	2008	0.02510883457	0.695376955204976	0.00002629992142857143	0.02508253464857143	North Macedonia
1236	49	2009	0.02545263678999999	0.700453052486829	0.00002637187990384615	0.02542626491009614	North Macedonia
1237	49	2010	0.02482720628	0.705589323990971	0.00002601250326315789	0.02480119377673684	North Macedonia
1238	49	2011	0.02428172511	0.710592520608989	0.00002586545886363636	0.02425585965113636	North Macedonia
1239	49	2012	0.02508364792	0.715173147623766	0.00002623593900990099	0.0250574119809901	North Macedonia
1240	49	2013	0.02512432161999999	0.719671149159541	0.00002626953462264151	0.02509805208537735	North Macedonia
1241	49	2014	0.02488705699	0.724089588503488	0.00002619976816513761	0.02486085722183486	North Macedonia
1242	49	2015	0.02418562144	0.728603773495479	0.00002621947157303371	0.02415940196842696	North Macedonia
1243	49	2016	0.02411108819	0.733173624358204	0.00002647535901098901	0.02408461283098901	North Macedonia
1244	49	2017	0.02285675903999999	0.737339955393252	0.00002613876618644068	0.02283062027381355	North Macedonia
1245	49	2018	0.02257235824	0.741334369868002	0.00002583027631578947	0.02254652796368421	North Macedonia
1246	49	2019	0.02219715708	0.74519356873628	0.0000261290075	0.0221710280725	North Macedonia
1247	49	2020	0.02104796241	0.747849899969173	0.00002615093007692308	0.02102181147992307	North Macedonia
1248	49	2021	0.02056823392	0.750629703270047	0.00002642955677419355	0.02054180436322581	North Macedonia
1249	50	1990	0.06748289483	0.674225719793669	0.00002634659894736842	0.06745654823105263	Montenegro
1250	50	1991	0.06811405299	0.674305722529628	0.00002642048432989691	0.06808763250567011	Montenegro
1251	50	1992	0.06926657398000001	0.672664771832277	0.00002616181311111111	0.06924041216688889	Montenegro
1252	50	1993	0.07142786278	0.668665719204089	0.00002666949647619048	0.07140119328352382	Montenegro
1253	50	1994	0.07371452825	0.665011931002947	0.00002642429931372549	0.07368810395068627	Montenegro
1254	50	1995	0.07718766322	0.662765437115331	0.00002588032058823529	0.07716178289941177	Montenegro
1255	50	1996	0.07893133776	0.663414768746409	0.00002650427333333333	0.07890483348666666	Montenegro
1256	50	1997	0.08291724629	0.665542031695028	0.00002632259636363636	0.08289092369363636	Montenegro
1257	50	1998	0.08358726021	0.669024770846263	0.00002634056202020202	0.08356091964797979	Montenegro
1258	50	1999	0.08140116882000001	0.672096102691543	0.00002610256255555556	0.08137506625744445	Montenegro
1259	50	2000	0.08297854456	0.677306850284635	0.00002658460474747475	0.08295195995525254	Montenegro
1260	50	2001	0.08657121671	0.683433454098582	0.00002606391653465346	0.08654515279346535	Montenegro
1261	50	2002	0.08941276738000001	0.68993948313756	0.0000262678857	0.08938649949430001	Montenegro
1262	50	2003	0.0924641481	0.696517506230494	0.00002638013539215686	0.09243776796460784	Montenegro
1263	50	2004	0.09213821392	0.702998276030296	0.00002647739141414142	0.09211173652858586	Montenegro
1264	50	2005	0.0918006637	0.709065464700775	0.00002587259206521739	0.09177479110793478	Montenegro
1265	50	2006	0.09113002356	0.715459074033141	0.00002622944636363636	0.09110379411363635	Montenegro
1266	50	2007	0.08665612921	0.722503939575403	0.00002622570081081081	0.08662990350918919	Montenegro
1267	50	2008	0.08473044738999999	0.729981755712811	0.00002615231245098039	0.08470429507754901	Montenegro
1268	50	2009	0.08544007231	0.736538925645409	0.00002577664641509434	0.08541429566358491	Montenegro
1269	50	2010	0.08399342021	0.743347873367499	0.00002612168846153846	0.08396729852153846	Montenegro
1270	50	2011	0.08268316777	0.750080328162275	0.0000265231172826087	0.08265664465271738	Montenegro
1271	50	2012	0.08161031064	0.755578379953158	0.00002632878796296296	0.08158398185203704	Montenegro
1272	50	2013	0.08153259286	0.760886907477753	0.00002618128450980392	0.0815064115754902	Montenegro
1273	50	2014	0.08215572474999999	0.765776526527122	0.00002627489215053764	0.08212944985784945	Montenegro
1274	50	2015	0.08007313745	0.770561277708901	0.00002630737221052632	0.08004683007778947	Montenegro
1275	50	2016	0.08219161158999999	0.775200770239438	0.00002680684842696629	0.08216480474157302	Montenegro
1276	50	2017	0.08241390553	0.779764631848314	0.00002599434923076923	0.08238791118076923	Montenegro
1277	50	2018	0.08190344478	0.784408971391706	0.00002633382670454545	0.08187711095329546	Montenegro
1278	50	2019	0.08339768555	0.789026903095641	0.00002627868811764706	0.08337140686188235	Montenegro
1279	50	2020	0.08721871947	0.792554392852858	0.00002630957935185185	0.08719240989064815	Montenegro
1280	50	2021	0.07931016211	0.795800584021403	0.00002635534779069767	0.07928380676220931	Montenegro
1281	51	1990	0.05617777778999999	0.62722788770829	0.0000261201183	0.05615165767169999	Poland
1282	51	1991	0.05818601833999999	0.63267147050056	0.00002613177415254237	0.05815988656584745	Poland
1283	51	1992	0.05815133843	0.64066179337278	0.00002640097415094339	0.05812493745584905	Poland
1284	51	1993	0.05591439669000001	0.648950499724012	0.00002640866367346939	0.05588798802632654	Poland
1285	51	1994	0.05636663489	0.658010514323026	0.00002668501565217391	0.05633994987434783	Poland
1286	51	1995	0.05836425819	0.666678866524195	0.00002633099392857143	0.05833792719607143	Poland
1287	51	1996	0.05577362883	0.674378829090982	0.00002625701348214286	0.05574737181651786	Poland
1288	51	1997	0.05562899548	0.682587612300048	0.00002643113065934066	0.05560256434934066	Poland
1289	51	1998	0.05388399747	0.690805670678968	0.00002610305074766355	0.05385789441925234	Poland
1290	51	1999	0.0527042914	0.6985360555797	0.00002593278873786408	0.05267835861126213	Poland
1291	51	2000	0.05119690739	0.706662051990276	0.00002599204742268041	0.05117091534257732	Poland
1292	51	2001	0.05639344996	0.714831304495085	0.00002608670326732673	0.05636736325673267	Poland
1293	51	2002	0.05982209079	0.722009458087754	0.0000263438209375	0.0597957469690625	Poland
1294	51	2003	0.06055371202	0.728155253652566	0.00002619948422018349	0.06052751253577981	Poland
1295	51	2004	0.06420560235	0.733673191846001	0.00002648534688679245	0.06417911700311321	Poland
1296	51	2005	0.06968051332	0.738428766593663	0.00002611626367521367	0.06965439705632478	Poland
1297	51	2006	0.07648285944	0.742363708580365	0.00002620941898989899	0.0764566500210101	Poland
1298	51	2007	0.08467017958999999	0.746008817400637	0.00002641480153153153	0.08464376478846845	Poland
1299	51	2008	0.08763010703	0.750521426475047	0.00002641638934782609	0.08760369064065218	Poland
1300	51	2009	0.09421568954	0.756427378476364	0.00002631194951456311	0.09418937759048543	Poland
1301	51	2010	0.099278215	0.763184973687688	0.00002583135362745098	0.09925238364637255	Poland
1302	51	2011	0.10230158213	0.769407164213607	0.00002621499783333333	0.1022753671321667	Poland
1303	51	2012	0.11161813367	0.774680767244991	0.00002611350018518518	0.1115920201698148	Poland
1304	51	2013	0.12354482144	0.779434257316854	0.00002654217241758242	0.1235182792675824	Poland
1305	51	2014	0.12603124056	0.783682368684721	0.00002631526952380952	0.1260049252904762	Poland
1306	51	2015	0.14167909181	0.78744534315882	0.00002663558618556701	0.1416524562238144	Poland
1307	51	2016	0.13643903503	0.790651014611623	0.0000265100295412844	0.1364125250004587	Poland
1308	51	2017	0.12910783537	0.79453034463794	0.0000264710013592233	0.1290813643686408	Poland
1309	51	2018	0.12748393875	0.79947898187813	0.00002636615789473684	0.1274575725921053	Poland
1310	51	2019	0.11517418497	0.804791331675008	0.00002659799931623932	0.1151475869706838	Poland
1311	51	2020	0.11395067665	0.808795317506383	0.00002625175623655914	0.1139244248937634	Poland
1312	51	2021	0.1118530676	0.812042808667712	0.00002632958042553192	0.1118267380195745	Poland
1313	52	1990	0.03393978494	0.619298862250078	0.00002633828244897959	0.03391344665755102	Romania
1314	52	1991	0.03405064517	0.626795627433335	0.00002594895	0.03402469622	Romania
1315	52	1992	0.03772071374	0.630475081501162	0.00002640396111111111	0.03769430977888889	Romania
1316	52	1993	0.03872716346	0.633801422118109	0.00002637721583333333	0.03870078624416667	Romania
1317	52	1994	0.03938611033	0.638371931788576	0.00002643629295238095	0.03935967403704762	Romania
1318	52	1995	0.04113067759	0.643718879089372	0.00002642979486486486	0.04110424779513513	Romania
1319	52	1996	0.0427113612	0.648104195492848	0.0000262850746	0.0426850761254	Romania
1320	52	1997	0.04233168484	0.651225576178548	0.00002637256607843137	0.04230531227392157	Romania
1321	52	1998	0.03815648789	0.654927768840234	0.00002627208272727273	0.03813021580727273	Romania
1322	52	1999	0.03326879155	0.65954484605753	0.00002624068144329897	0.0332425508685567	Romania
1323	52	2000	0.03508421704	0.66529434615185	0.00002631818	0.03505789886	Romania
1324	52	2001	0.03586112672	0.672020166603488	0.00002610906831460674	0.03583501765168539	Romania
1325	52	2002	0.03485565045	0.678297416747085	0.00002644799760416667	0.03482920245239583	Romania
1326	52	2003	0.03630996269	0.68407492928742	0.00002608685835294118	0.03628387583164706	Romania
1327	52	2004	0.03439710981	0.690417054639929	0.0000262641206185567	0.03437084568938144	Romania
1328	52	2005	0.03635602248	0.694998949594957	0.00002632373568181818	0.03632969874431818	Romania
1329	52	2006	0.03767807234	0.699490765699603	0.00002647177482352941	0.03765160056517647	Romania
1330	52	2007	0.03745931012	0.704523726685579	0.00002641477010526316	0.03743289534989474	Romania
1331	52	2008	0.03787478634	0.710757127721139	0.00002641182586538462	0.03784837451413461	Romania
1332	52	2009	0.03935045677	0.717445122377497	0.0000262603746835443	0.03932419639531646	Romania
1333	52	2010	0.03876835208	0.723891348732225	0.000026534215	0.038741817865	Romania
1334	52	2011	0.03730204585	0.729018272021873	0.00002612544411111111	0.03727592040588889	Romania
1335	52	2012	0.03913192382	0.73389248238628	0.00002633976398058252	0.03910558405601942	Romania
1336	52	2013	0.03907665358	0.737880472910291	0.00002615424514563107	0.03905049933485437	Romania
1337	52	2014	0.04154103367	0.740395466703106	0.0000262242403	0.0415148094297	Romania
1338	52	2015	0.04000942219	0.743473529634312	0.00002643790099099099	0.039982984289009	Romania
1339	52	2016	0.04051027822	0.747058709528536	0.00002647017682352941	0.04048380804317647	Romania
1340	52	2017	0.03890396892	0.751117366992228	0.00002645020626168224	0.03887751871373831	Romania
1341	52	2018	0.03989027632999999	0.755533333480467	0.00002597190826923077	0.03986430442173076	Romania
1342	52	2019	0.03947673122	0.760283970607593	0.00002652719012048193	0.03945020402987952	Romania
1343	52	2020	0.03962166208999999	0.764276444363666	0.00002633485770114942	0.03959532723229884	Romania
1344	52	2021	0.03925579296	0.768453864365965	0.0000262955904494382	0.03922949736955057	Romania
1345	53	1990	0.05830827872	0.630511019536119	0.00002644582316326531	0.05828183289683674	Serbia
1346	53	1991	0.05750163242	0.638016934037528	0.00002661884618644068	0.05747501357381356	Serbia
1347	53	1992	0.05899157163	0.641971993828041	0.00002607747825688073	0.05896549415174313	Serbia
1348	53	1993	0.06132878708	0.642096034424249	0.00002618584131313131	0.06130260123868687	Serbia
1349	53	1994	0.06315124125	0.642223220931048	0.0000260055372	0.0631252357128	Serbia
1350	53	1995	0.06599163029999999	0.642739671389532	0.00002619626636363636	0.06596543403363636	Serbia
1351	53	1996	0.06869336244	0.644846417030162	0.00002598227432692308	0.06866738016567307	Serbia
1352	53	1997	0.07151272059	0.64716209445227	0.00002622319139534884	0.07148649739860465	Serbia
1353	53	1998	0.06312953175	0.65024598899818	0.00002639998058252427	0.06310313176941747	Serbia
1354	53	1999	0.06555584924999999	0.655534174135398	0.00002651541801980198	0.06552933383198019	Serbia
1355	53	2000	0.07013580851000001	0.660752800457895	0.00002597117131868132	0.07010983733868133	Serbia
1356	53	2001	0.06916689384000001	0.665407334806451	0.000026387712	0.069140506128	Serbia
1357	53	2002	0.06892475463	0.671511071572143	0.00002627354319148936	0.06889848108680852	Serbia
1358	53	2003	0.07151806359	0.678334928718905	0.00002614117724489796	0.07149192241275511	Serbia
1359	53	2004	0.07376667989999999	0.686819841842618	0.00002609996519607843	0.07374057993480392	Serbia
1360	53	2005	0.07339343201000001	0.69609756790601	0.00002632653723404255	0.07336710547276597	Serbia
1361	53	2006	0.07248492912	0.704945018093173	0.00002610737525773196	0.07245882174474227	Serbia
1362	53	2007	0.07126761986	0.713242304525204	0.00002608693573913043	0.07124153292426087	Serbia
1363	53	2008	0.06989984861	0.721505305994409	0.00002664377010638298	0.06987320483989361	Serbia
1364	53	2009	0.06632499372	0.729965595799672	0.00002638044913978495	0.06629861327086022	Serbia
1365	53	2010	0.06391885399	0.740091311255812	0.00002610776510638298	0.06389274622489362	Serbia
1366	53	2011	0.06295040858	0.750072761758797	0.00002623824235849056	0.06292417033764151	Serbia
1367	53	2012	0.06287090943	0.75710508155	0.0000259611988172043	0.06284494823118279	Serbia
1368	53	2013	0.05989593605	0.762170908106883	0.00002625636053097345	0.05986967968946903	Serbia
1369	53	2014	0.05971966525	0.766043091132074	0.00002643370580357143	0.05969323154419642	Serbia
1370	53	2015	0.05914714188	0.769842222617687	0.00002651346159574468	0.05912062841840425	Serbia
1371	53	2016	0.05472159883	0.773654077278106	0.00002614292048076923	0.05469545590951923	Serbia
1372	53	2017	0.05446379047	0.777460384270565	0.00002643988792079208	0.05443735058207921	Serbia
1373	53	2018	0.0512395477	0.781494973790012	0.00002627109387755102	0.05121327660612245	Serbia
1374	53	2019	0.05111079934	0.785768300182747	0.00002612965038461539	0.05108466968961538	Serbia
1375	53	2020	0.05288197493	0.789183332686432	0.00002625604696078432	0.05285571888303921	Serbia
1376	53	2021	0.05002997402	0.792416293685483	0.00002647530010752688	0.05000349871989247	Serbia
1377	54	1990	0.05584000704000001	0.653853505137647	0.00002620703089887641	0.05581380000910113	Slovakia
1378	54	1991	0.05337487132	0.658731402179317	0.00002655920853333333	0.05334831211146667	Slovakia
1379	54	1992	0.05258558329	0.665830110587888	0.00002630687048780488	0.0525592764195122	Slovakia
1380	54	1993	0.04997719876	0.67596793706605	0.00002613207273684211	0.04995106668726316	Slovakia
1381	54	1994	0.04707884968	0.688136476595487	0.000026231442875	0.047052618237125	Slovakia
1382	54	1995	0.04902241297	0.697476536273994	0.00002576716052631579	0.04899664580947368	Slovakia
1383	54	1996	0.04780094237999999	0.704405003157211	0.00002620873137096774	0.04777473364862902	Slovakia
1384	54	1997	0.04858359038000001	0.711513209633452	0.00002625879267326733	0.04855733158732674	Slovakia
1385	54	1998	0.04929523695	0.719058766219034	0.00002618579958762887	0.04926905115041237	Slovakia
1386	54	1999	0.04639575023	0.726144172630556	0.00002621289904347826	0.04636953733095652	Slovakia
1387	54	2000	0.04340563269999999	0.734046240313494	0.00002625027714285714	0.04337938242285713	Slovakia
1388	54	2001	0.04035907073	0.741392553570632	0.00002601350415730337	0.0403330572258427	Slovakia
1389	54	2002	0.03869613047	0.746791141582656	0.0000266231605319149	0.03866950730946808	Slovakia
1390	54	2003	0.03890932287	0.75116726952438	0.00002601055888888889	0.03888331231111111	Slovakia
1391	54	2004	0.03794679267	0.755836693705671	0.00002612501355555555	0.03792066765644445	Slovakia
1392	54	2005	0.03822737367	0.761724185107018	0.00002650993847058823	0.03820086373152942	Slovakia
1393	54	2006	0.03769772833	0.767673036224795	0.00002624231258426966	0.03767148601741573	Slovakia
1394	54	2007	0.03802423684	0.772914152845047	0.00002620400926829268	0.03799803283073171	Slovakia
1395	54	2008	0.03824832157	0.777197399879439	0.00002631953107843137	0.03822200203892157	Slovakia
1396	54	2009	0.0375652411	0.781052260265285	0.00002644804572916667	0.03753879305427083	Slovakia
1397	54	2010	0.0364943497	0.786254422327679	0.000026103675	0.036468246025	Slovakia
1398	54	2011	0.03614633307999999	0.791465382423228	0.00002616505808988764	0.0361201680219101	Slovakia
1399	54	2012	0.03630541634999999	0.795456215611276	0.00002670931333333333	0.03627870703666666	Slovakia
1400	54	2013	0.03677566641	0.797903722940591	0.00002636923865979382	0.03674929717134021	Slovakia
1401	54	2014	0.03625055376	0.799618796308309	0.00002638245324561403	0.03622417130675439	Slovakia
1402	54	2015	0.03541844906	0.800394179928449	0.00002611329273809524	0.03539233576726191	Slovakia
1403	54	2016	0.03278051562	0.800878210489993	0.00002641963068181818	0.03275409598931818	Slovakia
1404	54	2017	0.03266084450999999	0.802277316569847	0.00002609412878787879	0.03263475038121211	Slovakia
1405	54	2018	0.03275311364	0.804357302109054	0.00002595258490566038	0.03272716105509434	Slovakia
1406	54	2019	0.03143179233	0.80644845685688	0.00002621707923913043	0.03140557525076087	Slovakia
1407	54	2020	0.03114540649999999	0.80830596588062	0.00002659269785714286	0.03111881380214285	Slovakia
1408	54	2021	0.03116294402	0.810610529921693	0.00002622212876404494	0.03113672189123596	Slovakia
1409	55	1990	0.10326313149	0.727463928368452	0.00002591479925531915	0.1032372166907447	Slovenia
1410	55	1991	0.10671968564	0.732666985968602	0.00002621831558139535	0.1066934673244186	Slovenia
1411	55	1992	0.10089916245	0.737391551733707	0.00002618855175824176	0.1008729738982417	Slovenia
1412	55	1993	0.09883201434	0.741774171511168	0.00002705758115789474	0.0988049567588421	Slovenia
1413	55	1994	0.09300297414	0.746234861332899	0.000026282415	0.092976691725	Slovenia
1414	55	1995	0.08561806742	0.750994974989173	0.00002651091697916667	0.08559155650302083	Slovenia
1415	55	1996	0.08542310908999999	0.756348987126594	0.00002642201489583333	0.08539668707510416	Slovenia
1416	55	1997	0.08395181856	0.762275291907702	0.0000262292584	0.0839255893016	Slovenia
1417	55	1998	0.10172122363	0.767728525502705	0.00002603113681818182	0.1016951924931818	Slovenia
1418	55	1999	0.11493028731	0.773236192288015	0.00002640768320388349	0.1149038796267961	Slovenia
1419	55	2000	0.11783491154	0.779578009745196	0.00002584752160377359	0.1178090640183962	Slovenia
1420	55	2001	0.1156287584	0.786240775635761	0.00002633137727272727	0.1156024270227273	Slovenia
1421	55	2002	0.15888615338	0.791805569443613	0.0000265919912371134	0.1588595613887629	Slovenia
1422	55	2003	0.16376851597	0.796371530737719	0.00002675878471264368	0.1637417571852874	Slovenia
1423	55	2004	0.13666849358	0.800962240122577	0.00002619800861386139	0.1366422955713861	Slovenia
1424	55	2005	0.10721529712	0.805601248185604	0.00002636522533333333	0.1071889318946667	Slovenia
1425	55	2006	0.1502685154	0.809708595222897	0.00002610804239583333	0.1502424073576042	Slovenia
1426	55	2007	0.1566884974	0.813006319197598	0.00002644740803921569	0.1566620499919608	Slovenia
1427	55	2008	0.14846310031	0.816347250277984	0.00002662742798245614	0.1484364728820175	Slovenia
1428	55	2009	0.13731353657	0.818878560380979	0.00002672444258426966	0.1372868121274157	Slovenia
1429	55	2010	0.13202211352	0.82117848598052	0.00002625160989690722	0.1319958619101031	Slovenia
1430	55	2011	0.13685048617	0.823023560855118	0.00002607978442307692	0.1368244063855769	Slovenia
1431	55	2012	0.14149535443	0.824336562677773	0.00002644930857142857	0.1414689051214286	Slovenia
1432	55	2013	0.1391060702	0.825826275074906	0.00002635876135416667	0.1390797114386458	Slovenia
1433	55	2014	0.11512997596	0.827799245827941	0.00002633462476635514	0.1151036413352337	Slovenia
1434	55	2015	0.11893291693	0.829837070735453	0.00002637634747368421	0.1189065405825263	Slovenia
1435	55	2016	0.12679005025	0.831367915132541	0.00002620866594594594	0.1267638415840541	Slovenia
1436	55	2017	0.12660450278	0.833038139449118	0.00002680953193548387	0.1265776932480645	Slovenia
1437	55	2018	0.10965186976	0.835472480610787	0.00002582734989361702	0.1096260424101064	Slovenia
1438	55	2019	0.10774698007	0.838266782297842	0.00002616307163461538	0.1077208169983654	Slovenia
1439	55	2020	0.1015323327	0.840373845574037	0.00002594058990566038	0.1015063921100944	Slovenia
1440	55	2021	0.10093819754	0.842430731281465	0.0000263641587037037	0.1009118333812963	Slovenia
1441	57	1990	0.06098073604	0.622446576329452	0.00002624159261261261	0.06095449444738738	Belarus
1442	57	1991	0.06644783536	0.627038266774523	0.00002657996666666667	0.06642125539333334	Belarus
1443	57	1992	0.07176144707	0.632891737136784	0.00002614916798076923	0.07173529790201923	Belarus
1444	57	1993	0.07774351093	0.639394169351269	0.00002596622945054945	0.07771754470054945	Belarus
1445	57	1994	0.07687409999	0.64465278058669	0.00002634383	0.07684775616	Belarus
1446	57	1995	0.07546438481000001	0.648959503797064	0.00002636485767857143	0.07543801995232144	Belarus
1447	57	1996	0.07844180524	0.652855220750827	0.00002618688244897959	0.07841561835755101	Belarus
1448	57	1997	0.08521395565	0.655627296459504	0.00002625433766990291	0.0851877013123301	Belarus
1449	57	1998	0.0885724212	0.657246466657203	0.00002605855574712644	0.08854636264425288	Belarus
1450	57	1999	0.08417673719	0.660171009515746	0.00002623450872727273	0.08415050268127273	Belarus
1451	57	2000	0.07310859402	0.664705822252137	0.00002632446839622641	0.07308226955160377	Belarus
1452	57	2001	0.08162926048000001	0.671333268854148	0.00002595228770114942	0.08160330819229886	Belarus
1453	57	2002	0.08520147671	0.678121782135605	0.00002633978618644068	0.08517513692381357	Belarus
1454	57	2003	0.07747094178	0.68486855613275	0.00002648488544444445	0.07744445689455555	Belarus
1455	57	2004	0.07134202427	0.692502135029653	0.0000262257703	0.0713157984997	Belarus
1456	57	2005	0.07007519412	0.698985482904355	0.00002608791903846154	0.07004910620096154	Belarus
1457	57	2006	0.06865002331	0.705119102674127	0.00002662561955555555	0.06862339769044444	Belarus
1458	57	2007	0.06409484576999999	0.711496561875696	0.00002635698101123596	0.06406848878898876	Belarus
1459	57	2008	0.06099785470999999	0.719120871487284	0.00002656197539823009	0.06097129273460176	Belarus
1460	57	2009	0.05831456974999999	0.727292783613496	0.00002634209831578947	0.0582882276516842	Belarus
1461	57	2010	0.05927752998999999	0.734954626211817	0.00002616847893203883	0.05925136151106795	Belarus
1462	57	2011	0.0610639407	0.739504325946655	0.00002624840674418604	0.06103769229325581	Belarus
1463	57	2012	0.05067011329	0.743468837307909	0.00002601407528735632	0.05064409921471264	Belarus
1464	57	2013	0.05029911685	0.748529322885796	0.00002643093423728814	0.05027268591576271	Belarus
1465	57	2014	0.04661378523	0.753511479851413	0.00002612069336633663	0.04658766453663367	Belarus
1466	57	2015	0.04221631557	0.758205742923593	0.00002604109846938775	0.04219027447153061	Belarus
1467	57	2016	0.04337059736	0.764328221802501	0.00002608954773809524	0.0433445078122619	Belarus
1468	57	2017	0.04554832967	0.771131465670885	0.00002626794	0.04552206173	Belarus
1469	57	2018	0.04669587874999999	0.776568956673705	0.0000260622861	0.04666981646389999	Belarus
1470	57	2019	0.04691611269	0.780508018535969	0.00002658698126213592	0.04688952570873786	Belarus
1471	57	2020	0.04673158134	0.782381564892966	0.00002664059273809524	0.04670494074726191	Belarus
1472	57	2021	0.04608344841	0.784484710906639	0.00002627712592592593	0.04605717128407407	Belarus
1473	58	1990	0.02988743489	0.674967632130919	0.00002612552768518518	0.02986130936231482	Estonia
1474	58	1991	0.03171342162	0.685223089296634	0.00002620040698113208	0.03168722121301887	Estonia
1475	58	1992	0.03158242316	0.695586673779285	0.00002644816042553191	0.03155597499957447	Estonia
1476	58	1993	0.03411672332	0.703693149995024	0.00002602795763157895	0.03409069536236842	Estonia
1477	58	1994	0.03709017746	0.708456180899464	0.00002634277985714286	0.03706383468014286	Estonia
1478	58	1995	0.0338812269	0.713172725189506	0.0000262828765	0.0338549440235	Estonia
1479	58	1996	0.02963783889	0.718813024217038	0.00002638989473684211	0.02961144899526316	Estonia
1480	58	1997	0.03024939275	0.724652439639785	0.00002588928081081081	0.03022350346918919	Estonia
1481	58	1998	0.03496073327999999	0.729027035230187	0.00002609589876190476	0.03493463738123809	Estonia
1482	58	1999	0.03324745661	0.733250616186121	0.00002655631553191489	0.03322090029446808	Estonia
1483	58	2000	0.03153630661	0.739713154351944	0.00002589260125	0.03151041400875	Estonia
1484	58	2001	0.01941374077	0.746602207163017	0.00002639280844444444	0.01938734796155556	Estonia
1485	58	2002	0.02207360078	0.752629898252246	0.00002615296196078431	0.02204744781803922	Estonia
1486	58	2003	0.02120635682	0.75781567757793	0.00002644370326732673	0.02117991311673267	Estonia
1487	58	2004	0.02006435472	0.763223727128029	0.00002631376735849057	0.02003804095264151	Estonia
1488	58	2005	0.02474393898	0.769112181926314	0.00002618775338983051	0.02471775122661017	Estonia
1489	58	2006	0.02933223765	0.774451841771662	0.00002617002510638298	0.02930606762489361	Estonia
1490	58	2007	0.03173969101999999	0.781074442846485	0.00002669268777777778	0.03171299833222221	Estonia
1491	58	2008	0.02771452506	0.788598873704278	0.00002622906644859813	0.0276882959935514	Estonia
1492	58	2009	0.02905877672	0.794728212699059	0.0000260400152173913	0.02903273670478261	Estonia
1493	58	2010	0.02810681678	0.800829717976428	0.00002597157390476191	0.02808084520609523	Estonia
1494	58	2011	0.02890167812	0.806633077522166	0.00002621288607843137	0.02887546523392157	Estonia
1495	58	2012	0.02398055348	0.811109357704526	0.00002645838523364486	0.02395409509476636	Estonia
1496	58	2013	0.02519771755	0.81488717677447	0.00002621038159574468	0.02517150716840426	Estonia
1497	58	2014	0.02626784522	0.818770732051979	0.00002626587948717949	0.02624157934051282	Estonia
1498	58	2015	0.0270584264	0.823221278492715	0.00002662020051546392	0.02703180619948454	Estonia
1499	58	2016	0.03015471934	0.827364360092018	0.00002664418796116505	0.03012807515203883	Estonia
1500	58	2017	0.02922329625	0.830975311283378	0.00002620795059405941	0.02919708829940594	Estonia
1501	58	2018	0.02646355969999999	0.834566296193434	0.00002623268365384615	0.02643732701634614	Estonia
1502	58	2019	0.0256406503	0.838573508963879	0.0000264194926	0.0256142308074	Estonia
1503	58	2020	0.02546372587999999	0.841817139147138	0.00002627778793478261	0.02543744809206521	Estonia
1504	58	2021	0.02477928677	0.844917787360624	0.00002625394216981132	0.02475303282783019	Estonia
1505	59	1990	0.0514878156	0.680193638285329	0.00002645354568421053	0.05146136205431579	Latvia
1506	59	1991	0.05162446409	0.688117297290074	0.00002644463406504065	0.05159801945593496	Latvia
1507	59	1992	0.05155101981999999	0.696157035504877	0.00002667305764705882	0.05152434676235293	Latvia
1508	59	1993	0.05923466622	0.705249855159515	0.00002631192070175439	0.05920835429929825	Latvia
1509	59	1994	0.06749147085	0.712531352821191	0.00002639517300970874	0.0674650756769903	Latvia
1510	59	1995	0.06265434102	0.717639459211637	0.00002654395008695652	0.06262779706991305	Latvia
1511	59	1996	0.04686673332	0.721139537892551	0.00002615291355140187	0.0468405804064486	Latvia
1512	59	1997	0.05308957925	0.723746580428208	0.00002640943570093458	0.05306316981429907	Latvia
1513	59	1998	0.06199260364	0.725427335933284	0.00002645344216981132	0.06196615019783019	Latvia
1514	59	1999	0.04893271737	0.727219684959525	0.00002627077094339623	0.04890644659905661	Latvia
1515	59	2000	0.05899871643	0.730951448728138	0.00002619313594594595	0.05897252329405406	Latvia
1516	59	2001	0.05934906719999999	0.73629419637135	0.00002661323056910569	0.05932245396943088	Latvia
1517	59	2002	0.06137539873999999	0.741870440285041	0.00002594366469387755	0.06134945507530611	Latvia
1518	59	2003	0.0554598183	0.748168161846997	0.00002643589956521739	0.05543338240043478	Latvia
1519	59	2004	0.05667477095	0.755263211009698	0.00002626496176470588	0.05664850598823529	Latvia
1520	59	2005	0.04685646366	0.761929432669523	0.00002620248623762376	0.04683026117376238	Latvia
1521	59	2006	0.05698979262	0.768459928850117	0.00002631220643678161	0.05696348041356322	Latvia
1522	59	2007	0.05450075302999999	0.776481958669804	0.00002607182592592593	0.05447468120407406	Latvia
1523	59	2008	0.05117490459	0.786324573303851	0.0000263980401980198	0.05114850654980198	Latvia
1524	59	2009	0.04923531714999999	0.794504426648315	0.000026538853	0.049208778297	Latvia
1525	59	2010	0.04809953638	0.798171594063957	0.00002605920558558559	0.04807347717441442	Latvia
1526	59	2011	0.04704775958	0.799080776427927	0.00002606671204724409	0.04702169286795276	Latvia
1527	59	2012	0.04356800628999999	0.801026473960894	0.00002637135843137255	0.04354163493156862	Latvia
1528	59	2013	0.04874810254	0.802660490277978	0.00002620008813186813	0.04872190245186813	Latvia
1529	59	2014	0.04664563876	0.803721486035489	0.00002641239096491228	0.04661922636903509	Latvia
1530	59	2015	0.04335862131	0.806985994927815	0.00002632551710526316	0.04333229579289474	Latvia
1531	59	2016	0.04488181112	0.811463590660605	0.00002601113257425742	0.04485579998742574	Latvia
1532	59	2017	0.04126818159999999	0.816923118079976	0.0000261194538	0.04124206214619999	Latvia
1533	59	2018	0.04012481132	0.821419809272627	0.00002616267847058824	0.04009864864152941	Latvia
1534	59	2019	0.03666347945	0.824781776742666	0.0000256275705	0.0366378518795	Latvia
1535	59	2020	0.03716902428	0.827900448409988	0.00002616145808080808	0.03714286282191919	Latvia
1536	59	2021	0.03642571511	0.830663516299797	0.00002618695739583333	0.03639952815260417	Latvia
1537	60	1990	0.06827148666	0.668503937884641	0.00002616111076923077	0.06824532554923078	Lithuania
1538	60	1991	0.06857965345	0.673234120792409	0.00002628057	0.06855337288	Lithuania
1539	60	1992	0.06936087928	0.680992879643758	0.00002589714716981132	0.06933498213283018	Lithuania
1540	60	1993	0.08263528445	0.687480621018131	0.00002617989082568807	0.0826091045591743	Lithuania
1541	60	1994	0.08845119661	0.69115165298429	0.00002625578268518519	0.08842494082731482	Lithuania
1542	60	1995	0.0856681669	0.694734380082166	0.0000262203788372093	0.08564194652116279	Lithuania
1543	60	1996	0.07499428927	0.698591300871233	0.00002602524262626263	0.07496826402737373	Lithuania
1544	60	1997	0.07130629799	0.702840949666947	0.0000262804085	0.0712800175815	Lithuania
1545	60	1998	0.07313375477	0.707468182196716	0.00002668796219298246	0.07310706680780703	Lithuania
1546	60	1999	0.06199173376999999	0.712834170940662	0.00002632388326315789	0.06196540988673683	Lithuania
1547	60	2000	0.05895807799	0.719896959838609	0.00002635219533333333	0.05893172579466667	Lithuania
1548	60	2001	0.0603666271	0.727133584877313	0.0000261898806122449	0.06034043721938775	Lithuania
1549	60	2002	0.06156308024	0.733793397915696	0.00002626873970588235	0.06153681150029412	Lithuania
1550	60	2003	0.06051137559999999	0.741229600875632	0.00002638340227272727	0.06048499219772727	Lithuania
1551	60	2004	0.05521752473999999	0.748949762305515	0.00002627039078651685	0.05519125434921347	Lithuania
1552	60	2005	0.0559896809	0.756352359983789	0.00002603060698924731	0.05596365029301075	Lithuania
1553	60	2006	0.05731960983	0.763059124350272	0.0000261739354054054	0.0572934358945946	Lithuania
1554	60	2007	0.06808793705999999	0.770229638520692	0.00002604879706521739	0.06806188826293477	Lithuania
1555	60	2008	0.05849650308	0.778273711505288	0.00002635516895833333	0.05847014791104167	Lithuania
1556	60	2009	0.05251598849	0.785689739125479	0.00002625104313953488	0.05248973744686047	Lithuania
1557	60	2010	0.05087501309	0.793364681757828	0.00002617285816326531	0.05084884023183673	Lithuania
1558	60	2011	0.04721500393	0.800924994333688	0.00002621556449438202	0.04718878836550561	Lithuania
1559	60	2012	0.0462074081	0.8078270261595	0.00002636176436363636	0.04618104633563636	Lithuania
1560	60	2013	0.03576747263	0.813219722329104	0.00002635286383838384	0.03574111976616162	Lithuania
1561	60	2014	0.03635258242	0.817886376021861	0.00002624931363636364	0.03632633310636364	Lithuania
1562	60	2015	0.03842160999	0.823112629019743	0.00002611780170212766	0.03839549218829787	Lithuania
1563	60	2016	0.04278368287	0.829303695106582	0.00002626521627659574	0.0427574176537234	Lithuania
1564	60	2017	0.04282312128	0.8358717398516	0.00002641342783783784	0.04279670785216216	Lithuania
1565	60	2018	0.04302473518999999	0.841918910402675	0.00002644741848214286	0.04299828777151785	Lithuania
1566	60	2019	0.04226118323	0.847906338850069	0.00002618330387755102	0.04223499992612244	Lithuania
1567	60	2020	0.04221010685	0.85275238761541	0.00002600281138297872	0.04218410403861702	Lithuania
1568	60	2021	0.04020283242	0.856484049109405	0.00002659809166666667	0.04017623432833333	Lithuania
1569	61	1990	0.02334566606	0.604251762377742	0.00002602619352272727	0.02331963986647727	Republic of Moldova
1570	61	1991	0.02492722897	0.607270773865529	0.00002597606174757281	0.02490125290825243	Republic of Moldova
1571	61	1992	0.02338313049999999	0.609664558440288	0.00002642340413461538	0.02335670709586538	Republic of Moldova
1572	61	1993	0.02465322679	0.614152920432239	0.00002660112691588785	0.02462662566308411	Republic of Moldova
1573	61	1994	0.02965378335	0.617603766824611	0.00002647429842519685	0.0296273090515748	Republic of Moldova
1574	61	1995	0.03046858477	0.620951321121127	0.00002629839284313725	0.03044228637715686	Republic of Moldova
1575	61	1996	0.0283218701	0.623113983844076	0.00002613605155339806	0.0282957340484466	Republic of Moldova
1576	61	1997	0.02060269844999999	0.624370104753213	0.00002619152096153846	0.02057650692903845	Republic of Moldova
1577	61	1998	0.02223422039	0.62411676120849	0.0000263973591954023	0.0222078230308046	Republic of Moldova
1578	61	1999	0.01945066342999999	0.622834528688654	0.000026267466	0.01942439596399999	Republic of Moldova
1579	61	2000	0.0178650747	0.622004933502906	0.00002601634440366972	0.01783905835559633	Republic of Moldova
1580	61	2001	0.01576703894	0.622936409943787	0.00002626628578947369	0.01574077265421053	Republic of Moldova
1581	61	2002	0.01758287216	0.625874844526255	0.00002626327631578947	0.01755660888368421	Republic of Moldova
1582	61	2003	0.02032997228	0.629985044767633	0.00002657458117021277	0.02030339769882979	Republic of Moldova
1583	61	2004	0.01954548195	0.635394821992876	0.00002643602108695652	0.01951904592891304	Republic of Moldova
1584	61	2005	0.01829956254	0.641530965095913	0.0000261462637	0.0182734162763	Republic of Moldova
1585	61	2006	0.01649938396	0.647996263561811	0.00002601332208791209	0.01647337063791209	Republic of Moldova
1586	61	2007	0.0140163743	0.65421585059876	0.00002643035010526316	0.01398994394989474	Republic of Moldova
1587	61	2008	0.01469167356	0.661046597063232	0.00002609979877551021	0.01466557376122449	Republic of Moldova
1588	61	2009	0.01401310296	0.666284393801024	0.00002596155105769231	0.01398714140894231	Republic of Moldova
1589	61	2010	0.01352525879999999	0.671989615961323	0.00002656379979166667	0.01349869500020832	Republic of Moldova
1590	61	2011	0.01071520606	0.678004136643775	0.00002640019429906542	0.01068880586570093	Republic of Moldova
1591	61	2012	0.01170044948999999	0.682979795888934	0.00002621197887755102	0.01167423751112244	Republic of Moldova
1592	61	2013	0.01070934690999999	0.688519174704066	0.00002663872433962264	0.01068270818566037	Republic of Moldova
1593	61	2014	0.0096710865	0.694104557276994	0.00002596185535714286	0.009645124644642858	Republic of Moldova
1594	61	2015	0.01548053737	0.699355166217478	0.00002601755709090909	0.01545451981290909	Republic of Moldova
1595	61	2016	0.01611868824	0.70514454200476	0.00002639915875	0.01609228908125	Republic of Moldova
1596	61	2017	0.01528827662999999	0.711206637139458	0.00002609662016806723	0.01526218000983192	Republic of Moldova
1597	61	2018	0.01596084902	0.717244426652362	0.0000262264130927835	0.01593462260690722	Republic of Moldova
1598	61	2019	0.01475775709	0.723011647628002	0.00002624849285714286	0.01473150859714286	Republic of Moldova
1599	61	2020	0.01451520173	0.727710540349217	0.00002616417633333333	0.01448903755366667	Republic of Moldova
1600	61	2021	0.01420583331	0.732214875427507	0.0000262920501	0.0141795412599	Republic of Moldova
1601	62	1990	0.05672934267	0.671600578021767	0.00002634994151785714	0.05670299272848214	Russian Federation
1602	62	1991	0.0575513153	0.680099211484661	0.00002617931725663717	0.05752513598274336	Russian Federation
1603	62	1992	0.06326835230000001	0.688068021982768	0.0000261926988172043	0.0632421596011828	Russian Federation
1604	62	1993	0.07842760052999999	0.692036194318927	0.00002636010333333333	0.07840124042666666	Russian Federation
1605	62	1994	0.08638141731	0.694144966076361	0.00002604882430107527	0.08635536848569893	Russian Federation
1606	62	1995	0.08057127799	0.697854213747881	0.00002616529647619048	0.08054511269352381	Russian Federation
1607	62	1996	0.07281300021	0.701468230734779	0.00002660713177777778	0.07278639307822223	Russian Federation
1608	62	1997	0.06548915705000001	0.703752867289891	0.00002634434479591837	0.0654628127052041	Russian Federation
1609	62	1998	0.06163136263	0.705198518088381	0.00002624731213592233	0.06160511531786408	Russian Federation
1610	62	1999	0.06500916388	0.706863537909859	0.00002684800950617284	0.06498231587049383	Russian Federation
1611	62	2000	0.06885561847	0.708643647769121	0.00002645041655555555	0.06882916805344445	Russian Federation
1612	62	2001	0.06500917745	0.710570359001004	0.00002635063819148936	0.0649828268118085	Russian Federation
1613	62	2002	0.06274060739	0.713460956547605	0.00002650296263636364	0.06271410442736364	Russian Federation
1614	62	2003	0.06240982281999999	0.718875116049301	0.00002628589978947368	0.06238353692021052	Russian Federation
1615	62	2004	0.0583963801	0.726305319497695	0.00002619174440860215	0.0583701883555914	Russian Federation
1616	62	2005	0.06176975522	0.733592776524904	0.00002614307948453608	0.06174361214051546	Russian Federation
1617	62	2006	0.05348636373	0.740064663588135	0.00002619053009433962	0.05346017319990566	Russian Federation
1618	62	2007	0.05029121026	0.746191512265979	0.00002638656618644068	0.05026482369381356	Russian Federation
1619	62	2008	0.05286975115	0.752623243282606	0.00002637770925925926	0.05284337344074074	Russian Federation
1620	62	2009	0.05057693803	0.757960404689196	0.00002655390451612903	0.05055038412548387	Russian Federation
1621	62	2010	0.05354663911	0.763320116187813	0.00002622882269662921	0.05352041028730337	Russian Federation
1622	62	2011	0.04896096105	0.767633587927234	0.00002637062824742268	0.04893459042175258	Russian Federation
1623	62	2012	0.04609863685	0.77192038427212	0.000025971344	0.046072665506	Russian Federation
1624	62	2013	0.0435514417	0.776526978961411	0.00002651199764150943	0.04352492970235849	Russian Federation
1625	62	2014	0.04427161123	0.780617524284297	0.00002616773761061947	0.04424544349238938	Russian Federation
1626	62	2015	0.04330404123	0.784913773964283	0.00002618144699029126	0.04327785978300971	Russian Federation
1627	62	2016	0.04233894181999999	0.790330149439335	0.000026016532	0.04231292528799999	Russian Federation
1628	62	2017	0.03979168608	0.79566948446832	0.00002651716252525252	0.03976516891747475	Russian Federation
1629	62	2018	0.03956129673	0.800108144129611	0.00002643071613207547	0.03953486601386792	Russian Federation
1630	62	2019	0.0392230529	0.803658201264112	0.00002588991371428571	0.03919716298628571	Russian Federation
1631	62	2020	0.03860000509	0.806011474298182	0.00002627121020833333	0.03857373387979167	Russian Federation
1632	62	2021	0.03724931393	0.808536004906566	0.00002661469757894737	0.03722269923242105	Russian Federation
1633	63	1990	0.06139142483999999	0.647461465528387	0.00002640325618556701	0.06136502158381443	Ukraine
1634	63	1991	0.0665112563	0.651950021194653	0.00002611554593406593	0.06648514075406593	Ukraine
1635	63	1992	0.07205572375	0.657600333165733	0.00002641448036144578	0.07202930926963855	Ukraine
1636	63	1993	0.07443048026	0.66286740459174	0.00002608438791666667	0.07440439587208333	Ukraine
1637	63	1994	0.07742277069	0.665506374866164	0.00002637403855670103	0.07739639665144331	Ukraine
1638	63	1995	0.0835765002	0.666950166648749	0.0000263887743697479	0.08355011142563025	Ukraine
1639	63	1996	0.08152381618	0.668104744367524	0.00002623520265957447	0.08149758097734043	Ukraine
1640	63	1997	0.07627295374	0.669207845755283	0.0000265756737755102	0.07624637806622449	Ukraine
1641	63	1998	0.07022023272	0.670322300548544	0.00002637362358695652	0.07019385909641304	Ukraine
1642	63	1999	0.07196398559	0.670642905451183	0.00002638123906779661	0.0719376043509322	Ukraine
1643	63	2000	0.07264419023	0.671095000943321	0.00002657457416666667	0.07261761565583334	Ukraine
1644	63	2001	0.06926426622000001	0.672467819796801	0.00002620989141509434	0.06923805632858492	Ukraine
1645	63	2002	0.06858076079	0.674543220896083	0.00002635841663366337	0.06855440237336634	Ukraine
1646	63	2003	0.06567091357999999	0.678614636476308	0.00002622122067961165	0.06564469235932038	Ukraine
1647	63	2004	0.06394990015	0.685380936146257	0.00002642666765306123	0.06392347348234693	Ukraine
1648	63	2005	0.06459958656	0.692023300673985	0.00002644436009259259	0.06457314219990741	Ukraine
1649	63	2006	0.05654714821	0.698093382536473	0.00002645073546391753	0.05652069747453609	Ukraine
1650	63	2007	0.05830825344	0.704202307705725	0.00002631159044642857	0.05828194184955357	Ukraine
1651	63	2008	0.05653287251	0.710980183909559	0.00002568810917525773	0.05650718440082474	Ukraine
1652	63	2009	0.04676422053	0.716185465482395	0.00002681457180851064	0.04673740595819149	Ukraine
1653	63	2010	0.04285988905999999	0.72101987022281	0.00002619518847058824	0.0428336938715294	Ukraine
1654	63	2011	0.04104041563	0.724891957373533	0.00002650985841463415	0.04101390577158537	Ukraine
1655	63	2012	0.04193504779	0.728817199844111	0.00002619299948275862	0.04190885479051724	Ukraine
1656	63	2013	0.04248142814	0.734033572821072	0.00002614802254901961	0.04245528011745098	Ukraine
1657	63	2014	0.03835577735	0.739883556959807	0.00002638697288659794	0.0383293903771134	Ukraine
1658	63	2015	0.04100749681	0.743790863159826	0.00002630254834862385	0.04098119426165138	Ukraine
1659	63	2016	0.03916072431	0.746857988843031	0.00002632705705882353	0.03913439725294118	Ukraine
1660	63	2017	0.03830199941	0.750593324392773	0.00002650474513274336	0.03827549466486726	Ukraine
1661	63	2018	0.03898619609	0.754451727274318	0.00002626589208333333	0.03895993019791667	Ukraine
1662	63	2019	0.03952548262	0.757980081219807	0.00002617377989583333	0.03949930884010417	Ukraine
1663	63	2020	0.03689331568	0.759929872218543	0.0000263451881443299	0.03686697049185567	Ukraine
1664	63	2021	0.0365318806	0.760773912846782	0.00002642130618556701	0.03650545929381443	Ukraine
1665	66	1990	0.08511515927	0.66608191698766	0.00002651799228260869	0.0850886412777174	Brunei Darussalam
1666	66	1991	0.08010239932	0.671233831388631	0.00002665667301075269	0.08007574264698925	Brunei Darussalam
1667	66	1992	0.07652040276	0.676702526223706	0.00002564595719101124	0.07649475680280898	Brunei Darussalam
1668	66	1993	0.07316333627999999	0.682175439911044	0.00002672526316326531	0.07313661101683673	Brunei Darussalam
1669	66	1994	0.06730512474	0.68739409348098	0.00002656646247787611	0.06727855827752212	Brunei Darussalam
1670	66	1995	0.06444754599	0.692471156008533	0.000026028895	0.06442151709499999	Brunei Darussalam
1671	66	1996	0.05952767532	0.697602233240377	0.00002637969009174312	0.05950129562990826	Brunei Darussalam
1672	66	1997	0.05799543795	0.702944386203433	0.00002601472803921569	0.05796942322196078	Brunei Darussalam
1673	66	1998	0.06026828895	0.708630119469791	0.0000259326944680851	0.06024235625553191	Brunei Darussalam
1674	66	1999	0.06079297788	0.714851237118356	0.00002612902287234043	0.06076684885712766	Brunei Darussalam
1675	66	2000	0.05902267504	0.72155249267874	0.00002640796660550459	0.0589962670733945	Brunei Darussalam
1676	66	2001	0.05352530396	0.728535069338112	0.00002617359776595745	0.05349913036223404	Brunei Darussalam
1677	66	2002	0.05219072971	0.735343916434566	0.00002646329728070175	0.0521642664127193	Brunei Darussalam
1678	66	2003	0.05330923838	0.741578091315293	0.0000263382811	0.0532829000989	Brunei Darussalam
1679	66	2004	0.05141869274	0.747311714682537	0.00002653155277227723	0.05139216118722773	Brunei Darussalam
1680	66	2005	0.04595234555	0.752481792632817	0.00002644670264150943	0.0459258988473585	Brunei Darussalam
1681	66	2006	0.04109560246	0.75731865511743	0.00002649407398058253	0.04106910838601942	Brunei Darussalam
1682	66	2007	0.04015884793	0.761643128654341	0.00002613323197916667	0.04013271469802083	Brunei Darussalam
1683	66	2008	0.04084807198	0.765714260433754	0.00002657988754901961	0.04082149209245098	Brunei Darussalam
1684	66	2009	0.04266034625	0.769601681624648	0.00002622347955357143	0.04263412277044643	Brunei Darussalam
1685	66	2010	0.04294469719	0.773219221249055	0.00002591788580645161	0.04291877930419355	Brunei Darussalam
1686	66	2011	0.04458428778	0.776631893191597	0.00002586952746987952	0.04455841825253012	Brunei Darussalam
1687	66	2012	0.04792451654	0.780216551684601	0.0000259491397	0.0478985674003	Brunei Darussalam
1688	66	2013	0.05059807687999999	0.784017040989581	0.00002610393178217822	0.05057197294821781	Brunei Darussalam
1689	66	2014	0.05201958711	0.787733289361499	0.00002655014097087379	0.05199303696902913	Brunei Darussalam
1690	66	2015	0.05134343129	0.791367566956237	0.00002629696345794393	0.05131713432654206	Brunei Darussalam
1691	66	2016	0.05137722455	0.794980772397229	0.0000267727221875	0.0513504518278125	Brunei Darussalam
1692	66	2017	0.04786242491	0.798309936375838	0.00002603776104761905	0.04783638714895238	Brunei Darussalam
1693	66	2018	0.04195308585	0.801436553226482	0.00002605420288461538	0.04192703164711539	Brunei Darussalam
1694	66	2019	0.03969999982	0.804499388246421	0.00002612126785046729	0.03967387855214953	Brunei Darussalam
1695	66	2020	0.03672230027	0.80742409075008	0.0000260679600952381	0.03669623230990476	Brunei Darussalam
1696	66	2021	0.03641513903999999	0.810234366947283	0.0000261057628440367	0.03638903327715595	Brunei Darussalam
1697	67	1990	0.03148188734	0.790253515528297	0.00002628343663793103	0.03145560390336207	Japan
1698	67	1991	0.03060446365	0.794616189497547	0.00002669401523255814	0.03057776963476744	Japan
1699	67	1992	0.03058682595999999	0.799156224748283	0.00002621668791304348	0.03056060927208695	Japan
1700	67	1993	0.02966441005	0.802972994199584	0.00002604044196078431	0.02963836960803921	Japan
1701	67	1994	0.02954657238	0.806689483098495	0.00002593933635416667	0.02952063304364583	Japan
1702	67	1995	0.02972186061	0.810510771484257	0.00002619284393617021	0.02969566776606383	Japan
1703	67	1996	0.03035061101	0.813870745535327	0.00002644183359550562	0.03032416917640449	Japan
1704	67	1997	0.02977456134	0.816675782376649	0.00002614787197802198	0.02974841346802198	Japan
1705	67	1998	0.02979219776999999	0.819016201504856	0.0000263811868	0.02976581658319999	Japan
1706	67	1999	0.02970284474	0.82106663705133	0.00002607478450980392	0.0296767699554902	Japan
1707	67	2000	0.02996619832	0.822938998623378	0.0000261428040625	0.0299400555159375	Japan
1708	67	2001	0.02894547098	0.824723241254759	0.00002638962037383177	0.02891908135962617	Japan
1709	67	2002	0.02876841605	0.82693677356819	0.0000260414575	0.0287423745925	Japan
1710	67	2003	0.02894908671	0.829392223273124	0.00002669758353448276	0.02892238912646551	Japan
1711	67	2004	0.0297510562	0.832037381275171	0.00002632564697916667	0.02972473055302084	Japan
1712	67	2005	0.03048832208	0.834288685362289	0.00002634464031914894	0.03046197743968085	Japan
1713	67	2006	0.02933927602999999	0.836222264006662	0.00002630263548076923	0.02931297339451922	Japan
1714	67	2007	0.02923501471	0.83829415979033	0.00002656738287037037	0.02920844732712963	Japan
1715	67	2008	0.0285848652	0.840301217168455	0.00002609003792079208	0.02855877516207921	Japan
1716	67	2009	0.02899780083	0.842133664144895	0.00002610752641509434	0.02897169330358491	Japan
1717	67	2010	0.02949473741	0.844361810771781	0.00002618962670212766	0.02946854778329787	Japan
1718	67	2011	0.02948392789	0.846750266822805	0.00002623368483516484	0.02945769420516484	Japan
1719	67	2012	0.0295496359	0.849061489406189	0.00002604751009009009	0.02952358838990991	Japan
1720	67	2013	0.02973199459	0.851356993626047	0.00002647754413793103	0.02970551704586207	Japan
1721	67	2014	0.0294513416	0.85369274935716	0.00002611893354166667	0.02942522266645833	Japan
1722	67	2015	0.02908966038999999	0.856097498738686	0.00002638496366972477	0.02906327542633027	Japan
1723	67	2016	0.02803574655999999	0.858698173210648	0.00002607057268817204	0.02800967598731182	Japan
1724	67	2017	0.02582748466999999	0.861393308858287	0.00002635477388888889	0.0258011298961111	Japan
1725	67	2018	0.02380382347	0.864237136659234	0.00002656920651376147	0.02377725426348624	Japan
1726	67	2019	0.0232895128	0.867148183486851	0.00002630319693181818	0.02326320960306818	Japan
1727	67	2020	0.02279280919	0.869106879336459	0.00002622150395604396	0.02276658768604396	Japan
1728	67	2021	0.02319279316	0.871241812572128	0.00002653870813186813	0.02316625445186813	Japan
1729	68	1990	0.03622791434	0.692329306595283	0.00002662141306818182	0.03620129292693182	Republic of Korea
1730	68	1991	0.03530473297	0.702631128494537	0.00002623441942857143	0.03527849855057143	Republic of Korea
1731	68	1992	0.03351539096	0.712440841630159	0.00002628378253012048	0.03348910717746988	Republic of Korea
1732	68	1993	0.03285226355	0.722286739631754	0.00002622474469387755	0.03282603880530612	Republic of Korea
1733	68	1994	0.03308527882	0.732197906155207	0.00002646295789473684	0.03305881586210527	Republic of Korea
1734	68	1995	0.03141203210999999	0.741940029590316	0.00002600476306122449	0.03138602734693877	Republic of Korea
1735	68	1996	0.03245539648999999	0.751553240476733	0.0000263443379787234	0.03242905215202126	Republic of Korea
1736	68	1997	0.03288387835	0.760591683388116	0.00002637771435643564	0.03285750063564356	Republic of Korea
1737	68	1998	0.033480111	0.76828188532262	0.00002659810427083333	0.03345351289572917	Republic of Korea
1738	68	1999	0.03335324187	0.776773436337718	0.00002633054606382979	0.03332691132393617	Republic of Korea
1739	68	2000	0.033437478	0.785428821409438	0.00002635595009615384	0.03341112204990385	Republic of Korea
1740	68	2001	0.03110558157	0.793496280690955	0.00002633935392857143	0.03107924221607143	Republic of Korea
1741	68	2002	0.02853684916	0.801024295470106	0.00002639663227642276	0.02851045252772358	Republic of Korea
1742	68	2003	0.02693538996	0.807687785876648	0.00002611134423076923	0.02690927861576923	Republic of Korea
1743	68	2004	0.02598255600999999	0.813720926701095	0.00002604127784482759	0.02595651473215516	Republic of Korea
1744	68	2005	0.02467482709	0.819093399889013	0.00002641729549019608	0.0246484097945098	Republic of Korea
1745	68	2006	0.0237832142	0.824179820431794	0.00002590016414634146	0.02375731403585366	Republic of Korea
1746	68	2007	0.02274819347	0.82912795326169	0.00002607406223214286	0.02272211940776786	Republic of Korea
1747	68	2008	0.02184617347	0.833894626872214	0.00002662418047169811	0.0218195492895283	Republic of Korea
1748	68	2009	0.02054878135	0.838108330520764	0.00002617228298969072	0.02052260906701031	Republic of Korea
1749	68	2010	0.01956663169	0.84251142929369	0.00002622690020833333	0.01954040478979167	Republic of Korea
1750	68	2011	0.01922597064	0.846913228744834	0.00002659418622807018	0.01919937645377193	Republic of Korea
1751	68	2012	0.01869501119	0.851140262773848	0.00002602854048543689	0.01866898264951456	Republic of Korea
1752	68	2013	0.0174925559	0.855441000170575	0.00002655934828571429	0.01746599655171429	Republic of Korea
1753	68	2014	0.01679185730999999	0.859665567500037	0.00002605357970588235	0.01676580373029411	Republic of Korea
1754	68	2015	0.01628136031	0.863907408481354	0.00002615183453703704	0.01625520847546296	Republic of Korea
1755	68	2016	0.01572410971	0.868317824083966	0.00002610040505617977	0.01569800930494382	Republic of Korea
1756	68	2017	0.0152657011	0.87261776393019	0.00002650017942307692	0.01523920092057692	Republic of Korea
1757	68	2018	0.0149936192	0.876823316849569	0.0000263124552173913	0.01496730674478261	Republic of Korea
1758	68	2019	0.01466845612	0.88073150966869	0.00002625263431372549	0.01464220348568627	Republic of Korea
1759	68	2020	0.01472362628999999	0.883717569055359	0.00002639247247706422	0.01469723381752292	Republic of Korea
1760	68	2021	0.01506987307	0.886675266756997	0.00002648369	0.01504338938	Republic of Korea
1761	69	1990	0.13240884677	0.686404444349548	0.0000263383670212766	0.1323825084029787	Singapore
1762	69	1991	0.14010765466	0.695055557646282	0.00002633708525773196	0.1400813175747423	Singapore
1763	69	1992	0.11827678497	0.703427834229016	0.0000260204397979798	0.118250764530202	Singapore
1764	69	1993	0.13750770786	0.712315203759158	0.00002647372696078431	0.1374812341330392	Singapore
1765	69	1994	0.14897779377	0.721256796938456	0.00002651656506172839	0.1489512772049383	Singapore
1766	69	1995	0.13255844224	0.729982231248165	0.0000266535202173913	0.1325317887197826	Singapore
1767	69	1996	0.15489071193	0.739028234741754	0.0000262089741	0.1548645029559	Singapore
1768	69	1997	0.12733922563	0.747571897605582	0.00002582528454545455	0.1273134003454545	Singapore
1769	69	1998	0.13941097535	0.754873203577067	0.0000263520969	0.1393846232531	Singapore
1770	69	1999	0.12849103714	0.760831136110222	0.00002605565777777778	0.1284649814822222	Singapore
1771	69	2000	0.09797164998	0.767717370394546	0.00002642711428571428	0.09794522286571429	Singapore
1772	69	2001	0.10145673318	0.774294656621655	0.00002598321608333333	0.1014307499639167	Singapore
1773	69	2002	0.08347802977	0.77973576984914	0.0000259028958	0.0834521268742	Singapore
1774	69	2003	0.08362622562	0.784165555316375	0.00002651768181818182	0.08359970793818182	Singapore
1775	69	2004	0.06156361696	0.789852773877056	0.00002658807764044944	0.06153702888235955	Singapore
1776	69	2005	0.05655005322999999	0.796455750753104	0.0000261972773	0.05652385595269999	Singapore
1777	69	2006	0.05153085951999999	0.803342694397764	0.00002637771204081632	0.05150448180795918	Singapore
1778	69	2007	0.05060142604	0.810625304101189	0.00002629185158536585	0.05057513418841464	Singapore
1779	69	2008	0.05056464706999999	0.818124162030734	0.00002644313142857143	0.05053820393857142	Singapore
1780	69	2009	0.05936480891	0.824251515940882	0.00002598899969072165	0.05933881991030927	Singapore
1781	69	2010	0.05711842725999999	0.830222159553543	0.00002634992583333333	0.05709207733416666	Singapore
1782	69	2011	0.05102258385	0.833829607920547	0.00002585713521367521	0.05099672671478632	Singapore
1783	69	2012	0.03875154779	0.837391806757054	0.00002635819163461538	0.03872518959836539	Singapore
1784	69	2013	0.04448554967	0.840420177683154	0.00002587909386363636	0.04445967057613636	Singapore
1785	69	2014	0.04478945965	0.842894537933952	0.0000261402836	0.0447633193664	Singapore
1786	69	2015	0.03838754096	0.84540185703118	0.00002651472389473684	0.03836102623610527	Singapore
1787	69	2016	0.03274924786	0.847596998735509	0.0000263353125	0.0327229125475	Singapore
1788	69	2017	0.03140368499	0.849051517606326	0.00002588323989247312	0.03137780175010753	Singapore
1789	69	2018	0.03203796959	0.850762728725121	0.00002609935355140187	0.03201187023644859	Singapore
1790	69	2019	0.0304766031	0.852497337757222	0.00002608656615384615	0.03045051653384615	Singapore
1791	69	2020	0.03094607484	0.854296009592945	0.00002601407343137255	0.03092006076656863	Singapore
1792	69	2021	0.02887852884	0.856097766112729	0.00002641804780701754	0.02885211079219298	Singapore
1793	71	1990	0.22091432551	0.725982519157417	0.00002629711627272727	0.2208880283937273	Australia
1794	71	1991	0.2164537278799999	0.729759858781312	0.00002623260977777778	0.2164274952702222	Australia
1795	71	1992	0.22035053242	0.73390140434283	0.00002620960633333333	0.2203243228136667	Australia
1796	71	1993	0.21002251298	0.738374743085692	0.00002636864982300885	0.209996144330177	Australia
1797	71	1994	0.20251842634	0.742846571880912	0.00002628175670212766	0.2024921445832979	Australia
1798	71	1995	0.19653450469	0.747426824081883	0.00002645211221238938	0.1965080525777876	Australia
1799	71	1996	0.19510253625	0.751991736090285	0.00002633624482352941	0.1950762000051765	Australia
1800	71	1997	0.18991836187	0.756633901347637	0.00002605240892473118	0.1898923094610753	Australia
1801	71	1998	0.17833683985	0.761133265356106	0.0000263158952	0.1783105239548	Australia
1802	71	1999	0.17079963758	0.765697505930953	0.00002644772683168317	0.1707731898531683	Australia
1803	71	2000	0.1719968426	0.770223843075912	0.0000262586292631579	0.1719705839707368	Australia
1804	71	2001	0.17529554775	0.774662787384155	0.00002613366446280992	0.1752694140855372	Australia
1805	71	2002	0.1648884351	0.779360940006122	0.00002629549141414141	0.1648621396085859	Australia
1806	71	2003	0.15874522575	0.783600180802991	0.00002642743385416667	0.1587187983161458	Australia
1807	71	2004	0.14879848863	0.787016543130049	0.00002598740931372549	0.1487725012206863	Australia
1808	71	2005	0.14100085394	0.789615521287164	0.00002642590583333333	0.1409744280341667	Australia
1809	71	2006	0.13536157507	0.791155687742942	0.00002597903580645161	0.1353355960341935	Australia
1810	71	2007	0.13594010857	0.792532682754436	0.00002606785439252336	0.1359140407156075	Australia
1811	71	2008	0.13695869633	0.795292900277512	0.00002606136382352941	0.1369326349661765	Australia
1812	71	2009	0.1337211005	0.799174373217167	0.00002643175	0.13369466875	Australia
1813	71	2010	0.13904172178	0.803561543809643	0.00002597727563218391	0.1390157445043678	Australia
1814	71	2011	0.11933709351	0.807520219913819	0.00002647079763779528	0.1193106227123622	Australia
1815	71	2012	0.11244470009	0.811644461488936	0.00002625567583333333	0.1124184444141667	Australia
1816	71	2013	0.10849398637	0.816453661448137	0.00002626981935185185	0.1084677165506482	Australia
1817	71	2014	0.10622892304	0.820840850321621	0.00002638547654545454	0.1062025375634545	Australia
1818	71	2015	0.10246614936	0.824860715173108	0.00002628535142857143	0.1024398640085714	Australia
1819	71	2016	0.09453747704	0.828559943182664	0.00002631190075471698	0.09451116513924528	Australia
1820	71	2017	0.09105353271	0.831798265550707	0.00002649172162162162	0.09102704098837837	Australia
1821	71	2018	0.0858289821	0.835354624190932	0.00002625476840909091	0.08580272733159092	Australia
1822	71	2019	0.08606336877	0.839317426059217	0.00002624750666666666	0.08603712126333334	Australia
1823	71	2020	0.08112734341	0.842051314482691	0.00002635753594339623	0.0811009858740566	Australia
1824	71	2021	0.08459373390000001	0.844252813727575	0.00002631197009259259	0.08456742192990742	Australia
1825	72	1990	0.13321286237	0.752321654884833	0.00002643510515151515	0.1331864272648485	New Zealand
1826	72	1991	0.13030572423	0.755616090554557	0.00002612689404255319	0.1302795973359575	New Zealand
1827	72	1992	0.1250219727	0.759461372351944	0.00002639096108910891	0.1249955817389109	New Zealand
1828	72	1993	0.13904022191	0.763634604405382	0.00002589103825242718	0.1390143308717476	New Zealand
1829	72	1994	0.12298365997	0.767118657876439	0.00002622991438095238	0.1229574300556191	New Zealand
1830	72	1995	0.09948124888	0.769998036424639	0.00002618058486238532	0.09945506829513762	New Zealand
1831	72	1996	0.09182532973	0.773575283251135	0.00002634557517857143	0.09179898415482143	New Zealand
1832	72	1997	0.09018141573	0.778205776484177	0.00002631676824561404	0.09015509896175439	New Zealand
1833	72	1998	0.08123512897	0.78173075719617	0.00002653169053763441	0.08120859727946236	New Zealand
1834	72	1999	0.0827791774	0.784428637621383	0.0000263593983	0.08275281800170001	New Zealand
1835	72	2000	0.08169601349	0.787659557491679	0.00002603238412371134	0.08166998110587628	New Zealand
1836	72	2001	0.08592044721	0.791426079291696	0.00002665847455555556	0.08589378873544444	New Zealand
1837	72	2002	0.07851714924	0.794519590986489	0.00002637305459183673	0.07849077618540816	New Zealand
1838	72	2003	0.08760320224000001	0.796286883438684	0.0000262417888372093	0.0875769604511628	New Zealand
1839	72	2004	0.08304081471	0.798177476508371	0.00002620648155737705	0.08301460822844262	New Zealand
1840	72	2005	0.07264296573	0.799107294338124	0.00002636840301886792	0.07261659732698113	New Zealand
1841	72	2006	0.06986846289000001	0.798456865675295	0.00002636938614678899	0.06984209350385322	New Zealand
1842	72	2007	0.07606513905	0.798447615942533	0.00002647600071428572	0.0760386630492857	New Zealand
1843	72	2008	0.07466684574	0.799669513648105	0.00002592825877777778	0.07464091748122223	New Zealand
1844	72	2009	0.07167506024	0.801727534577573	0.00002640337070707071	0.07164865686929293	New Zealand
1845	72	2010	0.06027138857	0.805133184751295	0.000026367484	0.060245021086	New Zealand
1846	72	2011	0.05940114664	0.809760351959867	0.00002651580890909091	0.05937463083109091	New Zealand
1847	72	2012	0.06208532372999999	0.814957563823326	0.00002634970859649123	0.0620589740214035	New Zealand
1848	72	2013	0.05632636859	0.820145989650422	0.00002620995652173913	0.05630015863347827	New Zealand
1849	72	2014	0.05080901739999999	0.823908943687562	0.00002613520683673469	0.05078288219316326	New Zealand
1850	72	2015	0.05569820477999999	0.82746249334817	0.00002590172920353982	0.05567230305079645	New Zealand
1851	72	2016	0.06222299306	0.831843966678668	0.00002604476441558442	0.06219694829558442	New Zealand
1852	72	2017	0.06075406764	0.836301794613403	0.00002658457166666667	0.06072748306833333	New Zealand
1853	72	2018	0.05934443133	0.840597863184845	0.00002620616448275862	0.05931822516551724	New Zealand
1854	72	2019	0.05816694349	0.844533208807291	0.00002627648196428572	0.05814066700803571	New Zealand
1855	72	2020	0.05605997035	0.847398736836909	0.00002637763737864078	0.05603359271262136	New Zealand
1856	72	2021	0.05540714627	0.849442498970719	0.0000257882356880734	0.05538135803431193	New Zealand
1857	74	1990	0.22827752181	0.761463880346533	0.00002611568657407407	0.2282514061234259	Andorra
1858	74	1991	0.23121522416	0.764709071138693	0.00002628804855421687	0.2311889361114458	Andorra
1859	74	1992	0.23322061427	0.767188282487657	0.00002664763817307692	0.2331939666318269	Andorra
1860	74	1993	0.23215973739	0.768953827567811	0.00002613358618556701	0.2321336038038145	Andorra
1861	74	1994	0.22713252117	0.77002376454004	0.00002652428852941176	0.2271059968814706	Andorra
1862	74	1995	0.22337657081	0.77098868338163	0.0000261346562195122	0.2233504361537805	Andorra
1863	74	1996	0.21799479335	0.772403470644367	0.00002665427865853659	0.2179681390713415	Andorra
1864	74	1997	0.21147763347	0.774580970737089	0.00002629309530434783	0.2114513403746957	Andorra
1865	74	1998	0.20501844582	0.776972577800595	0.00002607411546296296	0.204992371704537	Andorra
1866	74	1999	0.20015073427	0.779629634395052	0.00002605850398058252	0.2001246757660194	Andorra
1867	74	2000	0.19515067445	0.781976505693047	0.00002630519948979592	0.1951243692505102	Andorra
1868	74	2001	0.17256641632	0.785417034980389	0.00002636984752293578	0.1725400464724771	Andorra
1869	74	2002	0.15640764605	0.79015875913382	0.00002616078910714286	0.1563814852608929	Andorra
1870	74	2003	0.15183716649	0.797278900724701	0.00002642941188888889	0.1518107370781111	Andorra
1871	74	2004	0.14733865137	0.80473197995372	0.00002645001392523365	0.1473122013560748	Andorra
1872	74	2005	0.13630852324	0.812213979716634	0.00002658242708737864	0.1362819408129126	Andorra
1873	74	2006	0.13276233372	0.819787259850839	0.0000262987827184466	0.1327360349372815	Andorra
1874	74	2007	0.12977305337	0.826617254254178	0.0000264583997	0.1297465949703	Andorra
1875	74	2008	0.13808686173	0.83182171450476	0.0000261732201980198	0.138060688509802	Andorra
1876	74	2009	0.14445098272	0.835929886554712	0.00002609157775700935	0.144424891142243	Andorra
1877	74	2010	0.14857920703	0.839489966459192	0.00002605416514018692	0.1485531528648598	Andorra
1878	74	2011	0.14264541543	0.842794802354863	0.00002616328453608247	0.1426192521454639	Andorra
1879	74	2012	0.13953556017	0.845810830539451	0.00002647694991452991	0.1395090832200855	Andorra
1880	74	2013	0.136587377	0.848329909768827	0.000026370946	0.136561006054	Andorra
1881	74	2014	0.1361856217	0.851010491664786	0.00002662335941176471	0.1361589983405882	Andorra
1882	74	2015	0.13244869391	0.853591217830289	0.000026303865	0.132422390045	Andorra
1883	74	2016	0.13124170443	0.856257052608717	0.00002649062089108911	0.1312152138091089	Andorra
1884	74	2017	0.1294419635	0.85947703010266	0.00002604895225806451	0.129415914547742	Andorra
1885	74	2018	0.12722408903	0.862588950920789	0.00002640227484210526	0.1271976867551579	Andorra
1886	74	2019	0.12539378617	0.865621023596139	0.00002668134304347826	0.1253671048269565	Andorra
1887	74	2020	0.10584013819	0.867449169102346	0.00002623275340206186	0.1058139054365979	Andorra
1888	74	2021	0.10572469499	0.869444112735696	0.00002616672558558559	0.1056985282644144	Andorra
1889	75	1990	0.10565871092	0.749853692572025	0.00002641106151162791	0.1056322998584884	Austria
1890	75	1991	0.10229477625	0.751652734176599	0.00002641740532710281	0.1022683588446729	Austria
1891	75	1992	0.09492479798	0.754375285612199	0.00002641742433628318	0.09489838055566371	Austria
1892	75	1993	0.09421110692	0.758804553724473	0.00002632712107142857	0.09418477979892857	Austria
1893	75	1994	0.08777060995000001	0.764704364300466	0.00002641780876404494	0.08774419214123597	Austria
1894	75	1995	0.08852047655	0.769827471008921	0.0000259850175	0.08849449153250001	Austria
1895	75	1996	0.08420820941	0.774446565189292	0.00002596930255102041	0.08418224010744897	Austria
1896	75	1997	0.07995282325	0.77923285637593	0.00002653859899159664	0.0799262846510084	Austria
1897	75	1998	0.08103661575	0.783521015501574	0.00002635432137254902	0.08101026142862745	Austria
1898	75	1999	0.07897980461	0.787451584183882	0.00002672508483870968	0.07895307952516128	Austria
1899	75	2000	0.07560487172	0.791847679870807	0.00002632204963963964	0.07557854967036036	Austria
1900	75	2001	0.07280716666	0.795770117733764	0.00002627496941747573	0.07278089169058254	Austria
1901	75	2002	0.07195744721	0.799154119574311	0.00002626511548672566	0.07193118209451327	Austria
1902	75	2003	0.07281458128	0.802043253134005	0.000026202286	0.072788378994	Austria
1903	75	2004	0.07196545225999999	0.804889143740108	0.00002606742405405405	0.07193938483594593	Austria
1904	75	2005	0.06608390627	0.808419194340084	0.00002631376835616438	0.06605759250164384	Austria
1905	75	2006	0.06627320077	0.812064609467116	0.00002629632494505494	0.06624690444505495	Austria
1906	75	2007	0.07566887648	0.815480521576858	0.00002628700388888889	0.0756425894761111	Austria
1907	75	2008	0.07175822929	0.818793658319811	0.00002655552636363636	0.07173167376363637	Austria
1908	75	2009	0.0717757344	0.821541167154033	0.00002612238737373737	0.07174961201262627	Austria
1909	75	2010	0.07202027639	0.824500109333185	0.00002630843563106796	0.07199396795436894	Austria
1910	75	2011	0.07967591937	0.82800199897916	0.00002618172505263158	0.07964973764494737	Austria
1911	75	2012	0.07845122115	0.83111330933878	0.00002632394588235294	0.07842489720411765	Austria
1912	75	2013	0.07801700469	0.833679780262374	0.00002629634574257426	0.07799070834425743	Austria
1913	75	2014	0.06885377424	0.835838577321076	0.00002574037393617021	0.06882803386606383	Austria
1914	75	2015	0.07123292585	0.837579895310124	0.0000263490337	0.07120657681630001	Austria
1915	75	2016	0.06976749843	0.839883789894186	0.00002628400457142857	0.06974121442542858	Austria
1916	75	2017	0.06812027207	0.843173330746292	0.00002642249918918919	0.06809384957081081	Austria
1917	75	2018	0.07095562521	0.846614470307794	0.00002660034715447154	0.07092902486284552	Austria
1918	75	2019	0.0669369022	0.849862514846872	0.00002616306836734694	0.06691073913163265	Austria
1919	75	2020	0.06611362696	0.852020385174284	0.00002625761953703704	0.06608736934046297	Austria
1920	75	2021	0.06106346488999999	0.853837004256539	0.00002634488394230769	0.06103712000605768	Austria
1921	76	1990	0.28380545059	0.737390656400179	0.0000259205247311828	0.2837795300652688	Belgium
1922	76	1991	0.26300947828	0.74217307419685	0.00002603695710280374	0.2629834413228972	Belgium
1923	76	1992	0.25854861837	0.748012299186744	0.00002665704318181818	0.2585219613268182	Belgium
1924	76	1993	0.24931191932	0.753685087006788	0.00002632957958762887	0.2492855897404124	Belgium
1925	76	1994	0.24300130547	0.758903637592037	0.00002634855755102041	0.242974956912449	Belgium
1926	76	1995	0.23895263613	0.763170400784407	0.00002589093975206612	0.238926745190248	Belgium
1927	76	1996	0.22293617335	0.766826075213302	0.00002651593380530974	0.2229096574161947	Belgium
1928	76	1997	0.22737385806	0.770813953023256	0.00002624501773913043	0.2273476130422609	Belgium
1929	76	1998	0.2131775571499999	0.774228267511882	0.00002668807151785714	0.2131508690784821	Belgium
1930	76	1999	0.21931111558	0.777041040124219	0.00002637025680851064	0.2192847453231915	Belgium
1931	76	2000	0.21409094938	0.780396331183289	0.0000258343362745098	0.2140651150437255	Belgium
1932	76	2001	0.22352472405	0.784713043367342	0.0000260514854954955	0.2234986725645045	Belgium
1933	76	2002	0.21469472526	0.788836054052762	0.00002629357350877193	0.2146684316864912	Belgium
1934	76	2003	0.20934325179	0.792014383577294	0.00002635194396396396	0.209316899846036	Belgium
1935	76	2004	0.20533545396	0.795224935706338	0.00002666348291666667	0.2053087904770833	Belgium
1936	76	2005	0.19873043039	0.798497235786438	0.00002623829202020202	0.1987041920979798	Belgium
1937	76	2006	0.18958666244	0.801572762913827	0.00002642650927083333	0.1895602359307292	Belgium
1938	76	2007	0.19334062646	0.804612664215848	0.0000262792236	0.1933143472364	Belgium
1939	76	2008	0.19225589745	0.807757944740662	0.00002641008367346939	0.1922294873663265	Belgium
1940	76	2009	0.18580489524	0.811055825478368	0.00002611720989473684	0.1857787780301053	Belgium
1941	76	2010	0.17316699173	0.815030206751301	0.00002613930947368421	0.1731408524205263	Belgium
1942	76	2011	0.16347600801	0.819470362048624	0.00002618347122222222	0.1634498245387778	Belgium
1943	76	2012	0.16213323014	0.824226016040103	0.00002605918096153846	0.1621071709590385	Belgium
1944	76	2013	0.1633796865	0.828619831627193	0.0000261172469	0.1633535692531	Belgium
1945	76	2014	0.15374110476	0.832425051502658	0.00002635348915789474	0.1537147512708421	Belgium
1946	76	2015	0.14813608822	0.835878400447772	0.00002647479176470588	0.1481096134282353	Belgium
1947	76	2016	0.14986120817	0.839462940488534	0.00002641618581632653	0.1498347919841836	Belgium
1948	76	2017	0.14397575888	0.843212044031047	0.00002592322609523809	0.1439498356539048	Belgium
1949	76	2018	0.14003915271	0.846617625234845	0.00002623527021276596	0.1400129174397872	Belgium
1950	76	2019	0.13368865902	0.849498394807879	0.00002609010232323232	0.1336625689176768	Belgium
1951	76	2020	0.12471594838	0.851346648590241	0.0000265566435	0.1246893917365	Belgium
1952	76	2021	0.12761852529	0.853654015777112	0.00002632804857142857	0.1275921972414286	Belgium
1953	77	1990	0.25079313638	0.648230871689669	0.00002616722923913043	0.2507669691507609	Cyprus
1954	77	1991	0.25642124147	0.655726169264618	0.00002658729147826087	0.2563946541785218	Cyprus
1955	77	1992	0.25208157484	0.666011849072818	0.00002619432138613861	0.2520553805186139	Cyprus
1956	77	1993	0.23573442131	0.677547476543954	0.00002685418692307692	0.2357075671230769	Cyprus
1957	77	1994	0.22130447614	0.688829360602013	0.00002612074796460177	0.2212783553920354	Cyprus
1958	77	1995	0.21632910705	0.699923898437876	0.00002629941055045871	0.2163028076394495	Cyprus
1959	77	1996	0.20831598627	0.709839946474019	0.0000262799749	0.2082897062951	Cyprus
1960	77	1997	0.20606890145	0.718864243512848	0.00002628596927083333	0.2060426154807292	Cyprus
1961	77	1998	0.2033557421	0.727964381748969	0.00002644318726190476	0.2033292989127381	Cyprus
1962	77	1999	0.19390942735	0.736846134920381	0.0000261483391509434	0.193883279010849	Cyprus
1963	77	2000	0.18290655455	0.745199300565367	0.00002622287	0.18288033168	Cyprus
1964	77	2001	0.17180505666	0.753594717257543	0.00002643200347368421	0.1717786246565263	Cyprus
1965	77	2002	0.166189533	0.76150246522841	0.00002616521891089109	0.1661633677810891	Cyprus
1966	77	2003	0.15440954556	0.767896215824759	0.00002621615387755102	0.1543833294061225	Cyprus
1967	77	2004	0.1391593304	0.77376477492064	0.00002623857946236559	0.1391330918205376	Cyprus
1968	77	2005	0.13363358749	0.779031361179798	0.00002636608443298969	0.133607221405567	Cyprus
1969	77	2006	0.13308315925	0.784560964983202	0.00002639745244897959	0.133056761797551	Cyprus
1970	77	2007	0.13227472239	0.792068382747098	0.00002635090405940594	0.1322483714859406	Cyprus
1971	77	2008	0.12650523336	0.799454089093792	0.0000262147993877551	0.1264790185606122	Cyprus
1972	77	2009	0.1246894706	0.805112085484562	0.00002605875864583333	0.1246634118413542	Cyprus
1973	77	2010	0.11399424382	0.809840187817991	0.00002639152148514852	0.1139678522985148	Cyprus
1974	77	2011	0.104880058	0.813726132185002	0.00002639218754716981	0.1048536658124528	Cyprus
1975	77	2012	0.09483874714	0.816978525424299	0.00002677017325	0.09481197696675	Cyprus
1976	77	2013	0.08580166546	0.819380601631525	0.000025914643	0.085775750817	Cyprus
1977	77	2014	0.08350082728	0.821184302169431	0.00002603675592920354	0.0834747905240708	Cyprus
1978	77	2015	0.07848876883	0.822732850898765	0.0000263661102020202	0.07846240271979799	Cyprus
1979	77	2016	0.07242686892	0.824283624143557	0.00002628419633663366	0.07240058472366337	Cyprus
1980	77	2017	0.06748946399	0.826139877968847	0.00002656088066037736	0.06746290310933963	Cyprus
1981	77	2018	0.06584934183	0.828343243063834	0.00002629006436170213	0.0658230517656383	Cyprus
1982	77	2019	0.06580079535	0.830980727806796	0.0000261816509	0.0657746136991	Cyprus
1983	77	2020	0.06012225474999999	0.833059522677264	0.00002607617692307692	0.06009617857307691	Cyprus
1984	77	2021	0.06009542672	0.835630545002355	0.00002621648683168317	0.06006921023316832	Cyprus
1985	78	1990	0.17303741475	0.801154655014013	0.00002641506252631579	0.1730109996874737	Denmark
1986	78	1991	0.17021922983	0.804540349639536	0.00002626677760683761	0.1701929630523932	Denmark
1987	78	1992	0.17340704728	0.808164433760271	0.00002609189373493976	0.1733809553862651	Denmark
1988	78	1993	0.17596568151	0.811585712633093	0.00002623841866666666	0.1759394430913333	Denmark
1989	78	1994	0.17990283073	0.815138614432107	0.00002620789244897959	0.179876622837551	Denmark
1990	78	1995	0.16415206855	0.819104611612713	0.00002631730184782609	0.1641257512481522	Denmark
1991	78	1996	0.16110613536	0.82337524309543	0.00002619415786407767	0.1610799412021359	Denmark
1992	78	1997	0.164124526	0.827679979394938	0.00002637922267241379	0.1640981467773276	Denmark
1993	78	1998	0.17652985815	0.831683237018017	0.00002656062569767442	0.1765032975243023	Denmark
1994	78	1999	0.17868178683	0.835381542910635	0.00002614028740384615	0.1786556465425961	Denmark
1995	78	2000	0.17373273988	0.8391842975615	0.00002600230452173913	0.1737067375754782	Denmark
1996	78	2001	0.14773577742	0.843177750467757	0.000026475191	0.147709302229	Denmark
1997	78	2002	0.1527271547	0.847086356838798	0.00002623920215686275	0.1527009154978431	Denmark
1998	78	2003	0.13647252479	0.850441325949586	0.00002629486118811881	0.1364462299288119	Denmark
1999	78	2004	0.14103931298	0.853304103185433	0.00002641050803921569	0.1410129024719608	Denmark
[truncated: 4,529 more rows]
