# Supplementary material for: Global, regional and national mortality burden of laryngeal cancer attributable to occupational exposure to sulfuric acid and asbestos: 1990–2021 and projections to 2040
Source: Front Public Health. 2025 Jul 18;13:1602789. doi: 10.3389/fpubh.2025.1602789 (PMC12315700; doi:10.3389/fpubh.2025.1602789)
Supplement: Supplementary file 2 [file Data_Sheet_2.zip › original data/Asbestos/S33 石棉BAPC number.csv]

pred_val	pred_low	pred_up	year	sex	measure	location	cause	rei
2681.47202400057	2339.96420740198	3024.61295277996	1990	Male	Deaths	Global	Larynx cancer	Occupational exposure to asbestos
2706.78235454532	2367.70698306509	3047.48102890557	1991	Male	Deaths	Global	Larynx cancer	Occupational exposure to asbestos
2729.04871104699	2390.04231501315	3069.66854048833	1992	Male	Deaths	Global	Larynx cancer	Occupational exposure to asbestos
2753.43325890008	2413.32019393184	3095.1490996604	1993	Male	Deaths	Global	Larynx cancer	Occupational exposure to asbestos
2764.78174013962	2424.05848065099	3107.09499789379	1994	Male	Deaths	Global	Larynx cancer	Occupational exposure to asbestos
2771.40162238019	2430.44640899293	3113.93168941303	1995	Male	Deaths	Global	Larynx cancer	Occupational exposure to asbestos
2763.31319795682	2423.11495813853	3105.069409698	1996	Male	Deaths	Global	Larynx cancer	Occupational exposure to asbestos
2751.63481434826	2412.38296958084	3092.42716538921	1997	Male	Deaths	Global	Larynx cancer	Occupational exposure to asbestos
2739.25189565371	2400.89592630279	3079.13118168262	1998	Male	Deaths	Global	Larynx cancer	Occupational exposure to asbestos
2730.67566836536	2392.84520037586	3070.01251396127	1999	Male	Deaths	Global	Larynx cancer	Occupational exposure to asbestos
2724.8840164388	2387.39714863726	3063.86018167629	2000	Male	Deaths	Global	Larynx cancer	Occupational exposure to asbestos
2723.41166497749	2386.05235045532	3062.25760119676	2001	Male	Deaths	Global	Larynx cancer	Occupational exposure to asbestos
2725.42999766378	2387.97664055916	3064.39633406602	2002	Male	Deaths	Global	Larynx cancer	Occupational exposure to asbestos
2728.67222305364	2391.03297774692	3067.83192216478	2003	Male	Deaths	Global	Larynx cancer	Occupational exposure to asbestos
2725.52269707605	2388.01268739864	3064.55287229633	2004	Male	Deaths	Global	Larynx cancer	Occupational exposure to asbestos
2735.14584089507	2396.82164922569	3074.99050776918	2005	Male	Deaths	Global	Larynx cancer	Occupational exposure to asbestos
2753.55262364438	2413.81228292939	3094.82078764621	2006	Male	Deaths	Global	Larynx cancer	Occupational exposure to asbestos
2784.9837971944	2443.02174809341	3128.4843265726	2007	Male	Deaths	Global	Larynx cancer	Occupational exposure to asbestos
2833.03218309391	2487.90209322351	3179.71727499736	2008	Male	Deaths	Global	Larynx cancer	Occupational exposure to asbestos
2883.4234112247	2534.90251632698	3233.51900408808	2009	Male	Deaths	Global	Larynx cancer	Occupational exposure to asbestos
2931.03030204959	2579.09911555618	3284.55574391522	2010	Male	Deaths	Global	Larynx cancer	Occupational exposure to asbestos
2986.66568971439	2630.77313635951	3344.16966296201	2011	Male	Deaths	Global	Larynx cancer	Occupational exposure to asbestos
3036.83985114246	2677.35654814974	3397.95555144401	2012	Male	Deaths	Global	Larynx cancer	Occupational exposure to asbestos
3076.59452655934	2714.3379917888	3440.5095586258	2013	Male	Deaths	Global	Larynx cancer	Occupational exposure to asbestos
3107.14098207801	2742.84408366652	3473.12817965942	2014	Male	Deaths	Global	Larynx cancer	Occupational exposure to asbestos
3130.44020253185	2764.47599271336	3498.13131078494	2015	Male	Deaths	Global	Larynx cancer	Occupational exposure to asbestos
3152.0446731855	2784.49864069049	3521.35698701232	2016	Male	Deaths	Global	Larynx cancer	Occupational exposure to asbestos
3170.44013734681	2801.45302251573	3541.23262899596	2017	Male	Deaths	Global	Larynx cancer	Occupational exposure to asbestos
3184.63978093229	2814.36827596453	3556.75235351236	2018	Male	Deaths	Global	Larynx cancer	Occupational exposure to asbestos
3197.2440212425	2825.56426150591	3570.79526017098	2019	Male	Deaths	Global	Larynx cancer	Occupational exposure to asbestos
3201.12252547325	2827.6424432344	3576.49968444157	2020	Male	Deaths	Global	Larynx cancer	Occupational exposure to asbestos
3194.22742379557	2816.94996431537	3573.42554263169	2021	Male	Deaths	Global	Larynx cancer	Occupational exposure to asbestos
3254.55713559644	2848.76116071805	3662.28822491085	2022	Male	Deaths	Global	Larynx cancer	Occupational exposure to asbestos
3263.60366380467	2832.62521004603	3696.53705634432	2023	Male	Deaths	Global	Larynx cancer	Occupational exposure to asbestos
3277.86990021593	2809.11522050339	3748.59781982737	2024	Male	Deaths	Global	Larynx cancer	Occupational exposure to asbestos
3293.12208360158	2774.01722724611	3814.21958066703	2025	Male	Deaths	Global	Larynx cancer	Occupational exposure to asbestos
3305.91378417779	2724.58494249938	3889.25764458088	2026	Male	Deaths	Global	Larynx cancer	Occupational exposure to asbestos
3313.48926261025	2659.34974774223	3969.67030243095	2027	Male	Deaths	Global	Larynx cancer	Occupational exposure to asbestos
3321.11568547578	2583.99435251105	4060.30821560357	2028	Male	Deaths	Global	Larynx cancer	Occupational exposure to asbestos
3332.54255123446	2502.27666551328	4164.9113454238	2029	Male	Deaths	Global	Larynx cancer	Occupational exposure to asbestos
3344.57893432889	2412.03059076429	4279.26424893118	2030	Male	Deaths	Global	Larynx cancer	Occupational exposure to asbestos
3354.48058315399	2311.5180859334	4399.61674908504	2031	Male	Deaths	Global	Larynx cancer	Occupational exposure to asbestos
3359.78029065535	2199.47154841601	4522.30229039519	2032	Male	Deaths	Global	Larynx cancer	Occupational exposure to asbestos
3364.62235145161	2079.39050683673	4652.10956431605	2033	Male	Deaths	Global	Larynx cancer	Occupational exposure to asbestos
3372.25221960675	1953.40118752644	4793.40225543627	2034	Male	Deaths	Global	Larynx cancer	Occupational exposure to asbestos
3380.1509514162	1819.67254815107	4942.97343527099	2035	Male	Deaths	Global	Larynx cancer	Occupational exposure to asbestos
3385.95451785788	1676.71640605342	5097.61199793479	2036	Male	Deaths	Global	Larynx cancer	Occupational exposure to asbestos
3387.54651039503	1524.0503875859	5254.12596995234	2037	Male	Deaths	Global	Larynx cancer	Occupational exposure to asbestos
3388.51164766714	1363.00394654732	5417.7791625423	2038	Male	Deaths	Global	Larynx cancer	Occupational exposure to asbestos
3391.7838968922	1194.40297301106	5593.60922560301	2039	Male	Deaths	Global	Larynx cancer	Occupational exposure to asbestos
3395.38549567959	1016.74601709714	5779.16187588652	2040	Male	Deaths	Global	Larynx cancer	Occupational exposure to asbestos
123.675252527967	58.1342594837218	193.433320436446	1990	Female	Deaths	Global	Larynx cancer	Occupational exposure to asbestos
124.802261322598	59.316009563109	194.443977265247	1991	Female	Deaths	Global	Larynx cancer	Occupational exposure to asbestos
125.656756184262	60.2036549773162	195.265488547287	1992	Female	Deaths	Global	Larynx cancer	Occupational exposure to asbestos
126.41022472204	60.9188004247533	196.059382558265	1993	Female	Deaths	Global	Larynx cancer	Occupational exposure to asbestos
126.894166967952	61.3700366846091	196.575220394882	1994	Female	Deaths	Global	Larynx cancer	Occupational exposure to asbestos
127.222009723559	61.678821747177	196.920535239544	1995	Female	Deaths	Global	Larynx cancer	Occupational exposure to asbestos
127.482238817025	61.8902050488745	197.215481956615	1996	Female	Deaths	Global	Larynx cancer	Occupational exposure to asbestos
127.727794123028	62.0585839848665	197.50931292854	1997	Female	Deaths	Global	Larynx cancer	Occupational exposure to asbestos
128.03364851543	62.2571342203663	197.888265537275	1998	Female	Deaths	Global	Larynx cancer	Occupational exposure to asbestos
128.561967325166	62.5955756451383	198.559940780643	1999	Female	Deaths	Global	Larynx cancer	Occupational exposure to asbestos
129.130969638351	62.9622190166339	199.287108388582	2000	Female	Deaths	Global	Larynx cancer	Occupational exposure to asbestos
129.947333731599	63.4908901116977	200.336796505748	2001	Female	Deaths	Global	Larynx cancer	Occupational exposure to asbestos
131.08738466212	64.2574974184773	201.800894842356	2002	Female	Deaths	Global	Larynx cancer	Occupational exposure to asbestos
132.439251850179	65.1782623738478	203.531934590445	2003	Female	Deaths	Global	Larynx cancer	Occupational exposure to asbestos
134.009044106687	66.2477500409823	205.549653183152	2004	Female	Deaths	Global	Larynx cancer	Occupational exposure to asbestos
136.086185650505	67.6785905429334	208.208862738203	2005	Female	Deaths	Global	Larynx cancer	Occupational exposure to asbestos
138.64787417546	69.4732617931093	211.476050209558	2006	Female	Deaths	Global	Larynx cancer	Occupational exposure to asbestos
141.709731621826	71.6447044031597	215.364568149598	2007	Female	Deaths	Global	Larynx cancer	Occupational exposure to asbestos
145.086967216146	74.0441474170875	219.650784573694	2008	Female	Deaths	Global	Larynx cancer	Occupational exposure to asbestos
148.580418519023	76.5097919361947	224.100137885241	2009	Female	Deaths	Global	Larynx cancer	Occupational exposure to asbestos
152.243553847838	79.0814068650457	228.780739617532	2010	Female	Deaths	Global	Larynx cancer	Occupational exposure to asbestos
155.978368234894	81.7141790883961	233.545506733494	2011	Female	Deaths	Global	Larynx cancer	Occupational exposure to asbestos
159.577288402532	84.2675916482199	238.120250470516	2012	Female	Deaths	Global	Larynx cancer	Occupational exposure to asbestos
162.830360530061	86.5604084344525	242.255224317759	2013	Female	Deaths	Global	Larynx cancer	Occupational exposure to asbestos
165.84759581171	88.6647432780567	246.088543294871	2014	Female	Deaths	Global	Larynx cancer	Occupational exposure to asbestos
168.787534668288	90.6740550197192	249.833182466851	2015	Female	Deaths	Global	Larynx cancer	Occupational exposure to asbestos
171.703728203843	92.7908296376309	253.53828339569	2016	Female	Deaths	Global	Larynx cancer	Occupational exposure to asbestos
174.199414161148	94.5879282426016	256.727866921555	2017	Female	Deaths	Global	Larynx cancer	Occupational exposure to asbestos
176.83981845354	96.4661776999341	260.133827161617	2018	Female	Deaths	Global	Larynx cancer	Occupational exposure to asbestos
179.31621922882	98.14600028961	263.416236538274	2019	Female	Deaths	Global	Larynx cancer	Occupational exposure to asbestos
181.307950788285	99.3002907995646	266.259188658714	2020	Female	Deaths	Global	Larynx cancer	Occupational exposure to asbestos
182.847268383665	99.8870522446891	268.767025709469	2021	Female	Deaths	Global	Larynx cancer	Occupational exposure to asbestos
186.977330089073	101.772397047527	275.167356437619	2022	Female	Deaths	Global	Larynx cancer	Occupational exposure to asbestos
189.353489888141	102.079447619699	279.639264774789	2023	Female	Deaths	Global	Larynx cancer	Occupational exposure to asbestos
192.130887364443	102.072689038007	285.232933263345	2024	Female	Deaths	Global	Larynx cancer	Occupational exposure to asbestos
195.086255318906	101.52505027329	291.72789156636	2025	Female	Deaths	Global	Larynx cancer	Occupational exposure to asbestos
198.047737979991	100.23696183181	298.979420210393	2026	Female	Deaths	Global	Larynx cancer	Occupational exposure to asbestos
200.887202631616	98.0516472023304	306.887928530194	2027	Female	Deaths	Global	Larynx cancer	Occupational exposure to asbestos
203.890770101356	95.0846752427189	315.911605166809	2028	Female	Deaths	Global	Larynx cancer	Occupational exposure to asbestos
207.270468121915	91.3947164153038	326.417214690807	2029	Female	Deaths	Global	Larynx cancer	Occupational exposure to asbestos
210.847948522522	86.9868299824282	338.227092691985	2030	Female	Deaths	Global	Larynx cancer	Occupational exposure to asbestos
214.479184660392	81.5499290756432	351.202882359292	2031	Female	Deaths	Global	Larynx cancer	Occupational exposure to asbestos
218.039099477748	74.9495883191986	365.220156898021	2032	Female	Deaths	Global	Larynx cancer	Occupational exposure to asbestos
221.766109655305	67.2351662202926	380.712234762361	2033	Female	Deaths	Global	Larynx cancer	Occupational exposure to asbestos
225.852937877475	58.3812596603236	398.096904114449	2034	Female	Deaths	Global	Larynx cancer	Occupational exposure to asbestos
230.138686907879	48.2590787351932	417.256910756357	2035	Female	Deaths	Global	Larynx cancer	Occupational exposure to asbestos
234.481989151593	37.2294941966525	438.099616655436	2036	Female	Deaths	Global	Larynx cancer	Occupational exposure to asbestos
238.76158131229	24.9451071319401	460.561766004459	2037	Female	Deaths	Global	Larynx cancer	Occupational exposure to asbestos
243.207371354015	12.0737274533209	485.234562048567	2038	Female	Deaths	Global	Larynx cancer	Occupational exposure to asbestos
248.027730320658	0.546614774677096	512.768974836675	2039	Female	Deaths	Global	Larynx cancer	Occupational exposure to asbestos
253.099036589211	0	543.254434144146	2040	Female	Deaths	Global	Larynx cancer	Occupational exposure to asbestos
2805.14727652854	2398.0984668857	3218.04627321641	1990	Both	Deaths	Global	Larynx cancer	Occupational exposure to asbestos
2831.58461586792	2427.0229926282	3241.92500617082	1991	Both	Deaths	Global	Larynx cancer	Occupational exposure to asbestos
2854.70546723125	2450.24596999046	3264.93402903562	1992	Both	Deaths	Global	Larynx cancer	Occupational exposure to asbestos
2879.84348362212	2474.2389943566	3291.20848221866	1993	Both	Deaths	Global	Larynx cancer	Occupational exposure to asbestos
2891.67590710757	2485.4285173356	3303.67021828868	1994	Both	Deaths	Global	Larynx cancer	Occupational exposure to asbestos
2898.62363210375	2492.12523074011	3310.85222465257	1995	Both	Deaths	Global	Larynx cancer	Occupational exposure to asbestos
2890.79543677385	2485.0051631874	3302.28489165461	1996	Both	Deaths	Global	Larynx cancer	Occupational exposure to asbestos
2879.36260847128	2474.4415535657	3289.93647831775	1997	Both	Deaths	Global	Larynx cancer	Occupational exposure to asbestos
2867.28554416914	2463.15306052316	3277.0194472199	1998	Both	Deaths	Global	Larynx cancer	Occupational exposure to asbestos
2859.23763569052	2455.440776021	3268.57245474191	1999	Both	Deaths	Global	Larynx cancer	Occupational exposure to asbestos
2854.01498607715	2450.35936765389	3263.14729006488	2000	Both	Deaths	Global	Larynx cancer	Occupational exposure to asbestos
2853.35899870909	2449.54324056702	3262.59439770251	2001	Both	Deaths	Global	Larynx cancer	Occupational exposure to asbestos
2856.5173823259	2452.23413797764	3266.19722890837	2002	Both	Deaths	Global	Larynx cancer	Occupational exposure to asbestos
2861.11147490382	2456.21124012077	3271.36385675523	2003	Both	Deaths	Global	Larynx cancer	Occupational exposure to asbestos
2859.53174118273	2454.26043743962	3270.10252547948	2004	Both	Deaths	Global	Larynx cancer	Occupational exposure to asbestos
2871.23202654557	2464.50023976862	3283.19937050739	2005	Both	Deaths	Global	Larynx cancer	Occupational exposure to asbestos
2892.20049781984	2483.28554472249	3306.29683785577	2006	Both	Deaths	Global	Larynx cancer	Occupational exposure to asbestos
2926.69352881623	2514.66645249657	3343.8488947222	2007	Both	Deaths	Global	Larynx cancer	Occupational exposure to asbestos
2978.11915031006	2561.9462406406	3399.36805957105	2008	Both	Deaths	Global	Larynx cancer	Occupational exposure to asbestos
3032.00382974372	2611.41230826317	3457.61914197332	2009	Both	Deaths	Global	Larynx cancer	Occupational exposure to asbestos
3083.27385589742	2658.18052242123	3513.33648353275	2010	Both	Deaths	Global	Larynx cancer	Occupational exposure to asbestos
3142.64405794928	2712.4873154479	3577.7151696955	2011	Both	Deaths	Global	Larynx cancer	Occupational exposure to asbestos
3196.41713954499	2761.62413979796	3636.07580191453	2012	Both	Deaths	Global	Larynx cancer	Occupational exposure to asbestos
3239.4248870894	2800.89840022325	3682.76478294356	2013	Both	Deaths	Global	Larynx cancer	Occupational exposure to asbestos
3272.98857788972	2831.50882694458	3719.21672295429	2014	Both	Deaths	Global	Larynx cancer	Occupational exposure to asbestos
3299.22773720014	2855.15004773308	3747.96449325179	2015	Both	Deaths	Global	Larynx cancer	Occupational exposure to asbestos
3323.74840138934	2877.28947032812	3774.895270408	2016	Both	Deaths	Global	Larynx cancer	Occupational exposure to asbestos
3344.63955150796	2896.04095075833	3797.96049591751	2017	Both	Deaths	Global	Larynx cancer	Occupational exposure to asbestos
3361.47959938583	2910.83445366446	3816.88618067397	2018	Both	Deaths	Global	Larynx cancer	Occupational exposure to asbestos
3376.56024047132	2923.71026179552	3834.21149670925	2019	Both	Deaths	Global	Larynx cancer	Occupational exposure to asbestos
3382.43047626154	2926.94273403397	3842.75887310028	2020	Both	Deaths	Global	Larynx cancer	Occupational exposure to asbestos
3377.07469217924	2916.83701656006	3842.19256834116	2021	Both	Deaths	Global	Larynx cancer	Occupational exposure to asbestos
3441.53446568551	2950.53355776557	3937.45558134847	2022	Both	Deaths	Global	Larynx cancer	Occupational exposure to asbestos
3452.95715369281	2934.70465766573	3976.17632111911	2023	Both	Deaths	Global	Larynx cancer	Occupational exposure to asbestos
3470.00078758037	2911.1879095414	4033.83075309071	2024	Both	Deaths	Global	Larynx cancer	Occupational exposure to asbestos
3488.20833892049	2875.54227751941	4105.94747223339	2025	Both	Deaths	Global	Larynx cancer	Occupational exposure to asbestos
3503.96152215778	2824.82190433119	4188.23706479127	2026	Both	Deaths	Global	Larynx cancer	Occupational exposure to asbestos
3514.37646524186	2757.40139494456	4276.55823096115	2027	Both	Deaths	Global	Larynx cancer	Occupational exposure to asbestos
3525.00645557714	2679.07902775377	4376.21982077038	2028	Both	Deaths	Global	Larynx cancer	Occupational exposure to asbestos
3539.81301935637	2593.67138192858	4491.32856011461	2029	Both	Deaths	Global	Larynx cancer	Occupational exposure to asbestos
3555.42688285142	2499.01742074672	4617.49134162317	2030	Both	Deaths	Global	Larynx cancer	Occupational exposure to asbestos
3568.95976781438	2393.06801500904	4750.81963144433	2031	Both	Deaths	Global	Larynx cancer	Occupational exposure to asbestos
3577.8193901331	2274.4211367352	4887.52244729322	2032	Both	Deaths	Global	Larynx cancer	Occupational exposure to asbestos
3586.38846110691	2146.62567305703	5032.82179907841	2033	Both	Deaths	Global	Larynx cancer	Occupational exposure to asbestos
3598.10515748423	2011.78244718676	5191.49915955072	2034	Both	Deaths	Global	Larynx cancer	Occupational exposure to asbestos
3610.28963832408	1867.93162688626	5360.23034602735	2035	Both	Deaths	Global	Larynx cancer	Occupational exposure to asbestos
3620.43650700947	1713.94590025007	5535.71161459023	2036	Both	Deaths	Global	Larynx cancer	Occupational exposure to asbestos
3626.30809170732	1548.99549471784	5714.6877359568	2037	Both	Deaths	Global	Larynx cancer	Occupational exposure to asbestos
3631.71901902116	1375.07767400064	5903.01372459086	2038	Both	Deaths	Global	Larynx cancer	Occupational exposure to asbestos
3639.81162721286	1194.94958778574	6106.37820043968	2039	Both	Deaths	Global	Larynx cancer	Occupational exposure to asbestos
3648.4845322688	1016.74601709714	6322.41631003067	2040	Both	Deaths	Global	Larynx cancer	Occupational exposure to asbestos
