# Supplementary material for: Global, regional and national mortality burden of laryngeal cancer attributable to occupational exposure to sulfuric acid and asbestos: 1990–2021 and projections to 2040
Source: Front Public Health. 2025 Jul 18;13:1602789. doi: 10.3389/fpubh.2025.1602789 (PMC12315700; doi:10.3389/fpubh.2025.1602789)
Supplement: Supplementary file 2 [file Data_Sheet_2.zip › original data/Asbestos/S34 石棉BAPC ASR.csv]

pred_val	pred_low	pred_up	year	sex	measure	location	cause	rei
0.276801641609827	0.268471237595558	0.285132045624096	1990	Male	Deaths	Global	Larynx cancer	Occupational exposure to asbestos
0.272728318076108	0.266162754017595	0.279293882134621	1991	Male	Deaths	Global	Larynx cancer	Occupational exposure to asbestos
0.268497739371854	0.262650634490193	0.274344844253515	1992	Male	Deaths	Global	Larynx cancer	Occupational exposure to asbestos
0.264615829562261	0.259017203827567	0.270214455296955	1993	Male	Deaths	Global	Larynx cancer	Occupational exposure to asbestos
0.259637420669858	0.254179265301503	0.265095576038213	1994	Male	Deaths	Global	Larynx cancer	Occupational exposure to asbestos
0.254316996572826	0.248996508409966	0.259637484735686	1995	Male	Deaths	Global	Larynx cancer	Occupational exposure to asbestos
0.247791794240399	0.242644205231482	0.252939383249315	1996	Male	Deaths	Global	Larynx cancer	Occupational exposure to asbestos
0.240934787621568	0.235959291935023	0.245910283308112	1997	Male	Deaths	Global	Larynx cancer	Occupational exposure to asbestos
0.234118454594917	0.229293518614924	0.23894339057491	1998	Male	Deaths	Global	Larynx cancer	Occupational exposure to asbestos
0.227691024404371	0.222995894363155	0.232386154445588	1999	Male	Deaths	Global	Larynx cancer	Occupational exposure to asbestos
0.221541065762989	0.216972192714536	0.226109938811441	2000	Male	Deaths	Global	Larynx cancer	Occupational exposure to asbestos
0.215727115837802	0.211285465482765	0.22016876619284	2001	Male	Deaths	Global	Larynx cancer	Occupational exposure to asbestos
0.210214651821481	0.20589553251396	0.214533771129002	2002	Male	Deaths	Global	Larynx cancer	Occupational exposure to asbestos
0.205024752712561	0.200815094547086	0.209234410878036	2003	Male	Deaths	Global	Larynx cancer	Occupational exposure to asbestos
0.199425621000132	0.19532665103603	0.203524590964235	2004	Male	Deaths	Global	Larynx cancer	Occupational exposure to asbestos
0.19474431994749	0.190739052603829	0.19874958729115	2005	Male	Deaths	Global	Larynx cancer	Occupational exposure to asbestos
0.190430486675607	0.186518641932828	0.194342331418387	2006	Male	Deaths	Global	Larynx cancer	Occupational exposure to asbestos
0.186827475204086	0.183006787218891	0.190648163189281	2007	Male	Deaths	Global	Larynx cancer	Occupational exposure to asbestos
0.18438562939196	0.180641443317007	0.188129815466913	2008	Male	Deaths	Global	Larynx cancer	Occupational exposure to asbestos
0.182032254357917	0.178358067346811	0.185706441369024	2009	Male	Deaths	Global	Larynx cancer	Occupational exposure to asbestos
0.179567309585547	0.175960199942413	0.183174419228682	2010	Male	Deaths	Global	Larynx cancer	Occupational exposure to asbestos
0.177427188353931	0.173876674496507	0.180977702211356	2011	Male	Deaths	Global	Larynx cancer	Occupational exposure to asbestos
0.174751764284012	0.171266992080291	0.178236536487734	2012	Male	Deaths	Global	Larynx cancer	Occupational exposure to asbestos
0.171589192114735	0.168178926858815	0.174999457370655	2013	Male	Deaths	Global	Larynx cancer	Occupational exposure to asbestos
0.168011656925891	0.164679172705036	0.171344141146745	2014	Male	Deaths	Global	Larynx cancer	Occupational exposure to asbestos
0.164265507530282	0.161008213739395	0.167522801321168	2015	Male	Deaths	Global	Larynx cancer	Occupational exposure to asbestos
0.160229137152105	0.157049755719713	0.163408518584497	2016	Male	Deaths	Global	Larynx cancer	Occupational exposure to asbestos
0.15595291459561	0.152858327576559	0.15904750161466	2017	Male	Deaths	Global	Larynx cancer	Occupational exposure to asbestos
0.151593899745611	0.148583858493311	0.15460394099791	2018	Male	Deaths	Global	Larynx cancer	Occupational exposure to asbestos
0.147219599812917	0.14425202835058	0.150187171275253	2019	Male	Deaths	Global	Larynx cancer	Occupational exposure to asbestos
0.143311142671272	0.140180209430756	0.146442075911788	2020	Male	Deaths	Global	Larynx cancer	Occupational exposure to asbestos
0.139601918525522	0.135823425655925	0.14338041139512	2021	Male	Deaths	Global	Larynx cancer	Occupational exposure to asbestos
0.135652830880804	0.129787854063677	0.141517807697931	2022	Male	Deaths	Global	Larynx cancer	Occupational exposure to asbestos
0.131840332478124	0.123955194446243	0.139725470510006	2023	Male	Deaths	Global	Larynx cancer	Occupational exposure to asbestos
0.128073615643079	0.117869728069099	0.13827750321706	2024	Male	Deaths	Global	Larynx cancer	Occupational exposure to asbestos
0.124369909895776	0.111660383372132	0.137079436419421	2025	Male	Deaths	Global	Larynx cancer	Occupational exposure to asbestos
0.120729519429313	0.105394727460744	0.136064311397881	2026	Male	Deaths	Global	Larynx cancer	Occupational exposure to asbestos
0.117143058114888	0.0991127073087766	0.135173408920999	2027	Male	Deaths	Global	Larynx cancer	Occupational exposure to asbestos
0.113608668320471	0.0928597262308876	0.134357610410054	2028	Male	Deaths	Global	Larynx cancer	Occupational exposure to asbestos
0.110127968862239	0.0866679479689535	0.133587989755525	2029	Male	Deaths	Global	Larynx cancer	Occupational exposure to asbestos
0.106715527426975	0.080569391841475	0.132861663012475	2030	Male	Deaths	Global	Larynx cancer	Occupational exposure to asbestos
0.103369207760119	0.07457682536514	0.132161590155098	2031	Male	Deaths	Global	Larynx cancer	Occupational exposure to asbestos
0.100079207911257	0.0686970505289674	0.131461365293546	2032	Male	Deaths	Global	Larynx cancer	Occupational exposure to asbestos
0.0968456345627362	0.0629499227656556	0.130741346359817	2033	Male	Deaths	Global	Larynx cancer	Occupational exposure to asbestos
0.0936719369597	0.0573510331442487	0.129992840775151	2034	Male	Deaths	Global	Larynx cancer	Occupational exposure to asbestos
0.0905693539621567	0.0519154498318659	0.129223258092448	2035	Male	Deaths	Global	Larynx cancer	Occupational exposure to asbestos
0.0875360574219232	0.0466468015126976	0.128425313331149	2036	Male	Deaths	Global	Larynx cancer	Occupational exposure to asbestos
0.0845634823384442	0.041545363888592	0.127581600788296	2037	Male	Deaths	Global	Larynx cancer	Occupational exposure to asbestos
0.0816512266236847	0.0366199803748914	0.126682472872478	2038	Male	Deaths	Global	Larynx cancer	Occupational exposure to asbestos
0.0788016669882468	0.0318772869838793	0.125726046992614	2039	Male	Deaths	Global	Larynx cancer	Occupational exposure to asbestos
0.076021641668582	0.0273225292476389	0.124720754089525	2040	Male	Deaths	Global	Larynx cancer	Occupational exposure to asbestos
0.00966720462111919	0.00866729678061111	0.0106671124616273	1990	Female	Deaths	Global	Larynx cancer	Occupational exposure to asbestos
0.00952664560945107	0.00869783119019742	0.0103554600287047	1991	Female	Deaths	Global	Larynx cancer	Occupational exposure to asbestos
0.00937267971092872	0.00866371328320719	0.0100816461386503	1992	Female	Deaths	Global	Larynx cancer	Occupational exposure to asbestos
0.00921756929836262	0.0085852190762197	0.00984991952050554	1993	Female	Deaths	Global	Larynx cancer	Occupational exposure to asbestos
0.0090452802006442	0.00846007840439823	0.00963048199689016	1994	Female	Deaths	Global	Larynx cancer	Occupational exposure to asbestos
0.00886408714880661	0.00830796490814732	0.00942020938946589	1995	Female	Deaths	Global	Larynx cancer	Occupational exposure to asbestos
0.00868145179957807	0.00814463624022219	0.00921826735893396	1996	Female	Deaths	Global	Larynx cancer	Occupational exposure to asbestos
0.00849805200021531	0.00797603274334487	0.00902007125708576	1997	Female	Deaths	Global	Larynx cancer	Occupational exposure to asbestos
0.00831827601229977	0.00780898470970628	0.00882756731489326	1998	Female	Deaths	Global	Larynx cancer	Occupational exposure to asbestos
0.00815087416588264	0.00765290216841141	0.00864884616335386	1999	Female	Deaths	Global	Larynx cancer	Occupational exposure to asbestos
0.00798351603252736	0.00749668346259472	0.00847034860246	2000	Female	Deaths	Global	Larynx cancer	Occupational exposure to asbestos
0.00782854676007209	0.00735213423448669	0.00830495928565749	2001	Female	Deaths	Global	Larynx cancer	Occupational exposure to asbestos
0.00769596388502142	0.00722887823686999	0.00816304953317284	2002	Female	Deaths	Global	Larynx cancer	Occupational exposure to asbestos
0.00757912531245926	0.00712078215161304	0.00803746847330547	2003	Female	Deaths	Global	Larynx cancer	Occupational exposure to asbestos
0.00746969185156526	0.00702011880684265	0.00791926489628787	2004	Female	Deaths	Global	Larynx cancer	Occupational exposure to asbestos
0.0073832735788074	0.00694170693882188	0.00782484021879293	2005	Female	Deaths	Global	Larynx cancer	Occupational exposure to asbestos
0.00731104779501051	0.00687717460521868	0.00774492098480233	2006	Female	Deaths	Global	Larynx cancer	Occupational exposure to asbestos
0.00725666074738997	0.00682961901725874	0.00768370247752121	2007	Female	Deaths	Global	Larynx cancer	Occupational exposure to asbestos
0.00721752358755113	0.006796092284124	0.00763895489097826	2008	Female	Deaths	Global	Larynx cancer	Occupational exposure to asbestos
0.00717739847972269	0.00676090646569072	0.00759389049375465	2009	Female	Deaths	Global	Larynx cancer	Occupational exposure to asbestos
0.00714106522164977	0.00672852614054198	0.00755360430275756	2010	Female	Deaths	Global	Larynx cancer	Occupational exposure to asbestos
0.00709911311447511	0.00669036241401491	0.00750786381493531	2011	Female	Deaths	Global	Larynx cancer	Occupational exposure to asbestos
0.00704406052588921	0.00663981803142165	0.00744830302035677	2012	Female	Deaths	Global	Larynx cancer	Occupational exposure to asbestos
0.00697589461108347	0.00657715534904758	0.00737463387311937	2013	Female	Deaths	Global	Larynx cancer	Occupational exposure to asbestos
0.00689567729906293	0.00650334585700168	0.00728800874112417	2014	Female	Deaths	Global	Larynx cancer	Occupational exposure to asbestos
0.00681530334987665	0.0064290809002479	0.00720152579950541	2015	Female	Deaths	Global	Larynx cancer	Occupational exposure to asbestos
0.00672392030708777	0.00634274309266835	0.00710509752150719	2016	Female	Deaths	Global	Larynx cancer	Occupational exposure to asbestos
0.00661039152304694	0.00623079398721906	0.00698998905887481	2017	Female	Deaths	Global	Larynx cancer	Occupational exposure to asbestos
0.00650544233253813	0.0061169243754277	0.00689396028964856	2018	Female	Deaths	Global	Larynx cancer	Occupational exposure to asbestos
0.00638960625629861	0.00597536638562212	0.00680384612697509	2019	Female	Deaths	Global	Larynx cancer	Occupational exposure to asbestos
0.00627793524461375	0.0058124266604673	0.00674344382876021	2020	Female	Deaths	Global	Larynx cancer	Occupational exposure to asbestos
0.0061650765084404	0.00561826866642031	0.00671188435046049	2021	Female	Deaths	Global	Larynx cancer	Occupational exposure to asbestos
0.00605243356162937	0.00537184312844609	0.00673302399481266	2022	Female	Deaths	Global	Larynx cancer	Occupational exposure to asbestos
0.00593857808993847	0.00512035036520235	0.00675680581467458	2023	Female	Deaths	Global	Larynx cancer	Occupational exposure to asbestos
0.00582486402747577	0.0048523223025421	0.00679740575240945	2024	Female	Deaths	Global	Larynx cancer	Occupational exposure to asbestos
0.00571145233863741	0.00457256564805312	0.00685033902922169	2025	Female	Deaths	Global	Larynx cancer	Occupational exposure to asbestos
0.0055983768046824	0.00428450662941984	0.00691224697994497	2026	Female	Deaths	Global	Larynx cancer	Occupational exposure to asbestos
0.00548562405186419	0.00399070566656811	0.00698054243716027	2027	Female	Deaths	Global	Larynx cancer	Occupational exposure to asbestos
0.00537325435080694	0.00369330528700939	0.00705320341460449	2028	Female	Deaths	Global	Larynx cancer	Occupational exposure to asbestos
0.00526131691758429	0.00339392645907514	0.00712870737609345	2029	Female	Deaths	Global	Larynx cancer	Occupational exposure to asbestos
0.00514990139103436	0.00309387994933199	0.00720592283273672	2030	Female	Deaths	Global	Larynx cancer	Occupational exposure to asbestos
0.00503901855159362	0.00279421699663313	0.0072838201065541	2031	Female	Deaths	Global	Larynx cancer	Occupational exposure to asbestos
0.00492864533604425	0.00249586584651851	0.00736142482556999	2032	Female	Deaths	Global	Larynx cancer	Occupational exposure to asbestos
0.00481883732655695	0.00219977384799843	0.00743790080511548	2033	Female	Deaths	Global	Larynx cancer	Occupational exposure to asbestos
0.00470965688078381	0.00190673242853593	0.00751258133303168	2034	Female	Deaths	Global	Larynx cancer	Occupational exposure to asbestos
0.00460119041799482	0.00161742534759984	0.00758495548838981	2035	Female	Deaths	Global	Larynx cancer	Occupational exposure to asbestos
0.00449348090645099	0.00133244082007024	0.00765452099283174	2036	Female	Deaths	Global	Larynx cancer	Occupational exposure to asbestos
0.00438654323946441	0.00105232419977681	0.00772076227915201	2037	Female	Deaths	Global	Larynx cancer	Occupational exposure to asbestos
0.00428045348941346	0.000777641624035923	0.007783265354791	2038	Female	Deaths	Global	Larynx cancer	Occupational exposure to asbestos
0.00417529447467014	0.000508869126883847	0.00784171982245643	2039	Female	Deaths	Global	Larynx cancer	Occupational exposure to asbestos
0.00407115742684607	0.000246410161383407	0.00789590469230872	2040	Female	Deaths	Global	Larynx cancer	Occupational exposure to asbestos
0.121402554648084	0.102665701261277	0.140426031812807	1990	Both	Deaths	Global	Larynx cancer	Occupational exposure to asbestos
0.119706332618516	0.101572029682203	0.138112686183166	1991	Both	Deaths	Global	Larynx cancer	Occupational exposure to asbestos
0.117962280205984	0.100300785162909	0.135886431652123	1992	Both	Deaths	Global	Larynx cancer	Occupational exposure to asbestos
0.116367135227808	0.0991000174466103	0.133888249759961	1993	Both	Deaths	Global	Larynx cancer	Occupational exposure to asbestos
0.114282818579095	0.0974136619137583	0.131397137867228	1994	Both	Deaths	Global	Larynx cancer	Occupational exposure to asbestos
0.112058601547337	0.0955865029111698	0.128766544257626	1995	Both	Deaths	Global	Larynx cancer	Occupational exposure to asbestos
0.109305400621339	0.0932606950620461	0.125575115877058	1996	Both	Deaths	Global	Larynx cancer	Occupational exposure to asbestos
0.106418915383432	0.0908026858716786	0.122249723229668	1997	Both	Deaths	Global	Larynx cancer	Occupational exposure to asbestos
0.103538578150862	0.0883376817813193	0.118943012641449	1998	Both	Deaths	Global	Larynx cancer	Occupational exposure to asbestos
0.10081444730058	0.0860098084046594	0.115811536715545	1999	Both	Deaths	Global	Larynx cancer	Occupational exposure to asbestos
0.0982181745408464	0.0837982364751305	0.112819999803331	2000	Both	Deaths	Global	Larynx cancer	Occupational exposure to asbestos
0.0957499192397694	0.0817059687984747	0.10996615749562	2001	Both	Deaths	Global	Larynx cancer	Occupational exposure to asbestos
0.0934374911573505	0.0797518921593505	0.107287630863872	2002	Both	Deaths	Global	Larynx cancer	Occupational exposure to asbestos
0.0912494816967782	0.077902033351149	0.104754170776506	2003	Both	Deaths	Global	Larynx cancer	Occupational exposure to asbestos
0.0888614138243988	0.0758628319762884	0.102010372165627	2004	Both	Deaths	Global	Larynx cancer	Occupational exposure to asbestos
0.0869097306693254	0.0742269917981097	0.0997359037799026	2005	Both	Deaths	Global	Larynx cancer	Occupational exposure to asbestos
0.0851325359625821	0.0727555266602717	0.097646708412015	2006	Both	Deaths	Global	Larynx cancer	Occupational exposure to asbestos
0.0836907220479908	0.0715962026663629	0.0959164554715359	2007	Both	Deaths	Global	Larynx cancer	Occupational exposure to asbestos
0.0827504613606104	0.0708999590280135	0.0947264134461026	2008	Both	Deaths	Global	Larynx cancer	Occupational exposure to asbestos
0.0818338149489848	0.0702245072983327	0.0935631575093587	2009	Both	Deaths	Global	Larynx cancer	Occupational exposure to asbestos
0.0808679044811986	0.0694972873985023	0.092353636525624	2010	Both	Deaths	Global	Larynx cancer	Occupational exposure to asbestos
0.0800269868751733	0.0688822487493576	0.0912825420804163	2011	Both	Deaths	Global	Larynx cancer	Occupational exposure to asbestos
0.0789726036159431	0.068066669976502	0.0899855442977758	2012	Both	Deaths	Global	Larynx cancer	Occupational exposure to asbestos
0.0776891433390172	0.0670316499631047	0.0884499071851807	2013	Both	Deaths	Global	Larynx cancer	Occupational exposure to asbestos
0.0761835412767532	0.0657844910218923	0.0866818006422676	2014	Both	Deaths	Global	Larynx cancer	Occupational exposure to asbestos
0.0745975490835867	0.0644534215787541	0.0848362338025907	2015	Both	Deaths	Global	Larynx cancer	Occupational exposure to asbestos
0.072894919834385	0.0630152792539219	0.0828684864805563	2016	Both	Deaths	Global	Larynx cancer	Occupational exposure to asbestos
0.0710848500410979	0.0614734396636206	0.0807897757055768	2017	Both	Deaths	Global	Larynx cancer	Occupational exposure to asbestos
0.069250689905513	0.059898855109616	0.0786957988901471	2018	Both	Deaths	Global	Larynx cancer	Occupational exposure to asbestos
0.0673866812998231	0.0582868267634729	0.0765795889741352	2019	Both	Deaths	Global	Larynx cancer	Occupational exposure to asbestos
0.065648331488206	0.0567508743810621	0.0746385991504666	2020	Both	Deaths	Global	Larynx cancer	Occupational exposure to asbestos
0.0639174167843642	0.055147443918275	0.0727799600208489	2021	Both	Deaths	Global	Larynx cancer	Occupational exposure to asbestos
0.0625173911717031	0.0535428354902173	0.0715825459248668	2022	Both	Deaths	Global	Larynx cancer	Occupational exposure to asbestos
0.0608532945294082	0.0516627978102486	0.070134207737294	2023	Both	Deaths	Global	Larynx cancer	Occupational exposure to asbestos
0.0592404912364085	0.0496480227756092	0.0689232565927643	2024	Both	Deaths	Global	Larynx cancer	Occupational exposure to asbestos
0.0576589752549889	0.047481751837892	0.0679264892873289	2025	Both	Deaths	Global	Larynx cancer	Occupational exposure to asbestos
0.0560962281495167	0.0451716850529271	0.0671112049764641	2026	Both	Deaths	Global	Larynx cancer	Occupational exposure to asbestos
0.0545429399158168	0.0427378545692721	0.0664387765132753	2027	Both	Deaths	Global	Larynx cancer	Occupational exposure to asbestos
0.053021819240237	0.0402373091785846	0.0658975720375369	2028	Both	Deaths	Global	Larynx cancer	Occupational exposure to asbestos
0.0515470494999199	0.0377068796330969	0.0654791202093591	2029	Both	Deaths	Global	Larynx cancer	Occupational exposure to asbestos
0.0501132730870361	0.0351581829421233	0.065163900400107	2030	Both	Deaths	Global	Larynx cancer	Occupational exposure to asbestos
0.0487132755566309	0.0325942323102342	0.0649319789943019	2031	Both	Deaths	Global	Larynx cancer	Occupational exposure to asbestos
0.0473396304886318	0.0300199342102552	0.0647634397251833	2032	Both	Deaths	Global	Larynx cancer	Occupational exposure to asbestos
0.0460042356238274	0.0274571978137901	0.0646602317559198	2033	Both	Deaths	Global	Larynx cancer	Occupational exposure to asbestos
0.0447163645366639	0.0249184732402446	0.0646285375075604	2034	Both	Deaths	Global	Larynx cancer	Occupational exposure to asbestos
0.043475409464748	0.022404577773404	0.0646673235503506	2035	Both	Deaths	Global	Larynx cancer	Occupational exposure to asbestos
0.042277515917671	0.019919765388694	0.0647723416307513	2036	Both	Deaths	Global	Larynx cancer	Occupational exposure to asbestos
0.0411173070372108	0.0174643357249245	0.0649370903476462	2037	Both	Deaths	Global	Larynx cancer	Occupational exposure to asbestos
0.0400009646879664	0.015043002121284	0.0651703458537136	2038	Both	Deaths	Global	Larynx cancer	Occupational exposure to asbestos
0.0389331285310759	0.0126755826149239	0.0654829710857686	2039	Both	Deaths	Global	Larynx cancer	Occupational exposure to asbestos
0.0379130112369321	0.0104483474649434	0.0658809611041732	2040	Both	Deaths	Global	Larynx cancer	Occupational exposure to asbestos
