# Supplementary material for: Global, regional and national mortality burden of laryngeal cancer attributable to occupational exposure to sulfuric acid and asbestos: 1990–2021 and projections to 2040
Source: Front Public Health. 2025 Jul 18;13:1602789. doi: 10.3389/fpubh.2025.1602789 (PMC12315700; doi:10.3389/fpubh.2025.1602789)
Supplement: Supplementary file 2 [file Data_Sheet_2.zip › original data/Sulfuric acid/S1 Age-double-y硫酸-数据.csv]

	measure_name	location_name	sex_name	age_name	cause_name	rei_name	metric_name	year	val	upper	lower
1	Deaths	Global	Male	20-24 years	Larynx cancer	Occupational exposure to sulfuric acid	Number	2021	0	0	0
2	Deaths	Global	Female	20-24 years	Larynx cancer	Occupational exposure to sulfuric acid	Number	2021	0	0	0
3	Deaths	Global	Male	20-24 years	Larynx cancer	Occupational exposure to sulfuric acid	Rate	2021	0	0	0
4	Deaths	Global	Female	20-24 years	Larynx cancer	Occupational exposure to sulfuric acid	Rate	2021	0	0	0
5	Deaths	Global	Male	25-29 years	Larynx cancer	Occupational exposure to sulfuric acid	Number	2021	3.505137904364596	6.426947234131552	1.428645345250019
6	Deaths	Global	Female	25-29 years	Larynx cancer	Occupational exposure to sulfuric acid	Number	2021	2.377266680645918	4.504331080517183	0.913178324505452
7	Deaths	Global	Male	25-29 years	Larynx cancer	Occupational exposure to sulfuric acid	Rate	2021	0.00117876838	0.00216136495	0.00048044956
8	Deaths	Global	Female	25-29 years	Larynx cancer	Occupational exposure to sulfuric acid	Rate	2021	0.00081696587	0.00154794781	0.00031382071
9	Deaths	Global	Male	30-34 years	Larynx cancer	Occupational exposure to sulfuric acid	Number	2021	9.784015410341054	17.93615213393748	3.977858733971143
10	Deaths	Global	Female	30-34 years	Larynx cancer	Occupational exposure to sulfuric acid	Number	2021	3.294850930848289	6.380443665055198	1.264955577705297
11	Deaths	Global	Male	30-34 years	Larynx cancer	Occupational exposure to sulfuric acid	Rate	2021	0.00320210694	0.00587013356	0.00130187132
12	Deaths	Global	Female	30-34 years	Larynx cancer	Occupational exposure to sulfuric acid	Rate	2021	0.00110221166	0.00213442112	0.0004231599
13	Deaths	Global	Male	35-39 years	Larynx cancer	Occupational exposure to sulfuric acid	Number	2021	30.79425236699556	57.02865357281301	12.25201258155369
14	Deaths	Global	Female	35-39 years	Larynx cancer	Occupational exposure to sulfuric acid	Number	2021	6.565083209453358	12.45702024016257	2.621698014862819
15	Deaths	Global	Male	35-39 years	Larynx cancer	Occupational exposure to sulfuric acid	Rate	2021	0.01087892515	0.0201469562	0.00432836382
16	Deaths	Global	Female	35-39 years	Larynx cancer	Occupational exposure to sulfuric acid	Rate	2021	0.00236321764	0.00448412442	0.0009437265
17	Deaths	Global	Male	40-44 years	Larynx cancer	Occupational exposure to sulfuric acid	Number	2021	113.8027768666227	209.7442058133836	46.58072196743025
18	Deaths	Global	Female	40-44 years	Larynx cancer	Occupational exposure to sulfuric acid	Number	2021	15.48379750288646	29.09600608187119	6.268720653562205
19	Deaths	Global	Male	40-44 years	Larynx cancer	Occupational exposure to sulfuric acid	Rate	2021	0.04513100991	0.08317870698	0.01847261624
20	Deaths	Global	Female	40-44 years	Larynx cancer	Occupational exposure to sulfuric acid	Rate	2021	0.00624120531	0.01172801100999999	0.00252679439
21	Deaths	Global	Male	45-49 years	Larynx cancer	Occupational exposure to sulfuric acid	Number	2021	233.7387748514926	415.9760589102192	97.81940712770005
22	Deaths	Global	Female	45-49 years	Larynx cancer	Occupational exposure to sulfuric acid	Number	2021	28.99520184978138	52.743141860368	11.82155052217706
23	Deaths	Global	Male	45-49 years	Larynx cancer	Occupational exposure to sulfuric acid	Rate	2021	0.09826652693	0.17488122208	0.04112442795
24	Deaths	Global	Female	45-49 years	Larynx cancer	Occupational exposure to sulfuric acid	Rate	2021	0.01230473807999999	0.02238268765	0.00501672945
25	Deaths	Global	Male	50-54 years	Larynx cancer	Occupational exposure to sulfuric acid	Number	2021	472.7156211756761	853.2792232787265	204.5234057834301
26	Deaths	Global	Female	50-54 years	Larynx cancer	Occupational exposure to sulfuric acid	Number	2021	52.33051474220193	96.33325293925438	21.42136642555397
27	Deaths	Global	Male	50-54 years	Larynx cancer	Occupational exposure to sulfuric acid	Rate	2021	0.21295375048	0.38439392028	0.09213578814
28	Deaths	Global	Female	50-54 years	Larynx cancer	Occupational exposure to sulfuric acid	Rate	2021	0.02347264387	0.04320989675	0.00960846855
29	Deaths	Global	Male	55-59 years	Larynx cancer	Occupational exposure to sulfuric acid	Number	2021	590.085534192478	1055.340612701924	252.0918493027387
30	Deaths	Global	Female	55-59 years	Larynx cancer	Occupational exposure to sulfuric acid	Number	2021	68.36816926059942	125.3012572913881	27.60864550068642
31	Deaths	Global	Male	55-59 years	Larynx cancer	Occupational exposure to sulfuric acid	Rate	2021	0.30303613279	0.5419660702	0.12946078949
32	Deaths	Global	Female	55-59 years	Larynx cancer	Occupational exposure to sulfuric acid	Rate	2021	0.03401341824999999	0.06233784109	0.01373540371999999
33	Deaths	Global	Male	60-64 years	Larynx cancer	Occupational exposure to sulfuric acid	Number	2021	676.7219231016738	1209.985864974143	280.5141409710376
34	Deaths	Global	Female	60-64 years	Larynx cancer	Occupational exposure to sulfuric acid	Number	2021	78.51557753198887	143.8966055905332	32.16086272098793
35	Deaths	Global	Male	60-64 years	Larynx cancer	Occupational exposure to sulfuric acid	Rate	2021	0.43508764449	0.77794125163	0.18035212497
36	Deaths	Global	Female	60-64 years	Larynx cancer	Occupational exposure to sulfuric acid	Rate	2021	0.04772666237	0.08746932681	0.01954937713999999
37	Deaths	Global	Male	65-69 years	Larynx cancer	Occupational exposure to sulfuric acid	Number	2021	562.4696779976393	1012.938694794405	232.6596537085156
38	Deaths	Global	Female	65-69 years	Larynx cancer	Occupational exposure to sulfuric acid	Number	2021	76.67069901165722	142.5238966771837	31.1863215884676
39	Deaths	Global	Male	65-69 years	Larynx cancer	Occupational exposure to sulfuric acid	Rate	2021	0.42665240783	0.7683484995200001	0.17648027146
40	Deaths	Global	Female	65-69 years	Larynx cancer	Occupational exposure to sulfuric acid	Rate	2021	0.05324024231	0.09896879632	0.02165582601
41	Deaths	Global	Male	70-74 years	Larynx cancer	Occupational exposure to sulfuric acid	Number	2021	333.0978140910563	605.7538210045936	135.8740027469206
42	Deaths	Global	Female	70-74 years	Larynx cancer	Occupational exposure to sulfuric acid	Number	2021	57.18323207509004	107.2650092475795	23.58108622170203
43	Deaths	Global	Male	70-74 years	Larynx cancer	Occupational exposure to sulfuric acid	Rate	2021	0.3455679361	0.6284313161199999	0.14096069296
44	Deaths	Global	Female	70-74 years	Larynx cancer	Occupational exposure to sulfuric acid	Rate	2021	0.0522470327	0.09800562582	0.02154550798
45	Deaths	Global	Male	75-79 years	Larynx cancer	Occupational exposure to sulfuric acid	Number	2021	118.9789213504135	219.0907311154545	48.24747067227638
46	Deaths	Global	Female	75-79 years	Larynx cancer	Occupational exposure to sulfuric acid	Number	2021	22.77347711621414	43.99254311002697	8.848752506359652
47	Deaths	Global	Male	75-79 years	Larynx cancer	Occupational exposure to sulfuric acid	Rate	2021	0.19900559026	0.36645382031	0.08069930598000001
48	Deaths	Global	Female	75-79 years	Larynx cancer	Occupational exposure to sulfuric acid	Rate	2021	0.03158697571	0.06101797207999999	0.01227328304
49	Deaths	Global	Male	80-84 years	Larynx cancer	Occupational exposure to sulfuric acid	Number	2021	37.08148306208484	68.74642373294333	14.19070800517802
50	Deaths	Global	Female	80-84 years	Larynx cancer	Occupational exposure to sulfuric acid	Number	2021	8.327643954013988	15.74455799899203	3.283978369159546
51	Deaths	Global	Male	80-84 years	Larynx cancer	Occupational exposure to sulfuric acid	Rate	2021	0.10117216651	0.1875659778	0.03871756345
52	Deaths	Global	Female	80-84 years	Larynx cancer	Occupational exposure to sulfuric acid	Rate	2021	0.01635077284	0.03091338832	0.00644787225
53	Deaths	Global	Male	85-89 years	Larynx cancer	Occupational exposure to sulfuric acid	Number	2021	6.271423170761814	11.56034213785987	2.328492402025198
54	Deaths	Global	Female	85-89 years	Larynx cancer	Occupational exposure to sulfuric acid	Number	2021	1.706748696248211	3.154046004189571	0.6489337561772048
55	Deaths	Global	Male	85-89 years	Larynx cancer	Occupational exposure to sulfuric acid	Rate	2021	0.03635047206	0.06700614557	0.01349642588
56	Deaths	Global	Female	85-89 years	Larynx cancer	Occupational exposure to sulfuric acid	Rate	2021	0.00599508521	0.01107882759999999	0.00227942941
57	Deaths	Global	Male	90-94 years	Larynx cancer	Occupational exposure to sulfuric acid	Number	2021	0.4889582311224167	0.9368954281575512	0.174008940688618
58	Deaths	Global	Female	90-94 years	Larynx cancer	Occupational exposure to sulfuric acid	Number	2021	0.1810993039453755	0.3553304061275253	0.0676154103040489
59	Deaths	Global	Male	90-94 years	Larynx cancer	Occupational exposure to sulfuric acid	Rate	2021	0.00838909348	0.01607438596	0.0029854846
60	Deaths	Global	Female	90-94 years	Larynx cancer	Occupational exposure to sulfuric acid	Rate	2021	0.00150154371	0.00294614129	0.00056061781
61	Deaths	Global	Male	95+ years	Larynx cancer	Occupational exposure to sulfuric acid	Number	2021	0.0240250684554936	0.0482433010015401	0.0081320520758017
62	Deaths	Global	Female	95+ years	Larynx cancer	Occupational exposure to sulfuric acid	Number	2021	0.0127234243020617	0.0261683830133815	0.0041440402144863
63	Deaths	Global	Male	95+ years	Larynx cancer	Occupational exposure to sulfuric acid	Rate	2021	0.00158891554	0.00319060613	0.00053781923
64	Deaths	Global	Female	95+ years	Larynx cancer	Occupational exposure to sulfuric acid	Rate	2021	0.00032307167	0.00066446446	0.00010522497
