# Supplementary material for: Global, regional and national mortality burden of laryngeal cancer attributable to occupational exposure to sulfuric acid and asbestos: 1990–2021 and projections to 2040
Source: Front Public Health. 2025 Jul 18;13:1602789. doi: 10.3389/fpubh.2025.1602789 (PMC12315700; doi:10.3389/fpubh.2025.1602789)
Supplement: Supplementary file 2 [file Data_Sheet_2.zip › original data/Sulfuric acid/S10 SDI-204 硫酸-数据.csv]

	measure_name	location_name	sex_name	age_name	cause_name	rei_name	metric_name	year	val	upper	lower
1	Deaths	Indonesia	Both	Age-standardized	Larynx cancer	Occupational exposure to sulfuric acid	Rate	2021	0.032950593	0.062815382	0.012674279
2	Deaths	Democratic People's Republic of Korea	Both	Age-standardized	Larynx cancer	Occupational exposure to sulfuric acid	Rate	2021	0.034111939	0.062682284	0.013357179
3	Deaths	China	Both	Age-standardized	Larynx cancer	Occupational exposure to sulfuric acid	Rate	2021	0.035155953	0.067811642	0.014138688
4	Deaths	Taiwan	Both	Age-standardized	Larynx cancer	Occupational exposure to sulfuric acid	Rate	2021	0.023980755	0.043962443	0.010269709
5	Deaths	Lao People's Democratic Republic	Both	Age-standardized	Larynx cancer	Occupational exposure to sulfuric acid	Rate	2021	0.037058028	0.074160365	0.014111424
6	Deaths	Cambodia	Both	Age-standardized	Larynx cancer	Occupational exposure to sulfuric acid	Rate	2021	0.055420998	0.11011788	0.019105259
7	Deaths	Malaysia	Both	Age-standardized	Larynx cancer	Occupational exposure to sulfuric acid	Rate	2021	0.037925412	0.06999507063999999	0.015648581
8	Deaths	Myanmar	Both	Age-standardized	Larynx cancer	Occupational exposure to sulfuric acid	Rate	2021	0.025680938	0.052042212	0.010371847
9	Deaths	Maldives	Both	Age-standardized	Larynx cancer	Occupational exposure to sulfuric acid	Rate	2021	0.011027306	0.021297775	0.004607793
10	Deaths	Philippines	Both	Age-standardized	Larynx cancer	Occupational exposure to sulfuric acid	Rate	2021	0.025340753	0.047116277	0.010211189
11	Deaths	Sri Lanka	Both	Age-standardized	Larynx cancer	Occupational exposure to sulfuric acid	Rate	2021	0.027414645	0.059141571	0.010152753
12	Deaths	Thailand	Both	Age-standardized	Larynx cancer	Occupational exposure to sulfuric acid	Rate	2021	0.042656049	0.081913231	0.016545767
13	Deaths	Fiji	Both	Age-standardized	Larynx cancer	Occupational exposure to sulfuric acid	Rate	2021	0.010623282	0.020013813	0.004219935
14	Deaths	Viet Nam	Both	Age-standardized	Larynx cancer	Occupational exposure to sulfuric acid	Rate	2021	0.051330977	0.105067553	0.020731475
15	Deaths	Marshall Islands	Both	Age-standardized	Larynx cancer	Occupational exposure to sulfuric acid	Rate	2021	0.01096621668999999	0.023022663	0.004027661
16	Deaths	Solomon Islands	Both	Age-standardized	Larynx cancer	Occupational exposure to sulfuric acid	Rate	2021	0.017500036	0.034865235	0.006077306
17	Deaths	Timor-Leste	Both	Age-standardized	Larynx cancer	Occupational exposure to sulfuric acid	Rate	2021	0.023941076	0.046474047	0.009093568
18	Deaths	Kiribati	Both	Age-standardized	Larynx cancer	Occupational exposure to sulfuric acid	Rate	2021	0.003252185	0.006709031	0.001132192
19	Deaths	Papua New Guinea	Both	Age-standardized	Larynx cancer	Occupational exposure to sulfuric acid	Rate	2021	0.006506408	0.013265569	0.002461662
20	Deaths	Samoa	Both	Age-standardized	Larynx cancer	Occupational exposure to sulfuric acid	Rate	2021	0.003964088	0.008124807	0.00151360398999999
21	Deaths	Micronesia (Federated States of)	Both	Age-standardized	Larynx cancer	Occupational exposure to sulfuric acid	Rate	2021	0.01283897	0.0264058	0.00454537232999999
22	Deaths	Vanuatu	Both	Age-standardized	Larynx cancer	Occupational exposure to sulfuric acid	Rate	2021	0.009605843	0.019073211	0.00351653504999999
23	Deaths	Tonga	Both	Age-standardized	Larynx cancer	Occupational exposure to sulfuric acid	Rate	2021	0.007171514	0.014443074	0.00264519246999999
24	Deaths	Armenia	Both	Age-standardized	Larynx cancer	Occupational exposure to sulfuric acid	Rate	2021	0.05646071	0.102662233	0.023619959
25	Deaths	Georgia	Both	Age-standardized	Larynx cancer	Occupational exposure to sulfuric acid	Rate	2021	0.087173055	0.165361417	0.037124316
26	Deaths	Azerbaijan	Both	Age-standardized	Larynx cancer	Occupational exposure to sulfuric acid	Rate	2021	0.046740821	0.092431063	0.01865094
27	Deaths	Kyrgyzstan	Both	Age-standardized	Larynx cancer	Occupational exposure to sulfuric acid	Rate	2021	0.024276774	0.046524079	0.009303209
28	Deaths	Kazakhstan	Both	Age-standardized	Larynx cancer	Occupational exposure to sulfuric acid	Rate	2021	0.039923975	0.072469985	0.015879163
29	Deaths	Tajikistan	Both	Age-standardized	Larynx cancer	Occupational exposure to sulfuric acid	Rate	2021	0.01746131092999999	0.034045468	0.005970848
30	Deaths	Mongolia	Both	Age-standardized	Larynx cancer	Occupational exposure to sulfuric acid	Rate	2021	0.02235256675999999	0.045582599	0.008604747
31	Deaths	Uzbekistan	Both	Age-standardized	Larynx cancer	Occupational exposure to sulfuric acid	Rate	2021	0.021257717	0.04353276	0.008759393
32	Deaths	Turkmenistan	Both	Age-standardized	Larynx cancer	Occupational exposure to sulfuric acid	Rate	2021	0.028003816	0.053535321	0.010414343
33	Deaths	Albania	Both	Age-standardized	Larynx cancer	Occupational exposure to sulfuric acid	Rate	2021	0.034825147	0.07978430310000001	0.008099573
34	Deaths	Bulgaria	Both	Age-standardized	Larynx cancer	Occupational exposure to sulfuric acid	Rate	2021	0.07295658	0.167488304	0.017102657
35	Deaths	Bosnia and Herzegovina	Both	Age-standardized	Larynx cancer	Occupational exposure to sulfuric acid	Rate	2021	0.04994994742999999	0.11251962	0.010767065
36	Deaths	Czechia	Both	Age-standardized	Larynx cancer	Occupational exposure to sulfuric acid	Rate	2021	0.034345818	0.077387985	0.008205256
37	Deaths	Croatia	Both	Age-standardized	Larynx cancer	Occupational exposure to sulfuric acid	Rate	2021	0.04014507247999999	0.089038166	0.009526385
38	Deaths	Hungary	Both	Age-standardized	Larynx cancer	Occupational exposure to sulfuric acid	Rate	2021	0.07355555937000001	0.158042039	0.01694666
39	Deaths	Montenegro	Both	Age-standardized	Larynx cancer	Occupational exposure to sulfuric acid	Rate	2021	0.075939596	0.16599995	0.016925562
40	Deaths	North Macedonia	Both	Age-standardized	Larynx cancer	Occupational exposure to sulfuric acid	Rate	2021	0.06071961	0.139583888	0.013275552
41	Deaths	Romania	Both	Age-standardized	Larynx cancer	Occupational exposure to sulfuric acid	Rate	2021	0.08164263003000001	0.177299325	0.01930811
42	Deaths	Poland	Both	Age-standardized	Larynx cancer	Occupational exposure to sulfuric acid	Rate	2021	0.056838128	0.125190422	0.013349358
43	Deaths	Slovakia	Both	Age-standardized	Larynx cancer	Occupational exposure to sulfuric acid	Rate	2021	0.054402131	0.129136543	0.01215918926999999
44	Deaths	Serbia	Both	Age-standardized	Larynx cancer	Occupational exposure to sulfuric acid	Rate	2021	0.060456129	0.141835797	0.01383144672999999
45	Deaths	Estonia	Both	Age-standardized	Larynx cancer	Occupational exposure to sulfuric acid	Rate	2021	0.01912233	0.04219891045999999	0.004736365
46	Deaths	Russian Federation	Both	Age-standardized	Larynx cancer	Occupational exposure to sulfuric acid	Rate	2021	0.029383098	0.065018639	0.007091732
47	Deaths	Lithuania	Both	Age-standardized	Larynx cancer	Occupational exposure to sulfuric acid	Rate	2021	0.03293675680999999	0.073182525	0.00762061814999999
48	Deaths	Belarus	Both	Age-standardized	Larynx cancer	Occupational exposure to sulfuric acid	Rate	2021	0.049858086	0.114900861	0.01195240410999999
49	Deaths	Slovenia	Both	Age-standardized	Larynx cancer	Occupational exposure to sulfuric acid	Rate	2021	0.030238079	0.068331205	0.007455068
50	Deaths	Latvia	Both	Age-standardized	Larynx cancer	Occupational exposure to sulfuric acid	Rate	2021	0.02669782548999999	0.060268251	0.006745803
51	Deaths	Republic of Moldova	Both	Age-standardized	Larynx cancer	Occupational exposure to sulfuric acid	Rate	2021	0.02833601757999999	0.064858925	0.006703497
52	Deaths	Ukraine	Both	Age-standardized	Larynx cancer	Occupational exposure to sulfuric acid	Rate	2021	0.030829165	0.075085693	0.00688596816999999
53	Deaths	Japan	Both	Age-standardized	Larynx cancer	Occupational exposure to sulfuric acid	Rate	2021	0.005250095	0.011484132	0.001229572
54	Deaths	Brunei Darussalam	Both	Age-standardized	Larynx cancer	Occupational exposure to sulfuric acid	Rate	2021	0.009564303	0.021165172	0.002265118
55	Deaths	Singapore	Both	Age-standardized	Larynx cancer	Occupational exposure to sulfuric acid	Rate	2021	0.006998091	0.01538500252999999	0.001626437
56	Deaths	Australia	Both	Age-standardized	Larynx cancer	Occupational exposure to sulfuric acid	Rate	2021	0.009718729	0.021934146	0.00231566
57	Deaths	Republic of Korea	Both	Age-standardized	Larynx cancer	Occupational exposure to sulfuric acid	Rate	2021	0.00968964137999999	0.021374335	0.002045396
58	Deaths	New Zealand	Both	Age-standardized	Larynx cancer	Occupational exposure to sulfuric acid	Rate	2021	0.007590741	0.01664255253999999	0.001750238
59	Deaths	Andorra	Both	Age-standardized	Larynx cancer	Occupational exposure to sulfuric acid	Rate	2021	0.01447210241999999	0.034420554	0.003000745
60	Deaths	Austria	Both	Age-standardized	Larynx cancer	Occupational exposure to sulfuric acid	Rate	2021	0.019426377	0.042670635	0.004722049
61	Deaths	Belgium	Both	Age-standardized	Larynx cancer	Occupational exposure to sulfuric acid	Rate	2021	0.019445238	0.040903941	0.004640691
62	Deaths	Cyprus	Both	Age-standardized	Larynx cancer	Occupational exposure to sulfuric acid	Rate	2021	0.012134871	0.029289044	0.002640974
63	Deaths	Denmark	Both	Age-standardized	Larynx cancer	Occupational exposure to sulfuric acid	Rate	2021	0.018213197	0.03983025484999999	0.004337675
64	Deaths	Finland	Both	Age-standardized	Larynx cancer	Occupational exposure to sulfuric acid	Rate	2021	0.00895835	0.019765782	0.002106021
65	Deaths	France	Both	Age-standardized	Larynx cancer	Occupational exposure to sulfuric acid	Rate	2021	0.02719353616999999	0.061646251	0.006264014
66	Deaths	Germany	Both	Age-standardized	Larynx cancer	Occupational exposure to sulfuric acid	Rate	2021	0.022017467	0.04742254	0.005169862
67	Deaths	Greece	Both	Age-standardized	Larynx cancer	Occupational exposure to sulfuric acid	Rate	2021	0.025820249	0.057357368	0.00588216641999999
68	Deaths	Iceland	Both	Age-standardized	Larynx cancer	Occupational exposure to sulfuric acid	Rate	2021	0.009184176	0.020261985	0.00222141
69	Deaths	Ireland	Both	Age-standardized	Larynx cancer	Occupational exposure to sulfuric acid	Rate	2021	0.012594137	0.028438263	0.002888305
70	Deaths	Israel	Both	Age-standardized	Larynx cancer	Occupational exposure to sulfuric acid	Rate	2021	0.014997622	0.035171084	0.003453133
71	Deaths	Italy	Both	Age-standardized	Larynx cancer	Occupational exposure to sulfuric acid	Rate	2021	0.020043568	0.044564971	0.004731027
72	Deaths	Luxembourg	Both	Age-standardized	Larynx cancer	Occupational exposure to sulfuric acid	Rate	2021	0.0129707	0.028638575	0.00302790518999999
73	Deaths	Malta	Both	Age-standardized	Larynx cancer	Occupational exposure to sulfuric acid	Rate	2021	0.016784725	0.038712691	0.003964982
74	Deaths	Netherlands	Both	Age-standardized	Larynx cancer	Occupational exposure to sulfuric acid	Rate	2021	0.012282291	0.02779420322999999	0.00285816815999999
75	Deaths	Norway	Both	Age-standardized	Larynx cancer	Occupational exposure to sulfuric acid	Rate	2021	0.005861139	0.012687919	0.001406718
76	Deaths	Portugal	Both	Age-standardized	Larynx cancer	Occupational exposure to sulfuric acid	Rate	2021	0.037681893	0.084619983	0.008652276
77	Deaths	Spain	Both	Age-standardized	Larynx cancer	Occupational exposure to sulfuric acid	Rate	2021	0.027322417	0.061811877	0.006506983
78	Deaths	Sweden	Both	Age-standardized	Larynx cancer	Occupational exposure to sulfuric acid	Rate	2021	0.004837029	0.01072362084999999	0.001096287
79	Deaths	Switzerland	Both	Age-standardized	Larynx cancer	Occupational exposure to sulfuric acid	Rate	2021	0.012430607	0.027280335	0.002856146
80	Deaths	United Kingdom	Both	Age-standardized	Larynx cancer	Occupational exposure to sulfuric acid	Rate	2021	0.015028466	0.033216828	0.003684963
81	Deaths	Argentina	Both	Age-standardized	Larynx cancer	Occupational exposure to sulfuric acid	Rate	2021	0.052250644	0.09757535	0.021093342
82	Deaths	Chile	Both	Age-standardized	Larynx cancer	Occupational exposure to sulfuric acid	Rate	2021	0.018913406	0.034310963	0.00768919302999999
83	Deaths	Uruguay	Both	Age-standardized	Larynx cancer	Occupational exposure to sulfuric acid	Rate	2021	0.085510039	0.155913351	0.034720559
84	Deaths	Canada	Both	Age-standardized	Larynx cancer	Occupational exposure to sulfuric acid	Rate	2021	0.010408762	0.02252142302999999	0.002323184
85	Deaths	United States of America	Both	Age-standardized	Larynx cancer	Occupational exposure to sulfuric acid	Rate	2021	0.016952279	0.036743531	0.004116589
86	Deaths	Antigua and Barbuda	Both	Age-standardized	Larynx cancer	Occupational exposure to sulfuric acid	Rate	2021	0.04971788440999999	0.09269521	0.020412738
87	Deaths	Bahamas	Both	Age-standardized	Larynx cancer	Occupational exposure to sulfuric acid	Rate	2021	0.063219913	0.124841167	0.023698846
88	Deaths	Barbados	Both	Age-standardized	Larynx cancer	Occupational exposure to sulfuric acid	Rate	2021	0.048146099	0.090208848	0.019401296
89	Deaths	Belize	Both	Age-standardized	Larynx cancer	Occupational exposure to sulfuric acid	Rate	2021	0.050677183	0.091353404	0.021583717
90	Deaths	Cuba	Both	Age-standardized	Larynx cancer	Occupational exposure to sulfuric acid	Rate	2021	0.176279641	0.340740627	0.073994906
91	Deaths	Dominica	Both	Age-standardized	Larynx cancer	Occupational exposure to sulfuric acid	Rate	2021	0.072992866	0.138576078	0.028538665
92	Deaths	Dominican Republic	Both	Age-standardized	Larynx cancer	Occupational exposure to sulfuric acid	Rate	2021	0.058542199	0.11234403	0.022881358
93	Deaths	Grenada	Both	Age-standardized	Larynx cancer	Occupational exposure to sulfuric acid	Rate	2021	0.041209803	0.081085123	0.016849243
94	Deaths	Guyana	Both	Age-standardized	Larynx cancer	Occupational exposure to sulfuric acid	Rate	2021	0.039870087	0.077111682	0.01584546904999999
95	Deaths	Haiti	Both	Age-standardized	Larynx cancer	Occupational exposure to sulfuric acid	Rate	2021	0.082705413	0.167743586	0.03020845535999999
96	Deaths	Jamaica	Both	Age-standardized	Larynx cancer	Occupational exposure to sulfuric acid	Rate	2021	0.04321934755999999	0.081655344	0.017457501
97	Deaths	Saint Lucia	Both	Age-standardized	Larynx cancer	Occupational exposure to sulfuric acid	Rate	2021	0.06127389	0.112466297	0.024252195
98	Deaths	Saint Vincent and the Grenadines	Both	Age-standardized	Larynx cancer	Occupational exposure to sulfuric acid	Rate	2021	0.089716217	0.164516749	0.037099966
99	Deaths	Suriname	Both	Age-standardized	Larynx cancer	Occupational exposure to sulfuric acid	Rate	2021	0.025484794	0.04987491688999999	0.009928815
100	Deaths	Trinidad and Tobago	Both	Age-standardized	Larynx cancer	Occupational exposure to sulfuric acid	Rate	2021	0.04355706756999999	0.082821387	0.01729793
101	Deaths	Ecuador	Both	Age-standardized	Larynx cancer	Occupational exposure to sulfuric acid	Rate	2021	0.019794912	0.037716411	0.00790845
102	Deaths	Bolivia (Plurinational State of)	Both	Age-standardized	Larynx cancer	Occupational exposure to sulfuric acid	Rate	2021	0.039537399	0.077541698	0.014473329
103	Deaths	Peru	Both	Age-standardized	Larynx cancer	Occupational exposure to sulfuric acid	Rate	2021	0.019277811	0.037158699	0.007591235
104	Deaths	Colombia	Both	Age-standardized	Larynx cancer	Occupational exposure to sulfuric acid	Rate	2021	0.028286974	0.053451748	0.011377717
105	Deaths	Costa Rica	Both	Age-standardized	Larynx cancer	Occupational exposure to sulfuric acid	Rate	2021	0.02282459	0.042770986	0.009654918
106	Deaths	El Salvador	Both	Age-standardized	Larynx cancer	Occupational exposure to sulfuric acid	Rate	2021	0.02436012	0.044448389	0.009884946
107	Deaths	Guatemala	Both	Age-standardized	Larynx cancer	Occupational exposure to sulfuric acid	Rate	2021	0.017076468	0.030320961	0.006964653
108	Deaths	Honduras	Both	Age-standardized	Larynx cancer	Occupational exposure to sulfuric acid	Rate	2021	0.05397991615999999	0.097972386	0.021873324
109	Deaths	Mexico	Both	Age-standardized	Larynx cancer	Occupational exposure to sulfuric acid	Rate	2021	0.026257768	0.048938967	0.010631116
110	Deaths	Nicaragua	Both	Age-standardized	Larynx cancer	Occupational exposure to sulfuric acid	Rate	2021	0.027999378	0.05309345	0.010600549
111	Deaths	Venezuela (Bolivarian Republic of)	Both	Age-standardized	Larynx cancer	Occupational exposure to sulfuric acid	Rate	2021	0.066557803	0.126437239	0.02617070455999999
112	Deaths	Panama	Both	Age-standardized	Larynx cancer	Occupational exposure to sulfuric acid	Rate	2021	0.021410898	0.03912633948999999	0.008674741
113	Deaths	Brazil	Both	Age-standardized	Larynx cancer	Occupational exposure to sulfuric acid	Rate	2021	0.07254164	0.136968972	0.02976185
114	Deaths	Paraguay	Both	Age-standardized	Larynx cancer	Occupational exposure to sulfuric acid	Rate	2021	0.070123035	0.140829667	0.026215516
115	Deaths	Algeria	Both	Age-standardized	Larynx cancer	Occupational exposure to sulfuric acid	Rate	2021	0.02072917	0.039305525	0.00832063
116	Deaths	Egypt	Both	Age-standardized	Larynx cancer	Occupational exposure to sulfuric acid	Rate	2021	0.026061505	0.049675896	0.010235356
117	Deaths	Bahrain	Both	Age-standardized	Larynx cancer	Occupational exposure to sulfuric acid	Rate	2021	0.026843544	0.054563069	0.010281467
118	Deaths	Iran (Islamic Republic of)	Both	Age-standardized	Larynx cancer	Occupational exposure to sulfuric acid	Rate	2021	0.03655737692999999	0.067765517	0.01524739006999999
119	Deaths	Iraq	Both	Age-standardized	Larynx cancer	Occupational exposure to sulfuric acid	Rate	2021	0.041271825	0.078681448	0.016534533
120	Deaths	Jordan	Both	Age-standardized	Larynx cancer	Occupational exposure to sulfuric acid	Rate	2021	0.010801769	0.022605287	0.004133738
121	Deaths	Kuwait	Both	Age-standardized	Larynx cancer	Occupational exposure to sulfuric acid	Rate	2021	0.00726763	0.013685583	0.002967217
122	Deaths	Morocco	Both	Age-standardized	Larynx cancer	Occupational exposure to sulfuric acid	Rate	2021	0.043005156	0.080915227	0.015663071
123	Deaths	Libya	Both	Age-standardized	Larynx cancer	Occupational exposure to sulfuric acid	Rate	2021	0.053448702	0.105061606	0.019675309
124	Deaths	Lebanon	Both	Age-standardized	Larynx cancer	Occupational exposure to sulfuric acid	Rate	2021	0.038167922	0.07657507101000001	0.015172272
125	Deaths	Oman	Both	Age-standardized	Larynx cancer	Occupational exposure to sulfuric acid	Rate	2021	0.008775955	0.017454226	0.003202373
126	Deaths	Qatar	Both	Age-standardized	Larynx cancer	Occupational exposure to sulfuric acid	Rate	2021	0.026964643	0.054206184	0.010193313
127	Deaths	Saudi Arabia	Both	Age-standardized	Larynx cancer	Occupational exposure to sulfuric acid	Rate	2021	0.012182682	0.025084027	0.004833124
128	Deaths	United Arab Emirates	Both	Age-standardized	Larynx cancer	Occupational exposure to sulfuric acid	Rate	2021	0.02021385816999999	0.038962248	0.008198023
129	Deaths	Palestine	Both	Age-standardized	Larynx cancer	Occupational exposure to sulfuric acid	Rate	2021	0.01525911245999999	0.02978586918999999	0.006075598
130	Deaths	Afghanistan	Both	Age-standardized	Larynx cancer	Occupational exposure to sulfuric acid	Rate	2021	0.055682354	0.116085181	0.020467454
131	Deaths	Yemen	Both	Age-standardized	Larynx cancer	Occupational exposure to sulfuric acid	Rate	2021	0.045215125	0.092492254	0.015760068
132	Deaths	Turkey	Both	Age-standardized	Larynx cancer	Occupational exposure to sulfuric acid	Rate	2021	0.047249156	0.094629292	0.018833007
133	Deaths	Tunisia	Both	Age-standardized	Larynx cancer	Occupational exposure to sulfuric acid	Rate	2021	0.04311291358999999	0.081771924	0.017243414
134	Deaths	Syrian Arab Republic	Both	Age-standardized	Larynx cancer	Occupational exposure to sulfuric acid	Rate	2021	0.023256844	0.046715298	0.00852883
135	Deaths	Bangladesh	Both	Age-standardized	Larynx cancer	Occupational exposure to sulfuric acid	Rate	2021	0.073828888	0.14100084	0.02902964
136	Deaths	India	Both	Age-standardized	Larynx cancer	Occupational exposure to sulfuric acid	Rate	2021	0.070281691	0.134280559	0.02885609
137	Deaths	Pakistan	Both	Age-standardized	Larynx cancer	Occupational exposure to sulfuric acid	Rate	2021	0.142587257	0.272072309	0.058347372
138	Deaths	Angola	Both	Age-standardized	Larynx cancer	Occupational exposure to sulfuric acid	Rate	2021	0.025690506	0.049423736	0.010210168
139	Deaths	Nepal	Both	Age-standardized	Larynx cancer	Occupational exposure to sulfuric acid	Rate	2021	0.052817494	0.10385266	0.019665454
140	Deaths	Congo	Both	Age-standardized	Larynx cancer	Occupational exposure to sulfuric acid	Rate	2021	0.022709922	0.043454168	0.008356924
141	Deaths	Democratic Republic of the Congo	Both	Age-standardized	Larynx cancer	Occupational exposure to sulfuric acid	Rate	2021	0.026678683	0.051838156	0.010206827
142	Deaths	Bhutan	Both	Age-standardized	Larynx cancer	Occupational exposure to sulfuric acid	Rate	2021	0.05628339225999999	0.113691686	0.021114763
143	Deaths	Burundi	Both	Age-standardized	Larynx cancer	Occupational exposure to sulfuric acid	Rate	2021	0.045593055	0.09037207	0.017754546
144	Deaths	Eritrea	Both	Age-standardized	Larynx cancer	Occupational exposure to sulfuric acid	Rate	2021	0.052921378	0.102564403	0.018940086
145	Deaths	Central African Republic	Both	Age-standardized	Larynx cancer	Occupational exposure to sulfuric acid	Rate	2021	0.036713423	0.076530076	0.012918689
146	Deaths	Comoros	Both	Age-standardized	Larynx cancer	Occupational exposure to sulfuric acid	Rate	2021	0.027532162	0.05628117	0.011117015
147	Deaths	Equatorial Guinea	Both	Age-standardized	Larynx cancer	Occupational exposure to sulfuric acid	Rate	2021	0.01901788	0.041272986	0.006142801
148	Deaths	Gabon	Both	Age-standardized	Larynx cancer	Occupational exposure to sulfuric acid	Rate	2021	0.029358631	0.057595076	0.010537124
149	Deaths	Malawi	Both	Age-standardized	Larynx cancer	Occupational exposure to sulfuric acid	Rate	2021	0.021466476	0.043625419	0.00819225
150	Deaths	Kenya	Both	Age-standardized	Larynx cancer	Occupational exposure to sulfuric acid	Rate	2021	0.043544202	0.08286139	0.015904499
151	Deaths	Djibouti	Both	Age-standardized	Larynx cancer	Occupational exposure to sulfuric acid	Rate	2021	0.035916931	0.075094975	0.012157167
152	Deaths	Ethiopia	Both	Age-standardized	Larynx cancer	Occupational exposure to sulfuric acid	Rate	2021	0.02543718441999999	0.04952286	0.009554674
153	Deaths	Seychelles	Both	Age-standardized	Larynx cancer	Occupational exposure to sulfuric acid	Rate	2021	0.10784818	0.199587491	0.042616316
154	Deaths	Madagascar	Both	Age-standardized	Larynx cancer	Occupational exposure to sulfuric acid	Rate	2021	0.039044693	0.07326732	0.015515143
155	Deaths	Rwanda	Both	Age-standardized	Larynx cancer	Occupational exposure to sulfuric acid	Rate	2021	0.032178333	0.064768758	0.01206463819999999
156	Deaths	Uganda	Both	Age-standardized	Larynx cancer	Occupational exposure to sulfuric acid	Rate	2021	0.05405330203999999	0.10742736	0.021019974
157	Deaths	Somalia	Both	Age-standardized	Larynx cancer	Occupational exposure to sulfuric acid	Rate	2021	0.05327070306999999	0.103989944	0.018517318
158	Deaths	Mauritius	Both	Age-standardized	Larynx cancer	Occupational exposure to sulfuric acid	Rate	2021	0.041763893	0.076084749	0.016847303
159	Deaths	Zambia	Both	Age-standardized	Larynx cancer	Occupational exposure to sulfuric acid	Rate	2021	0.070110452	0.212961147	0.018348357
160	Deaths	Mozambique	Both	Age-standardized	Larynx cancer	Occupational exposure to sulfuric acid	Rate	2021	0.059599928	0.113317449	0.024794362
161	Deaths	Lesotho	Both	Age-standardized	Larynx cancer	Occupational exposure to sulfuric acid	Rate	2021	0.047166359	0.095852624	0.018963375
162	Deaths	United Republic of Tanzania	Both	Age-standardized	Larynx cancer	Occupational exposure to sulfuric acid	Rate	2021	0.042170998	0.087717339	0.015719956
163	Deaths	South Africa	Both	Age-standardized	Larynx cancer	Occupational exposure to sulfuric acid	Rate	2021	0.01654167812999999	0.030947642	0.00638164567999999
164	Deaths	Namibia	Both	Age-standardized	Larynx cancer	Occupational exposure to sulfuric acid	Rate	2021	0.02685170979999999	0.055559722	0.009807811
165	Deaths	Chad	Both	Age-standardized	Larynx cancer	Occupational exposure to sulfuric acid	Rate	2021	0.027527405	0.05437506	0.010366939
166	Deaths	Gambia	Both	Age-standardized	Larynx cancer	Occupational exposure to sulfuric acid	Rate	2021	0.009562757	0.018747614	0.003749127
167	Deaths	Botswana	Both	Age-standardized	Larynx cancer	Occupational exposure to sulfuric acid	Rate	2021	0.021011047	0.043609101	0.00712551
168	Deaths	Benin	Both	Age-standardized	Larynx cancer	Occupational exposure to sulfuric acid	Rate	2021	0.026920427	0.05560722662999999	0.01097256648999999
169	Deaths	Cameroon	Both	Age-standardized	Larynx cancer	Occupational exposure to sulfuric acid	Rate	2021	0.03054265489999999	0.063407544	0.011017593
170	Deaths	Eswatini	Both	Age-standardized	Larynx cancer	Occupational exposure to sulfuric acid	Rate	2021	0.030402261	0.063814068	0.010403188
171	Deaths	Burkina Faso	Both	Age-standardized	Larynx cancer	Occupational exposure to sulfuric acid	Rate	2021	0.02574596959999999	0.05147179417999999	0.00981643034999999
172	Deaths	Ghana	Both	Age-standardized	Larynx cancer	Occupational exposure to sulfuric acid	Rate	2021	0.018801433	0.039814817	0.007369608
173	Deaths	Zimbabwe	Both	Age-standardized	Larynx cancer	Occupational exposure to sulfuric acid	Rate	2021	0.041083783	0.08378544257000001	0.015179029
174	Deaths	Guinea-Bissau	Both	Age-standardized	Larynx cancer	Occupational exposure to sulfuric acid	Rate	2021	0.034292021	0.075422817	0.013294116
175	Deaths	Cabo Verde	Both	Age-standardized	Larynx cancer	Occupational exposure to sulfuric acid	Rate	2021	0.020215281	0.040415306	0.007677483
176	Deaths	Cote d'Ivoire	Both	Age-standardized	Larynx cancer	Occupational exposure to sulfuric acid	Rate	2021	0.026743038	0.056070141	0.00938611
177	Deaths	Liberia	Both	Age-standardized	Larynx cancer	Occupational exposure to sulfuric acid	Rate	2021	0.024341481	0.052196759	0.008868038
178	Deaths	Niger	Both	Age-standardized	Larynx cancer	Occupational exposure to sulfuric acid	Rate	2021	0.02119149	0.044104224	0.00756576063999999
179	Deaths	Guinea	Both	Age-standardized	Larynx cancer	Occupational exposure to sulfuric acid	Rate	2021	0.024549565	0.048926755	0.009802291
180	Deaths	Sao Tome and Principe	Both	Age-standardized	Larynx cancer	Occupational exposure to sulfuric acid	Rate	2021	0.010543375	0.02025537887999999	0.004165441
181	Deaths	Mali	Both	Age-standardized	Larynx cancer	Occupational exposure to sulfuric acid	Rate	2021	0.020567841	0.040202062	0.008040073
182	Deaths	Mauritania	Both	Age-standardized	Larynx cancer	Occupational exposure to sulfuric acid	Rate	2021	0.015435124	0.031981323	0.00564276
183	Deaths	Sierra Leone	Both	Age-standardized	Larynx cancer	Occupational exposure to sulfuric acid	Rate	2021	0.017878141	0.037386255	0.007487542
184	Deaths	Senegal	Both	Age-standardized	Larynx cancer	Occupational exposure to sulfuric acid	Rate	2021	0.021169908	0.040656503	0.00801866205999999
185	Deaths	Cook Islands	Both	Age-standardized	Larynx cancer	Occupational exposure to sulfuric acid	Rate	2021	0.006517668	0.013088356	0.002433601
186	Deaths	Bermuda	Both	Age-standardized	Larynx cancer	Occupational exposure to sulfuric acid	Rate	2021	0.039544577	0.072317181	0.016127397
187	Deaths	Togo	Both	Age-standardized	Larynx cancer	Occupational exposure to sulfuric acid	Rate	2021	0.03386567370999999	0.066456779	0.013350341
188	Deaths	Nigeria	Both	Age-standardized	Larynx cancer	Occupational exposure to sulfuric acid	Rate	2021	0.018595643	0.038564808	0.007498782
189	Deaths	American Samoa	Both	Age-standardized	Larynx cancer	Occupational exposure to sulfuric acid	Rate	2021	0.008710248	0.016459037	0.00355326036999999
190	Deaths	Monaco	Both	Age-standardized	Larynx cancer	Occupational exposure to sulfuric acid	Rate	2021	0.06986206240000001	0.158715131	0.015422522
191	Deaths	Greenland	Both	Age-standardized	Larynx cancer	Occupational exposure to sulfuric acid	Rate	2021	0.02278370742999999	0.04942767671000001	0.005259865
192	Deaths	Niue	Both	Age-standardized	Larynx cancer	Occupational exposure to sulfuric acid	Rate	2021	0.00851154059999999	0.016292638	0.00319569151999999
193	Deaths	Northern Mariana Islands	Both	Age-standardized	Larynx cancer	Occupational exposure to sulfuric acid	Rate	2021	0.011434809	0.021285659	0.00471733
194	Deaths	Nauru	Both	Age-standardized	Larynx cancer	Occupational exposure to sulfuric acid	Rate	2021	0.01372841	0.02785468008999999	0.004806124
195	Deaths	Guam	Both	Age-standardized	Larynx cancer	Occupational exposure to sulfuric acid	Rate	2021	0.003451085	0.006447988	0.001386235
196	Deaths	Palau	Both	Age-standardized	Larynx cancer	Occupational exposure to sulfuric acid	Rate	2021	0.00791423	0.01520295543999999	0.003108515
197	Deaths	Puerto Rico	Both	Age-standardized	Larynx cancer	Occupational exposure to sulfuric acid	Rate	2021	0.011413607	0.027384228	0.002543466
198	Deaths	Saint Kitts and Nevis	Both	Age-standardized	Larynx cancer	Occupational exposure to sulfuric acid	Rate	2021	0.055431427	0.10164637	0.022649367
199	Deaths	Tokelau	Both	Age-standardized	Larynx cancer	Occupational exposure to sulfuric acid	Rate	2021	0.007547424	0.015189163	0.002732349
200	Deaths	South Sudan	Both	Age-standardized	Larynx cancer	Occupational exposure to sulfuric acid	Rate	2021	0.04441078845999999	0.092709178	0.01541798
201	Deaths	United States Virgin Islands	Both	Age-standardized	Larynx cancer	Occupational exposure to sulfuric acid	Rate	2021	0.031240489	0.058018992	0.01303449
202	Deaths	Tuvalu	Both	Age-standardized	Larynx cancer	Occupational exposure to sulfuric acid	Rate	2021	0.010945568	0.022300178	0.004400132
203	Deaths	San Marino	Both	Age-standardized	Larynx cancer	Occupational exposure to sulfuric acid	Rate	2021	0.021619301	0.051055126	0.004500149
204	Deaths	Sudan	Both	Age-standardized	Larynx cancer	Occupational exposure to sulfuric acid	Rate	2021	0.042160602	0.08147723	0.016772114
