# Supplementary material for: Global, regional and national mortality burden of laryngeal cancer attributable to occupational exposure to sulfuric acid and asbestos: 1990–2021 and projections to 2040
Source: Front Public Health. 2025 Jul 18;13:1602789. doi: 10.3389/fpubh.2025.1602789 (PMC12315700; doi:10.3389/fpubh.2025.1602789)
Supplement: Supplementary file 2 [file Data_Sheet_2.zip › original data/Sulfuric acid/S11 APC RR 硫酸-数据.csv]

	age	val	low	up	type	sex_name	location_name	location_id
1	22.5	0.0000377251328057803	0.000002334371075323932	0.0006096655584272397	Age effect	Both	Global	1
2	27.5	0.002343808983087415	0.001613438656946082	0.003404802857270851	Age effect	Both	Global	1
3	32.5	0.004691986993027144	0.003649792548038004	0.00603177897181313	Age effect	Both	Global	1
4	37.5	0.0135580473751367	0.0116680665000238	0.01575416532174172	Age effect	Both	Global	1
5	42.5	0.04715153100723905	0.04312942958622396	0.05154871969456241	Age effect	Both	Global	1
6	47.5	0.09241341119310038	0.08648191711786642	0.09875172582848203	Age effect	Both	Global	1
7	52.5	0.1800001161188506	0.1706578108853933	0.1898538463297073	Age effect	Both	Global	1
8	57.5	0.2146203348460518	0.2040132630949373	0.2257788902087045	Age effect	Both	Global	1
9	62.5	0.2716714950159547	0.2588768608995829	0.2850984863913066	Age effect	Both	Global	1
10	67.5	0.2302543981030082	0.2183869461297388	0.2427667440080523	Age effect	Both	Global	1
11	72.5	0.1692328912873853	0.1588676484013835	0.1802744094324905	Age effect	Both	Global	1
12	77.5	0.09317740551630864	0.0847095364197194	0.1024917531803367	Age effect	Both	Global	1
13	82.5	0.04154636691007955	0.03519191439899848	0.04904821556044919	Age effect	Both	Global	1
14	87.5	0.01256348262831525	0.008298628303889907	0.01902014284432915	Age effect	Both	Global	1
15	92.5	0.002482375602295965	0.0005199184067042703	0.0118522224860935	Age effect	Both	Global	1
16	97.5	0.0004866573192588022	4.848883373286247e-7	0.4884327548337231	Age effect	Both	Global	1
17	1897	0.521075738756329	2.376990318062682e-16	1142284524497979	Cohort RR	Both	Global	1
18	1902	0.6975964633807941	0.001336545737636271	364.1033838333387	Cohort RR	Both	Global	1
19	1907	0.9007370686540432	0.2304972470744732	3.519900029805304	Cohort RR	Both	Global	1
20	1912	1.056801132851564	0.6692265373454379	1.668834949113607	Cohort RR	Both	Global	1
21	1917	1.128655065239704	0.900804216736483	1.414138869050044	Cohort RR	Both	Global	1
22	1922	1.230887034013475	1.086945645476213	1.393890206753348	Cohort RR	Both	Global	1
23	1927	1.278294419985551	1.174661789661299	1.391069870960348	Cohort RR	Both	Global	1
24	1932	1.268592529904031	1.186551501268517	1.356306072857193	Cohort RR	Both	Global	1
25	1937	1.220858480965999	1.150518342932221	1.295499058926706	Cohort RR	Both	Global	1
26	1942	1.095942267300352	1.035825648657156	1.159547897672286	Cohort RR	Both	Global	1
27	1947	1	1	1	Cohort RR	Both	Global	1
28	1952	0.9496831283351055	0.8996300294767011	1.002521052758733	Cohort RR	Both	Global	1
29	1957	0.8535201727274795	0.8054257415918799	0.9044864692465783	Cohort RR	Both	Global	1
30	1962	0.7490447322948078	0.7007359345912041	0.8006839428120902	Cohort RR	Both	Global	1
31	1967	0.6456905789202088	0.5953981539237134	0.7002311326610741	Cohort RR	Both	Global	1
32	1972	0.579446861488226	0.51758672652644	0.6487003009946851	Cohort RR	Both	Global	1
33	1977	0.5236080914440882	0.4413759505252505	0.6211607884377378	Cohort RR	Both	Global	1
34	1982	0.4835393130185626	0.3584613464091442	0.6522607516169812	Cohort RR	Both	Global	1
35	1987	0.4492955712568308	0.2730316355298785	0.7393520899482404	Cohort RR	Both	Global	1
36	1992	0.4074936838101874	0.1691856800531941	0.9814725589836474	Cohort RR	Both	Global	1
37	1997	0.4234638426052484	0.0004743869289395405	378.00709727577	Cohort RR	Both	Global	1
38	1994.5	1.198741903857016	0.8593531540708462	1.672167193726594	Period RR	Both	Global	1
39	1999.5	1.081817999474888	0.9103907877636334	1.285525073098283	Period RR	Both	Global	1
40	2004.5	1	1	1	Period RR	Both	Global	1
41	2009.5	0.9411500406252021	0.7921919005416864	1.118117211704829	Period RR	Both	Global	1
42	2014.5	0.9056458164852407	0.649281182337874	1.263234430980943	Period RR	Both	Global	1
43	2019.5	0.9201991356286715	0.5605481511358674	1.510604303119916	Period RR	Both	Global	1
44	22.5	-1.358479647322308	-18.84872397118011	19.90137449018279	Local Drifts	Both	Global	1
45	27.5	-1.780677892068694	-4.453438276794886	0.9668486375121743	Local Drifts	Both	Global	1
46	32.5	-1.993844726280936	-3.526688380304022	-0.4366460498352764	Local Drifts	Both	Global	1
47	37.5	-2.272966950804378	-3.183681901674129	-1.353685244474101	Local Drifts	Both	Global	1
48	42.5	-2.420113123057677	-2.951308729148838	-1.886010020036522	Local Drifts	Both	Global	1
49	47.5	-2.268949501055861	-2.631434513931918	-1.905115024069859	Local Drifts	Both	Global	1
50	52.5	-2.046694021449968	-2.322131399848404	-1.770479949717552	Local Drifts	Both	Global	1
51	57.5	-1.836741345027237	-2.076308034461394	-1.596588564550827	Local Drifts	Both	Global	1
52	62.5	-1.602241774438118	-1.837911061469044	-1.366006688396082	Local Drifts	Both	Global	1
53	67.5	-1.309877964451966	-1.588607991271518	-1.030358492160033	Local Drifts	Both	Global	1
54	72.5	-0.8754402043454235	-1.271917792153454	-0.4773704203342666	Local Drifts	Both	Global	1
55	77.5	-0.1023601822507048	-0.794485878171014	0.5945942571441432	Local Drifts	Both	Global	1
56	82.5	0.6362867848670906	-0.7485023792778156	2.040396977662473	Local Drifts	Both	Global	1
57	87.5	1.363380973230566	-2.619114570710956	5.508744935215271	Local Drifts	Both	Global	1
58	92.5	2.33005532488102	-14.60242780704828	22.61988196963603	Local Drifts	Both	Global	1
59	97.5	3.429606741776969	-62.57201531399582	185.8204533454063	Local Drifts	Both	Global	1
60	1	-1.08893705091565	-4.291437239481722	2.220721861613595	Net drift	Both	Global	1
