# Supplementary material for: Global, regional and national mortality burden of laryngeal cancer attributable to occupational exposure to sulfuric acid and asbestos: 1990–2021 and projections to 2040
Source: Front Public Health. 2025 Jul 18;13:1602789. doi: 10.3389/fpubh.2025.1602789 (PMC12315700; doi:10.3389/fpubh.2025.1602789)
Supplement: Supplementary file 2 [file Data_Sheet_2.zip › original data/Sulfuric acid/S12 Decomposition analysis both 硫酸-数据.csv]

	location_name	sex_name	group	Overall_Difference	Aging	Population	Epidemiological_Change	Aging_Percentage	Population_Percentage	Epidemiological_Change_Percentage
1	High-middle SDI	Both	High-middle SDIBoth	-89.77	77.16	427.11	-594.04	85.95	475.77	-661.72
2	Low-middle SDI	Both	Low-middle SDIBoth	510.17	221.36	400.81	-112	43.39	78.56	-21.95
3	Low SDI	Both	Low SDIBoth	114.43	59.54	114.2	-59.31	52.03	99.8	-51.83
4	Global	Both	GlobalBoth	985.65	658.53	1702.68	-1375.55	66.81	172.75	-139.56
5	Middle SDI	Both	Middle SDIBoth	532.92	398.05	544.66	-409.79	74.69	102.2	-76.9
6	High SDI	Both	High SDIBoth	-82.99	1.25	210.73	-294.98	1.51	253.91	-355.42
