# Supplementary material for: Global, regional and national mortality burden of laryngeal cancer attributable to occupational exposure to sulfuric acid and asbestos: 1990–2021 and projections to 2040
Source: Front Public Health. 2025 Jul 18;13:1602789. doi: 10.3389/fpubh.2025.1602789 (PMC12315700; doi:10.3389/fpubh.2025.1602789)
Supplement: Supplementary file 2 [file Data_Sheet_2.zip › original data/Sulfuric acid/S13 Decomposition analysis female 硫酸-数据.csv]

	location_name	sex_name	group	Overall_Difference	Aging	Population	Epidemiological_Change	Aging_Percentage	Population_Percentage	Epidemiological_Change_Percentage
1	High-middle SDI	Female	High-middle SDIFemale	25.33	4.9	36.07	-15.64	19.34	142.4	-61.73
2	Low-middle SDI	Female	Low-middle SDIFemale	66.79	21.92	35.27	9.59	32.83	52.81	14.36
3	Low SDI	Female	Low SDIFemale	17.46	8.06	13.78	-4.38	46.15	78.95	-25.09
4	Global	Female	GlobalFemale	174.51	66.38	178.26	-70.13	38.04	102.15	-40.19
5	Middle SDI	Female	Middle SDIFemale	64.56	54.11	70.72	-60.26	83.8	109.54	-93.34
6	High SDI	Female	High SDIFemale	0.21	-1.68	22.77	-20.87	-799.83	10822.84	-9923
