# Supplementary material for: Global, regional and national mortality burden of laryngeal cancer attributable to occupational exposure to sulfuric acid and asbestos: 1990–2021 and projections to 2040
Source: Front Public Health. 2025 Jul 18;13:1602789. doi: 10.3389/fpubh.2025.1602789 (PMC12315700; doi:10.3389/fpubh.2025.1602789)
Supplement: Supplementary file 2 [file Data_Sheet_2.zip › original data/Sulfuric acid/S14 Decomposition analysis male 硫酸-数据.csv]

	location_name	sex_name	group	Overall_Difference	Aging	Population	Epidemiological_Change	Aging_Percentage	Population_Percentage	Epidemiological_Change_Percentage
1	High-middle SDI	Male	High-middle SDIMale	-115.1	98.9	389.65	-603.65	-85.92	-338.52	524.44
2	Low-middle SDI	Male	Low-middle SDIMale	443.39	172.68	361.78	-91.07	38.95	81.59	-20.54
3	Low SDI	Male	Low SDIMale	96.97	46.38	99.48	-48.89	47.83	102.59	-50.42
4	Global	Male	GlobalMale	811.14	610.23	1513.12	-1312.21	75.23	186.54	-161.77
5	Middle SDI	Male	Middle SDIMale	468.36	327.17	469.36	-328.17	69.85	100.21	-70.07
6	High SDI	Male	High SDIMale	-83.2	21.5	187.61	-292.32	-25.84	-225.48	351.33
