# Supplementary material for: Global, regional and national mortality burden of laryngeal cancer attributable to occupational exposure to sulfuric acid and asbestos: 1990–2021 and projections to 2040
Source: Front Public Health. 2025 Jul 18;13:1602789. doi: 10.3389/fpubh.2025.1602789 (PMC12315700; doi:10.3389/fpubh.2025.1602789)
Supplement: Supplementary file 2 [file Data_Sheet_2.zip › original data/Sulfuric acid/S15 Frontier 硫酸-数据.csv]

	location_id	year	val	SDI	frontier	eff_diff	location_name
1	6	1990	0.05467417	0.458668935267616	0.001581738970689649	0.05309243148931035	China
2	6	1991	0.054777207	0.467301969740226	0.001584914817127654	0.05319229239287234	China
3	6	1992	0.054108921	0.475784030669638	0.001585396543738313	0.05252352451626169	China
4	6	1993	0.053850503	0.484353830709851	0.001580338613855417	0.05227016466614458	China
5	6	1994	0.053319643	0.49257864459854	0.001581222983861381	0.05173842035613862	China
6	6	1995	0.052787016	0.501500907580649	0.001581374776702123	0.05120564119329787	China
7	6	1996	0.051865337	0.512033995790715	0.001583106123781508	0.05028223095621849	China
8	6	1997	0.050627835	0.522326866102753	0.001581208094081628	0.04904662648591838	China
9	6	1998	0.050239726	0.531379484348035	0.00158553689086021	0.04865418879913979	China
10	6	1999	0.049186274	0.540333688117168	0.001585353590312495	0.0476009206496875	China
11	6	2000	0.049117056	0.547989192872889	0.001581557614252869	0.04753549800574713	China
12	6	2001	0.048037183	0.553680373692626	0.001592153696749996	0.04644502896325	China
13	6	2002	0.046758337	0.560542936414416	0.001579731487865163	0.04517860585213483	China
14	6	2003	0.045391146	0.569018827276063	0.001586619122777773	0.04380452682722223	China
15	6	2004	0.044485069	0.578178090807068	0.001585499689230764	0.04289956897076923	China
16	6	2005	0.043003141	0.58805219357166	0.001586479978518514	0.04141666111148149	China
17	6	2006	0.040956681	0.598758170327953	0.001587623734699995	0.0393690575053	China
18	6	2007	0.040051849	0.609520246163436	0.001581362249677414	0.03847048625032259	China
19	6	2008	0.03981306	0.619454832781724	0.001587728861894732	0.03822533124810527	China
20	6	2009	0.039344548	0.62930772749348	0.001583649608099995	0.03776089881190001	China
21	6	2010	0.039498178	0.64152144342547	0.001585754476299995	0.03791242367370001	China
22	6	2011	0.039140113	0.651447977618785	0.001580541699277103	0.0375595712207229	China
23	6	2012	0.039073452	0.657144292359298	0.001586350716990287	0.03748710164300971	China
24	6	2013	0.038142077	0.66310300729639	0.001584051402272723	0.03655802521772727	China
25	6	2014	0.036863364	0.668640847002655	0.001585000250833329	0.03527836408916667	China
26	6	2015	0.036189519	0.671940110944872	0.00158091851666666	0.03460860076333334	China
27	6	2016	0.035972488	0.676218437253933	0.001582515149431814	0.03438997317056819	China
28	6	2017	0.035449959	0.6846196607825	0.001582697114190471	0.03386726191580953	China
29	6	2018	0.035143642	0.693717996192013	0.001582013972777773	0.03356162754722222	China
30	6	2019	0.0349404	0.703686823937232	0.001587773388068177	0.03335262686193183	China
31	6	2020	0.035227064	0.713364584593745	0.0015806686435955	0.0336463957264045	China
32	6	2021	0.035155953	0.721629759719777	0.001581522425277773	0.03357443055472223	China
33	7	1990	0.031459256	0.497780128289885	0.001579063459425282	0.02988019230057472	Democratic People's Republic of Korea
34	7	1991	0.03183449941999999	0.49912051226047	0.001579868672173907	0.03025463074782608	Democratic People's Republic of Korea
35	7	1992	0.032228791	0.499629841478392	0.001583425450873782	0.03064536530912622	Democratic People's Republic of Korea
36	7	1993	0.032684507	0.49970064634474	0.001582305509999994	0.031102202	Democratic People's Republic of Korea
37	7	1994	0.032962225	0.499531339948334	0.00158462786020618	0.03137759729979381	Democratic People's Republic of Korea
38	7	1995	0.033200096	0.499080529317303	0.001578289926944439	0.03162180568305556	Democratic People's Republic of Korea
39	7	1996	0.033365912	0.498429013609349	0.001576923837570088	0.03178898775242991	Democratic People's Republic of Korea
40	7	1997	0.033596523	0.497136868597342	0.00158386023610169	0.03201266314389831	Democratic People's Republic of Korea
41	7	1998	0.033948271	0.49615920966594	0.001578311839017851	0.03236995957098215	Democratic People's Republic of Korea
42	7	1999	0.034322624	0.496484753521051	0.001581250215123961	0.03274137334487604	Democratic People's Republic of Korea
43	7	2000	0.034775794	0.497461994823193	0.001594688492025313	0.03318110568797469	Democratic People's Republic of Korea
44	7	2001	0.03510285340999999	0.499674042505593	0.00158079126867924	0.03352206214132075	Democratic People's Republic of Korea
45	7	2002	0.035007974	0.502633568731371	0.001581470034368927	0.03342650440563107	Democratic People's Republic of Korea
46	7	2003	0.03494695	0.506165243055573	0.001586277771263154	0.03336067186873685	Democratic People's Republic of Korea
47	7	2004	0.03484068	0.510229134162392	0.001581003907058818	0.03325967617294118	Democratic People's Republic of Korea
48	7	2005	0.034772325	0.515097762842417	0.001582399035052625	0.03318992615494738	Democratic People's Republic of Korea
49	7	2006	0.034788086	0.519741439913669	0.001584373176736836	0.03320371326326316	Democratic People's Republic of Korea
50	7	2007	0.03495067	0.524066965087203	0.001585553566382973	0.03336511634361703	Democratic People's Republic of Korea
51	7	2008	0.035103154	0.52881349761598	0.00158183784390804	0.03352131591609196	Democratic People's Republic of Korea
52	7	2009	0.035543992	0.533114411172631	0.001583753647113397	0.0339602385228866	Democratic People's Republic of Korea
53	7	2010	0.035738778	0.53719291837066	0.001588246777441856	0.03415053135255815	Democratic People's Republic of Korea
54	7	2011	0.035721674	0.541212269847829	0.001581809883592228	0.03413986431640777	Democratic People's Republic of Korea
55	7	2012	0.035734903	0.545331713402902	0.001579454741910107	0.0341554485980899	Democratic People's Republic of Korea
56	7	2013	0.035455189	0.549483297235091	0.001583150222888884	0.03387203860711111	Democratic People's Republic of Korea
57	7	2014	0.035354518	0.553603559944788	0.001582261307981646	0.03377225672201835	Democratic People's Republic of Korea
58	7	2015	0.035014422	0.557321271453133	0.001580429769351846	0.03343399238064815	Democratic People's Republic of Korea
59	7	2016	0.03469387261999999	0.560743562553338	0.0015860292027835	0.03310784341721649	Democratic People's Republic of Korea
60	7	2017	0.03444131	0.563388288880609	0.001579926574999995	0.032861383	Democratic People's Republic of Korea
61	7	2018	0.03435701480999999	0.565161484391211	0.001580343522234038	0.03277667128776595	Democratic People's Republic of Korea
62	7	2019	0.03439465	0.566765705893725	0.001583714689120873	0.03281093537087913	Democratic People's Republic of Korea
63	7	2020	0.034238443	0.56818855103523	0.001584378242095233	0.03265406510790477	Democratic People's Republic of Korea
64	7	2021	0.034111939	0.569854634067777	0.001587668039166663	0.03252427113083334	Democratic People's Republic of Korea
65	8	1990	0.042497031	0.667633853818721	0.001583407085056174	0.04091362368494383	Taiwan (Province of China)
66	8	1991	0.041015195	0.676537236907717	0.001592473290594055	0.03942272161940594	Taiwan (Province of China)
67	8	1992	0.039995901	0.684803635601178	0.001577048581684205	0.03841885282831579	Taiwan (Province of China)
68	8	1993	0.038695404	0.692924130193594	0.00158460530977011	0.03711079872022989	Taiwan (Province of China)
69	8	1994	0.042388097	0.701078749506874	0.001580653936767671	0.04080744272323233	Taiwan (Province of China)
70	8	1995	0.042089715	0.709626820870811	0.001584095733999996	0.04050562	Taiwan (Province of China)
71	8	1996	0.042144802	0.719128415346056	0.001585722983398053	0.04055907874660195	Taiwan (Province of China)
72	8	1997	0.041896222	0.72914549717473	0.001582502574137926	0.04031371913586208	Taiwan (Province of China)
73	8	1998	0.039624268	0.738125787434293	0.001589091296881716	0.03803517695311828	Taiwan (Province of China)
74	8	1999	0.038899739	0.745338399386342	0.00157919772849056	0.03732054154150944	Taiwan (Province of China)
75	8	2000	0.038509483	0.752926841487622	0.001584946489156622	0.03692453649084338	Taiwan (Province of China)
76	8	2001	0.038015704	0.760829809097496	0.001576723906562494	0.03643897981343751	Taiwan (Province of China)
77	8	2002	0.035291345	0.769008983647841	0.00158639107515151	0.03370495432484849	Taiwan (Province of China)
78	8	2003	0.034312829	0.776955803379445	0.001577684766373621	0.03273514455362638	Taiwan (Province of China)
79	8	2004	0.031569869	0.784677977861477	0.001586037225929198	0.0299838314240708	Taiwan (Province of China)
80	8	2005	0.031110013	0.792445129331779	0.001587997525714281	0.02952201565428572	Taiwan (Province of China)
81	8	2006	0.03039897048999999	0.800174674875457	0.001585829588210521	0.02881314090178947	Taiwan (Province of China)
82	8	2007	0.02930203092999999	0.808137693890723	0.001578742559133853	0.02772328837086614	Taiwan (Province of China)
83	8	2008	0.028348396	0.81540069133486	0.001578497840537628	0.02676989785946237	Taiwan (Province of China)
84	8	2009	0.026375465	0.821432279265941	0.001580768124141409	0.02479469700585859	Taiwan (Province of China)
85	8	2010	0.026048411	0.827226752015366	0.001584171250973447	0.02446423933902656	Taiwan (Province of China)
86	8	2011	0.026760146	0.832064073807912	0.001583091263301882	0.02517705450669812	Taiwan (Province of China)
87	8	2012	0.026627968	0.836677664574998	0.001582527950348832	0.02504544052965117	Taiwan (Province of China)
88	8	2013	0.02610842906999999	0.841280462756768	0.001587577080642197	0.02452085198935779	Taiwan (Province of China)
89	8	2014	0.02603695800999999	0.845695560406305	0.001578871404952375	0.02445808660504761	Taiwan (Province of China)
90	8	2015	0.02590042369999999	0.850055268699097	0.001581770674574463	0.02431865302542553	Taiwan (Province of China)
91	8	2016	0.026915878	0.854466037759635	0.001585138367912083	0.02533073979208792	Taiwan (Province of China)
92	8	2017	0.02536330831999999	0.858888018761485	0.001583559305871554	0.02377974901412843	Taiwan (Province of China)
93	8	2018	0.024933082	0.863158360983117	0.001579746741999995	0.023353335	Taiwan (Province of China)
94	8	2019	0.024920244	0.86741184993072	0.00158350260721649	0.02333674188278351	Taiwan (Province of China)
95	8	2020	0.023845115	0.871247947250766	0.001588381072469131	0.02225673375753087	Taiwan (Province of China)
96	8	2021	0.023980755	0.874747053187929	0.001591180063229163	0.02238957470677084	Taiwan (Province of China)
97	10	1990	0.053096119	0.289075059080125	0.01064446342172042	0.04245165595827958	Cambodia
98	10	1991	0.052342664	0.29247920029669	0.01063247088897435	0.04171019337102565	Cambodia
99	10	1992	0.051788735	0.296900954885372	0.01058593448966101	0.04120280003033898	Cambodia
100	10	1993	0.05164482	0.301627201679918	0.00978981831104651	0.04185500201895349	Cambodia
101	10	1994	0.05175708189999999	0.305722592004088	0.00974165499606383	0.04201542690393616	Cambodia
102	10	1995	0.052096245	0.310678881281017	0.007885882582954546	0.04421036259704546	Cambodia
103	10	1996	0.051625012	0.31563096971546	0.007598965549174312	0.04402604672082569	Cambodia
104	10	1997	0.051297564	0.320503749678941	0.007232429732692302	0.0440651344873077	Cambodia
105	10	1998	0.050888407	0.324974298583536	0.0072279576557258	0.0436604496242742	Cambodia
106	10	1999	0.05051234351999999	0.330224246107348	0.007061437671494244	0.04345090584850574	Cambodia
107	10	2000	0.049857909	0.336075029953322	0.006990372589213479	0.04286753626078652	Cambodia
108	10	2001	0.049406101	0.342507910583009	0.006993017962626259	0.04241308325737374	Cambodia
109	10	2002	0.048565687	0.349465712270985	0.006945915758709676	0.04161977164129033	Cambodia
110	10	2003	0.048086577	0.356929660458733	0.006917963908247417	0.04116861304175259	Cambodia
111	10	2004	0.047933232	0.364854644690823	0.006786944849702969	0.04114628673029703	Cambodia
112	10	2005	0.048001196	0.373331814716366	0.006661549538952381	0.04133964605104762	Cambodia
113	10	2006	0.047783508	0.381698166189418	0.006385390901826923	0.04139811698817308	Cambodia
114	10	2007	0.048329885	0.389876229632594	0.006384584994782608	0.04194530018521739	Cambodia
115	10	2008	0.048540768	0.397679519850279	0.006287330949035085	0.04225343700096491	Cambodia
116	10	2009	0.048923649	0.404220933365413	0.006286002776373624	0.04263764657362638	Cambodia
117	10	2010	0.049429267	0.410211121336958	0.006286362342033895	0.0431429044379661	Cambodia
118	10	2011	0.049917194	0.415964408667437	0.001852129572790693	0.04806506468720931	Cambodia
119	10	2012	0.050226004	0.4217697537185	0.001585308595822779	0.04864069559417722	Cambodia
120	10	2013	0.050678782	0.427715060183387	0.001631534532991448	0.04904724731700855	Cambodia
121	10	2014	0.051285722	0.433597748994237	0.001582303252395828	0.04970341866760417	Cambodia
122	10	2015	0.052270953	0.43948735809131	0.001586273407181813	0.05068467933281819	Cambodia
123	10	2016	0.052948458	0.445358172105636	0.001581422884411759	0.05136703526558824	Cambodia
124	10	2017	0.053586991	0.451221744385535	0.001590651754831456	0.05199633881516855	Cambodia
125	10	2018	0.054004178	0.457341489845745	0.001587066111999995	0.052417112	Cambodia
126	10	2019	0.05449682	0.463643430446969	0.001580522218636358	0.05291629741136364	Cambodia
127	10	2020	0.055105388	0.468876053670987	0.001585781548617016	0.05351960613138299	Cambodia
128	10	2021	0.055420998	0.473621490708013	0.001582783201868127	0.05383821492813188	Cambodia
129	11	1990	0.033471523	0.457134954421362	0.001581485475102036	0.03189003781489796	Indonesia
130	11	1991	0.033774756	0.466505583269134	0.00157986797126213	0.03219488762873787	Indonesia
131	11	1992	0.034004873	0.475753157454434	0.001589087997844823	0.03241578521215518	Indonesia
132	11	1993	0.033991121	0.484775240859362	0.001580505996951215	0.03241061546304879	Indonesia
133	11	1994	0.033881853	0.493607099523711	0.001583448685566033	0.03229840450443396	Indonesia
134	11	1995	0.033780589	0.502008381392835	0.001585286282090904	0.03219530268790909	Indonesia
135	11	1996	0.033422424	0.510108146446556	0.001578974652452825	0.03184344952754718	Indonesia
136	11	1997	0.033233297	0.51810218881129	0.001585004670980387	0.03164829240901962	Indonesia
137	11	1998	0.033343534	0.524045603868488	0.00158671964252336	0.03175681466747664	Indonesia
138	11	1999	0.033444899	0.529176329629629	0.001585048064380947	0.03185985116561905	Indonesia
139	11	2000	0.033429555	0.533789587270659	0.001587444295841579	0.03184211116415842	Indonesia
140	11	2001	0.033035176	0.537977981115366	0.001584827346166662	0.03145034851383334	Indonesia
141	11	2002	0.03298928	0.542245676060877	0.001581887843703698	0.0314073924062963	Indonesia
142	11	2003	0.032891136	0.546550264351478	0.001587237798899078	0.03130389774110092	Indonesia
143	11	2004	0.032925287	0.550902314227472	0.001581486314787229	0.03134380047521277	Indonesia
144	11	2005	0.033009582	0.555424913216581	0.00158231120112149	0.03142727115887851	Indonesia
145	11	2006	0.032885454	0.560265924242442	0.001585615205142852	0.03129983837485715	Indonesia
146	11	2007	0.033199744	0.565811896183758	0.001579548540989006	0.031620195159011	Indonesia
147	11	2008	0.033305695	0.572225266933015	0.001582624373689315	0.03172307065631069	Indonesia
148	11	2009	0.033576264	0.578866902230273	0.001579810317934777	0.03199645416206522	Indonesia
149	11	2010	0.033703209	0.585982419406785	0.001585884578659789	0.03211732398134021	Indonesia
150	11	2011	0.033719385	0.593652984587084	0.001590152951439995	0.03212923178856	Indonesia
151	11	2012	0.03359495422999999	0.601185701344525	0.001576638911978017	0.03201831531802197	Indonesia
152	11	2013	0.033385969	0.608509904334102	0.00158547864929203	0.03180049009070797	Indonesia
153	11	2014	0.033330042	0.615499887091834	0.001585807082999995	0.031744235	Indonesia
154	11	2015	0.033082581	0.622222469472476	0.001585611573298964	0.03149696917670104	Indonesia
155	11	2016	0.032929916	0.62866662466714	0.001584208835338978	0.03134570693466102	Indonesia
156	11	2017	0.033065378	0.634895744678987	0.00158236301798245	0.03148301529201755	Indonesia
157	11	2018	0.032957844	0.640948750163115	0.00157976995715789	0.03137807354284211	Indonesia
158	11	2019	0.032859523	0.64686545689526	0.00158977477586538	0.03126974817413462	Indonesia
159	11	2020	0.03298687159999999	0.651926647922518	0.001582401527840904	0.03140447007215908	Indonesia
160	11	2021	0.032950593	0.656868336261681	0.001581065963333327	0.03136952661666667	Indonesia
161	12	1990	0.0580257	0.264283163752662	0.010769184870875	0.047256515489125	Lao People's Democratic Republic
162	12	1991	0.056971554	0.268787617854408	0.0107749637116129	0.0461965902783871	Lao People's Democratic Republic
163	12	1992	0.056077153	0.273435312470827	0.01074834309329897	0.04532880940670103	Lao People's Democratic Republic
164	12	1993	0.055146775	0.278140417914198	0.01074117231038095	0.04440560228961905	Lao People's Democratic Republic
165	12	1994	0.054105352	0.283270229855729	0.01063209607812499	0.04347325590187501	Lao People's Democratic Republic
166	12	1995	0.053282149	0.288795341159004	0.01064808103622641	0.04263406844377359	Lao People's Democratic Republic
167	12	1996	0.052501317	0.294838372041673	0.01062875077399999	0.04187256576600001	Lao People's Democratic Republic
168	12	1997	0.051722694	0.301477967015192	0.009754571665913977	0.04196812242408603	Lao People's Democratic Republic
169	12	1998	0.05098818	0.308402544731754	0.009136929250961538	0.04185125096903846	Lao People's Democratic Republic
170	12	1999	0.049972722	0.315972615438411	0.007610354899230769	0.04236236696076923	Lao People's Democratic Republic
171	12	2000	0.048710073	0.323947359495962	0.007156239901616155	0.04155383270838385	Lao People's Democratic Republic
172	12	2001	0.047881935	0.332580408807204	0.006991068910760866	0.04089086567923914	Lao People's Democratic Republic
173	12	2002	0.046308671	0.341667271144462	0.00699013720452991	0.03931853384547009	Lao People's Democratic Republic
174	12	2003	0.045190808	0.350658178383381	0.006945114223047618	0.03824569392695238	Lao People's Democratic Republic
175	12	2004	0.042739909	0.359681759216616	0.006915608213269225	0.03582430124673078	Lao People's Democratic Republic
176	12	2005	0.040187154	0.368728677775792	0.006707891444056604	0.0334792624759434	Lao People's Democratic Republic
177	12	2006	0.039470677	0.378122280697802	0.00640893233927835	0.03306174445072165	Lao People's Democratic Republic
178	12	2007	0.03882216571999999	0.387723649113709	0.006374519021100917	0.03244764669889907	Lao People's Democratic Republic
179	12	2008	0.038387395	0.397011298824877	0.006286892838828123	0.03210050168117188	Lao People's Democratic Republic
180	12	2009	0.037829619	0.406139021683818	0.006289074775287354	0.03154054447471265	Lao People's Democratic Republic
181	12	2010	0.037208763	0.414865566497825	0.00255507160747663	0.03465369122252337	Lao People's Democratic Republic
182	12	2011	0.037130026	0.42335452259834	0.001629614032692303	0.0355004121873077	Lao People's Democratic Republic
183	12	2012	0.036935465	0.431149360954477	0.001629583534909086	0.03530588162509091	Lao People's Democratic Republic
184	12	2013	0.036925816	0.438691038635463	0.001588727653818177	0.03533708818618182	Lao People's Democratic Republic
185	12	2014	0.037053682	0.4458694242056	0.001584169178762882	0.03546951256123711	Lao People's Democratic Republic
186	12	2015	0.037286564	0.452749603276049	0.001583659028155335	0.03570290503184467	Lao People's Democratic Republic
187	12	2016	0.037346563	0.459583995539449	0.001584725617523804	0.03576183730247619	Lao People's Democratic Republic
188	12	2017	0.037315726	0.466168891657656	0.001586088134594589	0.0357296381554054	Lao People's Democratic Republic
189	12	2018	0.037302913	0.472618102538068	0.001587955301249996	0.03571495796875	Lao People's Democratic Republic
190	12	2019	0.037260703	0.478811372841658	0.001587273177663547	0.03567342984233646	Lao People's Democratic Republic
191	12	2020	0.037276049	0.484192959345392	0.001587118033820221	0.03568893094617977	Lao People's Democratic Republic
192	12	2021	0.037058028	0.489136091456599	0.001584955001538456	0.03547307317846154	Lao People's Democratic Republic
193	13	1990	0.049938381	0.545799405460294	0.001585401743012043	0.04835297876698796	Malaysia
194	13	1991	0.049145001	0.551683548009526	0.00158351189398437	0.04756148899601563	Malaysia
195	13	1992	0.048825075	0.558186752245966	0.001584821696701026	0.04724025283329897	Malaysia
196	13	1993	0.04869873870000001	0.565845656303133	0.001588639289473679	0.04711009941052633	Malaysia
197	13	1994	0.048254901	0.574380445989544	0.001593538363541662	0.04666136309645834	Malaysia
198	13	1995	0.04934355738000001	0.583441102596569	0.001586202941170208	0.0477573544388298	Malaysia
199	13	1996	0.047603573	0.593152135005711	0.001576115786265055	0.04602745731373494	Malaysia
200	13	1997	0.04661354470999999	0.603418105152686	0.001585316844374995	0.04502822786562499	Malaysia
201	13	1998	0.044403632	0.612645412003281	0.001578828883535348	0.04282480326646465	Malaysia
202	13	1999	0.046436331	0.621724901078498	0.001587886353111106	0.04484844468688889	Malaysia
203	13	2000	0.042414244	0.630523543762275	0.001583781949622636	0.04083046224037736	Malaysia
204	13	2001	0.039896332	0.638257476929833	0.001583044951999994	0.03831328654800001	Malaysia
205	13	2002	0.037940752	0.645044248017871	0.001581598160420163	0.03635915403957984	Malaysia
206	13	2003	0.037590649	0.65088567830407	0.001581539418811877	0.03600910950118812	Malaysia
207	13	2004	0.036364102	0.656243325827196	0.001582597892857137	0.03478150370714286	Malaysia
208	13	2005	0.034824991	0.661242241061834	0.001579711243298964	0.03324527965670104	Malaysia
209	13	2006	0.033251934	0.665956287100151	0.001581720902584264	0.03167021299741574	Malaysia
210	13	2007	0.032692812	0.670843725887123	0.001585593734181814	0.03110721814581819	Malaysia
211	13	2008	0.033195845	0.676399910213952	0.001587355516052627	0.03160848904394737	Malaysia
212	13	2009	0.033269105	0.682070653985994	0.001585082917719293	0.03168402251228071	Malaysia
213	13	2010	0.03326303	0.688258621606068	0.001583586320370365	0.03167944340962963	Malaysia
214	13	2011	0.033093336	0.69408340345083	0.001577432120416661	0.03151590371958334	Malaysia
215	13	2012	0.032580673	0.699664734135674	0.001581995679166662	0.03099867777083334	Malaysia
216	13	2013	0.032791597	0.70493071683803	0.001578999923539817	0.03121259718646018	Malaysia
217	13	2014	0.03358383193999999	0.709953756222256	0.001588520755581391	0.0319953111844186	Malaysia
218	13	2015	0.035281859	0.714659871236347	0.001585355354214872	0.03369650346578513	Malaysia
219	13	2016	0.03594901242999999	0.719223424980679	0.001584133241098896	0.03436487918890109	Malaysia
220	13	2017	0.036646632	0.724235411990887	0.001576875688131862	0.03506975610186814	Malaysia
221	13	2018	0.03749488	0.72938807812528	0.001587684109326918	0.03590719551067308	Malaysia
222	13	2019	0.037516564	0.734587751127645	0.001587020250967737	0.03592954398903227	Malaysia
223	13	2020	0.03603957682999999	0.738743992650626	0.001583550804270828	0.03445602602572916	Malaysia
224	13	2021	0.037925412	0.742523828414751	0.001588649124523805	0.03633676237547619	Malaysia
225	14	1990	0.028620269	0.331601544442323	0.006987959331851848	0.02163230992814815	Maldives
226	14	1991	0.028444821	0.344398606997735	0.006965300906477271	0.02147951973352273	Maldives
227	14	1992	0.02830904	0.358252339504646	0.006920773609357792	0.02138826616064221	Maldives
228	14	1993	0.028133121	0.372806998520911	0.006670914837521367	0.02146220587247863	Maldives
229	14	1994	0.027590591	0.388081604129663	0.006367239782857143	0.02122335096714286	Maldives
230	14	1995	0.026457354	0.403945582505039	0.006290268400967738	0.02016708601903226	Maldives
231	14	1996	0.026014778	0.420519127829701	0.001628988491592916	0.02438578904840708	Maldives
232	14	1997	0.02534163	0.437436025558501	0.001583477888172038	0.02375815215182796	Maldives
233	14	1998	0.023998322	0.453973361371121	0.001581505463020827	0.02241681639697917	Maldives
234	14	1999	0.020932283	0.469338065717424	0.001584389363909086	0.01934789384609091	Maldives
235	14	2000	0.020355798	0.483495670503175	0.001584156439999995	0.01877164184000001	Maldives
236	14	2001	0.01959064	0.495923695035155	0.001583663809292924	0.01800697583070708	Maldives
237	14	2002	0.018508925	0.507404859766873	0.001586469043305079	0.01692245626669492	Maldives
238	14	2003	0.017575565	0.518926864396739	0.001578466428333328	0.01599709843166667	Maldives
239	14	2004	0.016716901	0.529910190937908	0.001579253318913038	0.01513764809108696	Maldives
240	14	2005	0.015764138	0.53825333247429	0.001584497248173072	0.01417964053182693	Maldives
241	14	2006	0.015222435	0.547950411527519	0.001579970738217816	0.01364246449178218	Maldives
242	14	2007	0.014583069	0.557529246632533	0.001585795289908252	0.01299727402009175	Maldives
243	14	2008	0.014015551	0.566839634379964	0.001584636674285709	0.01243091442571429	Maldives
244	14	2009	0.013518553	0.574442059853853	0.001585117177647054	0.01193343538235295	Maldives
245	14	2010	0.013223218	0.581980986393534	0.001582708625517236	0.01164050968448276	Maldives
246	14	2011	0.01311838791999999	0.589684459954112	0.001587537431632648	0.01153085048836734	Maldives
247	14	2012	0.01296475068999999	0.596948519185372	0.001577974582051277	0.01138677610794871	Maldives
248	14	2013	0.01270393	0.604238519255647	0.001584179635833328	0.01111975054416667	Maldives
249	14	2014	0.012370087	0.611578071403856	0.001588461894567897	0.0107816246354321	Maldives
250	14	2015	0.012064101	0.618454389892933	0.001587860383684206	0.01047624042631579	Maldives
251	14	2016	0.011751217	0.624875949954596	0.001584126645961533	0.01016709010403847	Maldives
252	14	2017	0.011700949	0.631083288156097	0.001585863369560435	0.01011508576043957	Maldives
253	14	2018	0.01167160171999999	0.637205659403498	0.001584621125647054	0.01008698059435294	Maldives
254	14	2019	0.011547109	0.643082793641918	0.00159042795836538	0.00995668122163462	Maldives
255	14	2020	0.010576309	0.647608589281031	0.00158247895928571	0.00899382986071429	Maldives
256	14	2021	0.011027306	0.650886627343107	0.001583010678369559	0.00944429573163044	Maldives
257	15	1990	0.028353055	0.319219723709677	0.00757808823744898	0.02077496675255102	Myanmar
258	15	1991	0.028340333	0.322034718697423	0.007240810145333327	0.02109952303466667	Myanmar
259	15	1992	0.028341223	0.325628883748026	0.007024466916415086	0.02131675625358491	Myanmar
260	15	1993	0.028460432	0.329707434417887	0.007089911137272719	0.02137052075272728	Myanmar
261	15	1994	0.028544294	0.334290120297598	0.007012938883209872	0.02153135523679013	Myanmar
262	15	1995	0.028775068	0.339590975967104	0.00698480538144444	0.02179026247855556	Myanmar
263	15	1996	0.02909092831999999	0.345191641257382	0.006967967929454543	0.02212296039054545	Myanmar
264	15	1997	0.029472319	0.350892883218861	0.00694139570297619	0.02253092351702381	Myanmar
265	15	1998	0.029888281	0.356696902058465	0.00692017713794392	0.02296810403205608	Myanmar
266	15	1999	0.03032244543999999	0.36303773228042	0.006813197516306305	0.02350924792369369	Myanmar
267	15	2000	0.030857961	0.370360017053284	0.006700263693164557	0.02415769753683544	Myanmar
268	15	2001	0.031151846	0.378171980483692	0.006380915596956522	0.02477093064304348	Myanmar
269	15	2002	0.03116909426999999	0.386343628220189	0.006377084511363636	0.02479200975863635	Myanmar
270	15	2003	0.031074393	0.395218766380276	0.00628250233989583	0.02479189080010417	Myanmar
271	15	2004	0.03117278098999999	0.40469235815513	0.006284703584157301	0.02488807740584269	Myanmar
272	15	2005	0.03082525552999999	0.414662082498037	0.002706537514356429	0.02811871801564356	Myanmar
273	15	2006	0.03046121	0.424705070565889	0.00170259378060975	0.02875861648939025	Myanmar
274	15	2007	0.029912076	0.434536927066905	0.001584831385784309	0.02832724436421569	Myanmar
275	15	2008	0.02950218899999999	0.443595531234043	0.001582929000229881	0.02791925999977011	Myanmar
276	15	2009	0.029176777	0.451954883959276	0.001582945442999994	0.02759383164700001	Myanmar
277	15	2010	0.02885771056999999	0.460180429354898	0.001585336017216489	0.0272723745527835	Myanmar
278	15	2011	0.028702731	0.467850871609568	0.001585803646732669	0.02711692729326733	Myanmar
279	15	2012	0.027881697	0.475336422547245	0.001581384965999995	0.02630031243400001	Myanmar
280	15	2013	0.027530532	0.482821855058075	0.001584123433372088	0.02594640877662791	Myanmar
281	15	2014	0.027204758	0.490255145456161	0.001586889572783501	0.0256178686472165	Myanmar
282	15	2015	0.026986662	0.497374156127321	0.001583701723111106	0.02540296062688889	Myanmar
283	15	2016	0.026725605	0.504115978117272	0.001580572021041661	0.02514503254895834	Myanmar
284	15	2017	0.02645694778999999	0.510823431317416	0.00158357165569892	0.02487337613430107	Myanmar
285	15	2018	0.026173448	0.517557469010629	0.001586968479999995	0.024586479	Myanmar
286	15	2019	0.025953188	0.524108970350153	0.001585977486989243	0.02436721092301076	Myanmar
287	15	2020	0.025889789	0.529434702877063	0.001582045468045972	0.02430774326195403	Myanmar
288	15	2021	0.025680938	0.533900839611906	0.001584862025471692	0.02409607553452831	Myanmar
289	16	1990	0.026990337	0.510011796397722	0.001578623238160914	0.02541171333183909	Philippines
290	16	1991	0.026566202	0.513707183203398	0.001585973116363632	0.02498022923363637	Philippines
291	16	1992	0.027185917	0.517109502298333	0.001584549762990649	0.02560136715700935	Philippines
292	16	1993	0.027603954	0.520600378172241	0.001580368091935479	0.02602358571806452	Philippines
293	16	1994	0.027882477	0.524613606961947	0.001588641112660546	0.02629383538733945	Philippines
294	16	1995	0.027816118	0.528827907097189	0.001585665515730332	0.02623045288426967	Philippines
295	16	1996	0.02807804014999999	0.532938848718821	0.001584738474770637	0.02649330167522935	Philippines
296	16	1997	0.027866678	0.536589867582292	0.00158089130586956	0.02628578695413044	Philippines
297	16	1998	0.028080285	0.539496470377039	0.001585867760275224	0.02649441688972477	Philippines
298	16	1999	0.027815435	0.542257968063782	0.001588454578235289	0.02622698066176471	Philippines
299	16	2000	0.027995692	0.544997722532077	0.001588815048829783	0.02640687721117022	Philippines
300	16	2001	0.028194801	0.547409431560733	0.001587577812173908	0.02660722289782609	Philippines
301	16	2002	0.028241224	0.549521153378409	0.001577540998409086	0.02666368284159091	Philippines
302	16	2003	0.028023569	0.551567967518738	0.001580940372164943	0.02644262825783505	Philippines
303	16	2004	0.027996491	0.553704287358934	0.001591807211592916	0.02640468341840708	Philippines
304	16	2005	0.028103071	0.555664102826939	0.001586101545833328	0.02651696928416667	Philippines
305	16	2006	0.028221391	0.557976265254754	0.001583226481376141	0.02663816475862386	Philippines
306	16	2007	0.027898792	0.560822023745201	0.001583712963473679	0.02631507884652632	Philippines
307	16	2008	0.027857869	0.563974721376474	0.001591402962962959	0.02626646614703704	Philippines
308	16	2009	0.027694737	0.567355819963632	0.001585137777717387	0.02610959921228261	Philippines
309	16	2010	0.027258665	0.571765888250344	0.001582411464070791	0.02567625379592921	Philippines
310	16	2011	0.02698439544999999	0.577240283466517	0.001579980904591831	0.02540441454540816	Philippines
311	16	2012	0.026606902	0.58376762501942	0.001591719585247521	0.02501518232475248	Philippines
312	16	2013	0.026493472	0.590837549266941	0.001583327231764701	0.0249101450482353	Philippines
313	16	2014	0.026229681	0.598384520042983	0.001582646482222217	0.02464703435777778	Philippines
314	16	2015	0.026212799	0.606215624393378	0.001585264644105259	0.02462753461589474	Philippines
315	16	2016	0.026168953	0.614224960974851	0.001577294868444438	0.02459165792155556	Philippines
316	16	2017	0.025774082	0.622315028960912	0.001582377708709673	0.02419170465129033	Philippines
317	16	2018	0.025696779	0.630464275930184	0.001581290168095233	0.02411548897190477	Philippines
318	16	2019	0.025926376	0.638547384381803	0.001586108503124995	0.024340267366875	Philippines
319	16	2020	0.025320232	0.644867233233664	0.001580988269519225	0.02373924346048078	Philippines
320	16	2021	0.025340753	0.651219328702707	0.00158446273913461	0.02375629065086539	Philippines
321	17	1990	0.017369594	0.522622552851521	0.001581583403097339	0.01578801100690266	Sri Lanka
322	17	1991	0.01636205316999999	0.528239202759485	0.001587941295039995	0.01477411187496	Sri Lanka
323	17	1992	0.016529227	0.533345535471094	0.001581790898775504	0.01494743629122449	Sri Lanka
324	17	1993	0.015999481	0.538891102297622	0.001579439155465111	0.01442004171453489	Sri Lanka
325	17	1994	0.016648532	0.545124551180714	0.001582869914038456	0.01506566185596154	Sri Lanka
326	17	1995	0.017341639	0.551744058346111	0.001593176514491521	0.01574846241550848	Sri Lanka
327	17	1996	0.01756048	0.558938887614985	0.001580691260964906	0.01597978897903509	Sri Lanka
328	17	1997	0.018451602	0.566128422363729	0.001587587529444439	0.01686401438055556	Sri Lanka
329	17	1998	0.017866247	0.572326186668561	0.00157992525206185	0.01628632127793815	Sri Lanka
330	17	1999	0.018284483	0.57763004764168	0.00158125798377358	0.01670322507622642	Sri Lanka
331	17	2000	0.018841602	0.582942637570578	0.001584248994051719	0.01725735342594828	Sri Lanka
332	17	2001	0.018327992	0.587556599070554	0.001583672420337074	0.01674431962966293	Sri Lanka
333	17	2002	0.018774182	0.59235912694583	0.001583888975392152	0.01719029307460785	Sri Lanka
334	17	2003	0.020279526	0.597410284061105	0.001581745549294112	0.01869778004070589	Sri Lanka
335	17	2004	0.021655157	0.60225006214936	0.001584127767999994	0.02007102906200001	Sri Lanka
336	17	2005	0.024457885	0.606906655593188	0.001584844676396391	0.02287303991360361	Sri Lanka
337	17	2006	0.025577025	0.611807083317854	0.001581749611351345	0.02399527509864866	Sri Lanka
338	17	2007	0.027251418	0.616979265050006	0.001585849240520828	0.02566556875947917	Sri Lanka
339	17	2008	0.029794878	0.622414317259024	0.00158440151731092	0.02821047631268908	Sri Lanka
340	17	2009	0.03022012096999999	0.628149630493025	0.001582053685929199	0.02863806728407079	Sri Lanka
341	17	2010	0.031446404	0.634263123413356	0.001586709719702965	0.02985969387029703	Sri Lanka
342	17	2011	0.032915589	0.640799571244289	0.001590260292222218	0.03132532854777779	Sri Lanka
343	17	2012	0.032341219	0.648049815659369	0.001582795668596486	0.03075842318140351	Sri Lanka
344	17	2013	0.0329637	0.655435837718287	0.001584089537999995	0.03137961	Sri Lanka
345	17	2014	0.0330624	0.662782434226903	0.00158808280844444	0.03147431693155556	Sri Lanka
346	17	2015	0.032598872	0.669760291875565	0.001590222791379306	0.0310086488986207	Sri Lanka
347	17	2016	0.03151080206999999	0.67627744148358	0.001587239252999996	0.02992356281699999	Sri Lanka
348	17	2017	0.031217338	0.682405274024772	0.001581177906136358	0.02963615988386364	Sri Lanka
349	17	2018	0.030679325	0.688125858195178	0.001579402973153841	0.02909992197684616	Sri Lanka
350	17	2019	0.02950793395999999	0.69351606326589	0.001585138998545449	0.02792279496145454	Sri Lanka
351	17	2020	0.02695101167999999	0.697648535082413	0.001583848213799995	0.0253671634662	Sri Lanka
352	17	2021	0.027414645	0.70153493519423	0.0015869844750495	0.0258276609349505	Sri Lanka
353	18	1990	0.058403186	0.506644860754466	0.001582685149999995	0.05682050050000001	Thailand
354	18	1991	0.058969779	0.515911465809998	0.001582644128987336	0.05738713522101267	Thailand
355	18	1992	0.05884170374999999	0.525161868897941	0.001583224466336629	0.05725847928366336	Thailand
356	18	1993	0.059092232	0.534303709087494	0.001578151014102559	0.05751408086589744	Thailand
357	18	1994	0.058953574	0.543325546554827	0.001583314787717386	0.05737025917228261	Thailand
358	18	1995	0.05860194405000001	0.552452208814004	0.001578493045979376	0.05702345100402063	Thailand
359	18	1996	0.058106617	0.561302486534141	0.001582945428723398	0.0565236714912766	Thailand
360	18	1997	0.053421527	0.568449492093676	0.001583342089326918	0.05183818531067309	Thailand
361	18	1998	0.054240544	0.573817902004847	0.001580121050674152	0.05266042275932585	Thailand
362	18	1999	0.053261045	0.578854167794919	0.001576826263265301	0.0516842187367347	Thailand
363	18	2000	0.052370597	0.58350091705013	0.001583081301111106	0.05078751602888889	Thailand
364	18	2001	0.05096011	0.587661560775708	0.001585700586206891	0.04937440907379311	Thailand
365	18	2002	0.051249843	0.59175909789129	0.001585215147254897	0.0496646280427451	Thailand
366	18	2003	0.051217921	0.596048920136592	0.00158054637434343	0.04963737442565657	Thailand
367	18	2004	0.05120574883999999	0.600520665140167	0.001584871643486234	0.04962087719651376	Thailand
368	18	2005	0.05061698012999999	0.605040775160747	0.001585722827549015	0.04903125730245098	Thailand
369	18	2006	0.04938626688999999	0.610356678024317	0.001580920007727268	0.04780534688227272	Thailand
370	18	2007	0.048194032	0.616368591131489	0.001580337711874995	0.04661369418812501	Thailand
371	18	2008	0.047023686	0.621067542847306	0.001582841540495044	0.04544084464950495	Thailand
372	18	2009	0.045371516	0.624329070216978	0.001586452968152169	0.04378506275184783	Thailand
373	18	2010	0.045223161	0.62858943983977	0.001583482424787229	0.04363967881521277	Thailand
374	18	2011	0.0443579	0.633226727672561	0.001582001307659569	0.04277589841234043	Thailand
375	18	2012	0.04351762463999999	0.638410972213962	0.001577745154666662	0.04193987948533333	Thailand
376	18	2013	0.042566143	0.643672915801455	0.001583420983739125	0.04098272223626087	Thailand
377	18	2014	0.042301193	0.648772057471972	0.001582769968593746	0.04071842260140626	Thailand
378	18	2015	0.042370349	0.654015622617677	0.001585780705263153	0.04078456782473684	Thailand
379	18	2016	0.042197059	0.659369302952365	0.001587837536354162	0.04060922179364584	Thailand
380	18	2017	0.041567583	0.664804133690469	0.001583055437567562	0.03998452800243243	Thailand
381	18	2018	0.041810771	0.670225586853729	0.001583948310476186	0.04022682270952381	Thailand
382	18	2019	0.043114127	0.675273900833315	0.001588701899873413	0.04152542559012659	Thailand
383	18	2020	0.043042724	0.679119989171207	0.00158252518475247	0.04146019899524753	Thailand
384	18	2021	0.042656049	0.682547932974593	0.001583813328295449	0.04107223614170455	Thailand
385	19	1990	0.025238925	0.262468083434918	0.01074992912122807	0.01448899576877193	Timor-Leste
386	19	1991	0.02507086	0.270943348789144	0.01076077391808989	0.01431008571191011	Timor-Leste
387	19	1992	0.02488451803999999	0.279916760012752	0.01063271129815217	0.01425180674184782	Timor-Leste
388	19	1993	0.02460915	0.289266628937942	0.0106291916889423	0.0139799583210577	Timor-Leste
389	19	1994	0.024293097	0.298763188841394	0.01057269227104762	0.01372040501895238	Timor-Leste
390	19	1995	0.023968841	0.308018683645478	0.009160211060674158	0.01480862964932584	Timor-Leste
391	19	1996	0.023461769	0.317588750054214	0.00749768458376344	0.01596408434623656	Timor-Leste
392	19	1997	0.022820962	0.326705373863583	0.007022209653516475	0.01579875247648353	Timor-Leste
393	19	1998	0.022628027	0.334894497001343	0.007009360485294114	0.01561866680470589	Timor-Leste
394	19	1999	0.022792864	0.339252140436899	0.006986212551010096	0.0158066510289899	Timor-Leste
395	19	2000	0.022552468	0.343793649201481	0.006989465998181814	0.01556300247181818	Timor-Leste
396	19	2001	0.022124284	0.349490320159863	0.006941735658837209	0.01518254844116279	Timor-Leste
397	19	2002	0.021145738	0.354162019516716	0.006925173342626257	0.01422056455737374	Timor-Leste
398	19	2003	0.021064558	0.35844002540281	0.00692086549842592	0.01414369281157408	Timor-Leste
399	19	2004	0.021325773	0.362687998477417	0.006898914629157892	0.01442685881084211	Timor-Leste
400	19	2005	0.020720227	0.366913584279333	0.006743697206635514	0.01397652999336449	Timor-Leste
401	19	2006	0.020130973	0.370654092006941	0.006709242265280899	0.0134217308147191	Timor-Leste
402	19	2007	0.019497276	0.375390767982559	0.006549970323333333	0.01294730535666667	Timor-Leste
403	19	2008	0.018730824	0.381227527778766	0.006374149660736842	0.01235667410926316	Timor-Leste
404	19	2009	0.018529909	0.387944823498752	0.006356654840545454	0.01217325411945455	Timor-Leste
405	19	2010	0.017790491	0.394887019369648	0.006287680524888886	0.01150281012511111	Timor-Leste
406	19	2011	0.018477734	0.401872356301348	0.006287592620957444	0.01219014168904256	Timor-Leste
407	19	2012	0.018923446	0.408910300117845	0.006290875569120876	0.01263257058087912	Timor-Leste
408	19	2013	0.019128778	0.41521787782997	0.002741114586320749	0.01638766368367925	Timor-Leste
409	19	2014	0.02003361	0.421155537971188	0.001819543623099995	0.01821406671690001	Timor-Leste
410	19	2015	0.02086265	0.426383620035982	0.001797116713555551	0.01906553368644445	Timor-Leste
411	19	2016	0.021438195	0.431207272013621	0.001581775082282603	0.0198564194777174	Timor-Leste
412	19	2017	0.022773938	0.434519733594658	0.001585028888333328	0.02118890879166667	Timor-Leste
413	19	2018	0.023515483	0.437018662969572	0.001590763439823005	0.021924719310177	Timor-Leste
414	19	2019	0.023882905	0.44019584549571	0.001585068572346934	0.02229783676765307	Timor-Leste
415	19	2020	0.023850914	0.442349336035765	0.001585789103877546	0.02226512453612245	Timor-Leste
416	19	2021	0.023941076	0.444667618881833	0.001586373312999995	0.022354703	Timor-Leste
417	20	1990	0.03719290470999999	0.407630047693296	0.00629039647119565	0.03090250823880434	Viet Nam
418	20	1991	0.03707248	0.413217249557429	0.002971520542717385	0.03410095934728262	Viet Nam
419	20	1992	0.036791826	0.419781657140794	0.001684941349999995	0.035106884	Viet Nam
420	20	1993	0.03755506	0.427072184949202	0.001581245853367342	0.03597381403663266	Viet Nam
421	20	1994	0.038140002	0.435106272492167	0.001584281712894732	0.03655572025710527	Viet Nam
422	20	1995	0.03864072	0.443858785203356	0.001590004488705878	0.03705071511129412	Viet Nam
423	20	1996	0.039853848	0.453102410398964	0.00158101112303921	0.03827283648696079	Viet Nam
424	20	1997	0.039506584	0.462853518365539	0.001586348113564352	0.03792023611643565	Viet Nam
425	20	1998	0.039417927	0.47247889159957	0.001583635975684206	0.03783429113431579	Viet Nam
426	20	1999	0.03946702	0.48144577410536	0.00158358375058823	0.03788343626941177	Viet Nam
427	20	2000	0.039824071	0.489802045414549	0.001584572161775696	0.0382394992382243	Viet Nam
428	20	2001	0.04024456759999999	0.497630349065707	0.001586817615660372	0.03865774998433961	Viet Nam
429	20	2002	0.04075282361999999	0.505453447065355	0.001584333778181812	0.03916848984181818	Viet Nam
430	20	2003	0.041487341	0.513367511118634	0.001581041697019226	0.03990629882298077	Viet Nam
431	20	2004	0.042741167	0.521229389687461	0.001589296946597933	0.04115186998340206	Viet Nam
432	20	2005	0.043834245	0.528956332075378	0.001578563224605257	0.04225568167539474	Viet Nam
433	20	2006	0.044884672	0.53630065301368	0.001585830797260269	0.04329884169273973	Viet Nam
434	20	2007	0.045948625	0.543342652110377	0.001585520379166661	0.04436310460083333	Viet Nam
435	20	2008	0.047119511	0.550127119086299	0.001584679019152537	0.04553483152084746	Viet Nam
436	20	2009	0.048039194	0.55645594448371	0.00158638050571428	0.04645281328428572	Viet Nam
437	20	2010	0.049366909	0.562768571224979	0.001586369995809519	0.04778053891419048	Viet Nam
438	20	2011	0.050152027	0.568945458254757	0.0015807648072619	0.0485712624727381	Viet Nam
439	20	2012	0.05052224175999999	0.575078671720175	0.00159185982525252	0.04893038193474747	Viet Nam
440	20	2013	0.051106287	0.581029214733769	0.001584359019999994	0.049521928	Viet Nam
441	20	2014	0.051766425	0.586913814919078	0.00158264860069767	0.05018377683930233	Viet Nam
442	20	2015	0.052233505	0.592849573281283	0.001575339404146336	0.05065816600585366	Viet Nam
443	20	2016	0.052281839	0.598849485299412	0.001583836090980386	0.05069800249901961	Viet Nam
444	20	2017	0.052201493	0.605019420569412	0.001589989058651681	0.05061150397134832	Viet Nam
445	20	2018	0.052139681	0.611351406113218	0.001583752869900985	0.05055592807009902	Viet Nam
446	20	2019	0.052121772	0.6177338152062	0.001581562313699995	0.0505402098963	Viet Nam
447	20	2020	0.05205916413999999	0.623090320139283	0.001579962933249995	0.05047920120674999	Viet Nam
448	20	2021	0.051330977	0.627933720680671	0.00158242321388349	0.04974855380611651	Viet Nam
449	22	1990	0.012029354	0.53464890774309	0.001580075187299995	0.01044927870270001	Fiji
450	22	1991	0.011971435	0.538778259951718	0.001580751304673907	0.01039068391532609	Fiji
451	22	1992	0.011864277	0.543188551973659	0.001581210279999993	0.01028306720000001	Fiji
452	22	1993	0.011895274	0.547776473718793	0.001579834963199994	0.01031543869680001	Fiji
453	22	1994	0.011963317	0.552849019704515	0.00157769904794117	0.01038561754205883	Fiji
454	22	1995	0.011987194	0.558530972290103	0.001585608751456306	0.01040158520854369	Fiji
455	22	1996	0.011925426	0.565041878958725	0.001577712343205123	0.01034771393679488	Fiji
456	22	1997	0.01169226	0.571187752703497	0.001585369048902434	0.01010689076109757	Fiji
457	22	1998	0.011081246	0.577172353765379	0.001586644615904757	0.009494601404095242	Fiji
458	22	1999	0.01137627	0.583573942431191	0.001586893748877546	0.009789376711122455	Fiji
459	22	2000	0.01131677	0.589196631128333	0.001579795192926824	0.009736974947073176	Fiji
460	22	2001	0.010834045	0.59449741944042	0.001587795558854162	0.009246249181145838	Fiji
461	22	2002	0.010129983	0.59932203091066	0.001582532880329665	0.008547450089670333	Fiji
462	22	2003	0.011017139	0.603489622121197	0.001585285801808506	0.009431853488191495	Fiji
463	22	2004	0.011343511	0.607544889853603	0.001579730320217386	0.009763780719782615	Fiji
464	22	2005	0.012010607	0.610812943594047	0.001583094257422675	0.01042751267257733	Fiji
465	22	2006	0.011910802	0.613932767413255	0.001584270910645156	0.01032653074935484	Fiji
466	22	2007	0.01206512580999999	0.616582915169589	0.001585869400681814	0.01047925640931818	Fiji
467	22	2008	0.011682905	0.618958809102014	0.001589537641538457	0.01009336760846154	Fiji
468	22	2009	0.011241421	0.620883465082065	0.00158017618455555	0.00966124446544445	Fiji
469	22	2010	0.011530976	0.62330878605608	0.00158371102445544	0.009947264635544559	Fiji
470	22	2011	0.011814009	0.626438251319165	0.001585194121874995	0.010228815158125	Fiji
471	22	2012	0.011277414	0.629881334893454	0.001579796870824737	0.009697617239175263	Fiji
472	22	2013	0.011239236	0.634278114312534	0.001583717269393934	0.009655519020606065	Fiji
473	22	2014	0.011117847	0.6393900664467	0.001581550711089103	0.009536296528910896	Fiji
474	22	2015	0.010932607	0.645026352546626	0.001583454850232553	0.009349152249767448	Fiji
475	22	2016	0.010847466	0.650742680102873	0.001582875075444439	0.009264591414555563	Fiji
476	22	2017	0.010794848	0.656464010258719	0.001587981125784308	0.00920686668421569	Fiji
477	22	2018	0.010686396	0.661991453647996	0.001588063765106379	0.009098331804893622	Fiji
478	22	2019	0.010705589	0.667060979290814	0.001579979704565212	0.009125609215434788	Fiji
479	22	2020	0.010693825	0.671431490601499	0.001573979549294111	0.009119845870705889	Fiji
480	22	2021	0.010623282	0.675051630810876	0.001587726555154635	0.009035555834845365	Fiji
481	23	1990	0.00155950170999999	0.410389821247376	0.00155950170999999	0	Kiribati
482	23	1991	0.001630489	0.412884199130178	0.001593771397586202	0.00003671752241379833	Kiribati
483	23	1992	0.001582329	0.415577609430112	0.001568872818842099	0.0000134559511579006	Kiribati
484	23	1993	0.00169518363999999	0.418481660624087	0.001584290031749995	0.0001108936082499946	Kiribati
485	23	1994	0.00171888227999999	0.421716217125176	0.001582266812054789	0.0001366154679452013	Kiribati
486	23	1995	0.001657921	0.425024354020195	0.001583679554571425	0.00007424188542857536	Kiribati
487	23	1996	0.001692593	0.428300682254543	0.001585402881599996	0.0001071896484000044	Kiribati
488	23	1997	0.001714717	0.431641940565898	0.001581587862799995	0.0001331290272000049	Kiribati
489	23	1998	0.00173268988999999	0.435741904126434	0.001585268579220775	0.0001474213107792153	Kiribati
490	23	1999	0.00173407852999999	0.439692923227333	0.001583229027294112	0.000150849502705878	Kiribati
491	23	2000	0.001865646	0.444436339062538	0.001583720470933328	0.0002819257090666721	Kiribati
492	23	2001	0.001749128	0.448782300735609	0.001588805342976186	0.0001603231270238142	Kiribati
493	23	2002	0.001867124	0.453462297779448	0.001586374504999995	0.0002807497150000048	Kiribati
494	23	2003	0.002042396	0.458208373737044	0.001581665707368416	0.0004607306926315842	Kiribati
495	23	2004	0.00202958	0.462336213231137	0.001584021252857138	0.000445559217142862	Kiribati
496	23	2005	0.002206623	0.466722276344394	0.001588854930144923	0.0006177679298550775	Kiribati
497	23	2006	0.002491246	0.470557196660738	0.001580919941690136	0.0009103261483098639	Kiribati
498	23	2007	0.002642295	0.474227450118041	0.001584784439893613	0.001057510790106388	Kiribati
499	23	2008	0.002769689	0.47720193306214	0.001583909045312495	0.001185779774687505	Kiribati
500	23	2009	0.00295108	0.480035601443872	0.001579614632325576	0.001371465327674424	Kiribati
501	23	2010	0.003141866	0.482447689410665	0.001581546673636359	0.001560319196363642	Kiribati
502	23	2011	0.00324552689999999	0.485028211089828	0.001582341151097556	0.001663185748902434	Kiribati
503	23	2012	0.003321274	0.488175863692029	0.00157742986349397	0.00174384436650603	Kiribati
504	23	2013	0.003474921	0.491880767182311	0.001576664105505613	0.001898257114494387	Kiribati
505	23	2014	0.003389889	0.495317241227584	0.001584247913333328	0.001805641216666672	Kiribati
506	23	2015	0.003610663	0.500059699036215	0.001586397331683163	0.002024265808316837	Kiribati
507	23	2016	0.00348712423999999	0.505207837257253	0.001584270836176466	0.001902853403823524	Kiribati
508	23	2017	0.003484328	0.510019240979789	0.001590148485466662	0.001894179084533338	Kiribati
509	23	2018	0.00336059	0.514810383548853	0.001581463527857138	0.001779126542142862	Kiribati
510	23	2019	0.00322859635999999	0.519441321098362	0.001582766757755097	0.001645829602244893	Kiribati
511	23	2020	0.003244851	0.523454113096381	0.001584709467920787	0.001660141982079213	Kiribati
512	23	2021	0.003252185	0.527186582842681	0.001590257978470583	0.001661926661529417	Kiribati
513	24	1990	0.013175311	0.430839288199048	0.001579087495784308	0.01159622385421569	Marshall Islands
514	24	1991	0.01326190683999999	0.435571411977162	0.001586431943736259	0.01167547489626373	Marshall Islands
515	24	1992	0.01335912146999999	0.440491018138956	0.001586037854272722	0.01177308361572727	Marshall Islands
516	24	1993	0.013244486	0.445479084259875	0.001584203184999996	0.011660283	Marshall Islands
517	24	1994	0.012469458	0.450848221273844	0.001587261834533329	0.01088219635546667	Marshall Islands
518	24	1995	0.012834392	0.45685967435209	0.001584179324999995	0.01125021314500001	Marshall Islands
519	24	1996	0.012899593	0.461209430189201	0.001589823136494841	0.01130976944350516	Marshall Islands
520	24	1997	0.01307634	0.464752728246042	0.001581203363578942	0.01149513681642106	Marshall Islands
521	24	1998	0.013395611	0.468133032354917	0.001585680735913973	0.01180992990408603	Marshall Islands
522	24	1999	0.01365377	0.471292726535272	0.001584032152891561	0.01206973818710844	Marshall Islands
523	24	2000	0.013760029	0.474562536385418	0.001584566538620685	0.01217546294137931	Marshall Islands
524	24	2001	0.013691179	0.478588316369524	0.001586097147894732	0.01210508203210527	Marshall Islands
525	24	2002	0.013767658	0.482776259493159	0.001584024535113631	0.01218363310488637	Marshall Islands
526	24	2003	0.013775145	0.486248620277286	0.001592883437272723	0.01218226158272728	Marshall Islands
527	24	2004	0.013586509	0.489573077431328	0.001591547523195872	0.01199496125680413	Marshall Islands
528	24	2005	0.01238347601999999	0.49327139054966	0.001588177635294114	0.01079529838470588	Marshall Islands
529	24	2006	0.0132403	0.497456174718598	0.001582656215813949	0.01165764377418605	Marshall Islands
530	24	2007	0.012789691	0.502250042471655	0.001580298650574707	0.01120939267942529	Marshall Islands
531	24	2008	0.012807679	0.506359587700651	0.001587918586428567	0.01121976013357143	Marshall Islands
532	24	2009	0.01256875333999999	0.510794535917681	0.001587895018863633	0.01098085832113636	Marshall Islands
533	24	2010	0.012669272	0.51608513761736	0.001585215952830183	0.01108405578716982	Marshall Islands
534	24	2011	0.012539057	0.521177086955837	0.00158116603096385	0.01095789097903615	Marshall Islands
535	24	2012	0.012472098	0.526042019095978	0.001587777653749996	0.01088432024625	Marshall Islands
536	24	2013	0.012270987	0.531446300319586	0.001583573216565652	0.01068741355343435	Marshall Islands
537	24	2014	0.01228195672999999	0.536640130947104	0.001582541574941172	0.01069941515505882	Marshall Islands
538	24	2015	0.012076733	0.541793166838195	0.001582075898999995	0.010494657	Marshall Islands
539	24	2016	0.011884623	0.546782936000428	0.001584879345376339	0.01029974405462366	Marshall Islands
540	24	2017	0.011511711	0.55206515210282	0.001581782053999995	0.009929929076000005	Marshall Islands
541	24	2018	0.011477963	0.557599278468739	0.001592533385333329	0.009885429804666671	Marshall Islands
542	24	2019	0.011156345	0.563428749789962	0.001582848426796112	0.009573497023203889	Marshall Islands
543	24	2020	0.011075212	0.568837509186186	0.001585373946857138	0.009489838253142861	Marshall Islands
544	24	2021	0.01096621668999999	0.574091128177309	0.001585267185977007	0.009380949504022983	Marshall Islands
545	25	1990	0.015628779	0.462511616715497	0.001583247708974354	0.01404553113102565	Micronesia (Federated States of)
546	25	1991	0.015634276	0.468144831239529	0.001581115023402056	0.01405316048659794	Micronesia (Federated States of)
547	25	1992	0.015585692	0.473792936437038	0.001583954303539818	0.01400173811646018	Micronesia (Federated States of)
548	25	1993	0.015508999	0.479939595446532	0.001575911796818176	0.01393308743318182	Micronesia (Federated States of)
549	25	1994	0.01547082	0.485300005800881	0.001578632722947364	0.01389218691705264	Micronesia (Federated States of)
550	25	1995	0.01525082332999999	0.491015185412641	0.001580627345245896	0.01367019598475409	Micronesia (Federated States of)
551	25	1996	0.01521674680999999	0.495570308271861	0.001577493431770828	0.01363925337822916	Micronesia (Federated States of)
552	25	1997	0.015298295	0.499110105936474	0.001584911031839075	0.01371338427816093	Micronesia (Federated States of)
553	25	1998	0.01495524	0.5028615644834	0.001584043261980193	0.01337119668801981	Micronesia (Federated States of)
554	25	1999	0.01478546119999999	0.506663430751627	0.001581451252142852	0.01320400994785714	Micronesia (Federated States of)
555	25	2000	0.015073557	0.511004227582949	0.001587078784444439	0.01348647799555556	Micronesia (Federated States of)
556	25	2001	0.015060045	0.515316814346477	0.001577275882429901	0.0134827688075701	Micronesia (Federated States of)
557	25	2002	0.014845942	0.519545671945836	0.001582740925140181	0.01326320140485982	Micronesia (Federated States of)
558	25	2003	0.014313456	0.523829598854531	0.001584668648965512	0.01272878725103449	Micronesia (Federated States of)
559	25	2004	0.014143002	0.527610964634803	0.001586006233333329	0.01255699528666667	Micronesia (Federated States of)
560	25	2005	0.01396393	0.531703321036516	0.001584757601441436	0.01237917283855856	Micronesia (Federated States of)
561	25	2006	0.013729757	0.535718681873052	0.001584407762673263	0.01214534903732674	Micronesia (Federated States of)
562	25	2007	0.013614973	0.53943146430145	0.00158266585258823	0.01203230690741177	Micronesia (Federated States of)
563	25	2008	0.01352397454999999	0.542766353836032	0.001588322777735844	0.01193565177226415	Micronesia (Federated States of)
564	25	2009	0.013350384	0.546275496220168	0.001584197921208786	0.01176618647879121	Micronesia (Federated States of)
565	25	2010	0.013437789	0.550122546321787	0.001586736106666662	0.01185105265333334	Micronesia (Federated States of)
566	25	2011	0.01339828490999999	0.554240410692063	0.001586697335050501	0.01181158757494949	Micronesia (Federated States of)
567	25	2012	0.013209156	0.557965852891456	0.001579180038749994	0.01162997592125001	Micronesia (Federated States of)
568	25	2013	0.013349698	0.561082820885874	0.001579387227272722	0.01177031094272728	Micronesia (Federated States of)
569	25	2014	0.01333476808999999	0.563840029745074	0.001583993338488368	0.01175077475151162	Micronesia (Federated States of)
570	25	2015	0.013462499	0.567151341569495	0.001580323123399995	0.01188217624660001	Micronesia (Federated States of)
571	25	2016	0.01329042789999999	0.570458101091096	0.001583741333917521	0.01170668656608247	Micronesia (Federated States of)
572	25	2017	0.013149309	0.574039832793086	0.001583467462417577	0.01156584104758242	Micronesia (Federated States of)
573	25	2018	0.012981615	0.577555080818811	0.001587121479999995	0.01139449359000001	Micronesia (Federated States of)
574	25	2019	0.012932177	0.581195254501754	0.001583503926999994	0.01134867355300001	Micronesia (Federated States of)
575	25	2020	0.012920132	0.584527228769055	0.001582652210537629	0.01133747998946237	Micronesia (Federated States of)
576	25	2021	0.01283897	0.587534967103163	0.001582306654777773	0.01125666308522223	Micronesia (Federated States of)
577	26	1990	0.00706718	0.310668628637835	0.00706718	0	Papua New Guinea
578	26	1991	0.007123678	0.314967305387282	0.007085184857472527	0.00003849297252747283	Papua New Guinea
579	26	1992	0.00706211056999999	0.319530259271955	0.00706211056999999	0	Papua New Guinea
580	26	1993	0.00699197537999999	0.32500598378048	0.00699197537999999	0	Papua New Guinea
581	26	1994	0.006965003	0.330664467960637	0.006965003	0	Papua New Guinea
582	26	1995	0.00704253644999999	0.335421285048649	0.006983562415591394	0.0000589740344085956	Papua New Guinea
583	26	1996	0.00707074	0.340348698133771	0.006987946589670326	0.00008279342032967412	Papua New Guinea
584	26	1997	0.006944745	0.344258324561358	0.006944745	0	Papua New Guinea
585	26	1998	0.006926706	0.347801407739934	0.006926706	0	Papua New Guinea
586	26	1999	0.00689943385999999	0.351250620970096	0.00689943385999999	0	Papua New Guinea
587	26	2000	0.007028667	0.354135790847746	0.006924740356513757	0.0001039265834862427	Papua New Guinea
588	26	2001	0.00704901549999999	0.356588986333728	0.006924966322307688	0.0001240491776923021	Papua New Guinea
589	26	2002	0.006989001	0.358572086402703	0.006918348073333329	0.00007065249666667137	Papua New Guinea
590	26	2003	0.006881809	0.360736816415114	0.006881809	0	Papua New Guinea
591	26	2004	0.006733882	0.36282754151245	0.006733882	0	Papua New Guinea
592	26	2005	0.00670045	0.365294964904992	0.00670045	0	Papua New Guinea
593	26	2006	0.00667145	0.367826759122837	0.00667145	0	Papua New Guinea
594	26	2007	0.006621022	0.370794146921454	0.006621022	0	Papua New Guinea
595	26	2008	0.006487914	0.37342620922524	0.006487914	0	Papua New Guinea
596	26	2009	0.006262084	0.376528284761462	0.006262084	0	Papua New Guinea
597	26	2010	0.006481524	0.380286777637627	0.006367838027228916	0.0001136857727710838	Papua New Guinea
598	26	2011	0.006541457	0.383587539302927	0.006361581044022988	0.0001798756559770118	Papua New Guinea
599	26	2012	0.006471034	0.386781027656579	0.006363880144358974	0.0001071540256410257	Papua New Guinea
600	26	2013	0.00628434431999999	0.389926437008588	0.006272311617297292	0.00001203270270269761	Papua New Guinea
601	26	2014	0.006300661	0.394004571266826	0.006274551508414632	0.0000261093615853674	Papua New Guinea
602	26	2015	0.006504119	0.398285863731033	0.006299060125238093	0.0002050583747619074	Papua New Guinea
603	26	2016	0.00646981938999999	0.402407266844816	0.006293083598072286	0.0001767357919277039	Papua New Guinea
604	26	2017	0.00654959505999999	0.406153435448224	0.006294662521666664	0.0002549325383333261	Papua New Guinea
605	26	2018	0.006483967	0.409165082697567	0.006291281741794868	0.0001926847882051325	Papua New Guinea
606	26	2019	0.006601727	0.412311146526574	0.00389472150495145	0.00270700513504855	Papua New Guinea
607	26	2020	0.006597919	0.415186878578667	0.002952509707234037	0.003645409012765963	Papua New Guinea
608	26	2021	0.006506408	0.417797443084353	0.001772796003287665	0.004733612326712335	Papua New Guinea
609	27	1990	0.005600278	0.48749142771166	0.001584134312073166	0.004016143957926833	Samoa
610	27	1991	0.005583049	0.490987145586308	0.001583535019999994	0.003999513620000006	Samoa
611	27	1992	0.00555929	0.494027447933208	0.001586562269833328	0.003972727910166672	Samoa
612	27	1993	0.005488309	0.497079263536296	0.00158655442746835	0.00390175466253165	Samoa
613	27	1994	0.005443988	0.499484836329879	0.001582515134086016	0.003861472705913984	Samoa
614	27	1995	0.005668665	0.502369734936465	0.00157857732058139	0.00409008771941861	Samoa
615	27	1996	0.00569795	0.505778026475631	0.001585034589583328	0.004112915420416672	Samoa
616	27	1997	0.005775357	0.509096382265271	0.001584038997999995	0.004191318422000006	Samoa
617	27	1998	0.005770424	0.512367565788016	0.001577843142499995	0.004192580527500005	Samoa
618	27	1999	0.005654977	0.515409049865666	0.001586223454999995	0.004068753405000005	Samoa
619	27	2000	0.005708695	0.518902326533937	0.001583876583012043	0.004124818866987957	Samoa
620	27	2001	0.005653972	0.522971625527944	0.001585061384999995	0.004068910125000005	Samoa
621	27	2002	0.005421537	0.527242669970423	0.001579526656499995	0.003842009943500005	Samoa
622	27	2003	0.00527974	0.531603736377418	0.001580422344729725	0.003699318065270275	Samoa
623	27	2004	0.005120407	0.53600327592574	0.001591615835249995	0.003528790924750004	Samoa
624	27	2005	0.004929514	0.540557907991258	0.001580611113689315	0.003348902636310686	Samoa
625	27	2006	0.004796143	0.544812068358444	0.001592223938115938	0.003203918661884062	Samoa
626	27	2007	0.004502502	0.54911075247208	0.001585159593246748	0.002917342346753251	Samoa
627	27	2008	0.004316553	0.553164595646872	0.001586575752763153	0.002729976817236846	Samoa
628	27	2009	0.004067392	0.556474015274728	0.0015903676894186	0.0024770245205814	Samoa
629	27	2010	0.0038774	0.559622905103398	0.001574042719531244	0.002303357410468756	Samoa
630	27	2011	0.003806303	0.562891574259145	0.001578428401857136	0.002227875048142864	Samoa
631	27	2012	0.003710784	0.565320388101849	0.001589398560579705	0.002121385039420294	Samoa
632	27	2013	0.003680971	0.56744853592103	0.001578910903382348	0.002102060206617652	Samoa
633	27	2014	0.00361557492999999	0.569493660728475	0.001584787825227267	0.002030787104772723	Samoa
634	27	2015	0.003743113	0.571998982964235	0.001584178186315785	0.002158934343684215	Samoa
635	27	2016	0.003823855	0.575402051396993	0.001584674617894732	0.002239180202105268	Samoa
636	27	2017	0.003891306	0.578925435094317	0.00158354472513513	0.002307761134864869	Samoa
637	27	2018	0.003925188	0.582320660518804	0.001584774835918362	0.002340413104081638	Samoa
638	27	2019	0.003930126	0.586256695142635	0.001585269086478868	0.002344857193521131	Samoa
639	27	2020	0.003954371	0.590075295612806	0.001583687357974678	0.002370683522025322	Samoa
640	27	2021	0.003964088	0.593392769469481	0.001580603120909086	0.002383485159090914	Samoa
641	28	1990	0.009249533	0.301217167448465	0.009249533	0	Solomon Islands
642	28	1991	0.008956823	0.305830667512655	0.008956823	0	Solomon Islands
643	28	1992	0.008909712	0.311431696691098	0.007811637469898989	0.00109807465010101	Solomon Islands
644	28	1993	0.008871549	0.31715109185957	0.007625355012911393	0.001246193867088607	Solomon Islands
645	28	1994	0.008799438	0.323300246722871	0.007163930991086951	0.001635506708913048	Solomon Islands
646	28	1995	0.008879314	0.329968564261603	0.007092475681518979	0.001786837848481021	Solomon Islands
647	28	1996	0.008808401	0.336208053088528	0.00698637761987179	0.00182202350012821	Solomon Islands
648	28	1997	0.008981825	0.341835626898821	0.006984654269450546	0.001997171020549454	Solomon Islands
649	28	1998	0.00888937	0.347135060018002	0.006959234476666666	0.001930135393333334	Solomon Islands
650	28	1999	0.008887821	0.351867191410364	0.006925832243265301	0.001961988656734698	Solomon Islands
651	28	2000	0.00958161246999999	0.354799143417026	0.006919691221758236	0.002661921248241754	Solomon Islands
652	28	2001	0.010476252	0.356626745168074	0.006921300696986295	0.003554951723013705	Solomon Islands
653	28	2002	0.01130054	0.357910115982585	0.006918440980769225	0.004382099369230776	Solomon Islands
654	28	2003	0.011840504	0.359424358912125	0.006925955458799996	0.004914548061200005	Solomon Islands
655	28	2004	0.012270435	0.361290558162268	0.006901065299690719	0.005369369740309281	Solomon Islands
656	28	2005	0.012926707	0.363580018964866	0.006801216702727271	0.00612549050727273	Solomon Islands
657	28	2006	0.013545262	0.366443697706899	0.006756109557473684	0.006789152732526316	Solomon Islands
658	28	2007	0.01378199502999999	0.369827951415349	0.0067189359375	0.00706305909249999	Solomon Islands
659	28	2008	0.013790456	0.3737648835675	0.006562905406933333	0.007227550513066667	Solomon Islands
660	28	2009	0.014469105	0.377821027515966	0.006412791334361703	0.008056314095638298	Solomon Islands
661	28	2010	0.014933275	0.382717589747291	0.006383809122527472	0.008549465567472526	Solomon Islands
662	28	2011	0.016536777	0.388055336574909	0.006370708877333334	0.01016606824266666	Solomon Islands
663	28	2012	0.01730367428999999	0.393004639707306	0.006297563261121493	0.0110061110288785	Solomon Islands
664	28	2013	0.017916208	0.397906249572343	0.006299941998347105	0.01161626604165289	Solomon Islands
665	28	2014	0.018235518	0.402244744701609	0.006287880063090907	0.01194763826690909	Solomon Islands
666	28	2015	0.018266312	0.406233896996201	0.006293939972834643	0.01197237197716536	Solomon Islands
667	28	2016	0.017950047	0.410406962023453	0.00438436487649484	0.01356568241350516	Solomon Islands
668	28	2017	0.017911635	0.414676394150034	0.002629871117787605	0.01528176368221239	Solomon Islands
669	28	2018	0.017803274	0.418889220879761	0.001713163363611106	0.01609011105638889	Solomon Islands
670	28	2019	0.017887497	0.422736386173248	0.001583376133699995	0.0163041205763	Solomon Islands
671	28	2020	0.017907901	0.426112428669488	0.001580062990315783	0.01632783803968422	Solomon Islands
672	28	2021	0.017500036	0.429360316406646	0.001628040788333328	0.01587199501166667	Solomon Islands
673	29	1990	0.008756961	0.491806839500397	0.001582987633809519	0.007173973656190481	Tonga
674	29	1991	0.008936383	0.498166205111113	0.00158248802755555	0.00735389477244445	Tonga
675	29	1992	0.00907733103999999	0.503659848303175	0.001581038934181813	0.007496292105818177	Tonga
676	29	1993	0.00928205	0.508904449646887	0.001580121015124994	0.007701928914875005	Tonga
677	29	1994	0.009487875	0.514207834722848	0.001579981864090903	0.007907893085909098	Tonga
678	29	1995	0.009672497	0.520215020279115	0.00158505909022988	0.008087438169770119	Tonga
679	29	1996	0.009788246	0.525808135436488	0.001587256413199996	0.008200989536800004	Tonga
680	29	1997	0.009722694	0.531009091678332	0.001584826791764701	0.008137867598235298	Tonga
681	29	1998	0.009975122	0.536172313703023	0.001586149065913973	0.008388972654086026	Tonga
682	29	1999	0.010300815	0.541317019874755	0.001582504287037032	0.008718311192962968	Tonga
683	29	2000	0.010227576	0.546303195085387	0.001582053174767437	0.008645522665232563	Tonga
684	29	2001	0.009780259	0.551054251063729	0.001580062065624995	0.008200197084375005	Tonga
685	29	2002	0.009550372	0.556008345246101	0.001585369774659087	0.007965002455340913	Tonga
686	29	2003	0.009318331	0.560736066200254	0.001584509448392853	0.007733821811607147	Tonga
687	29	2004	0.009021354	0.564806378895597	0.001582186513086415	0.007439167366913585	Tonga
688	29	2005	0.00839581	0.568449169182724	0.001585139220348832	0.006810670419651168	Tonga
689	29	2006	0.008401413	0.57161986831651	0.001582628448874996	0.006818784521125003	Tonga
690	29	2007	0.008317936	0.574351510103056	0.001586943749439247	0.006730992540560752	Tonga
691	29	2008	0.008314004	0.57730541521781	0.00158569072553571	0.006728313724464291	Tonga
692	29	2009	0.00815366	0.579170749598751	0.001591675130229881	0.006561985329770119	Tonga
693	29	2010	0.00796302	0.580657298614066	0.001580989296956516	0.006382030843043484	Tonga
694	29	2011	0.00773718835999999	0.58265672287008	0.001582736873298963	0.006154451486701027	Tonga
695	29	2012	0.00774277	0.584770880221314	0.001583283957954541	0.006159486162045459	Tonga
696	29	2013	0.00769758467999999	0.587351141040311	0.001582873219431814	0.006114711460568176	Tonga
697	29	2014	0.007619412	0.590826852746506	0.001580266023249994	0.006039146466750005	Tonga
698	29	2015	0.007557022	0.594965747674029	0.001580059103246748	0.005976963006753252	Tonga
699	29	2016	0.007457298	0.60034366853075	0.001586241274999995	0.005871056225000004	Tonga
700	29	2017	0.00740028806999999	0.606243591849879	0.001580221751326525	0.005820066318673465	Tonga
701	29	2018	0.007301941	0.611953941537156	0.001579482079504945	0.005722458830495055	Tonga
702	29	2019	0.00723756	0.617324063407956	0.001578299467906971	0.005659260302093029	Tonga
703	29	2020	0.007239712	0.622104455604093	0.001580481164533327	0.005659230375466673	Tonga
704	29	2021	0.007171514	0.626349935807987	0.00158396625829545	0.00558754765170455	Tonga
705	30	1990	0.011309263	0.353100252005321	0.006922027759292924	0.004387235550707076	Vanuatu
706	30	1991	0.011522717	0.357005378847917	0.006919705539803916	0.004603011440196084	Vanuatu
707	30	1992	0.011690376	0.360893295561675	0.006901508517111108	0.004788867602888892	Vanuatu
708	30	1993	0.011860314	0.364444155251801	0.00679065851849315	0.005069655761506849	Vanuatu
709	30	1994	0.012135984	0.368501002014456	0.006696899799404762	0.005439084080595237	Vanuatu
710	30	1995	0.012004379	0.372479125756324	0.006671172232135922	0.005333206467864078	Vanuatu
711	30	1996	0.012199088	0.376460884544884	0.006547179034693877	0.005651908655306123	Vanuatu
712	30	1997	0.012303359	0.380667171234513	0.00636282033168421	0.00594053835831579	Vanuatu
713	30	1998	0.012262006	0.384690196444633	0.006369849456363636	0.005892156863636363	Vanuatu
714	30	1999	0.012411437	0.388300526237242	0.0063648482656	0.0060465891544	Vanuatu
715	30	2000	0.012101191	0.392158348897928	0.006299175922391302	0.005802015067608698	Vanuatu
716	30	2001	0.012236248	0.395325055353778	0.006288584285049503	0.005947664204950498	Vanuatu
717	30	2002	0.011607555	0.397723782197823	0.006297450714646462	0.005310103965353538	Vanuatu
718	30	2003	0.0111339	0.400396455507663	0.006306084782772275	0.004827814987227726	Vanuatu
719	30	2004	0.0110044	0.403226096857709	0.006292080124220181	0.004712320195779818	Vanuatu
720	30	2005	0.011184352	0.406488572045146	0.006294346189456518	0.004890006230543482	Vanuatu
721	30	2006	0.01105736389999999	0.410501728664985	0.003953077795505612	0.007104286104494378	Vanuatu
722	30	2007	0.01107251	0.41491557794022	0.002438394320683755	0.008634115339316245	Vanuatu
723	30	2008	0.010874316	0.41985323747475	0.001577322304175819	0.00929699385582418	Vanuatu
724	30	2009	0.010608154	0.424854650160333	0.001632576943225801	0.008975577186774199	Vanuatu
725	30	2010	0.010372055	0.429658048936263	0.001700797520714281	0.008671257789285718	Vanuatu
726	30	2011	0.010412513	0.434283044387506	0.001586635790874996	0.008825877259125006	Vanuatu
727	30	2012	0.010324952	0.438661997905717	0.001586605814086017	0.008738345995913983	Vanuatu
728	30	2013	0.010265225	0.442720176072726	0.001584748213510634	0.008680476796489367	Vanuatu
729	30	2014	0.010119232	0.446687298111776	0.001588956837419351	0.008530275052580649	Vanuatu
730	30	2015	0.009868279	0.450329861394857	0.001589126498099995	0.008279152651900004	Vanuatu
731	30	2016	0.00986695613999999	0.454072763242304	0.0015837954784507	0.00828316066154929	Vanuatu
732	30	2017	0.00980789426999999	0.45801683397471	0.001586271370999995	0.008221622898999996	Vanuatu
733	30	2018	0.009844258	0.462080220969235	0.001583021124069762	0.008261237355930238	Vanuatu
734	30	2019	0.009720523	0.466276161662358	0.00157626947623376	0.00814425365376624	Vanuatu
735	30	2020	0.009691228	0.470038390856612	0.001582767394659086	0.008108460755340914	Vanuatu
736	30	2021	0.009605843	0.473100705820327	0.001587367633333328	0.008018475176666671	Vanuatu
737	33	1990	0.115338328	0.54441453483767	0.001581412790851058	0.1137569156791489	Armenia
738	33	1991	0.119198151	0.547561862706728	0.001580259103571423	0.1176178916264286	Armenia
739	33	1992	0.130079834	0.548974723873954	0.001582053977999995	0.12849778	Armenia
740	33	1993	0.127999414	0.551214673543035	0.001585376844499995	0.1264140367155	Armenia
741	33	1994	0.121855547	0.553783844340157	0.001588487581142852	0.1202670596488571	Armenia
742	33	1995	0.116217735	0.556815513215437	0.001581396174999995	0.114636339	Armenia
743	33	1996	0.112170302	0.560537777557715	0.001581381131228065	0.1105889206487719	Armenia
744	33	1997	0.100548107	0.564627461798536	0.001580881839705877	0.09896722557029412	Armenia
745	33	1998	0.09761984	0.569556662578666	0.00158144415474747	0.09603839587525254	Armenia
746	33	1999	0.098060845	0.574323064436665	0.001586142864193543	0.09647470239580645	Armenia
747	33	2000	0.088745174	0.579437569012042	0.001585847571881183	0.08715932602811882	Armenia
748	33	2001	0.089251276	0.585419295040696	0.001580431709406774	0.08767084456059322	Armenia
749	33	2002	0.092885026	0.592710614375924	0.001584192632162158	0.09130083298783785	Armenia
750	33	2003	0.088375651	0.600809170405726	0.001585480437636359	0.08679017007236364	Armenia
751	33	2004	0.091727169	0.60903176604033	0.001586176630952377	0.09014099256904762	Armenia
752	33	2005	0.094985753	0.617759634102041	0.001590794723796292	0.09339495807620371	Armenia
753	33	2006	0.098218337	0.626688335239636	0.001589588636601937	0.09662874853339806	Armenia
754	33	2007	0.088464088	0.635870981516541	0.001581345995948271	0.08688274228405174	Armenia
755	33	2008	0.097407533	0.64443159113194	0.001586207745681813	0.09582132512431818	Armenia
756	33	2009	0.098023432	0.649714844735141	0.001580993528532105	0.09644243835146789	Armenia
757	33	2010	0.090996718	0.654811533750253	0.001585624272448975	0.08941109368755103	Armenia
758	33	2011	0.088493665	0.659818092317619	0.001576405705882347	0.08691725929411766	Armenia
759	33	2012	0.08710982843000001	0.664833142570704	0.001581644195595234	0.08552818423440478	Armenia
760	33	2013	0.08611621480000001	0.669534495666631	0.001588303521584154	0.08452791127841586	Armenia
761	33	2014	0.077336259	0.673932189530685	0.001581650321770828	0.07575460898822918	Armenia
762	33	2015	0.073456306	0.678054634729575	0.001584887384123706	0.07187141865587629	Armenia
763	33	2016	0.074018167	0.681746395416543	0.001584667204188029	0.07243349996581197	Armenia
764	33	2017	0.069301989	0.685980265385199	0.001587431363199996	0.0677145578768	Armenia
765	33	2018	0.060468118	0.690276871944721	0.001585143487641504	0.05888297431235849	Armenia
766	33	2019	0.059252892	0.694765961567774	0.001587818791460668	0.05766507330853934	Armenia
767	33	2020	0.05766646	0.69826889937921	0.001583467019532705	0.0560829927204673	Armenia
768	33	2021	0.05646071	0.701833194147139	0.001581033007857137	0.05487967714214287	Armenia
769	34	1990	0.142021706	0.595986032704332	0.001581593249339617	0.1404401130006604	Azerbaijan
770	34	1991	0.141125719	0.595807711845649	0.001580265852823523	0.1395454534071764	Azerbaijan
771	34	1992	0.145888655	0.594651335166956	0.001583891705192302	0.1443047635148077	Azerbaijan
772	34	1993	0.144157772	0.59354267649819	0.00157952473531531	0.1425782470346847	Azerbaijan
773	34	1994	0.141810607	0.5920887850585	0.001585733291274505	0.1402248740487255	Azerbaijan
774	34	1995	0.14097753	0.589441456728463	0.001588945578979587	0.1393885839810204	Azerbaijan
775	34	1996	0.134284009	0.586315946466504	0.001583945784722217	0.1327000634052778	Azerbaijan
776	34	1997	0.125933569	0.583221812602983	0.001589025257184461	0.1243445437228156	Azerbaijan
777	34	1998	0.118430295	0.580392893004131	0.001587510243513508	0.1168427849664865	Azerbaijan
778	34	1999	0.110984199	0.579192506195412	0.001583849856728967	0.109400349123271	Azerbaijan
779	34	2000	0.105093422	0.580020573148448	0.001582564152999995	0.103510858	Azerbaijan
780	34	2001	0.0977766	0.582193708342128	0.001583654672346934	0.09619294573765307	Azerbaijan
781	34	2002	0.092003281	0.585716143276774	0.001582760984841265	0.09042051995515873	Azerbaijan
782	34	2003	0.08770469624999999	0.590038705393348	0.001584713131399995	0.0861199831186	Azerbaijan
783	34	2004	0.08358542300999999	0.594646084750935	0.001585742195568177	0.08199968081443182	Azerbaijan
784	34	2005	0.081891379	0.602485193033144	0.001585685452886594	0.0803056934971134	Azerbaijan
785	34	2006	0.077248872	0.61377109654975	0.001580969239108906	0.0756679030408911	Azerbaijan
786	34	2007	0.07176721918000001	0.626110925531736	0.001583864011188114	0.0701833551688119	Azerbaijan
787	34	2008	0.070559808	0.636901109120982	0.001584846140319144	0.06897496230968085	Azerbaijan
788	34	2009	0.068176668	0.645163340636595	0.001588382567582413	0.06658828575241758	Azerbaijan
789	34	2010	0.06514770060000001	0.652056507002412	0.001584265212087907	0.0635634353879121	Azerbaijan
790	34	2011	0.063249881	0.657971629199692	0.00158703913544444	0.06166284148455557	Azerbaijan
791	34	2012	0.061327586	0.662897001762113	0.001581790710777773	0.05974579573922223	Azerbaijan
792	34	2013	0.059234241	0.667658779253801	0.001585239222435892	0.05764900191756411	Azerbaijan
793	34	2014	0.057624959	0.672162741185153	0.00158208554564102	0.05604287379435897	Azerbaijan
794	34	2015	0.054337334	0.676244911134277	0.001587761661134016	0.05274957203886598	Azerbaijan
795	34	2016	0.053864693	0.679807642651878	0.00158430810938775	0.05228038518061225	Azerbaijan
796	34	2017	0.05373345677000001	0.683263203610851	0.001584610682788456	0.05214884608721155	Azerbaijan
797	34	2018	0.051519271	0.68656109318329	0.001585075910099995	0.04993419463990001	Azerbaijan
798	34	2019	0.050482218	0.689834714583805	0.001586322454565212	0.04889589600543479	Azerbaijan
799	34	2020	0.04759313954999999	0.692605192199032	0.00158130407391752	0.04601183547608247	Azerbaijan
800	34	2021	0.046740821	0.694851274415291	0.001584907595754712	0.04515591379424529	Azerbaijan
801	35	1990	0.143929364	0.656136044291497	0.001586100559898984	0.142343263110101	Georgia
802	35	1991	0.140056541	0.662113185865682	0.001584602952680408	0.1384719379073196	Georgia
803	35	1992	0.136219856	0.665021427814483	0.001583252002857137	0.1346366038571429	Georgia
804	35	1993	0.128319704	0.663466862184598	0.001580801861284399	0.1267389024387156	Georgia
805	35	1994	0.124077379	0.658134139130798	0.001587112180222217	0.1224902672697778	Georgia
806	35	1995	0.130557705	0.651363604039082	0.001584545713837204	0.1289731591361628	Georgia
807	35	1996	0.130461844	0.644558090070583	0.001583484444237282	0.1288783593657627	Georgia
808	35	1997	0.125684398	0.63852563128688	0.001581999464181813	0.1241023988458182	Georgia
809	35	1998	0.118739152	0.633347931127712	0.001588277454444439	0.1171508740955556	Georgia
810	35	1999	0.114542157	0.63027794625322	0.001580795882272721	0.1129613612577273	Georgia
811	35	2000	0.118297138	0.630265990578475	0.001587644726554617	0.1167094933734454	Georgia
812	35	2001	0.107772656	0.633388300444106	0.001582582499722217	0.1061900733102778	Georgia
813	35	2002	0.106253337	0.638370108205142	0.001587429798434778	0.1046659074415652	Georgia
814	35	2003	0.110489526	0.644065578985868	0.001588587145333329	0.1089009389346667	Georgia
815	35	2004	0.114707472	0.648920978029192	0.001582890265242713	0.1131245816447573	Georgia
816	35	2005	0.104201899	0.65361600499668	0.001588668989418599	0.1026132297305814	Georgia
817	35	2006	0.091932442	0.658403371769116	0.001578375723099995	0.09035406671690001	Georgia
818	35	2007	0.080933515	0.663697966220568	0.001579383675376338	0.07935413161462365	Georgia
819	35	2008	0.097804876	0.668442495947816	0.001587746474690261	0.09621712934530974	Georgia
820	35	2009	0.0931209	0.672449380923053	0.001579694260990093	0.0915412055190099	Georgia
821	35	2010	0.09192779	0.677034892187658	0.001589120581855665	0.09033866980814434	Georgia
822	35	2011	0.09147743	0.681567044251293	0.001579862020506324	0.08989756804949368	Georgia
823	35	2012	0.090780953	0.685519223189507	0.00158246967058139	0.08919848313941861	Georgia
824	35	2013	0.08750919361000001	0.688603268140652	0.001584326510412367	0.08592486709958765	Georgia
825	35	2014	0.083660049	0.692155206871812	0.001582853375643559	0.08207719554435644	Georgia
826	35	2015	0.095014208	0.697316132597582	0.001584735203814429	0.09342947284618558	Georgia
827	35	2016	0.106861055	0.703731490142933	0.001586760203298964	0.105274295256701	Georgia
828	35	2017	0.100300066	0.710874718456081	0.001595969770481924	0.09870409644951808	Georgia
829	35	2018	0.093533261	0.717993653891294	0.00158786042649484	0.09194540040350517	Georgia
830	35	2019	0.089774142	0.724536461948472	0.001583530839052627	0.08819061083094737	Georgia
831	35	2020	0.091461326	0.729125888954526	0.001589479878888884	0.08987184621111112	Georgia
832	35	2021	0.087173055	0.732473604476306	0.001591343366499995	0.08558171180350001	Georgia
833	36	1990	0.126347719	0.589435803839118	0.001585245667878783	0.1247624730921212	Kazakhstan
834	36	1991	0.130709209	0.590967831817803	0.001584758616952376	0.1291244502930476	Kazakhstan
835	36	1992	0.137542018	0.596127664006257	0.001582106506799995	0.1359599111732	Kazakhstan
836	36	1993	0.14259886	0.603138328452166	0.001580282307614674	0.1410185774123853	Kazakhstan
837	36	1994	0.141068738	0.610591100120018	0.001587414300720716	0.1394813235492793	Kazakhstan
838	36	1995	0.150307831	0.618573582182698	0.001583528687115379	0.1487243019728846	Kazakhstan
839	36	1996	0.145067454	0.626013137564744	0.001586966802857138	0.1434804874571429	Kazakhstan
840	36	1997	0.136228703	0.631166626279517	0.001581249988376062	0.1346474529316239	Kazakhstan
841	36	1998	0.128094412	0.635388623908262	0.001593395141595741	0.1265010168984043	Kazakhstan
842	36	1999	0.118236027	0.64018048502742	0.001582526899894732	0.1166534997401053	Kazakhstan
843	36	2000	0.117248306	0.644689623243828	0.001589079959405935	0.1156592256605941	Kazakhstan
844	36	2001	0.107665992	0.648397258264821	0.001585742486724133	0.1060802496932759	Kazakhstan
845	36	2002	0.103905051	0.651529335252827	0.001589072684239126	0.1023159786357609	Kazakhstan
846	36	2003	0.098871005	0.654835925835483	0.00157942771636363	0.09729157686363638	Kazakhstan
847	36	2004	0.093138025	0.658733071329599	0.001582681614433957	0.09155534289556605	Kazakhstan
848	36	2005	0.089883412	0.662943941893493	0.001581008133981476	0.08830240391601853	Kazakhstan
849	36	2006	0.086187238	0.667048858291012	0.001595121150112355	0.08459211668988764	Kazakhstan
850	36	2007	0.08118782598999999	0.671367207568052	0.001586490809797975	0.07960133518020202	Kazakhstan
851	36	2008	0.076342437	0.676352868998898	0.001581765614999995	0.074760672	Kazakhstan
852	36	2009	0.073382051	0.681606838672477	0.001577438074392518	0.07180461338560748	Kazakhstan
853	36	2010	0.071537044	0.686996643005111	0.001588550251485143	0.06994849367851486	Kazakhstan
854	36	2011	0.065394596	0.691758951738966	0.001586787454255314	0.06380780845574469	Kazakhstan
855	36	2012	0.061689533	0.695312766608011	0.00157931441615384	0.06011021864384616	Kazakhstan
856	36	2013	0.057261751	0.699053593413088	0.00158026658571428	0.05568148455428572	Kazakhstan
857	36	2014	0.051336984	0.703511920757132	0.001584822407592587	0.04975216120240741	Kazakhstan
858	36	2015	0.045208877	0.70822973614897	0.001586782843223136	0.04362209425677686	Kazakhstan
859	36	2016	0.044103269	0.712569040397695	0.001581793048924726	0.04252147608107527	Kazakhstan
860	36	2017	0.042154282	0.716026687894304	0.001578917292840904	0.04057536482715909	Kazakhstan
861	36	2018	0.042511346	0.718531998551374	0.001580568055257726	0.04093077747474227	Kazakhstan
862	36	2019	0.04239672079999999	0.720797601617411	0.001577006936666661	0.04081971386333333	Kazakhstan
863	36	2020	0.040985629	0.722788768207953	0.001587065772777772	0.03939856302722223	Kazakhstan
864	36	2021	0.039923975	0.725144495100349	0.001584374082526311	0.03833960073747369	Kazakhstan
865	37	1990	0.074631564	0.519407652158871	0.001588182205955051	0.07304338200404495	Kyrgyzstan
866	37	1991	0.073676823	0.523746714213702	0.001589429690582519	0.07208739351941748	Kyrgyzstan
867	37	1992	0.07331228118000001	0.52790155215442	0.001586668097299996	0.07172561308270001	Kyrgyzstan
868	37	1993	0.074025111	0.532431008334573	0.001585928059528297	0.0724391830704717	Kyrgyzstan
869	37	1994	0.070685805	0.536232980141406	0.001584537128541662	0.06910126781145834	Kyrgyzstan
870	37	1995	0.068569303	0.539052820319823	0.001583137709565212	0.0669861650304348	Kyrgyzstan
871	37	1996	0.065371314	0.541628927165702	0.001582067731770829	0.06378924582822917	Kyrgyzstan
872	37	1997	0.06298779303999999	0.543341150499015	0.001581662682888883	0.06140613035711111	Kyrgyzstan
873	37	1998	0.057002665	0.543258545983634	0.001576538172596148	0.05542612662740385	Kyrgyzstan
874	37	1999	0.05689464757999999	0.54286728228234	0.001580942696666662	0.05531370488333333	Kyrgyzstan
875	37	2000	0.052185886	0.543036486604175	0.001589438949646013	0.05059644737035399	Kyrgyzstan
876	37	2001	0.05359856054999999	0.543805550685403	0.001581017732580639	0.05201754281741935	Kyrgyzstan
877	37	2002	0.051902624	0.544374670344746	0.001582727129189184	0.05031989642081081	Kyrgyzstan
878	37	2003	0.049659511	0.545649261714426	0.001584885173873869	0.04807462568612613	Kyrgyzstan
879	37	2004	0.046905875	0.547262342515335	0.001582467131043472	0.04532340775895653	Kyrgyzstan
880	37	2005	0.048271682	0.548260448903511	0.001589525488099995	0.04668215604190001	Kyrgyzstan
881	37	2006	0.045934959	0.549383593833376	0.001578166326881716	0.04435679296311829	Kyrgyzstan
882	37	2007	0.043323088	0.551146191596044	0.001582046270882348	0.04174104148911765	Kyrgyzstan
883	37	2008	0.04329034	0.553206382142723	0.001584069768514847	0.04170627071148515	Kyrgyzstan
884	37	2009	0.04481502048999999	0.55512386607295	0.001582890535806445	0.04323212995419354	Kyrgyzstan
885	37	2010	0.043733398	0.556416544522946	0.001581361144081627	0.04215203653591838	Kyrgyzstan
886	37	2011	0.04124124566999999	0.55892333472436	0.001581772048124995	0.039659473621875	Kyrgyzstan
887	37	2012	0.038370689	0.561541573671693	0.001583007798210521	0.03678768106178948	Kyrgyzstan
888	37	2013	0.033751896	0.565776769347093	0.001582703266565652	0.03216919256343435	Kyrgyzstan
889	37	2014	0.031331307	0.570569357153487	0.001588259567799995	0.0297430475422	Kyrgyzstan
890	37	2015	0.02804722354999999	0.575463230818727	0.001584256278837204	0.02646296727116279	Kyrgyzstan
891	37	2016	0.02956693760999999	0.580388550869674	0.001586794559999995	0.027980143	Kyrgyzstan
892	37	2017	0.028867271	0.585766095993466	0.001584113767362632	0.02728315759263737	Kyrgyzstan
893	37	2018	0.027650542	0.591237134219733	0.001590860670736837	0.02605968179926316	Kyrgyzstan
894	37	2019	0.025060619	0.596501638087194	0.001592808875463912	0.02346780966453609	Kyrgyzstan
895	37	2020	0.024793418	0.600499553804348	0.001581501332429901	0.0232119165275701	Kyrgyzstan
896	37	2021	0.024276774	0.603979328412055	0.001582505321382974	0.02269426869861703	Kyrgyzstan
897	38	1990	0.042136056	0.466550117857047	0.00158653511769911	0.04054952104230089	Mongolia
898	38	1991	0.043431174	0.472199013666192	0.00158515361340425	0.04184602015659575	Mongolia
899	38	1992	0.045361843	0.477586553799195	0.001583242441559628	0.04377860017844037	Mongolia
900	38	1993	0.045459435	0.482726727049412	0.001582426841809519	0.04387700797819048	Mongolia
901	38	1994	0.04454776	0.488276683033118	0.001584083097894731	0.04296367716210527	Mongolia
902	38	1995	0.046898539	0.495006781085721	0.001582094161458328	0.04531644485854167	Mongolia
903	38	1996	0.04725433	0.501703717883367	0.001586873842195117	0.04566745575780488	Mongolia
904	38	1997	0.045954635	0.50855826800798	0.001582177837777773	0.04437245707222223	Mongolia
905	38	1998	0.044353474	0.514793382702856	0.001590987419108907	0.04276248631089109	Mongolia
906	38	1999	0.043719117	0.520781189245005	0.001580029711333328	0.04213908711866667	Mongolia
907	38	2000	0.04323144	0.526650344907534	0.001583509425999995	0.04164793	Mongolia
908	38	2001	0.042897906	0.532620200843235	0.00158808445428571	0.04130982177571429	Mongolia
909	38	2002	0.042125385	0.538424834911619	0.001581971405607472	0.04054341353439253	Mongolia
910	38	2003	0.041393406	0.543971650708528	0.001592395554791662	0.03980101029520834	Mongolia
911	38	2004	0.040328186	0.549551499752672	0.001580952041521733	0.03874723348847826	Mongolia
912	38	2005	0.039331152	0.55468028439734	0.001586867994787229	0.03774428376521277	Mongolia
913	38	2006	0.03784487	0.55956113814646	0.001582562446415089	0.03626230719358491	Mongolia
914	38	2007	0.035609905	0.564236795141046	0.001584220371061942	0.03402568430893806	Mongolia
915	38	2008	0.034309462	0.568500598715617	0.001582666395714281	0.03272679558428571	Mongolia
916	38	2009	0.034809428	0.571341685964544	0.001587355131458328	0.03322207283854167	Mongolia
917	38	2010	0.03477310538999999	0.574406669398145	0.00159424346828571	0.03317886192171428	Mongolia
918	38	2011	0.032525216	0.57860066312097	0.001584988690088491	0.0309402268199115	Mongolia
919	38	2012	0.030974553	0.583255885768315	0.001582056396238526	0.02939249631376147	Mongolia
920	38	2013	0.02962741508999999	0.588080810956893	0.001583223904499995	0.0280441911855	Mongolia
921	38	2014	0.028212449	0.592867352927119	0.001581873119816508	0.02663057637018349	Mongolia
922	38	2015	0.026757357	0.59685964756958	0.001584866217659569	0.02517249097234043	Mongolia
923	38	2016	0.025535306	0.600260766781331	0.001585294894074069	0.02395001143592593	Mongolia
924	38	2017	0.02515229561999999	0.60372196450642	0.001582146370416661	0.02357014924958333	Mongolia
925	38	2018	0.024982868	0.607501833007913	0.001584350658130835	0.02339851774186916	Mongolia
926	38	2019	0.02492013648999999	0.611250680890372	0.001588637999107139	0.02333149849089285	Mongolia
927	38	2020	0.023303125	0.61462963730677	0.001578871263229162	0.02172425346677084	Mongolia
928	38	2021	0.02235256675999999	0.617621564638127	0.00158369639518518	0.02076887036481481	Mongolia
929	39	1990	0.039111701	0.466155413419203	0.00158752818114942	0.03752417317885058	Tajikistan
930	39	1991	0.039025615	0.472342173046228	0.001588531858558554	0.03743708282144145	Tajikistan
931	39	1992	0.039848808	0.47574519497737	0.001586116746666662	0.03826269147333333	Tajikistan
932	39	1993	0.037656424	0.478238812995371	0.001586083064468081	0.03607034051553192	Tajikistan
933	39	1994	0.038321122	0.478726011215724	0.001582972791683163	0.03673814903831683	Tajikistan
934	39	1995	0.03792289	0.477586868115015	0.001585195994791662	0.03633769358520834	Tajikistan
935	39	1996	0.036930281	0.474346027462684	0.001587581831192655	0.03534269944880734	Tajikistan
936	39	1997	0.034774309	0.470274795927363	0.001582122958636358	0.03319218641136364	Tajikistan
937	39	1998	0.03342142	0.465341742120163	0.001578250167070701	0.0318431703229293	Tajikistan
938	39	1999	0.032320903	0.46050561615396	0.001580548598799995	0.0307403547612	Tajikistan
939	39	2000	0.031306942	0.457061333395443	0.001590568546899996	0.0297163738031	Tajikistan
940	39	2001	0.030034794	0.45625651276009	0.001588806454485977	0.02844598735551402	Tajikistan
941	39	2002	0.029554783	0.458807780304158	0.001580474914271839	0.02797430848572816	Tajikistan
942	39	2003	0.02899224	0.463329706383786	0.001582722949699995	0.0274095170003	Tajikistan
943	39	2004	0.028078147	0.469154214043517	0.001584215075504581	0.02649393169449542	Tajikistan
944	39	2005	0.02769873	0.474637785688857	0.001587749268679241	0.02611098112132076	Tajikistan
945	39	2006	0.027194403	0.479651831177988	0.001581325078918914	0.02561307797108109	Tajikistan
946	39	2007	0.026356969	0.484211156232784	0.00158304645544554	0.02477392218455446	Tajikistan
947	39	2008	0.025869139	0.488441135968382	0.001580054978494618	0.02428908417150538	Tajikistan
948	39	2009	0.02539365	0.49206404051479	0.001589013298181814	0.02380463622181819	Tajikistan
949	39	2010	0.024078977	0.495893963626257	0.001585885257317069	0.02249309141268293	Tajikistan
950	39	2011	0.023156357	0.499869804401369	0.001579484416952376	0.02157687299304763	Tajikistan
951	39	2012	0.022286018	0.503953884549027	0.001585673107169807	0.02070034450283019	Tajikistan
952	39	2013	0.020769491	0.507970675899606	0.001591629568235289	0.01917786115176471	Tajikistan
953	39	2014	0.020530801	0.511989517777097	0.001582129089090904	0.0189486720909091	Tajikistan
954	39	2015	0.019621291	0.515783244686634	0.001585214940999995	0.01803607641900001	Tajikistan
955	39	2016	0.018979748	0.519897002395847	0.001586238953777773	0.01739350952622223	Tajikistan
956	39	2017	0.018316418	0.524492606909067	0.001578719264727267	0.01673769854527273	Tajikistan
957	39	2018	0.018016175	0.529153916295379	0.001583824855099995	0.0164323504849	Tajikistan
958	39	2019	0.017656246	0.533769951484441	0.001587889902105259	0.01606835626789474	Tajikistan
959	39	2020	0.017513893	0.537690530515565	0.001586649896206892	0.01592724348379311	Tajikistan
960	39	2021	0.01746131092999999	0.541511187051998	0.001583976352747247	0.01587733457725275	Tajikistan
961	40	1990	0.065481202	0.563126887105135	0.001584158771590904	0.0638970432484091	Turkmenistan
962	40	1991	0.062181536	0.564939385894165	0.001588118210666662	0.06059341800933334	Turkmenistan
963	40	1992	0.062963912	0.565587505223265	0.001586110711249995	0.06137780079875	Turkmenistan
964	40	1993	0.066531895	0.567174449333284	0.001582516955208328	0.06494937825479168	Turkmenistan
965	40	1994	0.062755837	0.567288975507041	0.001585435950094334	0.06117040144990567	Turkmenistan
966	40	1995	0.05822906237999999	0.567198634711689	0.001578802963749994	0.05665025941624999	Turkmenistan
967	40	1996	0.061533685	0.567061261285221	0.001584748882105258	0.05994893645789474	Turkmenistan
968	40	1997	0.058767206	0.565623083668948	0.001585646566363631	0.05718155897363637	Turkmenistan
969	40	1998	0.055111929	0.564405264391893	0.001582821760594055	0.05352910706940594	Turkmenistan
970	40	1999	0.050752622	0.564716005636632	0.0015905144747619	0.0491621072552381	Turkmenistan
971	40	2000	0.051195118	0.567421033351252	0.001586591436238527	0.04960852661376147	Turkmenistan
972	40	2001	0.050677332	0.57104381892434	0.001588129051086952	0.04908920319891304	Turkmenistan
973	40	2002	0.047843163	0.575596165867541	0.001585497998749995	0.04625766476125	Turkmenistan
974	40	2003	0.045999423	0.580820125927832	0.00158179517547008	0.04441762820452992	Turkmenistan
975	40	2004	0.045722846	0.586712349142411	0.001582181801010095	0.04414066432898991	Turkmenistan
976	40	2005	0.04835086494999999	0.593388894864117	0.001588474972574253	0.04676238997742574	Turkmenistan
977	40	2006	0.046338728	0.599896069365258	0.001582697386249994	0.04475603034375001	Turkmenistan
978	40	2007	0.040814167	0.606042198134731	0.001581517907999995	0.03923264863200001	Turkmenistan
979	40	2008	0.040487909	0.611923308807263	0.001584774933033703	0.0389031338969663	Turkmenistan
980	40	2009	0.040339723	0.617652905277457	0.001581865414999995	0.03875785782500001	Turkmenistan
981	40	2010	0.03685950149999999	0.623234588644236	0.001586627638571424	0.03527287386142856	Turkmenistan
982	40	2011	0.036231157	0.629233721702303	0.001582913574594589	0.0346482435554054	Turkmenistan
983	40	2012	0.035165774	0.635263183091614	0.001584348379191914	0.03358142521080808	Turkmenistan
984	40	2013	0.035038001	0.641361893351002	0.001582541725480764	0.03345545949451923	Turkmenistan
985	40	2014	0.033263164	0.647542416932676	0.001587088944466014	0.03167607534553399	Turkmenistan
986	40	2015	0.029713666	0.65335278951701	0.001589092092499995	0.0281245743975	Turkmenistan
987	40	2016	0.029541405	0.658945613392641	0.001586067967252742	0.02795533737274726	Turkmenistan
988	40	2017	0.029005836	0.664284691942071	0.001586236607350422	0.02741959965264958	Turkmenistan
989	40	2018	0.028844611	0.669433598508271	0.001586021857425738	0.02725858950257426	Turkmenistan
990	40	2019	0.02857151349999999	0.674303535870544	0.001584320293624995	0.02698719320637499	Turkmenistan
991	40	2020	0.028333838	0.678298179976148	0.001579643953218385	0.02675419419678161	Turkmenistan
992	40	2021	0.028003816	0.682160775869611	0.001580900719528297	0.0264229152304717	Turkmenistan
993	41	1990	0.06453089807000001	0.500241735138187	0.001588981669561398	0.06294191640043861	Uzbekistan
994	41	1991	0.065498241	0.501544609458551	0.001577024205588229	0.06392121695441177	Uzbekistan
995	41	1992	0.063824124	0.502905194308151	0.001584684314636358	0.06223943934536363	Uzbekistan
996	41	1993	0.060828355	0.506556615160302	0.001584009617156859	0.05924434509284314	Uzbekistan
997	41	1994	0.05724921579999999	0.5110185249116	0.001589399435238091	0.0556598163647619	Uzbekistan
998	41	1995	0.056633592	0.51698626355212	0.001579262378037378	0.05505432994196263	Uzbekistan
999	41	1996	0.053284724	0.524392909803147	0.001579510110909086	0.05170521387909091	Uzbekistan
1000	41	1997	0.04841597947999999	0.532686328470226	0.001587600920379743	0.04682837855962024	Uzbekistan
1001	41	1998	0.050758047	0.541279069137397	0.001580304335274721	0.04917774255472528	Uzbekistan
1002	41	1999	0.050387826	0.549739390933737	0.001576053628817198	0.0488117723211828	Uzbekistan
1003	41	2000	0.052438838	0.557522310762499	0.001586233366823525	0.05085260483317647	Uzbekistan
1004	41	2001	0.052073588	0.564803382897778	0.001583028342804873	0.05049055958719512	Uzbekistan
1005	41	2002	0.05201086012999999	0.571690142599581	0.001590395459565213	0.05042046467043478	Uzbekistan
1006	41	2003	0.052727921	0.57800653838209	0.001581498450481921	0.05114642296951807	Uzbekistan
1007	41	2004	0.053106071	0.583942986424626	0.001580515497422674	0.05152555521257732	Uzbekistan
1008	41	2005	0.05418054899999999	0.589530776570668	0.00158774079450549	0.05259280820549449	Uzbekistan
1009	41	2006	0.051126033	0.594498056671551	0.001581358509782603	0.0495446748902174	Uzbekistan
1010	41	2007	0.05137442541000001	0.599628054727829	0.001587261047722768	0.04978716436227724	Uzbekistan
1011	41	2008	0.05151110851999999	0.604889158157396	0.001586764733749995	0.04992434378624999	Uzbekistan
1012	41	2009	0.051174548	0.610351745244056	0.001584607239716976	0.04958994123028302	Uzbekistan
1013	41	2010	0.051154475	0.616097907401681	0.001580994044999996	0.049573481	Uzbekistan
1014	41	2011	0.051659758	0.621344618930939	0.001580340894470583	0.05007941665552942	Uzbekistan
1015	41	2012	0.049367976	0.62620212543294	0.001582808619405936	0.04778516724059407	Uzbekistan
1016	41	2013	0.041437473	0.630796403406203	0.00158124821553191	0.03985622505446808	Uzbekistan
1017	41	2014	0.036236634	0.635257049718365	0.001587081263211005	0.034649552896789	Uzbekistan
1018	41	2015	0.033100781	0.639805638905225	0.001585404847666662	0.03151537622233334	Uzbekistan
1019	41	2016	0.032893495	0.644230597300764	0.001581243079047613	0.03131225181095239	Uzbekistan
1020	41	2017	0.028909792	0.648119346591586	0.001580144363428566	0.02732964800657143	Uzbekistan
1021	41	2018	0.024898639	0.651918144182724	0.00158951829078431	0.02330912035921569	Uzbekistan
1022	41	2019	0.021969103	0.655836959268026	0.001588178427764701	0.0203809243822353	Uzbekistan
1023	41	2020	0.021635728	0.659124204371032	0.001582474524199995	0.0200532529958	Uzbekistan
1024	41	2021	0.021257717	0.662621694181816	0.001584553098999995	0.019673164	Uzbekistan
1025	43	1990	0.043887404	0.557773300317074	0.001581444068811876	0.04230595981118813	Albania
1026	43	1991	0.044237546	0.555629411790174	0.001583576297807012	0.04265396920219299	Albania
1027	43	1992	0.042084177	0.553107897492912	0.001585631452755098	0.04049854549724491	Albania
1028	43	1993	0.040174171	0.552453327893755	0.001586787030208328	0.03858738412979167	Albania
1029	43	1994	0.036533004	0.553763669315605	0.00158610614886792	0.03494689761113208	Albania
1030	43	1995	0.03732310483999999	0.557040889185472	0.001584099656989241	0.03573900518301075	Albania
1031	43	1996	0.03946484169999999	0.562248886206679	0.001588489707525768	0.03787635199247422	Albania
1032	43	1997	0.039655796	0.566802804232969	0.001583064998148143	0.03807273064185186	Albania
1033	43	1998	0.038913407	0.572534101516668	0.001585389773837205	0.0373280171661628	Albania
1034	43	1999	0.037850092	0.578295461805887	0.001583580608636358	0.03626651164136364	Albania
1035	43	2000	0.037997954	0.58466418835901	0.00159235439783132	0.03640559987216868	Albania
1036	43	2001	0.037574244	0.592412946510661	0.001584311891637926	0.03598993218836207	Albania
1037	43	2002	0.037964267	0.599865977568749	0.001587164298210521	0.03637710247178948	Albania
1038	43	2003	0.038693539	0.606971165987994	0.001580878833522721	0.03711265982647727	Albania
1039	43	2004	0.038458068	0.613864246664272	0.001581566024444439	0.03687650196555556	Albania
1040	43	2005	0.037858888	0.620679614590226	0.001577405095257726	0.03628148288474227	Albania
1041	43	2006	0.036361249	0.627485617497143	0.001581830368130836	0.03477941816186916	Albania
1042	43	2007	0.034479941	0.634167968985356	0.001582179403416661	0.03289776109658334	Albania
1043	43	2008	0.034546949	0.640766134349698	0.001582509694239995	0.03296443947576001	Albania
1044	43	2009	0.034250409	0.646816130123751	0.001583868556907212	0.03266654004309279	Albania
1045	43	2010	0.035236572	0.652654202642964	0.001581846898850569	0.03365472557114943	Albania
1046	43	2011	0.036139048	0.658196772707548	0.00158597865948453	0.03455306975051547	Albania
1047	43	2012	0.036779687	0.66355677961127	0.00158346910524752	0.03519621823475248	Albania
1048	43	2013	0.037252367	0.668739558985928	0.001581590125504583	0.03567077640449542	Albania
1049	43	2014	0.037671532	0.67411298539372	0.001585090826860459	0.03608644114313954	Albania
1050	43	2015	0.038170584	0.679668600655757	0.001589131521136358	0.03658145223886364	Albania
1051	43	2016	0.038668324	0.68503664759447	0.001586412282450975	0.03708191220754903	Albania
1052	43	2017	0.039041562	0.690379199197076	0.001584914817127654	0.03745664737287234	Albania
1053	43	2018	0.038536102	0.695566877664306	0.001585389112988501	0.0369507125670115	Albania
1054	43	2019	0.038346024	0.700287863295906	0.001584370679207915	0.03676165291079209	Albania
1055	43	2020	0.035222912	0.703790245372837	0.001586108304466014	0.03363680404553399	Albania
1056	43	2021	0.034825147	0.706849790878611	0.001590446701084333	0.03323470040891567	Albania
1057	44	1990	0.057732447	0.541132539726015	0.001587658941923073	0.05614478827807692	Bosnia and Herzegovina
1058	44	1991	0.063529789	0.541346250550883	0.001582988410990986	0.06194680073900902	Bosnia and Herzegovina
1059	44	1992	0.062675794	0.539303227421668	0.001580523546037731	0.06109527018396227	Bosnia and Herzegovina
1060	44	1993	0.064433209	0.53603188160081	0.001582016834105258	0.06285119227589474	Bosnia and Herzegovina
1061	44	1994	0.064554577	0.533853389744284	0.001585471619816509	0.0629691052201835	Bosnia and Herzegovina
1062	44	1995	0.064473376	0.534025536110865	0.001581716798260864	0.06289165884173914	Bosnia and Herzegovina
1063	44	1996	0.063052426	0.545549215040903	0.001582775923877546	0.06146965040612245	Bosnia and Herzegovina
1064	44	1997	0.060493585	0.563565414584231	0.001585809970404036	0.05890777504959596	Bosnia and Herzegovina
1065	44	1998	0.056998219	0.58182951538312	0.001587460926082469	0.05541075831391754	Bosnia and Herzegovina
1066	44	1999	0.05405245877999999	0.597997468748356	0.001577721363962258	0.05247473741603773	Bosnia and Herzegovina
1067	44	2000	0.053723321	0.610950684608214	0.001579663764329892	0.0521436573256701	Bosnia and Herzegovina
1068	44	2001	0.053621754	0.621989463929258	0.001581672491092432	0.05204008172890757	Bosnia and Herzegovina
1069	44	2002	0.05260467286000001	0.632075517723657	0.001581027033207541	0.05102364582679247	Bosnia and Herzegovina
1070	44	2003	0.051375536	0.640635102031521	0.001588107624024386	0.04978742886597561	Bosnia and Herzegovina
1071	44	2004	0.049554284	0.64779373168743	0.001584070562399994	0.04797021372760001	Bosnia and Herzegovina
1072	44	2005	0.051784214	0.653859136710253	0.001583112164105258	0.05020110161589474	Bosnia and Herzegovina
1073	44	2006	0.050499948	0.659813662252595	0.001584623807979793	0.0489153238720202	Bosnia and Herzegovina
1074	44	2007	0.05325071127000001	0.665578735044097	0.001582559484175819	0.05166815178582419	Bosnia and Herzegovina
1075	44	2008	0.05070092784000001	0.671100813673566	0.001585536022264145	0.04911539181773586	Bosnia and Herzegovina
1076	44	2009	0.049973731	0.676032900022704	0.001585840763086415	0.04838789062691359	Bosnia and Herzegovina
1077	44	2010	0.048848111	0.680824195636093	0.001586439827402592	0.04726167102259741	Bosnia and Herzegovina
1078	44	2011	0.04889746157999999	0.685399264182467	0.00158107776245454	0.04731638381754545	Bosnia and Herzegovina
1079	44	2012	0.047925747	0.689506566189932	0.001576538008437494	0.0463492086815625	Bosnia and Herzegovina
1080	44	2013	0.048816889	0.693508711211908	0.001588508953490561	0.04722837975650944	Bosnia and Herzegovina
1081	44	2014	0.049206686	0.697031893012906	0.001585087577127654	0.04762159827287234	Bosnia and Herzegovina
1082	44	2015	0.050312549	0.700446047366461	0.001586458484270829	0.04872609026572917	Bosnia and Herzegovina
1083	44	2016	0.05110163981999999	0.704079343718599	0.001586107642023806	0.04951553217797618	Bosnia and Herzegovina
1084	44	2017	0.050640959	0.70805343112809	0.001578269240471692	0.04906268940952831	Bosnia and Herzegovina
1085	44	2018	0.052037054	0.712347302038319	0.001580295580099995	0.0504567588799	Bosnia and Herzegovina
1086	44	2019	0.053828928	0.716857124768862	0.001575991031627901	0.0522529373183721	Bosnia and Herzegovina
1087	44	2020	0.053325335	0.720202056378697	0.001577822743977268	0.05174751231602273	Bosnia and Herzegovina
1088	44	2021	0.04994994742999999	0.72307789321024	0.001587543468617016	0.04836240396138297	Bosnia and Herzegovina
1089	45	1990	0.06319925059999999	0.633446498017686	0.001580906898144325	0.06161834370185567	Bulgaria
1090	45	1991	0.059738654	0.643069487769455	0.001580926519888884	0.05815772752011111	Bulgaria
1091	45	1992	0.062954068	0.651186876165789	0.001589411439363631	0.06136465621063637	Bulgaria
1092	45	1993	0.064486102	0.659161569264411	0.001584702929690717	0.06290139874030928	Bulgaria
1093	45	1994	0.066368845	0.667430460276086	0.001590250676513757	0.06477859396348623	Bulgaria
1094	45	1995	0.066918158	0.673999976701174	0.001581817730131573	0.06533634055986842	Bulgaria
1095	45	1996	0.066180085	0.678862583541026	0.001583317879333328	0.06459676746066667	Bulgaria
1096	45	1997	0.066153821	0.680221466342146	0.00158210258232758	0.06457171887767242	Bulgaria
1097	45	1998	0.066206837	0.678496876732148	0.001592232964245278	0.06461460367575472	Bulgaria
1098	45	1999	0.063646364	0.677446543282232	0.001586012756057688	0.06206035157394231	Bulgaria
1099	45	2000	0.067250426	0.681004523812614	0.001591822862727268	0.06565860276727273	Bulgaria
1100	45	2001	0.06710638920999999	0.686487366008627	0.001582425867551015	0.06552396334244898	Bulgaria
1101	45	2002	0.06980649315000001	0.69151167375307	0.001582930448431367	0.06822356270156864	Bulgaria
1102	45	2003	0.072962478	0.69556596473307	0.001581056752389375	0.07138142097761063	Bulgaria
1103	45	2004	0.080566248	0.699881950859544	0.001583804336274505	0.0789824437437255	Bulgaria
1104	45	2005	0.081581891	0.704471206966935	0.001581027973877546	0.08000086270612246	Bulgaria
1105	45	2006	0.081250006	0.708868293577424	0.001589097938461533	0.07966090775153847	Bulgaria
1106	45	2007	0.08690868	0.713192402424104	0.001582260162899995	0.0853264201571	Bulgaria
1107	45	2008	0.088846226	0.717672450499802	0.00158199787524752	0.08726422838475248	Bulgaria
1108	45	2009	0.080703349	0.723676626795129	0.001590012244824557	0.07911333696517545	Bulgaria
1109	45	2010	0.07115806	0.730701737095494	0.001585390484999995	0.06957267	Bulgaria
1110	45	2011	0.068563557	0.735749281014389	0.00158563523054545	0.06697792224945455	Bulgaria
1111	45	2012	0.064917356	0.739177517343213	0.001577775831734688	0.06333957966826531	Bulgaria
1112	45	2013	0.070457629	0.742135948467762	0.001582042173837204	0.0688755865961628	Bulgaria
1113	45	2014	0.07605470157000001	0.745372642577071	0.001582958776129027	0.07447174279387098	Bulgaria
1114	45	2015	0.07578036458000001	0.748979058373083	0.001579005536853927	0.07420135904314608	Bulgaria
1115	45	2016	0.075619992	0.752259198563744	0.001578878318899995	0.0740411139011	Bulgaria
1116	45	2017	0.074054285	0.75566586464625	0.001593234148490563	0.07246105038150943	Bulgaria
1117	45	2018	0.074612807	0.759148460251881	0.001579379762499994	0.0730334269675	Bulgaria
1118	45	2019	0.074120883	0.762359790844767	0.001580487610568176	0.07254039510943183	Bulgaria
1119	45	2020	0.074749669	0.765089710642011	0.001579178452441854	0.07317049080755815	Bulgaria
1120	45	2021	0.07295658	0.768150939342518	0.001582457080388344	0.07137412337961166	Bulgaria
1121	46	1990	0.072905071	0.668906358291928	0.001581359219230764	0.07132371224076924	Croatia
1122	46	1991	0.070291569	0.674724599866063	0.001579473034534878	0.06871209583546513	Croatia
1123	46	1992	0.070454328	0.678093133084916	0.00158934231444444	0.06886498533555556	Croatia
1124	46	1993	0.06969262	0.678221047043161	0.001582360375188675	0.06811025948481132	Croatia
1125	46	1994	0.067562045	0.677548132655056	0.001584360247954541	0.06597768493204546	Croatia
1126	46	1995	0.06595775446999999	0.677029465132868	0.00158087240446428	0.06437688206553571	Croatia
1127	46	1996	0.06574330643000001	0.679507318367616	0.00158255077022988	0.06416075565977013	Croatia
1128	46	1997	0.072986537	0.685365010443468	0.001588485264647882	0.07139805171535211	Croatia
1129	46	1998	0.071628974	0.691365518598319	0.001581681635631062	0.07004729195436894	Croatia
1130	46	1999	0.071542185	0.696636411104102	0.001584728070294113	0.06995745691970588	Croatia
1131	46	2000	0.069671256	0.703039898563322	0.001584269498404251	0.06808698686159576	Croatia
1132	46	2001	0.06861404722999999	0.709536840872917	0.001586330529789469	0.06702771670021052	Croatia
1133	46	2002	0.066406028	0.715383421635164	0.001587749848653841	0.06481827773134616	Croatia
1134	46	2003	0.067793898	0.721130377216859	0.001586217889759996	0.06620767991024001	Croatia
1135	46	2004	0.067944517	0.726327651623968	0.001585632449009004	0.066358884080991	Croatia
1136	46	2005	0.070871073	0.732154139815163	0.001581877385399995	0.0692891951246	Croatia
1137	46	2006	0.067562745	0.738066878515765	0.001582243426033052	0.06598050143396694	Croatia
1138	46	2007	0.06765090710999999	0.743148776515466	0.001582423366352935	0.06606848374364706	Croatia
1139	46	2008	0.063196014	0.748469602229701	0.001586061390377353	0.06160995215962264	Croatia
1140	46	2009	0.056178328	0.754065605198048	0.001585387581440673	0.05459294088855932	Croatia
1141	46	2010	0.053912662	0.759472251706366	0.001583497554042548	0.05232916466595745	Croatia
1142	46	2011	0.052202206	0.763686381293279	0.001580480717894731	0.05062172521210527	Croatia
1143	46	2012	0.050767082	0.767405335599999	0.001582389253252027	0.04918469293674797	Croatia
1144	46	2013	0.04876470082999999	0.771151880279813	0.001587301877608691	0.0471773989523913	Croatia
1145	46	2014	0.04898934808999999	0.774479240521915	0.001579734277752804	0.04740961381224718	Croatia
1146	46	2015	0.04884120781999999	0.777865888163329	0.001585503705630248	0.04725570411436974	Croatia
1147	46	2016	0.045029532	0.781443605436965	0.001584648415595233	0.04344488368440477	Croatia
1148	46	2017	0.042853259	0.785074536823775	0.001585281162452825	0.04126797795754718	Croatia
1149	46	2018	0.043160983	0.788671410129235	0.001584903251792448	0.04157608012820755	Croatia
1150	46	2019	0.041762101	0.792475415454183	0.001580619085106378	0.04018148149489362	Croatia
1151	46	2020	0.039943635	0.795462271729482	0.001586654338118807	0.03835698024188119	Croatia
1152	46	2021	0.04014507247999999	0.798341026936276	0.001580443228736838	0.03856462925126315	Croatia
1153	47	1990	0.074898867	0.681848021213857	0.001587595750888884	0.07331127154911111	Czechia
1154	47	1991	0.071296131	0.688002859136679	0.00158309319731481	0.06971303797268519	Czechia
1155	47	1992	0.070433013	0.697577809122723	0.001587737091619043	0.06884527571838096	Czechia
1156	47	1993	0.068666234	0.710853415862456	0.001580673279215681	0.06708556030078432	Czechia
1157	47	1994	0.067819614	0.725969686167497	0.001586100867117113	0.0662335130328829	Czechia
1158	47	1995	0.06547517593999999	0.737981721993762	0.001593772045798315	0.06388140389420167	Czechia
1159	47	1996	0.06427063415999999	0.746041379938535	0.001587209811739125	0.06268342434826087	Czechia
1160	47	1997	0.06158919199000001	0.751680343695868	0.001581974308020829	0.06000721768197918	Czechia
1161	47	1998	0.057791508	0.757033755457614	0.001579516902045449	0.05621199124795455	Czechia
1162	47	1999	0.055760916	0.762428880357609	0.001577761418971957	0.05418315416102804	Czechia
1163	47	2000	0.054387099	0.767766159168669	0.001577537711368415	0.05280956094863159	Czechia
1164	47	2001	0.05309136	0.772167239650309	0.001582696535166661	0.05150866310483334	Czechia
1165	47	2002	0.051281933	0.776927934062507	0.001578466646260864	0.04970346669373914	Czechia
1166	47	2003	0.052938353	0.782448081111072	0.001586182131067956	0.05135217086893205	Czechia
1167	47	2004	0.051329496	0.787126404974676	0.001583190229603956	0.04974630547039604	Czechia
1168	47	2005	0.049997882	0.79133394820415	0.001585943478229162	0.04841193884177084	Czechia
1169	47	2006	0.046805476	0.794922783687463	0.001583774917321423	0.04522170133267858	Czechia
1170	47	2007	0.044795518	0.798254117717088	0.001584262601028032	0.04321125514897197	Czechia
1171	47	2008	0.043492781	0.8017648456328	0.001585578889782603	0.0419072025302174	Czechia
1172	47	2009	0.042031637	0.804962224676367	0.001581417854326919	0.04045021884567308	Czechia
1173	47	2010	0.041805661	0.808747327653098	0.001585469735742569	0.04022019142425743	Czechia
1174	47	2011	0.043118022	0.812054784320429	0.001582401330315785	0.04153562093968421	Czechia
1175	47	2012	0.044121185	0.814230401372392	0.001583489339905655	0.04253769603009435	Czechia
1176	47	2013	0.042699	0.815615361108922	0.00157563826670454	0.04112336126329546	Czechia
1177	47	2014	0.040598379	0.816227257169909	0.001583416438620685	0.03901496301137931	Czechia
1178	47	2015	0.039577725	0.816564684423948	0.001582224805365848	0.03799550012463415	Czechia
1179	47	2016	0.037803823	0.817153025533518	0.001584093865130431	0.03621972915486957	Czechia
1180	47	2017	0.03797435	0.819067680353287	0.001581531202692301	0.03639281837730769	Czechia
1181	47	2018	0.03849351	0.822034486079137	0.001582499047894731	0.03691101075210527	Czechia
1182	47	2019	0.03489222	0.824784472798171	0.001584795404705878	0.03330742443529412	Czechia
1183	47	2020	0.033381858	0.82662663116323	0.001586210446724133	0.03179564801327586	Czechia
1184	47	2021	0.034345818	0.828450433122785	0.001579365781531526	0.03276645267846847	Czechia
1185	48	1990	0.106842885	0.649419990664883	0.001580277922643673	0.1052626066173563	Hungary
1186	48	1991	0.113233583	0.653707154681922	0.001582548050891084	0.1116510346391089	Hungary
1187	48	1992	0.115399688	0.660382905455002	0.001586954473571424	0.1138127333564286	Hungary
1188	48	1993	0.114382391	0.667543556201878	0.001580196864027772	0.1128021941359722	Hungary
1189	48	1994	0.116248487	0.675051406249796	0.001578709245631063	0.1146697775543689	Hungary
1190	48	1995	0.110658143	0.683186411756315	0.001591415886538458	0.1090667274734615	Hungary
1191	48	1996	0.101785072	0.690883333624564	0.001582864016499995	0.1002022078635	Hungary
1192	48	1997	0.096557631	0.697935513627811	0.001580373071300808	0.09497725751869919	Hungary
1193	48	1998	0.097224621	0.704202719984894	0.001580495055046724	0.09564412549495328	Hungary
1194	48	1999	0.099322419	0.709980626709343	0.001584144189252331	0.09773827499074766	Hungary
1195	48	2000	0.092552907	0.71580528057596	0.001579425497722767	0.09097348123227723	Hungary
1196	48	2001	0.092301193	0.722099055327699	0.001587077219120874	0.09071411591087912	Hungary
1197	48	2002	0.092018745	0.7283845957697	0.001591099628586952	0.09042764584141305	Hungary
1198	48	2003	0.08953912576999999	0.734450657925147	0.001582426952916661	0.08795669881708333	Hungary
1199	48	2004	0.08635444603999999	0.740099974680479	0.001589052383333329	0.08476539365666666	Hungary
1200	48	2005	0.087971554	0.745356806381464	0.001584908586238526	0.08638664511376147	Hungary
1201	48	2006	0.084135468	0.750515380971436	0.001587014419213478	0.08254845363078651	Hungary
1202	48	2007	0.082891637	0.754942942046377	0.001580448680909085	0.08131118811909091	Hungary
1203	48	2008	0.079720356	0.75931746766686	0.001587842107068961	0.07813251371293105	Hungary
1204	48	2009	0.080992508	0.763563686880312	0.001588117955876285	0.07940439016412372	Hungary
1205	48	2010	0.081602563	0.767328649261652	0.001582040227804873	0.08002052291219512	Hungary
1206	48	2011	0.078985147	0.769701942198238	0.001588459190363632	0.07739668755963637	Hungary
1207	48	2012	0.078026015	0.770784245285382	0.001585200307499996	0.07644081430250001	Hungary
1208	48	2013	0.075960565	0.77156169789519	0.001590069771359219	0.07437049500864079	Hungary
1209	48	2014	0.07385236341000001	0.772575045716759	0.001583646972941171	0.07226871643705884	Hungary
1210	48	2015	0.071815219	0.774047382518708	0.00158189008202127	0.07023332900797873	Hungary
1211	48	2016	0.071208784	0.776150305326983	0.001584048599999995	0.069624736	Hungary
1212	48	2017	0.07095127264000001	0.779116417184348	0.001582212525299995	0.06936906011470001	Hungary
1213	48	2018	0.070975634	0.782083661193681	0.00158783718513043	0.06938779686486957	Hungary
1214	48	2019	0.07535898	0.784910308752534	0.001580421916831677	0.07377855826316831	Hungary
1215	48	2020	0.073810684	0.787620389699141	0.001586961038999995	0.072223723	Hungary
1216	48	2021	0.07355555937000001	0.790754768173338	0.001585747780297024	0.07196981158970299	Hungary
1217	49	1990	0.064618952	0.60902609384517	0.001587444128191484	0.06303150749180852	North Macedonia
1218	49	1991	0.06452094	0.611337452940336	0.001581167965824171	0.06293977158417584	North Macedonia
1219	49	1992	0.068424394	0.612708856229581	0.001587534830490191	0.0668368591295098	North Macedonia
1220	49	1993	0.070720322	0.613195098529578	0.001589844729673908	0.06913047684032608	North Macedonia
1221	49	1994	0.070507262	0.614362905009181	0.001582181549528297	0.0689250806504717	North Macedonia
1222	49	1995	0.072385033	0.616994877821318	0.001588043740099996	0.0707969895099	North Macedonia
1223	49	1996	0.07303382228000001	0.620944017369103	0.001581869059245277	0.07145195322075473	North Macedonia
1224	49	1997	0.073126233	0.626223811356564	0.00158277324555555	0.07154345974444445	North Macedonia
1225	49	1998	0.074565074	0.632059410181692	0.001584625755142851	0.07298044825485714	North Macedonia
1226	49	1999	0.073233734	0.63668725909008	0.001578229745196072	0.07165550438480393	North Macedonia
1227	49	2000	0.070521817	0.641651242944231	0.001578997093553714	0.06894281987644628	North Macedonia
1228	49	2001	0.07102214260999999	0.648049675806335	0.001586629483495141	0.06943551312650485	North Macedonia
1229	49	2002	0.072809758	0.655398790077733	0.001580142876666662	0.07122961481333334	North Macedonia
1230	49	2003	0.071523989	0.663408891257403	0.001584604881043474	0.06993938417895652	North Macedonia
1231	49	2004	0.068509894	0.671237520250547	0.001580139372291662	0.06692975496770834	North Macedonia
1232	49	2005	0.069189759	0.678047272834883	0.001581417122525247	0.06760834159747475	North Macedonia
1233	49	2006	0.071816658	0.684044336465219	0.001581129868854161	0.07023552773114584	North Macedonia
1234	49	2007	0.07083683	0.689729480929241	0.001590541211212116	0.06924628829878789	North Macedonia
1235	49	2008	0.068107034	0.695376955204976	0.001586623795176466	0.06652041069482353	North Macedonia
1236	49	2009	0.069638528	0.700453052486829	0.001583731903177566	0.06805479564682243	North Macedonia
1237	49	2010	0.069084851	0.705589323990971	0.001583816813711335	0.06750103393628866	North Macedonia
1238	49	2011	0.067712338	0.710592520608989	0.001581665539021733	0.06613067251097826	North Macedonia
1239	49	2012	0.067594642	0.715173147623766	0.001582998735858581	0.06601164345414141	North Macedonia
1240	49	2013	0.067714374	0.719671149159541	0.001581053635999995	0.066133321	North Macedonia
1241	49	2014	0.069019838	0.724089588503488	0.00158034646447368	0.06743949121552632	North Macedonia
1242	49	2015	0.067939872	0.728603773495479	0.00158849565350515	0.06635137662649485	North Macedonia
1243	49	2016	0.06873739734999999	0.733173624358204	0.001593685302727269	0.06714371204727272	North Macedonia
1244	49	2017	0.06562525	0.737339955393252	0.00157744293545454	0.06404780665454546	North Macedonia
1245	49	2018	0.06579754	0.741334369868002	0.001592345876489358	0.06420519362351064	North Macedonia
1246	49	2019	0.06425313116999999	0.74519356873628	0.00159140865978723	0.06266172251021276	North Macedonia
1247	49	2020	0.061415674	0.747849899969173	0.001579369747727267	0.05983630464227273	North Macedonia
1248	49	2021	0.06071961	0.750629703270047	0.001585224842840904	0.05913438562715909	North Macedonia
1249	50	1990	0.080375676	0.674225719793669	0.001584902969895828	0.07879077311010417	Montenegro
1250	50	1991	0.081437174	0.674305722529628	0.001586444827523805	0.07985072946247619	Montenegro
1251	50	1992	0.08231881501999999	0.672664771832277	0.001586457688207543	0.08073235733179245	Montenegro
1252	50	1993	0.083490978	0.668665719204089	0.001577179000760864	0.08191379874923914	Montenegro
1253	50	1994	0.08464793	0.665011931002947	0.001582468935888884	0.08306546110411112	Montenegro
1254	50	1995	0.088178643	0.662765437115331	0.001580447024206344	0.08659819602579366	Montenegro
1255	50	1996	0.08938366461000001	0.663414768746409	0.001583478320749995	0.08780018628925002	Montenegro
1256	50	1997	0.092137428	0.665542031695028	0.001584682296111106	0.09055274529388889	Montenegro
1257	50	1998	0.092209313	0.669024770846263	0.001585169551142853	0.09062414357885715	Montenegro
1258	50	1999	0.089612171	0.672096102691543	0.001584731948947364	0.08802743867105264	Montenegro
1259	50	2000	0.08964962	0.677306850284635	0.001583562311999995	0.08806605752800001	Montenegro
1260	50	2001	0.091800044	0.683433454098582	0.00158105110849056	0.09021899242150944	Montenegro
1261	50	2002	0.092426993	0.68993948313756	0.001580715616458328	0.09084627780354168	Montenegro
1262	50	2003	0.093206005	0.696517506230494	0.001581503277499994	0.09162450153250001	Montenegro
1263	50	2004	0.093156665	0.702998276030296	0.001583318969651157	0.09157334581034884	Montenegro
1264	50	2005	0.093916991	0.709065464700775	0.001587315155408159	0.09232967590459183	Montenegro
1265	50	2006	0.092099736	0.715459074033141	0.001586607053333329	0.09051312929666668	Montenegro
1266	50	2007	0.08798978542000001	0.722503939575403	0.001589546443124996	0.08640023897687502	Montenegro
1267	50	2008	0.084193309	0.729981755712811	0.001587715464347821	0.08260559340565217	Montenegro
1268	50	2009	0.083232396	0.736538925645409	0.001591171942340421	0.08164122387765958	Montenegro
1269	50	2010	0.08232363585000001	0.743347873367499	0.001584578472727267	0.08073905737727274	Montenegro
1270	50	2011	0.080244244	0.750080328162275	0.001581682708974354	0.07866256131102564	Montenegro
1271	50	2012	0.078162447	0.755578379953158	0.001587206932705878	0.07657523986729411	Montenegro
1272	50	2013	0.077854739	0.760886907477753	0.001583729943645829	0.07627100901635417	Montenegro
1273	50	2014	0.078944019	0.765776526527122	0.001583441894090904	0.0773605766259091	Montenegro
1274	50	2015	0.076820713	0.770561277708901	0.001579736056404488	0.07524097650359551	Montenegro
1275	50	2016	0.078237789	0.775200770239438	0.001577355649259253	0.07666043356074075	Montenegro
1276	50	2017	0.079756613	0.779764631848314	0.001581704897596149	0.07817490800240384	Montenegro
1277	50	2018	0.08000235074999999	0.784408971391706	0.001583927999299995	0.0784184227507	Montenegro
1278	50	2019	0.083217189	0.789026903095641	0.001577629086867464	0.08163955941313253	Montenegro
1279	50	2020	0.082452145	0.792554392852858	0.001590720111052627	0.08086142509894736	Montenegro
1280	50	2021	0.075939596	0.795800584021403	0.001584444528426961	0.07435515108157303	Montenegro
1281	51	1990	0.095359216	0.62722788770829	0.001583021822169806	0.09377619417783019	Poland
1282	51	1991	0.097919296	0.63267147050056	0.001585116776249995	0.09633417959375001	Poland
1283	51	1992	0.098958222	0.64066179337278	0.00158028557127118	0.09737793615872882	Poland
1284	51	1993	0.095643804	0.648950499724012	0.001582527978599994	0.0940612760314	Poland
1285	51	1994	0.097030556	0.658010514323026	0.001577942874024384	0.09545261334597561	Poland
1286	51	1995	0.099331941	0.666678866524195	0.001583376154905656	0.09774856465509435	Poland
1287	51	1996	0.092259009	0.674378829090982	0.001582147197870365	0.09067686132212964	Poland
1288	51	1997	0.091191731	0.682587612300048	0.001587182053861381	0.08960454904613863	Poland
1289	51	1998	0.08840100319000001	0.690805670678968	0.001577621810795449	0.08682338137920456	Poland
1290	51	1999	0.08757918568999999	0.6985360555797	0.001579342438198193	0.0859998432518018	Poland
1291	51	2000	0.08222776897999999	0.706662051990276	0.001580305768399995	0.08064746321159999	Poland
1292	51	2001	0.080589214	0.714831304495085	0.001579871012474222	0.07900934256752577	Poland
1293	51	2002	0.078249992	0.722009458087754	0.001587921146730765	0.07666207096326924	Poland
1294	51	2003	0.07410282776999999	0.728155253652566	0.001584366083218386	0.07251846168678161	Poland
1295	51	2004	0.076214282	0.733673191846001	0.00158157013523364	0.07463271196476637	Poland
1296	51	2005	0.076393031	0.738428766593663	0.00158221897747663	0.07481081180252337	Poland
1297	51	2006	0.07725508254999999	0.742363708580365	0.001583936752777773	0.07567114579722221	Poland
1298	51	2007	0.074949633	0.746008817400637	0.001585857770099005	0.073363775239901	Poland
1299	51	2008	0.07092971	0.750521426475047	0.001581419801304344	0.06934829035869566	Poland
1300	51	2009	0.068327222	0.756427378476364	0.001582201975402294	0.0667450195345977	Poland
1301	51	2010	0.06511022	0.763184973687688	0.001586599075090904	0.0635236213249091	Poland
1302	51	2011	0.062405272	0.769407164213607	0.001585196627666662	0.06082007580233333	Poland
1303	51	2012	0.062124617	0.774680767244991	0.001589948831313127	0.06053466776868688	Poland
1304	51	2013	0.06306231	0.779434257316854	0.001582912768725485	0.06147939723127451	Poland
1305	51	2014	0.061310903	0.783682368684721	0.001586164529626163	0.05972473860037383	Poland
1306	51	2015	0.063164472	0.78744534315882	0.001582110167663546	0.06158236202233645	Poland
1307	51	2016	0.06306822097999999	0.790651014611623	0.00158275602494949	0.0614854649550505	Poland
1308	51	2017	0.062453189	0.79453034463794	0.001586103596057688	0.06086708532394231	Poland
1309	51	2018	0.061352939	0.79947898187813	0.001583428790932198	0.0597695098790678	Poland
1310	51	2019	0.057955428	0.804791331675008	0.001584852429183669	0.05637057537081634	Poland
1311	51	2020	0.05678138	0.808795317506383	0.001582314973879305	0.0551990648061207	Poland
1312	51	2021	0.056838128	0.812042808667712	0.00158004689100917	0.05525808139899083	Poland
1313	52	1990	0.102010915	0.619298862250078	0.001577666938352935	0.1004332476616471	Romania
1314	52	1991	0.103476052	0.626795627433335	0.001589066105377354	0.1018869854146226	Romania
1315	52	1992	0.111898103	0.630475081501162	0.001587565865344822	0.1103105374646552	Romania
1316	52	1993	0.116052394	0.633801422118109	0.001583276061456306	0.1144691179885437	Romania
1317	52	1994	0.116979087	0.638371931788576	0.001593821396695647	0.1153852655333044	Romania
1318	52	1995	0.119091305	0.643718879089372	0.001583331630416661	0.1175079728695833	Romania
1319	52	1996	0.119326957	0.648104195492848	0.001583989519805819	0.1177429671501942	Romania
1320	52	1997	0.116738038	0.651225576178548	0.001588040513058819	0.1151499972169412	Romania
1321	52	1998	0.106257112	0.654927768840234	0.001582289660851059	0.1046748223791489	Romania
1322	52	1999	0.095134075	0.65954484605753	0.001583030994399995	0.09355104369560001	Romania
1323	52	2000	0.088884567	0.66529434615185	0.001580407889999995	0.087304159	Romania
1324	52	2001	0.087721201	0.672020166603488	0.001578791115510199	0.0861424102544898	Romania
1325	52	2002	0.088763075	0.678297416747085	0.00158244384555555	0.08718063111444445	Romania
1326	52	2003	0.092267181	0.68407492928742	0.001585039698452376	0.09068214147154763	Romania
1327	52	2004	0.08804366	0.690417054639929	0.001579657588119652	0.08646400192188035	Romania
1328	52	2005	0.08872233511000001	0.694998949594957	0.001586394767959179	0.08713594034204084	Romania
1329	52	2006	0.08804239410999999	0.699490765699603	0.001583374463548382	0.08645901964645161	Romania
1330	52	2007	0.086211352	0.704523726685579	0.001586123989523804	0.0846252283204762	Romania
1331	52	2008	0.08584078416999999	0.710757127721139	0.001582929631477268	0.08425785453852272	Romania
1332	52	2009	0.086152096	0.717445122377497	0.001581266146339281	0.08457082945366072	Romania
1333	52	2010	0.083786738	0.723891348732225	0.001581064432452824	0.08220567320754717	Romania
1334	52	2011	0.08057299547999999	0.729018272021873	0.001583892977529407	0.07898910250247058	Romania
1335	52	2012	0.081190915	0.73389248238628	0.001585648290350872	0.07960526700964912	Romania
1336	52	2013	0.078776261	0.737880472910291	0.001584193386764701	0.0771920674432353	Romania
1337	52	2014	0.083061762	0.740395466703106	0.001577274753548382	0.08148448727645162	Romania
1338	52	2015	0.082468001	0.743473529634312	0.001585268922718442	0.08088273225728156	Romania
1339	52	2016	0.08378308	0.747058709528536	0.001584341840183481	0.08219873794981652	Romania
1340	52	2017	0.08458298	0.751117366992228	0.001587260728173072	0.08299571942182693	Romania
1341	52	2018	0.082957349	0.755533333480467	0.001585371118478256	0.08137197749152174	Romania
1342	52	2019	0.082310223	0.760283970607593	0.001580177439583328	0.08073004535041667	Romania
1343	52	2020	0.081424434	0.764276444363666	0.001583626451637926	0.07984080802836208	Romania
1344	52	2021	0.08164263003000001	0.768453864365965	0.001582504618787873	0.08006012541121214	Romania
1345	53	1990	0.077037186	0.630511019536119	0.001586894108080803	0.0754502917719192	Serbia
1346	53	1991	0.077618023	0.638016934037528	0.001584482296336629	0.07603354095366337	Serbia
1347	53	1992	0.079569207	0.641971993828041	0.001584561787241374	0.07798464567275863	Serbia
1348	53	1993	0.082636927	0.642096034424249	0.001584060342478627	0.08105286681752137	Serbia
1349	53	1994	0.08436726577999999	0.642223220931048	0.001589546153222218	0.08277771962677777	Serbia
1350	53	1995	0.08740646	0.642739671389532	0.001583826505368416	0.08582263389463159	Serbia
1351	53	1996	0.089656487	0.644846417030162	0.001581597318048775	0.08807488922195122	Serbia
1352	53	1997	0.091648097	0.64716209445227	0.001587102032065212	0.09006099513793478	Serbia
1353	53	1998	0.08454858230000001	0.65024598899818	0.001586682358717944	0.08296189994128206	Serbia
1354	53	1999	0.084425918	0.655534174135398	0.001581580896140345	0.08284433731385966	Serbia
1355	53	2000	0.088323012	0.660752800457895	0.001583562264495408	0.0867394501855046	Serbia
1356	53	2001	0.084809603	0.665407334806451	0.001578619257291661	0.08323098373270833	Serbia
1357	53	2002	0.081895785	0.671511071572143	0.00158264944228813	0.08031313602771187	Serbia
1358	53	2003	0.08305341397999999	0.678334928718905	0.001579910183461533	0.08147350379653846	Serbia
1359	53	2004	0.083149811	0.686819841842618	0.001587598359897954	0.08156221272010204	Serbia
1360	53	2005	0.082134697	0.69609756790601	0.001591965307075467	0.08054273206292453	Serbia
1361	53	2006	0.080441491	0.704945018093173	0.001582955377499995	0.0788585355625	Serbia
1362	53	2007	0.07896043129000001	0.713242304525204	0.001584641656666662	0.07737578963333334	Serbia
1363	53	2008	0.075281	0.721505305994409	0.001587656914333328	0.07369334338566667	Serbia
1364	53	2009	0.071655982	0.729965595799672	0.001585782438627446	0.07007019996137255	Serbia
1365	53	2010	0.068622174	0.740091311255812	0.001587195008111107	0.06703497882188889	Serbia
1366	53	2011	0.06709539574000001	0.750072761758797	0.001581597448585854	0.06551379829141415	Serbia
1367	53	2012	0.064532473	0.757105082	0.001582022899799994	0.0629504505202	Serbia
1368	53	2013	0.063083888	0.762170908106883	0.001582756518727267	0.06150113115127274	Serbia
1369	53	2014	0.0624297	0.766043091132074	0.001583293116105258	0.06084640670389474	Serbia
1370	53	2015	0.063518113	0.769842222617687	0.001584333259887636	0.06193377924011237	Serbia
1371	53	2016	0.061939944	0.773654077278106	0.00157866676068965	0.06036127759931035	Serbia
1372	53	2017	0.063290558	0.777460384270565	0.001582693426470583	0.06170786438352941	Serbia
1373	53	2018	0.060824145	0.781494973790012	0.001583109900190471	0.05924103500980953	Serbia
1374	53	2019	0.06163522	0.785768300182747	0.001588510884899995	0.06004670957510001	Serbia
1375	53	2020	0.064110293	0.789183332686432	0.001583532323820219	0.06252676052617978	Serbia
1376	53	2021	0.060456129	0.792416293685483	0.001582902654150938	0.05887322660584906	Serbia
1377	54	1990	0.104579805	0.653853505137647	0.001585471652166662	0.1029943336178333	Slovakia
1378	54	1991	0.101632955	0.658731402179317	0.001586037208899078	0.1000469181711009	Slovakia
1379	54	1992	0.099726971	0.665830110587888	0.001582513242920348	0.09814445778707966	Slovakia
1380	54	1993	0.095783299	0.67596793706605	0.001586887957070702	0.0941964114829293	Slovakia
1381	54	1994	0.090938479	0.688136476595487	0.001578429768252422	0.08936004916174757	Slovakia
1382	54	1995	0.091637187	0.697476536273994	0.001584089404249995	0.09005309798575001	Slovakia
1383	54	1996	0.086796301	0.704405003157211	0.001587269421249995	0.08520903186875001	Slovakia
1384	54	1997	0.08641044370999999	0.711513209633452	0.001585817816792447	0.08482462589320755	Slovakia
1385	54	1998	0.08577783886000001	0.719058766219034	0.001581653051717167	0.08419618580828285	Slovakia
1386	54	1999	0.081276995	0.726144172630556	0.001575807530776693	0.0797011875992233	Slovakia
1387	54	2000	0.07822327	0.734046240313494	0.001586554430192303	0.0766367152798077	Slovakia
1388	54	2001	0.07581266	0.741392553570632	0.001586789821789468	0.07422587050821053	Slovakia
1389	54	2002	0.073592711	0.746791141582656	0.001583772091466662	0.07200893903853334	Slovakia
1390	54	2003	0.07237139	0.75116726952438	0.001581401321046507	0.0707899882389535	Slovakia
1391	54	2004	0.068749406	0.755836693705671	0.00158574225244444	0.06716366353755555	Slovakia
1392	54	2005	0.069803063	0.761724185107018	0.001582746480101005	0.068220316749899	Slovakia
1393	54	2006	0.068166377	0.767673036224795	0.00158455786191489	0.06658181895808511	Slovakia
1394	54	2007	0.06820712988000001	0.772914152845047	0.001581391326262621	0.0666257385537374	Slovakia
1395	54	2008	0.067276197	0.777197399879439	0.001585890034495408	0.06569030695550458	Slovakia
1396	54	2009	0.063919193	0.781052260265285	0.001584907045113632	0.06233428587488637	Slovakia
1397	54	2010	0.060735157	0.786254422327679	0.001582602500183482	0.05915255418981652	Slovakia
1398	54	2011	0.059469432	0.791465382423228	0.001578956912473113	0.05789047520752689	Slovakia
1399	54	2012	0.058228871	0.795456215611276	0.00157845796073394	0.05665041270926606	Slovakia
1400	54	2013	0.056535066	0.797903722940591	0.001579356442058818	0.05495570949794118	Slovakia
1401	54	2014	0.056277794	0.799618796308309	0.001585889344578308	0.05469190445542169	Slovakia
1402	54	2015	0.05591740364999999	0.800394179928449	0.001583149258053092	0.0543342543919469	Slovakia
1403	54	2016	0.053891936	0.800878210489993	0.001581168924938266	0.05231076676506173	Slovakia
1404	54	2017	0.054776667	0.802277316569847	0.001582094800408158	0.05319457245959185	Slovakia
1405	54	2018	0.05607442958999999	0.804357302109054	0.001577601045483866	0.05449682854451612	Slovakia
1406	54	2019	0.054658372	0.80644845685688	0.001583469048495569	0.05307490253150443	Slovakia
1407	54	2020	0.053110852	0.80830596588062	0.001587018495918363	0.05152383399408163	Slovakia
1408	54	2021	0.054402131	0.810610529921693	0.001579169136134448	0.05282296211386555	Slovakia
1409	55	1990	0.062746358	0.727463928368452	0.001580697353983046	0.06116566093601696	Slovenia
1410	55	1991	0.065249818	0.732666985968602	0.001585775997422675	0.06366404178257733	Slovenia
1411	55	1992	0.062950153	0.737391551733707	0.001583144259999995	0.061367008	Slovenia
1412	55	1993	0.062629612	0.741774171511168	0.001583900339801975	0.06104571137019803	Slovenia
1413	55	1994	0.062504278	0.746234861332899	0.001580181739801975	0.06092409612019802	Slovenia
1414	55	1995	0.060310565	0.750994974989173	0.001585414731927706	0.05872515028807229	Slovenia
1415	55	1996	0.05909058408999999	0.756348987126594	0.001582812290543473	0.05750777179945651	Slovenia
1416	55	1997	0.06089916	0.762275291907702	0.001585495809611646	0.05931366439038836	Slovenia
1417	55	1998	0.05899140832000001	0.767728525502705	0.001587158073124995	0.05740425024687501	Slovenia
1418	55	1999	0.055153541	0.773236192288015	0.001584642462065213	0.05356889810793479	Slovenia
1419	55	2000	0.05675870416999999	0.779578009745196	0.001588531387419351	0.05517017278258064	Slovenia
1420	55	2001	0.057273329	0.786240775635761	0.001583664820092588	0.05568966443990741	Slovenia
1421	55	2002	0.05205856	0.791805569443613	0.001587675610421048	0.05047088427957895	Slovenia
1422	55	2003	0.052429403	0.796371530737719	0.001587063685595233	0.05084233937440476	Slovenia
1423	55	2004	0.050214915	0.800962240122577	0.001587390683877547	0.04862752466612245	Slovenia
1424	55	2005	0.045743869	0.805601248185604	0.0015881226467647	0.0441557464832353	Slovenia
1425	55	2006	0.046759994	0.809708595222897	0.001587989784680846	0.04517200450531916	Slovenia
1426	55	2007	0.043996444	0.813006319197598	0.001579253941445778	0.04241719014855422	Slovenia
1427	55	2008	0.041054912	0.816347250277984	0.001576259993626367	0.03947865197637364	Slovenia
1428	55	2009	0.03790043759999999	0.818878560380979	0.001591405390322576	0.03630903220967741	Slovenia
1429	55	2010	0.037756017	0.82117848598052	0.001583131844628093	0.03617288558537191	Slovenia
1430	55	2011	0.035238275	0.823023560855118	0.00158087167663461	0.03365740329336539	Slovenia
1431	55	2012	0.034166629	0.824336562677773	0.001583668400882348	0.03258296072911766	Slovenia
1432	55	2013	0.032545186	0.825826275074906	0.001589705008971957	0.03095548095102804	Slovenia
1433	55	2014	0.029365259	0.827799245827941	0.001586112852962958	0.02777914612703704	Slovenia
1434	55	2015	0.03406448880999999	0.829837070735453	0.001582600927326727	0.03248188788267326	Slovenia
1435	55	2016	0.035950047	0.831367915132541	0.001581433272621354	0.03436861358737864	Slovenia
1436	55	2017	0.037134549	0.833038139449118	0.001583590943809519	0.03555095815619048	Slovenia
1437	55	2018	0.03293784	0.835472480610787	0.001587043199489791	0.03135079677051021	Slovenia
1438	55	2019	0.032704262	0.838266782297842	0.001584333169374996	0.031119929020625	Slovenia
1439	55	2020	0.029677003	0.840373845574037	0.00158386159864197	0.02809314113135803	Slovenia
1440	55	2021	0.030238079	0.842430731281465	0.001583639192530115	0.02865443991746989	Slovenia
1441	57	1990	0.083227352	0.622446576329452	0.001589565820505046	0.08163778577949496	Belarus
1442	57	1991	0.090465565	0.627038266774523	0.001588003732179482	0.08887756134782052	Belarus
1443	57	1992	0.096689382	0.632891737136784	0.001580952031058818	0.09510843018894118	Belarus
1444	57	1993	0.102675383	0.639394169351269	0.001582851974485976	0.101092531065514	Belarus
1445	57	1994	0.098927169	0.64465278058669	0.001584360924722217	0.09734280835527778	Belarus
1446	57	1995	0.095280467	0.648959503797064	0.001587026098348619	0.09369344077165138	Belarus
1447	57	1996	0.097939474	0.652855220750827	0.00159103455288461	0.09634843924711539	Belarus
1448	57	1997	0.10296752	0.655627296459504	0.001580405041916662	0.1013871147180833	Belarus
1449	57	1998	0.105048011	0.657246466657203	0.001584737382903221	0.1034632739170968	Belarus
1450	57	1999	0.09631256	0.660171009515746	0.001580217285765761	0.09473234256423424	Belarus
1451	57	2000	0.079698446	0.664705822252137	0.001581583653069301	0.07811686188693069	Belarus
1452	57	2001	0.085879748	0.671333268854148	0.00157788471971428	0.08430186349028572	Belarus
1453	57	2002	0.084666077	0.678121782135605	0.001588960087261901	0.08307711716273809	Belarus
1454	57	2003	0.076649953	0.68486855613275	0.001580453012909086	0.07506949973709091	Belarus
1455	57	2004	0.06880621976000001	0.692502135029653	0.001580060726822425	0.06722615903317758	Belarus
1456	57	2005	0.064898414	0.698985482904355	0.001589731183793099	0.06330868306620689	Belarus
1457	57	2006	0.06449926613000001	0.705119102674127	0.00158110269383928	0.06291816343616073	Belarus
1458	57	2007	0.061540981	0.711496561875696	0.001585264108717944	0.05995571694128205	Belarus
1459	57	2008	0.05911176806000001	0.719120871487284	0.001589385201470584	0.05752238285852943	Belarus
1460	57	2009	0.059429165	0.727292783613496	0.001582806876626501	0.0578463585733735	Belarus
1461	57	2010	0.060685314	0.734954626211817	0.001585920327127655	0.05909939338287235	Belarus
1462	57	2011	0.063843414	0.739504325946655	0.001582038044999995	0.062261376	Belarus
1463	57	2012	0.05516460035999999	0.743468837307909	0.001584703391545449	0.05357989696845454	Belarus
1464	57	2013	0.054572874	0.748529322885796	0.001585413941599995	0.05298745961840001	Belarus
1465	57	2014	0.05102409930000001	0.753511479851413	0.001585284906956517	0.04943881439304349	Belarus
1466	57	2015	0.045901833	0.758205742923593	0.001578731845779811	0.04432310093422018	Belarus
1467	57	2016	0.04711814	0.764328221802501	0.001583599172705877	0.04553454072729413	Belarus
1468	57	2017	0.049538548	0.771131465670885	0.001586532907757006	0.047952015192243	Belarus
1469	57	2018	0.05117974303999999	0.776568956673705	0.001585230586813182	0.04959451245318681	Belarus
1470	57	2019	0.05145157543999999	0.780508018535969	0.001583066604456516	0.04986850883554347	Belarus
1471	57	2020	0.051041508	0.782381564892966	0.001586422181413039	0.04945508614858696	Belarus
1472	57	2021	0.049858086	0.784484710906639	0.001580412749599994	0.04827767290040001	Belarus
1473	58	1990	0.069579763	0.674967632130919	0.001580093494343429	0.06799966968565657	Estonia
1474	58	1991	0.071977478	0.685223089296634	0.001580938955648143	0.07039653876435185	Estonia
1475	58	1992	0.069658044	0.695586673779285	0.00158873023036144	0.06806931386963856	Estonia
1476	58	1993	0.073326078	0.703693149995024	0.001574365184245277	0.07175171252575473	Estonia
1477	58	1994	0.076073588	0.708456180899464	0.001582928686203698	0.0744906593137963	Estonia
1478	58	1995	0.067605323	0.713172725189506	0.001584332169052627	0.06602099084094737	Estonia
1479	58	1996	0.058844598	0.718813024217038	0.001582380703699994	0.0572622170563	Estonia
1480	58	1997	0.056721719	0.724652439639785	0.001583595882474221	0.05513812306752578	Estonia
1481	58	1998	0.05791061637999999	0.729027035230187	0.001582770890540535	0.05632784548945945	Estonia
1482	58	1999	0.050213981	0.733250616186121	0.001592984888715592	0.04862099642128441	Estonia
1483	58	2000	0.045552935	0.739713154351944	0.001577704731546385	0.04397522986845361	Estonia
1484	58	2001	0.044997537	0.746602207163017	0.001583655345729161	0.04341388158427083	Estonia
1485	58	2002	0.041632689	0.752629898252246	0.001580110038888884	0.04005257935111112	Estonia
1486	58	2003	0.03706075	0.75781567757793	0.00159095559911392	0.03546979472088609	Estonia
1487	58	2004	0.03621828	0.763223727128029	0.00158297701553571	0.03463530347446429	Estonia
1488	58	2005	0.03381991	0.769112181926314	0.001580791969999994	0.032239118	Estonia
1489	58	2006	0.031881373	0.774451841771662	0.001583783753627447	0.03029758889637256	Estonia
1490	58	2007	0.03124679583999999	0.781074442846485	0.001582688819999995	0.029664107	Estonia
1491	58	2008	0.02736679588999999	0.788598873704278	0.001587910242424237	0.02577888564757575	Estonia
1492	58	2009	0.02569933840999999	0.794728212699059	0.001587029429896901	0.02411230898010309	Estonia
1493	58	2010	0.023046887	0.800829717976428	0.001585933302903221	0.02146095362709678	Estonia
1494	58	2011	0.02272207	0.806633077522166	0.001585630184521734	0.02113643947547826	Estonia
1495	58	2012	0.021983619	0.811109357704526	0.001584975441632648	0.02039864310836735	Estonia
1496	58	2013	0.020227701	0.81488717677447	0.001588854555050501	0.0186388464849495	Estonia
1497	58	2014	0.02071839160999999	0.818770732051979	0.001585887916310675	0.01913250369368932	Estonia
1498	58	2015	0.021210702	0.823221278492715	0.001583457778148142	0.01962724404185186	Estonia
1499	58	2016	0.022290102	0.827364360092018	0.001581718332551015	0.02070838404744899	Estonia
1500	58	2017	0.02140771	0.830975311283378	0.001584877202277223	0.01982283253772278	Estonia
1501	58	2018	0.021711613	0.834566296193434	0.001581231309784941	0.02013038183021506	Estonia
1502	58	2019	0.01991177568999999	0.838573508963879	0.001585098920485433	0.01832667676951456	Estonia
1503	58	2020	0.020420814	0.841817139147138	0.001582243985833328	0.01883857017416667	Estonia
1504	58	2021	0.01912233	0.844917787360624	0.001581332380999995	0.01754099766900001	Estonia
1505	59	1990	0.065329614	0.680193638285329	0.001580667663499994	0.0637489466065	Latvia
1506	59	1991	0.06625506974999999	0.688117297290074	0.001578520949999995	0.064676549	Latvia
1507	59	1992	0.064611774	0.696157035504877	0.001584296440434777	0.06302747769956522	Latvia
1508	59	1993	0.07012063150999999	0.705249855159515	0.001589904973763436	0.06853072653623656	Latvia
1509	59	1994	0.07709149	0.712531352821191	0.001589594677731954	0.07550189573226805	Latvia
1510	59	1995	0.073049261	0.717639459211637	0.001584692540660372	0.07146456835933962	Latvia
1511	59	1996	0.06111882858999999	0.721139537892551	0.001587692347669898	0.0595311362423301	Latvia
1512	59	1997	0.05694365406999999	0.723746580428208	0.001580077342660545	0.05536357672733944	Latvia
1513	59	1998	0.05892423160999999	0.725427335933284	0.001584997106017695	0.0573392345039823	Latvia
1514	59	1999	0.05371672612999999	0.727219684959525	0.001583078053434339	0.05213364807656565	Latvia
1515	59	2000	0.05217906078999999	0.730951448728138	0.001587660809870124	0.05059139998012986	Latvia
1516	59	2001	0.052018751	0.73629419637135	0.001585877868598126	0.05043287270140188	Latvia
1517	59	2002	0.049526652	0.741870440285041	0.001579131071123589	0.04794752135887641	Latvia
1518	59	2003	0.04885064914999999	0.748168161846997	0.001586942430925921	0.04726370671907407	Latvia
1519	59	2004	0.048642664	0.755263211009698	0.001587773490599996	0.0470548907394	Latvia
1520	59	2005	0.048666036	0.761929432669523	0.00158491910391752	0.04708111657608248	Latvia
1521	59	2006	0.045964726	0.768459928850117	0.0015819021188421	0.0443828238811579	Latvia
1522	59	2007	0.045250127	0.776481958669804	0.001585798226249995	0.04366432850375	Latvia
1523	59	2008	0.041947005	0.786324573303851	0.001583837771415089	0.04036316747858491	Latvia
1524	59	2009	0.037109078	0.794504426648315	0.00158492739538461	0.03552415047461539	Latvia
1525	59	2010	0.03599573492999999	0.798171594063957	0.001582194724848479	0.03441354020515151	Latvia
1526	59	2011	0.033024055	0.799080776427927	0.001582713732987008	0.03144134165701299	Latvia
1527	59	2012	0.031836036	0.801026473960894	0.001579323073076917	0.03025671284692308	Latvia
1528	59	2013	0.032956005	0.802660490277978	0.001587593388837204	0.03136841136116279	Latvia
1529	59	2014	0.031095283	0.803721486035489	0.001585843478421048	0.02950944000157895	Latvia
1530	59	2015	0.03005073402999999	0.806985994927815	0.001575660958958327	0.02847507307104167	Latvia
1531	59	2016	0.02994144223999999	0.811463590660605	0.001587006923749996	0.02835443531625	Latvia
1532	59	2017	0.028828711	0.816923118079976	0.001590398456428567	0.02723831250357143	Latvia
1533	59	2018	0.028262867	0.821419809272627	0.001583018260399995	0.0266798486496	Latvia
1534	59	2019	0.025880341	0.824781776742666	0.00158643529038461	0.02429390558961539	Latvia
1535	59	2020	0.026077777	0.827900448409988	0.001584229389523805	0.02449354769047619	Latvia
1536	59	2021	0.02669782548999999	0.830663516299797	0.001582900195287352	0.02511492529471264	Latvia
1537	60	1990	0.071713125	0.668503937884641	0.001584625424859808	0.07012849965514019	Lithuania
1538	60	1991	0.07624408131999999	0.673234120792409	0.001587854482621355	0.07465622683737863	Lithuania
1539	60	1992	0.07406929	0.680992879643758	0.001582431635833327	0.07248685812416668	Lithuania
1540	60	1993	0.081527335	0.687480621018131	0.001581640279904757	0.07994569481009524	Lithuania
1541	60	1994	0.08421894742000001	0.69115165298429	0.001589652613243239	0.08262929480675676	Lithuania
1542	60	1995	0.080413262	0.694734380082166	0.001584336029791661	0.07882892600020834	Lithuania
1543	60	1996	0.070600183	0.698591300871233	0.001587506034687495	0.0690126774253125	Lithuania
1544	60	1997	0.065345736	0.702840949666947	0.001585540056034478	0.06376019609396552	Lithuania
1545	60	1998	0.063116867	0.707468182196716	0.001586009126764701	0.0615308576332353	Lithuania
1546	60	1999	0.058443046	0.712834170940662	0.001582868039915249	0.05686017811008474	Lithuania
1547	60	2000	0.056327817	0.719896959838609	0.001586097177169807	0.05474172011283019	Lithuania
1548	60	2001	0.054406579	0.727133584877313	0.001586517326969692	0.05282006216303031	Lithuania
1549	60	2002	0.050974225	0.733793397915696	0.001574424782749994	0.04939980012725	Lithuania
1550	60	2003	0.050844889	0.741229600875632	0.00158406328401709	0.04926082555598291	Lithuania
1551	60	2004	0.05215746442999999	0.748949762305515	0.001580053722680407	0.05057741070731958	Lithuania
1552	60	2005	0.054480452	0.756352359983789	0.001586467714157298	0.0528939838658427	Lithuania
1553	60	2006	0.054499982	0.763059124350272	0.001585948619166662	0.05291403353083334	Lithuania
1554	60	2007	0.056054952	0.770229638520692	0.001580343044374995	0.054474609295625	Lithuania
1555	60	2008	0.050651398	0.778273711505288	0.001585074747099995	0.0490663233329	Lithuania
1556	60	2009	0.043376003	0.785689739125479	0.001584028719887636	0.04179197456011236	Lithuania
1557	60	2010	0.041997963	0.793364681757828	0.001579331124811315	0.04041863138518868	Lithuania
1558	60	2011	0.041210024	0.800924994333688	0.001586615148207542	0.03962340903179246	Lithuania
1559	60	2012	0.040211165	0.8078270261595	0.001583538475116274	0.03862762606488372	Lithuania
1560	60	2013	0.038496924	0.813219722329104	0.001583712623636359	0.03691321153636364	Lithuania
1561	60	2014	0.035703593	0.817886376021861	0.001586409882903221	0.03411718330709678	Lithuania
1562	60	2015	0.03793305929999999	0.823112629019743	0.001585755867171712	0.03634730343282828	Lithuania
1563	60	2016	0.039553261	0.829303695106582	0.001586462093296698	0.0379667989367033	Lithuania
1564	60	2017	0.03350591337999999	0.8358717398516	0.00158574050306122	0.03192017287693877	Lithuania
1565	60	2018	0.033204935	0.841918910402675	0.001578910763486234	0.03162602413651376	Lithuania
1566	60	2019	0.033748705	0.847906338850069	0.0015861178404878	0.0321625867495122	Lithuania
1567	60	2020	0.03448599294999999	0.85275238761541	0.001584030740918363	0.03290196220908163	Lithuania
1568	60	2021	0.03293675680999999	0.856484049109405	0.001586408939591831	0.03135034787040816	Lithuania
1569	61	1990	0.060864351	0.604251762377742	0.001585117609351847	0.05927923358064816	Republic of Moldova
1570	61	1991	0.06227065801999999	0.607270773865529	0.001588468163274331	0.06068218985672565	Republic of Moldova
1571	61	1992	0.057705964	0.609664558440288	0.001578736839741374	0.05612722678025863	Republic of Moldova
1572	61	1993	0.060024099	0.614152920432239	0.001586139466701026	0.05843795961329897	Republic of Moldova
1573	61	1994	0.067966397	0.617603766824611	0.001582740833908041	0.06638365620609196	Republic of Moldova
1574	61	1995	0.06794469705999999	0.620951321121127	0.001587240287767852	0.06635745677223213	Republic of Moldova
1575	61	1996	0.059521138	0.623113983844076	0.001586363630202015	0.05793477398979798	Republic of Moldova
1576	61	1997	0.05437531818000001	0.624370104753213	0.001584676048199995	0.05279064213180001	Republic of Moldova
1577	61	1998	0.052730794	0.62411676120849	0.001583234865887846	0.05114755864411216	Republic of Moldova
1578	61	1999	0.050041695	0.622834528688654	0.001587937174199995	0.04845375758580001	Republic of Moldova
1579	61	2000	0.04814184179999999	0.622004933502906	0.001585222985520829	0.04655661881447916	Republic of Moldova
1580	61	2001	0.045129591	0.622936409943787	0.001581687353440855	0.04354790331655914	Republic of Moldova
1581	61	2002	0.045161903	0.625874844526255	0.001586311875999995	0.043575592	Republic of Moldova
1582	61	2003	0.043133367	0.629985044767633	0.001590177955578943	0.04154318854442106	Republic of Moldova
1583	61	2004	0.039306411	0.635394821992876	0.001583159947927923	0.03772325109207208	Republic of Moldova
1584	61	2005	0.037456401	0.641530965095913	0.00158912505461538	0.03586727632538462	Republic of Moldova
1585	61	2006	0.036579597	0.647996263561811	0.001583765218539321	0.03499583148146068	Republic of Moldova
1586	61	2007	0.03636398433999999	0.65421585059876	0.001587113399494944	0.03477687094050504	Republic of Moldova
1587	61	2008	0.036441612	0.661046597063232	0.001587139614432984	0.03485447222556701	Republic of Moldova
1588	61	2009	0.036369968	0.666284393801024	0.001578505369175253	0.03479146284082475	Republic of Moldova
1589	61	2010	0.037985183	0.671989615961323	0.001582646790736837	0.03640253599926317	Republic of Moldova
1590	61	2011	0.035674809	0.678004136643775	0.001577387425806446	0.03409742157419356	Republic of Moldova
1591	61	2012	0.036992238	0.682979795888934	0.001584695774742264	0.03540754192525774	Republic of Moldova
1592	61	2013	0.033780039	0.688519174704066	0.001580928853777772	0.03219911038622222	Republic of Moldova
1593	61	2014	0.033878019	0.694104557276994	0.001583931759743584	0.03229408721025642	Republic of Moldova
1594	61	2015	0.033804074	0.699355166217478	0.001582817997979794	0.0322212561720202	Republic of Moldova
1595	61	2016	0.030772294	0.70514454200476	0.001586605827499995	0.02918568852250001	Republic of Moldova
1596	61	2017	0.029555474	0.711206637139458	0.001590697655326082	0.02796477673467392	Republic of Moldova
1597	61	2018	0.030356139	0.717244426652362	0.001586350685853654	0.02876978809414634	Republic of Moldova
1598	61	2019	0.029346623	0.723011647628002	0.00157943353706896	0.02776718957293104	Republic of Moldova
1599	61	2020	0.028685748	0.727710540349217	0.001585685753627447	0.02710006210637255	Republic of Moldova
1600	61	2021	0.02833601757999999	0.732214875427507	0.001579695080434777	0.02675632249956521	Republic of Moldova
1601	62	1990	0.08525976507000001	0.671600578021767	0.001587158678999995	0.083672606	Russian Federation
1602	62	1991	0.084582546	0.680099211484661	0.00158885563518518	0.08299369061481482	Russian Federation
1603	62	1992	0.08883063640000001	0.688068021982768	0.001584379310425527	0.08724625708957448	Russian Federation
1604	62	1993	0.099089499	0.692036194318927	0.001581860710107522	0.09750763865989248	Russian Federation
1605	62	1994	0.100533782	0.694144966076361	0.001586631438640772	0.09894715032135923	Russian Federation
1606	62	1995	0.091972128	0.697854213747881	0.001583893647155958	0.09038823452284404	Russian Federation
1607	62	1996	0.083657655	0.701468230734779	0.001579076056326525	0.08207857904367348	Russian Federation
1608	62	1997	0.074356735	0.703752867289891	0.001578855143627445	0.07277787936637255	Russian Federation
1609	62	1998	0.06793895199000001	0.705198518088381	0.001585374203727268	0.06635357778627274	Russian Federation
1610	62	1999	0.067195113	0.706863537909859	0.001585517610425526	0.06560959509957448	Russian Federation
1611	62	2000	0.06816004784999999	0.708643647769121	0.001578387879782604	0.06658165997021738	Russian Federation
1612	62	2001	0.06400022396999999	0.710570359001004	0.001585048876020403	0.06241517509397959	Russian Federation
1613	62	2002	0.060973646	0.713460956547605	0.00158422044686274	0.05938942603313726	Russian Federation
1614	62	2003	0.05897062843999999	0.718875116049301	0.001589666572903221	0.05738096186709677	Russian Federation
1615	62	2004	0.056072385	0.726305319497695	0.001588936021333329	0.05448344896866667	Russian Federation
1616	62	2005	0.057266954	0.733592776524904	0.00157625034842696	0.05569070377157304	Russian Federation
1617	62	2006	0.050988381	0.740064663588135	0.001584792940952376	0.04940358788904763	Russian Federation
1618	62	2007	0.047037507	0.746191512265979	0.00159165683715789	0.04544584967284211	Russian Federation
1619	62	2008	0.0469469	0.752623243282606	0.001581584608245609	0.04536531558175439	Russian Federation
1620	62	2009	0.043918493	0.757960404689196	0.00157985415171428	0.04233863871828572	Russian Federation
1621	62	2010	0.04453862	0.763320116187813	0.001583769274666661	0.04295485068533333	Russian Federation
1622	62	2011	0.040902658	0.767633587927234	0.001588373550103088	0.03931428436989692	Russian Federation
1623	62	2012	0.03894265830999999	0.77192038427212	0.001581415194252868	0.03736124311574712	Russian Federation
1624	62	2013	0.036784146	0.776526978961411	0.001591828785050501	0.0351923172449495	Russian Federation
1625	62	2014	0.036428761	0.780617524284297	0.001584312721037731	0.03484444822896227	Russian Federation
1626	62	2015	0.035139134	0.784913773964283	0.001587906421264363	0.03355122712873564	Russian Federation
1627	62	2016	0.034275726	0.790330149439335	0.001587612799292924	0.03268811365070708	Russian Federation
1628	62	2017	0.032315145	0.79566948446832	0.001590690603365381	0.03072445426663462	Russian Federation
1629	62	2018	0.032128288	0.800108144129611	0.001584523913981477	0.03054376367601852	Russian Federation
1630	62	2019	0.031556934	0.803658201264112	0.001580458841612898	0.0299764749783871	Russian Federation
1631	62	2020	0.030662216	0.806011474298182	0.001580202468811876	0.02908201322118813	Russian Federation
1632	62	2021	0.029383098	0.808536004906566	0.00158586841574257	0.02779722911425743	Russian Federation
1633	63	1990	0.075297648	0.647461465528387	0.001578667181351346	0.07371898038864866	Ukraine
1634	63	1991	0.080412552	0.651950021194653	0.001592129591122444	0.07882042258887756	Ukraine
1635	63	1992	0.084842451	0.657600333165733	0.001586503218974355	0.08325594784102565	Ukraine
1636	63	1993	0.086356355	0.66286740459174	0.001580874687415724	0.08477548045258428	Ukraine
1637	63	1994	0.08700825588000001	0.665506374866164	0.001587279387029698	0.08542097649297031	Ukraine
1638	63	1995	0.090229461	0.666950166648749	0.001581567695204077	0.08864789377479591	Ukraine
1639	63	1996	0.08975717581999999	0.668104744367524	0.001584286258823525	0.08817288956117647	Ukraine
1640	63	1997	0.08376626	0.669207845755283	0.001581251821782172	0.08218500829821783	Ukraine
1641	63	1998	0.077328076	0.670322300548544	0.001577722673176465	0.07575035360682354	Ukraine
1642	63	1999	0.07713229	0.670642905451183	0.001588137546333329	0.07554415261366668	Ukraine
1643	63	2000	0.074054548	0.671095000943321	0.001585426801919187	0.07246912106808082	Ukraine
1644	63	2001	0.06920316362000001	0.672467819796801	0.001580970838735626	0.06762219278126438	Ukraine
1645	63	2002	0.06584528067999999	0.674543220896083	0.001584365611834857	0.06426091506816514	Ukraine
1646	63	2003	0.062048013	0.678614636476308	0.001583268639099995	0.06046474431090001	Ukraine
1647	63	2004	0.058436275	0.685380936146257	0.001587311160851059	0.05684896360914894	Ukraine
1648	63	2005	0.056486617	0.692023300673985	0.001579792783461533	0.05490682441653846	Ukraine
1649	63	2006	0.051173998	0.698093382536473	0.001585891670576918	0.04958810658942308	Ukraine
1650	63	2007	0.05147319	0.704202307705725	0.001579669036122443	0.04989352070387756	Ukraine
1651	63	2008	0.049779617	0.710980183909559	0.001583426601612898	0.0481961907183871	Ukraine
1652	63	2009	0.044192833	0.716185465482395	0.001578436444408597	0.0426143961955914	Ukraine
1653	63	2010	0.040983138	0.72101987022281	0.001583650359504946	0.03939948796049506	Ukraine
1654	63	2011	0.040025562	0.724891957373533	0.001581463043837204	0.03844409865616279	Ukraine
1655	63	2012	0.03970898	0.728817199844111	0.001585485236141727	0.03812349482385827	Ukraine
1656	63	2013	0.038405717	0.734033572821072	0.00158452371465346	0.03682119279534654	Ukraine
1657	63	2014	0.037005018	0.739883556959807	0.001579074094731177	0.03542594361526882	Ukraine
1658	63	2015	0.03511668090999999	0.743790863159826	0.00158307654350515	0.03353360436649484	Ukraine
1659	63	2016	0.035060243	0.746857988843031	0.001581831893551397	0.0334784112664486	Ukraine
1660	63	2017	0.034463398	0.750593324392773	0.001580686402752288	0.03288271166724771	Ukraine
1661	63	2018	0.03414417	0.754451727274318	0.001581122992924523	0.03256304667707548	Ukraine
1662	63	2019	0.033629313	0.757980081219807	0.001585546013571424	0.03204376733642858	Ukraine
1663	63	2020	0.03110149688999999	0.759929872218543	0.001585494558681314	0.02951600233131868	Ukraine
1664	63	2021	0.030829165	0.760773912846782	0.001590411391951216	0.02923875336804879	Ukraine
1665	66	1990	0.032340909	0.66608191698766	0.001580868380660371	0.03076004102933963	Brunei Darussalam
1666	66	1991	0.031330262	0.671233831388631	0.001585237868035709	0.02974502453196429	Brunei Darussalam
1667	66	1992	0.030140531	0.676702526223706	0.001591426499417471	0.02854910414058253	Brunei Darussalam
1668	66	1993	0.02875116	0.682175439911044	0.001583385853737369	0.02716777434626263	Brunei Darussalam
1669	66	1994	0.026864424	0.68739409348098	0.001586015097613631	0.02527840907238637	Brunei Darussalam
1670	66	1995	0.02583715603999999	0.692471156008533	0.001585976842584264	0.02425117919741572	Brunei Darussalam
1671	66	1996	0.024733236	0.697602233240377	0.001585959194999995	0.023147276	Brunei Darussalam
1672	66	1997	0.023657298	0.702944386203433	0.001579382274999995	0.02207791607500001	Brunei Darussalam
1673	66	1998	0.023173188	0.708630119469791	0.001582682339099995	0.0215905057709	Brunei Darussalam
1674	66	1999	0.022401178	0.714851237118356	0.00159131429025316	0.02080986365974684	Brunei Darussalam
1675	66	2000	0.021593684	0.72155249267874	0.0015806399317647	0.0200130445382353	Brunei Darussalam
1676	66	2001	0.020035569	0.728535069338112	0.001583576419999994	0.01845199280000001	Brunei Darussalam
1677	66	2002	0.018525752	0.735343916434566	0.001580526697565212	0.01694522516243479	Brunei Darussalam
1678	66	2003	0.017858095	0.741578091315293	0.001584154938367342	0.01627394027163266	Brunei Darussalam
1679	66	2004	0.017115526	0.747311714682537	0.00158527419288461	0.01553025217711539	Brunei Darussalam
1680	66	2005	0.016054605	0.752481792632817	0.001577528841111105	0.01447707581888889	Brunei Darussalam
1681	66	2006	0.014987149	0.75731865511743	0.001584496521927706	0.01340265223807229	Brunei Darussalam
1682	66	2007	0.014246073	0.761643128654341	0.001586091800326083	0.01265998071967392	Brunei Darussalam
1683	66	2008	0.013628051	0.765714260433754	0.001586854213232319	0.01204119720676768	Brunei Darussalam
1684	66	2009	0.01321094866999999	0.769601681624648	0.00158344134644444	0.01162750732355555	Brunei Darussalam
1685	66	2010	0.012823754	0.773219221249055	0.00158325802955555	0.01124049631044445	Brunei Darussalam
1686	66	2011	0.012363003	0.776631893191597	0.001581017395999995	0.010781985	Brunei Darussalam
1687	66	2012	0.011723366	0.780216551684601	0.001587757815048539	0.01013560851495146	Brunei Darussalam
1688	66	2013	0.011534386	0.784017040989581	0.001579680119893611	0.009954705680106389	Brunei Darussalam
1689	66	2014	0.011369211	0.787733289361499	0.001589700910404036	0.009779510359595964	Brunei Darussalam
1690	66	2015	0.011116797	0.791367566956237	0.001589861929368417	0.009526935340631582	Brunei Darussalam
1691	66	2016	0.011079871	0.794980772397229	0.001580392131769906	0.009499479108230095	Brunei Darussalam
1692	66	2017	0.010777018	0.798309936375838	0.001580757303974354	0.009196260736025644	Brunei Darussalam
1693	66	2018	0.010440416	0.801436553226482	0.001578176569571423	0.008862239900428576	Brunei Darussalam
1694	66	2019	0.010119125	0.804499388246421	0.00158590051534653	0.00853322451465347	Brunei Darussalam
1695	66	2020	0.009742494	0.80742409075008	0.001582084207386359	0.008160409552613641	Brunei Darussalam
1696	66	2021	0.009564303	0.810234366947283	0.001583191349333328	0.00798111156066667	Brunei Darussalam
1697	67	1990	0.012765809	0.790253515528297	0.001587520771568623	0.01117828831843138	Japan
1698	67	1991	0.012461542	0.794616189497547	0.00158133274946808	0.01088020906053192	Japan
1699	67	1992	0.01226621497999999	0.799156224748283	0.001588996662429902	0.01067721831757009	Japan
1700	67	1993	0.012026491	0.802972994199584	0.001587570088441554	0.01043892061155845	Japan
1701	67	1994	0.011853742	0.806689483098495	0.001587207551224484	0.01026653456877552	Japan
1702	67	1995	0.01191722223999999	0.810510771484257	0.001585972906333328	0.01033124933366666	Japan
1703	67	1996	0.01213525	0.813870745535327	0.001585951910297025	0.01054929853970297	Japan
1704	67	1997	0.012099726	0.816675782376649	0.001585664271382974	0.01051406156861703	Japan
1705	67	1998	0.011544787	0.819016201504856	0.001579017742448974	0.009965769297551027	Japan
1706	67	1999	0.010867032	0.82106663705133	0.00158703246825581	0.00927999925174419	Japan
1707	67	2000	0.01068788	0.822938998623378	0.00158739213475247	0.00910048758524753	Japan
1708	67	2001	0.01023982	0.824723241254759	0.001584350146413039	0.008655469403586961	Japan
1709	67	2002	0.009758143	0.82693677356819	0.001581121061249995	0.008177021458750006	Japan
1710	67	2003	0.009466444	0.829392223273124	0.001579552551010096	0.007886891028989904	Japan
1711	67	2004	0.009408966	0.832037381275171	0.001579275122307687	0.007829690737692314	Japan
1712	67	2005	0.00937310039999999	0.834288685362289	0.001581635771978017	0.007791464628021974	Japan
1713	67	2006	0.008981194	0.836222264006662	0.001585912319999994	0.007395281680000005	Japan
1714	67	2007	0.008584568	0.83829415979033	0.001585846868354425	0.006998720761645575	Japan
1715	67	2008	0.008010776	0.840301217168455	0.0015783665560606	0.006432409593939399	Japan
1716	67	2009	0.007639382	0.842133664144895	0.001591152008266662	0.006048230051733338	Japan
1717	67	2010	0.0074314	0.844361810771781	0.001588971243904757	0.005842429056095243	Japan
1718	67	2011	0.007054163	0.846750266822805	0.001582321849743585	0.005471841510256415	Japan
1719	67	2012	0.006817319	0.849061489406189	0.001585105062597398	0.005232213797402603	Japan
1720	67	2013	0.00676641466999999	0.851356993626047	0.001582739356956516	0.005183675313043474	Japan
1721	67	2014	0.006674728	0.85369274935716	0.001583267076590904	0.005091460493409096	Japan
1722	67	2015	0.00653219	0.856097498738686	0.001586461490909086	0.004945728109090914	Japan
1723	67	2016	0.006343982	0.858698173210648	0.001591433036391747	0.004752549183608253	Japan
1724	67	2017	0.005931772	0.861393308858287	0.001588517843593745	0.004343254266406255	Japan
1725	67	2018	0.005586433	0.864237136659234	0.001579020668227843	0.004007412481772158	Japan
1726	67	2019	0.005289108	0.867148183486851	0.001587394373166661	0.003701713716833339	Japan
1727	67	2020	0.005209868	0.869106879336459	0.001587251041710521	0.003622617278289479	Japan
1728	67	2021	0.005250095	0.871241812572128	0.001578077594133327	0.003672017235866672	Japan
1729	68	1990	0.05671320030999999	0.692329306595283	0.001578930691111106	0.05513426961888888	Republic of Korea
1730	68	1991	0.055133875	0.702631128494537	0.001579012036465512	0.05355486341353449	Republic of Korea
1731	68	1992	0.05201206000999999	0.712440841630159	0.001581651173008845	0.05043040883699115	Republic of Korea
1732	68	1993	0.050255817	0.722286739631754	0.001581371387130429	0.04867444538286957	Republic of Korea
1733	68	1994	0.049056715	0.732197906155207	0.001579671338333328	0.04747704348166667	Republic of Korea
1734	68	1995	0.046906105	0.741940029590316	0.001582490343953484	0.04532361493604652	Republic of Korea
1735	68	1996	0.044227703	0.751553240476733	0.001581125631047614	0.04264657732895238	Republic of Korea
1736	68	1997	0.04141014877999999	0.760591683388116	0.001582568256190472	0.03982758052380952	Republic of Korea
1737	68	1998	0.038959642	0.76828188532262	0.001592604084382017	0.03736703741561798	Republic of Korea
1738	68	1999	0.036511839	0.776773436337718	0.001579216982473113	0.03493262229752689	Republic of Korea
1739	68	2000	0.034374778	0.785428821409438	0.001586076673882349	0.03278870161611765	Republic of Korea
1740	68	2001	0.031390634	0.793496280690955	0.001579778659629624	0.02981085546037037	Republic of Korea
1741	68	2002	0.028296553	0.801024295470106	0.001578406523510633	0.02671814612648937	Republic of Korea
1742	68	2003	0.02572085663999999	0.807687785876648	0.001578816878641969	0.02414203976135802	Republic of Korea
1743	68	2004	0.023501919	0.813720926701095	0.001581687499999995	0.02192023134000001	Republic of Korea
1744	68	2005	0.021233482	0.819093399889013	0.001583538920510199	0.0196499430694898	Republic of Korea
1745	68	2006	0.019112946	0.824179820431794	0.001577304206162785	0.01753564183383721	Republic of Korea
1746	68	2007	0.017312886	0.82912795326169	0.001579719235157889	0.01573316684484211	Republic of Korea
1747	68	2008	0.015882006	0.833894626872214	0.001588407682699996	0.01429359803730001	Republic of Korea
1748	68	2009	0.01478542559999999	0.838108330520764	0.00158761625835051	0.01319780934164948	Republic of Korea
1749	68	2010	0.01379880935999999	0.84251142929369	0.00158407724813725	0.01221473211186274	Republic of Korea
1750	68	2011	0.013218041	0.846913228744834	0.001580422341685388	0.01163761882831461	Republic of Korea
1751	68	2012	0.012483969	0.851140262773848	0.001580808567999995	0.01090316	Republic of Korea
1752	68	2013	0.01182974400999999	0.855441000170575	0.001584446884235289	0.0102452971257647	Republic of Korea
1753	68	2014	0.011272998	0.859665567500037	0.001586835012095234	0.009686162697904767	Republic of Korea
1754	68	2015	0.010750691	0.863907408481354	0.001582786488024685	0.009167904011975314	Republic of Korea
1755	68	2016	0.010396218	0.868317824083966	0.001586306876103891	0.00880991123389611	Republic of Korea
1756	68	2017	0.010004321	0.87261776393019	0.001584498540760865	0.008419822059239135	Republic of Korea
1757	68	2018	0.009824473	0.876823316849569	0.00158797784209876	0.008236494787901241	Republic of Korea
1758	68	2019	0.009647822	0.88073150966869	0.001584022602234037	0.008063799587765964	Republic of Korea
1759	68	2020	0.00945788224999999	0.883717569055359	0.00158332673205607	0.00787455551794392	Republic of Korea
1760	68	2021	0.00968964137999999	0.886675266756997	0.001584347788470584	0.008105293591529407	Republic of Korea
1761	69	1990	0.030669702	0.686404444349548	0.001579514327345127	0.02909018811265487	Singapore
1762	69	1991	0.030516848	0.695055557646282	0.001588533548217816	0.02892831469178218	Singapore
1763	69	1992	0.027362565	0.703427834229016	0.001575291093799994	0.02578727351620001	Singapore
1764	69	1993	0.028956524	0.712315203759158	0.00158249360494845	0.02737403015505155	Singapore
1765	69	1994	0.03034247605999999	0.721256796938456	0.001577391144571423	0.02876508491542857	Singapore
1766	69	1995	0.025783627	0.729982231248165	0.001580389262599994	0.02420323770740001	Singapore
1767	69	1996	0.027733687	0.739028234741754	0.001580401923106791	0.02615328530689321	Singapore
1768	69	1997	0.02532163946999999	0.747571897605582	0.001583045675212761	0.02373859379478723	Singapore
1769	69	1998	0.025726994	0.754873203577067	0.001588438988599995	0.0241385550814	Singapore
1770	69	1999	0.023712396	0.760831136110222	0.001580810840109885	0.02213158480989012	Singapore
1771	69	2000	0.020186516	0.767717370394546	0.001582957709591832	0.01860355855040817	Singapore
1772	69	2001	0.020164546	0.774294656621655	0.001579335680344822	0.01858520995965518	Singapore
1773	69	2002	0.017634148	0.77973576984914	0.001579179878921563	0.01605496820107843	Singapore
1774	69	2003	0.017299748	0.784165555316375	0.00158280506434343	0.01571694342565657	Singapore
1775	69	2004	0.015040612	0.789852773877056	0.00158137079036144	0.01345924099963856	Singapore
1776	69	2005	0.01428361127999999	0.796455750753104	0.001588481466336629	0.01269512981366336	Singapore
1777	69	2006	0.013368926	0.803342694397764	0.001576821096282045	0.01179210500371795	Singapore
1778	69	2007	0.01251284028999999	0.810625304101189	0.001581676709124994	0.010931163580875	Singapore
1779	69	2008	0.011867992	0.818124162030734	0.001588494244255314	0.01027949756574469	Singapore
1780	69	2009	0.012712361	0.824251515940882	0.001579448291052626	0.01113291284894737	Singapore
1781	69	2010	0.012181332	0.830222159553543	0.001589124647961161	0.01059220763203884	Singapore
1782	69	2011	0.01129185	0.833829607920547	0.00158298500554455	0.009708864594455451	Singapore
1783	69	2012	0.00967852843999999	0.837391806757054	0.001579185920888883	0.008099342519111107	Singapore
1784	69	2013	0.010082159	0.840420177683154	0.001578954533246748	0.008503204886753253	Singapore
1785	69	2014	0.010577488	0.842894537933952	0.001582214934455441	0.00899527321554456	Singapore
1786	69	2015	0.009686762	0.84540185703118	0.001588642134791662	0.008098119455208339	Singapore
1787	69	2016	0.008946709	0.847596998735509	0.001580058684523803	0.007366650005476196	Singapore
1788	69	2017	0.00776638244999999	0.849051517606326	0.001578671577113397	0.006187710872886593	Singapore
1789	69	2018	0.007876367	0.850762728725121	0.001587651939207916	0.006288714560792085	Singapore
1790	69	2019	0.007593448	0.852497337757222	0.001587640545714281	0.00600580786428572	Singapore
1791	69	2020	0.007548961	0.854296009592945	0.001583649908333329	0.005965311281666671	Singapore
1792	69	2021	0.006998091	0.856097766112729	0.001577729276333327	0.005420361873666672	Singapore
1793	71	1990	0.030757675	0.725982519157417	0.001588975865764701	0.0291686986742353	Australia
1794	71	1991	0.02937741	0.729759858781312	0.001582025594909085	0.02779538418509091	Australia
1795	71	1992	0.028985194	0.73390140434283	0.001589774716565651	0.02739541929343435	Australia
1796	71	1993	0.026847149	0.738374743085692	0.001584229825504582	0.02526291944449542	Australia
1797	71	1994	0.02496453681999999	0.742846571880912	0.001582179337142853	0.02338235748285714	Australia
1798	71	1995	0.024104905	0.747426824081883	0.001582401102156857	0.02252250431784314	Australia
1799	71	1996	0.023234844	0.751991736090285	0.001584019398222217	0.02165082503177778	Australia
1800	71	1997	0.022359383	0.756633901347637	0.00158317467454545	0.02077620801545455	Australia
1801	71	1998	0.02054558193999999	0.761133265356106	0.001579148030777773	0.01896643390922222	Australia
1802	71	1999	0.01994247386999999	0.765697505930953	0.001584955514166661	0.01835751835583333	Australia
1803	71	2000	0.019365633	0.770223843075912	0.001582383717407403	0.0177832488625926	Australia
1804	71	2001	0.01858431994999999	0.774662787384155	0.001585894989642852	0.01699842496035714	Australia
1805	71	2002	0.01781946	0.779360940006122	0.001587021991954019	0.01623243829804598	Australia
1806	71	2003	0.017254961	0.783600180802991	0.00158550660313725	0.01566945473686275	Australia
1807	71	2004	0.016313507	0.787016543130049	0.001582436849603955	0.01473106987039604	Australia
1808	71	2005	0.015755567	0.789615521287164	0.00158751807315789	0.01416804919684211	Australia
1809	71	2006	0.015094548	0.791155687742942	0.001579197388999995	0.01351535012100001	Australia
1810	71	2007	0.014935551	0.792532682754436	0.001591737368082187	0.01334381384191781	Australia
1811	71	2008	0.01483187659999999	0.795292900277512	0.001582028818850569	0.01324984778114942	Australia
1812	71	2009	0.014629636	0.799174373217167	0.001581916839629625	0.01304771944037037	Australia
1813	71	2010	0.014540362	0.803561543809643	0.001580047277234037	0.01296031429276596	Australia
1814	71	2011	0.013121032	0.807520219913819	0.001584964000340904	0.0115360679596591	Australia
1815	71	2012	0.012758361	0.811644461488936	0.001584932071894731	0.01117342880810527	Australia
1816	71	2013	0.012527599	0.816453661448137	0.001584853411636358	0.01094274519836364	Australia
1817	71	2014	0.012273048	0.820840850321621	0.001590104197171712	0.01068294420282829	Australia
1818	71	2015	0.011472685	0.824860715173108	0.00158480320915789	0.00988788181084211	Australia
1819	71	2016	0.010761414	0.828559943182664	0.001584287508508767	0.009177126231491233	Australia
1820	71	2017	0.010091125	0.831798265550707	0.001577489872247186	0.008513635067752814	Australia
1821	71	2018	0.009691203	0.835354624190932	0.001580950662823525	0.008110252467176475	Australia
1822	71	2019	0.010051512	0.839317426059217	0.001579171517647054	0.008472340582352945	Australia
1823	71	2020	0.00950903	0.842051314482691	0.00158499105071428	0.007924038719285719	Australia
1824	71	2021	0.009718729	0.844252813727575	0.001584601110306118	0.008134128209693881	Australia
1825	72	1990	0.018610099	0.752321654884833	0.001578940556666661	0.01703115847333334	New Zealand
1826	72	1991	0.01796447579999999	0.755616090554557	0.001589795126847821	0.01637468067315217	New Zealand
1827	72	1992	0.015814422	0.759461372351944	0.001580276410624995	0.014234145429375	New Zealand
1828	72	1993	0.017836554	0.763634604405382	0.001587830395053758	0.01624872407494624	New Zealand
1829	72	1994	0.017132142	0.767118657876439	0.001586722277378634	0.01554542007262137	New Zealand
1830	72	1995	0.01522966	0.769998036424639	0.001584432358999994	0.013645228	New Zealand
1831	72	1996	0.01386563	0.773575283251135	0.001582517629038457	0.01228311210096154	New Zealand
1832	72	1997	0.013671223	0.778205776484177	0.001588624375056175	0.01208259851494382	New Zealand
1833	72	1998	0.012764599	0.78173075719617	0.001578569377499995	0.0111860297625	New Zealand
1834	72	1999	0.012852311	0.784428637621383	0.001584847658024687	0.01126746340197531	New Zealand
1835	72	2000	0.01257351	0.787659557491679	0.001582278553855416	0.01099123187614458	New Zealand
1836	72	2001	0.01197287960999999	0.791426079291696	0.001585508242150533	0.01038737136784946	New Zealand
1837	72	2002	0.010882163	0.794519590986489	0.001577464968111106	0.009304698081888893	New Zealand
1838	72	2003	0.011056039	0.796286883438684	0.00158070177388349	0.009475337316116512	New Zealand
1839	72	2004	0.010954373	0.798177476508371	0.001584872008541661	0.009369500701458339	New Zealand
1840	72	2005	0.00980700264999999	0.799107294338124	0.001577137344999994	0.008229865304999995	New Zealand
1841	72	2006	0.00937373679999999	0.798456865675295	0.001583968287692303	0.007789768512307687	New Zealand
1842	72	2007	0.010077072	0.798447615942533	0.001584036730999995	0.008493034819000005	New Zealand
1843	72	2008	0.00971489169999999	0.799669513648105	0.001586497587749996	0.008128394112249995	New Zealand
1844	72	2009	0.009289956	0.801727534577573	0.001578644045647053	0.007711311684352947	New Zealand
1845	72	2010	0.008260887	0.805133184751295	0.001584270133714281	0.006676617206285719	New Zealand
1846	72	2011	0.008291034	0.809760351959867	0.001584496180285709	0.006706537649714291	New Zealand
1847	72	2012	0.00863988565999999	0.814957563823326	0.001581685528645828	0.007058200131354162	New Zealand
1848	72	2013	0.008168056	0.820145989650422	0.001580651744040398	0.006587404185959602	New Zealand
1849	72	2014	0.00754365623999999	0.823908943687562	0.001583762655670099	0.005959893584329891	New Zealand
1850	72	2015	0.007701441	0.82746249334817	0.001586153471734689	0.006115287868265311	New Zealand
1851	72	2016	0.00840378	0.831843966678668	0.001582577163260865	0.006821203196739135	New Zealand
1852	72	2017	0.00783579	0.836301794613403	0.001584078240744676	0.006251711679255326	New Zealand
1853	72	2018	0.007756012	0.840597863184845	0.001581124167236838	0.006174888032763162	New Zealand
1854	72	2019	0.007756855	0.844533208807291	0.001581404151506844	0.006175450838493156	New Zealand
1855	72	2020	0.007591783	0.847398736836909	0.001582220857341767	0.006009561872658233	New Zealand
1856	72	2021	0.007590741	0.849442498970719	0.00158827983022988	0.00600246134977012	New Zealand
1857	74	1990	0.030993443	0.761463880346533	0.001585652826262621	0.02940779038373738	Andorra
1858	74	1991	0.03093597129999999	0.764709071138693	0.001582622598761057	0.02935334870123893	Andorra
1859	74	1992	0.031048971	0.767188282487657	0.001585424067614674	0.02946354705238533	Andorra
1860	74	1993	0.030611462	0.768953827567811	0.001587013740515459	0.02902444850948454	Andorra
1861	74	1994	0.029932839	0.77002376454004	0.001583425597024788	0.02834941354297521	Andorra
1862	74	1995	0.02955899142999999	0.77098868338163	0.001582530904505488	0.0279764605254945	Andorra
1863	74	1996	0.028946845	0.772403470644367	0.00158786293684931	0.02735898184315069	Andorra
1864	74	1997	0.028446149	0.774580970737089	0.001581288377926824	0.02686486069207317	Andorra
1865	74	1998	0.027950374	0.776972577800595	0.001585495007043474	0.02636487937295653	Andorra
1866	74	1999	0.02775600558999999	0.779629634395052	0.001587994734199996	0.0261680108558	Andorra
1867	74	2000	0.027130281	0.781976505693047	0.001580740167799995	0.02554954131220001	Andorra
1868	74	2001	0.025068054	0.785417034980389	0.001582678437252743	0.02348537585274726	Andorra
1869	74	2002	0.023517539	0.79015875913382	0.001584289672129624	0.02193324901787037	Andorra
1870	74	2003	0.022932832	0.797278900724701	0.001585803936222217	0.02134702850377778	Andorra
1871	74	2004	0.022411276	0.80473197995372	0.00158796472438775	0.02082331143561225	Andorra
1872	74	2005	0.020863744	0.812213979716634	0.001580497960964908	0.01928324598903509	Andorra
1873	74	2006	0.020331612	0.819787259850839	0.001580163186018513	0.01875144873398149	Andorra
1874	74	2007	0.019878935	0.826617254254178	0.00158460648349514	0.01829432895650486	Andorra
1875	74	2008	0.020295247	0.83182171450476	0.001579978937549014	0.01871526777245099	Andorra
1876	74	2009	0.020452345	0.835929886554712	0.00158141915571428	0.01887092605428572	Andorra
1877	74	2010	0.02038065314999999	0.839489966459192	0.001583030787428566	0.01879762236257142	Andorra
1878	74	2011	0.019536085	0.842794802354863	0.00158793752451327	0.01794814762548673	Andorra
1879	74	2012	0.019303989	0.845810830539451	0.001584009563936165	0.01771997906606384	Andorra
1880	74	2013	0.018904863	0.848329909768827	0.001583281709166662	0.01732158118083334	Andorra
1881	74	2014	0.018958591	0.851010491664786	0.001588682738225801	0.0173699083717742	Andorra
1882	74	2015	0.018554987	0.853591217830289	0.00158893799568627	0.01696604920431373	Andorra
1883	74	2016	0.018420884	0.856257052608717	0.001592075816799996	0.0168288081832	Andorra
1884	74	2017	0.018303033	0.85947703010266	0.001577824027289714	0.01672520890271029	Andorra
1885	74	2018	0.018145541	0.862588950920789	0.001585863984571424	0.01655967663542858	Andorra
1886	74	2019	0.018009549	0.865621023596139	0.001585502286829263	0.01642404632317073	Andorra
1887	74	2020	0.014605222	0.867449169102346	0.001580157227204296	0.0130250645427957	Andorra
1888	74	2021	0.01447210241999999	0.869444112735696	0.00158427819464646	0.01288782422535353	Andorra
1889	75	1990	0.0462041	0.749853692572025	0.00158712479347107	0.04461697506652893	Austria
1890	75	1991	0.04547731782999999	0.751652734176599	0.001587992798019797	0.04388932503198019	Austria
1891	75	1992	0.04379585	0.754375285612199	0.001587044080092587	0.04220880627990741	Austria
1892	75	1993	0.042554536	0.758804553724473	0.001579840015053758	0.04097469606494624	Austria
1893	75	1994	0.040338676	0.764704364300466	0.001580428546991145	0.03875824700300885	Austria
1894	75	1995	0.041348393	0.769827471008921	0.001583951121981127	0.03976444180801887	Austria
1895	75	1996	0.03923641448999999	0.774446565189292	0.001586772074787228	0.03764964241521276	Austria
1896	75	1997	0.038141642	0.77923285637593	0.001581792902871281	0.03655984889712872	Austria
1897	75	1998	0.037111244	0.783521015501574	0.001582373236463409	0.03552887059353659	Austria
1898	75	1999	0.036027339	0.787451584183882	0.001584093039029121	0.03444324580097088	Austria
1899	75	2000	0.03465508	0.791847679870807	0.001582365226249994	0.03307271500375001	Austria
1900	75	2001	0.03351718	0.795770117733764	0.001587221613148144	0.03192995840685186	Austria
1901	75	2002	0.032829	0.799154119574311	0.001585394447227718	0.03124360600277228	Austria
1902	75	2003	0.030348809	0.802043253134005	0.001582803574599995	0.02876600533540001	Austria
1903	75	2004	0.030774936	0.804889143740108	0.001587897919787229	0.02918703762021277	Austria
1904	75	2005	0.028436628	0.808419194340084	0.001578194937011488	0.02685843285298851	Austria
1905	75	2006	0.02713796	0.812064609467116	0.001581471823523804	0.02555648829647619	Austria
1906	75	2007	0.02746595	0.815480521576858	0.001579329927835046	0.02588662008216495	Austria
1907	75	2008	0.02585439502999999	0.818793658319811	0.00158731758629213	0.02426707744370786	Austria
1908	75	2009	0.024922091	0.821541167154033	0.001579254452970291	0.02334283606702971	Austria
1909	75	2010	0.024072106	0.824500109333185	0.001584119322448975	0.02248798716755102	Austria
1910	75	2011	0.02475894	0.82800199897916	0.001585680458399995	0.02317325941160001	Austria
1911	75	2012	0.02576495	0.83111330933878	0.001584590588555551	0.02418035979144445	Austria
1912	75	2013	0.024847193	0.833679780262374	0.001583947133010748	0.02326324557698925	Austria
1913	75	2014	0.022987433	0.835838577321076	0.001581547238024687	0.02140588550197531	Austria
1914	75	2015	0.02154533364999999	0.837579895310124	0.001584248379099995	0.0199610852709	Austria
1915	75	2016	0.022605804	0.839883789894186	0.001576080783193272	0.02102972302680673	Austria
1916	75	2017	0.022087602	0.843173330746292	0.001573785717333327	0.02051381648266667	Austria
1917	75	2018	0.022708412	0.846614470307794	0.001587829533118275	0.02112058237688173	Austria
1918	75	2019	0.021401053	0.849862514846872	0.001582532075473679	0.01981852108452632	Austria
1919	75	2020	0.02040806	0.852020385174284	0.001586282327640444	0.01882177760235956	Austria
1920	75	2021	0.019426377	0.853837004256539	0.001579069381313125	0.01784730725868687	Austria
1921	76	1990	0.055869626	0.737390656400179	0.00157979567464646	0.05428983035535354	Belgium
1922	76	1991	0.054977283	0.74217307419685	0.001588333562280697	0.0533889492977193	Belgium
1923	76	1992	0.0525775	0.748012299186744	0.001586260277919995	0.05099124001208001	Belgium
1924	76	1993	0.050468226	0.753685087006788	0.001585459431999995	0.048882767	Belgium
1925	76	1994	0.049239543	0.758903637592037	0.001584837748557687	0.04765470526144231	Belgium
1926	76	1995	0.04943294108999999	0.763170400784407	0.001591771414313721	0.04784116967568627	Belgium
1927	76	1996	0.048053986	0.766826075213302	0.001589275721374996	0.04646470988862501	Belgium
1928	76	1997	0.046622075	0.770813953023256	0.001583804408952376	0.04503827076104763	Belgium
1929	76	1998	0.043483409	0.774228267511882	0.001586929199220775	0.04189647930077923	Belgium
1930	76	1999	0.041685116	0.777041040124219	0.001584463246057688	0.04010065307394231	Belgium
1931	76	2000	0.040382172	0.780396331183289	0.001582572863069302	0.0387995995469307	Belgium
1932	76	2001	0.038042303	0.784713043367342	0.001580356733883489	0.03646194656611651	Belgium
1933	76	2002	0.036358465	0.788836054052762	0.001584877660485432	0.03477358684951457	Belgium
1934	76	2003	0.035412607	0.792014383577294	0.001580970104190471	0.03383163651580953	Belgium
1935	76	2004	0.03430224257999999	0.795224935706338	0.001579588984019602	0.03272265359598039	Belgium
1936	76	2005	0.032484608	0.798497235786438	0.001579578146741568	0.03090502948325843	Belgium
1937	76	2006	0.031017745	0.801572762913827	0.001587480990990094	0.02943026430900991	Belgium
1938	76	2007	0.030421476	0.804612664215848	0.001587134362407403	0.0288343417175926	Belgium
1939	76	2008	0.02991615122999999	0.807757944740662	0.001587996091624995	0.028328155138375	Belgium
1940	76	2009	0.029268096	0.811055825478368	0.001583598261441437	0.02768449809855856	Belgium
1941	76	2010	0.027746954	0.815030206751301	0.00157900401654205	0.02616795030345795	Belgium
1942	76	2011	0.02699423	0.819470362048624	0.001583812562164943	0.02541041791783506	Belgium
1943	76	2012	0.026501809	0.824226016040103	0.001578725027499994	0.0249230841225	Belgium
1944	76	2013	0.025472341	0.828619831627193	0.001593288095959591	0.02387905244404041	Belgium
1945	76	2014	0.024347418	0.832425051502658	0.001580992014380161	0.02276642605561984	Belgium
1946	76	2015	0.023114081	0.835878400447772	0.001582566961020404	0.0215315136389796	Belgium
1947	76	2016	0.022883915	0.839462940488534	0.001583627744315784	0.02130028722568422	Belgium
1948	76	2017	0.021641706	0.843212044031047	0.001582852913799994	0.02005885341620001	Belgium
1949	76	2018	0.021143518	0.846617625234845	0.001582976838556696	0.01956054164144331	Belgium
1950	76	2019	0.02042481057999999	0.849498394807879	0.00158565756828571	0.01883915301171428	Belgium
1951	76	2020	0.018066477	0.851346648590241	0.001577600755581389	0.01648887639441861	Belgium
1952	76	2021	0.019445238	0.853654015777112	0.001582609615603443	0.01786262870439656	Belgium
1953	77	1990	0.02507773295999999	0.648230871689669	0.001588798418058248	0.02348893454194174	Cyprus
1954	77	1991	0.024929678	0.655726169264618	0.001586479219801976	0.02334319876019802	Cyprus
1955	77	1992	0.024467779	0.666011849072818	0.001588829163009704	0.0228789494869903	Cyprus
1956	77	1993	0.023881292	0.677547476543954	0.001590606268055551	0.02229068582194445	Cyprus
1957	77	1994	0.023054229	0.688829360602013	0.001590609735081963	0.02146361948491804	Cyprus
1958	77	1995	0.02323844	0.699923898437876	0.001582638498315785	0.02165580122168421	Cyprus
1959	77	1996	0.022985199	0.709839946474019	0.001591548283535349	0.02139365097646465	Cyprus
1960	77	1997	0.022748911	0.718864243512848	0.001585678444599996	0.02116323240540001	Cyprus
1961	77	1998	0.022464901	0.727964381748969	0.001582755839803916	0.02088214484019608	Cyprus
1962	77	1999	0.022073819	0.736846134920381	0.001584963044054049	0.02048885587594595	Cyprus
1963	77	2000	0.021507828	0.745199300565367	0.001579474279702964	0.01992835412029704	Cyprus
1964	77	2001	0.021104131	0.753594717257543	0.001587149708255809	0.01951698090174419	Cyprus
1965	77	2002	0.021132766	0.76150246522841	0.001587887387469875	0.01954487886253013	Cyprus
1966	77	2003	0.021059017	0.767896215824759	0.001582427572181813	0.01947658922781819	Cyprus
1967	77	2004	0.020758869	0.77376477492064	0.001587323123163261	0.01917154594683674	Cyprus
1968	77	2005	0.019632517	0.779031361179798	0.001584499795977006	0.018048016734023	Cyprus
1969	77	2006	0.019125488	0.784560964983202	0.001580574615043473	0.01754491313495653	Cyprus
1970	77	2007	0.018243551	0.792068382747098	0.001581765431818177	0.01666178527818182	Cyprus
1971	77	2008	0.017578985	0.799454089093792	0.001590583873666661	0.01598840094633334	Cyprus
1972	77	2009	0.017016678	0.805112085484562	0.001582502966979162	0.01543417489302084	Cyprus
1973	77	2010	0.015806178	0.809840187817991	0.001581290153861381	0.01422488772613862	Cyprus
1974	77	2011	0.01519687914999999	0.813726132185002	0.001587986595648143	0.01360889255435185	Cyprus
1975	77	2012	0.014741538	0.816978525424299	0.001586823124705878	0.01315471524529412	Cyprus
1976	77	2013	0.014633755	0.819380601631525	0.001579015110352936	0.01305473977964706	Cyprus
1977	77	2014	0.01417713969999999	0.821184302169431	0.001576773444757276	0.01260036625524271	Cyprus
1978	77	2015	0.013566501	0.822732850898765	0.001578382159651156	0.01198811853034884	Cyprus
1979	77	2016	0.013120707	0.824283624143557	0.00159373945655172	0.01152696756344828	Cyprus
1980	77	2017	0.013487777	0.826139877968847	0.001593478188787875	0.01189429908121212	Cyprus
1981	77	2018	0.013252794	0.828343243063834	0.001585616693267322	0.01166717694673268	Cyprus
1982	77	2019	0.01333424349999999	0.830980727806796	0.001587397304693872	0.01174684619530612	Cyprus
1983	77	2020	0.012803573	0.833059522677264	0.001586959095089281	0.01121661357491072	Cyprus
1984	77	2021	0.012134871	0.835630545002355	0.001580339068534478	0.01055453150146552	Cyprus
1985	78	1990	0.045245328	0.801154655014013	0.001589631370729162	0.04365569638927084	Denmark
1986	78	1991	0.044110483	0.804540349639536	0.001583213539150939	0.04252726915084906	Denmark
1987	78	1992	0.043692514	0.808164433760271	0.001585115442999995	0.042107399	Denmark
1988	78	1993	0.04322797744999999	0.811585712633093	0.001584067998043474	0.04164390945195651	Denmark
1989	78	1994	0.040854926	0.815138614432107	0.001589709255700929	0.03926521644429908	Denmark
1990	78	1995	0.040243909	0.819104611612713	0.001578653159345789	0.03866525633065421	Denmark
1991	78	1996	0.038915667	0.82337524309543	0.001587340060854696	0.03732832703914531	Denmark
1992	78	1997	0.03777084	0.827679979394938	0.001580629055222217	0.03619021120477778	Denmark
1993	78	1998	0.03594835	0.831683237018017	0.001589701399504945	0.03435864896049506	Denmark
1994	78	1999	0.034821176	0.835381542910635	0.001583936549130429	0.03323723981086957	Denmark
1995	78	2000	0.032152934	0.8391842975615	0.001582734375111106	0.03057019916488889	Denmark
1996	78	2001	0.030295572	0.843177750467757	0.00158536355150442	0.02871020813849558	Denmark
1997	78	2002	0.03188665192999999	0.847086356838798	0.001582258204174752	0.03030439372582524	Denmark
1998	78	2003	0.030661777	0.850441325949586	0.001587330257999995	0.029074447	Denmark
1999	78	2004	0.02973452246999999	0.853304103185433	0.001584908864374995	0.028149613605625	Denmark
[truncated: 4,529 more rows]
