# Supplementary material for: Global, regional and national mortality burden of laryngeal cancer attributable to occupational exposure to sulfuric acid and asbestos: 1990–2021 and projections to 2040
Source: Front Public Health. 2025 Jul 18;13:1602789. doi: 10.3389/fpubh.2025.1602789 (PMC12315700; doi:10.3389/fpubh.2025.1602789)
Supplement: Supplementary file 2 [file Data_Sheet_2.zip › original data/Sulfuric acid/S16 硫酸BAPC number.csv]

pred_val	pred_low	pred_up	year	sex	measure	location	cause	rei
2388.04135414261	2072.53179406102	2704.84904070357	1990	Male	Deaths	Global	Larynx cancer	Occupational exposure to sulfuric acid
2424.93909057382	2110.20812331555	2740.96148656681	1991	Male	Deaths	Global	Larynx cancer	Occupational exposure to sulfuric acid
2459.99851549553	2144.07597667133	2777.20307472565	1992	Male	Deaths	Global	Larynx cancer	Occupational exposure to sulfuric acid
2491.69498064496	2173.86326150957	2810.80057487116	1993	Male	Deaths	Global	Larynx cancer	Occupational exposure to sulfuric acid
2516.2744500177	2196.64178485459	2837.17309798737	1994	Male	Deaths	Global	Larynx cancer	Occupational exposure to sulfuric acid
2530.104845293	2209.24817837225	2852.21975170273	1995	Male	Deaths	Global	Larynx cancer	Occupational exposure to sulfuric acid
2537.88328528214	2216.26536546257	2860.75094066467	1996	Male	Deaths	Global	Larynx cancer	Occupational exposure to sulfuric acid
2542.76834441518	2220.67434800713	2866.10333222936	1997	Male	Deaths	Global	Larynx cancer	Occupational exposure to sulfuric acid
2541.99526384605	2219.75671029217	2865.46458229495	1998	Male	Deaths	Global	Larynx cancer	Occupational exposure to sulfuric acid
2540.83349034132	2218.51367956039	2864.41846108296	1999	Male	Deaths	Global	Larynx cancer	Occupational exposure to sulfuric acid
2542.41653042725	2219.78715591277	2866.35622566755	2000	Male	Deaths	Global	Larynx cancer	Occupational exposure to sulfuric acid
2544.94545318233	2221.98686216428	2869.26104225079	2001	Male	Deaths	Global	Larynx cancer	Occupational exposure to sulfuric acid
2549.94175833069	2226.49863014987	2874.78419303822	2002	Male	Deaths	Global	Larynx cancer	Occupational exposure to sulfuric acid
2557.51545907652	2233.43993902236	2883.02242628251	2003	Male	Deaths	Global	Larynx cancer	Occupational exposure to sulfuric acid
2567.60779964751	2242.74617715541	2893.91525032508	2004	Male	Deaths	Global	Larynx cancer	Occupational exposure to sulfuric acid
2581.45986025214	2255.56648248129	2908.78412980683	2005	Male	Deaths	Global	Larynx cancer	Occupational exposure to sulfuric acid
2597.19457053703	2270.13078654469	2925.65059387303	2006	Male	Deaths	Global	Larynx cancer	Occupational exposure to sulfuric acid
2619.7899075468	2291.09320061763	2949.82317777842	2007	Male	Deaths	Global	Larynx cancer	Occupational exposure to sulfuric acid
2647.63119670051	2317.00738187268	2979.52403646227	2008	Male	Deaths	Global	Larynx cancer	Occupational exposure to sulfuric acid
2675.40321439433	2342.89695160146	3009.10045307531	2009	Male	Deaths	Global	Larynx cancer	Occupational exposure to sulfuric acid
2709.9651586008	2375.1967853259	3045.84218950083	2010	Male	Deaths	Global	Larynx cancer	Occupational exposure to sulfuric acid
2745.15686583969	2408.09443108504	3083.24225500377	2011	Male	Deaths	Global	Larynx cancer	Occupational exposure to sulfuric acid
2778.56871824595	2439.24780940526	3118.81185580044	2012	Male	Deaths	Global	Larynx cancer	Occupational exposure to sulfuric acid
2807.54416215278	2466.24596330859	3149.65793295316	2013	Male	Deaths	Global	Larynx cancer	Occupational exposure to sulfuric acid
2840.46641736002	2496.98202247614	3184.75445847884	2014	Male	Deaths	Global	Larynx cancer	Occupational exposure to sulfuric acid
2884.65597314083	2538.37182038691	3231.76250158149	2015	Male	Deaths	Global	Larynx cancer	Occupational exposure to sulfuric acid
2930.92129830208	2581.48850864021	3281.20631361588	2016	Male	Deaths	Global	Larynx cancer	Occupational exposure to sulfuric acid
2976.97520152289	2624.2341566233	3330.60741003443	2017	Male	Deaths	Global	Larynx cancer	Occupational exposure to sulfuric acid
3030.71173394536	2674.08033101609	3388.27847593124	2018	Male	Deaths	Global	Larynx cancer	Occupational exposure to sulfuric acid
3084.88972384305	2723.89708564622	3446.86430096208	2019	Male	Deaths	Global	Larynx cancer	Occupational exposure to sulfuric acid
3137.36981675091	2771.15430375511	3504.61115674681	2020	Male	Deaths	Global	Larynx cancer	Occupational exposure to sulfuric acid
3180.27269136029	2806.73963994127	3554.86842983626	2021	Male	Deaths	Global	Larynx cancer	Occupational exposure to sulfuric acid
3250.78058772022	2846.0858753636	3656.57385146369	2022	Male	Deaths	Global	Larynx cancer	Occupational exposure to sulfuric acid
3300.96189879526	2869.14501982623	3733.92037254953	2023	Male	Deaths	Global	Larynx cancer	Occupational exposure to sulfuric acid
3350.70393613844	2880.52884452003	3822.07247726972	2024	Male	Deaths	Global	Larynx cancer	Occupational exposure to sulfuric acid
3400.13521214408	2879.58083299161	3921.94011845533	2025	Male	Deaths	Global	Larynx cancer	Occupational exposure to sulfuric acid
3449.07820274177	2865.94753736019	4033.52085293844	2026	Male	Deaths	Global	Larynx cancer	Occupational exposure to sulfuric acid
3497.27280184734	2839.65868091282	4156.2655121017	2027	Male	Deaths	Global	Larynx cancer	Occupational exposure to sulfuric acid
3544.90563384292	2801.5963433449	4289.67164485062	2028	Male	Deaths	Global	Larynx cancer	Occupational exposure to sulfuric acid
3592.61470780707	2752.78665568195	4433.99272976992	2029	Male	Deaths	Global	Larynx cancer	Occupational exposure to sulfuric acid
3640.78464235823	2693.75496817253	4589.47105567395	2030	Male	Deaths	Global	Larynx cancer	Occupational exposure to sulfuric acid
3689.62303269308	2624.65702679044	4756.36582765733	2031	Male	Deaths	Global	Larynx cancer	Occupational exposure to sulfuric acid
3739.20967772143	2545.47791292785	4934.85240875021	2032	Male	Deaths	Global	Larynx cancer	Occupational exposure to sulfuric acid
3789.86661306077	2456.52456267181	5125.27231880545	2033	Male	Deaths	Global	Larynx cancer	Occupational exposure to sulfuric acid
3842.19693889997	2357.99391844939	5328.6398417781	2034	Male	Deaths	Global	Larynx cancer	Occupational exposure to sulfuric acid
3896.56519237108	2249.63100796396	5545.94183653401	2035	Male	Deaths	Global	Larynx cancer	Occupational exposure to sulfuric acid
3953.1513664744	2130.84259925514	5778.13461415312	2036	Male	Deaths	Global	Larynx cancer	Occupational exposure to sulfuric acid
4011.9861482758	2001.09953799308	6026.06088051634	2037	Male	Deaths	Global	Larynx cancer	Occupational exposure to sulfuric acid
4073.28864270847	1859.9528179883	6290.75045618249	2038	Male	Deaths	Global	Larynx cancer	Occupational exposure to sulfuric acid
4137.64293112303	1706.42511220301	6574.05028009906	2039	Male	Deaths	Global	Larynx cancer	Occupational exposure to sulfuric acid
4205.51532459947	1539.46732823652	6877.95370066216	2040	Male	Deaths	Global	Larynx cancer	Occupational exposure to sulfuric acid
251.983112885044	151.070718029986	355.91734054394	1990	Female	Deaths	Global	Larynx cancer	Occupational exposure to sulfuric acid
256.592099572246	155.252817185875	360.894192422745	1991	Female	Deaths	Global	Larynx cancer	Occupational exposure to sulfuric acid
261.194188430167	159.193790657888	366.096753361746	1992	Female	Deaths	Global	Larynx cancer	Occupational exposure to sulfuric acid
265.512675385176	162.738537561987	371.115584241115	1993	Female	Deaths	Global	Larynx cancer	Occupational exposure to sulfuric acid
269.428777487961	165.863985655452	375.755722268286	1994	Female	Deaths	Global	Larynx cancer	Occupational exposure to sulfuric acid
272.851333799467	168.536533469353	379.873686314517	1995	Female	Deaths	Global	Larynx cancer	Occupational exposure to sulfuric acid
276.303574328797	171.255296145932	384.038721848013	1996	Female	Deaths	Global	Larynx cancer	Occupational exposure to sulfuric acid
279.992189061258	174.181175015407	388.485720349449	1997	Female	Deaths	Global	Larynx cancer	Occupational exposure to sulfuric acid
283.601406277194	177.04905272947	392.846116508053	1998	Female	Deaths	Global	Larynx cancer	Occupational exposure to sulfuric acid
287.087911611204	179.805236576715	397.055824495662	1999	Female	Deaths	Global	Larynx cancer	Occupational exposure to sulfuric acid
290.283398924056	182.278969090713	400.935959952726	2000	Female	Deaths	Global	Larynx cancer	Occupational exposure to sulfuric acid
293.858909085394	185.140526961771	405.25001964522	2001	Female	Deaths	Global	Larynx cancer	Occupational exposure to sulfuric acid
297.445066217685	188.016095013034	409.571574023928	2002	Female	Deaths	Global	Larynx cancer	Occupational exposure to sulfuric acid
300.77882863244	190.688571421419	413.592011799621	2003	Female	Deaths	Global	Larynx cancer	Occupational exposure to sulfuric acid
304.347233212407	193.574390202564	417.871164569212	2004	Female	Deaths	Global	Larynx cancer	Occupational exposure to sulfuric acid
307.855843128063	196.419512191756	422.074932465864	2005	Female	Deaths	Global	Larynx cancer	Occupational exposure to sulfuric acid
311.726882728135	199.579866377014	426.690036637476	2006	Female	Deaths	Global	Larynx cancer	Occupational exposure to sulfuric acid
316.130850454058	203.201576181994	431.908609137135	2007	Female	Deaths	Global	Larynx cancer	Occupational exposure to sulfuric acid
320.871937375781	207.104727066129	437.515625573552	2008	Female	Deaths	Global	Larynx cancer	Occupational exposure to sulfuric acid
325.910535547717	211.267774452145	443.453202690153	2009	Female	Deaths	Global	Larynx cancer	Occupational exposure to sulfuric acid
331.266313631414	215.697070565764	449.756561111385	2010	Female	Deaths	Global	Larynx cancer	Occupational exposure to sulfuric acid
337.095941831908	220.53044294104	456.600217241056	2011	Female	Deaths	Global	Larynx cancer	Occupational exposure to sulfuric acid
343.224997865387	225.591484012806	463.810962388309	2012	Female	Deaths	Global	Larynx cancer	Occupational exposure to sulfuric acid
349.805494656689	231.038348933584	471.534716767336	2013	Female	Deaths	Global	Larynx cancer	Occupational exposure to sulfuric acid
356.744923619617	236.778409702648	479.680069023014	2014	Female	Deaths	Global	Larynx cancer	Occupational exposure to sulfuric acid
364.570897147815	243.282661248001	488.833192017576	2015	Female	Deaths	Global	Larynx cancer	Occupational exposure to sulfuric acid
372.588292624975	249.901990229773	498.252068700299	2016	Female	Deaths	Global	Larynx cancer	Occupational exposure to sulfuric acid
380.890366370548	256.715027792662	508.048310162106	2017	Female	Deaths	Global	Larynx cancer	Occupational exposure to sulfuric acid
389.657498397094	263.851795180042	518.456083538676	2018	Female	Deaths	Global	Larynx cancer	Occupational exposure to sulfuric acid
398.553257526169	270.942464340011	529.17507008189	2019	Female	Deaths	Global	Larynx cancer	Occupational exposure to sulfuric acid
407.555900469165	277.891553855587	540.257872300319	2020	Female	Deaths	Global	Larynx cancer	Occupational exposure to sulfuric acid
416.133617698603	284.026962252592	551.314813584598	2021	Female	Deaths	Global	Larynx cancer	Occupational exposure to sulfuric acid
428.302366856131	291.083878644388	568.603393681975	2022	Female	Deaths	Global	Larynx cancer	Occupational exposure to sulfuric acid
437.541759305351	295.733595409367	582.484138348715	2023	Female	Deaths	Global	Larynx cancer	Occupational exposure to sulfuric acid
446.855258094392	299.189387121546	597.722779718589	2024	Female	Deaths	Global	Larynx cancer	Occupational exposure to sulfuric acid
456.20853428933	301.217160912364	614.478609089938	2025	Female	Deaths	Global	Larynx cancer	Occupational exposure to sulfuric acid
465.546701981908	301.596548689354	632.858466465431	2026	Female	Deaths	Global	Larynx cancer	Occupational exposure to sulfuric acid
474.802990223099	300.138183801549	652.916270767287	2027	Female	Deaths	Global	Larynx cancer	Occupational exposure to sulfuric acid
483.948002330708	296.728436378875	674.713146974815	2028	Female	Deaths	Global	Larynx cancer	Occupational exposure to sulfuric acid
493.050898858591	291.35053764865	698.409638338381	2029	Female	Deaths	Global	Larynx cancer	Occupational exposure to sulfuric acid
502.193626455383	283.999968561515	724.173265970932	2030	Female	Deaths	Global	Larynx cancer	Occupational exposure to sulfuric acid
511.446930121425	274.653117569955	752.169577329822	2031	Female	Deaths	Global	Larynx cancer	Occupational exposure to sulfuric acid
520.862470856944	263.262865834548	782.550693934564	2032	Female	Deaths	Global	Larynx cancer	Occupational exposure to sulfuric acid
530.483916444476	249.765367626037	815.47101924562	2033	Female	Deaths	Global	Larynx cancer	Occupational exposure to sulfuric acid
540.33917344617	234.131434375144	851.086315924364	2034	Female	Deaths	Global	Larynx cancer	Occupational exposure to sulfuric acid
550.445936916698	216.399923146048	889.560067549688	2035	Female	Deaths	Global	Larynx cancer	Occupational exposure to sulfuric acid
560.814145018816	196.229582134119	931.07525513914	2036	Female	Deaths	Global	Larynx cancer	Occupational exposure to sulfuric acid
571.443864699859	173.439514220429	975.827825631903	2037	Female	Deaths	Global	Larynx cancer	Occupational exposure to sulfuric acid
582.365742881025	147.833498362708	1024.09100726584	2038	Female	Deaths	Global	Larynx cancer	Occupational exposure to sulfuric acid
593.655860794197	119.323586471572	1076.26352970266	2039	Female	Deaths	Global	Larynx cancer	Occupational exposure to sulfuric acid
605.380875946261	88.5801725116453	1132.78843288967	2040	Female	Deaths	Global	Larynx cancer	Occupational exposure to sulfuric acid
2640.02446702765	2223.60251209101	3060.76638124751	1990	Both	Deaths	Global	Larynx cancer	Occupational exposure to sulfuric acid
2681.53119014606	2265.46094050142	3101.85567898956	1991	Both	Deaths	Global	Larynx cancer	Occupational exposure to sulfuric acid
2721.1927039257	2303.26976732922	3143.2998280874	1992	Both	Deaths	Global	Larynx cancer	Occupational exposure to sulfuric acid
2757.20765603013	2336.60179907155	3181.91615911228	1993	Both	Deaths	Global	Larynx cancer	Occupational exposure to sulfuric acid
2785.70322750566	2362.50577051004	3212.92882025566	1994	Both	Deaths	Global	Larynx cancer	Occupational exposure to sulfuric acid
2802.95617909246	2377.78471184161	3232.09343801724	1995	Both	Deaths	Global	Larynx cancer	Occupational exposure to sulfuric acid
2814.18685961094	2387.5206616085	3244.78966251268	1996	Both	Deaths	Global	Larynx cancer	Occupational exposure to sulfuric acid
2822.76053347644	2394.85552302254	3254.58905257881	1997	Both	Deaths	Global	Larynx cancer	Occupational exposure to sulfuric acid
2825.59667012325	2396.80576302164	3258.310698803	1998	Both	Deaths	Global	Larynx cancer	Occupational exposure to sulfuric acid
2827.92140195252	2398.3189161371	3261.47428557862	1999	Both	Deaths	Global	Larynx cancer	Occupational exposure to sulfuric acid
2832.69992935131	2402.06612500349	3267.29218562028	2000	Both	Deaths	Global	Larynx cancer	Occupational exposure to sulfuric acid
2838.80436226772	2407.12738912605	3274.51106189601	2001	Both	Deaths	Global	Larynx cancer	Occupational exposure to sulfuric acid
2847.38682454837	2414.5147251629	3284.35576706214	2002	Both	Deaths	Global	Larynx cancer	Occupational exposure to sulfuric acid
2858.29428770896	2424.12851044378	3296.61443808214	2003	Both	Deaths	Global	Larynx cancer	Occupational exposure to sulfuric acid
2871.95503285992	2436.32056735797	3311.78641489429	2004	Both	Deaths	Global	Larynx cancer	Occupational exposure to sulfuric acid
2889.31570338021	2451.98599467305	3330.85906227269	2005	Both	Deaths	Global	Larynx cancer	Occupational exposure to sulfuric acid
2908.92145326516	2469.7106529217	3352.34063051051	2006	Both	Deaths	Global	Larynx cancer	Occupational exposure to sulfuric acid
2935.92075800085	2494.29477679963	3381.73178691555	2007	Both	Deaths	Global	Larynx cancer	Occupational exposure to sulfuric acid
2968.50313407629	2524.11210893881	3417.03966203583	2008	Both	Deaths	Global	Larynx cancer	Occupational exposure to sulfuric acid
3001.31374994204	2554.16472605361	3452.55365576547	2009	Both	Deaths	Global	Larynx cancer	Occupational exposure to sulfuric acid
3041.23147223221	2590.89385589167	3495.59875061222	2010	Both	Deaths	Global	Larynx cancer	Occupational exposure to sulfuric acid
3082.2528076716	2628.62487402608	3539.84247224483	2011	Both	Deaths	Global	Larynx cancer	Occupational exposure to sulfuric acid
3121.79371611134	2664.83929341807	3582.62281818875	2012	Both	Deaths	Global	Larynx cancer	Occupational exposure to sulfuric acid
3157.34965680946	2697.28431224218	3621.1926497205	2013	Both	Deaths	Global	Larynx cancer	Occupational exposure to sulfuric acid
3197.21134097964	2733.76043217879	3664.43452750185	2014	Both	Deaths	Global	Larynx cancer	Occupational exposure to sulfuric acid
3249.22687028864	2781.65448163491	3720.59569359907	2015	Both	Deaths	Global	Larynx cancer	Occupational exposure to sulfuric acid
3303.50959092706	2831.39049886999	3779.45838231618	2016	Both	Deaths	Global	Larynx cancer	Occupational exposure to sulfuric acid
3357.86556789344	2880.94918441596	3838.65572019654	2017	Both	Deaths	Global	Larynx cancer	Occupational exposure to sulfuric acid
3420.36923234246	2937.93212619614	3906.73455946992	2018	Both	Deaths	Global	Larynx cancer	Occupational exposure to sulfuric acid
3483.44298136922	2994.83954998623	3976.03937104397	2019	Both	Deaths	Global	Larynx cancer	Occupational exposure to sulfuric acid
3544.92571722007	3049.0458576107	4044.86902904713	2020	Both	Deaths	Global	Larynx cancer	Occupational exposure to sulfuric acid
3596.40630905889	3090.76660219386	4106.18324342086	2021	Both	Deaths	Global	Larynx cancer	Occupational exposure to sulfuric acid
3679.08295457635	3137.16975400799	4225.17724514566	2022	Both	Deaths	Global	Larynx cancer	Occupational exposure to sulfuric acid
3738.50365810061	3164.8786152356	4316.40451089825	2023	Both	Deaths	Global	Larynx cancer	Occupational exposure to sulfuric acid
3797.55919423283	3179.71823164158	4419.7952569883	2024	Both	Deaths	Global	Larynx cancer	Occupational exposure to sulfuric acid
3856.34374643341	3180.79799390397	4536.41872754527	2025	Both	Deaths	Global	Larynx cancer	Occupational exposure to sulfuric acid
3914.62490472368	3167.54408604954	4666.37931940388	2026	Both	Deaths	Global	Larynx cancer	Occupational exposure to sulfuric acid
3972.07579207044	3139.79686471437	4809.18178286899	2027	Both	Deaths	Global	Larynx cancer	Occupational exposure to sulfuric acid
4028.85363617363	3098.32477972377	4964.38479182543	2028	Both	Deaths	Global	Larynx cancer	Occupational exposure to sulfuric acid
4085.66560666566	3044.1371933306	5132.4023681083	2029	Both	Deaths	Global	Larynx cancer	Occupational exposure to sulfuric acid
4142.97826881361	2977.75493673404	5313.64432164489	2030	Both	Deaths	Global	Larynx cancer	Occupational exposure to sulfuric acid
4201.0699628145	2899.3101443604	5508.53540498715	2031	Both	Deaths	Global	Larynx cancer	Occupational exposure to sulfuric acid
4260.07214857838	2808.7407787624	5717.40310268477	2032	Both	Deaths	Global	Larynx cancer	Occupational exposure to sulfuric acid
4320.35052950525	2706.28993029785	5940.74333805107	2033	Both	Deaths	Global	Larynx cancer	Occupational exposure to sulfuric acid
4382.53611234614	2592.12535282453	6179.72615770246	2034	Both	Deaths	Global	Larynx cancer	Occupational exposure to sulfuric acid
4447.01112928777	2466.03093111001	6435.5019040837	2035	Both	Deaths	Global	Larynx cancer	Occupational exposure to sulfuric acid
4513.96551149321	2327.07218138926	6709.20986929226	2036	Both	Deaths	Global	Larynx cancer	Occupational exposure to sulfuric acid
4583.43001297566	2174.53905221351	7001.88870614825	2037	Both	Deaths	Global	Larynx cancer	Occupational exposure to sulfuric acid
4655.6543855895	2007.78631635101	7314.84146344833	2038	Both	Deaths	Global	Larynx cancer	Occupational exposure to sulfuric acid
4731.29879191723	1825.74869867458	7650.31380980173	2039	Both	Deaths	Global	Larynx cancer	Occupational exposure to sulfuric acid
4810.89620054573	1628.04750074816	8010.74213355184	2040	Both	Deaths	Global	Larynx cancer	Occupational exposure to sulfuric acid
