# Supplementary material for: Global, regional and national mortality burden of laryngeal cancer attributable to occupational exposure to sulfuric acid and asbestos: 1990–2021 and projections to 2040
Source: Front Public Health. 2025 Jul 18;13:1602789. doi: 10.3389/fpubh.2025.1602789 (PMC12315700; doi:10.3389/fpubh.2025.1602789)
Supplement: Supplementary file 2 [file Data_Sheet_2.zip › original data/Sulfuric acid/S17 硫酸BAPC ASR.csv]

pred_val	pred_low	pred_up	year	sex	measure	location	cause	rei
0.182991370960739	0.177482802129091	0.188499939792387	1990	Male	Deaths	Global	Larynx cancer	Occupational exposure to sulfuric acid
0.181968894142089	0.177512502318612	0.186425285965566	1991	Male	Deaths	Global	Larynx cancer	Occupational exposure to sulfuric acid
0.180854047853955	0.176841746165226	0.184866349542683	1992	Male	Deaths	Global	Larynx cancer	Occupational exposure to sulfuric acid
0.179640690836233	0.175774740408661	0.183506641263804	1993	Male	Deaths	Global	Larynx cancer	Occupational exposure to sulfuric acid
0.177972856404693	0.17416433313467	0.181781379674716	1994	Male	Deaths	Global	Larynx cancer	Occupational exposure to sulfuric acid
0.175780263732547	0.172023704988899	0.179536822476195	1995	Male	Deaths	Global	Larynx cancer	Occupational exposure to sulfuric acid
0.172970072174719	0.169285275409443	0.176654868939995	1996	Male	Deaths	Global	Larynx cancer	Occupational exposure to sulfuric acid
0.169779967018081	0.166181029803283	0.173378904232879	1997	Male	Deaths	Global	Larynx cancer	Occupational exposure to sulfuric acid
0.166285705786316	0.162774638204308	0.169796773368324	1998	Male	Deaths	Global	Larynx cancer	Occupational exposure to sulfuric acid
0.162651811995318	0.159224202127359	0.166079421863277	1999	Male	Deaths	Global	Larynx cancer	Occupational exposure to sulfuric acid
0.159412720503699	0.156055250536977	0.16277019047042	2000	Male	Deaths	Global	Larynx cancer	Occupational exposure to sulfuric acid
0.156027227771534	0.152742211873158	0.15931224366991	2001	Male	Deaths	Global	Larynx cancer	Occupational exposure to sulfuric acid
0.152749913464292	0.149537207712613	0.155962619215972	2002	Male	Deaths	Global	Larynx cancer	Occupational exposure to sulfuric acid
0.149640923029268	0.146498435777052	0.152783410281484	2003	Male	Deaths	Global	Larynx cancer	Occupational exposure to sulfuric acid
0.146608279850731	0.143534243038282	0.149682316663179	2004	Male	Deaths	Global	Larynx cancer	Occupational exposure to sulfuric acid
0.143842903622441	0.140830977169994	0.146854830074888	2005	Male	Deaths	Global	Larynx cancer	Occupational exposure to sulfuric acid
0.141071227704342	0.138122304306962	0.144020151101721	2006	Male	Deaths	Global	Larynx cancer	Occupational exposure to sulfuric acid
0.138538232763326	0.13564936347099	0.141427102055661	2007	Male	Deaths	Global	Larynx cancer	Occupational exposure to sulfuric acid
0.136307951466906	0.133474456878474	0.139141446055339	2008	Male	Deaths	Global	Larynx cancer	Occupational exposure to sulfuric acid
0.133995139307901	0.131218836286148	0.136771442329655	2009	Male	Deaths	Global	Larynx cancer	Occupational exposure to sulfuric acid
0.132125922485472	0.129396836093498	0.134855008877446	2010	Male	Deaths	Global	Larynx cancer	Occupational exposure to sulfuric acid
0.130225253311968	0.127543009682697	0.132907496941239	2011	Male	Deaths	Global	Larynx cancer	Occupational exposure to sulfuric acid
0.128254895435525	0.125620945266389	0.130888845604661	2012	Male	Deaths	Global	Larynx cancer	Occupational exposure to sulfuric acid
0.126056964125546	0.123475122804197	0.128638805446895	2013	Male	Deaths	Global	Larynx cancer	Occupational exposure to sulfuric acid
0.124079018357705	0.12154146194065	0.126616574774759	2014	Male	Deaths	Global	Larynx cancer	Occupational exposure to sulfuric acid
0.122577888162245	0.120074236890155	0.125081539434334	2015	Male	Deaths	Global	Larynx cancer	Occupational exposure to sulfuric acid
0.1213058556398	0.118833826542428	0.123777884737173	2016	Male	Deaths	Global	Larynx cancer	Occupational exposure to sulfuric acid
0.120116111083514	0.117677818715508	0.12255440345152	2017	Male	Deaths	Global	Larynx cancer	Occupational exposure to sulfuric acid
0.119265158203519	0.116851608620264	0.121678707786774	2018	Male	Deaths	Global	Larynx cancer	Occupational exposure to sulfuric acid
0.118505077506908	0.116072445886269	0.120937709127547	2019	Male	Deaths	Global	Larynx cancer	Occupational exposure to sulfuric acid
0.117780587037567	0.115169776928124	0.12039139714701	2020	Male	Deaths	Global	Larynx cancer	Occupational exposure to sulfuric acid
0.117021538946609	0.113875342335421	0.120167735557797	2021	Male	Deaths	Global	Larynx cancer	Occupational exposure to sulfuric acid
0.116186400534138	0.111231090748462	0.121141710319814	2022	Male	Deaths	Global	Larynx cancer	Occupational exposure to sulfuric acid
0.115396244273508	0.108751178210986	0.12204131033603	2023	Male	Deaths	Global	Larynx cancer	Occupational exposure to sulfuric acid
0.114601325707407	0.105951799389903	0.123250852024911	2024	Male	Deaths	Global	Larynx cancer	Occupational exposure to sulfuric acid
0.113811244342076	0.102914100138	0.124708388546151	2025	Male	Deaths	Global	Larynx cancer	Occupational exposure to sulfuric acid
0.113028972436931	0.0996812006255185	0.126376744248343	2026	Male	Deaths	Global	Larynx cancer	Occupational exposure to sulfuric acid
0.112257399597179	0.0962832392209878	0.12823155997337	2027	Male	Deaths	Global	Larynx cancer	Occupational exposure to sulfuric acid
0.111502598499305	0.0927544926399958	0.130250704358613	2028	Male	Deaths	Global	Larynx cancer	Occupational exposure to sulfuric acid
0.110773360285561	0.0891190228821939	0.132427697688928	2029	Male	Deaths	Global	Larynx cancer	Occupational exposure to sulfuric acid
0.110077766283024	0.0853918128680122	0.134763719698035	2030	Male	Deaths	Global	Larynx cancer	Occupational exposure to sulfuric acid
0.109418648298492	0.08157886796302	0.137258428633963	2031	Male	Deaths	Global	Larynx cancer	Occupational exposure to sulfuric acid
0.108796360342878	0.0776839651056839	0.139908755580071	2032	Male	Deaths	Global	Larynx cancer	Occupational exposure to sulfuric acid
0.108212275465996	0.0737170996654073	0.142707451266585	2033	Male	Deaths	Global	Larynx cancer	Occupational exposure to sulfuric acid
0.107671148107008	0.0696853743372843	0.145656921876732	2034	Male	Deaths	Global	Larynx cancer	Occupational exposure to sulfuric acid
0.107177188307218	0.0655912060320953	0.148763170582342	2035	Male	Deaths	Global	Larynx cancer	Occupational exposure to sulfuric acid
0.106731094888033	0.0614321751209094	0.152030014655157	2036	Male	Deaths	Global	Larynx cancer	Occupational exposure to sulfuric acid
0.1063302799218	0.0572040294115985	0.155456530432002	2037	Male	Deaths	Global	Larynx cancer	Occupational exposure to sulfuric acid
0.105972309370819	0.0529065569016595	0.159038061839978	2038	Male	Deaths	Global	Larynx cancer	Occupational exposure to sulfuric acid
0.105657888268001	0.0485386112713442	0.162777165264657	2039	Male	Deaths	Global	Larynx cancer	Occupational exposure to sulfuric acid
0.105387440321134	0.0440966209423597	0.166678259699909	2040	Male	Deaths	Global	Larynx cancer	Occupational exposure to sulfuric acid
0.0183029001707476	0.0169514966774467	0.0196543036640484	1990	Female	Deaths	Global	Larynx cancer	Occupational exposure to sulfuric acid
0.0182708373037008	0.0171430582370617	0.0193986163703399	1991	Female	Deaths	Global	Larynx cancer	Occupational exposure to sulfuric acid
0.0182292124717441	0.0172506792113378	0.0192077457321504	1992	Female	Deaths	Global	Larynx cancer	Occupational exposure to sulfuric acid
0.0181715105054769	0.0172814839928412	0.0190615370181126	1993	Female	Deaths	Global	Larynx cancer	Occupational exposure to sulfuric acid
0.01808670240648	0.0172445156113988	0.0189288892015611	1994	Female	Deaths	Global	Larynx cancer	Occupational exposure to sulfuric acid
0.0179793152385208	0.0171622048957282	0.0187964255813134	1995	Female	Deaths	Global	Larynx cancer	Occupational exposure to sulfuric acid
0.0178485287722175	0.0170463757232719	0.0186506818211631	1996	Female	Deaths	Global	Larynx cancer	Occupational exposure to sulfuric acid
0.0177073474263206	0.0169164833863102	0.018498211466331	1997	Female	Deaths	Global	Larynx cancer	Occupational exposure to sulfuric acid
0.0175642464172198	0.0167836658224911	0.0183448270119484	1998	Female	Deaths	Global	Larynx cancer	Occupational exposure to sulfuric acid
0.0174020064814855	0.016632540503604	0.018171472459367	1999	Female	Deaths	Global	Larynx cancer	Occupational exposure to sulfuric acid
0.0172319945031841	0.0164740807329705	0.0179899082733976	2000	Female	Deaths	Global	Larynx cancer	Occupational exposure to sulfuric acid
0.0170590188267709	0.0163127906247561	0.0178052470287856	2001	Female	Deaths	Global	Larynx cancer	Occupational exposure to sulfuric acid
0.0168744540359326	0.0161402919745419	0.0176086160973234	2002	Female	Deaths	Global	Larynx cancer	Occupational exposure to sulfuric acid
0.0166743374330615	0.0159525779581421	0.0173960969079809	2003	Female	Deaths	Global	Larynx cancer	Occupational exposure to sulfuric acid
0.0164751697651456	0.0157654343744864	0.0171849051558048	2004	Female	Deaths	Global	Larynx cancer	Occupational exposure to sulfuric acid
0.0162740656903776	0.0155760269487597	0.0169721044319954	2005	Female	Deaths	Global	Larynx cancer	Occupational exposure to sulfuric acid
0.0160729436364191	0.01538635506941	0.0167595322034283	2006	Female	Deaths	Global	Larynx cancer	Occupational exposure to sulfuric acid
0.0158750230035371	0.01519950084031	0.0165505451667643	2007	Female	Deaths	Global	Larynx cancer	Occupational exposure to sulfuric acid
0.0156922059659573	0.0150267914370251	0.0163576204948895	2008	Female	Deaths	Global	Larynx cancer	Occupational exposure to sulfuric acid
0.0155079372107952	0.0148524479455486	0.0161634264760418	2009	Female	Deaths	Global	Larynx cancer	Occupational exposure to sulfuric acid
0.0153458704764654	0.014699103867071	0.0159926370858597	2010	Female	Deaths	Global	Larynx cancer	Occupational exposure to sulfuric acid
0.0151924447949635	0.0145539504528568	0.0158309391370702	2011	Female	Deaths	Global	Larynx cancer	Occupational exposure to sulfuric acid
0.0150505204319378	0.0144198982778645	0.0156811425860111	2012	Female	Deaths	Global	Larynx cancer	Occupational exposure to sulfuric acid
0.0149206750783863	0.0142976990215645	0.015543651135208	2013	Female	Deaths	Global	Larynx cancer	Occupational exposure to sulfuric acid
0.0148017767350312	0.0141865500744554	0.015417003395607	2014	Female	Deaths	Global	Larynx cancer	Occupational exposure to sulfuric acid
0.0147161981222722	0.014107685579918	0.0153247106646263	2015	Female	Deaths	Global	Larynx cancer	Occupational exposure to sulfuric acid
0.014644441386628	0.0140411258182694	0.0152477569549866	2016	Female	Deaths	Global	Larynx cancer	Occupational exposure to sulfuric acid
0.0145839892905538	0.0139804491599846	0.015187529421123	2017	Female	Deaths	Global	Larynx cancer	Occupational exposure to sulfuric acid
0.0145401790380503	0.0139224507741289	0.0151579073019717	2018	Female	Deaths	Global	Larynx cancer	Occupational exposure to sulfuric acid
0.0145008584638318	0.0138412937614295	0.0151604231662342	2019	Female	Deaths	Global	Larynx cancer	Occupational exposure to sulfuric acid
0.0144701569263615	0.0137229941087092	0.0152173197440137	2020	Female	Deaths	Global	Larynx cancer	Occupational exposure to sulfuric acid
0.0144426376193654	0.0135480473798925	0.0153372278588383	2021	Female	Deaths	Global	Larynx cancer	Occupational exposure to sulfuric acid
0.0143978065723686	0.0132328369854087	0.0155627761593284	2022	Female	Deaths	Global	Larynx cancer	Occupational exposure to sulfuric acid
0.0143611269935915	0.0129198982395163	0.0158023557476667	2023	Female	Deaths	Global	Larynx cancer	Occupational exposure to sulfuric acid
0.0143231693999119	0.0125628620560964	0.0160834767437274	2024	Female	Deaths	Global	Larynx cancer	Occupational exposure to sulfuric acid
0.0142841255389842	0.0121695441071209	0.0163987069708476	2025	Female	Deaths	Global	Larynx cancer	Occupational exposure to sulfuric acid
0.0142440070874573	0.0117451961654392	0.0167428180094753	2026	Female	Deaths	Global	Larynx cancer	Occupational exposure to sulfuric acid
0.0142027571602487	0.0112935524028137	0.0171119619176838	2027	Female	Deaths	Global	Larynx cancer	Occupational exposure to sulfuric acid
0.0141605419311655	0.0108178547701546	0.0175032290921764	2028	Female	Deaths	Global	Larynx cancer	Occupational exposure to sulfuric acid
0.0141175978616851	0.0103204275366349	0.0179147681867352	2029	Female	Deaths	Global	Larynx cancer	Occupational exposure to sulfuric acid
0.0140742162696685	0.00980301468722872	0.0183454178521082	2030	Female	Deaths	Global	Larynx cancer	Occupational exposure to sulfuric acid
0.0140305481080963	0.00926690099226274	0.0187941952239299	2031	Female	Deaths	Global	Larynx cancer	Occupational exposure to sulfuric acid
0.0139865596179056	0.00871311833684774	0.0192600008989634	2032	Female	Deaths	Global	Larynx cancer	Occupational exposure to sulfuric acid
0.0139422488076347	0.0081428301633933	0.0197416674518761	2033	Female	Deaths	Global	Larynx cancer	Occupational exposure to sulfuric acid
0.013897649098716	0.00755690948673252	0.0202383887106996	2034	Female	Deaths	Global	Larynx cancer	Occupational exposure to sulfuric acid
0.0138528063214639	0.00695602061711923	0.0207495920258086	2035	Female	Deaths	Global	Larynx cancer	Occupational exposure to sulfuric acid
0.0138077246823574	0.00634069103753468	0.0212747583271802	2036	Female	Deaths	Global	Larynx cancer	Occupational exposure to sulfuric acid
0.013762308675398	0.0057114010033126	0.0218132163474834	2037	Female	Deaths	Global	Larynx cancer	Occupational exposure to sulfuric acid
0.0137165351010695	0.00506880068460702	0.022364269517532	2038	Female	Deaths	Global	Larynx cancer	Occupational exposure to sulfuric acid
0.0136704296232276	0.00441339794241827	0.0229274613040369	2039	Female	Deaths	Global	Larynx cancer	Occupational exposure to sulfuric acid
0.0136240371801887	0.00374558826764233	0.0235024860927351	2040	Female	Deaths	Global	Larynx cancer	Occupational exposure to sulfuric acid
0.0985715927142705	0.0829662342872441	0.114419484798334	1990	Both	Deaths	Global	Larynx cancer	Occupational exposure to sulfuric acid
0.0981212279484703	0.0828587618546722	0.113613620238066	1991	Both	Deaths	Global	Larynx cancer	Occupational exposure to sulfuric acid
0.0975987083376239	0.082591968591254	0.112823365322953	1992	Both	Deaths	Global	Larynx cancer	Occupational exposure to sulfuric acid
0.0970095502732653	0.0822144817001667	0.112011371716135	1993	Both	Deaths	Global	Larynx cancer	Occupational exposure to sulfuric acid
0.0961739754914557	0.0815875543785813	0.110957158000047	1994	Both	Deaths	Global	Larynx cancer	Occupational exposure to sulfuric acid
0.0950537256965923	0.0806822795364352	0.109613299854597	1995	Both	Deaths	Global	Larynx cancer	Occupational exposure to sulfuric acid
0.0936081247469526	0.0794790614704579	0.107918367882463	1996	Both	Deaths	Global	Larynx cancer	Occupational exposure to sulfuric acid
0.0919629891627261	0.0780952333263392	0.106005914186204	1997	Both	Deaths	Global	Larynx cancer	Occupational exposure to sulfuric acid
0.0901770454057836	0.0765748415437204	0.103948997904169	1998	Both	Deaths	Global	Larynx cancer	Occupational exposure to sulfuric acid
0.0883192363890171	0.0749876576746652	0.101815979136791	1999	Both	Deaths	Global	Larynx cancer	Occupational exposure to sulfuric acid
0.0866403327821665	0.073560608056357	0.0998804153506515	2000	Both	Deaths	Global	Larynx cancer	Occupational exposure to sulfuric acid
0.0848839762489113	0.0720688380801799	0.0978583518954994	2001	Both	Deaths	Global	Larynx cancer	Occupational exposure to sulfuric acid
0.0831739998904149	0.0706236570456907	0.0958828250651193	2002	Both	Deaths	Global	Larynx cancer	Occupational exposure to sulfuric acid
0.0815458221662998	0.0692528524472431	0.0939962788964781	2003	Both	Deaths	Global	Larynx cancer	Occupational exposure to sulfuric acid
0.079955572114406	0.0679162426845979	0.0921500681965339	2004	Both	Deaths	Global	Larynx cancer	Occupational exposure to sulfuric acid
0.0784947330843234	0.0666933819917925	0.0904466431259622	2005	Both	Deaths	Global	Larynx cancer	Occupational exposure to sulfuric acid
0.0770349139342649	0.0654726449545534	0.088741915729357	2006	Both	Deaths	Global	Larynx cancer	Occupational exposure to sulfuric acid
0.0756935004763364	0.0643643347867894	0.0871611836847303	2007	Both	Deaths	Global	Larynx cancer	Occupational exposure to sulfuric acid
0.0745054255886181	0.0633957889665962	0.0857473131131397	2008	Both	Deaths	Global	Larynx cancer	Occupational exposure to sulfuric acid
0.0732722299084832	0.062383042422872	0.0842871034117853	2009	Both	Deaths	Global	Larynx cancer	Occupational exposure to sulfuric acid
0.0722591708035518	0.0615673614033993	0.0830698051490278	2010	Both	Deaths	Global	Larynx cancer	Occupational exposure to sulfuric acid
0.0712331027814728	0.0607369867743279	0.0818413778000977	2011	Both	Deaths	Global	Larynx cancer	Occupational exposure to sulfuric acid
0.0701827281235998	0.0598815261741046	0.080589219896305	2012	Both	Deaths	Global	Larynx cancer	Occupational exposure to sulfuric acid
0.0690275792923772	0.0589230052471926	0.0792308910702315	2013	Both	Deaths	Global	Larynx cancer	Occupational exposure to sulfuric acid
0.0679882355188606	0.0580706654999802	0.078001052749886	2014	Both	Deaths	Global	Larynx cancer	Occupational exposure to sulfuric acid
0.0672012011682563	0.0574467576250453	0.0770484437939241	2015	Both	Deaths	Global	Larynx cancer	Occupational exposure to sulfuric acid
0.0665343164775785	0.0569277821553972	0.0762316332577112	2016	Both	Deaths	Global	Larynx cancer	Occupational exposure to sulfuric acid
0.0659160053209448	0.056448673405677	0.0754726107100198	2017	Both	Deaths	Global	Larynx cancer	Occupational exposure to sulfuric acid
0.0654694628338435	0.0561222444731421	0.0749048040049646	2018	Both	Deaths	Global	Larynx cancer	Occupational exposure to sulfuric acid
0.0650720808766949	0.0558281463538959	0.0744032840972089	2019	Both	Deaths	Global	Larynx cancer	Occupational exposure to sulfuric acid
0.0646832136666828	0.0555079686780401	0.0739453931389616	2020	Both	Deaths	Global	Larynx cancer	Occupational exposure to sulfuric acid
0.0642602428082633	0.0550911326704905	0.073516463323678	2021	Both	Deaths	Global	Larynx cancer	Occupational exposure to sulfuric acid
0.0638067491969839	0.0542913105625701	0.0734062792303749	2022	Both	Deaths	Global	Larynx cancer	Occupational exposure to sulfuric acid
0.06340928380166	0.05356163099092	0.0733412353753868	2023	Both	Deaths	Global	Larynx cancer	Occupational exposure to sulfuric acid
0.0630205717595776	0.05264930241551	0.0734764238682607	2024	Both	Deaths	Global	Larynx cancer	Occupational exposure to sulfuric acid
0.0626465383245549	0.0515545543208654	0.0738236562581557	2025	Both	Deaths	Global	Larynx cancer	Occupational exposure to sulfuric acid
0.0622896677148616	0.0502847957918981	0.0743805956093167	2026	Both	Deaths	Global	Larynx cancer	Occupational exposure to sulfuric acid
0.0619520437552911	0.0488540874318481	0.0751373988622686	2027	Both	Deaths	Global	Larynx cancer	Occupational exposure to sulfuric acid
0.0616389787508645	0.0472861951792629	0.0760808710954206	2028	Both	Deaths	Global	Larynx cancer	Occupational exposure to sulfuric acid
0.0613571919335118	0.0456001044850054	0.0772054383706223	2029	Both	Deaths	Global	Larynx cancer	Occupational exposure to sulfuric acid
0.0611113568093546	0.0438069657781349	0.0785093665736697	2030	Both	Deaths	Global	Larynx cancer	Occupational exposure to sulfuric acid
0.0609039614040461	0.041912628890415	0.079991858352295	2031	Both	Deaths	Global	Larynx cancer	Occupational exposure to sulfuric acid
0.0607362453487561	0.0399204971220791	0.0816520828549865	2032	Both	Deaths	Global	Larynx cancer	Occupational exposure to sulfuric acid
0.0606111597419457	0.0378369595083098	0.0834895402039833	2033	Both	Deaths	Global	Larynx cancer	Occupational exposure to sulfuric acid
0.060534011384438	0.0356658385098252	0.0855122987957442	2034	Both	Deaths	Global	Larynx cancer	Occupational exposure to sulfuric acid
0.0605088826290702	0.033407017121869	0.087731770974311	2035	Both	Deaths	Global	Larynx cancer	Occupational exposure to sulfuric acid
0.0605383903140441	0.0310499575230881	0.0901605062947031	2036	Both	Deaths	Global	Larynx cancer	Occupational exposure to sulfuric acid
0.0606236010443973	0.0285897141495392	0.0928105143868402	2037	Both	Deaths	Global	Larynx cancer	Occupational exposure to sulfuric acid
0.0607656651220829	0.0260195990009798	0.0956933342811089	2038	Both	Deaths	Global	Larynx cancer	Occupational exposure to sulfuric acid
0.0609683579136424	0.023324503496518	0.0988285138608788	2039	Both	Deaths	Global	Larynx cancer	Occupational exposure to sulfuric acid
0.061235975988168	0.0205049197587372	0.102240693317826	2040	Both	Deaths	Global	Larynx cancer	Occupational exposure to sulfuric acid
