# Supplementary material for: Global, regional and national mortality burden of laryngeal cancer attributable to occupational exposure to sulfuric acid and asbestos: 1990–2021 and projections to 2040
Source: Front Public Health. 2025 Jul 18;13:1602789. doi: 10.3389/fpubh.2025.1602789 (PMC12315700; doi:10.3389/fpubh.2025.1602789)
Supplement: Supplementary file 2 [file Data_Sheet_2.zip › original data/Sulfuric acid/S2 number Trend 硫酸-数据.csv]

	measure_name	location_name	sex_name	age_name	cause_name	rei_name	metric_name	location_namex	year	val	upper	lower
1	Deaths	High-middle SDI	Male	All ages	Larynx cancer	Occupational exposure to sulfuric acid	Number	High-middle SDI	1990	732.41710449498	1385.662472614263	271.9500314720533
2	Deaths	High-middle SDI	Female	All ages	Larynx cancer	Occupational exposure to sulfuric acid	Number	High-middle SDI	1990	54.31406073282759	103.3796481875308	22.49346647602994
3	Deaths	High-middle SDI	Both	All ages	Larynx cancer	Occupational exposure to sulfuric acid	Number	High-middle SDI	1990	786.7311652278064	1499.052473068157	296.6057250569654
4	Deaths	High-middle SDI	Male	All ages	Larynx cancer	Occupational exposure to sulfuric acid	Number	High-middle SDI	1991	740.3669470497034	1390.543585575992	266.4575873151948
5	Deaths	High-middle SDI	Female	All ages	Larynx cancer	Occupational exposure to sulfuric acid	Number	High-middle SDI	1991	56.05456487437613	106.679728785404	23.6261186683311
6	Deaths	High-middle SDI	Both	All ages	Larynx cancer	Occupational exposure to sulfuric acid	Number	High-middle SDI	1991	796.4215119240787	1500.670932567259	288.4920032733447
7	Deaths	High-middle SDI	Male	All ages	Larynx cancer	Occupational exposure to sulfuric acid	Number	High-middle SDI	1992	753.4893005143774	1428.760991671428	274.4568941494446
8	Deaths	High-middle SDI	Female	All ages	Larynx cancer	Occupational exposure to sulfuric acid	Number	High-middle SDI	1992	58.11819743187552	110.4286597214167	23.95723544250125
9	Deaths	High-middle SDI	Both	All ages	Larynx cancer	Occupational exposure to sulfuric acid	Number	High-middle SDI	1992	811.6074979462524	1536.565199148364	297.5419757545939
10	Deaths	High-middle SDI	Male	All ages	Larynx cancer	Occupational exposure to sulfuric acid	Number	High-middle SDI	1993	773.9414273831849	1454.289731977032	278.0811743061546
11	Deaths	High-middle SDI	Female	All ages	Larynx cancer	Occupational exposure to sulfuric acid	Number	High-middle SDI	1993	60.43403994965845	113.2967197823774	23.99754842104417
12	Deaths	High-middle SDI	Both	All ages	Larynx cancer	Occupational exposure to sulfuric acid	Number	High-middle SDI	1993	834.375467332842	1560.285667826407	303.3466164961096
13	Deaths	High-middle SDI	Male	All ages	Larynx cancer	Occupational exposure to sulfuric acid	Number	High-middle SDI	1994	777.4162970205517	1467.839553497148	281.7099380945415
14	Deaths	High-middle SDI	Female	All ages	Larynx cancer	Occupational exposure to sulfuric acid	Number	High-middle SDI	1994	61.10489796688003	115.4170092741976	24.63545242786847
15	Deaths	High-middle SDI	Both	All ages	Larynx cancer	Occupational exposure to sulfuric acid	Number	High-middle SDI	1994	838.5211949874325	1589.278013928088	307.8137267206091
16	Deaths	High-middle SDI	Male	All ages	Larynx cancer	Occupational exposure to sulfuric acid	Number	High-middle SDI	1995	770.6931874827476	1451.160731010982	271.1786804359003
17	Deaths	High-middle SDI	Female	All ages	Larynx cancer	Occupational exposure to sulfuric acid	Number	High-middle SDI	1995	60.04458224147831	116.5769673381008	23.93284420131332
18	Deaths	High-middle SDI	Both	All ages	Larynx cancer	Occupational exposure to sulfuric acid	Number	High-middle SDI	1995	830.7377697242257	1572.936925051641	298.4543524126789
19	Deaths	High-middle SDI	Male	All ages	Larynx cancer	Occupational exposure to sulfuric acid	Number	High-middle SDI	1996	754.3347514787557	1400.565883799559	272.1955687394087
20	Deaths	High-middle SDI	Female	All ages	Larynx cancer	Occupational exposure to sulfuric acid	Number	High-middle SDI	1996	59.68595109971115	112.626528199693	25.2013247373873
21	Deaths	High-middle SDI	Both	All ages	Larynx cancer	Occupational exposure to sulfuric acid	Number	High-middle SDI	1996	814.020702578466	1514.365242418157	296.7410217977801
22	Deaths	High-middle SDI	Male	All ages	Larynx cancer	Occupational exposure to sulfuric acid	Number	High-middle SDI	1997	727.2484269952247	1361.213855614131	262.8937602930257
23	Deaths	High-middle SDI	Female	All ages	Larynx cancer	Occupational exposure to sulfuric acid	Number	High-middle SDI	1997	59.30084652011013	109.5576761114281	23.49436320579967
24	Deaths	High-middle SDI	Both	All ages	Larynx cancer	Occupational exposure to sulfuric acid	Number	High-middle SDI	1997	786.5492735153334	1474.105574775648	289.148670554089
25	Deaths	High-middle SDI	Male	All ages	Larynx cancer	Occupational exposure to sulfuric acid	Number	High-middle SDI	1998	700.0246743775701	1310.79954347756	256.663725902379
26	Deaths	High-middle SDI	Female	All ages	Larynx cancer	Occupational exposure to sulfuric acid	Number	High-middle SDI	1998	59.6360884040683	113.060135043597	24.3714485000719
27	Deaths	High-middle SDI	Both	All ages	Larynx cancer	Occupational exposure to sulfuric acid	Number	High-middle SDI	1998	759.6607627816376	1415.875091830965	284.7441287219023
28	Deaths	High-middle SDI	Male	All ages	Larynx cancer	Occupational exposure to sulfuric acid	Number	High-middle SDI	1999	688.6298085048888	1283.717226439326	258.189140121544
29	Deaths	High-middle SDI	Female	All ages	Larynx cancer	Occupational exposure to sulfuric acid	Number	High-middle SDI	1999	60.57918199058841	114.1987737154938	24.65465810264568
30	Deaths	High-middle SDI	Both	All ages	Larynx cancer	Occupational exposure to sulfuric acid	Number	High-middle SDI	1999	749.208990495477	1395.197919474107	285.8783721213983
31	Deaths	High-middle SDI	Male	All ages	Larynx cancer	Occupational exposure to sulfuric acid	Number	High-middle SDI	2000	688.1198547828518	1283.562983297826	254.4150358161905
32	Deaths	High-middle SDI	Female	All ages	Larynx cancer	Occupational exposure to sulfuric acid	Number	High-middle SDI	2000	61.9252322064949	112.7577321348223	25.30840450239841
33	Deaths	High-middle SDI	Both	All ages	Larynx cancer	Occupational exposure to sulfuric acid	Number	High-middle SDI	2000	750.045086989345	1389.435446471368	285.8915639328409
34	Deaths	High-middle SDI	Male	All ages	Larynx cancer	Occupational exposure to sulfuric acid	Number	High-middle SDI	2001	674.3056312861726	1266.489004857501	250.2947824847426
35	Deaths	High-middle SDI	Female	All ages	Larynx cancer	Occupational exposure to sulfuric acid	Number	High-middle SDI	2001	63.5643062129085	119.540119038345	25.94281907889044
36	Deaths	High-middle SDI	Both	All ages	Larynx cancer	Occupational exposure to sulfuric acid	Number	High-middle SDI	2001	737.8699374990808	1384.422389573811	280.3757859604373
37	Deaths	High-middle SDI	Male	All ages	Larynx cancer	Occupational exposure to sulfuric acid	Number	High-middle SDI	2002	664.6478429430291	1219.745740564668	248.9216159856267
38	Deaths	High-middle SDI	Female	All ages	Larynx cancer	Occupational exposure to sulfuric acid	Number	High-middle SDI	2002	64.57816084537345	119.9403965300065	27.14820083163562
39	Deaths	High-middle SDI	Both	All ages	Larynx cancer	Occupational exposure to sulfuric acid	Number	High-middle SDI	2002	729.2260037884035	1341.17334778173	277.5643007057584
40	Deaths	High-middle SDI	Male	All ages	Larynx cancer	Occupational exposure to sulfuric acid	Number	High-middle SDI	2003	654.9201837494059	1211.904463471032	245.3713321418646
41	Deaths	High-middle SDI	Female	All ages	Larynx cancer	Occupational exposure to sulfuric acid	Number	High-middle SDI	2003	65.58949576356216	122.9555433520534	26.37243234722398
42	Deaths	High-middle SDI	Both	All ages	Larynx cancer	Occupational exposure to sulfuric acid	Number	High-middle SDI	2003	720.5096795129682	1326.526168836872	275.4746373016493
43	Deaths	High-middle SDI	Male	All ages	Larynx cancer	Occupational exposure to sulfuric acid	Number	High-middle SDI	2004	643.0270089483583	1217.837118975991	240.2380147559383
44	Deaths	High-middle SDI	Female	All ages	Larynx cancer	Occupational exposure to sulfuric acid	Number	High-middle SDI	2004	65.7385177683781	124.3944190805105	27.96223945549325
45	Deaths	High-middle SDI	Both	All ages	Larynx cancer	Occupational exposure to sulfuric acid	Number	High-middle SDI	2004	708.765526716737	1324.663006771789	268.6458656496044
46	Deaths	High-middle SDI	Male	All ages	Larynx cancer	Occupational exposure to sulfuric acid	Number	High-middle SDI	2005	640.9313314884939	1177.418169280115	246.4731715784268
47	Deaths	High-middle SDI	Female	All ages	Larynx cancer	Occupational exposure to sulfuric acid	Number	High-middle SDI	2005	66.454627294785	124.5240860362961	26.658792757192
48	Deaths	High-middle SDI	Both	All ages	Larynx cancer	Occupational exposure to sulfuric acid	Number	High-middle SDI	2005	707.3859587832789	1303.69006663189	277.7691221831471
49	Deaths	High-middle SDI	Male	All ages	Larynx cancer	Occupational exposure to sulfuric acid	Number	High-middle SDI	2006	620.2941492769518	1156.958064486919	235.6791141664973
50	Deaths	High-middle SDI	Female	All ages	Larynx cancer	Occupational exposure to sulfuric acid	Number	High-middle SDI	2006	64.98712142224366	121.0039274503672	26.86261376105569
51	Deaths	High-middle SDI	Both	All ages	Larynx cancer	Occupational exposure to sulfuric acid	Number	High-middle SDI	2006	685.2812706991956	1265.872822811871	264.8296508912948
52	Deaths	High-middle SDI	Male	All ages	Larynx cancer	Occupational exposure to sulfuric acid	Number	High-middle SDI	2007	611.7970191302717	1143.02115747514	234.6819394084523
53	Deaths	High-middle SDI	Female	All ages	Larynx cancer	Occupational exposure to sulfuric acid	Number	High-middle SDI	2007	64.98963293525249	122.0633970054658	26.99025136850669
54	Deaths	High-middle SDI	Both	All ages	Larynx cancer	Occupational exposure to sulfuric acid	Number	High-middle SDI	2007	676.7866520655244	1255.948716884742	268.7295346781977
55	Deaths	High-middle SDI	Male	All ages	Larynx cancer	Occupational exposure to sulfuric acid	Number	High-middle SDI	2008	610.137056573042	1132.679634183964	231.9166942608914
56	Deaths	High-middle SDI	Female	All ages	Larynx cancer	Occupational exposure to sulfuric acid	Number	High-middle SDI	2008	65.61011597319876	121.3377256424395	27.06238477936686
57	Deaths	High-middle SDI	Both	All ages	Larynx cancer	Occupational exposure to sulfuric acid	Number	High-middle SDI	2008	675.7471725462409	1234.972059456067	258.2327416917351
58	Deaths	High-middle SDI	Male	All ages	Larynx cancer	Occupational exposure to sulfuric acid	Number	High-middle SDI	2009	599.2554694259646	1113.044128387985	231.8327589771656
59	Deaths	High-middle SDI	Female	All ages	Larynx cancer	Occupational exposure to sulfuric acid	Number	High-middle SDI	2009	66.35529861996451	123.326835995774	27.30747222006508
60	Deaths	High-middle SDI	Both	All ages	Larynx cancer	Occupational exposure to sulfuric acid	Number	High-middle SDI	2009	665.6107680459291	1223.141893657392	260.6525904862256
61	Deaths	High-middle SDI	Male	All ages	Larynx cancer	Occupational exposure to sulfuric acid	Number	High-middle SDI	2010	604.1798239036468	1113.896485437977	241.9109969582199
62	Deaths	High-middle SDI	Female	All ages	Larynx cancer	Occupational exposure to sulfuric acid	Number	High-middle SDI	2010	67.71168759984366	124.6132034277251	28.14877254844908
63	Deaths	High-middle SDI	Both	All ages	Larynx cancer	Occupational exposure to sulfuric acid	Number	High-middle SDI	2010	671.8915115034903	1232.14653097559	270.5109845483174
64	Deaths	High-middle SDI	Male	All ages	Larynx cancer	Occupational exposure to sulfuric acid	Number	High-middle SDI	2011	602.4244168367433	1127.998745263871	236.1722397349469
65	Deaths	High-middle SDI	Female	All ages	Larynx cancer	Occupational exposure to sulfuric acid	Number	High-middle SDI	2011	67.53752689532362	126.8582225216094	27.9195896020388
66	Deaths	High-middle SDI	Both	All ages	Larynx cancer	Occupational exposure to sulfuric acid	Number	High-middle SDI	2011	669.9619437320665	1243.214034461895	263.6881968939295
67	Deaths	High-middle SDI	Male	All ages	Larynx cancer	Occupational exposure to sulfuric acid	Number	High-middle SDI	2012	604.243940652498	1115.275697406187	238.800719024218
68	Deaths	High-middle SDI	Female	All ages	Larynx cancer	Occupational exposure to sulfuric acid	Number	High-middle SDI	2012	67.70718125835957	128.3064337032438	28.38990878886328
69	Deaths	High-middle SDI	Both	All ages	Larynx cancer	Occupational exposure to sulfuric acid	Number	High-middle SDI	2012	671.9511219108576	1238.848862372102	268.1693647282682
70	Deaths	High-middle SDI	Male	All ages	Larynx cancer	Occupational exposure to sulfuric acid	Number	High-middle SDI	2013	597.880944548783	1093.932924797662	238.2268713458427
71	Deaths	High-middle SDI	Female	All ages	Larynx cancer	Occupational exposure to sulfuric acid	Number	High-middle SDI	2013	67.3313402101374	124.0962015917582	28.22701497776288
72	Deaths	High-middle SDI	Both	All ages	Larynx cancer	Occupational exposure to sulfuric acid	Number	High-middle SDI	2013	665.2122847589204	1206.601619965372	268.4966027404625
73	Deaths	High-middle SDI	Male	All ages	Larynx cancer	Occupational exposure to sulfuric acid	Number	High-middle SDI	2014	591.8494043309312	1072.294370223161	236.3851266285156
74	Deaths	High-middle SDI	Female	All ages	Larynx cancer	Occupational exposure to sulfuric acid	Number	High-middle SDI	2014	67.46227466633323	126.4795846342076	28.79566573160206
75	Deaths	High-middle SDI	Both	All ages	Larynx cancer	Occupational exposure to sulfuric acid	Number	High-middle SDI	2014	659.3116789972647	1187.834878966371	268.2987197086323
76	Deaths	High-middle SDI	Male	All ages	Larynx cancer	Occupational exposure to sulfuric acid	Number	High-middle SDI	2015	588.3636790406026	1073.537611695097	240.5427765274428
77	Deaths	High-middle SDI	Female	All ages	Larynx cancer	Occupational exposure to sulfuric acid	Number	High-middle SDI	2015	68.10187827432794	128.9771945748659	28.84677331642483
78	Deaths	High-middle SDI	Both	All ages	Larynx cancer	Occupational exposure to sulfuric acid	Number	High-middle SDI	2015	656.4655573149305	1196.068877777639	271.2642946334605
79	Deaths	High-middle SDI	Male	All ages	Larynx cancer	Occupational exposure to sulfuric acid	Number	High-middle SDI	2016	598.5999621219202	1125.326795926724	235.2401447164556
80	Deaths	High-middle SDI	Female	All ages	Larynx cancer	Occupational exposure to sulfuric acid	Number	High-middle SDI	2016	69.74092616856836	129.5337902440458	28.51946875396538
81	Deaths	High-middle SDI	Both	All ages	Larynx cancer	Occupational exposure to sulfuric acid	Number	High-middle SDI	2016	668.3408882904891	1238.457579429394	266.4237264755953
82	Deaths	High-middle SDI	Male	All ages	Larynx cancer	Occupational exposure to sulfuric acid	Number	High-middle SDI	2017	599.5201612048486	1096.7939796786	241.2699922711874
83	Deaths	High-middle SDI	Female	All ages	Larynx cancer	Occupational exposure to sulfuric acid	Number	High-middle SDI	2017	71.2393135653229	133.2468339724	29.88654503935276
84	Deaths	High-middle SDI	Both	All ages	Larynx cancer	Occupational exposure to sulfuric acid	Number	High-middle SDI	2017	670.7594747701714	1208.194859652317	273.6721522287723
85	Deaths	High-middle SDI	Male	All ages	Larynx cancer	Occupational exposure to sulfuric acid	Number	High-middle SDI	2018	603.905737926036	1147.112910349334	236.9172470819745
86	Deaths	High-middle SDI	Female	All ages	Larynx cancer	Occupational exposure to sulfuric acid	Number	High-middle SDI	2018	73.84642048673008	141.6459317089485	29.71787508565488
87	Deaths	High-middle SDI	Both	All ages	Larynx cancer	Occupational exposure to sulfuric acid	Number	High-middle SDI	2018	677.7521584127659	1275.780875936871	269.2990766492838
88	Deaths	High-middle SDI	Male	All ages	Larynx cancer	Occupational exposure to sulfuric acid	Number	High-middle SDI	2019	609.30292048698	1121.054854591536	240.2003646891798
89	Deaths	High-middle SDI	Female	All ages	Larynx cancer	Occupational exposure to sulfuric acid	Number	High-middle SDI	2019	75.46722794317421	139.181295773652	31.28722606102422
90	Deaths	High-middle SDI	Both	All ages	Larynx cancer	Occupational exposure to sulfuric acid	Number	High-middle SDI	2019	684.770148430155	1270.484224593569	269.1116084250139
91	Deaths	High-middle SDI	Male	All ages	Larynx cancer	Occupational exposure to sulfuric acid	Number	High-middle SDI	2020	614.4631886487272	1120.014273823225	246.4046798704818
92	Deaths	High-middle SDI	Female	All ages	Larynx cancer	Occupational exposure to sulfuric acid	Number	High-middle SDI	2020	77.77570519566129	151.7211963455539	32.11986415683158
93	Deaths	High-middle SDI	Both	All ages	Larynx cancer	Occupational exposure to sulfuric acid	Number	High-middle SDI	2020	692.2388938443879	1270.954980101806	279.9823309200322
94	Deaths	High-middle SDI	Male	All ages	Larynx cancer	Occupational exposure to sulfuric acid	Number	High-middle SDI	2021	617.3135393709632	1159.77409376937	242.2822511398344
95	Deaths	High-middle SDI	Female	All ages	Larynx cancer	Occupational exposure to sulfuric acid	Number	High-middle SDI	2021	79.64497423723262	149.6338892567775	31.53853184959823
96	Deaths	High-middle SDI	Both	All ages	Larynx cancer	Occupational exposure to sulfuric acid	Number	High-middle SDI	2021	696.9585136081959	1319.302189731474	274.6860146301055
97	Deaths	Low-middle SDI	Male	All ages	Larynx cancer	Occupational exposure to sulfuric acid	Number	Low-middle SDI	1990	482.498274256963	890.044759507058	192.5193500000114
98	Deaths	Low-middle SDI	Female	All ages	Larynx cancer	Occupational exposure to sulfuric acid	Number	Low-middle SDI	1990	38.16884711034184	75.2468630390704	14.42278731489577
99	Deaths	Low-middle SDI	Both	All ages	Larynx cancer	Occupational exposure to sulfuric acid	Number	Low-middle SDI	1990	520.6671213673051	958.8624745344914	207.3470249307369
100	Deaths	Low-middle SDI	Male	All ages	Larynx cancer	Occupational exposure to sulfuric acid	Number	Low-middle SDI	1991	489.5754113209762	905.2550805230316	191.2150562426542
101	Deaths	Low-middle SDI	Female	All ages	Larynx cancer	Occupational exposure to sulfuric acid	Number	Low-middle SDI	1991	39.35140123131633	76.90259004289155	15.11605817643619
102	Deaths	Low-middle SDI	Both	All ages	Larynx cancer	Occupational exposure to sulfuric acid	Number	Low-middle SDI	1991	528.9268125522923	981.095106441805	208.1867775778786
103	Deaths	Low-middle SDI	Male	All ages	Larynx cancer	Occupational exposure to sulfuric acid	Number	Low-middle SDI	1992	500.4325688394284	951.7683844636232	197.6650129327217
104	Deaths	Low-middle SDI	Female	All ages	Larynx cancer	Occupational exposure to sulfuric acid	Number	Low-middle SDI	1992	41.09528017926453	80.92999659634788	15.67806104044843
105	Deaths	Low-middle SDI	Both	All ages	Larynx cancer	Occupational exposure to sulfuric acid	Number	Low-middle SDI	1992	541.527849018693	1033.944624566774	214.5069219155153
106	Deaths	Low-middle SDI	Male	All ages	Larynx cancer	Occupational exposure to sulfuric acid	Number	Low-middle SDI	1993	512.2044661563456	953.9415554919224	199.1763792172752
107	Deaths	Low-middle SDI	Female	All ages	Larynx cancer	Occupational exposure to sulfuric acid	Number	Low-middle SDI	1993	42.43572187363685	83.61994133215701	16.53354468247365
108	Deaths	Low-middle SDI	Both	All ages	Larynx cancer	Occupational exposure to sulfuric acid	Number	Low-middle SDI	1993	554.6401880299824	1031.122533025019	215.0949416400738
109	Deaths	Low-middle SDI	Male	All ages	Larynx cancer	Occupational exposure to sulfuric acid	Number	Low-middle SDI	1994	524.841413599632	966.8071079741868	213.3352966331023
110	Deaths	Low-middle SDI	Female	All ages	Larynx cancer	Occupational exposure to sulfuric acid	Number	Low-middle SDI	1994	43.99388333422713	85.55252636672454	16.79448539756668
111	Deaths	Low-middle SDI	Both	All ages	Larynx cancer	Occupational exposure to sulfuric acid	Number	Low-middle SDI	1994	568.8352969338594	1049.28832940953	230.9049074072268
112	Deaths	Low-middle SDI	Male	All ages	Larynx cancer	Occupational exposure to sulfuric acid	Number	Low-middle SDI	1995	536.0830906272587	1009.975877575003	216.121675795773
113	Deaths	Low-middle SDI	Female	All ages	Larynx cancer	Occupational exposure to sulfuric acid	Number	Low-middle SDI	1995	45.43172810385336	89.9065838201488	17.06635132978814
114	Deaths	Low-middle SDI	Both	All ages	Larynx cancer	Occupational exposure to sulfuric acid	Number	Low-middle SDI	1995	581.5148187311121	1095.236601002219	233.2212106341413
115	Deaths	Low-middle SDI	Male	All ages	Larynx cancer	Occupational exposure to sulfuric acid	Number	Low-middle SDI	1996	548.161262728038	1032.478063860483	215.7160495765726
116	Deaths	Low-middle SDI	Female	All ages	Larynx cancer	Occupational exposure to sulfuric acid	Number	Low-middle SDI	1996	47.18147174560281	93.49649286499954	17.97022529306
117	Deaths	Low-middle SDI	Both	All ages	Larynx cancer	Occupational exposure to sulfuric acid	Number	Low-middle SDI	1996	595.3427344736401	1120.131709075728	233.4821378219878
118	Deaths	Low-middle SDI	Male	All ages	Larynx cancer	Occupational exposure to sulfuric acid	Number	Low-middle SDI	1997	564.7384725839809	1059.77101493816	223.6333414087192
119	Deaths	Low-middle SDI	Female	All ages	Larynx cancer	Occupational exposure to sulfuric acid	Number	Low-middle SDI	1997	48.9130480913345	95.9681183513263	18.96991507514385
120	Deaths	Low-middle SDI	Both	All ages	Larynx cancer	Occupational exposure to sulfuric acid	Number	Low-middle SDI	1997	613.6515206753152	1147.624122110041	244.2637550953023
121	Deaths	Low-middle SDI	Male	All ages	Larynx cancer	Occupational exposure to sulfuric acid	Number	Low-middle SDI	1998	573.6697910360543	1071.636060254307	227.040912678087
122	Deaths	Low-middle SDI	Female	All ages	Larynx cancer	Occupational exposure to sulfuric acid	Number	Low-middle SDI	1998	50.81425535163373	99.62765428443517	19.38101585622704
123	Deaths	Low-middle SDI	Both	All ages	Larynx cancer	Occupational exposure to sulfuric acid	Number	Low-middle SDI	1998	624.484046387688	1172.173849864599	246.9108981264603
124	Deaths	Low-middle SDI	Male	All ages	Larynx cancer	Occupational exposure to sulfuric acid	Number	Low-middle SDI	1999	576.9958700357136	1080.877684406969	232.9387294735723
125	Deaths	Low-middle SDI	Female	All ages	Larynx cancer	Occupational exposure to sulfuric acid	Number	Low-middle SDI	1999	52.08880845830068	103.0244987949102	20.16739691158433
126	Deaths	Low-middle SDI	Both	All ages	Larynx cancer	Occupational exposure to sulfuric acid	Number	Low-middle SDI	1999	629.0846784940145	1181.307054518212	254.001788308272
127	Deaths	Low-middle SDI	Male	All ages	Larynx cancer	Occupational exposure to sulfuric acid	Number	Low-middle SDI	2000	590.4592892677481	1116.657108592396	229.2548990126371
128	Deaths	Low-middle SDI	Female	All ages	Larynx cancer	Occupational exposure to sulfuric acid	Number	Low-middle SDI	2000	53.5401488020778	106.548527367095	20.35701726235031
129	Deaths	Low-middle SDI	Both	All ages	Larynx cancer	Occupational exposure to sulfuric acid	Number	Low-middle SDI	2000	643.9994380698266	1216.548926071154	250.073608727753
130	Deaths	Low-middle SDI	Male	All ages	Larynx cancer	Occupational exposure to sulfuric acid	Number	Low-middle SDI	2001	600.6263783005048	1123.354549370851	234.6009285822724
131	Deaths	Low-middle SDI	Female	All ages	Larynx cancer	Occupational exposure to sulfuric acid	Number	Low-middle SDI	2001	55.53083682718498	107.617933253229	21.29493922642176
132	Deaths	Low-middle SDI	Both	All ages	Larynx cancer	Occupational exposure to sulfuric acid	Number	Low-middle SDI	2001	656.1572151276897	1227.356013812721	256.7674292343208
133	Deaths	Low-middle SDI	Male	All ages	Larynx cancer	Occupational exposure to sulfuric acid	Number	Low-middle SDI	2002	608.5521107878708	1134.663754056711	240.6828903340982
134	Deaths	Low-middle SDI	Female	All ages	Larynx cancer	Occupational exposure to sulfuric acid	Number	Low-middle SDI	2002	57.53333608764362	111.3931553456289	22.04490156495883
135	Deaths	Low-middle SDI	Both	All ages	Larynx cancer	Occupational exposure to sulfuric acid	Number	Low-middle SDI	2002	666.0854468755142	1236.616253448125	263.58222012216
136	Deaths	Low-middle SDI	Male	All ages	Larynx cancer	Occupational exposure to sulfuric acid	Number	Low-middle SDI	2003	621.5252321142527	1177.331267190645	250.8486823241332
137	Deaths	Low-middle SDI	Female	All ages	Larynx cancer	Occupational exposure to sulfuric acid	Number	Low-middle SDI	2003	59.00010009438164	113.1824954565714	22.98630212889449
138	Deaths	Low-middle SDI	Both	All ages	Larynx cancer	Occupational exposure to sulfuric acid	Number	Low-middle SDI	2003	680.5253322086348	1287.796906588168	273.9554333740338
139	Deaths	Low-middle SDI	Male	All ages	Larynx cancer	Occupational exposure to sulfuric acid	Number	Low-middle SDI	2004	629.5419347168342	1167.286579400707	256.4944008655624
140	Deaths	Low-middle SDI	Female	All ages	Larynx cancer	Occupational exposure to sulfuric acid	Number	Low-middle SDI	2004	60.23883935547826	117.3861888684131	23.6021134739043
141	Deaths	Low-middle SDI	Both	All ages	Larynx cancer	Occupational exposure to sulfuric acid	Number	Low-middle SDI	2004	689.7807740723122	1271.600493889842	280.6878281775327
142	Deaths	Low-middle SDI	Male	All ages	Larynx cancer	Occupational exposure to sulfuric acid	Number	Low-middle SDI	2005	643.5760520262684	1185.235003172625	253.2633468891005
143	Deaths	Low-middle SDI	Female	All ages	Larynx cancer	Occupational exposure to sulfuric acid	Number	Low-middle SDI	2005	62.55655160253663	120.3702036390946	24.89015563776909
144	Deaths	Low-middle SDI	Both	All ages	Larynx cancer	Occupational exposure to sulfuric acid	Number	Low-middle SDI	2005	706.1326036288038	1308.190119483026	278.0306755613507
145	Deaths	Low-middle SDI	Male	All ages	Larynx cancer	Occupational exposure to sulfuric acid	Number	Low-middle SDI	2006	661.6746145029515	1216.995651409698	269.4244326584259
146	Deaths	Low-middle SDI	Female	All ages	Larynx cancer	Occupational exposure to sulfuric acid	Number	Low-middle SDI	2006	64.63723027064927	127.9729474705068	25.6330102944279
147	Deaths	Low-middle SDI	Both	All ages	Larynx cancer	Occupational exposure to sulfuric acid	Number	Low-middle SDI	2006	726.3118447736002	1330.722098774169	294.3222268480057
148	Deaths	Low-middle SDI	Male	All ages	Larynx cancer	Occupational exposure to sulfuric acid	Number	Low-middle SDI	2007	683.2435101080746	1270.412050902216	277.0469876101305
149	Deaths	Low-middle SDI	Female	All ages	Larynx cancer	Occupational exposure to sulfuric acid	Number	Low-middle SDI	2007	66.98139395052111	130.070812095285	26.26520242990096
150	Deaths	Low-middle SDI	Both	All ages	Larynx cancer	Occupational exposure to sulfuric acid	Number	Low-middle SDI	2007	750.2249040585962	1395.223953614306	305.2697422345519
151	Deaths	Low-middle SDI	Male	All ages	Larynx cancer	Occupational exposure to sulfuric acid	Number	Low-middle SDI	2008	704.0430418196318	1314.107120088818	287.1991001604981
152	Deaths	Low-middle SDI	Female	All ages	Larynx cancer	Occupational exposure to sulfuric acid	Number	Low-middle SDI	2008	69.24003532065537	136.2782329477894	27.19699392979357
153	Deaths	Low-middle SDI	Both	All ages	Larynx cancer	Occupational exposure to sulfuric acid	Number	Low-middle SDI	2008	773.283077140287	1445.995061632713	314.4117223971936
154	Deaths	Low-middle SDI	Male	All ages	Larynx cancer	Occupational exposure to sulfuric acid	Number	Low-middle SDI	2009	714.8203721036499	1299.290908968844	290.348000204477
155	Deaths	Low-middle SDI	Female	All ages	Larynx cancer	Occupational exposure to sulfuric acid	Number	Low-middle SDI	2009	71.0640620526819	139.7319326462872	27.66328170865237
156	Deaths	Low-middle SDI	Both	All ages	Larynx cancer	Occupational exposure to sulfuric acid	Number	Low-middle SDI	2009	785.8844341563322	1431.938084902265	317.7406354569166
157	Deaths	Low-middle SDI	Male	All ages	Larynx cancer	Occupational exposure to sulfuric acid	Number	Low-middle SDI	2010	737.9743846644864	1371.569093003015	301.8688955512823
158	Deaths	Low-middle SDI	Female	All ages	Larynx cancer	Occupational exposure to sulfuric acid	Number	Low-middle SDI	2010	74.08996539520884	143.7363769567086	29.14306027206
159	Deaths	Low-middle SDI	Both	All ages	Larynx cancer	Occupational exposure to sulfuric acid	Number	Low-middle SDI	2010	812.0643500596948	1518.375491211848	333.0979393636222
160	Deaths	Low-middle SDI	Male	All ages	Larynx cancer	Occupational exposure to sulfuric acid	Number	Low-middle SDI	2011	755.7377365015998	1408.202729342773	312.2806769164154
161	Deaths	Low-middle SDI	Female	All ages	Larynx cancer	Occupational exposure to sulfuric acid	Number	Low-middle SDI	2011	76.9508988129138	149.479061745698	30.22347963324387
162	Deaths	Low-middle SDI	Both	All ages	Larynx cancer	Occupational exposure to sulfuric acid	Number	Low-middle SDI	2011	832.6886353145143	1565.232665717789	341.6879438769962
163	Deaths	Low-middle SDI	Male	All ages	Larynx cancer	Occupational exposure to sulfuric acid	Number	Low-middle SDI	2012	764.973684045228	1377.514133706436	309.4560285883409
164	Deaths	Low-middle SDI	Female	All ages	Larynx cancer	Occupational exposure to sulfuric acid	Number	Low-middle SDI	2012	79.92970801572785	154.8551720630949	31.35658091695033
165	Deaths	Low-middle SDI	Both	All ages	Larynx cancer	Occupational exposure to sulfuric acid	Number	Low-middle SDI	2012	844.9033920609556	1521.438012161126	341.5305340893548
166	Deaths	Low-middle SDI	Male	All ages	Larynx cancer	Occupational exposure to sulfuric acid	Number	Low-middle SDI	2013	764.757691898681	1366.269629811998	312.6424178181135
167	Deaths	Low-middle SDI	Female	All ages	Larynx cancer	Occupational exposure to sulfuric acid	Number	Low-middle SDI	2013	82.86054661909034	163.5969640240601	32.96895300321827
168	Deaths	Low-middle SDI	Both	All ages	Larynx cancer	Occupational exposure to sulfuric acid	Number	Low-middle SDI	2013	847.6182385177704	1545.251759779093	345.4602197712201
169	Deaths	Low-middle SDI	Male	All ages	Larynx cancer	Occupational exposure to sulfuric acid	Number	Low-middle SDI	2014	774.9539981297811	1389.534293042041	316.9118648455176
170	Deaths	Low-middle SDI	Female	All ages	Larynx cancer	Occupational exposure to sulfuric acid	Number	Low-middle SDI	2014	85.23677994402034	167.1721434352443	33.77212559240859
171	Deaths	Low-middle SDI	Both	All ages	Larynx cancer	Occupational exposure to sulfuric acid	Number	Low-middle SDI	2014	860.1907780738018	1547.088279862956	351.1206588438613
172	Deaths	Low-middle SDI	Male	All ages	Larynx cancer	Occupational exposure to sulfuric acid	Number	Low-middle SDI	2015	797.1586606999116	1453.787913775781	326.1941917706588
173	Deaths	Low-middle SDI	Female	All ages	Larynx cancer	Occupational exposure to sulfuric acid	Number	Low-middle SDI	2015	89.10086783895753	172.8811455899805	34.26474783676662
174	Deaths	Low-middle SDI	Both	All ages	Larynx cancer	Occupational exposure to sulfuric acid	Number	Low-middle SDI	2015	886.2595285388696	1622.232944506805	359.8723649399134
175	Deaths	Low-middle SDI	Male	All ages	Larynx cancer	Occupational exposure to sulfuric acid	Number	Low-middle SDI	2016	820.3252775353079	1492.014995178736	328.9186649763916
176	Deaths	Low-middle SDI	Female	All ages	Larynx cancer	Occupational exposure to sulfuric acid	Number	Low-middle SDI	2016	91.97979619453784	179.0855901026401	36.27929459944951
177	Deaths	Low-middle SDI	Both	All ages	Larynx cancer	Occupational exposure to sulfuric acid	Number	Low-middle SDI	2016	912.3050737298458	1665.441897594634	365.2217907608971
178	Deaths	Low-middle SDI	Male	All ages	Larynx cancer	Occupational exposure to sulfuric acid	Number	Low-middle SDI	2017	843.1659170411141	1549.954697810826	351.4663103096321
179	Deaths	Low-middle SDI	Female	All ages	Larynx cancer	Occupational exposure to sulfuric acid	Number	Low-middle SDI	2017	94.7458413467519	182.5617403683861	37.33931659712643
180	Deaths	Low-middle SDI	Both	All ages	Larynx cancer	Occupational exposure to sulfuric acid	Number	Low-middle SDI	2017	937.9117583878658	1732.231623376579	390.0229852924321
181	Deaths	Low-middle SDI	Male	All ages	Larynx cancer	Occupational exposure to sulfuric acid	Number	Low-middle SDI	2018	871.9347093951154	1585.530635086911	362.4859143879288
182	Deaths	Low-middle SDI	Female	All ages	Larynx cancer	Occupational exposure to sulfuric acid	Number	Low-middle SDI	2018	96.93620629526669	191.6760297586123	38.45645183980598
183	Deaths	Low-middle SDI	Both	All ages	Larynx cancer	Occupational exposure to sulfuric acid	Number	Low-middle SDI	2018	968.870915690382	1755.38054307624	400.943421746626
184	Deaths	Low-middle SDI	Male	All ages	Larynx cancer	Occupational exposure to sulfuric acid	Number	Low-middle SDI	2019	895.9375692433729	1623.182693736447	374.201946308459
185	Deaths	Low-middle SDI	Female	All ages	Larynx cancer	Occupational exposure to sulfuric acid	Number	Low-middle SDI	2019	99.27070005079888	191.9178853178672	39.24245156786611
186	Deaths	Low-middle SDI	Both	All ages	Larynx cancer	Occupational exposure to sulfuric acid	Number	Low-middle SDI	2019	995.2082692941732	1790.237015402651	414.0324995049158
187	Deaths	Low-middle SDI	Male	All ages	Larynx cancer	Occupational exposure to sulfuric acid	Number	Low-middle SDI	2020	914.360828027275	1685.411247543975	372.019077755646
188	Deaths	Low-middle SDI	Female	All ages	Larynx cancer	Occupational exposure to sulfuric acid	Number	Low-middle SDI	2020	102.1088846797508	196.468906831736	39.56433498612707
189	Deaths	Low-middle SDI	Both	All ages	Larynx cancer	Occupational exposure to sulfuric acid	Number	Low-middle SDI	2020	1016.469712707026	1874.669675149498	413.3516213258179
190	Deaths	Low-middle SDI	Male	All ages	Larynx cancer	Occupational exposure to sulfuric acid	Number	Low-middle SDI	2021	925.8833988869604	1692.576682135056	382.194887799224
191	Deaths	Low-middle SDI	Female	All ages	Larynx cancer	Occupational exposure to sulfuric acid	Number	Low-middle SDI	2021	104.9571399754607	199.1503893867713	40.56399851692292
192	Deaths	Low-middle SDI	Both	All ages	Larynx cancer	Occupational exposure to sulfuric acid	Number	Low-middle SDI	2021	1030.84053886242	1874.115973405632	419.8350859143246
193	Deaths	Global	Male	All ages	Larynx cancer	Occupational exposure to sulfuric acid	Number	Global	1990	2378.416601370786	4414.692931785867	942.9549417718508
194	Deaths	Global	Female	All ages	Larynx cancer	Occupational exposure to sulfuric acid	Number	Global	1990	248.2780188584541	454.7924867009293	99.6352699865867
195	Deaths	Global	Both	All ages	Larynx cancer	Occupational exposure to sulfuric acid	Number	Global	1990	2626.694620229242	4839.187607652162	1047.383428300612
196	Deaths	Global	Male	All ages	Larynx cancer	Occupational exposure to sulfuric acid	Number	Global	1991	2411.912970941633	4381.708771574	972.5026494529692
197	Deaths	Global	Female	All ages	Larynx cancer	Occupational exposure to sulfuric acid	Number	Global	1991	255.5820781602671	464.4228336516719	103.022485364378
198	Deaths	Global	Both	All ages	Larynx cancer	Occupational exposure to sulfuric acid	Number	Global	1991	2667.495049101896	4820.283473443516	1074.860148876129
199	Deaths	Global	Male	All ages	Larynx cancer	Occupational exposure to sulfuric acid	Number	Global	1992	2449.557881823607	4377.36555609724	985.399598559693
200	Deaths	Global	Female	All ages	Larynx cancer	Occupational exposure to sulfuric acid	Number	Global	1992	262.704828123376	478.6648995004177	105.998210006032
201	Deaths	Global	Both	All ages	Larynx cancer	Occupational exposure to sulfuric acid	Number	Global	1992	2712.262709946981	4851.513867493682	1098.207403926814
202	Deaths	Global	Male	All ages	Larynx cancer	Occupational exposure to sulfuric acid	Number	Global	1993	2498.764525625386	4565.984446047767	1011.831012673524
203	Deaths	Global	Female	All ages	Larynx cancer	Occupational exposure to sulfuric acid	Number	Global	1993	268.2017722824086	490.4665277855675	109.7354375746807
204	Deaths	Global	Both	All ages	Larynx cancer	Occupational exposure to sulfuric acid	Number	Global	1993	2766.966297907795	5066.897275510838	1124.952518480586
205	Deaths	Global	Male	All ages	Larynx cancer	Occupational exposure to sulfuric acid	Number	Global	1994	2531.260064138606	4554.443685635515	1021.850791193135
206	Deaths	Global	Female	All ages	Larynx cancer	Occupational exposure to sulfuric acid	Number	Global	1994	272.7939663889112	511.2064009276091	110.6443542616569
207	Deaths	Global	Both	All ages	Larynx cancer	Occupational exposure to sulfuric acid	Number	Global	1994	2804.054030527517	5057.726065211358	1138.466651550727
208	Deaths	Global	Male	All ages	Larynx cancer	Occupational exposure to sulfuric acid	Number	Global	1995	2551.282868262843	4645.481650443486	1031.069359619566
209	Deaths	Global	Female	All ages	Larynx cancer	Occupational exposure to sulfuric acid	Number	Global	1995	274.366571659446	508.9166250541614	112.3757423921716
210	Deaths	Global	Both	All ages	Larynx cancer	Occupational exposure to sulfuric acid	Number	Global	1995	2825.64943992229	5142.812440219108	1144.691642831432
211	Deaths	Global	Male	All ages	Larynx cancer	Occupational exposure to sulfuric acid	Number	Global	1996	2552.100830617345	4579.020387208332	1019.929440197284
212	Deaths	Global	Female	All ages	Larynx cancer	Occupational exposure to sulfuric acid	Number	Global	1996	276.1157365864076	509.4758498732666	116.3480664744074
213	Deaths	Global	Both	All ages	Larynx cancer	Occupational exposure to sulfuric acid	Number	Global	1996	2828.216567203752	5100.793669153651	1136.745466316253
214	Deaths	Global	Male	All ages	Larynx cancer	Occupational exposure to sulfuric acid	Number	Global	1997	2548.196391046401	4602.413759109315	1023.726285407797
215	Deaths	Global	Female	All ages	Larynx cancer	Occupational exposure to sulfuric acid	Number	Global	1997	277.66645816753	508.4139861337304	115.3259364738017
216	Deaths	Global	Both	All ages	Larynx cancer	Occupational exposure to sulfuric acid	Number	Global	1997	2825.862849213933	5092.870098225729	1141.745993474337
217	Deaths	Global	Male	All ages	Larynx cancer	Occupational exposure to sulfuric acid	Number	Global	1998	2536.781955857497	4572.828229084083	1021.643248963868
218	Deaths	Global	Female	All ages	Larynx cancer	Occupational exposure to sulfuric acid	Number	Global	1998	282.6041819931916	526.0251242116422	117.0221141475841
219	Deaths	Global	Both	All ages	Larynx cancer	Occupational exposure to sulfuric acid	Number	Global	1998	2819.386137850688	5088.989505274349	1137.996524206106
220	Deaths	Global	Male	All ages	Larynx cancer	Occupational exposure to sulfuric acid	Number	Global	1999	2524.552659184565	4515.081784482278	1024.541088071552
221	Deaths	Global	Female	All ages	Larynx cancer	Occupational exposure to sulfuric acid	Number	Global	1999	286.1283214307852	524.7728608494986	118.5418801658428
222	Deaths	Global	Both	All ages	Larynx cancer	Occupational exposure to sulfuric acid	Number	Global	1999	2810.680980615354	5051.046783109336	1144.196096863621
223	Deaths	Global	Male	All ages	Larynx cancer	Occupational exposure to sulfuric acid	Number	Global	2000	2542.972600930028	4588.455777667054	1026.451561302556
224	Deaths	Global	Female	All ages	Larynx cancer	Occupational exposure to sulfuric acid	Number	Global	2000	290.3405426875308	537.2289703714378	121.1250864668723
225	Deaths	Global	Both	All ages	Larynx cancer	Occupational exposure to sulfuric acid	Number	Global	2000	2833.313143617555	5119.862443412272	1146.549528689129
226	Deaths	Global	Male	All ages	Larynx cancer	Occupational exposure to sulfuric acid	Number	Global	2001	2542.321341157452	4527.234871438865	1017.338818893206
227	Deaths	Global	Female	All ages	Larynx cancer	Occupational exposure to sulfuric acid	Number	Global	2001	295.8428000795193	552.0709736130343	119.994203556501
228	Deaths	Global	Both	All ages	Larynx cancer	Occupational exposure to sulfuric acid	Number	Global	2001	2838.164141236974	5087.954109372492	1138.095404916487
229	Deaths	Global	Male	All ages	Larynx cancer	Occupational exposure to sulfuric acid	Number	Global	2002	2544.041576905253	4544.077990035012	1022.340640213299
230	Deaths	Global	Female	All ages	Larynx cancer	Occupational exposure to sulfuric acid	Number	Global	2002	299.6008062998155	554.6399856600942	125.8879811411132
231	Deaths	Global	Both	All ages	Larynx cancer	Occupational exposure to sulfuric acid	Number	Global	2002	2843.64238320507	5081.068140390398	1150.004290676249
232	Deaths	Global	Male	All ages	Larynx cancer	Occupational exposure to sulfuric acid	Number	Global	2003	2555.333243487212	4600.436463166053	1032.508941231992
233	Deaths	Global	Female	All ages	Larynx cancer	Occupational exposure to sulfuric acid	Number	Global	2003	302.2069515024736	568.9689103022658	124.573014568905
234	Deaths	Global	Both	All ages	Larynx cancer	Occupational exposure to sulfuric acid	Number	Global	2003	2857.540194989682	5136.849284440761	1160.115738480644
235	Deaths	Global	Male	All ages	Larynx cancer	Occupational exposure to sulfuric acid	Number	Global	2004	2564.9698124468	4602.399114253341	1044.18918601255
236	Deaths	Global	Female	All ages	Larynx cancer	Occupational exposure to sulfuric acid	Number	Global	2004	305.0926568290417	568.1992804797917	127.0327241672034
237	Deaths	Global	Both	All ages	Larynx cancer	Occupational exposure to sulfuric acid	Number	Global	2004	2870.062469275847	5154.984135461014	1169.762501278266
238	Deaths	Global	Male	All ages	Larynx cancer	Occupational exposure to sulfuric acid	Number	Global	2005	2585.788560957319	4598.347865473343	1033.031906652255
239	Deaths	Global	Female	All ages	Larynx cancer	Occupational exposure to sulfuric acid	Number	Global	2005	309.6782452505616	577.0176167296886	126.3721684441114
240	Deaths	Global	Both	All ages	Larynx cancer	Occupational exposure to sulfuric acid	Number	Global	2005	2895.466806207879	5177.885858735654	1160.135346332078
241	Deaths	Global	Male	All ages	Larynx cancer	Occupational exposure to sulfuric acid	Number	Global	2006	2587.084068820917	4638.220771259482	1056.231343830677
242	Deaths	Global	Female	All ages	Larynx cancer	Occupational exposure to sulfuric acid	Number	Global	2006	311.4593379632838	583.5796862110922	128.138397649129
243	Deaths	Global	Both	All ages	Larynx cancer	Occupational exposure to sulfuric acid	Number	Global	2006	2898.543406784202	5197.719622823972	1184.74142087945
244	Deaths	Global	Male	All ages	Larynx cancer	Occupational exposure to sulfuric acid	Number	Global	2007	2611.671367671033	4663.378274376197	1054.081278866406
245	Deaths	Global	Female	All ages	Larynx cancer	Occupational exposure to sulfuric acid	Number	Global	2007	314.0952116329354	579.1684910269688	131.6234383982995
246	Deaths	Global	Both	All ages	Larynx cancer	Occupational exposure to sulfuric acid	Number	Global	2007	2925.766579303971	5227.394717952421	1189.813871036663
247	Deaths	Global	Male	All ages	Larynx cancer	Occupational exposure to sulfuric acid	Number	Global	2008	2651.026490260775	4725.889868873424	1071.454316635412
248	Deaths	Global	Female	All ages	Larynx cancer	Occupational exposure to sulfuric acid	Number	Global	2008	320.1393940396368	590.9446798127817	131.3443463089835
249	Deaths	Global	Both	All ages	Larynx cancer	Occupational exposure to sulfuric acid	Number	Global	2008	2971.165884300412	5339.859064750197	1204.875570945738
250	Deaths	Global	Male	All ages	Larynx cancer	Occupational exposure to sulfuric acid	Number	Global	2009	2664.51891985488	4763.370667882989	1063.883455048242
251	Deaths	Global	Female	All ages	Larynx cancer	Occupational exposure to sulfuric acid	Number	Global	2009	323.6886444186542	594.4059839467152	135.2815057158567
252	Deaths	Global	Both	All ages	Larynx cancer	Occupational exposure to sulfuric acid	Number	Global	2009	2988.207564273528	5381.35346316106	1198.790727083021
253	Deaths	Global	Male	All ages	Larynx cancer	Occupational exposure to sulfuric acid	Number	Global	2010	2717.646409253898	4910.565747601681	1105.737486908034
254	Deaths	Global	Female	All ages	Larynx cancer	Occupational exposure to sulfuric acid	Number	Global	2010	331.5275523899608	606.7131610063581	137.0620513130653
255	Deaths	Global	Both	All ages	Larynx cancer	Occupational exposure to sulfuric acid	Number	Global	2010	3049.173961643862	5491.11437395979	1237.522135021401
256	Deaths	Global	Male	All ages	Larynx cancer	Occupational exposure to sulfuric acid	Number	Global	2011	2762.149492296366	4932.127700750746	1133.626060658804
257	Deaths	Global	Female	All ages	Larynx cancer	Occupational exposure to sulfuric acid	Number	Global	2011	338.5025628422732	615.2685670144988	140.7222294568629
258	Deaths	Global	Both	All ages	Larynx cancer	Occupational exposure to sulfuric acid	Number	Global	2011	3100.65205513864	5533.612821688634	1273.21616050954
259	Deaths	Global	Male	All ages	Larynx cancer	Occupational exposure to sulfuric acid	Number	Global	2012	2799.930287722731	4969.772064361932	1142.842941953347
260	Deaths	Global	Female	All ages	Larynx cancer	Occupational exposure to sulfuric acid	Number	Global	2012	344.5499831970189	633.3562769691836	142.65723823679
261	Deaths	Global	Both	All ages	Larynx cancer	Occupational exposure to sulfuric acid	Number	Global	2012	3144.480270919748	5645.030469299062	1281.595491343072
262	Deaths	Global	Male	All ages	Larynx cancer	Occupational exposure to sulfuric acid	Number	Global	2013	2807.435163413996	5050.566194855141	1148.671155855093
263	Deaths	Global	Female	All ages	Larynx cancer	Occupational exposure to sulfuric acid	Number	Global	2013	348.072088241605	639.7916905397726	142.6062898513091
264	Deaths	Global	Both	All ages	Larynx cancer	Occupational exposure to sulfuric acid	Number	Global	2013	3155.507251655601	5721.550455853607	1290.522634299357
265	Deaths	Global	Male	All ages	Larynx cancer	Occupational exposure to sulfuric acid	Number	Global	2014	2819.674455892192	5066.469522693533	1162.200295387305
266	Deaths	Global	Female	All ages	Larynx cancer	Occupational exposure to sulfuric acid	Number	Global	2014	351.8015761691989	660.9188656596232	145.7851132781838
267	Deaths	Global	Both	All ages	Larynx cancer	Occupational exposure to sulfuric acid	Number	Global	2014	3171.476032061388	5774.561614622089	1308.328271619668
268	Deaths	Global	Male	All ages	Larynx cancer	Occupational exposure to sulfuric acid	Number	Global	2015	2866.808002094157	5133.487810510251	1192.23650617876
269	Deaths	Global	Female	All ages	Larynx cancer	Occupational exposure to sulfuric acid	Number	Global	2015	361.893763675995	671.2451437206532	148.828526721572
270	Deaths	Global	Both	All ages	Larynx cancer	Occupational exposure to sulfuric acid	Number	Global	2015	3228.701765770152	5821.719371368397	1349.377923718687
271	Deaths	Global	Male	All ages	Larynx cancer	Occupational exposure to sulfuric acid	Number	Global	2016	2926.135149800119	5277.80689977795	1201.485862306995
272	Deaths	Global	Female	All ages	Larynx cancer	Occupational exposure to sulfuric acid	Number	Global	2016	371.7316774561679	672.117030516354	151.3617403156444
273	Deaths	Global	Both	All ages	Larynx cancer	Occupational exposure to sulfuric acid	Number	Global	2016	3297.866827256288	5961.396351291771	1354.328881578796
274	Deaths	Global	Male	All ages	Larynx cancer	Occupational exposure to sulfuric acid	Number	Global	2017	2965.228626360662	5321.44613127642	1224.67113542576
275	Deaths	Global	Female	All ages	Larynx cancer	Occupational exposure to sulfuric acid	Number	Global	2017	379.758268884978	699.2527758055763	160.4385207451305
276	Deaths	Global	Both	All ages	Larynx cancer	Occupational exposure to sulfuric acid	Number	Global	2017	3344.986895245643	6049.815759725456	1380.602511215579
277	Deaths	Global	Male	All ages	Larynx cancer	Occupational exposure to sulfuric acid	Number	Global	2018	3025.900395124572	5383.286908431695	1242.046509144834
278	Deaths	Global	Female	All ages	Larynx cancer	Occupational exposure to sulfuric acid	Number	Global	2018	389.9557852259424	728.001697162629	160.9996782319348
279	Deaths	Global	Both	All ages	Larynx cancer	Occupational exposure to sulfuric acid	Number	Global	2018	3415.856180350517	6056.12885014434	1418.33558467402
280	Deaths	Global	Male	All ages	Larynx cancer	Occupational exposure to sulfuric acid	Number	Global	2019	3088.888143171217	5532.645777197655	1287.495055664922
281	Deaths	Global	Female	All ages	Larynx cancer	Occupational exposure to sulfuric acid	Number	Global	2019	399.0319007313392	734.9608691495778	163.6498987129471
282	Deaths	Global	Both	All ages	Larynx cancer	Occupational exposure to sulfuric acid	Number	Global	2019	3487.920043902557	6282.537899579268	1444.939326377613
283	Deaths	Global	Male	All ages	Larynx cancer	Occupational exposure to sulfuric acid	Number	Global	2020	3145.493135202806	5588.841123148234	1323.032571170729
284	Deaths	Global	Female	All ages	Larynx cancer	Occupational exposure to sulfuric acid	Number	Global	2020	411.0769514257869	784.9222515837942	173.4990433506996
285	Deaths	Global	Both	All ages	Larynx cancer	Occupational exposure to sulfuric acid	Number	Global	2020	3556.57008662859	6398.349052817104	1483.730420243306
286	Deaths	Global	Male	All ages	Larynx cancer	Occupational exposure to sulfuric acid	Number	Global	2021	3189.560338841181	5746.839738246013	1327.775396408408
287	Deaths	Global	Female	All ages	Larynx cancer	Occupational exposure to sulfuric acid	Number	Global	2021	422.7860852898768	782.4612173683765	172.7918946520342
288	Deaths	Global	Both	All ages	Larynx cancer	Occupational exposure to sulfuric acid	Number	Global	2021	3612.346424131052	6492.287326222138	1504.306883793497
289	Deaths	Low SDI	Male	All ages	Larynx cancer	Occupational exposure to sulfuric acid	Number	Low SDI	1990	140.6788470430619	267.4751634676084	54.26314442067595
290	Deaths	Low SDI	Female	All ages	Larynx cancer	Occupational exposure to sulfuric acid	Number	Low SDI	1990	17.67765359655165	35.54434919660567	6.563251529265972
291	Deaths	Low SDI	Both	All ages	Larynx cancer	Occupational exposure to sulfuric acid	Number	Low SDI	1990	158.3565006396136	303.2047354875274	60.49926695852733
292	Deaths	Low SDI	Male	All ages	Larynx cancer	Occupational exposure to sulfuric acid	Number	Low SDI	1991	143.5320405307814	276.5521511176125	54.73334819032416
293	Deaths	Low SDI	Female	All ages	Larynx cancer	Occupational exposure to sulfuric acid	Number	Low SDI	1991	18.12587014899115	35.26531336830119	6.669928503584069
294	Deaths	Low SDI	Both	All ages	Larynx cancer	Occupational exposure to sulfuric acid	Number	Low SDI	1991	161.6579106797725	312.4748764359056	61.69335397596203
295	Deaths	Low SDI	Male	All ages	Larynx cancer	Occupational exposure to sulfuric acid	Number	Low SDI	1992	146.0187804311136	279.2625687801468	55.28733839176915
296	Deaths	Low SDI	Female	All ages	Larynx cancer	Occupational exposure to sulfuric acid	Number	Low SDI	1992	18.58515180801896	36.28289412004735	6.907002615981817
297	Deaths	Low SDI	Both	All ages	Larynx cancer	Occupational exposure to sulfuric acid	Number	Low SDI	1992	164.6039322391327	313.9602611981402	62.61993489609574
298	Deaths	Low SDI	Male	All ages	Larynx cancer	Occupational exposure to sulfuric acid	Number	Low SDI	1993	150.1426948346873	285.1747034469008	57.89681584243218
299	Deaths	Low SDI	Female	All ages	Larynx cancer	Occupational exposure to sulfuric acid	Number	Low SDI	1993	19.10350760818048	37.07473508457633	7.148771594341135
300	Deaths	Low SDI	Both	All ages	Larynx cancer	Occupational exposure to sulfuric acid	Number	Low SDI	1993	169.2462024428676	325.3143068791882	64.8362128771137
301	Deaths	Low SDI	Male	All ages	Larynx cancer	Occupational exposure to sulfuric acid	Number	Low SDI	1994	155.1526198984264	293.8488851544157	59.83904311536681
302	Deaths	Low SDI	Female	All ages	Larynx cancer	Occupational exposure to sulfuric acid	Number	Low SDI	1994	19.59815218370569	37.80935829972736	7.501501524631426
303	Deaths	Low SDI	Both	All ages	Larynx cancer	Occupational exposure to sulfuric acid	Number	Low SDI	1994	174.7507720821319	330.3371791274512	66.97919013186272
304	Deaths	Low SDI	Male	All ages	Larynx cancer	Occupational exposure to sulfuric acid	Number	Low SDI	1995	156.8835627477416	297.0428070713701	61.0826222862923
305	Deaths	Low SDI	Female	All ages	Larynx cancer	Occupational exposure to sulfuric acid	Number	Low SDI	1995	19.99818887456451	38.46117685032608	7.591166907358351
306	Deaths	Low SDI	Both	All ages	Larynx cancer	Occupational exposure to sulfuric acid	Number	Low SDI	1995	176.8817516223062	334.6688119556541	69.21295549906074
307	Deaths	Low SDI	Male	All ages	Larynx cancer	Occupational exposure to sulfuric acid	Number	Low SDI	1996	159.4346028328301	296.1375441902399	63.16310295311844
308	Deaths	Low SDI	Female	All ages	Larynx cancer	Occupational exposure to sulfuric acid	Number	Low SDI	1996	20.587882281555	39.36265784872843	7.976642846263177
309	Deaths	Low SDI	Both	All ages	Larynx cancer	Occupational exposure to sulfuric acid	Number	Low SDI	1996	180.0224851143849	335.5151496100835	71.07580129665897
310	Deaths	Low SDI	Male	All ages	Larynx cancer	Occupational exposure to sulfuric acid	Number	Low SDI	1997	165.5347375766532	309.6087142546017	64.17832221525335
311	Deaths	Low SDI	Female	All ages	Larynx cancer	Occupational exposure to sulfuric acid	Number	Low SDI	1997	21.10075122239444	39.99760638275509	8.201661255863948
312	Deaths	Low SDI	Both	All ages	Larynx cancer	Occupational exposure to sulfuric acid	Number	Low SDI	1997	186.6354887990475	349.0430157546103	71.82041985695487
313	Deaths	Low SDI	Male	All ages	Larynx cancer	Occupational exposure to sulfuric acid	Number	Low SDI	1998	168.938975198772	317.5431536970765	64.88087028819933
314	Deaths	Low SDI	Female	All ages	Larynx cancer	Occupational exposure to sulfuric acid	Number	Low SDI	1998	21.67018551006562	41.49037392264501	8.462203990144745
315	Deaths	Low SDI	Both	All ages	Larynx cancer	Occupational exposure to sulfuric acid	Number	Low SDI	1998	190.6091607088373	361.1242144665109	73.44834453006521
316	Deaths	Low SDI	Male	All ages	Larynx cancer	Occupational exposure to sulfuric acid	Number	Low SDI	1999	166.8212870497	312.6909531075892	64.8088725704974
317	Deaths	Low SDI	Female	All ages	Larynx cancer	Occupational exposure to sulfuric acid	Number	Low SDI	1999	22.02075769932652	42.54760536219354	8.774498305004556
318	Deaths	Low SDI	Both	All ages	Larynx cancer	Occupational exposure to sulfuric acid	Number	Low SDI	1999	188.8420447490265	355.0181641963341	73.91612648245274
319	Deaths	Low SDI	Male	All ages	Larynx cancer	Occupational exposure to sulfuric acid	Number	Low SDI	2000	167.4756299289647	313.9312936839382	64.93447832878147
320	Deaths	Low SDI	Female	All ages	Larynx cancer	Occupational exposure to sulfuric acid	Number	Low SDI	2000	22.30486242331973	43.9913246259535	8.877672868854788
321	Deaths	Low SDI	Both	All ages	Larynx cancer	Occupational exposure to sulfuric acid	Number	Low SDI	2000	189.7804923522847	354.3189566627305	73.57981516547656
322	Deaths	Low SDI	Male	All ages	Larynx cancer	Occupational exposure to sulfuric acid	Number	Low SDI	2001	168.7912288057036	322.0251564217384	65.09465148716032
323	Deaths	Low SDI	Female	All ages	Larynx cancer	Occupational exposure to sulfuric acid	Number	Low SDI	2001	22.48533181942639	43.85628155786649	9.00149653011687
324	Deaths	Low SDI	Both	All ages	Larynx cancer	Occupational exposure to sulfuric acid	Number	Low SDI	2001	191.2765606251302	361.7666351192597	74.37320557436212
325	Deaths	Low SDI	Male	All ages	Larynx cancer	Occupational exposure to sulfuric acid	Number	Low SDI	2002	168.9770154898415	316.283451144506	66.76491495355668
326	Deaths	Low SDI	Female	All ages	Larynx cancer	Occupational exposure to sulfuric acid	Number	Low SDI	2002	22.86270505886721	44.36143713624558	9.136673895257122
327	Deaths	Low SDI	Both	All ages	Larynx cancer	Occupational exposure to sulfuric acid	Number	Low SDI	2002	191.8397205487087	354.0085070210556	75.07928743877677
328	Deaths	Low SDI	Male	All ages	Larynx cancer	Occupational exposure to sulfuric acid	Number	Low SDI	2003	170.9654123219458	324.1089296748173	66.10613553482197
329	Deaths	Low SDI	Female	All ages	Larynx cancer	Occupational exposure to sulfuric acid	Number	Low SDI	2003	23.33757388847862	45.36070872184109	9.359866442932884
330	Deaths	Low SDI	Both	All ages	Larynx cancer	Occupational exposure to sulfuric acid	Number	Low SDI	2003	194.3029862104244	367.6481133422295	75.8579037520359
331	Deaths	Low SDI	Male	All ages	Larynx cancer	Occupational exposure to sulfuric acid	Number	Low SDI	2004	172.8645424665779	325.8675942131434	67.23624145302877
332	Deaths	Low SDI	Female	All ages	Larynx cancer	Occupational exposure to sulfuric acid	Number	Low SDI	2004	23.46240736049677	45.36158312846724	9.48880525172496
333	Deaths	Low SDI	Both	All ages	Larynx cancer	Occupational exposure to sulfuric acid	Number	Low SDI	2004	196.3269498270744	367.3736172708456	76.7825434295732
334	Deaths	Low SDI	Male	All ages	Larynx cancer	Occupational exposure to sulfuric acid	Number	Low SDI	2005	173.9964527826829	324.7387424660322	67.62029614030382
335	Deaths	Low SDI	Female	All ages	Larynx cancer	Occupational exposure to sulfuric acid	Number	Low SDI	2005	23.73835720299278	46.21347871116279	9.669347678501852
336	Deaths	Low SDI	Both	All ages	Larynx cancer	Occupational exposure to sulfuric acid	Number	Low SDI	2005	197.7348099856756	369.1455495036522	77.251396762322
337	Deaths	Low SDI	Male	All ages	Larynx cancer	Occupational exposure to sulfuric acid	Number	Low SDI	2006	175.8402093097462	327.7675180994543	68.35819567990225
338	Deaths	Low SDI	Female	All ages	Larynx cancer	Occupational exposure to sulfuric acid	Number	Low SDI	2006	24.08079750421922	47.11789949821974	9.594771875426485
339	Deaths	Low SDI	Both	All ages	Larynx cancer	Occupational exposure to sulfuric acid	Number	Low SDI	2006	199.9210068139651	371.1664580677977	78.26958254247106
340	Deaths	Low SDI	Male	All ages	Larynx cancer	Occupational exposure to sulfuric acid	Number	Low SDI	2007	179.1439470669677	334.1644471930772	70.21298230218555
341	Deaths	Low SDI	Female	All ages	Larynx cancer	Occupational exposure to sulfuric acid	Number	Low SDI	2007	24.36787630545926	46.50359921302813	9.942488384734531
342	Deaths	Low SDI	Both	All ages	Larynx cancer	Occupational exposure to sulfuric acid	Number	Low SDI	2007	203.5118233724272	383.0782607476388	80.13235008711976
343	Deaths	Low SDI	Male	All ages	Larynx cancer	Occupational exposure to sulfuric acid	Number	Low SDI	2008	181.4601563409016	345.71328950826	71.40286099122973
344	Deaths	Low SDI	Female	All ages	Larynx cancer	Occupational exposure to sulfuric acid	Number	Low SDI	2008	24.78933403907421	47.65677445437402	9.969994538595722
345	Deaths	Low SDI	Both	All ages	Larynx cancer	Occupational exposure to sulfuric acid	Number	Low SDI	2008	206.2494903799758	395.824183063549	81.61502916769314
346	Deaths	Low SDI	Male	All ages	Larynx cancer	Occupational exposure to sulfuric acid	Number	Low SDI	2009	184.8763560978387	350.5359786058864	71.81360322468358
347	Deaths	Low SDI	Female	All ages	Larynx cancer	Occupational exposure to sulfuric acid	Number	Low SDI	2009	25.28055775743811	48.87571372466773	9.992898377399506
348	Deaths	Low SDI	Both	All ages	Larynx cancer	Occupational exposure to sulfuric acid	Number	Low SDI	2009	210.156913855277	394.665103164948	81.73711850924386
349	Deaths	Low SDI	Male	All ages	Larynx cancer	Occupational exposure to sulfuric acid	Number	Low SDI	2010	189.4146872696636	358.3403106518496	75.49499618409834
350	Deaths	Low SDI	Female	All ages	Larynx cancer	Occupational exposure to sulfuric acid	Number	Low SDI	2010	25.72250437189378	48.85019156591394	10.19240147673079
351	Deaths	Low SDI	Both	All ages	Larynx cancer	Occupational exposure to sulfuric acid	Number	Low SDI	2010	215.1371916415577	400.3765352906985	86.010420457225
352	Deaths	Low SDI	Male	All ages	Larynx cancer	Occupational exposure to sulfuric acid	Number	Low SDI	2011	190.9786202836757	361.6450466895527	74.99158031671323
353	Deaths	Low SDI	Female	All ages	Larynx cancer	Occupational exposure to sulfuric acid	Number	Low SDI	2011	26.10115295999305	49.90530335452272	10.45352092962526
354	Deaths	Low SDI	Both	All ages	Larynx cancer	Occupational exposure to sulfuric acid	Number	Low SDI	2011	217.0797732436685	410.3254435951997	84.71661853840556
355	Deaths	Low SDI	Male	All ages	Larynx cancer	Occupational exposure to sulfuric acid	Number	Low SDI	2012	191.9089103537363	358.6343385795708	74.38206389333746
356	Deaths	Low SDI	Female	All ages	Larynx cancer	Occupational exposure to sulfuric acid	Number	Low SDI	2012	26.85164577639945	51.01166019210964	10.70801436450845
357	Deaths	Low SDI	Both	All ages	Larynx cancer	Occupational exposure to sulfuric acid	Number	Low SDI	2012	218.7605561301357	410.144980066872	84.46037731066407
358	Deaths	Low SDI	Male	All ages	Larynx cancer	Occupational exposure to sulfuric acid	Number	Low SDI	2013	195.3086368168978	360.9697840773747	76.76041800600875
359	Deaths	Low SDI	Female	All ages	Larynx cancer	Occupational exposure to sulfuric acid	Number	Low SDI	2013	27.58721123024256	52.0860695473235	11.32154707713274
360	Deaths	Low SDI	Both	All ages	Larynx cancer	Occupational exposure to sulfuric acid	Number	Low SDI	2013	222.8958480471406	413.1688872290098	88.1922110088567
361	Deaths	Low SDI	Male	All ages	Larynx cancer	Occupational exposure to sulfuric acid	Number	Low SDI	2014	199.1431947242594	381.1335816897021	78.53622547461799
362	Deaths	Low SDI	Female	All ages	Larynx cancer	Occupational exposure to sulfuric acid	Number	Low SDI	2014	28.56009686118904	54.31577658386846	11.85310468788078
363	Deaths	Low SDI	Both	All ages	Larynx cancer	Occupational exposure to sulfuric acid	Number	Low SDI	2014	227.7032915854485	432.4636210177799	89.31485355571803
364	Deaths	Low SDI	Male	All ages	Larynx cancer	Occupational exposure to sulfuric acid	Number	Low SDI	2015	206.5915303929406	388.9030975084985	80.24242278808848
365	Deaths	Low SDI	Female	All ages	Larynx cancer	Occupational exposure to sulfuric acid	Number	Low SDI	2015	29.39984451354914	55.13705466982596	12.22680626756596
366	Deaths	Low SDI	Both	All ages	Larynx cancer	Occupational exposure to sulfuric acid	Number	Low SDI	2015	235.9913749064899	446.0253991221578	91.23712302993724
367	Deaths	Low SDI	Male	All ages	Larynx cancer	Occupational exposure to sulfuric acid	Number	Low SDI	2016	207.8734613805501	392.7413895059325	80.92837139242363
368	Deaths	Low SDI	Female	All ages	Larynx cancer	Occupational exposure to sulfuric acid	Number	Low SDI	2016	30.02195664191713	57.71167214888493	12.28112154382658
369	Deaths	Low SDI	Both	All ages	Larynx cancer	Occupational exposure to sulfuric acid	Number	Low SDI	2016	237.8954180224677	448.8361259167703	92.27489286496608
370	Deaths	Low SDI	Male	All ages	Larynx cancer	Occupational exposure to sulfuric acid	Number	Low SDI	2017	212.1628281747369	394.7620111989908	84.8323908112621
371	Deaths	Low SDI	Female	All ages	Larynx cancer	Occupational exposure to sulfuric acid	Number	Low SDI	2017	30.69882817942072	58.49267426716865	12.31749576167767
372	Deaths	Low SDI	Both	All ages	Larynx cancer	Occupational exposure to sulfuric acid	Number	Low SDI	2017	242.8616563541574	451.6753232456714	96.9565801343418
373	Deaths	Low SDI	Male	All ages	Larynx cancer	Occupational exposure to sulfuric acid	Number	Low SDI	2018	219.3543029741033	416.1253997726655	87.27016423744772
374	Deaths	Low SDI	Female	All ages	Larynx cancer	Occupational exposure to sulfuric acid	Number	Low SDI	2018	31.57017130159424	60.38931669995797	12.71721397534647
375	Deaths	Low SDI	Both	All ages	Larynx cancer	Occupational exposure to sulfuric acid	Number	Low SDI	2018	250.9244742756975	472.8178554138269	99.26727555664628
376	Deaths	Low SDI	Male	All ages	Larynx cancer	Occupational exposure to sulfuric acid	Number	Low SDI	2019	227.2633930313372	425.0386161604521	90.10525115001296
377	Deaths	Low SDI	Female	All ages	Larynx cancer	Occupational exposure to sulfuric acid	Number	Low SDI	2019	32.67971293172852	62.60693007363493	13.55730262515586
378	Deaths	Low SDI	Both	All ages	Larynx cancer	Occupational exposure to sulfuric acid	Number	Low SDI	2019	259.9431059630658	485.1396626732176	104.1738746973186
379	Deaths	Low SDI	Male	All ages	Larynx cancer	Occupational exposure to sulfuric acid	Number	Low SDI	2020	233.7281548071462	437.3765287812994	92.48552711941446
380	Deaths	Low SDI	Female	All ages	Larynx cancer	Occupational exposure to sulfuric acid	Number	Low SDI	2020	33.92770449358363	63.91345366664384	13.75527589234554
381	Deaths	Low SDI	Both	All ages	Larynx cancer	Occupational exposure to sulfuric acid	Number	Low SDI	2020	267.6558593007298	499.199502577888	106.2811963402353
382	Deaths	Low SDI	Male	All ages	Larynx cancer	Occupational exposure to sulfuric acid	Number	Low SDI	2021	237.6484047776715	447.835922732404	92.65556647246945
383	Deaths	Low SDI	Female	All ages	Larynx cancer	Occupational exposure to sulfuric acid	Number	Low SDI	2021	35.13734942015545	65.79784910699314	14.55419483233
384	Deaths	Low SDI	Both	All ages	Larynx cancer	Occupational exposure to sulfuric acid	Number	Low SDI	2021	272.7857541978269	519.5849143151938	106.703532163503
385	Deaths	Middle SDI	Male	All ages	Larynx cancer	Occupational exposure to sulfuric acid	Number	Middle SDI	1990	652.7473993514292	1218.1288683263	267.1380378968076
386	Deaths	Middle SDI	Female	All ages	Larynx cancer	Occupational exposure to sulfuric acid	Number	Middle SDI	1990	97.5457019458546	183.9669166180235	37.94243075963429
387	Deaths	Middle SDI	Both	All ages	Larynx cancer	Occupational exposure to sulfuric acid	Number	Middle SDI	1990	750.2931012972834	1411.860224652238	306.8919681183162
388	Deaths	Middle SDI	Male	All ages	Larynx cancer	Occupational exposure to sulfuric acid	Number	Middle SDI	1991	670.2025757711965	1237.476329958093	282.8117910655491
389	Deaths	Middle SDI	Female	All ages	Larynx cancer	Occupational exposure to sulfuric acid	Number	Middle SDI	1991	100.054686420789	186.2188820558125	40.96922508734862
390	Deaths	Middle SDI	Both	All ages	Larynx cancer	Occupational exposure to sulfuric acid	Number	Middle SDI	1991	770.2572621919851	1427.788388287097	324.5358376525063
391	Deaths	Middle SDI	Male	All ages	Larynx cancer	Occupational exposure to sulfuric acid	Number	Middle SDI	1992	686.1437613528234	1264.049180142186	286.9805002180748
392	Deaths	Middle SDI	Female	All ages	Larynx cancer	Occupational exposure to sulfuric acid	Number	Middle SDI	1992	103.1248315060821	193.6135695392104	41.12445403726788
393	Deaths	Middle SDI	Both	All ages	Larynx cancer	Occupational exposure to sulfuric acid	Number	Middle SDI	1992	789.2685928589063	1450.85650525393	333.7385153606415
394	Deaths	Middle SDI	Male	All ages	Larynx cancer	Occupational exposure to sulfuric acid	Number	Middle SDI	1993	703.0693217261055	1274.120098095217	295.7441860319534
395	Deaths	Middle SDI	Female	All ages	Larynx cancer	Occupational exposure to sulfuric acid	Number	Middle SDI	1993	104.8609645644282	199.1781054537184	42.79756056755924
396	Deaths	Middle SDI	Both	All ages	Larynx cancer	Occupational exposure to sulfuric acid	Number	Middle SDI	1993	807.9302862905332	1478.969242075445	338.4665937817848
397	Deaths	Middle SDI	Male	All ages	Larynx cancer	Occupational exposure to sulfuric acid	Number	Middle SDI	1994	718.2523330030541	1314.669092281782	302.196885223845
398	Deaths	Middle SDI	Female	All ages	Larynx cancer	Occupational exposure to sulfuric acid	Number	Middle SDI	1994	105.941796469477	200.6238165374817	41.77807036413937
399	Deaths	Middle SDI	Both	All ages	Larynx cancer	Occupational exposure to sulfuric acid	Number	Middle SDI	1994	824.1941294725315	1518.485837049482	350.55339729139
400	Deaths	Middle SDI	Male	All ages	Larynx cancer	Occupational exposure to sulfuric acid	Number	Middle SDI	1995	733.1261477980815	1334.377196989106	307.6891088724133
401	Deaths	Middle SDI	Female	All ages	Larynx cancer	Occupational exposure to sulfuric acid	Number	Middle SDI	1995	107.0126050953146	203.0811259926756	42.08183793283318
402	Deaths	Middle SDI	Both	All ages	Larynx cancer	Occupational exposure to sulfuric acid	Number	Middle SDI	1995	840.1387528933963	1536.115541717895	352.8784435795283
403	Deaths	Middle SDI	Male	All ages	Larynx cancer	Occupational exposure to sulfuric acid	Number	Middle SDI	1996	743.0661858709943	1353.164387417185	312.5609709255824
404	Deaths	Middle SDI	Female	All ages	Larynx cancer	Occupational exposure to sulfuric acid	Number	Middle SDI	1996	107.3693633471048	196.9324546459585	42.86230755473053
405	Deaths	Middle SDI	Both	All ages	Larynx cancer	Occupational exposure to sulfuric acid	Number	Middle SDI	1996	850.4355492180998	1542.696115923853	360.1085217852146
406	Deaths	Middle SDI	Male	All ages	Larynx cancer	Occupational exposure to sulfuric acid	Number	Middle SDI	1997	751.1103097090714	1387.281182338903	319.31007005488
407	Deaths	Middle SDI	Female	All ages	Larynx cancer	Occupational exposure to sulfuric acid	Number	Middle SDI	1997	107.5855116188211	202.4185762783416	43.28763036535811
408	Deaths	Middle SDI	Both	All ages	Larynx cancer	Occupational exposure to sulfuric acid	Number	Middle SDI	1997	858.6958213278926	1587.460135976057	364.4449477410511
409	Deaths	Middle SDI	Male	All ages	Larynx cancer	Occupational exposure to sulfuric acid	Number	Middle SDI	1998	759.8237122380586	1409.859454361241	320.2366951092448
410	Deaths	Middle SDI	Female	All ages	Larynx cancer	Occupational exposure to sulfuric acid	Number	Middle SDI	1998	109.7950031535552	206.9551835330597	43.63005652810345
411	Deaths	Middle SDI	Both	All ages	Larynx cancer	Occupational exposure to sulfuric acid	Number	Middle SDI	1998	869.6187153916138	1618.208555914592	366.1146940470979
412	Deaths	Middle SDI	Male	All ages	Larynx cancer	Occupational exposure to sulfuric acid	Number	Middle SDI	1999	764.0735916870688	1376.362789307593	316.2564334214338
413	Deaths	Middle SDI	Female	All ages	Larynx cancer	Occupational exposure to sulfuric acid	Number	Middle SDI	1999	111.0025382145899	208.9139603703	45.29931029147858
414	Deaths	Middle SDI	Both	All ages	Larynx cancer	Occupational exposure to sulfuric acid	Number	Middle SDI	1999	875.0761299016594	1577.498018539855	362.4438494695107
415	Deaths	Middle SDI	Male	All ages	Larynx cancer	Occupational exposure to sulfuric acid	Number	Middle SDI	2000	774.9344550055438	1429.943483627924	330.0024218316312
416	Deaths	Middle SDI	Female	All ages	Larynx cancer	Occupational exposure to sulfuric acid	Number	Middle SDI	2000	112.8991624778817	211.8477880753869	45.89037081629753
417	Deaths	Middle SDI	Both	All ages	Larynx cancer	Occupational exposure to sulfuric acid	Number	Middle SDI	2000	887.8336174834249	1641.234275065921	377.2606059352688
418	Deaths	Middle SDI	Male	All ages	Larynx cancer	Occupational exposure to sulfuric acid	Number	Middle SDI	2001	782.4017400741513	1398.515414648381	320.063756717274
419	Deaths	Middle SDI	Female	All ages	Larynx cancer	Occupational exposure to sulfuric acid	Number	Middle SDI	2001	115.3986553205419	221.8530429708071	46.06166786042918
420	Deaths	Middle SDI	Both	All ages	Larynx cancer	Occupational exposure to sulfuric acid	Number	Middle SDI	2001	897.800395394693	1620.500963662812	369.5721342856338
421	Deaths	Middle SDI	Male	All ages	Larynx cancer	Occupational exposure to sulfuric acid	Number	Middle SDI	2002	791.2743787985921	1434.487472039534	327.7838859219673
422	Deaths	Middle SDI	Female	All ages	Larynx cancer	Occupational exposure to sulfuric acid	Number	Middle SDI	2002	116.1991390441183	218.0628778094047	46.87225872577437
423	Deaths	Middle SDI	Both	All ages	Larynx cancer	Occupational exposure to sulfuric acid	Number	Middle SDI	2002	907.4735178427104	1649.193682229574	380.9561242530209
424	Deaths	Middle SDI	Male	All ages	Larynx cancer	Occupational exposure to sulfuric acid	Number	Middle SDI	2003	799.8722848286586	1446.409119602522	342.2220930234757
425	Deaths	Middle SDI	Female	All ages	Larynx cancer	Occupational exposure to sulfuric acid	Number	Middle SDI	2003	116.1483044496569	213.2766061704924	47.18674583362051
426	Deaths	Middle SDI	Both	All ages	Larynx cancer	Occupational exposure to sulfuric acid	Number	Middle SDI	2003	916.0205892783148	1655.589674502957	393.2441830829653
427	Deaths	Middle SDI	Male	All ages	Larynx cancer	Occupational exposure to sulfuric acid	Number	Middle SDI	2004	815.2316365717944	1488.951310155751	335.894584301373
428	Deaths	Middle SDI	Female	All ages	Larynx cancer	Occupational exposure to sulfuric acid	Number	Middle SDI	2004	118.0967394144074	222.0364307111247	48.70512832618198
429	Deaths	Middle SDI	Both	All ages	Larynx cancer	Occupational exposure to sulfuric acid	Number	Middle SDI	2004	933.3283759862016	1702.817426630943	389.545633691915
430	Deaths	Middle SDI	Male	All ages	Larynx cancer	Occupational exposure to sulfuric acid	Number	Middle SDI	2005	826.0401988665517	1492.649384380274	342.4086215348855
431	Deaths	Middle SDI	Female	All ages	Larynx cancer	Occupational exposure to sulfuric acid	Number	Middle SDI	2005	118.9994981961599	223.0863735477371	48.67965254510641
432	Deaths	Middle SDI	Both	All ages	Larynx cancer	Occupational exposure to sulfuric acid	Number	Middle SDI	2005	945.0396970627128	1713.312906524669	394.9707765208009
433	Deaths	Middle SDI	Male	All ages	Larynx cancer	Occupational exposure to sulfuric acid	Number	Middle SDI	2006	830.4190630290077	1500.176306025914	350.1487760506553
434	Deaths	Middle SDI	Female	All ages	Larynx cancer	Occupational exposure to sulfuric acid	Number	Middle SDI	2006	119.6571859326228	219.8765505564231	48.48562758696098
435	Deaths	Middle SDI	Both	All ages	Larynx cancer	Occupational exposure to sulfuric acid	Number	Middle SDI	2006	950.0762489616318	1724.870717898625	401.9357477830043
436	Deaths	Middle SDI	Male	All ages	Larynx cancer	Occupational exposure to sulfuric acid	Number	Middle SDI	2007	843.9305893904113	1544.887527549246	360.1842303956938
437	Deaths	Middle SDI	Female	All ages	Larynx cancer	Occupational exposure to sulfuric acid	Number	Middle SDI	2007	120.8003610404474	218.7869072874999	50.37303637661292
438	Deaths	Middle SDI	Both	All ages	Larynx cancer	Occupational exposure to sulfuric acid	Number	Middle SDI	2007	964.7309504308588	1754.731351782349	409.6211775519602
439	Deaths	Middle SDI	Male	All ages	Larynx cancer	Occupational exposure to sulfuric acid	Number	Middle SDI	2008	866.5930122598992	1583.453501229658	362.4155948289757
440	Deaths	Middle SDI	Female	All ages	Larynx cancer	Occupational exposure to sulfuric acid	Number	Middle SDI	2008	123.3062745809542	227.9077162701339	51.35719539439508
441	Deaths	Middle SDI	Both	All ages	Larynx cancer	Occupational exposure to sulfuric acid	Number	Middle SDI	2008	989.899286840854	1804.354636009209	415.6089097195849
442	Deaths	Middle SDI	Male	All ages	Larynx cancer	Occupational exposure to sulfuric acid	Number	Middle SDI	2009	880.988650290965	1611.925324069897	374.7081075656397
443	Deaths	Middle SDI	Female	All ages	Larynx cancer	Occupational exposure to sulfuric acid	Number	Middle SDI	2009	124.8917915704135	231.0223345704324	51.14584646760287
444	Deaths	Middle SDI	Both	All ages	Larynx cancer	Occupational exposure to sulfuric acid	Number	Middle SDI	2009	1005.88044186138	1837.094452067488	429.3756615386382
445	Deaths	Middle SDI	Male	All ages	Larynx cancer	Occupational exposure to sulfuric acid	Number	Middle SDI	2010	905.0434819827104	1653.152759857076	391.0069165829917
446	Deaths	Middle SDI	Female	All ages	Larynx cancer	Occupational exposure to sulfuric acid	Number	Middle SDI	2010	127.9444365838176	228.5853038260374	52.612060678199
447	Deaths	Middle SDI	Both	All ages	Larynx cancer	Occupational exposure to sulfuric acid	Number	Middle SDI	2010	1032.987918566527	1878.632715627143	447.9726492135657
448	Deaths	Middle SDI	Male	All ages	Larynx cancer	Occupational exposure to sulfuric acid	Number	Middle SDI	2011	927.343185996306	1687.757451824163	401.7773552628737
449	Deaths	Middle SDI	Female	All ages	Larynx cancer	Occupational exposure to sulfuric acid	Number	Middle SDI	2011	131.0921404757051	240.0709504882629	54.31372969607654
450	Deaths	Middle SDI	Both	All ages	Larynx cancer	Occupational exposure to sulfuric acid	Number	Middle SDI	2011	1058.435326472011	1943.875155705265	459.0537204792678
451	Deaths	Middle SDI	Male	All ages	Larynx cancer	Occupational exposure to sulfuric acid	Number	Middle SDI	2012	952.9004086078378	1731.216902923084	395.627877377304
452	Deaths	Middle SDI	Female	All ages	Larynx cancer	Occupational exposure to sulfuric acid	Number	Middle SDI	2012	133.05352737634	248.8070794231707	54.44940940712053
453	Deaths	Middle SDI	Both	All ages	Larynx cancer	Occupational exposure to sulfuric acid	Number	Middle SDI	2012	1085.953935984177	1973.830407625117	455.0080696514513
454	Deaths	Middle SDI	Male	All ages	Larynx cancer	Occupational exposure to sulfuric acid	Number	Middle SDI	2013	961.6499748992028	1773.988472364062	401.4137575437833
455	Deaths	Middle SDI	Female	All ages	Larynx cancer	Occupational exposure to sulfuric acid	Number	Middle SDI	2013	132.9047864407308	247.3558853820477	54.916939508379
456	Deaths	Middle SDI	Both	All ages	Larynx cancer	Occupational exposure to sulfuric acid	Number	Middle SDI	2013	1094.554761339933	2027.870933487312	460.1841597959207
457	Deaths	Middle SDI	Male	All ages	Larynx cancer	Occupational exposure to sulfuric acid	Number	Middle SDI	2014	967.391329757586	1789.915376645116	414.8351986495904
458	Deaths	Middle SDI	Female	All ages	Larynx cancer	Occupational exposure to sulfuric acid	Number	Middle SDI	2014	133.2891162627176	249.0061873321467	53.39825169242683
459	Deaths	Middle SDI	Both	All ages	Larynx cancer	Occupational exposure to sulfuric acid	Number	Middle SDI	2014	1100.680446020305	2019.140020364948	469.9094065992822
460	Deaths	Middle SDI	Male	All ages	Larynx cancer	Occupational exposure to sulfuric acid	Number	Middle SDI	2015	987.8427398306584	1846.907869236381	419.0334340910642
461	Deaths	Middle SDI	Female	All ages	Larynx cancer	Occupational exposure to sulfuric acid	Number	Middle SDI	2015	136.2173008993551	256.17451325374	54.4044663154097
462	Deaths	Middle SDI	Both	All ages	Larynx cancer	Occupational exposure to sulfuric acid	Number	Middle SDI	2015	1124.060040730013	2104.998392867595	477.3555914092586
463	Deaths	Middle SDI	Male	All ages	Larynx cancer	Occupational exposure to sulfuric acid	Number	Middle SDI	2016	1008.434572967496	1806.433024559005	431.4963714833549
464	Deaths	Middle SDI	Female	All ages	Larynx cancer	Occupational exposure to sulfuric acid	Number	Middle SDI	2016	139.7483906899339	258.7429965062598	55.77336006042661
465	Deaths	Middle SDI	Both	All ages	Larynx cancer	Occupational exposure to sulfuric acid	Number	Middle SDI	2016	1148.182963657429	2060.538940760022	490.4079673160321
466	Deaths	Middle SDI	Male	All ages	Larynx cancer	Occupational exposure to sulfuric acid	Number	Middle SDI	2017	1021.589136676975	1867.462537426173	434.8561518196999
467	Deaths	Middle SDI	Female	All ages	Larynx cancer	Occupational exposure to sulfuric acid	Number	Middle SDI	2017	143.0698039486469	268.1933562084658	59.38525636502226
468	Deaths	Middle SDI	Both	All ages	Larynx cancer	Occupational exposure to sulfuric acid	Number	Middle SDI	2017	1164.658940625621	2137.572130717003	498.8724790978362
469	Deaths	Middle SDI	Male	All ages	Larynx cancer	Occupational exposure to sulfuric acid	Number	Middle SDI	2018	1042.863048965813	1894.298550197226	437.0805649673918
470	Deaths	Middle SDI	Female	All ages	Larynx cancer	Occupational exposure to sulfuric acid	Number	Middle SDI	2018	146.9795369769861	274.9677057682335	59.46761384271828
471	Deaths	Middle SDI	Both	All ages	Larynx cancer	Occupational exposure to sulfuric acid	Number	Middle SDI	2018	1189.842585942798	2159.97148805547	498.6719926539608
472	Deaths	Middle SDI	Male	All ages	Larynx cancer	Occupational exposure to sulfuric acid	Number	Middle SDI	2019	1070.555430451411	1979.968105074593	452.7553230963188
473	Deaths	Middle SDI	Female	All ages	Larynx cancer	Occupational exposure to sulfuric acid	Number	Middle SDI	2019	150.9303273792429	286.7778054026855	59.20900178842294
474	Deaths	Middle SDI	Both	All ages	Larynx cancer	Occupational exposure to sulfuric acid	Number	Middle SDI	2019	1221.485757830653	2239.722922378924	512.6931975348265
475	Deaths	Middle SDI	Male	All ages	Larynx cancer	Occupational exposure to sulfuric acid	Number	Middle SDI	2020	1099.342033942533	2030.731662643302	454.5975446577166
476	Deaths	Middle SDI	Female	All ages	Larynx cancer	Occupational exposure to sulfuric acid	Number	Middle SDI	2020	157.0621203500314	304.7215475631249	59.81160256282992
477	Deaths	Middle SDI	Both	All ages	Larynx cancer	Occupational exposure to sulfuric acid	Number	Middle SDI	2020	1256.404154292566	2333.849712973668	519.5891198804009
478	Deaths	Middle SDI	Male	All ages	Larynx cancer	Occupational exposure to sulfuric acid	Number	Middle SDI	2021	1121.102454705403	2056.073440206086	472.811393646375
479	Deaths	Middle SDI	Female	All ages	Larynx cancer	Occupational exposure to sulfuric acid	Number	Middle SDI	2021	162.1069547593601	300.6961937527443	63.69142978082997
480	Deaths	Middle SDI	Both	All ages	Larynx cancer	Occupational exposure to sulfuric acid	Number	Middle SDI	2021	1283.209409464762	2347.33902615788	539.8145014143445
481	Deaths	High SDI	Male	All ages	Larynx cancer	Occupational exposure to sulfuric acid	Number	High SDI	1990	366.9213131803649	782.9784616223037	96.28106500009292
482	Deaths	High SDI	Female	All ages	Larynx cancer	Occupational exposure to sulfuric acid	Number	High SDI	1990	40.29145898598299	86.62050379050305	10.00244556020744
483	Deaths	High SDI	Both	All ages	Larynx cancer	Occupational exposure to sulfuric acid	Number	High SDI	1990	407.2127721663482	867.9766059585718	106.4207227675038
484	Deaths	High SDI	Male	All ages	Larynx cancer	Occupational exposure to sulfuric acid	Number	High SDI	1991	365.0007207073962	778.0636781629814	95.41057453218666
485	Deaths	High SDI	Female	All ages	Larynx cancer	Occupational exposure to sulfuric acid	Number	High SDI	1991	41.712002209932	89.55228579350945	10.36260683318394
486	Deaths	High SDI	Both	All ages	Larynx cancer	Occupational exposure to sulfuric acid	Number	High SDI	1991	406.7127229173286	869.4313950527621	106.0002763207221
487	Deaths	High SDI	Male	All ages	Larynx cancer	Occupational exposure to sulfuric acid	Number	High SDI	1992	360.1076854282046	771.2880090955043	94.27009862795094
488	Deaths	High SDI	Female	All ages	Larynx cancer	Occupational exposure to sulfuric acid	Number	High SDI	1992	41.48470901620419	89.12498955634774	10.39631452824715
489	Deaths	High SDI	Both	All ages	Larynx cancer	Occupational exposure to sulfuric acid	Number	High SDI	1992	401.5923944444078	860.3277040395487	104.6664131561981
490	Deaths	High SDI	Male	All ages	Larynx cancer	Occupational exposure to sulfuric acid	Number	High SDI	1993	355.9682622082281	760.4635362170106	92.40961379043212
491	Deaths	High SDI	Female	All ages	Larynx cancer	Occupational exposure to sulfuric acid	Number	High SDI	1993	41.05937357835773	87.7358952274798	10.35904099719114
492	Deaths	High SDI	Both	All ages	Larynx cancer	Occupational exposure to sulfuric acid	Number	High SDI	1993	397.0276357865858	848.6604090502503	102.787973112997
493	Deaths	High SDI	Male	All ages	Larynx cancer	Occupational exposure to sulfuric acid	Number	High SDI	1994	352.0462873945604	749.2222840821444	91.00575635968023
494	Deaths	High SDI	Female	All ages	Larynx cancer	Occupational exposure to sulfuric acid	Number	High SDI	1994	41.83258423214522	89.54796017501128	10.45809034932733
495	Deaths	High SDI	Both	All ages	Larynx cancer	Occupational exposure to sulfuric acid	Number	High SDI	1994	393.8788716267051	841.1021780155011	101.4715028210319
496	Deaths	High SDI	Male	All ages	Larynx cancer	Occupational exposure to sulfuric acid	Number	High SDI	1995	350.8333082776081	747.7862787392689	90.79265899099104
497	Deaths	High SDI	Female	All ages	Larynx cancer	Occupational exposure to sulfuric acid	Number	High SDI	1995	41.55493826956093	89.11048166640043	10.49677900660002
498	Deaths	High SDI	Both	All ages	Larynx cancer	Occupational exposure to sulfuric acid	Number	High SDI	1995	392.3882465471694	838.6105868804852	101.3014277707425
499	Deaths	High SDI	Male	All ages	Larynx cancer	Occupational exposure to sulfuric acid	Number	High SDI	1996	343.4504969071719	728.9078169059394	89.27351735309242
500	Deaths	High SDI	Female	All ages	Larynx cancer	Occupational exposure to sulfuric acid	Number	High SDI	1996	40.96938738084718	87.73477656691483	10.36064637503631
501	Deaths	High SDI	Both	All ages	Larynx cancer	Occupational exposure to sulfuric acid	Number	High SDI	1996	384.4198842880189	817.5816600721021	99.63477595897008
502	Deaths	High SDI	Male	All ages	Larynx cancer	Occupational exposure to sulfuric acid	Number	High SDI	1997	335.8730216273323	711.5834425650467	87.40456239404634
503	Deaths	High SDI	Female	All ages	Larynx cancer	Occupational exposure to sulfuric acid	Number	High SDI	1997	40.43618864115506	86.41379782766161	10.35288347387132
504	Deaths	High SDI	Both	All ages	Larynx cancer	Occupational exposure to sulfuric acid	Number	High SDI	1997	376.3092102684874	797.8847851533471	97.76052671993271
505	Deaths	High SDI	Male	All ages	Larynx cancer	Occupational exposure to sulfuric acid	Number	High SDI	1998	330.7888275268475	698.7892289659846	86.78694320762601
506	Deaths	High SDI	Female	All ages	Larynx cancer	Occupational exposure to sulfuric acid	Number	High SDI	1998	40.36697656629439	86.08954164129756	10.39333710678024
507	Deaths	High SDI	Both	All ages	Larynx cancer	Occupational exposure to sulfuric acid	Number	High SDI	1998	371.1558040931418	785.362926828147	97.18528699209384
508	Deaths	High SDI	Male	All ages	Larynx cancer	Occupational exposure to sulfuric acid	Number	High SDI	1999	324.6988160171352	682.361011653512	85.71893523052424
509	Deaths	High SDI	Female	All ages	Larynx cancer	Occupational exposure to sulfuric acid	Number	High SDI	1999	40.12221288342645	85.60335034381711	10.28623267317931
510	Deaths	High SDI	Both	All ages	Larynx cancer	Occupational exposure to sulfuric acid	Number	High SDI	1999	364.8210289005621	767.9136263568747	96.00920243271528
511	Deaths	High SDI	Male	All ages	Larynx cancer	Occupational exposure to sulfuric acid	Number	High SDI	2000	318.7880579882649	667.5522434654556	84.30374841639906
512	Deaths	High SDI	Female	All ages	Larynx cancer	Occupational exposure to sulfuric acid	Number	High SDI	2000	39.35951780944539	83.47686937629172	10.15394618274327
513	Deaths	High SDI	Both	All ages	Larynx cancer	Occupational exposure to sulfuric acid	Number	High SDI	2000	358.1475757977101	751.9001839119467	94.46201761029324
514	Deaths	High SDI	Male	All ages	Larynx cancer	Occupational exposure to sulfuric acid	Number	High SDI	2001	312.9976542636328	658.8749201115206	83.27294870202056
515	Deaths	High SDI	Female	All ages	Larynx cancer	Occupational exposure to sulfuric acid	Number	High SDI	2001	38.54548985571303	82.0414971745371	9.982336722176267
516	Deaths	High SDI	Both	All ages	Larynx cancer	Occupational exposure to sulfuric acid	Number	High SDI	2001	351.5431441193459	741.1395269967923	93.26256213890252
517	Deaths	High SDI	Male	All ages	Larynx cancer	Occupational exposure to sulfuric acid	Number	High SDI	2002	307.3844310650439	648.5130355179881	82.30709305687856
518	Deaths	High SDI	Female	All ages	Larynx cancer	Occupational exposure to sulfuric acid	Number	High SDI	2002	38.11036547134099	81.23309079769166	9.85448933233443
519	Deaths	High SDI	Both	All ages	Larynx cancer	Occupational exposure to sulfuric acid	Number	High SDI	2002	345.4947965363847	730.479502185144	92.161582389213
520	Deaths	High SDI	Male	All ages	Larynx cancer	Occupational exposure to sulfuric acid	Number	High SDI	2003	304.7814837670771	642.7798481648947	81.39961373153957
521	Deaths	High SDI	Female	All ages	Larynx cancer	Occupational exposure to sulfuric acid	Number	High SDI	2003	37.81249853378429	80.40291251816657	9.793779558300397
522	Deaths	High SDI	Both	All ages	Larynx cancer	Occupational exposure to sulfuric acid	Number	High SDI	2003	342.5939823008617	723.3391250302321	91.24902870526526
523	Deaths	High SDI	Male	All ages	Larynx cancer	Occupational exposure to sulfuric acid	Number	High SDI	2004	300.9703712673719	635.6924860534646	80.08827304779452
524	Deaths	High SDI	Female	All ages	Larynx cancer	Occupational exposure to sulfuric acid	Number	High SDI	2004	37.23735127764284	79.15452464031212	9.603441111958006
525	Deaths	High SDI	Both	All ages	Larynx cancer	Occupational exposure to sulfuric acid	Number	High SDI	2004	338.2077225450146	713.6783328305331	89.7674445026207
526	Deaths	High SDI	Male	All ages	Larynx cancer	Occupational exposure to sulfuric acid	Number	High SDI	2005	297.8372255700579	625.0795790497556	79.22674049729454
527	Deaths	High SDI	Female	All ages	Larynx cancer	Occupational exposure to sulfuric acid	Number	High SDI	2005	37.60295841531882	80.02818433691814	9.678053256319544
528	Deaths	High SDI	Both	All ages	Larynx cancer	Occupational exposure to sulfuric acid	Number	High SDI	2005	335.4401839853768	703.4720189822046	88.94530404223948
529	Deaths	High SDI	Male	All ages	Larynx cancer	Occupational exposure to sulfuric acid	Number	High SDI	2006	295.4059761525147	620.4698744471161	78.02810779166903
530	Deaths	High SDI	Female	All ages	Larynx cancer	Occupational exposure to sulfuric acid	Number	High SDI	2006	37.76594420377301	80.23894521206515	9.70057664829628
531	Deaths	High SDI	Both	All ages	Larynx cancer	Occupational exposure to sulfuric acid	Number	High SDI	2006	333.1719203562877	697.9483391979245	87.81156543822917
532	Deaths	High SDI	Male	All ages	Larynx cancer	Occupational exposure to sulfuric acid	Number	High SDI	2007	290.0608703562405	610.6559013797828	77.1254875234738
533	Deaths	High SDI	Female	All ages	Larynx cancer	Occupational exposure to sulfuric acid	Number	High SDI	2007	36.62287203438041	77.63968842049073	9.434033566611564
534	Deaths	High SDI	Both	All ages	Larynx cancer	Occupational exposure to sulfuric acid	Number	High SDI	2007	326.6837423906209	688.0516807555318	86.69312304364996
535	Deaths	High SDI	Male	All ages	Larynx cancer	Occupational exposure to sulfuric acid	Number	High SDI	2008	285.3650934598714	600.2602846299172	75.66805557412363
536	Deaths	High SDI	Female	All ages	Larynx cancer	Occupational exposure to sulfuric acid	Number	High SDI	2008	36.85296505044825	78.00829646393848	9.404613872286252
537	Deaths	High SDI	Both	All ages	Larynx cancer	Occupational exposure to sulfuric acid	Number	High SDI	2008	322.2180585103192	677.681610189803	85.25660196166768
538	Deaths	High SDI	Male	All ages	Larynx cancer	Occupational exposure to sulfuric acid	Number	High SDI	2009	281.0989399565162	591.2563960129746	74.48994763652972
539	Deaths	High SDI	Female	All ages	Larynx cancer	Occupational exposure to sulfuric acid	Number	High SDI	2009	35.75866696586166	75.45464576676832	9.143822633235876
540	Deaths	High SDI	Both	All ages	Larynx cancer	Occupational exposure to sulfuric acid	Number	High SDI	2009	316.8576069223777	666.1413550452797	83.87138377816393
541	Deaths	High SDI	Male	All ages	Larynx cancer	Occupational exposure to sulfuric acid	Number	High SDI	2010	277.5313170918422	583.4365622423335	73.39689770931648
542	Deaths	High SDI	Female	All ages	Larynx cancer	Occupational exposure to sulfuric acid	Number	High SDI	2010	35.71679611563224	75.07879121128322	9.102943803391817
543	Deaths	High SDI	Both	All ages	Larynx cancer	Occupational exposure to sulfuric acid	Number	High SDI	2010	313.2481132074741	657.8778858932776	82.83672051083386
544	Deaths	High SDI	Male	All ages	Larynx cancer	Occupational exposure to sulfuric acid	Number	High SDI	2011	282.1586782276273	590.3530061610775	74.99500321839058
545	Deaths	High SDI	Female	All ages	Larynx cancer	Occupational exposure to sulfuric acid	Number	High SDI	2011	36.47476626086471	76.8416676000056	9.33247812701137
546	Deaths	High SDI	Both	All ages	Larynx cancer	Occupational exposure to sulfuric acid	Number	High SDI	2011	318.6334444884918	667.444491238416	84.71842174689897
547	Deaths	High SDI	Male	All ages	Larynx cancer	Occupational exposure to sulfuric acid	Number	High SDI	2012	282.2513339587442	591.7824881493082	74.95661834451748
548	Deaths	High SDI	Female	All ages	Larynx cancer	Occupational exposure to sulfuric acid	Number	High SDI	2012	36.63070467510131	77.08536955671521	9.310649578513122
549	Deaths	High SDI	Both	All ages	Larynx cancer	Occupational exposure to sulfuric acid	Number	High SDI	2012	318.8820386338456	670.2947302805999	84.67103636493682
550	Deaths	High SDI	Male	All ages	Larynx cancer	Occupational exposure to sulfuric acid	Number	High SDI	2013	284.1122834041279	594.6944598005769	75.77085411673676
551	Deaths	High SDI	Female	All ages	Larynx cancer	Occupational exposure to sulfuric acid	Number	High SDI	2013	36.99604411692956	78.07482388731286	9.428764202477712
552	Deaths	High SDI	Both	All ages	Larynx cancer	Occupational exposure to sulfuric acid	Number	High SDI	2013	321.1083275210575	675.1229478493653	85.62647324920374
553	Deaths	High SDI	Male	All ages	Larynx cancer	Occupational exposure to sulfuric acid	Number	High SDI	2014	282.5742178626531	591.9464975985007	75.42508048608033
554	Deaths	High SDI	Female	All ages	Larynx cancer	Occupational exposure to sulfuric acid	Number	High SDI	2014	36.86953601623564	78.05859772575823	9.310564525510811
555	Deaths	High SDI	Both	All ages	Larynx cancer	Occupational exposure to sulfuric acid	Number	High SDI	2014	319.4437538788888	670.7309404326736	85.23440893135603
556	Deaths	High SDI	Male	All ages	Larynx cancer	Occupational exposure to sulfuric acid	Number	High SDI	2015	283.0226983079134	591.6604329071229	76.16446549352831
557	Deaths	High SDI	Female	All ages	Larynx cancer	Occupational exposure to sulfuric acid	Number	High SDI	2015	38.66698890974838	81.99030151657931	9.83086411785153
558	Deaths	High SDI	Both	All ages	Larynx cancer	Occupational exposure to sulfuric acid	Number	High SDI	2015	321.6896872176617	675.0496985383672	86.54643533991992
559	Deaths	High SDI	Male	All ages	Larynx cancer	Occupational exposure to sulfuric acid	Number	High SDI	2016	287.0680410908394	600.0056162824058	77.70832942638137
560	Deaths	High SDI	Female	All ages	Larynx cancer	Occupational exposure to sulfuric acid	Number	High SDI	2016	39.83194958831243	84.48928029817621	10.04023092886496
561	Deaths	High SDI	Both	All ages	Larynx cancer	Occupational exposure to sulfuric acid	Number	High SDI	2016	326.8999906791523	685.6885079110345	87.8271284174633
562	Deaths	High SDI	Male	All ages	Larynx cancer	Occupational exposure to sulfuric acid	Number	High SDI	2017	284.9531892476749	596.4770889029924	76.90127721551238
563	Deaths	High SDI	Female	All ages	Larynx cancer	Occupational exposure to sulfuric acid	Number	High SDI	2017	39.58386209691371	83.78053415010126	10.10389342577627
564	Deaths	High SDI	Both	All ages	Larynx cancer	Occupational exposure to sulfuric acid	Number	High SDI	2017	324.537051344589	680.3240770871646	87.00517064128866
565	Deaths	High SDI	Male	All ages	Larynx cancer	Occupational exposure to sulfuric acid	Number	High SDI	2018	283.986016074425	592.4930907673579	77.07338192398967
566	Deaths	High SDI	Female	All ages	Larynx cancer	Occupational exposure to sulfuric acid	Number	High SDI	2018	40.19339105285466	85.08467942066292	10.15813974276615
567	Deaths	High SDI	Both	All ages	Larynx cancer	Occupational exposure to sulfuric acid	Number	High SDI	2018	324.17940712728	677.1697478782512	87.03654714977762
568	Deaths	High SDI	Male	All ages	Larynx cancer	Occupational exposure to sulfuric acid	Number	High SDI	2019	281.926134982724	581.7948886553633	76.0015290182217
569	Deaths	High SDI	Female	All ages	Larynx cancer	Occupational exposure to sulfuric acid	Number	High SDI	2019	40.25049683778219	85.01830212245008	10.14575657832967
570	Deaths	High SDI	Both	All ages	Larynx cancer	Occupational exposure to sulfuric acid	Number	High SDI	2019	322.1766318205063	669.0285552427335	86.14227299614446
571	Deaths	High SDI	Male	All ages	Larynx cancer	Occupational exposure to sulfuric acid	Number	High SDI	2020	279.6861415395549	573.4052721321218	75.05223831366578
572	Deaths	High SDI	Female	All ages	Larynx cancer	Occupational exposure to sulfuric acid	Number	High SDI	2020	39.7722681265164	84.17092234549376	10.03963179464108
573	Deaths	High SDI	Both	All ages	Larynx cancer	Occupational exposure to sulfuric acid	Number	High SDI	2020	319.4584096660709	658.9418546758068	84.54968264572832
574	Deaths	High SDI	Male	All ages	Larynx cancer	Occupational exposure to sulfuric acid	Number	High SDI	2021	283.716920504076	579.9522948941906	76.53832206739942
575	Deaths	High SDI	Female	All ages	Larynx cancer	Occupational exposure to sulfuric acid	Number	High SDI	2021	40.50181035306597	85.42313675117688	10.40685880075423
576	Deaths	High SDI	Both	All ages	Larynx cancer	Occupational exposure to sulfuric acid	Number	High SDI	2021	324.2187308571421	664.5341813606826	87.25912979519283
