# Supplementary material for: Global, regional and national mortality burden of laryngeal cancer attributable to occupational exposure to sulfuric acid and asbestos: 1990–2021 and projections to 2040
Source: Front Public Health. 2025 Jul 18;13:1602789. doi: 10.3389/fpubh.2025.1602789 (PMC12315700; doi:10.3389/fpubh.2025.1602789)
Supplement: Supplementary file 2 [file Data_Sheet_2.zip › original data/Sulfuric acid/S3 ASR Trend 硫酸-数据.csv]

	measure_name	location_name	sex_name	age_name	cause_name	rei_name	metric_name	location_namex	year	val	upper	lower
1	Deaths	High-middle SDI	Male	Age-standardized	Larynx cancer	Occupational exposure to sulfuric acid	Rate	High-middle SDI	1990	0.14753166504	0.27978537767	0.05498128009999999
2	Deaths	High-middle SDI	Female	Age-standardized	Larynx cancer	Occupational exposure to sulfuric acid	Rate	High-middle SDI	1990	0.00958690989	0.01823788759	0.00396627897
3	Deaths	High-middle SDI	Both	Age-standardized	Larynx cancer	Occupational exposure to sulfuric acid	Rate	High-middle SDI	1990	0.07409815431	0.14118920922	0.02798625419
4	Deaths	High-middle SDI	Male	Age-standardized	Larynx cancer	Occupational exposure to sulfuric acid	Rate	High-middle SDI	1991	0.14599333438	0.27427085914	0.05263843268
5	Deaths	High-middle SDI	Female	Age-standardized	Larynx cancer	Occupational exposure to sulfuric acid	Rate	High-middle SDI	1991	0.00971513412	0.01848624291	0.00410156428
6	Deaths	High-middle SDI	Both	Age-standardized	Larynx cancer	Occupational exposure to sulfuric acid	Rate	High-middle SDI	1991	0.07363217255	0.13876295932	0.02670242665
7	Deaths	High-middle SDI	Male	Age-standardized	Larynx cancer	Occupational exposure to sulfuric acid	Rate	High-middle SDI	1992	0.14579159812	0.2762554204	0.05309047718999999
8	Deaths	High-middle SDI	Female	Age-standardized	Larynx cancer	Occupational exposure to sulfuric acid	Rate	High-middle SDI	1992	0.00989116296	0.01875964867	0.00407658059
9	Deaths	High-middle SDI	Both	Age-standardized	Larynx cancer	Occupational exposure to sulfuric acid	Rate	High-middle SDI	1992	0.07377760436	0.13962712769	0.02704310589
10	Deaths	High-middle SDI	Male	Age-standardized	Larynx cancer	Occupational exposure to sulfuric acid	Rate	High-middle SDI	1993	0.14729218962	0.27665568456	0.05299262698
11	Deaths	High-middle SDI	Female	Age-standardized	Larynx cancer	Occupational exposure to sulfuric acid	Rate	High-middle SDI	1993	0.01011606342999999	0.018980609	0.00401499425
12	Deaths	High-middle SDI	Both	Age-standardized	Larynx cancer	Occupational exposure to sulfuric acid	Rate	High-middle SDI	1993	0.07474079604999999	0.13978710031	0.0271648462
13	Deaths	High-middle SDI	Male	Age-standardized	Larynx cancer	Occupational exposure to sulfuric acid	Rate	High-middle SDI	1994	0.14556556154	0.27474728193	0.05283898496
14	Deaths	High-middle SDI	Female	Age-standardized	Larynx cancer	Occupational exposure to sulfuric acid	Rate	High-middle SDI	1994	0.01007291745	0.01902942333	0.00405595276
15	Deaths	High-middle SDI	Both	Age-standardized	Larynx cancer	Occupational exposure to sulfuric acid	Rate	High-middle SDI	1994	0.07397904509	0.14019002179	0.02717838464999999
16	Deaths	High-middle SDI	Male	Age-standardized	Larynx cancer	Occupational exposure to sulfuric acid	Rate	High-middle SDI	1995	0.14204402319	0.2677120734	0.05008598492
17	Deaths	High-middle SDI	Female	Age-standardized	Larynx cancer	Occupational exposure to sulfuric acid	Rate	High-middle SDI	1995	0.00974612432	0.01893409252	0.0038920929
18	Deaths	High-middle SDI	Both	Age-standardized	Larynx cancer	Occupational exposure to sulfuric acid	Rate	High-middle SDI	1995	0.07218000463999999	0.13654854434	0.02595971164
19	Deaths	High-middle SDI	Male	Age-standardized	Larynx cancer	Occupational exposure to sulfuric acid	Rate	High-middle SDI	1996	0.13671433969	0.25378744156	0.04937828911
20	Deaths	High-middle SDI	Female	Age-standardized	Larynx cancer	Occupational exposure to sulfuric acid	Rate	High-middle SDI	1996	0.0095337231	0.01801227234	0.00403637049
21	Deaths	High-middle SDI	Both	Age-standardized	Larynx cancer	Occupational exposure to sulfuric acid	Rate	High-middle SDI	1996	0.06957387562	0.12938431133	0.02540105787999999
22	Deaths	High-middle SDI	Male	Age-standardized	Larynx cancer	Occupational exposure to sulfuric acid	Rate	High-middle SDI	1997	0.12962839062	0.24250556918	0.04685753603
23	Deaths	High-middle SDI	Female	Age-standardized	Larynx cancer	Occupational exposure to sulfuric acid	Rate	High-middle SDI	1997	0.00930299069	0.0172022403	0.00368952505
24	Deaths	High-middle SDI	Both	Age-standardized	Larynx cancer	Occupational exposure to sulfuric acid	Rate	High-middle SDI	1997	0.06612978868000001	0.12387267091	0.02433005621
25	Deaths	High-middle SDI	Male	Age-standardized	Larynx cancer	Occupational exposure to sulfuric acid	Rate	High-middle SDI	1998	0.12272083546	0.22964688176	0.0449552897
26	Deaths	High-middle SDI	Female	Age-standardized	Larynx cancer	Occupational exposure to sulfuric acid	Rate	High-middle SDI	1998	0.00920024926	0.01745626306	0.00376002395
27	Deaths	High-middle SDI	Both	Age-standardized	Larynx cancer	Occupational exposure to sulfuric acid	Rate	High-middle SDI	1998	0.06287513231	0.11711533511	0.02356382763
28	Deaths	High-middle SDI	Male	Age-standardized	Larynx cancer	Occupational exposure to sulfuric acid	Rate	High-middle SDI	1999	0.11829067651	0.22059043537	0.04432595546
29	Deaths	High-middle SDI	Female	Age-standardized	Larynx cancer	Occupational exposure to sulfuric acid	Rate	High-middle SDI	1999	0.00917781173	0.01728288545999999	0.00373916535
30	Deaths	High-middle SDI	Both	Age-standardized	Larynx cancer	Occupational exposure to sulfuric acid	Rate	High-middle SDI	1999	0.06082956044	0.11335219219	0.02321204401
31	Deaths	High-middle SDI	Male	Age-standardized	Larynx cancer	Occupational exposure to sulfuric acid	Rate	High-middle SDI	2000	0.1157429893	0.21594824019	0.04275141795
32	Deaths	High-middle SDI	Female	Age-standardized	Larynx cancer	Occupational exposure to sulfuric acid	Rate	High-middle SDI	2000	0.0092147724	0.01675339244999999	0.00376778771
33	Deaths	High-middle SDI	Both	Age-standardized	Larynx cancer	Occupational exposure to sulfuric acid	Rate	High-middle SDI	2000	0.05966879799999999	0.11055605591	0.02275051456
34	Deaths	High-middle SDI	Male	Age-standardized	Larynx cancer	Occupational exposure to sulfuric acid	Rate	High-middle SDI	2001	0.11096937996	0.20854568612	0.04122827454
35	Deaths	High-middle SDI	Female	Age-standardized	Larynx cancer	Occupational exposure to sulfuric acid	Rate	High-middle SDI	2001	0.00928194343	0.01743097514	0.00379194027
36	Deaths	High-middle SDI	Both	Age-standardized	Larynx cancer	Occupational exposure to sulfuric acid	Rate	High-middle SDI	2001	0.05745350028000001	0.10780112842	0.02186797787
37	Deaths	High-middle SDI	Male	Age-standardized	Larynx cancer	Occupational exposure to sulfuric acid	Rate	High-middle SDI	2002	0.10721573472	0.19695836859	0.04020593239
38	Deaths	High-middle SDI	Female	Age-standardized	Larynx cancer	Occupational exposure to sulfuric acid	Rate	High-middle SDI	2002	0.00925817730999999	0.01720908223	0.00389552786
39	Deaths	High-middle SDI	Both	Age-standardized	Larynx cancer	Occupational exposure to sulfuric acid	Rate	High-middle SDI	2002	0.05567778365	0.10245394652	0.02120474034
40	Deaths	High-middle SDI	Male	Age-standardized	Larynx cancer	Occupational exposure to sulfuric acid	Rate	High-middle SDI	2003	0.10370513491	0.19206423747	0.03891909231
41	Deaths	High-middle SDI	Female	Age-standardized	Larynx cancer	Occupational exposure to sulfuric acid	Rate	High-middle SDI	2003	0.00923449748	0.0172852676	0.00371727201999999
42	Deaths	High-middle SDI	Both	Age-standardized	Larynx cancer	Occupational exposure to sulfuric acid	Rate	High-middle SDI	2003	0.05399388085999999	0.099497632	0.02065351583
43	Deaths	High-middle SDI	Male	Age-standardized	Larynx cancer	Occupational exposure to sulfuric acid	Rate	High-middle SDI	2004	0.09989199982	0.18925037982	0.03735834021
44	Deaths	High-middle SDI	Female	Age-standardized	Larynx cancer	Occupational exposure to sulfuric acid	Rate	High-middle SDI	2004	0.00910752184	0.01725623464	0.00388495161
45	Deaths	High-middle SDI	Both	Age-standardized	Larynx cancer	Occupational exposure to sulfuric acid	Rate	High-middle SDI	2004	0.05212870884	0.09744156956999998	0.01977524205
46	Deaths	High-middle SDI	Male	Age-standardized	Larynx cancer	Occupational exposure to sulfuric acid	Rate	High-middle SDI	2005	0.09757365516	0.17926061856	0.03756015338999999
47	Deaths	High-middle SDI	Female	Age-standardized	Larynx cancer	Occupational exposure to sulfuric acid	Rate	High-middle SDI	2005	0.00904883101	0.0169534787	0.00363046233
48	Deaths	High-middle SDI	Both	Age-standardized	Larynx cancer	Occupational exposure to sulfuric acid	Rate	High-middle SDI	2005	0.05101249478	0.09397521421	0.02004850541
49	Deaths	High-middle SDI	Male	Age-standardized	Larynx cancer	Occupational exposure to sulfuric acid	Rate	High-middle SDI	2006	0.09244066095	0.17233042117	0.03516546715
50	Deaths	High-middle SDI	Female	Age-standardized	Larynx cancer	Occupational exposure to sulfuric acid	Rate	High-middle SDI	2006	0.00869183371	0.01614869038	0.00359969235999999
51	Deaths	High-middle SDI	Both	Age-standardized	Larynx cancer	Occupational exposure to sulfuric acid	Rate	High-middle SDI	2006	0.04840348024	0.08947439922	0.01873056186
52	Deaths	High-middle SDI	Male	Age-standardized	Larynx cancer	Occupational exposure to sulfuric acid	Rate	High-middle SDI	2007	0.08910253737	0.16649463317	0.03417402582999999
53	Deaths	High-middle SDI	Female	Age-standardized	Larynx cancer	Occupational exposure to sulfuric acid	Rate	High-middle SDI	2007	0.00850989465	0.01597364107	0.00352972434999999
54	Deaths	High-middle SDI	Both	Age-standardized	Larynx cancer	Occupational exposure to sulfuric acid	Rate	High-middle SDI	2007	0.04675747812	0.08673951342	0.01857527229
55	Deaths	High-middle SDI	Male	Age-standardized	Larynx cancer	Occupational exposure to sulfuric acid	Rate	High-middle SDI	2008	0.0868809883	0.16126016145	0.03303319908
56	Deaths	High-middle SDI	Female	Age-standardized	Larynx cancer	Occupational exposure to sulfuric acid	Rate	High-middle SDI	2008	0.00841188325	0.01552087123	0.00347160886999999
57	Deaths	High-middle SDI	Both	Age-standardized	Larynx cancer	Occupational exposure to sulfuric acid	Rate	High-middle SDI	2008	0.04567315424	0.08350113965	0.01746464898999999
58	Deaths	High-middle SDI	Male	Age-standardized	Larynx cancer	Occupational exposure to sulfuric acid	Rate	High-middle SDI	2009	0.08326745451	0.15474997184	0.0322702544
59	Deaths	High-middle SDI	Female	Age-standardized	Larynx cancer	Occupational exposure to sulfuric acid	Rate	High-middle SDI	2009	0.00830804431	0.0154103327	0.00341747642
60	Deaths	High-middle SDI	Both	Age-standardized	Larynx cancer	Occupational exposure to sulfuric acid	Rate	High-middle SDI	2009	0.04391257941	0.08070815701	0.01720474778
61	Deaths	High-middle SDI	Male	Age-standardized	Larynx cancer	Occupational exposure to sulfuric acid	Rate	High-middle SDI	2010	0.0817962163	0.15064252065	0.03277078758
62	Deaths	High-middle SDI	Female	Age-standardized	Larynx cancer	Occupational exposure to sulfuric acid	Rate	High-middle SDI	2010	0.00827285975	0.01520008768	0.00343849824
63	Deaths	High-middle SDI	Both	Age-standardized	Larynx cancer	Occupational exposure to sulfuric acid	Rate	High-middle SDI	2010	0.04320732746	0.07919476162	0.01740422023
64	Deaths	High-middle SDI	Male	Age-standardized	Larynx cancer	Occupational exposure to sulfuric acid	Rate	High-middle SDI	2011	0.07941396536	0.14858666319	0.03117690332
65	Deaths	High-middle SDI	Female	Age-standardized	Larynx cancer	Occupational exposure to sulfuric acid	Rate	High-middle SDI	2011	0.00804324972	0.01508003141999999	0.00332553226
66	Deaths	High-middle SDI	Both	Age-standardized	Larynx cancer	Occupational exposure to sulfuric acid	Rate	High-middle SDI	2011	0.04195867269	0.07772764711	0.0165345303
67	Deaths	High-middle SDI	Male	Age-standardized	Larynx cancer	Occupational exposure to sulfuric acid	Rate	High-middle SDI	2012	0.077633889	0.14355534814	0.03074472911
68	Deaths	High-middle SDI	Female	Age-standardized	Larynx cancer	Occupational exposure to sulfuric acid	Rate	High-middle SDI	2012	0.0078682325	0.01490293247	0.00330115454999999
69	Deaths	High-middle SDI	Both	Age-standardized	Larynx cancer	Occupational exposure to sulfuric acid	Rate	High-middle SDI	2012	0.04102075299	0.07559721505	0.01639777999
70	Deaths	High-middle SDI	Male	Age-standardized	Larynx cancer	Occupational exposure to sulfuric acid	Rate	High-middle SDI	2013	0.07482885217	0.13686027757	0.02982332083
71	Deaths	High-middle SDI	Female	Age-standardized	Larynx cancer	Occupational exposure to sulfuric acid	Rate	High-middle SDI	2013	0.00763053944999999	0.01407626369	0.0032007297
72	Deaths	High-middle SDI	Both	Age-standardized	Larynx cancer	Occupational exposure to sulfuric acid	Rate	High-middle SDI	2013	0.03955599999	0.07175590836	0.01598498642999999
73	Deaths	High-middle SDI	Male	Age-standardized	Larynx cancer	Occupational exposure to sulfuric acid	Rate	High-middle SDI	2014	0.07232179713	0.13129751001	0.02889476887
74	Deaths	High-middle SDI	Female	Age-standardized	Larynx cancer	Occupational exposure to sulfuric acid	Rate	High-middle SDI	2014	0.00747394915	0.01401176277	0.00319493315
75	Deaths	High-middle SDI	Both	Age-standardized	Larynx cancer	Occupational exposure to sulfuric acid	Rate	High-middle SDI	2014	0.03828542604	0.06900492079	0.01557684041
76	Deaths	High-middle SDI	Male	Age-standardized	Larynx cancer	Occupational exposure to sulfuric acid	Rate	High-middle SDI	2015	0.07014093972	0.12807024261	0.02867530897999999
77	Deaths	High-middle SDI	Female	Age-standardized	Larynx cancer	Occupational exposure to sulfuric acid	Rate	High-middle SDI	2015	0.00737106431	0.01395797761	0.00312136908
78	Deaths	High-middle SDI	Both	Age-standardized	Larynx cancer	Occupational exposure to sulfuric acid	Rate	High-middle SDI	2015	0.0371990829	0.06777341798	0.01537026824
79	Deaths	High-middle SDI	Male	Age-standardized	Larynx cancer	Occupational exposure to sulfuric acid	Rate	High-middle SDI	2016	0.06968372665	0.13090106593	0.02738404592
80	Deaths	High-middle SDI	Female	Age-standardized	Larynx cancer	Occupational exposure to sulfuric acid	Rate	High-middle SDI	2016	0.00737917494	0.01370247621999999	0.00301271389
81	Deaths	High-middle SDI	Both	Age-standardized	Larynx cancer	Occupational exposure to sulfuric acid	Rate	High-middle SDI	2016	0.03700250823	0.06850286592	0.01475579153999999
82	Deaths	High-middle SDI	Male	Age-standardized	Larynx cancer	Occupational exposure to sulfuric acid	Rate	High-middle SDI	2017	0.06816239509	0.12480047839	0.02739625622
83	Deaths	High-middle SDI	Female	Age-standardized	Larynx cancer	Occupational exposure to sulfuric acid	Rate	High-middle SDI	2017	0.00736188289999999	0.01374933601999999	0.00308121787
84	Deaths	High-middle SDI	Both	Age-standardized	Larynx cancer	Occupational exposure to sulfuric acid	Rate	High-middle SDI	2017	0.0362907809	0.06536585752	0.0147971175
85	Deaths	High-middle SDI	Male	Age-standardized	Larynx cancer	Occupational exposure to sulfuric acid	Rate	High-middle SDI	2018	0.06706149078	0.12742104424	0.02628577233
86	Deaths	High-middle SDI	Female	Age-standardized	Larynx cancer	Occupational exposure to sulfuric acid	Rate	High-middle SDI	2018	0.00745401291	0.01430559928	0.00299268108
87	Deaths	High-middle SDI	Both	Age-standardized	Larynx cancer	Occupational exposure to sulfuric acid	Rate	High-middle SDI	2018	0.03582812556	0.06742035131	0.01423139758
88	Deaths	High-middle SDI	Male	Age-standardized	Larynx cancer	Occupational exposure to sulfuric acid	Rate	High-middle SDI	2019	0.06614246357	0.12179628287	0.02606234597
89	Deaths	High-middle SDI	Female	Age-standardized	Larynx cancer	Occupational exposure to sulfuric acid	Rate	High-middle SDI	2019	0.00743552733	0.01371234638	0.00308561951999999
90	Deaths	High-middle SDI	Both	Age-standardized	Larynx cancer	Occupational exposure to sulfuric acid	Rate	High-middle SDI	2019	0.03540236287	0.06566520863	0.01391091548
91	Deaths	High-middle SDI	Male	Age-standardized	Larynx cancer	Occupational exposure to sulfuric acid	Rate	High-middle SDI	2020	0.06526185856	0.11895813627	0.0261604855
92	Deaths	High-middle SDI	Female	Age-standardized	Larynx cancer	Occupational exposure to sulfuric acid	Rate	High-middle SDI	2020	0.00747686975999999	0.01458596035	0.00308928388
93	Deaths	High-middle SDI	Both	Age-standardized	Larynx cancer	Occupational exposure to sulfuric acid	Rate	High-middle SDI	2020	0.03501207333	0.06422075214	0.01417782328
94	Deaths	High-middle SDI	Male	Age-standardized	Larynx cancer	Occupational exposure to sulfuric acid	Rate	High-middle SDI	2021	0.06432336954	0.12079276946	0.02522389757999999
95	Deaths	High-middle SDI	Female	Age-standardized	Larynx cancer	Occupational exposure to sulfuric acid	Rate	High-middle SDI	2021	0.0074919282	0.01405999652	0.00297079386
96	Deaths	High-middle SDI	Both	Age-standardized	Larynx cancer	Occupational exposure to sulfuric acid	Rate	High-middle SDI	2021	0.03458971691	0.06545492803	0.01362798941
97	Deaths	Low-middle SDI	Male	Age-standardized	Larynx cancer	Occupational exposure to sulfuric acid	Rate	Low-middle SDI	1990	0.13410946378	0.24753749315	0.05332323303
98	Deaths	Low-middle SDI	Female	Age-standardized	Larynx cancer	Occupational exposure to sulfuric acid	Rate	Low-middle SDI	1990	0.01105724027	0.02172182152	0.00421470911
99	Deaths	Low-middle SDI	Both	Age-standardized	Larynx cancer	Occupational exposure to sulfuric acid	Rate	Low-middle SDI	1990	0.07410135867999999	0.13652518509	0.02943756312
100	Deaths	Low-middle SDI	Male	Age-standardized	Larynx cancer	Occupational exposure to sulfuric acid	Rate	Low-middle SDI	1991	0.13306473787	0.24605008503	0.05194964059
101	Deaths	Low-middle SDI	Female	Age-standardized	Larynx cancer	Occupational exposure to sulfuric acid	Rate	Low-middle SDI	1991	0.01112528498	0.02172813672	0.00428865727
102	Deaths	Low-middle SDI	Both	Age-standardized	Larynx cancer	Occupational exposure to sulfuric acid	Rate	Low-middle SDI	1991	0.07353695088	0.13647135559	0.02892854042999999
103	Deaths	Low-middle SDI	Male	Age-standardized	Larynx cancer	Occupational exposure to sulfuric acid	Rate	Low-middle SDI	1992	0.13318686723	0.25362347906	0.05247530168
104	Deaths	Low-middle SDI	Female	Age-standardized	Larynx cancer	Occupational exposure to sulfuric acid	Rate	Low-middle SDI	1992	0.01134442643	0.02225023825	0.00433933626
105	Deaths	Low-middle SDI	Both	Age-standardized	Larynx cancer	Occupational exposure to sulfuric acid	Rate	Low-middle SDI	1992	0.07362633731	0.14063819244	0.02911210252
106	Deaths	Low-middle SDI	Male	Age-standardized	Larynx cancer	Occupational exposure to sulfuric acid	Rate	Low-middle SDI	1993	0.13354086692	0.24893538133	0.0518401409
107	Deaths	Low-middle SDI	Female	Age-standardized	Larynx cancer	Occupational exposure to sulfuric acid	Rate	Low-middle SDI	1993	0.01144192624	0.02247023746	0.00447784901
108	Deaths	Low-middle SDI	Both	Age-standardized	Larynx cancer	Occupational exposure to sulfuric acid	Rate	Low-middle SDI	1993	0.07376180449	0.13731379924	0.0285168595
109	Deaths	Low-middle SDI	Male	Age-standardized	Larynx cancer	Occupational exposure to sulfuric acid	Rate	Low-middle SDI	1994	0.13427988966	0.24784363784	0.05446905951999999
110	Deaths	Low-middle SDI	Female	Age-standardized	Larynx cancer	Occupational exposure to sulfuric acid	Rate	Low-middle SDI	1994	0.01160748918999999	0.02259951998	0.0044480836
111	Deaths	Low-middle SDI	Both	Age-standardized	Larynx cancer	Occupational exposure to sulfuric acid	Rate	Low-middle SDI	1994	0.07409893768	0.13680366796	0.02999130166
112	Deaths	Low-middle SDI	Male	Age-standardized	Larynx cancer	Occupational exposure to sulfuric acid	Rate	Low-middle SDI	1995	0.13467628194	0.25432961319	0.05413193929
113	Deaths	Low-middle SDI	Female	Age-standardized	Larynx cancer	Occupational exposure to sulfuric acid	Rate	Low-middle SDI	1995	0.01171655532	0.02315267564	0.00443211951
114	Deaths	Low-middle SDI	Both	Age-standardized	Larynx cancer	Occupational exposure to sulfuric acid	Rate	Low-middle SDI	1995	0.07421987734	0.14007455218	0.02968875500999999
115	Deaths	Low-middle SDI	Male	Age-standardized	Larynx cancer	Occupational exposure to sulfuric acid	Rate	Low-middle SDI	1996	0.13499524193	0.2546279937	0.0529703548
116	Deaths	Low-middle SDI	Female	Age-standardized	Larynx cancer	Occupational exposure to sulfuric acid	Rate	Low-middle SDI	1996	0.01187456273	0.02352245887	0.00454325341
117	Deaths	Low-middle SDI	Both	Age-standardized	Larynx cancer	Occupational exposure to sulfuric acid	Rate	Low-middle SDI	1996	0.0743250662	0.13987172475	0.02906586683
118	Deaths	Low-middle SDI	Male	Age-standardized	Larynx cancer	Occupational exposure to sulfuric acid	Rate	Low-middle SDI	1997	0.13633620617	0.25644468326	0.05401086243999999
119	Deaths	Low-middle SDI	Female	Age-standardized	Larynx cancer	Occupational exposure to sulfuric acid	Rate	Low-middle SDI	1997	0.01201196146	0.02348546548	0.00467685012
120	Deaths	Low-middle SDI	Both	Age-standardized	Larynx cancer	Occupational exposure to sulfuric acid	Rate	Low-middle SDI	1997	0.07493427135	0.14053624529	0.02983557935
121	Deaths	Low-middle SDI	Male	Age-standardized	Larynx cancer	Occupational exposure to sulfuric acid	Rate	Low-middle SDI	1998	0.13583378548	0.25407677758	0.05360892536
122	Deaths	Low-middle SDI	Female	Age-standardized	Larynx cancer	Occupational exposure to sulfuric acid	Rate	Low-middle SDI	1998	0.0121846371	0.02383143532	0.00466730046
123	Deaths	Low-middle SDI	Both	Age-standardized	Larynx cancer	Occupational exposure to sulfuric acid	Rate	Low-middle SDI	1998	0.07463274288999999	0.14030547042	0.02943693084
124	Deaths	Low-middle SDI	Male	Age-standardized	Larynx cancer	Occupational exposure to sulfuric acid	Rate	Low-middle SDI	1999	0.13367208172	0.25115595051	0.05382997313
125	Deaths	Low-middle SDI	Female	Age-standardized	Larynx cancer	Occupational exposure to sulfuric acid	Rate	Low-middle SDI	1999	0.01217714243	0.02410755903	0.00471559258
126	Deaths	Low-middle SDI	Both	Age-standardized	Larynx cancer	Occupational exposure to sulfuric acid	Rate	Low-middle SDI	1999	0.07342155763	0.13827076766	0.02957726374
127	Deaths	Low-middle SDI	Male	Age-standardized	Larynx cancer	Occupational exposure to sulfuric acid	Rate	Low-middle SDI	2000	0.13400108971	0.25364502187	0.05193062478
128	Deaths	Low-middle SDI	Female	Age-standardized	Larynx cancer	Occupational exposure to sulfuric acid	Rate	Low-middle SDI	2000	0.01220703393	0.02423840722999999	0.00466549238999999
129	Deaths	Low-middle SDI	Both	Age-standardized	Larynx cancer	Occupational exposure to sulfuric acid	Rate	Low-middle SDI	2000	0.07348351826999999	0.13894405806	0.02848604644
130	Deaths	Low-middle SDI	Male	Age-standardized	Larynx cancer	Occupational exposure to sulfuric acid	Rate	Low-middle SDI	2001	0.13327026085	0.24967749233	0.05195102071
131	Deaths	Low-middle SDI	Female	Age-standardized	Larynx cancer	Occupational exposure to sulfuric acid	Rate	Low-middle SDI	2001	0.01232437607	0.02379366325	0.00474608953
132	Deaths	Low-middle SDI	Both	Age-standardized	Larynx cancer	Occupational exposure to sulfuric acid	Rate	Low-middle SDI	2001	0.07304851931	0.13681861846	0.02853195109
133	Deaths	Low-middle SDI	Male	Age-standardized	Larynx cancer	Occupational exposure to sulfuric acid	Rate	Low-middle SDI	2002	0.13191254168	0.24700407118	0.05206731185
134	Deaths	Low-middle SDI	Female	Age-standardized	Larynx cancer	Occupational exposure to sulfuric acid	Rate	Low-middle SDI	2002	0.01242439590999999	0.02397142285999999	0.00475934002
135	Deaths	Low-middle SDI	Both	Age-standardized	Larynx cancer	Occupational exposure to sulfuric acid	Rate	Low-middle SDI	2002	0.07230471355000001	0.13448488388	0.02856139768
136	Deaths	Low-middle SDI	Male	Age-standardized	Larynx cancer	Occupational exposure to sulfuric acid	Rate	Low-middle SDI	2003	0.13156240442	0.24891162706	0.05298048856
137	Deaths	Low-middle SDI	Female	Age-standardized	Larynx cancer	Occupational exposure to sulfuric acid	Rate	Low-middle SDI	2003	0.01239562822	0.02373850679	0.00482782262
138	Deaths	Low-middle SDI	Both	Age-standardized	Larynx cancer	Occupational exposure to sulfuric acid	Rate	Low-middle SDI	2003	0.07201906234	0.13647171569	0.02893796151
139	Deaths	Low-middle SDI	Male	Age-standardized	Larynx cancer	Occupational exposure to sulfuric acid	Rate	Low-middle SDI	2004	0.12997225691	0.2417872448899999	0.05295131551
140	Deaths	Low-middle SDI	Female	Age-standardized	Larynx cancer	Occupational exposure to sulfuric acid	Rate	Low-middle SDI	2004	0.01231446589999999	0.02394842597	0.0048118208
141	Deaths	Low-middle SDI	Both	Age-standardized	Larynx cancer	Occupational exposure to sulfuric acid	Rate	Low-middle SDI	2004	0.07109342433	0.13136178698	0.02893377971
142	Deaths	Low-middle SDI	Male	Age-standardized	Larynx cancer	Occupational exposure to sulfuric acid	Rate	Low-middle SDI	2005	0.1294640224	0.23880062961	0.05087034945
143	Deaths	Low-middle SDI	Female	Age-standardized	Larynx cancer	Occupational exposure to sulfuric acid	Rate	Low-middle SDI	2005	0.01244047766	0.02393486318	0.00494798374
144	Deaths	Low-middle SDI	Both	Age-standardized	Larynx cancer	Occupational exposure to sulfuric acid	Rate	Low-middle SDI	2005	0.0708318871	0.13160695577	0.02785288323
145	Deaths	Low-middle SDI	Male	Age-standardized	Larynx cancer	Occupational exposure to sulfuric acid	Rate	Low-middle SDI	2006	0.12954917606	0.2392642809	0.05263949508
146	Deaths	Low-middle SDI	Female	Age-standardized	Larynx cancer	Occupational exposure to sulfuric acid	Rate	Low-middle SDI	2006	0.01249410321	0.02476888119	0.00494258846
147	Deaths	Low-middle SDI	Both	Age-standardized	Larynx cancer	Occupational exposure to sulfuric acid	Rate	Low-middle SDI	2006	0.07083780844	0.13022472649	0.02866186293999999
148	Deaths	Low-middle SDI	Male	Age-standardized	Larynx cancer	Occupational exposure to sulfuric acid	Rate	Low-middle SDI	2007	0.13027580183	0.24306990032	0.05281723735
149	Deaths	Low-middle SDI	Female	Age-standardized	Larynx cancer	Occupational exposure to sulfuric acid	Rate	Low-middle SDI	2007	0.01257324207	0.02442484893999999	0.00492801701
150	Deaths	Low-middle SDI	Both	Age-standardized	Larynx cancer	Occupational exposure to sulfuric acid	Rate	Low-middle SDI	2007	0.07115259389	0.13268971447	0.02895673155
151	Deaths	Low-middle SDI	Male	Age-standardized	Larynx cancer	Occupational exposure to sulfuric acid	Rate	Low-middle SDI	2008	0.13066598177	0.2436204981299999	0.05325923097
152	Deaths	Low-middle SDI	Female	Age-standardized	Larynx cancer	Occupational exposure to sulfuric acid	Rate	Low-middle SDI	2008	0.01260612841	0.02490355153	0.00494334307
153	Deaths	Low-middle SDI	Both	Age-standardized	Larynx cancer	Occupational exposure to sulfuric acid	Rate	Low-middle SDI	2008	0.07127940403	0.13346236614	0.02890476639
154	Deaths	Low-middle SDI	Male	Age-standardized	Larynx cancer	Occupational exposure to sulfuric acid	Rate	Low-middle SDI	2009	0.12896822061	0.23470522955	0.05234564999000001
155	Deaths	Low-middle SDI	Female	Age-standardized	Larynx cancer	Occupational exposure to sulfuric acid	Rate	Low-middle SDI	2009	0.01253847671	0.02460147626	0.0048801384
156	Deaths	Low-middle SDI	Both	Age-standardized	Larynx cancer	Occupational exposure to sulfuric acid	Rate	Low-middle SDI	2009	0.07031982918	0.12839996421	0.02842285571
157	Deaths	Low-middle SDI	Male	Age-standardized	Larynx cancer	Occupational exposure to sulfuric acid	Rate	Low-middle SDI	2010	0.12958706336	0.241102652	0.05300670143
158	Deaths	Low-middle SDI	Female	Age-standardized	Larynx cancer	Occupational exposure to sulfuric acid	Rate	Low-middle SDI	2010	0.01267957001	0.02457751969	0.00498068043
159	Deaths	Low-middle SDI	Both	Age-standardized	Larynx cancer	Occupational exposure to sulfuric acid	Rate	Low-middle SDI	2010	0.07060456965	0.13211977404	0.02896708335
160	Deaths	Low-middle SDI	Male	Age-standardized	Larynx cancer	Occupational exposure to sulfuric acid	Rate	Low-middle SDI	2011	0.12893224938	0.24034045652	0.05328881794
161	Deaths	Low-middle SDI	Female	Age-standardized	Larynx cancer	Occupational exposure to sulfuric acid	Rate	Low-middle SDI	2011	0.0127627442	0.02482608038	0.00500110588
162	Deaths	Low-middle SDI	Both	Age-standardized	Larynx cancer	Occupational exposure to sulfuric acid	Rate	Low-middle SDI	2011	0.0702291849	0.13221086871	0.02883036319
163	Deaths	Low-middle SDI	Male	Age-standardized	Larynx cancer	Occupational exposure to sulfuric acid	Rate	Low-middle SDI	2012	0.12669929273	0.22868887868	0.05124118703
164	Deaths	Low-middle SDI	Female	Age-standardized	Larynx cancer	Occupational exposure to sulfuric acid	Rate	Low-middle SDI	2012	0.01284240735	0.02493619275	0.00502051918999999
165	Deaths	Low-middle SDI	Both	Age-standardized	Larynx cancer	Occupational exposure to sulfuric acid	Rate	Low-middle SDI	2012	0.06908490026	0.12461220051	0.02792172544
166	Deaths	Low-middle SDI	Male	Age-standardized	Larynx cancer	Occupational exposure to sulfuric acid	Rate	Low-middle SDI	2013	0.12301608507	0.21994267545	0.05008765377
167	Deaths	Low-middle SDI	Female	Age-standardized	Larynx cancer	Occupational exposure to sulfuric acid	Rate	Low-middle SDI	2013	0.01288422195	0.0254320061	0.00511700792
168	Deaths	Low-middle SDI	Both	Age-standardized	Larynx cancer	Occupational exposure to sulfuric acid	Rate	Low-middle SDI	2013	0.06720545887	0.12267841356	0.02731365997
169	Deaths	Low-middle SDI	Male	Age-standardized	Larynx cancer	Occupational exposure to sulfuric acid	Rate	Low-middle SDI	2014	0.12124853346	0.21750684024	0.04946289757
170	Deaths	Low-middle SDI	Female	Age-standardized	Larynx cancer	Occupational exposure to sulfuric acid	Rate	Low-middle SDI	2014	0.01283950579	0.0252154863	0.00507837496
171	Deaths	Low-middle SDI	Both	Age-standardized	Larynx cancer	Occupational exposure to sulfuric acid	Rate	Low-middle SDI	2014	0.06622866982	0.11918192749	0.02698355609
172	Deaths	Low-middle SDI	Male	Age-standardized	Larynx cancer	Occupational exposure to sulfuric acid	Rate	Low-middle SDI	2015	0.12119964332	0.22104386791	0.04948077228
173	Deaths	Low-middle SDI	Female	Age-standardized	Larynx cancer	Occupational exposure to sulfuric acid	Rate	Low-middle SDI	2015	0.01301581497	0.02528336224999999	0.00500042176
174	Deaths	Low-middle SDI	Both	Age-standardized	Larynx cancer	Occupational exposure to sulfuric acid	Rate	Low-middle SDI	2015	0.06622802174	0.12150792125	0.02685054079
175	Deaths	Low-middle SDI	Male	Age-standardized	Larynx cancer	Occupational exposure to sulfuric acid	Rate	Low-middle SDI	2016	0.12125976455	0.2209929164	0.04852386600999999
176	Deaths	Low-middle SDI	Female	Age-standardized	Larynx cancer	Occupational exposure to sulfuric acid	Rate	Low-middle SDI	2016	0.01304104276999999	0.02541145349	0.00514014981
177	Deaths	Low-middle SDI	Both	Age-standardized	Larynx cancer	Occupational exposure to sulfuric acid	Rate	Low-middle SDI	2016	0.06620519116000001	0.12091399142	0.02646159084
178	Deaths	Low-middle SDI	Male	Age-standardized	Larynx cancer	Occupational exposure to sulfuric acid	Rate	Low-middle SDI	2017	0.12127176584	0.22351262945	0.05039751834999999
179	Deaths	Low-middle SDI	Female	Age-standardized	Larynx cancer	Occupational exposure to sulfuric acid	Rate	Low-middle SDI	2017	0.01304110781	0.02513637529	0.00513288169
180	Deaths	Low-middle SDI	Both	Age-standardized	Larynx cancer	Occupational exposure to sulfuric acid	Rate	Low-middle SDI	2017	0.06614105539000001	0.12229757707	0.02744702551
181	Deaths	Low-middle SDI	Male	Age-standardized	Larynx cancer	Occupational exposure to sulfuric acid	Rate	Low-middle SDI	2018	0.1221257019	0.22193175605	0.05082596093
182	Deaths	Low-middle SDI	Female	Age-standardized	Larynx cancer	Occupational exposure to sulfuric acid	Rate	Low-middle SDI	2018	0.01296043515	0.02558931002	0.00513471846
183	Deaths	Low-middle SDI	Both	Age-standardized	Larynx cancer	Occupational exposure to sulfuric acid	Rate	Low-middle SDI	2018	0.066442401	0.12053872084	0.02751626116
184	Deaths	Low-middle SDI	Male	Age-standardized	Larynx cancer	Occupational exposure to sulfuric acid	Rate	Low-middle SDI	2019	0.12210375606	0.22130424189	0.05090764181999999
185	Deaths	Low-middle SDI	Female	Age-standardized	Larynx cancer	Occupational exposure to sulfuric acid	Rate	Low-middle SDI	2019	0.01289224095	0.02495950636	0.00510953795
186	Deaths	Low-middle SDI	Both	Age-standardized	Larynx cancer	Occupational exposure to sulfuric acid	Rate	Low-middle SDI	2019	0.06632701125	0.11933907356	0.02755303912
187	Deaths	Low-middle SDI	Male	Age-standardized	Larynx cancer	Occupational exposure to sulfuric acid	Rate	Low-middle SDI	2020	0.12144214164	0.22377757199	0.0493382628
188	Deaths	Low-middle SDI	Female	Age-standardized	Larynx cancer	Occupational exposure to sulfuric acid	Rate	Low-middle SDI	2020	0.01288624562	0.0247519744	0.00499763347
189	Deaths	Low-middle SDI	Both	Age-standardized	Larynx cancer	Occupational exposure to sulfuric acid	Rate	Low-middle SDI	2020	0.06590020242	0.12162630478	0.02675702888999999
190	Deaths	Low-middle SDI	Male	Age-standardized	Larynx cancer	Occupational exposure to sulfuric acid	Rate	Low-middle SDI	2021	0.12032776816	0.22009285872	0.04946927012
191	Deaths	Low-middle SDI	Female	Age-standardized	Larynx cancer	Occupational exposure to sulfuric acid	Rate	Low-middle SDI	2021	0.01289443094	0.02443352448	0.00497972093
192	Deaths	Low-middle SDI	Both	Age-standardized	Larynx cancer	Occupational exposure to sulfuric acid	Rate	Low-middle SDI	2021	0.06521288133	0.11852716588	0.02647893582999999
193	Deaths	Global	Male	Age-standardized	Larynx cancer	Occupational exposure to sulfuric acid	Rate	Global	1990	0.11501293035	0.2134321117	0.04558674495
194	Deaths	Global	Female	Age-standardized	Larynx cancer	Occupational exposure to sulfuric acid	Rate	Global	1990	0.01138447544	0.02086847936	0.00456901193
195	Deaths	Global	Both	Age-standardized	Larynx cancer	Occupational exposure to sulfuric acid	Rate	Global	1990	0.06183156676	0.11390637321	0.02464873352
196	Deaths	Global	Male	Age-standardized	Larynx cancer	Occupational exposure to sulfuric acid	Rate	Global	1991	0.1141409334	0.20764769869	0.04594454942
197	Deaths	Global	Female	Age-standardized	Larynx cancer	Occupational exposure to sulfuric acid	Rate	Global	1991	0.01148411799	0.02086896194	0.00462933736
198	Deaths	Global	Both	Age-standardized	Larynx cancer	Occupational exposure to sulfuric acid	Rate	Global	1991	0.06151887093	0.11125317227	0.02477518625
199	Deaths	Global	Male	Age-standardized	Larynx cancer	Occupational exposure to sulfuric acid	Rate	Global	1992	0.11354947262	0.20317973463	0.04568390102999999
200	Deaths	Global	Female	Age-standardized	Larynx cancer	Occupational exposure to sulfuric acid	Rate	Global	1992	0.01156617225	0.0210614762	0.00467362693
201	Deaths	Global	Both	Age-standardized	Larynx cancer	Occupational exposure to sulfuric acid	Rate	Global	1992	0.06131060016999999	0.10977061685	0.02483257538999999
202	Deaths	Global	Male	Age-standardized	Larynx cancer	Occupational exposure to sulfuric acid	Rate	Global	1993	0.11356560863	0.20737474729	0.0459605063
203	Deaths	Global	Female	Age-standardized	Larynx cancer	Occupational exposure to sulfuric acid	Rate	Global	1993	0.01157877622	0.02119065131	0.00473810084
204	Deaths	Global	Both	Age-standardized	Larynx cancer	Occupational exposure to sulfuric acid	Rate	Global	1993	0.06135478698	0.11228412939	0.02494374038999999
205	Deaths	Global	Male	Age-standardized	Larynx cancer	Occupational exposure to sulfuric acid	Rate	Global	1994	0.11287749165	0.20352379724	0.04556451053
206	Deaths	Global	Female	Age-standardized	Larynx cancer	Occupational exposure to sulfuric acid	Rate	Global	1994	0.01155167314	0.02163842686	0.00469436077
207	Deaths	Global	Both	Age-standardized	Larynx cancer	Occupational exposure to sulfuric acid	Rate	Global	1994	0.06101848496	0.11020118517	0.02477646183
208	Deaths	Global	Male	Age-standardized	Larynx cancer	Occupational exposure to sulfuric acid	Rate	Global	1995	0.11175845528	0.20375466563	0.04511931409
209	Deaths	Global	Female	Age-standardized	Larynx cancer	Occupational exposure to sulfuric acid	Rate	Global	1995	0.01140503117999999	0.02116904055999999	0.00467604462
210	Deaths	Global	Both	Age-standardized	Larynx cancer	Occupational exposure to sulfuric acid	Rate	Global	1995	0.06039993957	0.11000377306	0.02446515534999999
211	Deaths	Global	Male	Age-standardized	Larynx cancer	Occupational exposure to sulfuric acid	Rate	Global	1996	0.10968744382	0.19707990145	0.04380442684
212	Deaths	Global	Female	Age-standardized	Larynx cancer	Occupational exposure to sulfuric acid	Rate	Global	1996	0.01125728431	0.02076209628	0.00474298439
213	Deaths	Global	Both	Age-standardized	Larynx cancer	Occupational exposure to sulfuric acid	Rate	Global	1996	0.05931027345	0.10702540428	0.0238401021
214	Deaths	Global	Male	Age-standardized	Larynx cancer	Occupational exposure to sulfuric acid	Rate	Global	1997	0.10730182372	0.19420538986	0.04313153869
215	Deaths	Global	Female	Age-standardized	Larynx cancer	Occupational exposure to sulfuric acid	Rate	Global	1997	0.0110842002	0.02028551462	0.00460975322
216	Deaths	Global	Both	Age-standardized	Larynx cancer	Occupational exposure to sulfuric acid	Rate	Global	1997	0.05805095381000001	0.10461448535	0.02346592275
217	Deaths	Global	Male	Age-standardized	Larynx cancer	Occupational exposure to sulfuric acid	Rate	Global	1998	0.10464869651	0.18846610922	0.04217656331
218	Deaths	Global	Female	Age-standardized	Larynx cancer	Occupational exposure to sulfuric acid	Rate	Global	1998	0.01104866935999999	0.02053370407	0.0045753814
219	Deaths	Global	Both	Age-standardized	Larynx cancer	Occupational exposure to sulfuric acid	Rate	Global	1998	0.05673266388	0.10246145337	0.02291225740999999
220	Deaths	Global	Male	Age-standardized	Larynx cancer	Occupational exposure to sulfuric acid	Rate	Global	1999	0.10184898369	0.18226201581	0.04136389047
221	Deaths	Global	Female	Age-standardized	Larynx cancer	Occupational exposure to sulfuric acid	Rate	Global	1999	0.01094431407	0.02007928662	0.00453398865
222	Deaths	Global	Both	Age-standardized	Larynx cancer	Occupational exposure to sulfuric acid	Rate	Global	1999	0.05531654706	0.09947039083	0.0225307947
223	Deaths	Global	Male	Age-standardized	Larynx cancer	Occupational exposure to sulfuric acid	Rate	Global	2000	0.10043466614	0.18126756476	0.04051399207
224	Deaths	Global	Female	Age-standardized	Larynx cancer	Occupational exposure to sulfuric acid	Rate	Global	2000	0.01087447574	0.02010977575	0.00453830837
225	Deaths	Global	Both	Age-standardized	Larynx cancer	Occupational exposure to sulfuric acid	Rate	Global	2000	0.05458396121	0.09869197798	0.02208782994
226	Deaths	Global	Male	Age-standardized	Larynx cancer	Occupational exposure to sulfuric acid	Rate	Global	2001	0.09813894622	0.17519835276	0.03925403601
227	Deaths	Global	Female	Age-standardized	Larynx cancer	Occupational exposure to sulfuric acid	Rate	Global	2001	0.01083027027	0.02023240044	0.00439187428
228	Deaths	Global	Both	Age-standardized	Larynx cancer	Occupational exposure to sulfuric acid	Rate	Global	2001	0.05342743596	0.09593387744	0.02140664238
229	Deaths	Global	Male	Age-standardized	Larynx cancer	Occupational exposure to sulfuric acid	Rate	Global	2002	0.09593302441	0.17165072018	0.03852612724
230	Deaths	Global	Female	Age-standardized	Larynx cancer	Occupational exposure to sulfuric acid	Rate	Global	2002	0.01071076621	0.01986677838	0.0045018262
231	Deaths	Global	Both	Age-standardized	Larynx cancer	Occupational exposure to sulfuric acid	Rate	Global	2002	0.05228051702000001	0.09353502061	0.02113433681
232	Deaths	Global	Male	Age-standardized	Larynx cancer	Occupational exposure to sulfuric acid	Rate	Global	2003	0.09413457337	0.16989457015	0.03805316612999999
233	Deaths	Global	Female	Age-standardized	Larynx cancer	Occupational exposure to sulfuric acid	Rate	Global	2003	0.01055175666	0.01987619443	0.00435022467
234	Deaths	Global	Both	Age-standardized	Larynx cancer	Occupational exposure to sulfuric acid	Rate	Global	2003	0.05130797066	0.09232740212	0.02083441096
235	Deaths	Global	Male	Age-standardized	Larynx cancer	Occupational exposure to sulfuric acid	Rate	Global	2004	0.09223978731	0.16575587355	0.037545753
236	Deaths	Global	Female	Age-standardized	Larynx cancer	Occupational exposure to sulfuric acid	Rate	Global	2004	0.01040626861	0.01938282896	0.00433268739
237	Deaths	Global	Both	Age-standardized	Larynx cancer	Occupational exposure to sulfuric acid	Rate	Global	2004	0.05029852775999999	0.0903803251	0.02050849399
238	Deaths	Global	Male	Age-standardized	Larynx cancer	Occupational exposure to sulfuric acid	Rate	Global	2005	0.09073669507	0.16136402136	0.03621020577
239	Deaths	Global	Female	Age-standardized	Larynx cancer	Occupational exposure to sulfuric acid	Rate	Global	2005	0.01031317201	0.01924474144	0.00420877923
240	Deaths	Global	Both	Age-standardized	Larynx cancer	Occupational exposure to sulfuric acid	Rate	Global	2005	0.04951752388	0.0886454704	0.01982063519
241	Deaths	Global	Male	Age-standardized	Larynx cancer	Occupational exposure to sulfuric acid	Rate	Global	2006	0.08850681918	0.15881050734	0.03611688817
242	Deaths	Global	Female	Age-standardized	Larynx cancer	Occupational exposure to sulfuric acid	Rate	Global	2006	0.01012284174	0.01894520036	0.00416404072
243	Deaths	Global	Both	Age-standardized	Larynx cancer	Occupational exposure to sulfuric acid	Rate	Global	2006	0.04833658061	0.08672349463	0.01974981918
244	Deaths	Global	Male	Age-standardized	Larynx cancer	Occupational exposure to sulfuric acid	Rate	Global	2007	0.08698378058	0.15570593707	0.03507464766
245	Deaths	Global	Female	Age-standardized	Larynx cancer	Occupational exposure to sulfuric acid	Rate	Global	2007	0.00994463921	0.0183260284	0.00416901913
246	Deaths	Global	Both	Age-standardized	Larynx cancer	Occupational exposure to sulfuric acid	Rate	Global	2007	0.04750256629	0.08487267781	0.01928694584
247	Deaths	Global	Male	Age-standardized	Larynx cancer	Occupational exposure to sulfuric acid	Rate	Global	2008	0.0859950637	0.1536025002	0.0347544375
248	Deaths	Global	Female	Age-standardized	Larynx cancer	Occupational exposure to sulfuric acid	Rate	Global	2008	0.00987154157	0.01819863246	0.00405134614
249	Deaths	Global	Both	Age-standardized	Larynx cancer	Occupational exposure to sulfuric acid	Rate	Global	2008	0.04697769379	0.08446962782	0.01904943538
250	Deaths	Global	Male	Age-standardized	Larynx cancer	Occupational exposure to sulfuric acid	Rate	Global	2009	0.08409136959	0.15049694535	0.03355442898
251	Deaths	Global	Female	Age-standardized	Larynx cancer	Occupational exposure to sulfuric acid	Rate	Global	2009	0.00971014509	0.01780551128	0.00405892828999999
252	Deaths	Global	Both	Age-standardized	Larynx cancer	Occupational exposure to sulfuric acid	Rate	Global	2009	0.04595936959	0.08279991807	0.01843806813
253	Deaths	Global	Male	Age-standardized	Larynx cancer	Occupational exposure to sulfuric acid	Rate	Global	2010	0.08351327615000001	0.1511350303	0.03392358377
254	Deaths	Global	Female	Age-standardized	Larynx cancer	Occupational exposure to sulfuric acid	Rate	Global	2010	0.00967992809	0.01769234355	0.00400124712
255	Deaths	Global	Both	Age-standardized	Larynx cancer	Occupational exposure to sulfuric acid	Rate	Global	2010	0.04564944126	0.08224694829000001	0.01852018708
256	Deaths	Global	Male	Age-standardized	Larynx cancer	Occupational exposure to sulfuric acid	Rate	Global	2011	0.08256840023	0.14742491303	0.03381255188
257	Deaths	Global	Female	Age-standardized	Larynx cancer	Occupational exposure to sulfuric acid	Rate	Global	2011	0.00961278177	0.01746178675	0.00399581355
258	Deaths	Global	Both	Age-standardized	Larynx cancer	Occupational exposure to sulfuric acid	Rate	Global	2011	0.04514226454	0.08058095782000001	0.01853033235
259	Deaths	Global	Male	Age-standardized	Larynx cancer	Occupational exposure to sulfuric acid	Rate	Global	2012	0.08142662173000001	0.14476535488	0.03315277174
260	Deaths	Global	Female	Age-standardized	Larynx cancer	Occupational exposure to sulfuric acid	Rate	Global	2012	0.00951866228	0.01748035477	0.0039395414
261	Deaths	Global	Both	Age-standardized	Larynx cancer	Occupational exposure to sulfuric acid	Rate	Global	2012	0.04452394835	0.07998185766	0.01814068361
262	Deaths	Global	Male	Age-standardized	Larynx cancer	Occupational exposure to sulfuric acid	Rate	Global	2013	0.07942706645	0.14292444728	0.03248905819
263	Deaths	Global	Female	Age-standardized	Larynx cancer	Occupational exposure to sulfuric acid	Rate	Global	2013	0.00935213006	0.01717627588	0.00383152096999999
264	Deaths	Global	Both	Age-standardized	Larynx cancer	Occupational exposure to sulfuric acid	Rate	Global	2013	0.04344644052	0.07877160082	0.01775048686
265	Deaths	Global	Male	Age-standardized	Larynx cancer	Occupational exposure to sulfuric acid	Rate	Global	2014	0.07765144509000001	0.13999727797	0.03199865999
266	Deaths	Global	Female	Age-standardized	Larynx cancer	Occupational exposure to sulfuric acid	Rate	Global	2014	0.00919720436	0.01726103457	0.00381175956
267	Deaths	Global	Both	Age-standardized	Larynx cancer	Occupational exposure to sulfuric acid	Rate	Global	2014	0.04248713508999999	0.07740137680999999	0.01750909835
268	Deaths	Global	Male	Age-standardized	Larynx cancer	Occupational exposure to sulfuric acid	Rate	Global	2015	0.07681043973	0.13763575477	0.03188661744
269	Deaths	Global	Female	Age-standardized	Larynx cancer	Occupational exposure to sulfuric acid	Rate	Global	2015	0.00920578631	0.01707148019	0.00378549253
270	Deaths	Global	Both	Age-standardized	Larynx cancer	Occupational exposure to sulfuric acid	Rate	Global	2015	0.04207498438	0.07582917202999999	0.01757159583
271	Deaths	Global	Male	Age-standardized	Larynx cancer	Occupational exposure to sulfuric acid	Rate	Global	2016	0.07639551435	0.13791659372	0.03133211012
272	Deaths	Global	Female	Age-standardized	Larynx cancer	Occupational exposure to sulfuric acid	Rate	Global	2016	0.00921296398	0.01666365736999999	0.00375037178
273	Deaths	Global	Both	Age-standardized	Larynx cancer	Occupational exposure to sulfuric acid	Rate	Global	2016	0.04186987573	0.07573378192	0.01718443185
274	Deaths	Global	Male	Age-standardized	Larynx cancer	Occupational exposure to sulfuric acid	Rate	Global	2017	0.07548360772	0.13545461876	0.03117960315
275	Deaths	Global	Female	Age-standardized	Larynx cancer	Occupational exposure to sulfuric acid	Rate	Global	2017	0.00917131926	0.01688585066999999	0.00387210382999999
276	Deaths	Global	Both	Age-standardized	Larynx cancer	Occupational exposure to sulfuric acid	Rate	Global	2017	0.04139997824	0.07489651971	0.0170884314
277	Deaths	Global	Male	Age-standardized	Larynx cancer	Occupational exposure to sulfuric acid	Rate	Global	2018	0.07512541173000001	0.1336184023	0.03079103463
278	Deaths	Global	Female	Age-standardized	Larynx cancer	Occupational exposure to sulfuric acid	Rate	Global	2018	0.00918007708	0.01714899391	0.00379057559
279	Deaths	Global	Both	Age-standardized	Larynx cancer	Occupational exposure to sulfuric acid	Rate	Global	2018	0.04122141145	0.07310163672	0.01710694672
280	Deaths	Global	Male	Age-standardized	Larynx cancer	Occupational exposure to sulfuric acid	Rate	Global	2019	0.07484227359000001	0.1340732177	0.03115029168999999
281	Deaths	Global	Female	Age-standardized	Larynx cancer	Occupational exposure to sulfuric acid	Rate	Global	2019	0.00915948339	0.01687155656	0.00375715539
282	Deaths	Global	Both	Age-standardized	Larynx cancer	Occupational exposure to sulfuric acid	Rate	Global	2019	0.04106915363	0.07399668322	0.01700567558999999
283	Deaths	Global	Male	Age-standardized	Larynx cancer	Occupational exposure to sulfuric acid	Rate	Global	2020	0.07447021649999999	0.13231107924	0.0313149102
284	Deaths	Global	Female	Age-standardized	Larynx cancer	Occupational exposure to sulfuric acid	Rate	Global	2020	0.00920442332	0.01759947813	0.00388388442
285	Deaths	Global	Both	Age-standardized	Larynx cancer	Occupational exposure to sulfuric acid	Rate	Global	2020	0.04089583057	0.07358287902999999	0.01705722507
286	Deaths	Global	Male	Age-standardized	Larynx cancer	Occupational exposure to sulfuric acid	Rate	Global	2021	0.07400511571	0.13334182786	0.0307578686
287	Deaths	Global	Female	Age-standardized	Larynx cancer	Occupational exposure to sulfuric acid	Rate	Global	2021	0.00925176724	0.01712304214	0.00377823762
288	Deaths	Global	Both	Age-standardized	Larynx cancer	Occupational exposure to sulfuric acid	Rate	Global	2021	0.04066706476	0.07308603349	0.01693050379
289	Deaths	Low SDI	Male	Age-standardized	Larynx cancer	Occupational exposure to sulfuric acid	Rate	Low SDI	1990	0.10393055286	0.19774411659	0.04000147057
290	Deaths	Low SDI	Female	Age-standardized	Larynx cancer	Occupational exposure to sulfuric acid	Rate	Low SDI	1990	0.01356206044999999	0.027254815	0.00505211531
291	Deaths	Low SDI	Both	Age-standardized	Larynx cancer	Occupational exposure to sulfuric acid	Rate	Low SDI	1990	0.05999415628999999	0.11497961859	0.02286272429
292	Deaths	Low SDI	Male	Age-standardized	Larynx cancer	Occupational exposure to sulfuric acid	Rate	Low SDI	1991	0.10408027791	0.20071732319	0.03960778886
293	Deaths	Low SDI	Female	Age-standardized	Larynx cancer	Occupational exposure to sulfuric acid	Rate	Low SDI	1991	0.01363907566	0.02655640934	0.0050730642
294	Deaths	Low SDI	Both	Age-standardized	Larynx cancer	Occupational exposure to sulfuric acid	Rate	Low SDI	1991	0.06009925747999999	0.1163228663	0.02284525237
295	Deaths	Low SDI	Male	Age-standardized	Larynx cancer	Occupational exposure to sulfuric acid	Rate	Low SDI	1992	0.1039575902	0.1988475223300001	0.03930879611
296	Deaths	Low SDI	Female	Age-standardized	Larynx cancer	Occupational exposure to sulfuric acid	Rate	Low SDI	1992	0.01371413298	0.02677650112	0.00512903832
297	Deaths	Low SDI	Both	Age-standardized	Larynx cancer	Occupational exposure to sulfuric acid	Rate	Low SDI	1992	0.06004209813	0.11448906168	0.0228021807
298	Deaths	Low SDI	Male	Age-standardized	Larynx cancer	Occupational exposure to sulfuric acid	Rate	Low SDI	1993	0.10498497482	0.1993636327	0.04039918436
299	Deaths	Low SDI	Female	Age-standardized	Larynx cancer	Occupational exposure to sulfuric acid	Rate	Low SDI	1993	0.0138163002	0.02679673448	0.0052520894
300	Deaths	Low SDI	Both	Age-standardized	Larynx cancer	Occupational exposure to sulfuric acid	Rate	Low SDI	1993	0.06058127494	0.11658720883	0.02320708217999999
301	Deaths	Low SDI	Male	Age-standardized	Larynx cancer	Occupational exposure to sulfuric acid	Rate	Low SDI	1994	0.10685622518	0.2023370545	0.0410847605
302	Deaths	Low SDI	Female	Age-standardized	Larynx cancer	Occupational exposure to sulfuric acid	Rate	Low SDI	1994	0.01392093562	0.02680119572999999	0.00539817194
303	Deaths	Low SDI	Both	Age-standardized	Larynx cancer	Occupational exposure to sulfuric acid	Rate	Low SDI	1994	0.06153984357	0.11617088378	0.02359826815
304	Deaths	Low SDI	Male	Age-standardized	Larynx cancer	Occupational exposure to sulfuric acid	Rate	Low SDI	1995	0.106471339	0.20135820108	0.04130784753
305	Deaths	Low SDI	Female	Age-standardized	Larynx cancer	Occupational exposure to sulfuric acid	Rate	Low SDI	1995	0.01395065005	0.0267959587	0.00534997237
306	Deaths	Low SDI	Both	Age-standardized	Larynx cancer	Occupational exposure to sulfuric acid	Rate	Low SDI	1995	0.06128531849	0.11578054156	0.02397227252
307	Deaths	Low SDI	Male	Age-standardized	Larynx cancer	Occupational exposure to sulfuric acid	Rate	Low SDI	1996	0.10627108236	0.1974331973	0.04201337256
308	Deaths	Low SDI	Female	Age-standardized	Larynx cancer	Occupational exposure to sulfuric acid	Rate	Low SDI	1996	0.01406181296	0.0267642022	0.00549884234
309	Deaths	Low SDI	Both	Age-standardized	Larynx cancer	Occupational exposure to sulfuric acid	Rate	Low SDI	1996	0.06116178838	0.11389061925	0.02414224935
310	Deaths	Low SDI	Male	Age-standardized	Larynx cancer	Occupational exposure to sulfuric acid	Rate	Low SDI	1997	0.10838711421	0.20290478206	0.0419021347
311	Deaths	Low SDI	Female	Age-standardized	Larynx cancer	Occupational exposure to sulfuric acid	Rate	Low SDI	1997	0.01409287648	0.02674878389	0.00554001392
312	Deaths	Low SDI	Both	Age-standardized	Larynx cancer	Occupational exposure to sulfuric acid	Rate	Low SDI	1997	0.06217258172	0.11647769672	0.02384391479
313	Deaths	Low SDI	Male	Age-standardized	Larynx cancer	Occupational exposure to sulfuric acid	Rate	Low SDI	1998	0.10881456132	0.20476043278	0.04165865012
314	Deaths	Low SDI	Female	Age-standardized	Larynx cancer	Occupational exposure to sulfuric acid	Rate	Low SDI	1998	0.0141598377	0.02708807295	0.00559082624
315	Deaths	Low SDI	Both	Age-standardized	Larynx cancer	Occupational exposure to sulfuric acid	Rate	Low SDI	1998	0.06232159216	0.11799347164	0.02393371906999999
316	Deaths	Low SDI	Male	Age-standardized	Larynx cancer	Occupational exposure to sulfuric acid	Rate	Low SDI	1999	0.10544772627	0.19792999457	0.04083895659
317	Deaths	Low SDI	Female	Age-standardized	Larynx cancer	Occupational exposure to sulfuric acid	Rate	Low SDI	1999	0.01408005331	0.02741014548	0.00563636791
318	Deaths	Low SDI	Both	Age-standardized	Larynx cancer	Occupational exposure to sulfuric acid	Rate	Low SDI	1999	0.06047536216	0.11370680407	0.02359341187999999
319	Deaths	Low SDI	Male	Age-standardized	Larynx cancer	Occupational exposure to sulfuric acid	Rate	Low SDI	2000	0.10409708018	0.19550780937	0.04027243457
320	Deaths	Low SDI	Female	Age-standardized	Larynx cancer	Occupational exposure to sulfuric acid	Rate	Low SDI	2000	0.01395511671999999	0.02761170382999999	0.00554702802
321	Deaths	Low SDI	Both	Age-standardized	Larynx cancer	Occupational exposure to sulfuric acid	Rate	Low SDI	2000	0.05963500603000001	0.11149664656	0.02305962554
322	Deaths	Low SDI	Male	Age-standardized	Larynx cancer	Occupational exposure to sulfuric acid	Rate	Low SDI	2001	0.10289736031	0.19707511256	0.03965908182
323	Deaths	Low SDI	Female	Age-standardized	Larynx cancer	Occupational exposure to sulfuric acid	Rate	Low SDI	2001	0.01373681945	0.02673512015	0.00548831372
324	Deaths	Low SDI	Both	Age-standardized	Larynx cancer	Occupational exposure to sulfuric acid	Rate	Low SDI	2001	0.05884597729	0.11160912757	0.02284711213
325	Deaths	Low SDI	Male	Age-standardized	Larynx cancer	Occupational exposure to sulfuric acid	Rate	Low SDI	2002	0.10079709994	0.18894434545	0.03976995456
326	Deaths	Low SDI	Female	Age-standardized	Larynx cancer	Occupational exposure to sulfuric acid	Rate	Low SDI	2002	0.01364568284	0.0266494845	0.00548494569
327	Deaths	Low SDI	Both	Age-standardized	Larynx cancer	Occupational exposure to sulfuric acid	Rate	Low SDI	2002	0.05767778141	0.10672347428	0.02256125125999999
328	Deaths	Low SDI	Male	Age-standardized	Larynx cancer	Occupational exposure to sulfuric acid	Rate	Low SDI	2003	0.09967894052	0.18993928136	0.03858340682
329	Deaths	Low SDI	Female	Age-standardized	Larynx cancer	Occupational exposure to sulfuric acid	Rate	Low SDI	2003	0.01359137576999999	0.02637372235	0.00547852005999999
330	Deaths	Low SDI	Both	Age-standardized	Larynx cancer	Occupational exposure to sulfuric acid	Rate	Low SDI	2003	0.05703775224	0.10827523196	0.02226844641
331	Deaths	Low SDI	Male	Age-standardized	Larynx cancer	Occupational exposure to sulfuric acid	Rate	Low SDI	2004	0.09835490097	0.18647025651	0.03822704140999999
332	Deaths	Low SDI	Female	Age-standardized	Larynx cancer	Occupational exposure to sulfuric acid	Rate	Low SDI	2004	0.0132956488	0.02577548751999999	0.00536903939
333	Deaths	Low SDI	Both	Age-standardized	Larynx cancer	Occupational exposure to sulfuric acid	Rate	Low SDI	2004	0.0561729031	0.10558201725	0.02194653756
334	Deaths	Low SDI	Male	Age-standardized	Larynx cancer	Occupational exposure to sulfuric acid	Rate	Low SDI	2005	0.09660606103	0.18041401875	0.03756640794
335	Deaths	Low SDI	Female	Age-standardized	Larynx cancer	Occupational exposure to sulfuric acid	Rate	Low SDI	2005	0.0130910386	0.02546260254999999	0.00530690742
336	Deaths	Low SDI	Both	Age-standardized	Larynx cancer	Occupational exposure to sulfuric acid	Rate	Low SDI	2005	0.05514028537	0.10291073064	0.02152378966
337	Deaths	Low SDI	Male	Age-standardized	Larynx cancer	Occupational exposure to sulfuric acid	Rate	Low SDI	2006	0.09513478313	0.1779940735	0.03702274135
338	Deaths	Low SDI	Female	Age-standardized	Larynx cancer	Occupational exposure to sulfuric acid	Rate	Low SDI	2006	0.01292045094	0.02526887577	0.00513539371
339	Deaths	Low SDI	Both	Age-standardized	Larynx cancer	Occupational exposure to sulfuric acid	Rate	Low SDI	2006	0.05427832012	0.10111603051	0.02124444228
340	Deaths	Low SDI	Male	Age-standardized	Larynx cancer	Occupational exposure to sulfuric acid	Rate	Low SDI	2007	0.09432986223	0.17674191405	0.03694925392
341	Deaths	Low SDI	Female	Age-standardized	Larynx cancer	Occupational exposure to sulfuric acid	Rate	Low SDI	2007	0.01270986309	0.02429201915	0.00518043939999999
342	Deaths	Low SDI	Both	Age-standardized	Larynx cancer	Occupational exposure to sulfuric acid	Rate	Low SDI	2007	0.053734955	0.10150134537	0.02114953502
343	Deaths	Low SDI	Male	Age-standardized	Larynx cancer	Occupational exposure to sulfuric acid	Rate	Low SDI	2008	0.09308487129	0.17847178305	0.03659342588
344	Deaths	Low SDI	Female	Age-standardized	Larynx cancer	Occupational exposure to sulfuric acid	Rate	Low SDI	2008	0.01255915113	0.02413161773	0.00504553492
345	Deaths	Low SDI	Both	Age-standardized	Larynx cancer	Occupational exposure to sulfuric acid	Rate	Low SDI	2008	0.05299657320999999	0.1019888422	0.0209445773
346	Deaths	Low SDI	Male	Age-standardized	Larynx cancer	Occupational exposure to sulfuric acid	Rate	Low SDI	2009	0.09237389239	0.175730444	0.03594871556
347	Deaths	Low SDI	Female	Age-standardized	Larynx cancer	Occupational exposure to sulfuric acid	Rate	Low SDI	2009	0.01243119245999999	0.0239408761	0.0049216841
348	Deaths	Low SDI	Both	Age-standardized	Larynx cancer	Occupational exposure to sulfuric acid	Rate	Low SDI	2009	0.05253451967999999	0.09905020439	0.02044840088
349	Deaths	Low SDI	Male	Age-standardized	Larynx cancer	Occupational exposure to sulfuric acid	Rate	Low SDI	2010	0.09229713823	0.1740427985	0.03669192206
350	Deaths	Low SDI	Female	Age-standardized	Larynx cancer	Occupational exposure to sulfuric acid	Rate	Low SDI	2010	0.01227460076	0.02323976219	0.00486830023
351	Deaths	Low SDI	Both	Age-standardized	Larynx cancer	Occupational exposure to sulfuric acid	Rate	Low SDI	2010	0.05236440992999999	0.0979763696	0.02094188669
352	Deaths	Low SDI	Male	Age-standardized	Larynx cancer	Occupational exposure to sulfuric acid	Rate	Low SDI	2011	0.09034611627	0.1713446993	0.03549252128
353	Deaths	Low SDI	Female	Age-standardized	Larynx cancer	Occupational exposure to sulfuric acid	Rate	Low SDI	2011	0.01207274317	0.02311934036999999	0.00480139325
354	Deaths	Low SDI	Both	Age-standardized	Larynx cancer	Occupational exposure to sulfuric acid	Rate	Low SDI	2011	0.0512405491	0.09670182539	0.01998650720999999
355	Deaths	Low SDI	Male	Age-standardized	Larynx cancer	Occupational exposure to sulfuric acid	Rate	Low SDI	2012	0.08799025536	0.1650825223	0.03412048549
356	Deaths	Low SDI	Female	Age-standardized	Larynx cancer	Occupational exposure to sulfuric acid	Rate	Low SDI	2012	0.01202641652	0.02287638031	0.00479266683
357	Deaths	Low SDI	Both	Age-standardized	Larynx cancer	Occupational exposure to sulfuric acid	Rate	Low SDI	2012	0.05000568158999999	0.09412812914	0.01933530294
358	Deaths	Low SDI	Male	Age-standardized	Larynx cancer	Occupational exposure to sulfuric acid	Rate	Low SDI	2013	0.08686918495	0.16137791852	0.03422678513
359	Deaths	Low SDI	Female	Age-standardized	Larynx cancer	Occupational exposure to sulfuric acid	Rate	Low SDI	2013	0.01194946695	0.02256943285	0.00489340095
360	Deaths	Low SDI	Both	Age-standardized	Larynx cancer	Occupational exposure to sulfuric acid	Rate	Low SDI	2013	0.04936940323	0.09186300502	0.01956850405
361	Deaths	Low SDI	Male	Age-standardized	Larynx cancer	Occupational exposure to sulfuric acid	Rate	Low SDI	2014	0.08595520577	0.1639227324	0.03394336678
362	Deaths	Low SDI	Female	Age-standardized	Larynx cancer	Occupational exposure to sulfuric acid	Rate	Low SDI	2014	0.01196677935	0.02268896163	0.00495463493
363	Deaths	Low SDI	Both	Age-standardized	Larynx cancer	Occupational exposure to sulfuric acid	Rate	Low SDI	2014	0.04888582020999999	0.09261045759	0.01921986342
364	Deaths	Low SDI	Male	Age-standardized	Larynx cancer	Occupational exposure to sulfuric acid	Rate	Low SDI	2015	0.0865319468	0.16297350478	0.03366441376
365	Deaths	Low SDI	Female	Age-standardized	Larynx cancer	Occupational exposure to sulfuric acid	Rate	Low SDI	2015	0.01192134169	0.02235952395	0.00495480412
366	Deaths	Low SDI	Both	Age-standardized	Larynx cancer	Occupational exposure to sulfuric acid	Rate	Low SDI	2015	0.04911558233	0.09295857771	0.0189993915
367	Deaths	Low SDI	Male	Age-standardized	Larynx cancer	Occupational exposure to sulfuric acid	Rate	Low SDI	2016	0.08448824821999999	0.15934077924	0.03284332591
368	Deaths	Low SDI	Female	Age-standardized	Larynx cancer	Occupational exposure to sulfuric acid	Rate	Low SDI	2016	0.01177995348	0.02268002823	0.00481922223
369	Deaths	Low SDI	Both	Age-standardized	Larynx cancer	Occupational exposure to sulfuric acid	Rate	Low SDI	2016	0.04798982905	0.09046517419	0.01859066771
370	Deaths	Low SDI	Male	Age-standardized	Larynx cancer	Occupational exposure to sulfuric acid	Rate	Low SDI	2017	0.08360245405000001	0.15603206119	0.03353155151
371	Deaths	Low SDI	Female	Age-standardized	Larynx cancer	Occupational exposure to sulfuric acid	Rate	Low SDI	2017	0.01165353304	0.02224308584	0.0046751138
372	Deaths	Low SDI	Both	Age-standardized	Larynx cancer	Occupational exposure to sulfuric acid	Rate	Low SDI	2017	0.04745357441	0.08844330627000001	0.01899840854
373	Deaths	Low SDI	Male	Age-standardized	Larynx cancer	Occupational exposure to sulfuric acid	Rate	Low SDI	2018	0.0837380896	0.15947917737	0.03330941393
374	Deaths	Low SDI	Female	Age-standardized	Larynx cancer	Occupational exposure to sulfuric acid	Rate	Low SDI	2018	0.01159466044999999	0.02212322687	0.00469734447
375	Deaths	Low SDI	Both	Age-standardized	Larynx cancer	Occupational exposure to sulfuric acid	Rate	Low SDI	2018	0.04746307459	0.08980383886	0.01884942011
376	Deaths	Low SDI	Male	Age-standardized	Larynx cancer	Occupational exposure to sulfuric acid	Rate	Low SDI	2019	0.08400868123	0.15713377895	0.03319770814
377	Deaths	Low SDI	Female	Age-standardized	Larynx cancer	Occupational exposure to sulfuric acid	Rate	Low SDI	2019	0.01160015159	0.02233392456	0.00482841075999999
378	Deaths	Low SDI	Both	Age-standardized	Larynx cancer	Occupational exposure to sulfuric acid	Rate	Low SDI	2019	0.04756868673	0.08875999848	0.01900026569
379	Deaths	Low SDI	Male	Age-standardized	Larynx cancer	Occupational exposure to sulfuric acid	Rate	Low SDI	2020	0.08377625127	0.15675315375	0.03335669764999999
380	Deaths	Low SDI	Female	Age-standardized	Larynx cancer	Occupational exposure to sulfuric acid	Rate	Low SDI	2020	0.01163592556999999	0.02198179816	0.00474013434
381	Deaths	Low SDI	Both	Age-standardized	Larynx cancer	Occupational exposure to sulfuric acid	Rate	Low SDI	2020	0.04741188478	0.08832320106	0.01894660507999999
382	Deaths	Low SDI	Male	Age-standardized	Larynx cancer	Occupational exposure to sulfuric acid	Rate	Low SDI	2021	0.08295050239	0.15590492756	0.03239358384
383	Deaths	Low SDI	Female	Age-standardized	Larynx cancer	Occupational exposure to sulfuric acid	Rate	Low SDI	2021	0.01167396277	0.02201651218	0.00480948268
384	Deaths	Low SDI	Both	Age-standardized	Larynx cancer	Occupational exposure to sulfuric acid	Rate	Low SDI	2021	0.04691558759	0.08886693717000001	0.01836115779
385	Deaths	Middle SDI	Male	Age-standardized	Larynx cancer	Occupational exposure to sulfuric acid	Rate	Middle SDI	1990	0.11156556915	0.2087639548	0.04556882432
386	Deaths	Middle SDI	Female	Age-standardized	Larynx cancer	Occupational exposure to sulfuric acid	Rate	Middle SDI	1990	0.01688364278	0.03180435239	0.00656259011
387	Deaths	Middle SDI	Both	Age-standardized	Larynx cancer	Occupational exposure to sulfuric acid	Rate	Middle SDI	1990	0.06423295747	0.12101690978	0.026235429
388	Deaths	Middle SDI	Male	Age-standardized	Larynx cancer	Occupational exposure to sulfuric acid	Rate	Middle SDI	1991	0.11156386678	0.20665656377	0.04699145073999999
389	Deaths	Middle SDI	Female	Age-standardized	Larynx cancer	Occupational exposure to sulfuric acid	Rate	Middle SDI	1991	0.01685281376	0.03137626016999999	0.00688570701
390	Deaths	Middle SDI	Both	Age-standardized	Larynx cancer	Occupational exposure to sulfuric acid	Rate	Middle SDI	1991	0.0642201969	0.11913038319	0.02700536241
391	Deaths	Middle SDI	Male	Age-standardized	Larynx cancer	Occupational exposure to sulfuric acid	Rate	Middle SDI	1992	0.11138297593	0.20560343039	0.0465067604
392	Deaths	Middle SDI	Female	Age-standardized	Larynx cancer	Occupational exposure to sulfuric acid	Rate	Middle SDI	1992	0.01691814207	0.03176203437	0.00673797906999999
393	Deaths	Middle SDI	Both	Age-standardized	Larynx cancer	Occupational exposure to sulfuric acid	Rate	Middle SDI	1992	0.06415781655	0.11816748356	0.02710193188
394	Deaths	Middle SDI	Male	Age-standardized	Larynx cancer	Occupational exposure to sulfuric acid	Rate	Middle SDI	1993	0.1114051533	0.20218888125	0.04684003248999999
395	Deaths	Middle SDI	Female	Age-standardized	Larynx cancer	Occupational exposure to sulfuric acid	Rate	Middle SDI	1993	0.0167709528	0.03195985743	0.00682271471
396	Deaths	Middle SDI	Both	Age-standardized	Larynx cancer	Occupational exposure to sulfuric acid	Rate	Middle SDI	1993	0.06408258748	0.11754881195	0.02681764525
397	Deaths	Middle SDI	Male	Age-standardized	Larynx cancer	Occupational exposure to sulfuric acid	Rate	Middle SDI	1994	0.11109453786	0.20398030361	0.0466958999
398	Deaths	Middle SDI	Female	Age-standardized	Larynx cancer	Occupational exposure to sulfuric acid	Rate	Middle SDI	1994	0.01651786328	0.03129349001	0.00651745840999999
399	Deaths	Middle SDI	Both	Age-standardized	Larynx cancer	Occupational exposure to sulfuric acid	Rate	Middle SDI	1994	0.06378373713	0.11762283459	0.02712538939
400	Deaths	Middle SDI	Male	Age-standardized	Larynx cancer	Occupational exposure to sulfuric acid	Rate	Middle SDI	1995	0.11085197934	0.20202361143	0.04646549209
401	Deaths	Middle SDI	Female	Age-standardized	Larynx cancer	Occupational exposure to sulfuric acid	Rate	Middle SDI	1995	0.01627841124	0.03084003476	0.00640245411
402	Deaths	Middle SDI	Both	Age-standardized	Larynx cancer	Occupational exposure to sulfuric acid	Rate	Middle SDI	1995	0.06351195256	0.11620295767	0.02663399726999999
403	Deaths	Middle SDI	Male	Age-standardized	Larynx cancer	Occupational exposure to sulfuric acid	Rate	Middle SDI	1996	0.10977065221	0.19987131712	0.04612678367
404	Deaths	Middle SDI	Female	Age-standardized	Larynx cancer	Occupational exposure to sulfuric acid	Rate	Middle SDI	1996	0.01592075753	0.0292542979	0.00636692594
405	Deaths	Middle SDI	Both	Age-standardized	Larynx cancer	Occupational exposure to sulfuric acid	Rate	Middle SDI	1996	0.06274368058	0.11397335865	0.02653305851
406	Deaths	Middle SDI	Male	Age-standardized	Larynx cancer	Occupational exposure to sulfuric acid	Rate	Middle SDI	1997	0.10832020508	0.20022272922	0.04599404817
407	Deaths	Middle SDI	Female	Age-standardized	Larynx cancer	Occupational exposure to sulfuric acid	Rate	Middle SDI	1997	0.01554217156999999	0.029287723	0.00627013551
408	Deaths	Middle SDI	Both	Age-standardized	Larynx cancer	Occupational exposure to sulfuric acid	Rate	Middle SDI	1997	0.06179097331	0.11425962965	0.02618430003
409	Deaths	Middle SDI	Male	Age-standardized	Larynx cancer	Occupational exposure to sulfuric acid	Rate	Middle SDI	1998	0.10700476479	0.19876470717	0.04505366223
410	Deaths	Middle SDI	Female	Age-standardized	Larynx cancer	Occupational exposure to sulfuric acid	Rate	Middle SDI	1998	0.01545731689	0.02908997659999999	0.00614725657
411	Deaths	Middle SDI	Both	Age-standardized	Larynx cancer	Occupational exposure to sulfuric acid	Rate	Middle SDI	1998	0.06104997832	0.1136597742	0.02566287223
412	Deaths	Middle SDI	Male	Age-standardized	Larynx cancer	Occupational exposure to sulfuric acid	Rate	Middle SDI	1999	0.10474840328	0.18903886551	0.0433269346
413	Deaths	Middle SDI	Female	Age-standardized	Larynx cancer	Occupational exposure to sulfuric acid	Rate	Middle SDI	1999	0.01520202703999999	0.02859110864	0.00620049043
414	Deaths	Middle SDI	Both	Age-standardized	Larynx cancer	Occupational exposure to sulfuric acid	Rate	Middle SDI	1999	0.05976287034	0.10799926214	0.02471550014
415	Deaths	Middle SDI	Male	Age-standardized	Larynx cancer	Occupational exposure to sulfuric acid	Rate	Middle SDI	2000	0.10364607552	0.19157310632	0.04406068047
416	Deaths	Middle SDI	Female	Age-standardized	Larynx cancer	Occupational exposure to sulfuric acid	Rate	Middle SDI	2000	0.01505519788999999	0.02823401783	0.00612740179
417	Deaths	Middle SDI	Both	Age-standardized	Larynx cancer	Occupational exposure to sulfuric acid	Rate	Middle SDI	2000	0.05909828985	0.10932358406	0.02506973099
418	Deaths	Middle SDI	Male	Age-standardized	Larynx cancer	Occupational exposure to sulfuric acid	Rate	Middle SDI	2001	0.10183836572	0.1820849569	0.0416089769
419	Deaths	Middle SDI	Female	Age-standardized	Larynx cancer	Occupational exposure to sulfuric acid	Rate	Middle SDI	2001	0.01494577564	0.02869656674	0.00597925116
420	Deaths	Middle SDI	Both	Age-standardized	Larynx cancer	Occupational exposure to sulfuric acid	Rate	Middle SDI	2001	0.05808903578	0.10486189815	0.02387296969
421	Deaths	Middle SDI	Male	Age-standardized	Larynx cancer	Occupational exposure to sulfuric acid	Rate	Middle SDI	2002	0.10014573965	0.18169315446	0.04137454492
422	Deaths	Middle SDI	Female	Age-standardized	Larynx cancer	Occupational exposure to sulfuric acid	Rate	Middle SDI	2002	0.01460098746	0.02741948092999999	0.00589697528
423	Deaths	Middle SDI	Both	Age-standardized	Larynx cancer	Occupational exposure to sulfuric acid	Rate	Middle SDI	2002	0.05702535591	0.10376700612	0.0239008002
424	Deaths	Middle SDI	Male	Age-standardized	Larynx cancer	Occupational exposure to sulfuric acid	Rate	Middle SDI	2003	0.09839364098	0.17793989066	0.04198498663
425	Deaths	Middle SDI	Female	Age-standardized	Larynx cancer	Occupational exposure to sulfuric acid	Rate	Middle SDI	2003	0.01415330858	0.02606769971	0.00575102272999999
426	Deaths	Middle SDI	Both	Age-standardized	Larynx cancer	Occupational exposure to sulfuric acid	Rate	Middle SDI	2003	0.05588266327999999	0.1010123403	0.02394812384
427	Deaths	Middle SDI	Male	Age-standardized	Larynx cancer	Occupational exposure to sulfuric acid	Rate	Middle SDI	2004	0.09741859262	0.17793048776	0.04011269519
428	Deaths	Middle SDI	Female	Age-standardized	Larynx cancer	Occupational exposure to sulfuric acid	Rate	Middle SDI	2004	0.01396617945999999	0.02631262798	0.00576947927
429	Deaths	Middle SDI	Both	Age-standardized	Larynx cancer	Occupational exposure to sulfuric acid	Rate	Middle SDI	2004	0.05525339412	0.10092312474	0.02304983123
430	Deaths	Middle SDI	Male	Age-standardized	Larynx cancer	Occupational exposure to sulfuric acid	Rate	Middle SDI	2005	0.09575597776	0.17324882065	0.03962304885
431	Deaths	Middle SDI	Female	Age-standardized	Larynx cancer	Occupational exposure to sulfuric acid	Rate	Middle SDI	2005	0.01364123969	0.02559180527	0.0055738307
432	Deaths	Middle SDI	Both	Age-standardized	Larynx cancer	Occupational exposure to sulfuric acid	Rate	Middle SDI	2005	0.05422585747	0.09844027854	0.02263436802
433	Deaths	Middle SDI	Male	Age-standardized	Larynx cancer	Occupational exposure to sulfuric acid	Rate	Middle SDI	2006	0.09320989727	0.16829417747	0.03926804807
434	Deaths	Middle SDI	Female	Age-standardized	Larynx cancer	Occupational exposure to sulfuric acid	Rate	Middle SDI	2006	0.01326189282	0.02441776201	0.00537986369
435	Deaths	Middle SDI	Both	Age-standardized	Larynx cancer	Occupational exposure to sulfuric acid	Rate	Middle SDI	2006	0.0527423067	0.09584017204	0.02230532482
436	Deaths	Middle SDI	Male	Age-standardized	Larynx cancer	Occupational exposure to sulfuric acid	Rate	Middle SDI	2007	0.0917570411	0.16793372613	0.0391158425
437	Deaths	Middle SDI	Female	Age-standardized	Larynx cancer	Occupational exposure to sulfuric acid	Rate	Middle SDI	2007	0.01295850459	0.02348459856	0.00541289415
438	Deaths	Middle SDI	Both	Age-standardized	Larynx cancer	Occupational exposure to sulfuric acid	Rate	Middle SDI	2007	0.05183345635000001	0.09423309808	0.02198846149
439	Deaths	Middle SDI	Male	Age-standardized	Larynx cancer	Occupational exposure to sulfuric acid	Rate	Middle SDI	2008	0.09137681616	0.1666873953	0.03814366345
440	Deaths	Middle SDI	Female	Age-standardized	Larynx cancer	Occupational exposure to sulfuric acid	Rate	Middle SDI	2008	0.01281085135	0.02368951977999999	0.00532841732
441	Deaths	Middle SDI	Both	Age-standardized	Larynx cancer	Occupational exposure to sulfuric acid	Rate	Middle SDI	2008	0.05153272869	0.09396381596	0.02160874025
442	Deaths	Middle SDI	Male	Age-standardized	Larynx cancer	Occupational exposure to sulfuric acid	Rate	Middle SDI	2009	0.08994232463	0.16437315403	0.03821372026
443	Deaths	Middle SDI	Female	Age-standardized	Larynx cancer	Occupational exposure to sulfuric acid	Rate	Middle SDI	2009	0.01254454045	0.02323472805	0.00513710796
444	Deaths	Middle SDI	Both	Age-standardized	Larynx cancer	Occupational exposure to sulfuric acid	Rate	Middle SDI	2009	0.05065307559	0.09259849509	0.02160975345
445	Deaths	Middle SDI	Male	Age-standardized	Larynx cancer	Occupational exposure to sulfuric acid	Rate	Middle SDI	2010	0.08960996682	0.16364366665	0.03866469212
446	Deaths	Middle SDI	Female	Age-standardized	Larynx cancer	Occupational exposure to sulfuric acid	Rate	Middle SDI	2010	0.01243936961	0.02226768043	0.00510102016
447	Deaths	Middle SDI	Both	Age-standardized	Larynx cancer	Occupational exposure to sulfuric acid	Rate	Middle SDI	2010	0.05039213460999999	0.09175557598	0.02185213447
448	Deaths	Middle SDI	Male	Age-standardized	Larynx cancer	Occupational exposure to sulfuric acid	Rate	Middle SDI	2011	0.08883425326	0.16190392306	0.03848737598999999
449	Deaths	Middle SDI	Female	Age-standardized	Larynx cancer	Occupational exposure to sulfuric acid	Rate	Middle SDI	2011	0.01231004275	0.0225690065	0.00508541661
450	Deaths	Middle SDI	Both	Age-standardized	Larynx cancer	Occupational exposure to sulfuric acid	Rate	Middle SDI	2011	0.04990140778	0.0917251894	0.02164121027
451	Deaths	Middle SDI	Male	Age-standardized	Larynx cancer	Occupational exposure to sulfuric acid	Rate	Middle SDI	2012	0.0883870094	0.16062112545	0.03663927753
452	Deaths	Middle SDI	Female	Age-standardized	Larynx cancer	Occupational exposure to sulfuric acid	Rate	Middle SDI	2012	0.01206936797999999	0.02255930407	0.00493340896
453	Deaths	Middle SDI	Both	Age-standardized	Larynx cancer	Occupational exposure to sulfuric acid	Rate	Middle SDI	2012	0.04950766494	0.09012042345	0.02072332076999999
454	Deaths	Middle SDI	Male	Age-standardized	Larynx cancer	Occupational exposure to sulfuric acid	Rate	Middle SDI	2013	0.08630706686	0.15949073822	0.03601448654
455	Deaths	Middle SDI	Female	Age-standardized	Larynx cancer	Occupational exposure to sulfuric acid	Rate	Middle SDI	2013	0.01164850394	0.02170563586	0.00480847252
456	Deaths	Middle SDI	Both	Age-standardized	Larynx cancer	Occupational exposure to sulfuric acid	Rate	Middle SDI	2013	0.04822511613999999	0.08946282242	0.0202722598
457	Deaths	Middle SDI	Male	Age-standardized	Larynx cancer	Occupational exposure to sulfuric acid	Rate	Middle SDI	2014	0.084026289	0.15567472743	0.03602848701
458	Deaths	Middle SDI	Female	Age-standardized	Larynx cancer	Occupational exposure to sulfuric acid	Rate	Middle SDI	2014	0.01128856144	0.02111638188	0.00452172778
459	Deaths	Middle SDI	Both	Age-standardized	Larynx cancer	Occupational exposure to sulfuric acid	Rate	Middle SDI	2014	0.04688388641	0.0862052755	0.02001500599
460	Deaths	Middle SDI	Male	Age-standardized	Larynx cancer	Occupational exposure to sulfuric acid	Rate	Middle SDI	2015	0.08298635801	0.15514907879	0.03517849512
461	Deaths	Middle SDI	Female	Age-standardized	Larynx cancer	Occupational exposure to sulfuric acid	Rate	Middle SDI	2015	0.01114004666	0.02096535230999999	0.00445127412
462	Deaths	Middle SDI	Both	Age-standardized	Larynx cancer	Occupational exposure to sulfuric acid	Rate	Middle SDI	2015	0.04626590188	0.08677374967	0.01963361223
463	Deaths	Middle SDI	Male	Age-standardized	Larynx cancer	Occupational exposure to sulfuric acid	Rate	Middle SDI	2016	0.0820830516	0.14705603638	0.03511608733
464	Deaths	Middle SDI	Female	Age-standardized	Larynx cancer	Occupational exposure to sulfuric acid	Rate	Middle SDI	2016	0.01105013547	0.02050385624999999	0.00440721735
465	Deaths	Middle SDI	Both	Age-standardized	Larynx cancer	Occupational exposure to sulfuric acid	Rate	Middle SDI	2016	0.04574694595	0.08217862904	0.01953208407
466	Deaths	Middle SDI	Male	Age-standardized	Larynx cancer	Occupational exposure to sulfuric acid	Rate	Middle SDI	2017	0.08062789489	0.14776909193	0.03428413216
467	Deaths	Middle SDI	Female	Age-standardized	Larynx cancer	Occupational exposure to sulfuric acid	Rate	Middle SDI	2017	0.01095334395	0.02057232299	0.00454424791
468	Deaths	Middle SDI	Both	Age-standardized	Larynx cancer	Occupational exposure to sulfuric acid	Rate	Middle SDI	2017	0.04496087507	0.08262690145	0.01924481226
469	Deaths	Middle SDI	Male	Age-standardized	Larynx cancer	Occupational exposure to sulfuric acid	Rate	Middle SDI	2018	0.07992509509	0.14535017677	0.03351195176
470	Deaths	Middle SDI	Female	Age-standardized	Larynx cancer	Occupational exposure to sulfuric acid	Rate	Middle SDI	2018	0.01091094754	0.02044048629	0.00441448663
471	Deaths	Middle SDI	Both	Age-standardized	Larynx cancer	Occupational exposure to sulfuric acid	Rate	Middle SDI	2018	0.04456771993	0.08100963189	0.01867953988
472	Deaths	Middle SDI	Male	Age-standardized	Larynx cancer	Occupational exposure to sulfuric acid	Rate	Middle SDI	2019	0.07972500437	0.14757197084	0.03366689457
473	Deaths	Middle SDI	Female	Age-standardized	Larynx cancer	Occupational exposure to sulfuric acid	Rate	Middle SDI	2019	0.01085847955	0.02061883704	0.00424611956
474	Deaths	Middle SDI	Both	Age-standardized	Larynx cancer	Occupational exposure to sulfuric acid	Rate	Middle SDI	2019	0.04442120417	0.08157339338	0.01862356816
475	Deaths	Middle SDI	Male	Age-standardized	Larynx cancer	Occupational exposure to sulfuric acid	Rate	Middle SDI	2020	0.0796664345	0.1475067699	0.03292313512
476	Deaths	Middle SDI	Female	Age-standardized	Larynx cancer	Occupational exposure to sulfuric acid	Rate	Middle SDI	2020	0.01095397515	0.02122136887	0.00417451885
477	Deaths	Middle SDI	Both	Age-standardized	Larynx cancer	Occupational exposure to sulfuric acid	Rate	Middle SDI	2020	0.04440694038	0.08265740964	0.01835866444
478	Deaths	Middle SDI	Male	Age-standardized	Larynx cancer	Occupational exposure to sulfuric acid	Rate	Middle SDI	2021	0.07926304514	0.14566966644	0.03339193142
479	Deaths	Middle SDI	Female	Age-standardized	Larynx cancer	Occupational exposure to sulfuric acid	Rate	Middle SDI	2021	0.01097101635	0.02036412726	0.00430790888
480	Deaths	Middle SDI	Both	Age-standardized	Larynx cancer	Occupational exposure to sulfuric acid	Rate	Middle SDI	2021	0.0441730704	0.08093736011	0.01856886263
481	Deaths	High SDI	Male	Age-standardized	Larynx cancer	Occupational exposure to sulfuric acid	Rate	High SDI	1990	0.07486702614	0.15976554882	0.01964734075
482	Deaths	High SDI	Female	Age-standardized	Larynx cancer	Occupational exposure to sulfuric acid	Rate	High SDI	1990	0.00698285993	0.01496122507	0.00174387715
483	Deaths	High SDI	Both	Age-standardized	Larynx cancer	Occupational exposure to sulfuric acid	Rate	High SDI	1990	0.03877631766	0.08260833862	0.01014242193
484	Deaths	High SDI	Male	Age-standardized	Larynx cancer	Occupational exposure to sulfuric acid	Rate	High SDI	1991	0.07330408271	0.15630721904	0.01915897954
485	Deaths	High SDI	Female	Age-standardized	Larynx cancer	Occupational exposure to sulfuric acid	Rate	High SDI	1991	0.00714086141999999	0.01532683751999999	0.00178123636
486	Deaths	High SDI	Both	Age-standardized	Larynx cancer	Occupational exposure to sulfuric acid	Rate	High SDI	1991	0.03820183536	0.08162069249	0.00996101103
487	Deaths	High SDI	Male	Age-standardized	Larynx cancer	Occupational exposure to sulfuric acid	Rate	High SDI	1992	0.07108578484	0.15224749552	0.01860533277
488	Deaths	High SDI	Female	Age-standardized	Larynx cancer	Occupational exposure to sulfuric acid	Rate	High SDI	1992	0.00699509246	0.01503575835	0.00175513798
489	Deaths	High SDI	Both	Age-standardized	Larynx cancer	Occupational exposure to sulfuric acid	Rate	High SDI	1992	0.0371243172	0.07948144181	0.00967882703
490	Deaths	High SDI	Male	Age-standardized	Larynx cancer	Occupational exposure to sulfuric acid	Rate	High SDI	1993	0.06900941935	0.14739236312	0.01791213868
491	Deaths	High SDI	Female	Age-standardized	Larynx cancer	Occupational exposure to sulfuric acid	Rate	High SDI	1993	0.00682076515	0.01457114377	0.0017233512
492	Deaths	High SDI	Both	Age-standardized	Larynx cancer	Occupational exposure to sulfuric acid	Rate	High SDI	1993	0.0360828431	0.07708906048	0.00934430871
493	Deaths	High SDI	Male	Age-standardized	Larynx cancer	Occupational exposure to sulfuric acid	Rate	High SDI	1994	0.06703776908	0.14267706429	0.01732767843999999
494	Deaths	High SDI	Female	Age-standardized	Larynx cancer	Occupational exposure to sulfuric acid	Rate	High SDI	1994	0.00684888626	0.01465876107999999	0.00171414052
495	Deaths	High SDI	Both	Age-standardized	Larynx cancer	Occupational exposure to sulfuric acid	Rate	High SDI	1994	0.03521182516	0.07511763289000001	0.00907468723
496	Deaths	High SDI	Male	Age-standardized	Larynx cancer	Occupational exposure to sulfuric acid	Rate	High SDI	1995	0.06570356495	0.1400603228	0.01700305006
497	Deaths	High SDI	Female	Age-standardized	Larynx cancer	Occupational exposure to sulfuric acid	Rate	High SDI	1995	0.00671636414	0.0143857473	0.00169950144
498	Deaths	High SDI	Both	Age-standardized	Larynx cancer	Occupational exposure to sulfuric acid	Rate	High SDI	1995	0.03456115731	0.07379370581	0.00892742828999999
499	Deaths	High SDI	Male	Age-standardized	Larynx cancer	Occupational exposure to sulfuric acid	Rate	High SDI	1996	0.06326722455	0.134201719	0.01644482728
500	Deaths	High SDI	Female	Age-standardized	Larynx cancer	Occupational exposure to sulfuric acid	Rate	High SDI	1996	0.00654185509	0.01399289300999999	0.00165683762
501	Deaths	High SDI	Both	Age-standardized	Larynx cancer	Occupational exposure to sulfuric acid	Rate	High SDI	1996	0.03335889114	0.07084433326	0.00865111114
502	Deaths	High SDI	Male	Age-standardized	Larynx cancer	Occupational exposure to sulfuric acid	Rate	High SDI	1997	0.06065588958	0.12849584704	0.0157827315
503	Deaths	High SDI	Female	Age-standardized	Larynx cancer	Occupational exposure to sulfuric acid	Rate	High SDI	1997	0.00636081821	0.01359805276	0.00163134248
504	Deaths	High SDI	Both	Age-standardized	Larynx cancer	Occupational exposure to sulfuric acid	Rate	High SDI	1997	0.03205968468	0.06793060464	0.00833233267
505	Deaths	High SDI	Male	Age-standardized	Larynx cancer	Occupational exposure to sulfuric acid	Rate	High SDI	1998	0.0585175079	0.12360517827	0.01534955289
506	Deaths	High SDI	Female	Age-standardized	Larynx cancer	Occupational exposure to sulfuric acid	Rate	High SDI	1998	0.00623604032	0.01327089815	0.00160823326
507	Deaths	High SDI	Both	Age-standardized	Larynx cancer	Occupational exposure to sulfuric acid	Rate	High SDI	1998	0.03101252021	0.06558403047	0.00812325475
508	Deaths	High SDI	Male	Age-standardized	Larynx cancer	Occupational exposure to sulfuric acid	Rate	High SDI	1999	0.05628259333	0.11825854028	0.01485471689
509	Deaths	High SDI	Female	Age-standardized	Larynx cancer	Occupational exposure to sulfuric acid	Rate	High SDI	1999	0.00609432009	0.01297557333	0.00156443697
510	Deaths	High SDI	Both	Age-standardized	Larynx cancer	Occupational exposure to sulfuric acid	Rate	High SDI	1999	0.0299031612	0.06286676562	0.00787217573
511	Deaths	High SDI	Male	Age-standardized	Larynx cancer	Occupational exposure to sulfuric acid	Rate	High SDI	2000	0.05413089142999999	0.1133516335	0.01431005675999999
512	Deaths	High SDI	Female	Age-standardized	Larynx cancer	Occupational exposure to sulfuric acid	Rate	High SDI	2000	0.00589587186	0.01247778059999999	0.00152247382
513	Deaths	High SDI	Both	Age-standardized	Larynx cancer	Occupational exposure to sulfuric acid	Rate	High SDI	2000	0.02879952333999999	0.06036468013	0.00759742690999999
514	Deaths	High SDI	Male	Age-standardized	Larynx cancer	Occupational exposure to sulfuric acid	Rate	High SDI	2001	0.05207796498	0.10964472012	0.01385117828
515	Deaths	High SDI	Female	Age-standardized	Larynx cancer	Occupational exposure to sulfuric acid	Rate	High SDI	2001	0.0056992744	0.01211066957999999	0.00147648109
516	Deaths	High SDI	Both	Age-standardized	Larynx cancer	Occupational exposure to sulfuric acid	Rate	High SDI	2001	0.02775208013	0.05841756564	0.00736565549999999
517	Deaths	High SDI	Male	Age-standardized	Larynx cancer	Occupational exposure to sulfuric acid	Rate	High SDI	2002	0.05009341974999999	0.10568154461	0.01340765641999999
518	Deaths	High SDI	Female	Age-standardized	Larynx cancer	Occupational exposure to sulfuric acid	Rate	High SDI	2002	0.00554165917	0.01178961615	0.00143456902
519	Deaths	High SDI	Both	Age-standardized	Larynx cancer	Occupational exposure to sulfuric acid	Rate	High SDI	2002	0.02675533876999999	0.05646338451	0.00713984979
520	Deaths	High SDI	Male	Age-standardized	Larynx cancer	Occupational exposure to sulfuric acid	Rate	High SDI	2003	0.04862060513	0.10250498992	0.01298171459
521	Deaths	High SDI	Female	Age-standardized	Larynx cancer	Occupational exposure to sulfuric acid	Rate	High SDI	2003	0.00540418448	0.01147376042	0.00139990448
522	Deaths	High SDI	Both	Age-standardized	Larynx cancer	Occupational exposure to sulfuric acid	Rate	High SDI	2003	0.02600484551	0.05481013264999999	0.00692754473
523	Deaths	High SDI	Male	Age-standardized	Larynx cancer	Occupational exposure to sulfuric acid	Rate	High SDI	2004	0.04698028295	0.09919715859	0.01249916133
524	Deaths	High SDI	Female	Age-standardized	Larynx cancer	Occupational exposure to sulfuric acid	Rate	High SDI	2004	0.00523031445	0.01111095087	0.00135145607
525	Deaths	High SDI	Both	Age-standardized	Larynx cancer	Occupational exposure to sulfuric acid	Rate	High SDI	2004	0.02515449309	0.05303472429999999	0.00667823391
526	Deaths	High SDI	Male	Age-standardized	Larynx cancer	Occupational exposure to sulfuric acid	Rate	High SDI	2005	0.04551917044	0.09553187824	0.01210544323
527	Deaths	High SDI	Female	Age-standardized	Larynx cancer	Occupational exposure to sulfuric acid	Rate	High SDI	2005	0.00519325171	0.01102468496	0.00133773196
528	Deaths	High SDI	Both	Age-standardized	Larynx cancer	Occupational exposure to sulfuric acid	Rate	High SDI	2005	0.02446131186	0.05127510935	0.00648954535
529	Deaths	High SDI	Male	Age-standardized	Larynx cancer	Occupational exposure to sulfuric acid	Rate	High SDI	2006	0.04421354217	0.09285420347	0.01167578595
530	Deaths	High SDI	Female	Age-standardized	Larynx cancer	Occupational exposure to sulfuric acid	Rate	High SDI	2006	0.00513309063	0.01089441124	0.00132080799
531	Deaths	High SDI	Both	Age-standardized	Larynx cancer	Occupational exposure to sulfuric acid	Rate	High SDI	2006	0.0238329857	0.04987738301	0.00628403995
532	Deaths	High SDI	Male	Age-standardized	Larynx cancer	Occupational exposure to sulfuric acid	Rate	High SDI	2007	0.04240973324	0.08925571016999999	0.01127563437
533	Deaths	High SDI	Female	Age-standardized	Larynx cancer	Occupational exposure to sulfuric acid	Rate	High SDI	2007	0.00487877851	0.01033974354	0.00125921272
534	Deaths	High SDI	Both	Age-standardized	Larynx cancer	Occupational exposure to sulfuric acid	Rate	High SDI	2007	0.02286426609	0.04810257131999999	0.00607122277
535	Deaths	High SDI	Male	Age-standardized	Larynx cancer	Occupational exposure to sulfuric acid	Rate	High SDI	2008	0.04074075467	0.08566941322	0.01080523476
536	Deaths	High SDI	Female	Age-standardized	Larynx cancer	Occupational exposure to sulfuric acid	Rate	High SDI	2008	0.00480933585	0.01017601954	0.00122959444
537	Deaths	High SDI	Both	Age-standardized	Larynx cancer	Occupational exposure to sulfuric acid	Rate	High SDI	2008	0.0220412377	0.04630359464	0.00583681285
538	Deaths	High SDI	Male	Age-standardized	Larynx cancer	Occupational exposure to sulfuric acid	Rate	High SDI	2009	0.03920065011	0.08240536431	0.01039327514
539	Deaths	High SDI	Female	Age-standardized	Larynx cancer	Occupational exposure to sulfuric acid	Rate	High SDI	2009	0.00457178445	0.0096491073	0.00117140182
540	Deaths	High SDI	Both	Age-standardized	Larynx cancer	Occupational exposure to sulfuric acid	Rate	High SDI	2009	0.02119626054	0.04450860568	0.00561667426
541	Deaths	High SDI	Male	Age-standardized	Larynx cancer	Occupational exposure to sulfuric acid	Rate	High SDI	2010	0.03778598594999999	0.07938950266	0.01000143328999999
542	Deaths	High SDI	Female	Age-standardized	Larynx cancer	Occupational exposure to sulfuric acid	Rate	High SDI	2010	0.00447546698999999	0.00941423653	0.00114281651
543	Deaths	High SDI	Both	Age-standardized	Larynx cancer	Occupational exposure to sulfuric acid	Rate	High SDI	2010	0.02047887659	0.04295856546	0.00542352746
544	Deaths	High SDI	Male	Age-standardized	Larynx cancer	Occupational exposure to sulfuric acid	Rate	High SDI	2011	0.03755373878	0.07850230344	0.00999266796
545	Deaths	High SDI	Female	Age-standardized	Larynx cancer	Occupational exposure to sulfuric acid	Rate	High SDI	2011	0.00448518392	0.00943806623	0.00114980892
546	Deaths	High SDI	Both	Age-standardized	Larynx cancer	Occupational exposure to sulfuric acid	Rate	High SDI	2011	0.02038890429	0.04260411845	0.00543097670999999
547	Deaths	High SDI	Male	Age-standardized	Larynx cancer	Occupational exposure to sulfuric acid	Rate	High SDI	2012	0.03680261368	0.07706421255	0.00978580222
548	Deaths	High SDI	Female	Age-standardized	Larynx cancer	Occupational exposure to sulfuric acid	Rate	High SDI	2012	0.00442360175	0.00931712524999999	0.00112649318
549	Deaths	High SDI	Both	Age-standardized	Larynx cancer	Occupational exposure to sulfuric acid	Rate	High SDI	2012	0.02000879225999999	0.04194746418	0.00532323322
550	Deaths	High SDI	Male	Age-standardized	Larynx cancer	Occupational exposure to sulfuric acid	Rate	High SDI	2013	0.03628646801	0.07582406733	0.00969139208
551	Deaths	High SDI	Female	Age-standardized	Larynx cancer	Occupational exposure to sulfuric acid	Rate	High SDI	2013	0.00438691235	0.00926611269	0.00112011039
552	Deaths	High SDI	Both	Age-standardized	Larynx cancer	Occupational exposure to sulfuric acid	Rate	High SDI	2013	0.0197528157	0.04141043892	0.00527914447
553	Deaths	High SDI	Male	Age-standardized	Larynx cancer	Occupational exposure to sulfuric acid	Rate	High SDI	2014	0.03534482906	0.07389624446	0.0094482272
554	Deaths	High SDI	Female	Age-standardized	Larynx cancer	Occupational exposure to sulfuric acid	Rate	High SDI	2014	0.00429570401	0.00907037671999999	0.00108672171
555	Deaths	High SDI	Both	Age-standardized	Larynx cancer	Occupational exposure to sulfuric acid	Rate	High SDI	2014	0.01925931273	0.04035774064	0.00515044838
556	Deaths	High SDI	Male	Age-standardized	Larynx cancer	Occupational exposure to sulfuric acid	Rate	High SDI	2015	0.03465657736	0.07226856511	0.00934085418
557	Deaths	High SDI	Female	Age-standardized	Larynx cancer	Occupational exposure to sulfuric acid	Rate	High SDI	2015	0.00441765182	0.00935888843	0.00112546271
558	Deaths	High SDI	Both	Age-standardized	Larynx cancer	Occupational exposure to sulfuric acid	Rate	High SDI	2015	0.01900113204999999	0.0397558875	0.00512481205
559	Deaths	High SDI	Male	Age-standardized	Larynx cancer	Occupational exposure to sulfuric acid	Rate	High SDI	2016	0.0344503456	0.07183397315000001	0.00934056632
560	Deaths	High SDI	Female	Age-standardized	Larynx cancer	Occupational exposure to sulfuric acid	Rate	High SDI	2016	0.00446412362	0.00946011446	0.0011316331
561	Deaths	High SDI	Both	Age-standardized	Larynx cancer	Occupational exposure to sulfuric acid	Rate	High SDI	2016	0.01893734641	0.03958215445	0.00511640415
562	Deaths	High SDI	Male	Age-standardized	Larynx cancer	Occupational exposure to sulfuric acid	Rate	High SDI	2017	0.03354307405	0.07007484993	0.00909624233
563	Deaths	High SDI	Female	Age-standardized	Larynx cancer	Occupational exposure to sulfuric acid	Rate	High SDI	2017	0.00436777074	0.00923554289	0.00111742526
564	Deaths	High SDI	Both	Age-standardized	Larynx cancer	Occupational exposure to sulfuric acid	Rate	High SDI	2017	0.01845737992	0.03857613915	0.00497947893
565	Deaths	High SDI	Male	Age-standardized	Larynx cancer	Occupational exposure to sulfuric acid	Rate	High SDI	2018	0.03280254475	0.06832433514	0.0089567412
566	Deaths	High SDI	Female	Age-standardized	Larynx cancer	Occupational exposure to sulfuric acid	Rate	High SDI	2018	0.00435895555	0.00919701483	0.00110421668
567	Deaths	High SDI	Both	Age-standardized	Larynx cancer	Occupational exposure to sulfuric acid	Rate	High SDI	2018	0.01810322172	0.03776064133	0.00489213313
568	Deaths	High SDI	Male	Age-standardized	Larynx cancer	Occupational exposure to sulfuric acid	Rate	High SDI	2019	0.03197652298	0.06574825249999999	0.00866680638
569	Deaths	High SDI	Female	Age-standardized	Larynx cancer	Occupational exposure to sulfuric acid	Rate	High SDI	2019	0.00428623966	0.00902355869	0.00109074468
570	Deaths	High SDI	Both	Age-standardized	Larynx cancer	Occupational exposure to sulfuric acid	Rate	High SDI	2019	0.01767506724	0.03651068745999999	0.00475877545
571	Deaths	High SDI	Male	Age-standardized	Larynx cancer	Occupational exposure to sulfuric acid	Rate	High SDI	2020	0.03114464256	0.06363882374	0.00841409516
572	Deaths	High SDI	Female	Age-standardized	Larynx cancer	Occupational exposure to sulfuric acid	Rate	High SDI	2020	0.00416086484	0.00879314137	0.00105762657
573	Deaths	High SDI	Both	Age-standardized	Larynx cancer	Occupational exposure to sulfuric acid	Rate	High SDI	2020	0.01721270691999999	0.03530409199	0.00459520235
574	Deaths	High SDI	Male	Age-standardized	Larynx cancer	Occupational exposure to sulfuric acid	Rate	High SDI	2021	0.03108954035999999	0.06331804698	0.00842629155
575	Deaths	High SDI	Female	Age-standardized	Larynx cancer	Occupational exposure to sulfuric acid	Rate	High SDI	2021	0.00416882876	0.00878050455	0.00107980281
576	Deaths	High SDI	Both	Age-standardized	Larynx cancer	Occupational exposure to sulfuric acid	Rate	High SDI	2021	0.01719356894999999	0.03507007985	0.00465182359
