# Supplementary material for: Global, regional and national mortality burden of laryngeal cancer attributable to occupational exposure to sulfuric acid and asbestos: 1990–2021 and projections to 2040
Source: Front Public Health. 2025 Jul 18;13:1602789. doi: 10.3389/fpubh.2025.1602789 (PMC12315700; doi:10.3389/fpubh.2025.1602789)
Supplement: Supplementary file 2 [file Data_Sheet_2.zip › original data/Sulfuric acid/S4 21District-M&F 硫酸-数据.csv]

	measure_name	location_name	sex_name	age_name	cause_name	rei_name	metric_name	year	val	upper	lower
1	Deaths	Central Asia	Male	Age-standardized	Larynx cancer	Occupational exposure to sulfuric acid	Rate	2021	0.06539377781	0.12219538223	0.02658298902999999
2	Deaths	Central Asia	Female	Age-standardized	Larynx cancer	Occupational exposure to sulfuric acid	Rate	2021	0.00895621923999999	0.0169983292	0.00359530454
3	Deaths	Southeast Asia	Male	Age-standardized	Larynx cancer	Occupational exposure to sulfuric acid	Rate	2021	0.06553344532	0.12147341014	0.02704305945
4	Deaths	Southeast Asia	Female	Age-standardized	Larynx cancer	Occupational exposure to sulfuric acid	Rate	2021	0.00910471808	0.01746853427	0.00365592923999999
5	Deaths	East Asia	Male	Age-standardized	Larynx cancer	Occupational exposure to sulfuric acid	Rate	2021	0.05810317539	0.11330194599	0.02359932151999999
6	Deaths	East Asia	Female	Age-standardized	Larynx cancer	Occupational exposure to sulfuric acid	Rate	2021	0.01227692818	0.02372398088	0.00454310127
7	Deaths	Oceania	Male	Age-standardized	Larynx cancer	Occupational exposure to sulfuric acid	Rate	2021	0.01225323704999999	0.02420480061	0.00467692557
8	Deaths	Oceania	Female	Age-standardized	Larynx cancer	Occupational exposure to sulfuric acid	Rate	2021	0.00242059648	0.00472545208	0.00098882602999999
9	Deaths	Eastern Europe	Male	Age-standardized	Larynx cancer	Occupational exposure to sulfuric acid	Rate	2021	0.06522883575	0.14568611842	0.01619410407
10	Deaths	Eastern Europe	Female	Age-standardized	Larynx cancer	Occupational exposure to sulfuric acid	Rate	2021	0.00392239024	0.0085206859	0.00096190469
11	Deaths	Central Europe	Male	Age-standardized	Larynx cancer	Occupational exposure to sulfuric acid	Rate	2021	0.11598973772	0.24419901933	0.02686992454
12	Deaths	Central Europe	Female	Age-standardized	Larynx cancer	Occupational exposure to sulfuric acid	Rate	2021	0.01016137263	0.0218050076	0.00240531841
13	Deaths	High-income Asia Pacific	Male	Age-standardized	Larynx cancer	Occupational exposure to sulfuric acid	Rate	2021	0.01262075912	0.02761003088	0.00285525432999999
14	Deaths	High-income Asia Pacific	Female	Age-standardized	Larynx cancer	Occupational exposure to sulfuric acid	Rate	2021	0.00085345406	0.00199816824	0.00018495873
15	Deaths	Western Europe	Male	Age-standardized	Larynx cancer	Occupational exposure to sulfuric acid	Rate	2021	0.03878717142	0.08515446786	0.00913204078
16	Deaths	Western Europe	Female	Age-standardized	Larynx cancer	Occupational exposure to sulfuric acid	Rate	2021	0.00410366135	0.00905057771	0.00094322376
17	Deaths	Southern Latin America	Male	Age-standardized	Larynx cancer	Occupational exposure to sulfuric acid	Rate	2021	0.08533399067	0.1588386967	0.03471928302
18	Deaths	Southern Latin America	Female	Age-standardized	Larynx cancer	Occupational exposure to sulfuric acid	Rate	2021	0.00797668893	0.01498922865	0.00306884909
19	Deaths	Australasia	Male	Age-standardized	Larynx cancer	Occupational exposure to sulfuric acid	Rate	2021	0.01726532975	0.03881031469	0.00413073244
20	Deaths	Australasia	Female	Age-standardized	Larynx cancer	Occupational exposure to sulfuric acid	Rate	2021	0.00199054557	0.00454209267	0.00044931167
21	Deaths	High-income North America	Male	Age-standardized	Larynx cancer	Occupational exposure to sulfuric acid	Rate	2021	0.02830654347999999	0.06108537512000001	0.00685271441
22	Deaths	High-income North America	Female	Age-standardized	Larynx cancer	Occupational exposure to sulfuric acid	Rate	2021	0.005313505	0.0118512559	0.00120365427
23	Deaths	Andean Latin America	Male	Age-standardized	Larynx cancer	Occupational exposure to sulfuric acid	Rate	2021	0.03794971814	0.0693189988	0.01510276838999999
24	Deaths	Andean Latin America	Female	Age-standardized	Larynx cancer	Occupational exposure to sulfuric acid	Rate	2021	0.00855037252	0.01697646625	0.0034384274
25	Deaths	Caribbean	Male	Age-standardized	Larynx cancer	Occupational exposure to sulfuric acid	Rate	2021	0.18369481525	0.34838958953	0.07803483284
26	Deaths	Caribbean	Female	Age-standardized	Larynx cancer	Occupational exposure to sulfuric acid	Rate	2021	0.01896308168	0.03559703801	0.0079408355
27	Deaths	Central Latin America	Male	Age-standardized	Larynx cancer	Occupational exposure to sulfuric acid	Rate	2021	0.06062556417000001	0.10826361929	0.02493601236
28	Deaths	Central Latin America	Female	Age-standardized	Larynx cancer	Occupational exposure to sulfuric acid	Rate	2021	0.00695041376	0.01233338302999999	0.00280049147
29	Deaths	Tropical Latin America	Male	Age-standardized	Larynx cancer	Occupational exposure to sulfuric acid	Rate	2021	0.13999351458	0.26424809735	0.05707924794
30	Deaths	Tropical Latin America	Female	Age-standardized	Larynx cancer	Occupational exposure to sulfuric acid	Rate	2021	0.01372157251	0.02569731788999999	0.00555891755999999
31	Deaths	North Africa and Middle East	Male	Age-standardized	Larynx cancer	Occupational exposure to sulfuric acid	Rate	2021	0.06464113061	0.12075861232	0.02692559902
32	Deaths	North Africa and Middle East	Female	Age-standardized	Larynx cancer	Occupational exposure to sulfuric acid	Rate	2021	0.00483461946	0.00947104022	0.00191439018999999
33	Deaths	South Asia	Male	Age-standardized	Larynx cancer	Occupational exposure to sulfuric acid	Rate	2021	0.14166075514	0.2628803741	0.05935437298999999
34	Deaths	South Asia	Female	Age-standardized	Larynx cancer	Occupational exposure to sulfuric acid	Rate	2021	0.01247650459	0.02426903992	0.00472215458
35	Deaths	Central Sub-Saharan Africa	Male	Age-standardized	Larynx cancer	Occupational exposure to sulfuric acid	Rate	2021	0.046864148	0.08967933478	0.01786327298999999
36	Deaths	Central Sub-Saharan Africa	Female	Age-standardized	Larynx cancer	Occupational exposure to sulfuric acid	Rate	2021	0.00856682975	0.01719636746999999	0.00331939609
37	Deaths	Southern Sub-Saharan Africa	Male	Age-standardized	Larynx cancer	Occupational exposure to sulfuric acid	Rate	2021	0.04019038998	0.07762340315	0.01535853523
38	Deaths	Southern Sub-Saharan Africa	Female	Age-standardized	Larynx cancer	Occupational exposure to sulfuric acid	Rate	2021	0.00545611166999999	0.01074255486	0.00203035748999999
39	Deaths	Eastern Sub-Saharan Africa	Male	Age-standardized	Larynx cancer	Occupational exposure to sulfuric acid	Rate	2021	0.06462363872	0.12677681258	0.02356000387
40	Deaths	Eastern Sub-Saharan Africa	Female	Age-standardized	Larynx cancer	Occupational exposure to sulfuric acid	Rate	2021	0.01850152418	0.03768062024	0.00713522708
41	Deaths	Western Sub-Saharan Africa	Male	Age-standardized	Larynx cancer	Occupational exposure to sulfuric acid	Rate	2021	0.0435155297	0.0835535996	0.01782099317
42	Deaths	Western Sub-Saharan Africa	Female	Age-standardized	Larynx cancer	Occupational exposure to sulfuric acid	Rate	2021	0.00185510117	0.00376971094999999	0.00069967877
