# Supplementary material for: Global, regional and national mortality burden of laryngeal cancer attributable to occupational exposure to sulfuric acid and asbestos: 1990–2021 and projections to 2040
Source: Front Public Health. 2025 Jul 18;13:1602789. doi: 10.3389/fpubh.2025.1602789 (PMC12315700; doi:10.3389/fpubh.2025.1602789)
Supplement: Supplementary file 2 [file Data_Sheet_2.zip › original data/Sulfuric acid/S5 21District-year 硫酸-数据.csv]

	measure_name	location_name	sex_name	age_name	cause_name	rei_name	metric_name	year	val	upper	lower
1	Deaths	Central Asia	Both	Age-standardized	Larynx cancer	Occupational exposure to sulfuric acid	Rate	1990	0.10228332009	0.18632200492	0.04176230952
2	Deaths	Central Asia	Both	Age-standardized	Larynx cancer	Occupational exposure to sulfuric acid	Rate	2021	0.03464389747	0.06492582258	0.01402859117
3	Deaths	Southeast Asia	Both	Age-standardized	Larynx cancer	Occupational exposure to sulfuric acid	Rate	1990	0.03683861711	0.06811485809	0.01535429546
4	Deaths	Southeast Asia	Both	Age-standardized	Larynx cancer	Occupational exposure to sulfuric acid	Rate	2021	0.03595252391	0.06681978092	0.01479247842999999
5	Deaths	East Asia	Both	Age-standardized	Larynx cancer	Occupational exposure to sulfuric acid	Rate	1990	0.05403132791	0.10521972781	0.02177602873
6	Deaths	East Asia	Both	Age-standardized	Larynx cancer	Occupational exposure to sulfuric acid	Rate	2021	0.03494983270999999	0.06737394951999999	0.0140860738
7	Deaths	Oceania	Both	Age-standardized	Larynx cancer	Occupational exposure to sulfuric acid	Rate	1990	0.00828385684	0.01674000431999999	0.00319852773999999
8	Deaths	Oceania	Both	Age-standardized	Larynx cancer	Occupational exposure to sulfuric acid	Rate	2021	0.00754110738999999	0.01451061297	0.00292709564
9	Deaths	Eastern Europe	Both	Age-standardized	Larynx cancer	Occupational exposure to sulfuric acid	Rate	1990	0.08180431854	0.17929730176	0.01966153108
10	Deaths	Eastern Europe	Both	Age-standardized	Larynx cancer	Occupational exposure to sulfuric acid	Rate	2021	0.03061130352999999	0.06825803017	0.00762483509999999
11	Deaths	Central Europe	Both	Age-standardized	Larynx cancer	Occupational exposure to sulfuric acid	Rate	1990	0.08797164778000001	0.19167448759	0.02064053311
12	Deaths	Central Europe	Both	Age-standardized	Larynx cancer	Occupational exposure to sulfuric acid	Rate	2021	0.06007457414	0.12659625411	0.01392952766
13	Deaths	High-income Asia Pacific	Both	Age-standardized	Larynx cancer	Occupational exposure to sulfuric acid	Rate	1990	0.01986827875	0.04356605711	0.00481497466
14	Deaths	High-income Asia Pacific	Both	Age-standardized	Larynx cancer	Occupational exposure to sulfuric acid	Rate	2021	0.00645245610999999	0.01408644246	0.00144851617
15	Deaths	Western Europe	Both	Age-standardized	Larynx cancer	Occupational exposure to sulfuric acid	Rate	1990	0.05746097392	0.12696198988	0.014032901
16	Deaths	Western Europe	Both	Age-standardized	Larynx cancer	Occupational exposure to sulfuric acid	Rate	2021	0.02080417424	0.04571750141	0.00488941599
17	Deaths	Southern Latin America	Both	Age-standardized	Larynx cancer	Occupational exposure to sulfuric acid	Rate	1990	0.11936172259	0.2238337121	0.04738814622
18	Deaths	Southern Latin America	Both	Age-standardized	Larynx cancer	Occupational exposure to sulfuric acid	Rate	2021	0.04394057265	0.08164982505	0.01789104583
19	Deaths	Australasia	Both	Age-standardized	Larynx cancer	Occupational exposure to sulfuric acid	Rate	1990	0.02876208714	0.06420549543000001	0.00692718937
20	Deaths	Australasia	Both	Age-standardized	Larynx cancer	Occupational exposure to sulfuric acid	Rate	2021	0.00937182389	0.02100699616	0.00224365012
21	Deaths	High-income North America	Both	Age-standardized	Larynx cancer	Occupational exposure to sulfuric acid	Rate	1990	0.0308372608	0.06843310049	0.00734442384999999
22	Deaths	High-income North America	Both	Age-standardized	Larynx cancer	Occupational exposure to sulfuric acid	Rate	2021	0.0162522931	0.03522620617	0.0039129389
23	Deaths	Andean Latin America	Both	Age-standardized	Larynx cancer	Occupational exposure to sulfuric acid	Rate	1990	0.03634262173	0.06836092767	0.01478214889
24	Deaths	Andean Latin America	Both	Age-standardized	Larynx cancer	Occupational exposure to sulfuric acid	Rate	2021	0.02268733547	0.04264367091	0.00912062879
25	Deaths	Caribbean	Both	Age-standardized	Larynx cancer	Occupational exposure to sulfuric acid	Rate	1990	0.08487039721999999	0.15946361174	0.03418253419999999
26	Deaths	Caribbean	Both	Age-standardized	Larynx cancer	Occupational exposure to sulfuric acid	Rate	2021	0.09775911635	0.1859633573	0.04183913545
27	Deaths	Central Latin America	Both	Age-standardized	Larynx cancer	Occupational exposure to sulfuric acid	Rate	1990	0.06571044872000001	0.12008742988	0.02757521031
28	Deaths	Central Latin America	Both	Age-standardized	Larynx cancer	Occupational exposure to sulfuric acid	Rate	2021	0.03183863146999999	0.0570077738	0.01301990621999999
29	Deaths	Tropical Latin America	Both	Age-standardized	Larynx cancer	Occupational exposure to sulfuric acid	Rate	1990	0.09769156375	0.17698631502	0.03979660187
30	Deaths	Tropical Latin America	Both	Age-standardized	Larynx cancer	Occupational exposure to sulfuric acid	Rate	2021	0.07247741595	0.13665943696	0.02964494564
31	Deaths	North Africa and Middle East	Both	Age-standardized	Larynx cancer	Occupational exposure to sulfuric acid	Rate	1990	0.060533956	0.11487289722	0.02482355458
32	Deaths	North Africa and Middle East	Both	Age-standardized	Larynx cancer	Occupational exposure to sulfuric acid	Rate	2021	0.03540861847	0.06607736814	0.01479013445
33	Deaths	South Asia	Both	Age-standardized	Larynx cancer	Occupational exposure to sulfuric acid	Rate	1990	0.09765649045	0.18202136247	0.03906276847999999
34	Deaths	South Asia	Both	Age-standardized	Larynx cancer	Occupational exposure to sulfuric acid	Rate	2021	0.07666863331000001	0.14121290371	0.03174153958
35	Deaths	Central Sub-Saharan Africa	Both	Age-standardized	Larynx cancer	Occupational exposure to sulfuric acid	Rate	1990	0.03908131755	0.07711638158	0.01388760827
36	Deaths	Central Sub-Saharan Africa	Both	Age-standardized	Larynx cancer	Occupational exposure to sulfuric acid	Rate	2021	0.02668079269	0.05131456823	0.0101519341
37	Deaths	Southern Sub-Saharan Africa	Both	Age-standardized	Larynx cancer	Occupational exposure to sulfuric acid	Rate	1990	0.05073823569	0.09468908923	0.02051418684
38	Deaths	Southern Sub-Saharan Africa	Both	Age-standardized	Larynx cancer	Occupational exposure to sulfuric acid	Rate	2021	0.02084226833	0.03995197957	0.00802524015
39	Deaths	Eastern Sub-Saharan Africa	Both	Age-standardized	Larynx cancer	Occupational exposure to sulfuric acid	Rate	1990	0.04692834582	0.08969962492	0.01812864374
40	Deaths	Eastern Sub-Saharan Africa	Both	Age-standardized	Larynx cancer	Occupational exposure to sulfuric acid	Rate	2021	0.04084999266	0.07872297132	0.01564511226
41	Deaths	Western Sub-Saharan Africa	Both	Age-standardized	Larynx cancer	Occupational exposure to sulfuric acid	Rate	1990	0.02626810635999999	0.05008444433	0.01058037613
42	Deaths	Western Sub-Saharan Africa	Both	Age-standardized	Larynx cancer	Occupational exposure to sulfuric acid	Rate	2021	0.02146753443	0.04112694643	0.00884640845
