# Supplementary material for: Global, regional and national mortality burden of laryngeal cancer attributable to occupational exposure to sulfuric acid and asbestos: 1990–2021 and projections to 2040
Source: Front Public Health. 2025 Jul 18;13:1602789. doi: 10.3389/fpubh.2025.1602789 (PMC12315700; doi:10.3389/fpubh.2025.1602789)
Supplement: Supplementary file 2 [file Data_Sheet_2.zip › original data/Sulfuric acid/S6 21EAPC-year 硫酸-数据.csv]

	location_name	location_id	EAPC	lower_CI	upper_CI
1	Caribbean	104	0.7124915112756147	0.5885413625719815	0.8365943974496748
2	Southeast Asia	9	-0.077139591406028	-0.1086648560050585	-0.0456043775726056
3	Oceania	21	-0.328253851386151	-0.3754503821016719	-0.2810349615982921
4	Western Sub-Saharan Africa	199	-0.6821631013682938	-0.7677055814660383	-0.5965468799956519
5	Eastern Sub-Saharan Africa	174	-0.7081534982041782	-0.8172032811295749	-0.5989838169138562
6	South Asia	159	-0.9566336361644723	-1.04546912731841	-0.8677183937912836
7	Tropical Latin America	134	-0.9879169988607939	-1.16792272977736	-0.8075834182818764
8	Central Sub-Saharan Africa	167	-1.327380422773539	-1.435819723532439	-1.218821818207561
9	Central Europe	42	-1.530788982287823	-1.65636287458224	-1.405054746092294
10	East Asia	5	-1.654760805666622	-1.751273853965285	-1.558152949334735
11	Andean Latin America	120	-1.70405902716555	-1.875198218922569	-1.532621352023866
12	North Africa and Middle East	138	-1.851321749565915	-1.930813169646539	-1.771765896546962
13	High-income North America	100	-2.414958005799261	-2.540081653785631	-2.289673718161733
14	Central Latin America	124	-2.834286760055194	-2.979626051200479	-2.688729746500795
15	Southern Sub-Saharan Africa	192	-3.052116120933535	-3.468916528660226	-2.633516058902396
16	Southern Latin America	96	-3.05715330314329	-3.150173115455523	-2.964044149571887
17	Western Europe	73	-3.340823331522624	-3.476224427337482	-3.205232298496552
18	Australasia	70	-3.622507455746293	-3.76600731809883	-3.478793612762576
19	Central Asia	32	-3.704809996138059	-3.919565685595672	-3.489574292133446
20	Eastern Europe	56	-3.853905515902867	-4.09507866848201	-3.612125882564265
21	High-income Asia Pacific	65	-4.031283309945833	-4.192065810258039	-3.870230988427004
