# Supplementary material for: Global, regional and national mortality burden of laryngeal cancer attributable to occupational exposure to sulfuric acid and asbestos: 1990–2021 and projections to 2040
Source: Front Public Health. 2025 Jul 18;13:1602789. doi: 10.3389/fpubh.2025.1602789 (PMC12315700; doi:10.3389/fpubh.2025.1602789)
Supplement: Supplementary file 2 [file Data_Sheet_2.zip › original data/Sulfuric acid/S7 SDI-21 硫酸-数据.csv]

	measure_name	location_name	sex_name	age_name	cause_name	rei_name	metric_name	year	val	upper	lower
1	Deaths	Central Asia	Both	Age-standardized	Larynx cancer	Occupational exposure to sulfuric acid	Rate	1990	0.10228332009	0.18632200492	0.04176230952
2	Deaths	Central Asia	Both	Age-standardized	Larynx cancer	Occupational exposure to sulfuric acid	Rate	1991	0.10314050799	0.18894868268	0.04158768894
3	Deaths	Central Asia	Both	Age-standardized	Larynx cancer	Occupational exposure to sulfuric acid	Rate	1992	0.10507148835	0.19473834021	0.04274429354
4	Deaths	Central Asia	Both	Age-standardized	Larynx cancer	Occupational exposure to sulfuric acid	Rate	1993	0.10420724057	0.19195054474	0.04299490175
5	Deaths	Central Asia	Both	Age-standardized	Larynx cancer	Occupational exposure to sulfuric acid	Rate	1994	0.10113034376	0.18766063149	0.04131582585999999
6	Deaths	Central Asia	Both	Age-standardized	Larynx cancer	Occupational exposure to sulfuric acid	Rate	1995	0.10335217719	0.19082698346	0.04246468271
7	Deaths	Central Asia	Both	Age-standardized	Larynx cancer	Occupational exposure to sulfuric acid	Rate	1996	0.09974868673	0.18284208698	0.04121585563
8	Deaths	Central Asia	Both	Age-standardized	Larynx cancer	Occupational exposure to sulfuric acid	Rate	1997	0.09316214101	0.17053837249	0.03861016788
9	Deaths	Central Asia	Both	Age-standardized	Larynx cancer	Occupational exposure to sulfuric acid	Rate	1998	0.08881188563	0.16117831983	0.03664853553
10	Deaths	Central Asia	Both	Age-standardized	Larynx cancer	Occupational exposure to sulfuric acid	Rate	1999	0.08438739114	0.15400942327	0.0351567641
11	Deaths	Central Asia	Both	Age-standardized	Larynx cancer	Occupational exposure to sulfuric acid	Rate	2000	0.08357064377000001	0.15245699559	0.03498349807999999
12	Deaths	Central Asia	Both	Age-standardized	Larynx cancer	Occupational exposure to sulfuric acid	Rate	2001	0.0786747524	0.14580182269	0.03282665211
13	Deaths	Central Asia	Both	Age-standardized	Larynx cancer	Occupational exposure to sulfuric acid	Rate	2002	0.0764066954	0.14197359175	0.03149079486
14	Deaths	Central Asia	Both	Age-standardized	Larynx cancer	Occupational exposure to sulfuric acid	Rate	2003	0.07435589895	0.13790855835	0.03061463802
15	Deaths	Central Asia	Both	Age-standardized	Larynx cancer	Occupational exposure to sulfuric acid	Rate	2004	0.07270186144	0.13414322718	0.02963886301
16	Deaths	Central Asia	Both	Age-standardized	Larynx cancer	Occupational exposure to sulfuric acid	Rate	2005	0.07121673115	0.13124105108	0.02883506727999999
17	Deaths	Central Asia	Both	Age-standardized	Larynx cancer	Occupational exposure to sulfuric acid	Rate	2006	0.06759529805	0.12554661716	0.02748399724
18	Deaths	Central Asia	Both	Age-standardized	Larynx cancer	Occupational exposure to sulfuric acid	Rate	2007	0.0634108812	0.11734520834	0.02555495889
19	Deaths	Central Asia	Both	Age-standardized	Larynx cancer	Occupational exposure to sulfuric acid	Rate	2008	0.06369777871	0.11845360443	0.02590862385
20	Deaths	Central Asia	Both	Age-standardized	Larynx cancer	Occupational exposure to sulfuric acid	Rate	2009	0.06201543226	0.11403467202	0.02540158979
21	Deaths	Central Asia	Both	Age-standardized	Larynx cancer	Occupational exposure to sulfuric acid	Rate	2010	0.06030157045	0.11166910261	0.02469871842
22	Deaths	Central Asia	Both	Age-standardized	Larynx cancer	Occupational exposure to sulfuric acid	Rate	2011	0.05809964526999999	0.10667703766	0.02397461846999999
23	Deaths	Central Asia	Both	Age-standardized	Larynx cancer	Occupational exposure to sulfuric acid	Rate	2012	0.05557191565	0.10187386821	0.02301622276
24	Deaths	Central Asia	Both	Age-standardized	Larynx cancer	Occupational exposure to sulfuric acid	Rate	2013	0.05094822287	0.09363446877	0.02099440604
25	Deaths	Central Asia	Both	Age-standardized	Larynx cancer	Occupational exposure to sulfuric acid	Rate	2014	0.04667425081	0.08597038712999999	0.01935237025
26	Deaths	Central Asia	Both	Age-standardized	Larynx cancer	Occupational exposure to sulfuric acid	Rate	2015	0.04397799157	0.08115513098	0.01779793795
27	Deaths	Central Asia	Both	Age-standardized	Larynx cancer	Occupational exposure to sulfuric acid	Rate	2016	0.04431279153	0.08184246235999999	0.01776125104
28	Deaths	Central Asia	Both	Age-standardized	Larynx cancer	Occupational exposure to sulfuric acid	Rate	2017	0.04142714482	0.0772946625	0.01658957347999999
29	Deaths	Central Asia	Both	Age-standardized	Larynx cancer	Occupational exposure to sulfuric acid	Rate	2018	0.03860426315	0.07198783406999999	0.01554823423
30	Deaths	Central Asia	Both	Age-standardized	Larynx cancer	Occupational exposure to sulfuric acid	Rate	2019	0.03675539239	0.06781648231	0.01488889293999999
31	Deaths	Central Asia	Both	Age-standardized	Larynx cancer	Occupational exposure to sulfuric acid	Rate	2020	0.03572023783	0.06556983357	0.01450530158
32	Deaths	Central Asia	Both	Age-standardized	Larynx cancer	Occupational exposure to sulfuric acid	Rate	2021	0.03464389747	0.06492582258	0.01402859117
33	Deaths	Southeast Asia	Both	Age-standardized	Larynx cancer	Occupational exposure to sulfuric acid	Rate	1990	0.03683861711	0.06811485809	0.01535429546
34	Deaths	Southeast Asia	Both	Age-standardized	Larynx cancer	Occupational exposure to sulfuric acid	Rate	1991	0.03689368599	0.06666220273	0.01551644815
35	Deaths	Southeast Asia	Both	Age-standardized	Larynx cancer	Occupational exposure to sulfuric acid	Rate	1992	0.03701200771	0.06782236506	0.0153422215
36	Deaths	Southeast Asia	Both	Age-standardized	Larynx cancer	Occupational exposure to sulfuric acid	Rate	1993	0.03718639122	0.06938067141	0.01525744714999999
37	Deaths	Southeast Asia	Both	Age-standardized	Larynx cancer	Occupational exposure to sulfuric acid	Rate	1994	0.03726927351	0.0690057404	0.01530789688
38	Deaths	Southeast Asia	Both	Age-standardized	Larynx cancer	Occupational exposure to sulfuric acid	Rate	1995	0.03736057576	0.0695365321	0.01539275830999999
39	Deaths	Southeast Asia	Both	Age-standardized	Larynx cancer	Occupational exposure to sulfuric acid	Rate	1996	0.03730037853	0.06970472549	0.01581321505
40	Deaths	Southeast Asia	Both	Age-standardized	Larynx cancer	Occupational exposure to sulfuric acid	Rate	1997	0.03647915952	0.06705928519	0.01535059032
41	Deaths	Southeast Asia	Both	Age-standardized	Larynx cancer	Occupational exposure to sulfuric acid	Rate	1998	0.03657864462	0.06787861561	0.015289925
42	Deaths	Southeast Asia	Both	Age-standardized	Larynx cancer	Occupational exposure to sulfuric acid	Rate	1999	0.03657187263999999	0.06789316374	0.01550892515
43	Deaths	Southeast Asia	Both	Age-standardized	Larynx cancer	Occupational exposure to sulfuric acid	Rate	2000	0.03638912799	0.06714732864999999	0.01505102019
44	Deaths	Southeast Asia	Both	Age-standardized	Larynx cancer	Occupational exposure to sulfuric acid	Rate	2001	0.03599450033	0.0656978191	0.01510328567
45	Deaths	Southeast Asia	Both	Age-standardized	Larynx cancer	Occupational exposure to sulfuric acid	Rate	2002	0.03601724545	0.06543294551	0.01521978468
46	Deaths	Southeast Asia	Both	Age-standardized	Larynx cancer	Occupational exposure to sulfuric acid	Rate	2003	0.03607251828	0.06714855183	0.01515170676999999
47	Deaths	Southeast Asia	Both	Age-standardized	Larynx cancer	Occupational exposure to sulfuric acid	Rate	2004	0.03627680315	0.06733935016	0.01519603985
48	Deaths	Southeast Asia	Both	Age-standardized	Larynx cancer	Occupational exposure to sulfuric acid	Rate	2005	0.03644596824	0.06720779331	0.01502674293
49	Deaths	Southeast Asia	Both	Age-standardized	Larynx cancer	Occupational exposure to sulfuric acid	Rate	2006	0.03633579554	0.06650489948	0.01544377132
50	Deaths	Southeast Asia	Both	Age-standardized	Larynx cancer	Occupational exposure to sulfuric acid	Rate	2007	0.03641372736999999	0.06672548403	0.01500405991
51	Deaths	Southeast Asia	Both	Age-standardized	Larynx cancer	Occupational exposure to sulfuric acid	Rate	2008	0.03656551998	0.06589354183	0.01540837339
52	Deaths	Southeast Asia	Both	Age-standardized	Larynx cancer	Occupational exposure to sulfuric acid	Rate	2009	0.0365449501	0.06741541378	0.01507673045
53	Deaths	Southeast Asia	Both	Age-standardized	Larynx cancer	Occupational exposure to sulfuric acid	Rate	2010	0.03673076416	0.06772622132	0.01521540757
54	Deaths	Southeast Asia	Both	Age-standardized	Larynx cancer	Occupational exposure to sulfuric acid	Rate	2011	0.03674395492	0.06877631433	0.01537602006
55	Deaths	Southeast Asia	Both	Age-standardized	Larynx cancer	Occupational exposure to sulfuric acid	Rate	2012	0.03646836047	0.06753203591000001	0.01516643254
56	Deaths	Southeast Asia	Both	Age-standardized	Larynx cancer	Occupational exposure to sulfuric acid	Rate	2013	0.03632404108	0.06716320306	0.01493671853
57	Deaths	Southeast Asia	Both	Age-standardized	Larynx cancer	Occupational exposure to sulfuric acid	Rate	2014	0.03635153652	0.06662063211	0.01480726491999999
58	Deaths	Southeast Asia	Both	Age-standardized	Larynx cancer	Occupational exposure to sulfuric acid	Rate	2015	0.0364135842	0.06771849848	0.01482388693
59	Deaths	Southeast Asia	Both	Age-standardized	Larynx cancer	Occupational exposure to sulfuric acid	Rate	2016	0.03627868594	0.06621478327000001	0.01511077114
60	Deaths	Southeast Asia	Both	Age-standardized	Larynx cancer	Occupational exposure to sulfuric acid	Rate	2017	0.03616031656	0.06535903589	0.01513597019
61	Deaths	Southeast Asia	Both	Age-standardized	Larynx cancer	Occupational exposure to sulfuric acid	Rate	2018	0.03614103537	0.06742982924	0.01509757254
62	Deaths	Southeast Asia	Both	Age-standardized	Larynx cancer	Occupational exposure to sulfuric acid	Rate	2019	0.0362629073	0.06627383619	0.01458800947
63	Deaths	Southeast Asia	Both	Age-standardized	Larynx cancer	Occupational exposure to sulfuric acid	Rate	2020	0.03602947639	0.06727916913	0.01486090251
64	Deaths	Southeast Asia	Both	Age-standardized	Larynx cancer	Occupational exposure to sulfuric acid	Rate	2021	0.03595252391	0.06681978092	0.01479247842999999
65	Deaths	East Asia	Both	Age-standardized	Larynx cancer	Occupational exposure to sulfuric acid	Rate	1990	0.05403132791	0.10521972781	0.02177602873
66	Deaths	East Asia	Both	Age-standardized	Larynx cancer	Occupational exposure to sulfuric acid	Rate	1991	0.05410743567	0.10069434866	0.02208600103
67	Deaths	East Asia	Both	Age-standardized	Larynx cancer	Occupational exposure to sulfuric acid	Rate	1992	0.05344991339999999	0.10058857114	0.02165847792
68	Deaths	East Asia	Both	Age-standardized	Larynx cancer	Occupational exposure to sulfuric acid	Rate	1993	0.05318165929999999	0.09885770283	0.02226429299
69	Deaths	East Asia	Both	Age-standardized	Larynx cancer	Occupational exposure to sulfuric acid	Rate	1994	0.0527386655	0.10012185648	0.02252430033
70	Deaths	East Asia	Both	Age-standardized	Larynx cancer	Occupational exposure to sulfuric acid	Rate	1995	0.05222575218	0.09953395789	0.02146071697
71	Deaths	East Asia	Both	Age-standardized	Larynx cancer	Occupational exposure to sulfuric acid	Rate	1996	0.05134497749999999	0.09741188518	0.02120108996
72	Deaths	East Asia	Both	Age-standardized	Larynx cancer	Occupational exposure to sulfuric acid	Rate	1997	0.05015728063	0.09177232568	0.02123869754
73	Deaths	East Asia	Both	Age-standardized	Larynx cancer	Occupational exposure to sulfuric acid	Rate	1998	0.04975132539	0.0909400495	0.02039818856
74	Deaths	East Asia	Both	Age-standardized	Larynx cancer	Occupational exposure to sulfuric acid	Rate	1999	0.04873754774	0.08782267208	0.02009540084
75	Deaths	East Asia	Both	Age-standardized	Larynx cancer	Occupational exposure to sulfuric acid	Rate	2000	0.04867809657999999	0.08856296277	0.01947015495
76	Deaths	East Asia	Both	Age-standardized	Larynx cancer	Occupational exposure to sulfuric acid	Rate	2001	0.04763776639999999	0.08471427068	0.01932510614
77	Deaths	East Asia	Both	Age-standardized	Larynx cancer	Occupational exposure to sulfuric acid	Rate	2002	0.04635413964	0.08559777595	0.0186138957
78	Deaths	East Asia	Both	Age-standardized	Larynx cancer	Occupational exposure to sulfuric acid	Rate	2003	0.04501183252	0.08049937244	0.01909312565
79	Deaths	East Asia	Both	Age-standardized	Larynx cancer	Occupational exposure to sulfuric acid	Rate	2004	0.04407925695	0.08053542082	0.01758906257
80	Deaths	East Asia	Both	Age-standardized	Larynx cancer	Occupational exposure to sulfuric acid	Rate	2005	0.04263989984	0.07794966698	0.01774335821
81	Deaths	East Asia	Both	Age-standardized	Larynx cancer	Occupational exposure to sulfuric acid	Rate	2006	0.04065971423	0.07394646229	0.01714034016
82	Deaths	East Asia	Both	Age-standardized	Larynx cancer	Occupational exposure to sulfuric acid	Rate	2007	0.03977452876	0.0721188395	0.01705275193
83	Deaths	East Asia	Both	Age-standardized	Larynx cancer	Occupational exposure to sulfuric acid	Rate	2008	0.03952794298	0.07279494741	0.01595751052
84	Deaths	East Asia	Both	Age-standardized	Larynx cancer	Occupational exposure to sulfuric acid	Rate	2009	0.03904689153	0.07076570877999999	0.01643965227
85	Deaths	East Asia	Both	Age-standardized	Larynx cancer	Occupational exposure to sulfuric acid	Rate	2010	0.03919470145	0.07345027475999999	0.01706203872
86	Deaths	East Asia	Both	Age-standardized	Larynx cancer	Occupational exposure to sulfuric acid	Rate	2011	0.03886465189	0.07083713039999999	0.01678311386
87	Deaths	East Asia	Both	Age-standardized	Larynx cancer	Occupational exposure to sulfuric acid	Rate	2012	0.03880009783	0.07109401015	0.01569612832
88	Deaths	East Asia	Both	Age-standardized	Larynx cancer	Occupational exposure to sulfuric acid	Rate	2013	0.03788215602	0.07096165637	0.01581013484999999
89	Deaths	East Asia	Both	Age-standardized	Larynx cancer	Occupational exposure to sulfuric acid	Rate	2014	0.03663518754	0.06824252534	0.01574953298
90	Deaths	East Asia	Both	Age-standardized	Larynx cancer	Occupational exposure to sulfuric acid	Rate	2015	0.03597424374	0.06733988418	0.01498389655
91	Deaths	East Asia	Both	Age-standardized	Larynx cancer	Occupational exposure to sulfuric acid	Rate	2016	0.03578187313	0.06711538277000001	0.01538608070999999
92	Deaths	East Asia	Both	Age-standardized	Larynx cancer	Occupational exposure to sulfuric acid	Rate	2017	0.03525205888	0.06405475951999999	0.01480158619
93	Deaths	East Asia	Both	Age-standardized	Larynx cancer	Occupational exposure to sulfuric acid	Rate	2018	0.03494984585	0.06618155509	0.01455357658999999
94	Deaths	East Asia	Both	Age-standardized	Larynx cancer	Occupational exposure to sulfuric acid	Rate	2019	0.03475577094	0.06494850741000001	0.01376790858999999
95	Deaths	East Asia	Both	Age-standardized	Larynx cancer	Occupational exposure to sulfuric acid	Rate	2020	0.03501469378	0.06862440533	0.01417040019999999
96	Deaths	East Asia	Both	Age-standardized	Larynx cancer	Occupational exposure to sulfuric acid	Rate	2021	0.03494983270999999	0.06737394951999999	0.0140860738
97	Deaths	Oceania	Both	Age-standardized	Larynx cancer	Occupational exposure to sulfuric acid	Rate	1990	0.00828385684	0.01674000431999999	0.00319852773999999
98	Deaths	Oceania	Both	Age-standardized	Larynx cancer	Occupational exposure to sulfuric acid	Rate	1991	0.00833043022	0.01682781271	0.00327104912999999
99	Deaths	Oceania	Both	Age-standardized	Larynx cancer	Occupational exposure to sulfuric acid	Rate	1992	0.0082841637	0.01694778858	0.00326464079
100	Deaths	Oceania	Both	Age-standardized	Larynx cancer	Occupational exposure to sulfuric acid	Rate	1993	0.00823581956	0.01681333834	0.00326805751999999
101	Deaths	Oceania	Both	Age-standardized	Larynx cancer	Occupational exposure to sulfuric acid	Rate	1994	0.0082051749	0.01665735163	0.00327276299
102	Deaths	Oceania	Both	Age-standardized	Larynx cancer	Occupational exposure to sulfuric acid	Rate	1995	0.00827115752	0.01655781089	0.00329849739999999
103	Deaths	Oceania	Both	Age-standardized	Larynx cancer	Occupational exposure to sulfuric acid	Rate	1996	0.00828607791	0.01634621108	0.00326179631
104	Deaths	Oceania	Both	Age-standardized	Larynx cancer	Occupational exposure to sulfuric acid	Rate	1997	0.0081930228	0.01608859781999999	0.00323121214
105	Deaths	Oceania	Both	Age-standardized	Larynx cancer	Occupational exposure to sulfuric acid	Rate	1998	0.00809659335	0.0158562921	0.00321583279
106	Deaths	Oceania	Both	Age-standardized	Larynx cancer	Occupational exposure to sulfuric acid	Rate	1999	0.00805813729	0.01575490103	0.00321301412
107	Deaths	Oceania	Both	Age-standardized	Larynx cancer	Occupational exposure to sulfuric acid	Rate	2000	0.00820166749999999	0.01588937965	0.00325851402
108	Deaths	Oceania	Both	Age-standardized	Larynx cancer	Occupational exposure to sulfuric acid	Rate	2001	0.00824863405	0.01609532614	0.00330276052
109	Deaths	Oceania	Both	Age-standardized	Larynx cancer	Occupational exposure to sulfuric acid	Rate	2002	0.00811548927	0.01564568232999999	0.00329221111
110	Deaths	Oceania	Both	Age-standardized	Larynx cancer	Occupational exposure to sulfuric acid	Rate	2003	0.00816886624	0.01552670116999999	0.00328913705
111	Deaths	Oceania	Both	Age-standardized	Larynx cancer	Occupational exposure to sulfuric acid	Rate	2004	0.00809564965999999	0.01545063982	0.00326532044
112	Deaths	Oceania	Both	Age-standardized	Larynx cancer	Occupational exposure to sulfuric acid	Rate	2005	0.00814992937	0.01546853422	0.00326449798
113	Deaths	Oceania	Both	Age-standardized	Larynx cancer	Occupational exposure to sulfuric acid	Rate	2006	0.00810135008999999	0.01531200598	0.00323565834
114	Deaths	Oceania	Both	Age-standardized	Larynx cancer	Occupational exposure to sulfuric acid	Rate	2007	0.00805956788	0.01518340077	0.00321560019
115	Deaths	Oceania	Both	Age-standardized	Larynx cancer	Occupational exposure to sulfuric acid	Rate	2008	0.00786787675	0.01489583856999999	0.00312227297999999
116	Deaths	Oceania	Both	Age-standardized	Larynx cancer	Occupational exposure to sulfuric acid	Rate	2009	0.00763157325	0.01456935734	0.00300890829
117	Deaths	Oceania	Both	Age-standardized	Larynx cancer	Occupational exposure to sulfuric acid	Rate	2010	0.00779327058	0.01484906902	0.00305567817
118	Deaths	Oceania	Both	Age-standardized	Larynx cancer	Occupational exposure to sulfuric acid	Rate	2011	0.00793074886	0.01521138379	0.00312104824
119	Deaths	Oceania	Both	Age-standardized	Larynx cancer	Occupational exposure to sulfuric acid	Rate	2012	0.00781223535999999	0.01515941245	0.00305998256
120	Deaths	Oceania	Both	Age-standardized	Larynx cancer	Occupational exposure to sulfuric acid	Rate	2013	0.00767044496	0.01503258109	0.00297931943
121	Deaths	Oceania	Both	Age-standardized	Larynx cancer	Occupational exposure to sulfuric acid	Rate	2014	0.0076399313	0.01509075243	0.0029205654
122	Deaths	Oceania	Both	Age-standardized	Larynx cancer	Occupational exposure to sulfuric acid	Rate	2015	0.00771382461	0.01505823290999999	0.00293710398
123	Deaths	Oceania	Both	Age-standardized	Larynx cancer	Occupational exposure to sulfuric acid	Rate	2016	0.00763651843	0.01458892123	0.0029329304
124	Deaths	Oceania	Both	Age-standardized	Larynx cancer	Occupational exposure to sulfuric acid	Rate	2017	0.00768114729	0.0146767869	0.00296800411
125	Deaths	Oceania	Both	Age-standardized	Larynx cancer	Occupational exposure to sulfuric acid	Rate	2018	0.0076010155	0.01470372431	0.00294426121
126	Deaths	Oceania	Both	Age-standardized	Larynx cancer	Occupational exposure to sulfuric acid	Rate	2019	0.00766746186	0.01486865084	0.00294706333999999
127	Deaths	Oceania	Both	Age-standardized	Larynx cancer	Occupational exposure to sulfuric acid	Rate	2020	0.00765328335	0.01447376261	0.0029303674
128	Deaths	Oceania	Both	Age-standardized	Larynx cancer	Occupational exposure to sulfuric acid	Rate	2021	0.00754110738999999	0.01451061297	0.00292709564
129	Deaths	Eastern Europe	Both	Age-standardized	Larynx cancer	Occupational exposure to sulfuric acid	Rate	1990	0.08180431854	0.17929730176	0.01966153108
130	Deaths	Eastern Europe	Both	Age-standardized	Larynx cancer	Occupational exposure to sulfuric acid	Rate	1991	0.0831446596	0.18256925776	0.01993956721
131	Deaths	Eastern Europe	Both	Age-standardized	Larynx cancer	Occupational exposure to sulfuric acid	Rate	1992	0.08708769101	0.19161474042	0.02081310853
132	Deaths	Eastern Europe	Both	Age-standardized	Larynx cancer	Occupational exposure to sulfuric acid	Rate	1993	0.09467517681	0.20764695273	0.02248163161999999
133	Deaths	Eastern Europe	Both	Age-standardized	Larynx cancer	Occupational exposure to sulfuric acid	Rate	1994	0.0958756542	0.21038365079	0.02265702848
134	Deaths	Eastern Europe	Both	Age-standardized	Larynx cancer	Occupational exposure to sulfuric acid	Rate	1995	0.09074195012	0.20044700603	0.02139850212
135	Deaths	Eastern Europe	Both	Age-standardized	Larynx cancer	Occupational exposure to sulfuric acid	Rate	1996	0.08478367174	0.18654424747	0.02003684651
136	Deaths	Eastern Europe	Both	Age-standardized	Larynx cancer	Occupational exposure to sulfuric acid	Rate	1997	0.07710318996	0.17050403808	0.01826728424
137	Deaths	Eastern Europe	Both	Age-standardized	Larynx cancer	Occupational exposure to sulfuric acid	Rate	1998	0.07131753387	0.15766487025	0.01687986592999999
138	Deaths	Eastern Europe	Both	Age-standardized	Larynx cancer	Occupational exposure to sulfuric acid	Rate	1999	0.07017058661	0.15490201265	0.01660959262
139	Deaths	Eastern Europe	Both	Age-standardized	Larynx cancer	Occupational exposure to sulfuric acid	Rate	2000	0.06927522007999999	0.15240272857	0.01647214785999999
140	Deaths	Eastern Europe	Both	Age-standardized	Larynx cancer	Occupational exposure to sulfuric acid	Rate	2001	0.0655554021	0.14343950036	0.01571601506
141	Deaths	Eastern Europe	Both	Age-standardized	Larynx cancer	Occupational exposure to sulfuric acid	Rate	2002	0.06250517435	0.13670779334	0.01503940661
142	Deaths	Eastern Europe	Both	Age-standardized	Larynx cancer	Occupational exposure to sulfuric acid	Rate	2003	0.05977237999999999	0.13079533104	0.01446126243999999
143	Deaths	Eastern Europe	Both	Age-standardized	Larynx cancer	Occupational exposure to sulfuric acid	Rate	2004	0.05656204405	0.12409852606	0.01373347287
144	Deaths	Eastern Europe	Both	Age-standardized	Larynx cancer	Occupational exposure to sulfuric acid	Rate	2005	0.05674127886	0.12434889877	0.01381541511
145	Deaths	Eastern Europe	Both	Age-standardized	Larynx cancer	Occupational exposure to sulfuric acid	Rate	2006	0.05121049865	0.1124350705	0.01244205624
146	Deaths	Eastern Europe	Both	Age-standardized	Larynx cancer	Occupational exposure to sulfuric acid	Rate	2007	0.04848516535	0.10626282169	0.01177690502
147	Deaths	Eastern Europe	Both	Age-standardized	Larynx cancer	Occupational exposure to sulfuric acid	Rate	2008	0.04777263381	0.1043517191	0.01156369451999999
148	Deaths	Eastern Europe	Both	Age-standardized	Larynx cancer	Occupational exposure to sulfuric acid	Rate	2009	0.04433551384	0.09740029824	0.01073334688
149	Deaths	Eastern Europe	Both	Age-standardized	Larynx cancer	Occupational exposure to sulfuric acid	Rate	2010	0.04413604512	0.09766389384	0.01059214338
150	Deaths	Eastern Europe	Both	Age-standardized	Larynx cancer	Occupational exposure to sulfuric acid	Rate	2011	0.04151691951	0.09194518564	0.00996503864
151	Deaths	Eastern Europe	Both	Age-standardized	Larynx cancer	Occupational exposure to sulfuric acid	Rate	2012	0.03968028248	0.08796693378	0.00954517037999999
152	Deaths	Eastern Europe	Both	Age-standardized	Larynx cancer	Occupational exposure to sulfuric acid	Rate	2013	0.0377822872	0.08383679127	0.00908256738
153	Deaths	Eastern Europe	Both	Age-standardized	Larynx cancer	Occupational exposure to sulfuric acid	Rate	2014	0.03701845395	0.08218708771	0.00890892358
154	Deaths	Eastern Europe	Both	Age-standardized	Larynx cancer	Occupational exposure to sulfuric acid	Rate	2015	0.03551220289	0.07849683202	0.00858213257
155	Deaths	Eastern Europe	Both	Age-standardized	Larynx cancer	Occupational exposure to sulfuric acid	Rate	2016	0.03494114247	0.07672439046	0.00844831655
156	Deaths	Eastern Europe	Both	Age-standardized	Larynx cancer	Occupational exposure to sulfuric acid	Rate	2017	0.03345130372	0.07320648281	0.00804539543
157	Deaths	Eastern Europe	Both	Age-standardized	Larynx cancer	Occupational exposure to sulfuric acid	Rate	2018	0.03334289868	0.07401055675	0.00806836784
158	Deaths	Eastern Europe	Both	Age-standardized	Larynx cancer	Occupational exposure to sulfuric acid	Rate	2019	0.03281196178	0.07295884809	0.00768319005
159	Deaths	Eastern Europe	Both	Age-standardized	Larynx cancer	Occupational exposure to sulfuric acid	Rate	2020	0.03163724763	0.06881222170000001	0.00784572995999999
160	Deaths	Eastern Europe	Both	Age-standardized	Larynx cancer	Occupational exposure to sulfuric acid	Rate	2021	0.03061130352999999	0.06825803017	0.00762483509999999
161	Deaths	Central Europe	Both	Age-standardized	Larynx cancer	Occupational exposure to sulfuric acid	Rate	1990	0.08797164778000001	0.19167448759	0.02064053311
162	Deaths	Central Europe	Both	Age-standardized	Larynx cancer	Occupational exposure to sulfuric acid	Rate	1991	0.08904529159999999	0.19309561606	0.02089940338
163	Deaths	Central Europe	Both	Age-standardized	Larynx cancer	Occupational exposure to sulfuric acid	Rate	1992	0.09140125705	0.19706597136	0.02147480567
164	Deaths	Central Europe	Both	Age-standardized	Larynx cancer	Occupational exposure to sulfuric acid	Rate	1993	0.09121439799	0.19680000045	0.02152904379
165	Deaths	Central Europe	Both	Age-standardized	Larynx cancer	Occupational exposure to sulfuric acid	Rate	1994	0.09181633211	0.19811172385	0.02170330795
166	Deaths	Central Europe	Both	Age-standardized	Larynx cancer	Occupational exposure to sulfuric acid	Rate	1995	0.09250500794	0.20108729122	0.02200199642
167	Deaths	Central Europe	Both	Age-standardized	Larynx cancer	Occupational exposure to sulfuric acid	Rate	1996	0.08952840558	0.19376444235	0.02120590391
168	Deaths	Central Europe	Both	Age-standardized	Larynx cancer	Occupational exposure to sulfuric acid	Rate	1997	0.08835315456	0.19148315812	0.02080981855
169	Deaths	Central Europe	Both	Age-standardized	Larynx cancer	Occupational exposure to sulfuric acid	Rate	1998	0.08427366171	0.18248220182	0.01978961552
170	Deaths	Central Europe	Both	Age-standardized	Larynx cancer	Occupational exposure to sulfuric acid	Rate	1999	0.08132704974999999	0.17617769314	0.01905855513
171	Deaths	Central Europe	Both	Age-standardized	Larynx cancer	Occupational exposure to sulfuric acid	Rate	2000	0.07819680086	0.16998427593	0.01837060696
172	Deaths	Central Europe	Both	Age-standardized	Larynx cancer	Occupational exposure to sulfuric acid	Rate	2001	0.0769680444	0.16738186857	0.01823530105
173	Deaths	Central Europe	Both	Age-standardized	Larynx cancer	Occupational exposure to sulfuric acid	Rate	2002	0.07589693202	0.16472721633	0.01804921198
174	Deaths	Central Europe	Both	Age-standardized	Larynx cancer	Occupational exposure to sulfuric acid	Rate	2003	0.07542645567999999	0.1635162777	0.01787624103
175	Deaths	Central Europe	Both	Age-standardized	Larynx cancer	Occupational exposure to sulfuric acid	Rate	2004	0.07508856351	0.16186250476	0.01793705393
176	Deaths	Central Europe	Both	Age-standardized	Larynx cancer	Occupational exposure to sulfuric acid	Rate	2005	0.07540057105	0.16238282037	0.01799624059
177	Deaths	Central Europe	Both	Age-standardized	Larynx cancer	Occupational exposure to sulfuric acid	Rate	2006	0.07447458427	0.15969357263	0.01781661149
178	Deaths	Central Europe	Both	Age-standardized	Larynx cancer	Occupational exposure to sulfuric acid	Rate	2007	0.0733078571	0.15806871143	0.01747339424
179	Deaths	Central Europe	Both	Age-standardized	Larynx cancer	Occupational exposure to sulfuric acid	Rate	2008	0.0709548431	0.15277458629	0.01691309028
180	Deaths	Central Europe	Both	Age-standardized	Larynx cancer	Occupational exposure to sulfuric acid	Rate	2009	0.06876406856	0.14829984511	0.01635754331
181	Deaths	Central Europe	Both	Age-standardized	Larynx cancer	Occupational exposure to sulfuric acid	Rate	2010	0.06621184735999999	0.1421919333	0.01566460131
182	Deaths	Central Europe	Both	Age-standardized	Larynx cancer	Occupational exposure to sulfuric acid	Rate	2011	0.06418169974	0.13774256283	0.01518154114
183	Deaths	Central Europe	Both	Age-standardized	Larynx cancer	Occupational exposure to sulfuric acid	Rate	2012	0.06361012799	0.13653197792	0.01504470482
184	Deaths	Central Europe	Both	Age-standardized	Larynx cancer	Occupational exposure to sulfuric acid	Rate	2013	0.06328623853000001	0.13591785018	0.01488000894999999
185	Deaths	Central Europe	Both	Age-standardized	Larynx cancer	Occupational exposure to sulfuric acid	Rate	2014	0.06333601612	0.13651957511	0.0149599962
186	Deaths	Central Europe	Both	Age-standardized	Larynx cancer	Occupational exposure to sulfuric acid	Rate	2015	0.0636610503	0.13683098233	0.01512772548999999
187	Deaths	Central Europe	Both	Age-standardized	Larynx cancer	Occupational exposure to sulfuric acid	Rate	2016	0.06334412056000001	0.13648481067	0.01503979214
188	Deaths	Central Europe	Both	Age-standardized	Larynx cancer	Occupational exposure to sulfuric acid	Rate	2017	0.0631513977	0.13569585539	0.01495695254
189	Deaths	Central Europe	Both	Age-standardized	Larynx cancer	Occupational exposure to sulfuric acid	Rate	2018	0.06246364210999999	0.13379257095	0.01480507967
190	Deaths	Central Europe	Both	Age-standardized	Larynx cancer	Occupational exposure to sulfuric acid	Rate	2019	0.06125776349	0.13043726171	0.01449532762
191	Deaths	Central Europe	Both	Age-standardized	Larynx cancer	Occupational exposure to sulfuric acid	Rate	2020	0.06036182636999999	0.12667926245	0.01422454489
192	Deaths	Central Europe	Both	Age-standardized	Larynx cancer	Occupational exposure to sulfuric acid	Rate	2021	0.06007457414	0.12659625411	0.01392952766
193	Deaths	High-income Asia Pacific	Both	Age-standardized	Larynx cancer	Occupational exposure to sulfuric acid	Rate	1990	0.01986827875	0.04356605711	0.00481497466
194	Deaths	High-income Asia Pacific	Both	Age-standardized	Larynx cancer	Occupational exposure to sulfuric acid	Rate	1991	0.01938646635	0.04255798811	0.00467985111
195	Deaths	High-income Asia Pacific	Both	Age-standardized	Larynx cancer	Occupational exposure to sulfuric acid	Rate	1992	0.01874720246999999	0.04078645397	0.00447750393
196	Deaths	High-income Asia Pacific	Both	Age-standardized	Larynx cancer	Occupational exposure to sulfuric acid	Rate	1993	0.01832401237	0.03940766312	0.00436237613
197	Deaths	High-income Asia Pacific	Both	Age-standardized	Larynx cancer	Occupational exposure to sulfuric acid	Rate	1994	0.01805432936	0.03878509935	0.00431504281
198	Deaths	High-income Asia Pacific	Both	Age-standardized	Larynx cancer	Occupational exposure to sulfuric acid	Rate	1995	0.01776755431	0.0382879489	0.00425534367
199	Deaths	High-income Asia Pacific	Both	Age-standardized	Larynx cancer	Occupational exposure to sulfuric acid	Rate	1996	0.01758654216	0.03775154546999999	0.00419632407
200	Deaths	High-income Asia Pacific	Both	Age-standardized	Larynx cancer	Occupational exposure to sulfuric acid	Rate	1997	0.01707923539	0.03676104176	0.00407424604
201	Deaths	High-income Asia Pacific	Both	Age-standardized	Larynx cancer	Occupational exposure to sulfuric acid	Rate	1998	0.01625468137	0.03472157197	0.00388220187
202	Deaths	High-income Asia Pacific	Both	Age-standardized	Larynx cancer	Occupational exposure to sulfuric acid	Rate	1999	0.01529730379	0.03281226552	0.00365250572999999
203	Deaths	High-income Asia Pacific	Both	Age-standardized	Larynx cancer	Occupational exposure to sulfuric acid	Rate	2000	0.01478957087	0.03167767206	0.00350784002
204	Deaths	High-income Asia Pacific	Both	Age-standardized	Larynx cancer	Occupational exposure to sulfuric acid	Rate	2001	0.0139621542	0.02988749097	0.00330641362
205	Deaths	High-income Asia Pacific	Both	Age-standardized	Larynx cancer	Occupational exposure to sulfuric acid	Rate	2002	0.01305676387	0.0280909022	0.00307747637
206	Deaths	High-income Asia Pacific	Both	Age-standardized	Larynx cancer	Occupational exposure to sulfuric acid	Rate	2003	0.01240129999999999	0.02652506387	0.00289868963
207	Deaths	High-income Asia Pacific	Both	Age-standardized	Larynx cancer	Occupational exposure to sulfuric acid	Rate	2004	0.01197560849	0.02563556307	0.00275514566
208	Deaths	High-income Asia Pacific	Both	Age-standardized	Larynx cancer	Occupational exposure to sulfuric acid	Rate	2005	0.01159194491	0.02489222968	0.00265316643
209	Deaths	High-income Asia Pacific	Both	Age-standardized	Larynx cancer	Occupational exposure to sulfuric acid	Rate	2006	0.01094287623	0.02354416331	0.00249276428
210	Deaths	High-income Asia Pacific	Both	Age-standardized	Larynx cancer	Occupational exposure to sulfuric acid	Rate	2007	0.01031169181	0.02219014089	0.0023444285
211	Deaths	High-income Asia Pacific	Both	Age-standardized	Larynx cancer	Occupational exposure to sulfuric acid	Rate	2008	0.00961253244999999	0.02064502986	0.00216427538
212	Deaths	High-income Asia Pacific	Both	Age-standardized	Larynx cancer	Occupational exposure to sulfuric acid	Rate	2009	0.00914059349	0.01977816969	0.00206642725
213	Deaths	High-income Asia Pacific	Both	Age-standardized	Larynx cancer	Occupational exposure to sulfuric acid	Rate	2010	0.00880427958	0.01904882096999999	0.00199070793
214	Deaths	High-income Asia Pacific	Both	Age-standardized	Larynx cancer	Occupational exposure to sulfuric acid	Rate	2011	0.00841924752	0.01820415894	0.0019109469
215	Deaths	High-income Asia Pacific	Both	Age-standardized	Larynx cancer	Occupational exposure to sulfuric acid	Rate	2012	0.00808434556	0.01746747527	0.00184038928
216	Deaths	High-income Asia Pacific	Both	Age-standardized	Larynx cancer	Occupational exposure to sulfuric acid	Rate	2013	0.00793429253	0.0171697487	0.00181201099
217	Deaths	High-income Asia Pacific	Both	Age-standardized	Larynx cancer	Occupational exposure to sulfuric acid	Rate	2014	0.00778673329999999	0.01684149407	0.00177918384
218	Deaths	High-income Asia Pacific	Both	Age-standardized	Larynx cancer	Occupational exposure to sulfuric acid	Rate	2015	0.00757449238	0.01644677253	0.00173288192999999
219	Deaths	High-income Asia Pacific	Both	Age-standardized	Larynx cancer	Occupational exposure to sulfuric acid	Rate	2016	0.00736728268	0.01609790128	0.00168167927
220	Deaths	High-income Asia Pacific	Both	Age-standardized	Larynx cancer	Occupational exposure to sulfuric acid	Rate	2017	0.00696280444	0.0151696095	0.00158910864
221	Deaths	High-income Asia Pacific	Both	Age-standardized	Larynx cancer	Occupational exposure to sulfuric acid	Rate	2018	0.00669814100999999	0.01464136285	0.00153483527
222	Deaths	High-income Asia Pacific	Both	Age-standardized	Larynx cancer	Occupational exposure to sulfuric acid	Rate	2019	0.00646561625	0.01409471429	0.00147911318
223	Deaths	High-income Asia Pacific	Both	Age-standardized	Larynx cancer	Occupational exposure to sulfuric acid	Rate	2020	0.0063635558	0.01382567088	0.0014413866
224	Deaths	High-income Asia Pacific	Both	Age-standardized	Larynx cancer	Occupational exposure to sulfuric acid	Rate	2021	0.00645245610999999	0.01408644246	0.00144851617
225	Deaths	Western Europe	Both	Age-standardized	Larynx cancer	Occupational exposure to sulfuric acid	Rate	1990	0.05746097392	0.12696198988	0.014032901
226	Deaths	Western Europe	Both	Age-standardized	Larynx cancer	Occupational exposure to sulfuric acid	Rate	1991	0.05537244933	0.12148513607	0.01354372422
227	Deaths	Western Europe	Both	Age-standardized	Larynx cancer	Occupational exposure to sulfuric acid	Rate	1992	0.05279303508	0.11487001569	0.0129442263
228	Deaths	Western Europe	Both	Age-standardized	Larynx cancer	Occupational exposure to sulfuric acid	Rate	1993	0.05084807493	0.11065277016	0.0124951355
229	Deaths	Western Europe	Both	Age-standardized	Larynx cancer	Occupational exposure to sulfuric acid	Rate	1994	0.04834947405000001	0.10542002786	0.01187095216999999
230	Deaths	Western Europe	Both	Age-standardized	Larynx cancer	Occupational exposure to sulfuric acid	Rate	1995	0.04709595403	0.10301207228	0.01152823675
231	Deaths	Western Europe	Both	Age-standardized	Larynx cancer	Occupational exposure to sulfuric acid	Rate	1996	0.04549108308	0.09996117468	0.01105847437
232	Deaths	Western Europe	Both	Age-standardized	Larynx cancer	Occupational exposure to sulfuric acid	Rate	1997	0.04371623228	0.09663109602	0.01053359642
233	Deaths	Western Europe	Both	Age-standardized	Larynx cancer	Occupational exposure to sulfuric acid	Rate	1998	0.04221924519	0.09341570983	0.01011984188
234	Deaths	Western Europe	Both	Age-standardized	Larynx cancer	Occupational exposure to sulfuric acid	Rate	1999	0.04037699053	0.08965001732000001	0.00966052275
235	Deaths	Western Europe	Both	Age-standardized	Larynx cancer	Occupational exposure to sulfuric acid	Rate	2000	0.03873233255	0.08613275932	0.00925051168
236	Deaths	Western Europe	Both	Age-standardized	Larynx cancer	Occupational exposure to sulfuric acid	Rate	2001	0.03697472752	0.08218323723	0.00883107365
237	Deaths	Western Europe	Both	Age-standardized	Larynx cancer	Occupational exposure to sulfuric acid	Rate	2002	0.03615128176	0.08032529674000001	0.00862179282
238	Deaths	Western Europe	Both	Age-standardized	Larynx cancer	Occupational exposure to sulfuric acid	Rate	2003	0.03513824488999999	0.07781040363	0.00833401545
239	Deaths	Western Europe	Both	Age-standardized	Larynx cancer	Occupational exposure to sulfuric acid	Rate	2004	0.03353559351	0.07401924317	0.00790313562999999
240	Deaths	Western Europe	Both	Age-standardized	Larynx cancer	Occupational exposure to sulfuric acid	Rate	2005	0.03208684621	0.07019722948	0.00753179807
241	Deaths	Western Europe	Both	Age-standardized	Larynx cancer	Occupational exposure to sulfuric acid	Rate	2006	0.03083956598	0.06749786864	0.00723827905
242	Deaths	Western Europe	Both	Age-standardized	Larynx cancer	Occupational exposure to sulfuric acid	Rate	2007	0.02956218784	0.06441534609	0.00693371643
243	Deaths	Western Europe	Both	Age-standardized	Larynx cancer	Occupational exposure to sulfuric acid	Rate	2008	0.02843593933999999	0.06180381349	0.00666435982999999
244	Deaths	Western Europe	Both	Age-standardized	Larynx cancer	Occupational exposure to sulfuric acid	Rate	2009	0.02724696977	0.05938261032999999	0.00639595823
245	Deaths	Western Europe	Both	Age-standardized	Larynx cancer	Occupational exposure to sulfuric acid	Rate	2010	0.02623558628	0.05702652362	0.00613683277
246	Deaths	Western Europe	Both	Age-standardized	Larynx cancer	Occupational exposure to sulfuric acid	Rate	2011	0.02615996215999999	0.05716649749999999	0.00611037273
247	Deaths	Western Europe	Both	Age-standardized	Larynx cancer	Occupational exposure to sulfuric acid	Rate	2012	0.02536657539	0.05556531403	0.00591800296
248	Deaths	Western Europe	Both	Age-standardized	Larynx cancer	Occupational exposure to sulfuric acid	Rate	2013	0.02462373598	0.05379476197999999	0.00573030186
249	Deaths	Western Europe	Both	Age-standardized	Larynx cancer	Occupational exposure to sulfuric acid	Rate	2014	0.02359585313	0.05140050302	0.00548217114999999
250	Deaths	Western Europe	Both	Age-standardized	Larynx cancer	Occupational exposure to sulfuric acid	Rate	2015	0.02305392313999999	0.05016565884	0.00532806008999999
251	Deaths	Western Europe	Both	Age-standardized	Larynx cancer	Occupational exposure to sulfuric acid	Rate	2016	0.02297087700999999	0.05004376940000001	0.00531468156
252	Deaths	Western Europe	Both	Age-standardized	Larynx cancer	Occupational exposure to sulfuric acid	Rate	2017	0.02265813156	0.04948550366	0.00525305365
253	Deaths	Western Europe	Both	Age-standardized	Larynx cancer	Occupational exposure to sulfuric acid	Rate	2018	0.0222072937	0.04844859091	0.00515421301999999
254	Deaths	Western Europe	Both	Age-standardized	Larynx cancer	Occupational exposure to sulfuric acid	Rate	2019	0.02178652804	0.0477448959	0.00506309429
255	Deaths	Western Europe	Both	Age-standardized	Larynx cancer	Occupational exposure to sulfuric acid	Rate	2020	0.02080354018	0.04573247464	0.00485020437
256	Deaths	Western Europe	Both	Age-standardized	Larynx cancer	Occupational exposure to sulfuric acid	Rate	2021	0.02080417424	0.04571750141	0.00488941599
257	Deaths	Southern Latin America	Both	Age-standardized	Larynx cancer	Occupational exposure to sulfuric acid	Rate	1990	0.11936172259	0.2238337121	0.04738814622
258	Deaths	Southern Latin America	Both	Age-standardized	Larynx cancer	Occupational exposure to sulfuric acid	Rate	1991	0.11548490786	0.21706744074	0.04648495748
259	Deaths	Southern Latin America	Both	Age-standardized	Larynx cancer	Occupational exposure to sulfuric acid	Rate	1992	0.11322758778	0.21357498605	0.04596541035
260	Deaths	Southern Latin America	Both	Age-standardized	Larynx cancer	Occupational exposure to sulfuric acid	Rate	1993	0.10810177802	0.20435347906	0.04389031381
261	Deaths	Southern Latin America	Both	Age-standardized	Larynx cancer	Occupational exposure to sulfuric acid	Rate	1994	0.1064917144	0.19830318843	0.04312778513
262	Deaths	Southern Latin America	Both	Age-standardized	Larynx cancer	Occupational exposure to sulfuric acid	Rate	1995	0.10129653157	0.18854281144	0.04087631027
263	Deaths	Southern Latin America	Both	Age-standardized	Larynx cancer	Occupational exposure to sulfuric acid	Rate	1996	0.09998632293	0.18409367435	0.04019666767
264	Deaths	Southern Latin America	Both	Age-standardized	Larynx cancer	Occupational exposure to sulfuric acid	Rate	1997	0.09627896283	0.17614514564	0.03891309715
265	Deaths	Southern Latin America	Both	Age-standardized	Larynx cancer	Occupational exposure to sulfuric acid	Rate	1998	0.09215648654	0.16762086973	0.03732650989
266	Deaths	Southern Latin America	Both	Age-standardized	Larynx cancer	Occupational exposure to sulfuric acid	Rate	1999	0.08875986313999999	0.16308204474	0.03575507813
267	Deaths	Southern Latin America	Both	Age-standardized	Larynx cancer	Occupational exposure to sulfuric acid	Rate	2000	0.08335757363	0.15435748007	0.03350052162
268	Deaths	Southern Latin America	Both	Age-standardized	Larynx cancer	Occupational exposure to sulfuric acid	Rate	2001	0.0831752291	0.15480860011	0.03344708396
269	Deaths	Southern Latin America	Both	Age-standardized	Larynx cancer	Occupational exposure to sulfuric acid	Rate	2002	0.08335702309	0.15479944473	0.03365009823
270	Deaths	Southern Latin America	Both	Age-standardized	Larynx cancer	Occupational exposure to sulfuric acid	Rate	2003	0.08203809047999999	0.1496323387	0.03307058679
271	Deaths	Southern Latin America	Both	Age-standardized	Larynx cancer	Occupational exposure to sulfuric acid	Rate	2004	0.08087536968	0.14631887843	0.03248488202
272	Deaths	Southern Latin America	Both	Age-standardized	Larynx cancer	Occupational exposure to sulfuric acid	Rate	2005	0.07812826277	0.14212746691	0.03148151762
273	Deaths	Southern Latin America	Both	Age-standardized	Larynx cancer	Occupational exposure to sulfuric acid	Rate	2006	0.07484930631	0.13711101535	0.03048755586
274	Deaths	Southern Latin America	Both	Age-standardized	Larynx cancer	Occupational exposure to sulfuric acid	Rate	2007	0.07451021751999999	0.13587038704	0.03067257066999999
275	Deaths	Southern Latin America	Both	Age-standardized	Larynx cancer	Occupational exposure to sulfuric acid	Rate	2008	0.07219548652	0.13077686577	0.02983014221
276	Deaths	Southern Latin America	Both	Age-standardized	Larynx cancer	Occupational exposure to sulfuric acid	Rate	2009	0.06850726151	0.1239881747	0.02824227063
277	Deaths	Southern Latin America	Both	Age-standardized	Larynx cancer	Occupational exposure to sulfuric acid	Rate	2010	0.06569594752999999	0.11911051477	0.02691042365
278	Deaths	Southern Latin America	Both	Age-standardized	Larynx cancer	Occupational exposure to sulfuric acid	Rate	2011	0.06199805435	0.11381220896	0.02529380284999999
279	Deaths	Southern Latin America	Both	Age-standardized	Larynx cancer	Occupational exposure to sulfuric acid	Rate	2012	0.06069303241	0.11237543421	0.02468485599
280	Deaths	Southern Latin America	Both	Age-standardized	Larynx cancer	Occupational exposure to sulfuric acid	Rate	2013	0.05937303502	0.11005454862	0.02417174807
281	Deaths	Southern Latin America	Both	Age-standardized	Larynx cancer	Occupational exposure to sulfuric acid	Rate	2014	0.05724952212999999	0.10633056995	0.02331968932
282	Deaths	Southern Latin America	Both	Age-standardized	Larynx cancer	Occupational exposure to sulfuric acid	Rate	2015	0.05419290329	0.10120529977	0.02205480554
283	Deaths	Southern Latin America	Both	Age-standardized	Larynx cancer	Occupational exposure to sulfuric acid	Rate	2016	0.05363208396	0.0999298387	0.02191967328
284	Deaths	Southern Latin America	Both	Age-standardized	Larynx cancer	Occupational exposure to sulfuric acid	Rate	2017	0.05147871042	0.09617261983	0.0212416602
285	Deaths	Southern Latin America	Both	Age-standardized	Larynx cancer	Occupational exposure to sulfuric acid	Rate	2018	0.04945908969	0.09234560289	0.02044900552
286	Deaths	Southern Latin America	Both	Age-standardized	Larynx cancer	Occupational exposure to sulfuric acid	Rate	2019	0.04830844808	0.09019658617	0.01998061081
287	Deaths	Southern Latin America	Both	Age-standardized	Larynx cancer	Occupational exposure to sulfuric acid	Rate	2020	0.04693370000999999	0.08738416537	0.01915545711
288	Deaths	Southern Latin America	Both	Age-standardized	Larynx cancer	Occupational exposure to sulfuric acid	Rate	2021	0.04394057265	0.08164982505	0.01789104583
289	Deaths	Australasia	Both	Age-standardized	Larynx cancer	Occupational exposure to sulfuric acid	Rate	1990	0.02876208714	0.06420549543000001	0.00692718937
290	Deaths	Australasia	Both	Age-standardized	Larynx cancer	Occupational exposure to sulfuric acid	Rate	1991	0.02750287682	0.06199683213	0.00665280861
291	Deaths	Australasia	Both	Age-standardized	Larynx cancer	Occupational exposure to sulfuric acid	Rate	1992	0.02681954923	0.06073277657999999	0.00649957680999999
292	Deaths	Australasia	Both	Age-standardized	Larynx cancer	Occupational exposure to sulfuric acid	Rate	1993	0.02536472986	0.05799151522	0.00618958121999999
293	Deaths	Australasia	Both	Age-standardized	Larynx cancer	Occupational exposure to sulfuric acid	Rate	1994	0.02367505788	0.05388137128	0.00580972282
294	Deaths	Australasia	Both	Age-standardized	Larynx cancer	Occupational exposure to sulfuric acid	Rate	1995	0.02264043448	0.05148929107	0.00563418744
295	Deaths	Australasia	Both	Age-standardized	Larynx cancer	Occupational exposure to sulfuric acid	Rate	1996	0.02168683156	0.04900668982	0.00539660004
296	Deaths	Australasia	Both	Age-standardized	Larynx cancer	Occupational exposure to sulfuric acid	Rate	1997	0.02092531518	0.04636688184	0.00525692182
297	Deaths	Australasia	Both	Age-standardized	Larynx cancer	Occupational exposure to sulfuric acid	Rate	1998	0.01926180339	0.04211234989	0.0048449563
298	Deaths	Australasia	Both	Age-standardized	Larynx cancer	Occupational exposure to sulfuric acid	Rate	1999	0.01877368054999999	0.04073256249	0.00470389395
299	Deaths	Australasia	Both	Age-standardized	Larynx cancer	Occupational exposure to sulfuric acid	Rate	2000	0.01824715394	0.03975533431	0.00457970997
300	Deaths	Australasia	Both	Age-standardized	Larynx cancer	Occupational exposure to sulfuric acid	Rate	2001	0.01749524883999999	0.03841552553	0.00434829822999999
301	Deaths	Australasia	Both	Age-standardized	Larynx cancer	Occupational exposure to sulfuric acid	Rate	2002	0.01667721724	0.03664839518	0.00410437068
302	Deaths	Australasia	Both	Age-standardized	Larynx cancer	Occupational exposure to sulfuric acid	Rate	2003	0.01623453983	0.03613626302	0.00396349779
303	Deaths	Australasia	Both	Age-standardized	Larynx cancer	Occupational exposure to sulfuric acid	Rate	2004	0.01543142327	0.03414413768	0.00373093459999999
304	Deaths	Australasia	Both	Age-standardized	Larynx cancer	Occupational exposure to sulfuric acid	Rate	2005	0.01477802854999999	0.0325213714	0.00358161521
305	Deaths	Australasia	Both	Age-standardized	Larynx cancer	Occupational exposure to sulfuric acid	Rate	2006	0.01415460557999999	0.03105133448	0.00343974593
306	Deaths	Australasia	Both	Age-standardized	Larynx cancer	Occupational exposure to sulfuric acid	Rate	2007	0.01413643132	0.03073863524	0.00337559819
307	Deaths	Australasia	Both	Age-standardized	Larynx cancer	Occupational exposure to sulfuric acid	Rate	2008	0.01398927857	0.03034812437	0.00333194573
308	Deaths	Australasia	Both	Age-standardized	Larynx cancer	Occupational exposure to sulfuric acid	Rate	2009	0.01374919364	0.03007588681	0.00327870826
309	Deaths	Australasia	Both	Age-standardized	Larynx cancer	Occupational exposure to sulfuric acid	Rate	2010	0.01350638834	0.02994217988	0.00324445565
310	Deaths	Australasia	Both	Age-standardized	Larynx cancer	Occupational exposure to sulfuric acid	Rate	2011	0.0123236466	0.02719154778	0.00297440571
311	Deaths	Australasia	Both	Age-standardized	Larynx cancer	Occupational exposure to sulfuric acid	Rate	2012	0.01207797588	0.0265001221	0.00290197775
312	Deaths	Australasia	Both	Age-standardized	Larynx cancer	Occupational exposure to sulfuric acid	Rate	2013	0.01180734692999999	0.02614530788	0.00285362856
313	Deaths	Australasia	Both	Age-standardized	Larynx cancer	Occupational exposure to sulfuric acid	Rate	2014	0.01149127948999999	0.02527312724	0.00278018546
314	Deaths	Australasia	Both	Age-standardized	Larynx cancer	Occupational exposure to sulfuric acid	Rate	2015	0.01084901286999999	0.02375307756	0.00261880022999999
315	Deaths	Australasia	Both	Age-standardized	Larynx cancer	Occupational exposure to sulfuric acid	Rate	2016	0.01037040724	0.02280393033	0.00248796006
316	Deaths	Australasia	Both	Age-standardized	Larynx cancer	Occupational exposure to sulfuric acid	Rate	2017	0.00971816338	0.02136971641	0.00233921992
317	Deaths	Australasia	Both	Age-standardized	Larynx cancer	Occupational exposure to sulfuric acid	Rate	2018	0.00937201587999999	0.02058676214	0.00222944183999999
318	Deaths	Australasia	Both	Age-standardized	Larynx cancer	Occupational exposure to sulfuric acid	Rate	2019	0.00967343046	0.02131261881	0.00230080558999999
319	Deaths	Australasia	Both	Age-standardized	Larynx cancer	Occupational exposure to sulfuric acid	Rate	2020	0.00919338709	0.02059505926	0.00219846937
320	Deaths	Australasia	Both	Age-standardized	Larynx cancer	Occupational exposure to sulfuric acid	Rate	2021	0.00937182389	0.02100699616	0.00224365012
321	Deaths	High-income North America	Both	Age-standardized	Larynx cancer	Occupational exposure to sulfuric acid	Rate	1990	0.0308372608	0.06843310049	0.00734442384999999
322	Deaths	High-income North America	Both	Age-standardized	Larynx cancer	Occupational exposure to sulfuric acid	Rate	1991	0.03106956406	0.06889317475	0.00737826879
323	Deaths	High-income North America	Both	Age-standardized	Larynx cancer	Occupational exposure to sulfuric acid	Rate	1992	0.03040770318	0.06719836771	0.0072088613
324	Deaths	High-income North America	Both	Age-standardized	Larynx cancer	Occupational exposure to sulfuric acid	Rate	1993	0.03014625766	0.06644166644	0.00712806082
325	Deaths	High-income North America	Both	Age-standardized	Larynx cancer	Occupational exposure to sulfuric acid	Rate	1994	0.02976993575999999	0.06543789895999999	0.00700770906
326	Deaths	High-income North America	Both	Age-standardized	Larynx cancer	Occupational exposure to sulfuric acid	Rate	1995	0.02950783593999999	0.06453115186	0.00696073236
327	Deaths	High-income North America	Both	Age-standardized	Larynx cancer	Occupational exposure to sulfuric acid	Rate	1996	0.02890967578	0.06293075595	0.00682701154
328	Deaths	High-income North America	Both	Age-standardized	Larynx cancer	Occupational exposure to sulfuric acid	Rate	1997	0.02759513158	0.0599405958	0.00651929909
329	Deaths	High-income North America	Both	Age-standardized	Larynx cancer	Occupational exposure to sulfuric acid	Rate	1998	0.02697658889	0.05837230931	0.00639541031
330	Deaths	High-income North America	Both	Age-standardized	Larynx cancer	Occupational exposure to sulfuric acid	Rate	1999	0.02651482121	0.0574024903	0.00629786372
331	Deaths	High-income North America	Both	Age-standardized	Larynx cancer	Occupational exposure to sulfuric acid	Rate	2000	0.0258305542	0.05593760383	0.00617066189
332	Deaths	High-income North America	Both	Age-standardized	Larynx cancer	Occupational exposure to sulfuric acid	Rate	2001	0.02519243938999999	0.05476600402999999	0.00604480029
333	Deaths	High-income North America	Both	Age-standardized	Larynx cancer	Occupational exposure to sulfuric acid	Rate	2002	0.02449178639	0.05366325772	0.00588613974
334	Deaths	High-income North America	Both	Age-standardized	Larynx cancer	Occupational exposure to sulfuric acid	Rate	2003	0.02414027034	0.05306736541	0.00579929013
335	Deaths	High-income North America	Both	Age-standardized	Larynx cancer	Occupational exposure to sulfuric acid	Rate	2004	0.02318742116	0.05108382491	0.00560240759
336	Deaths	High-income North America	Both	Age-standardized	Larynx cancer	Occupational exposure to sulfuric acid	Rate	2005	0.02251336439	0.04958042259	0.00543464829
337	Deaths	High-income North America	Both	Age-standardized	Larynx cancer	Occupational exposure to sulfuric acid	Rate	2006	0.02214021723	0.04886994554999999	0.00533988237
338	Deaths	High-income North America	Both	Age-standardized	Larynx cancer	Occupational exposure to sulfuric acid	Rate	2007	0.02101122527	0.04658076876	0.00506829702
339	Deaths	High-income North America	Both	Age-standardized	Larynx cancer	Occupational exposure to sulfuric acid	Rate	2008	0.02046999945	0.04542944829	0.00491510047
340	Deaths	High-income North America	Both	Age-standardized	Larynx cancer	Occupational exposure to sulfuric acid	Rate	2009	0.01949001934	0.04327755774	0.00466164742
341	Deaths	High-income North America	Both	Age-standardized	Larynx cancer	Occupational exposure to sulfuric acid	Rate	2010	0.01858441623	0.04113172887	0.00446484336
342	Deaths	High-income North America	Both	Age-standardized	Larynx cancer	Occupational exposure to sulfuric acid	Rate	2011	0.01834471293	0.04073148605	0.0043982576
343	Deaths	High-income North America	Both	Age-standardized	Larynx cancer	Occupational exposure to sulfuric acid	Rate	2012	0.01783393571	0.03957310441	0.00427872515
344	Deaths	High-income North America	Both	Age-standardized	Larynx cancer	Occupational exposure to sulfuric acid	Rate	2013	0.01755533425	0.03904155487	0.00423893671
345	Deaths	High-income North America	Both	Age-standardized	Larynx cancer	Occupational exposure to sulfuric acid	Rate	2014	0.01748311852	0.03913858599999999	0.0042358623
346	Deaths	High-income North America	Both	Age-standardized	Larynx cancer	Occupational exposure to sulfuric acid	Rate	2015	0.01701914802	0.03804365319	0.00414053541
347	Deaths	High-income North America	Both	Age-standardized	Larynx cancer	Occupational exposure to sulfuric acid	Rate	2016	0.01730999639	0.03851700133999999	0.00419982096999999
348	Deaths	High-income North America	Both	Age-standardized	Larynx cancer	Occupational exposure to sulfuric acid	Rate	2017	0.01682210906	0.03727140526	0.00408095506
349	Deaths	High-income North America	Both	Age-standardized	Larynx cancer	Occupational exposure to sulfuric acid	Rate	2018	0.01667349968	0.03669282845	0.00403110355
350	Deaths	High-income North America	Both	Age-standardized	Larynx cancer	Occupational exposure to sulfuric acid	Rate	2019	0.01636394071	0.03582216457	0.00395375956
351	Deaths	High-income North America	Both	Age-standardized	Larynx cancer	Occupational exposure to sulfuric acid	Rate	2020	0.01614001033	0.03516989628	0.00388413089
352	Deaths	High-income North America	Both	Age-standardized	Larynx cancer	Occupational exposure to sulfuric acid	Rate	2021	0.0162522931	0.03522620617	0.0039129389
353	Deaths	Andean Latin America	Both	Age-standardized	Larynx cancer	Occupational exposure to sulfuric acid	Rate	1990	0.03634262173	0.06836092767	0.01478214889
354	Deaths	Andean Latin America	Both	Age-standardized	Larynx cancer	Occupational exposure to sulfuric acid	Rate	1991	0.03496238682	0.06809632749	0.01440551971
355	Deaths	Andean Latin America	Both	Age-standardized	Larynx cancer	Occupational exposure to sulfuric acid	Rate	1992	0.03540762585	0.06810801362	0.01476040237999999
356	Deaths	Andean Latin America	Both	Age-standardized	Larynx cancer	Occupational exposure to sulfuric acid	Rate	1993	0.03525486717999999	0.06602395725	0.01471335205
357	Deaths	Andean Latin America	Both	Age-standardized	Larynx cancer	Occupational exposure to sulfuric acid	Rate	1994	0.03461146994	0.06479869196	0.01442185004
358	Deaths	Andean Latin America	Both	Age-standardized	Larynx cancer	Occupational exposure to sulfuric acid	Rate	1995	0.03364655744	0.06195638381	0.01369597903999999
359	Deaths	Andean Latin America	Both	Age-standardized	Larynx cancer	Occupational exposure to sulfuric acid	Rate	1996	0.03351230076	0.06298671764000001	0.01357598052
360	Deaths	Andean Latin America	Both	Age-standardized	Larynx cancer	Occupational exposure to sulfuric acid	Rate	1997	0.03310023775	0.06276536254000001	0.01357382043
361	Deaths	Andean Latin America	Both	Age-standardized	Larynx cancer	Occupational exposure to sulfuric acid	Rate	1998	0.03316367772	0.06287604112	0.01359991062
362	Deaths	Andean Latin America	Both	Age-standardized	Larynx cancer	Occupational exposure to sulfuric acid	Rate	1999	0.03085252562	0.05884668227999999	0.01266299263999999
363	Deaths	Andean Latin America	Both	Age-standardized	Larynx cancer	Occupational exposure to sulfuric acid	Rate	2000	0.03004603745	0.05711321513	0.01238567838
364	Deaths	Andean Latin America	Both	Age-standardized	Larynx cancer	Occupational exposure to sulfuric acid	Rate	2001	0.02908561916	0.05425260953999999	0.01203541281
365	Deaths	Andean Latin America	Both	Age-standardized	Larynx cancer	Occupational exposure to sulfuric acid	Rate	2002	0.02874246429	0.05282748075	0.01179225883
366	Deaths	Andean Latin America	Both	Age-standardized	Larynx cancer	Occupational exposure to sulfuric acid	Rate	2003	0.0282925842	0.05149490409	0.01164152311
367	Deaths	Andean Latin America	Both	Age-standardized	Larynx cancer	Occupational exposure to sulfuric acid	Rate	2004	0.02747980543	0.05007563633	0.0111185935
368	Deaths	Andean Latin America	Both	Age-standardized	Larynx cancer	Occupational exposure to sulfuric acid	Rate	2005	0.02609601431	0.04734332459	0.01065990606999999
369	Deaths	Andean Latin America	Both	Age-standardized	Larynx cancer	Occupational exposure to sulfuric acid	Rate	2006	0.02517242155	0.04613619612	0.01073113143
370	Deaths	Andean Latin America	Both	Age-standardized	Larynx cancer	Occupational exposure to sulfuric acid	Rate	2007	0.0249555323	0.04530555312	0.01011785439
371	Deaths	Andean Latin America	Both	Age-standardized	Larynx cancer	Occupational exposure to sulfuric acid	Rate	2008	0.02448220767	0.04407737398	0.00993478575
372	Deaths	Andean Latin America	Both	Age-standardized	Larynx cancer	Occupational exposure to sulfuric acid	Rate	2009	0.02547042058	0.04558850322	0.01064312315
373	Deaths	Andean Latin America	Both	Age-standardized	Larynx cancer	Occupational exposure to sulfuric acid	Rate	2010	0.02595237071999999	0.04619193107	0.0106488616
374	Deaths	Andean Latin America	Both	Age-standardized	Larynx cancer	Occupational exposure to sulfuric acid	Rate	2011	0.02508220872999999	0.04479680834	0.01030392394
375	Deaths	Andean Latin America	Both	Age-standardized	Larynx cancer	Occupational exposure to sulfuric acid	Rate	2012	0.02432683737	0.04382733358999999	0.00977474529
376	Deaths	Andean Latin America	Both	Age-standardized	Larynx cancer	Occupational exposure to sulfuric acid	Rate	2013	0.02322199029	0.04219029888	0.00960526173
377	Deaths	Andean Latin America	Both	Age-standardized	Larynx cancer	Occupational exposure to sulfuric acid	Rate	2014	0.02267246649	0.04174510585	0.00955029279
378	Deaths	Andean Latin America	Both	Age-standardized	Larynx cancer	Occupational exposure to sulfuric acid	Rate	2015	0.02205981836	0.04096060314	0.00923588846
379	Deaths	Andean Latin America	Both	Age-standardized	Larynx cancer	Occupational exposure to sulfuric acid	Rate	2016	0.02245281252	0.04188924228	0.00933614129
380	Deaths	Andean Latin America	Both	Age-standardized	Larynx cancer	Occupational exposure to sulfuric acid	Rate	2017	0.0227939669	0.04246874445	0.00935169198
381	Deaths	Andean Latin America	Both	Age-standardized	Larynx cancer	Occupational exposure to sulfuric acid	Rate	2018	0.02343385434	0.04366156354	0.00974718097999999
382	Deaths	Andean Latin America	Both	Age-standardized	Larynx cancer	Occupational exposure to sulfuric acid	Rate	2019	0.02356432059	0.04470129706	0.00981123368999999
383	Deaths	Andean Latin America	Both	Age-standardized	Larynx cancer	Occupational exposure to sulfuric acid	Rate	2020	0.02300099416	0.04349468119999999	0.00953003417
384	Deaths	Andean Latin America	Both	Age-standardized	Larynx cancer	Occupational exposure to sulfuric acid	Rate	2021	0.02268733547	0.04264367091	0.00912062879
385	Deaths	Caribbean	Both	Age-standardized	Larynx cancer	Occupational exposure to sulfuric acid	Rate	1990	0.08487039721999999	0.15946361174	0.03418253419999999
386	Deaths	Caribbean	Both	Age-standardized	Larynx cancer	Occupational exposure to sulfuric acid	Rate	1991	0.08335633401	0.15749562873	0.03395246288
387	Deaths	Caribbean	Both	Age-standardized	Larynx cancer	Occupational exposure to sulfuric acid	Rate	1992	0.08388111092	0.15766950594	0.03416724124
388	Deaths	Caribbean	Both	Age-standardized	Larynx cancer	Occupational exposure to sulfuric acid	Rate	1993	0.08387392861	0.15705412473	0.03429897242
389	Deaths	Caribbean	Both	Age-standardized	Larynx cancer	Occupational exposure to sulfuric acid	Rate	1994	0.08708923304999999	0.16093061309	0.03584498958
390	Deaths	Caribbean	Both	Age-standardized	Larynx cancer	Occupational exposure to sulfuric acid	Rate	1995	0.08816141579999999	0.16122209558	0.03665792392
391	Deaths	Caribbean	Both	Age-standardized	Larynx cancer	Occupational exposure to sulfuric acid	Rate	1996	0.08674712386	0.15658577569	0.03598397844999999
392	Deaths	Caribbean	Both	Age-standardized	Larynx cancer	Occupational exposure to sulfuric acid	Rate	1997	0.08660505021	0.15588712664	0.03568213611
393	Deaths	Caribbean	Both	Age-standardized	Larynx cancer	Occupational exposure to sulfuric acid	Rate	1998	0.08902050633	0.15991168752	0.0368053124
394	Deaths	Caribbean	Both	Age-standardized	Larynx cancer	Occupational exposure to sulfuric acid	Rate	1999	0.09253415328	0.16617668784	0.03873350889
395	Deaths	Caribbean	Both	Age-standardized	Larynx cancer	Occupational exposure to sulfuric acid	Rate	2000	0.08896683415000001	0.15822834897	0.03701704546
396	Deaths	Caribbean	Both	Age-standardized	Larynx cancer	Occupational exposure to sulfuric acid	Rate	2001	0.0871451759	0.15469536343	0.03667741023
397	Deaths	Caribbean	Both	Age-standardized	Larynx cancer	Occupational exposure to sulfuric acid	Rate	2002	0.08502650144	0.14971297722	0.03559638708
398	Deaths	Caribbean	Both	Age-standardized	Larynx cancer	Occupational exposure to sulfuric acid	Rate	2003	0.08760625519	0.15484955188	0.03701376194
399	Deaths	Caribbean	Both	Age-standardized	Larynx cancer	Occupational exposure to sulfuric acid	Rate	2004	0.09025645059	0.16205704045	0.03772952909
400	Deaths	Caribbean	Both	Age-standardized	Larynx cancer	Occupational exposure to sulfuric acid	Rate	2005	0.09248749759	0.16764705384	0.03847442509
401	Deaths	Caribbean	Both	Age-standardized	Larynx cancer	Occupational exposure to sulfuric acid	Rate	2006	0.09410980314	0.16974286177	0.03895256891
402	Deaths	Caribbean	Both	Age-standardized	Larynx cancer	Occupational exposure to sulfuric acid	Rate	2007	0.09550183314	0.16913083251	0.039600347
403	Deaths	Caribbean	Both	Age-standardized	Larynx cancer	Occupational exposure to sulfuric acid	Rate	2008	0.09105751778	0.16237147388	0.0375865446
404	Deaths	Caribbean	Both	Age-standardized	Larynx cancer	Occupational exposure to sulfuric acid	Rate	2009	0.0943759586	0.16894678417	0.03912898977
405	Deaths	Caribbean	Both	Age-standardized	Larynx cancer	Occupational exposure to sulfuric acid	Rate	2010	0.09652927682	0.17475644237	0.03956711267
406	Deaths	Caribbean	Both	Age-standardized	Larynx cancer	Occupational exposure to sulfuric acid	Rate	2011	0.09519349057	0.17649504676	0.03922558578
407	Deaths	Caribbean	Both	Age-standardized	Larynx cancer	Occupational exposure to sulfuric acid	Rate	2012	0.10260131498	0.18900606606	0.04205080718
408	Deaths	Caribbean	Both	Age-standardized	Larynx cancer	Occupational exposure to sulfuric acid	Rate	2013	0.10465351911	0.19341079201	0.04254120285
409	Deaths	Caribbean	Both	Age-standardized	Larynx cancer	Occupational exposure to sulfuric acid	Rate	2014	0.10337509874	0.18897496363	0.04232310519
410	Deaths	Caribbean	Both	Age-standardized	Larynx cancer	Occupational exposure to sulfuric acid	Rate	2015	0.10485476631	0.19148085947	0.04346093244999999
411	Deaths	Caribbean	Both	Age-standardized	Larynx cancer	Occupational exposure to sulfuric acid	Rate	2016	0.10207807328	0.18608680393	0.04276743941
412	Deaths	Caribbean	Both	Age-standardized	Larynx cancer	Occupational exposure to sulfuric acid	Rate	2017	0.10046528539	0.18373450998	0.04228703308
413	Deaths	Caribbean	Both	Age-standardized	Larynx cancer	Occupational exposure to sulfuric acid	Rate	2018	0.09969415394	0.18092580814	0.0417104632
414	Deaths	Caribbean	Both	Age-standardized	Larynx cancer	Occupational exposure to sulfuric acid	Rate	2019	0.10128306169	0.18451757346	0.04173214039
415	Deaths	Caribbean	Both	Age-standardized	Larynx cancer	Occupational exposure to sulfuric acid	Rate	2020	0.10049863066	0.18431597662	0.04229646496999999
416	Deaths	Caribbean	Both	Age-standardized	Larynx cancer	Occupational exposure to sulfuric acid	Rate	2021	0.09775911635	0.1859633573	0.04183913545
417	Deaths	Central Latin America	Both	Age-standardized	Larynx cancer	Occupational exposure to sulfuric acid	Rate	1990	0.06571044872000001	0.12008742988	0.02757521031
418	Deaths	Central Latin America	Both	Age-standardized	Larynx cancer	Occupational exposure to sulfuric acid	Rate	1991	0.06650041729	0.12140201869	0.02783410621
419	Deaths	Central Latin America	Both	Age-standardized	Larynx cancer	Occupational exposure to sulfuric acid	Rate	1992	0.06593507812999999	0.12037118889	0.02765175368
420	Deaths	Central Latin America	Both	Age-standardized	Larynx cancer	Occupational exposure to sulfuric acid	Rate	1993	0.06452390414	0.11795842554	0.02704971204999999
421	Deaths	Central Latin America	Both	Age-standardized	Larynx cancer	Occupational exposure to sulfuric acid	Rate	1994	0.06339376478	0.11599140657	0.02645274208
422	Deaths	Central Latin America	Both	Age-standardized	Larynx cancer	Occupational exposure to sulfuric acid	Rate	1995	0.06163721822	0.11211453671	0.02585505101
423	Deaths	Central Latin America	Both	Age-standardized	Larynx cancer	Occupational exposure to sulfuric acid	Rate	1996	0.06116034234	0.11089443122	0.02556735322
424	Deaths	Central Latin America	Both	Age-standardized	Larynx cancer	Occupational exposure to sulfuric acid	Rate	1997	0.05976237097	0.10873398098	0.02501342152999999
425	Deaths	Central Latin America	Both	Age-standardized	Larynx cancer	Occupational exposure to sulfuric acid	Rate	1998	0.05883913122	0.10722446196	0.02475307663
426	Deaths	Central Latin America	Both	Age-standardized	Larynx cancer	Occupational exposure to sulfuric acid	Rate	1999	0.05676706689999999	0.10359559402	0.02400368634
427	Deaths	Central Latin America	Both	Age-standardized	Larynx cancer	Occupational exposure to sulfuric acid	Rate	2000	0.05598812507	0.10213293666	0.02375145333
428	Deaths	Central Latin America	Both	Age-standardized	Larynx cancer	Occupational exposure to sulfuric acid	Rate	2001	0.05421644536	0.09919917558	0.02303279773
429	Deaths	Central Latin America	Both	Age-standardized	Larynx cancer	Occupational exposure to sulfuric acid	Rate	2002	0.05338611229	0.0974696068	0.02259530852
430	Deaths	Central Latin America	Both	Age-standardized	Larynx cancer	Occupational exposure to sulfuric acid	Rate	2003	0.05099381874	0.09294384836	0.02153436023
431	Deaths	Central Latin America	Both	Age-standardized	Larynx cancer	Occupational exposure to sulfuric acid	Rate	2004	0.0486070494	0.08879589775999999	0.02055395412
432	Deaths	Central Latin America	Both	Age-standardized	Larynx cancer	Occupational exposure to sulfuric acid	Rate	2005	0.04592319670999999	0.0841418744	0.01951282873
433	Deaths	Central Latin America	Both	Age-standardized	Larynx cancer	Occupational exposure to sulfuric acid	Rate	2006	0.04441685279999999	0.08155820449	0.01886857504
434	Deaths	Central Latin America	Both	Age-standardized	Larynx cancer	Occupational exposure to sulfuric acid	Rate	2007	0.0421115869	0.07740020549	0.01781565737
435	Deaths	Central Latin America	Both	Age-standardized	Larynx cancer	Occupational exposure to sulfuric acid	Rate	2008	0.04288228742	0.07936161947999999	0.0180469467
436	Deaths	Central Latin America	Both	Age-standardized	Larynx cancer	Occupational exposure to sulfuric acid	Rate	2009	0.04123267188999999	0.07613040543	0.01727007748
437	Deaths	Central Latin America	Both	Age-standardized	Larynx cancer	Occupational exposure to sulfuric acid	Rate	2010	0.0389640633	0.0716975578	0.01626375621999999
438	Deaths	Central Latin America	Both	Age-standardized	Larynx cancer	Occupational exposure to sulfuric acid	Rate	2011	0.03718831443	0.06783799059000001	0.01549302165
439	Deaths	Central Latin America	Both	Age-standardized	Larynx cancer	Occupational exposure to sulfuric acid	Rate	2012	0.0370782943	0.06730154951	0.01541609974
440	Deaths	Central Latin America	Both	Age-standardized	Larynx cancer	Occupational exposure to sulfuric acid	Rate	2013	0.03680435034	0.06680967053	0.01519944937
441	Deaths	Central Latin America	Both	Age-standardized	Larynx cancer	Occupational exposure to sulfuric acid	Rate	2014	0.03430510723	0.06187684892	0.01420900596999999
442	Deaths	Central Latin America	Both	Age-standardized	Larynx cancer	Occupational exposure to sulfuric acid	Rate	2015	0.03293443034	0.05967114819999999	0.01367714854999999
443	Deaths	Central Latin America	Both	Age-standardized	Larynx cancer	Occupational exposure to sulfuric acid	Rate	2016	0.03286685198	0.06042121214	0.01364914598
444	Deaths	Central Latin America	Both	Age-standardized	Larynx cancer	Occupational exposure to sulfuric acid	Rate	2017	0.03142532557	0.05774710572	0.01302084189
445	Deaths	Central Latin America	Both	Age-standardized	Larynx cancer	Occupational exposure to sulfuric acid	Rate	2018	0.03089167523	0.05674666253	0.01304117513
446	Deaths	Central Latin America	Both	Age-standardized	Larynx cancer	Occupational exposure to sulfuric acid	Rate	2019	0.03071180317	0.05675172922	0.01293261734
447	Deaths	Central Latin America	Both	Age-standardized	Larynx cancer	Occupational exposure to sulfuric acid	Rate	2020	0.03153269493	0.05717208215	0.01279646892999999
448	Deaths	Central Latin America	Both	Age-standardized	Larynx cancer	Occupational exposure to sulfuric acid	Rate	2021	0.03183863146999999	0.0570077738	0.01301990621999999
449	Deaths	Tropical Latin America	Both	Age-standardized	Larynx cancer	Occupational exposure to sulfuric acid	Rate	1990	0.09769156375	0.17698631502	0.03979660187
450	Deaths	Tropical Latin America	Both	Age-standardized	Larynx cancer	Occupational exposure to sulfuric acid	Rate	1991	0.09700708077	0.17467932055	0.03960670001999999
451	Deaths	Tropical Latin America	Both	Age-standardized	Larynx cancer	Occupational exposure to sulfuric acid	Rate	1992	0.09957562176	0.18024756409	0.04077985853
452	Deaths	Tropical Latin America	Both	Age-standardized	Larynx cancer	Occupational exposure to sulfuric acid	Rate	1993	0.10285192235	0.18519822069	0.04243979375
453	Deaths	Tropical Latin America	Both	Age-standardized	Larynx cancer	Occupational exposure to sulfuric acid	Rate	1994	0.10229215152	0.18464041204	0.04232122781
454	Deaths	Tropical Latin America	Both	Age-standardized	Larynx cancer	Occupational exposure to sulfuric acid	Rate	1995	0.10293920619	0.18745827994	0.0429309601
455	Deaths	Tropical Latin America	Both	Age-standardized	Larynx cancer	Occupational exposure to sulfuric acid	Rate	1996	0.09935428687	0.18162781611	0.04156299408
456	Deaths	Tropical Latin America	Both	Age-standardized	Larynx cancer	Occupational exposure to sulfuric acid	Rate	1997	0.10024157472	0.18272661536	0.04162068107
457	Deaths	Tropical Latin America	Both	Age-standardized	Larynx cancer	Occupational exposure to sulfuric acid	Rate	1998	0.0983000402	0.17823716521	0.04077058667
458	Deaths	Tropical Latin America	Both	Age-standardized	Larynx cancer	Occupational exposure to sulfuric acid	Rate	1999	0.09744072554	0.17612890162	0.0401238965
459	Deaths	Tropical Latin America	Both	Age-standardized	Larynx cancer	Occupational exposure to sulfuric acid	Rate	2000	0.0951071699	0.17220560119	0.03899302354
460	Deaths	Tropical Latin America	Both	Age-standardized	Larynx cancer	Occupational exposure to sulfuric acid	Rate	2001	0.09573694872	0.17278812678	0.03916679639
461	Deaths	Tropical Latin America	Both	Age-standardized	Larynx cancer	Occupational exposure to sulfuric acid	Rate	2002	0.09571500423	0.17261650912	0.03926282122999999
462	Deaths	Tropical Latin America	Both	Age-standardized	Larynx cancer	Occupational exposure to sulfuric acid	Rate	2003	0.09363044772	0.16964564923	0.03867827247
463	Deaths	Tropical Latin America	Both	Age-standardized	Larynx cancer	Occupational exposure to sulfuric acid	Rate	2004	0.09601938697	0.17562782701	0.03972352554
464	Deaths	Tropical Latin America	Both	Age-standardized	Larynx cancer	Occupational exposure to sulfuric acid	Rate	2005	0.09550077201	0.17459162276	0.03959107893999999
465	Deaths	Tropical Latin America	Both	Age-standardized	Larynx cancer	Occupational exposure to sulfuric acid	Rate	2006	0.09564802771	0.17546590435	0.03947338179
466	Deaths	Tropical Latin America	Both	Age-standardized	Larynx cancer	Occupational exposure to sulfuric acid	Rate	2007	0.09521981003	0.17394201192	0.03892480727
467	Deaths	Tropical Latin America	Both	Age-standardized	Larynx cancer	Occupational exposure to sulfuric acid	Rate	2008	0.0953753128	0.17541543539	0.03870222668
468	Deaths	Tropical Latin America	Both	Age-standardized	Larynx cancer	Occupational exposure to sulfuric acid	Rate	2009	0.09152515078	0.16915969715	0.03724082516
469	Deaths	Tropical Latin America	Both	Age-standardized	Larynx cancer	Occupational exposure to sulfuric acid	Rate	2010	0.08964300734	0.16436017087	0.03652438027
470	Deaths	Tropical Latin America	Both	Age-standardized	Larynx cancer	Occupational exposure to sulfuric acid	Rate	2011	0.09148909718	0.16843034161	0.03720286455
471	Deaths	Tropical Latin America	Both	Age-standardized	Larynx cancer	Occupational exposure to sulfuric acid	Rate	2012	0.09196714891	0.1700921195	0.03768908846
472	Deaths	Tropical Latin America	Both	Age-standardized	Larynx cancer	Occupational exposure to sulfuric acid	Rate	2013	0.08723364569	0.160833165	0.03563961466
473	Deaths	Tropical Latin America	Both	Age-standardized	Larynx cancer	Occupational exposure to sulfuric acid	Rate	2014	0.08411395627	0.15559347053	0.03437946266
474	Deaths	Tropical Latin America	Both	Age-standardized	Larynx cancer	Occupational exposure to sulfuric acid	Rate	2015	0.08307548740000001	0.15457131965	0.03361016565999999
475	Deaths	Tropical Latin America	Both	Age-standardized	Larynx cancer	Occupational exposure to sulfuric acid	Rate	2016	0.08193577187	0.15286298448	0.03332462038
476	Deaths	Tropical Latin America	Both	Age-standardized	Larynx cancer	Occupational exposure to sulfuric acid	Rate	2017	0.07818182345	0.14629304844	0.03169507085
477	Deaths	Tropical Latin America	Both	Age-standardized	Larynx cancer	Occupational exposure to sulfuric acid	Rate	2018	0.07507741863	0.1401045158	0.03082265487999999
478	Deaths	Tropical Latin America	Both	Age-standardized	Larynx cancer	Occupational exposure to sulfuric acid	Rate	2019	0.07402588369	0.13898929125	0.03049249411999999
479	Deaths	Tropical Latin America	Both	Age-standardized	Larynx cancer	Occupational exposure to sulfuric acid	Rate	2020	0.07393443853000001	0.13928504267	0.03033595735
480	Deaths	Tropical Latin America	Both	Age-standardized	Larynx cancer	Occupational exposure to sulfuric acid	Rate	2021	0.07247741595	0.13665943696	0.02964494564
481	Deaths	North Africa and Middle East	Both	Age-standardized	Larynx cancer	Occupational exposure to sulfuric acid	Rate	1990	0.060533956	0.11487289722	0.02482355458
482	Deaths	North Africa and Middle East	Both	Age-standardized	Larynx cancer	Occupational exposure to sulfuric acid	Rate	1991	0.05996550118999999	0.11422267255	0.02468247639
483	Deaths	North Africa and Middle East	Both	Age-standardized	Larynx cancer	Occupational exposure to sulfuric acid	Rate	1992	0.05936112509999999	0.11068255206	0.02448791529
484	Deaths	North Africa and Middle East	Both	Age-standardized	Larynx cancer	Occupational exposure to sulfuric acid	Rate	1993	0.05872588216	0.11066392817	0.0243011339
485	Deaths	North Africa and Middle East	Both	Age-standardized	Larynx cancer	Occupational exposure to sulfuric acid	Rate	1994	0.05818584229	0.10945988848	0.02391825074
486	Deaths	North Africa and Middle East	Both	Age-standardized	Larynx cancer	Occupational exposure to sulfuric acid	Rate	1995	0.05766411122999999	0.109198336	0.02384643069999999
487	Deaths	North Africa and Middle East	Both	Age-standardized	Larynx cancer	Occupational exposure to sulfuric acid	Rate	1996	0.05660851159999999	0.10658462218	0.02362927703
488	Deaths	North Africa and Middle East	Both	Age-standardized	Larynx cancer	Occupational exposure to sulfuric acid	Rate	1997	0.05557892004	0.10422127339	0.02323054558
489	Deaths	North Africa and Middle East	Both	Age-standardized	Larynx cancer	Occupational exposure to sulfuric acid	Rate	1998	0.05410260494	0.10173250362	0.02272365988
490	Deaths	North Africa and Middle East	Both	Age-standardized	Larynx cancer	Occupational exposure to sulfuric acid	Rate	1999	0.05272031203999999	0.10035539207	0.02254135933
491	Deaths	North Africa and Middle East	Both	Age-standardized	Larynx cancer	Occupational exposure to sulfuric acid	Rate	2000	0.05100350363	0.09730926872	0.021701086
492	Deaths	North Africa and Middle East	Both	Age-standardized	Larynx cancer	Occupational exposure to sulfuric acid	Rate	2001	0.04929523035	0.09424900382	0.02091776465
493	Deaths	North Africa and Middle East	Both	Age-standardized	Larynx cancer	Occupational exposure to sulfuric acid	Rate	2002	0.04775923404	0.08959305087	0.02041831862
494	Deaths	North Africa and Middle East	Both	Age-standardized	Larynx cancer	Occupational exposure to sulfuric acid	Rate	2003	0.04688236397	0.08788439229	0.02005769662
495	Deaths	North Africa and Middle East	Both	Age-standardized	Larynx cancer	Occupational exposure to sulfuric acid	Rate	2004	0.04573807121	0.08677634627	0.01978889567999999
496	Deaths	North Africa and Middle East	Both	Age-standardized	Larynx cancer	Occupational exposure to sulfuric acid	Rate	2005	0.04506446157	0.08558325864	0.0193226721
497	Deaths	North Africa and Middle East	Both	Age-standardized	Larynx cancer	Occupational exposure to sulfuric acid	Rate	2006	0.04430374453	0.0838507554	0.01908789582
498	Deaths	North Africa and Middle East	Both	Age-standardized	Larynx cancer	Occupational exposure to sulfuric acid	Rate	2007	0.04347188227	0.08203951331	0.0186449371
499	Deaths	North Africa and Middle East	Both	Age-standardized	Larynx cancer	Occupational exposure to sulfuric acid	Rate	2008	0.04276036185	0.07937240921000001	0.01828655053
500	Deaths	North Africa and Middle East	Both	Age-standardized	Larynx cancer	Occupational exposure to sulfuric acid	Rate	2009	0.04232291495	0.07858307344	0.01804395084
501	Deaths	North Africa and Middle East	Both	Age-standardized	Larynx cancer	Occupational exposure to sulfuric acid	Rate	2010	0.04161705542	0.07640134985	0.01773456352
502	Deaths	North Africa and Middle East	Both	Age-standardized	Larynx cancer	Occupational exposure to sulfuric acid	Rate	2011	0.04097328254	0.07410985045	0.01764173286
503	Deaths	North Africa and Middle East	Both	Age-standardized	Larynx cancer	Occupational exposure to sulfuric acid	Rate	2012	0.04051474787	0.07348657551	0.01724730537
504	Deaths	North Africa and Middle East	Both	Age-standardized	Larynx cancer	Occupational exposure to sulfuric acid	Rate	2013	0.03985307241	0.07328173976999999	0.01689773519
505	Deaths	North Africa and Middle East	Both	Age-standardized	Larynx cancer	Occupational exposure to sulfuric acid	Rate	2014	0.03923896851	0.07206432633	0.01646739606
506	Deaths	North Africa and Middle East	Both	Age-standardized	Larynx cancer	Occupational exposure to sulfuric acid	Rate	2015	0.03865856043999999	0.07177066581	0.016288265
507	Deaths	North Africa and Middle East	Both	Age-standardized	Larynx cancer	Occupational exposure to sulfuric acid	Rate	2016	0.03788377809	0.0705388579	0.01600086903
508	Deaths	North Africa and Middle East	Both	Age-standardized	Larynx cancer	Occupational exposure to sulfuric acid	Rate	2017	0.03735741437	0.06992206131999999	0.01562217153
509	Deaths	North Africa and Middle East	Both	Age-standardized	Larynx cancer	Occupational exposure to sulfuric acid	Rate	2018	0.03684712288	0.06920373016	0.0153242629
510	Deaths	North Africa and Middle East	Both	Age-standardized	Larynx cancer	Occupational exposure to sulfuric acid	Rate	2019	0.03647461178	0.06847731948	0.01530563135
511	Deaths	North Africa and Middle East	Both	Age-standardized	Larynx cancer	Occupational exposure to sulfuric acid	Rate	2020	0.03583116655	0.06677235995	0.01504285411999999
512	Deaths	North Africa and Middle East	Both	Age-standardized	Larynx cancer	Occupational exposure to sulfuric acid	Rate	2021	0.03540861847	0.06607736814	0.01479013445
513	Deaths	South Asia	Both	Age-standardized	Larynx cancer	Occupational exposure to sulfuric acid	Rate	1990	0.09765649045	0.18202136247	0.03906276847999999
514	Deaths	South Asia	Both	Age-standardized	Larynx cancer	Occupational exposure to sulfuric acid	Rate	1991	0.09695612529	0.18010472106	0.03786641446
515	Deaths	South Asia	Both	Age-standardized	Larynx cancer	Occupational exposure to sulfuric acid	Rate	1992	0.09703224378	0.18414298568	0.03852512932
516	Deaths	South Asia	Both	Age-standardized	Larynx cancer	Occupational exposure to sulfuric acid	Rate	1993	0.09712362639	0.18101372987	0.0378452983
517	Deaths	South Asia	Both	Age-standardized	Larynx cancer	Occupational exposure to sulfuric acid	Rate	1994	0.09791574942	0.18156253313	0.03956967279
518	Deaths	South Asia	Both	Age-standardized	Larynx cancer	Occupational exposure to sulfuric acid	Rate	1995	0.09790561251	0.18186674834	0.03926504301999999
519	Deaths	South Asia	Both	Age-standardized	Larynx cancer	Occupational exposure to sulfuric acid	Rate	1996	0.09800584885	0.18301887152	0.03871174456
520	Deaths	South Asia	Both	Age-standardized	Larynx cancer	Occupational exposure to sulfuric acid	Rate	1997	0.0988840713	0.18333267738	0.04018244945
521	Deaths	South Asia	Both	Age-standardized	Larynx cancer	Occupational exposure to sulfuric acid	Rate	1998	0.09811045622	0.18371595361	0.03922000901
522	Deaths	South Asia	Both	Age-standardized	Larynx cancer	Occupational exposure to sulfuric acid	Rate	1999	0.09548566184	0.18068529654	0.03917842553
523	Deaths	South Asia	Both	Age-standardized	Larynx cancer	Occupational exposure to sulfuric acid	Rate	2000	0.09516365905	0.17832981525	0.03748724834
524	Deaths	South Asia	Both	Age-standardized	Larynx cancer	Occupational exposure to sulfuric acid	Rate	2001	0.09402296907	0.17451380636	0.03744643111
525	Deaths	South Asia	Both	Age-standardized	Larynx cancer	Occupational exposure to sulfuric acid	Rate	2002	0.09217418732	0.16807659863	0.03738984806
526	Deaths	South Asia	Both	Age-standardized	Larynx cancer	Occupational exposure to sulfuric acid	Rate	2003	0.09137049197	0.16980042696	0.03677953097999999
527	Deaths	South Asia	Both	Age-standardized	Larynx cancer	Occupational exposure to sulfuric acid	Rate	2004	0.08961894442	0.16435461717	0.0370180908
528	Deaths	South Asia	Both	Age-standardized	Larynx cancer	Occupational exposure to sulfuric acid	Rate	2005	0.08874521491	0.16369756187	0.03551993414
529	Deaths	South Asia	Both	Age-standardized	Larynx cancer	Occupational exposure to sulfuric acid	Rate	2006	0.08783132184999999	0.16026237742	0.03555297471
530	Deaths	South Asia	Both	Age-standardized	Larynx cancer	Occupational exposure to sulfuric acid	Rate	2007	0.08756545834	0.1622452832	0.03520333868
531	Deaths	South Asia	Both	Age-standardized	Larynx cancer	Occupational exposure to sulfuric acid	Rate	2008	0.08702156439	0.16050739232	0.03552907239
532	Deaths	South Asia	Both	Age-standardized	Larynx cancer	Occupational exposure to sulfuric acid	Rate	2009	0.08552723928	0.15541109569	0.03400174235
533	Deaths	South Asia	Both	Age-standardized	Larynx cancer	Occupational exposure to sulfuric acid	Rate	2010	0.08568471544	0.15779748385	0.03438678390999999
534	Deaths	South Asia	Both	Age-standardized	Larynx cancer	Occupational exposure to sulfuric acid	Rate	2011	0.08454367237999999	0.15871309621	0.03411015739
535	Deaths	South Asia	Both	Age-standardized	Larynx cancer	Occupational exposure to sulfuric acid	Rate	2012	0.08218459237	0.14925255605	0.0330788485
536	Deaths	South Asia	Both	Age-standardized	Larynx cancer	Occupational exposure to sulfuric acid	Rate	2013	0.07957092431	0.1471548273	0.03256539169
537	Deaths	South Asia	Both	Age-standardized	Larynx cancer	Occupational exposure to sulfuric acid	Rate	2014	0.07802410383	0.14177020349	0.03131699191
538	Deaths	South Asia	Both	Age-standardized	Larynx cancer	Occupational exposure to sulfuric acid	Rate	2015	0.07793101138	0.14120455004	0.03181972957
539	Deaths	South Asia	Both	Age-standardized	Larynx cancer	Occupational exposure to sulfuric acid	Rate	2016	0.07718187115	0.13985114859	0.03080805439
540	Deaths	South Asia	Both	Age-standardized	Larynx cancer	Occupational exposure to sulfuric acid	Rate	2017	0.07707758357	0.14410970514	0.03164077443
541	Deaths	South Asia	Both	Age-standardized	Larynx cancer	Occupational exposure to sulfuric acid	Rate	2018	0.07779883252	0.1430509383	0.0313831395
542	Deaths	South Asia	Both	Age-standardized	Larynx cancer	Occupational exposure to sulfuric acid	Rate	2019	0.07793557041	0.14348130733	0.03242857295
543	Deaths	South Asia	Both	Age-standardized	Larynx cancer	Occupational exposure to sulfuric acid	Rate	2020	0.07742744935	0.14478777033	0.0311966082
544	Deaths	South Asia	Both	Age-standardized	Larynx cancer	Occupational exposure to sulfuric acid	Rate	2021	0.07666863331000001	0.14121290371	0.03174153958
545	Deaths	Central Sub-Saharan Africa	Both	Age-standardized	Larynx cancer	Occupational exposure to sulfuric acid	Rate	1990	0.03908131755	0.07711638158	0.01388760827
546	Deaths	Central Sub-Saharan Africa	Both	Age-standardized	Larynx cancer	Occupational exposure to sulfuric acid	Rate	1991	0.03864038981	0.07637469755	0.0136023506
547	Deaths	Central Sub-Saharan Africa	Both	Age-standardized	Larynx cancer	Occupational exposure to sulfuric acid	Rate	1992	0.03807505498999999	0.07547108471	0.01343702326999999
548	Deaths	Central Sub-Saharan Africa	Both	Age-standardized	Larynx cancer	Occupational exposure to sulfuric acid	Rate	1993	0.03732098191	0.07424205175	0.01331962904
549	Deaths	Central Sub-Saharan Africa	Both	Age-standardized	Larynx cancer	Occupational exposure to sulfuric acid	Rate	1994	0.03686076115	0.07242956247	0.01327664601
550	Deaths	Central Sub-Saharan Africa	Both	Age-standardized	Larynx cancer	Occupational exposure to sulfuric acid	Rate	1995	0.03654128926	0.07226226714	0.01311070769
551	Deaths	Central Sub-Saharan Africa	Both	Age-standardized	Larynx cancer	Occupational exposure to sulfuric acid	Rate	1996	0.03639223699	0.07175352137	0.01304686282
552	Deaths	Central Sub-Saharan Africa	Both	Age-standardized	Larynx cancer	Occupational exposure to sulfuric acid	Rate	1997	0.03521793567	0.06917176434	0.01262348574
553	Deaths	Central Sub-Saharan Africa	Both	Age-standardized	Larynx cancer	Occupational exposure to sulfuric acid	Rate	1998	0.03481681749	0.06835777719	0.01274569678
554	Deaths	Central Sub-Saharan Africa	Both	Age-standardized	Larynx cancer	Occupational exposure to sulfuric acid	Rate	1999	0.03429594807	0.06775687911	0.01272417341
555	Deaths	Central Sub-Saharan Africa	Both	Age-standardized	Larynx cancer	Occupational exposure to sulfuric acid	Rate	2000	0.03398842102	0.06724121884	0.01258745639
556	Deaths	Central Sub-Saharan Africa	Both	Age-standardized	Larynx cancer	Occupational exposure to sulfuric acid	Rate	2001	0.03316566184	0.0655017019	0.01256624062
557	Deaths	Central Sub-Saharan Africa	Both	Age-standardized	Larynx cancer	Occupational exposure to sulfuric acid	Rate	2002	0.03183801546	0.06221636801999999	0.01219517567
558	Deaths	Central Sub-Saharan Africa	Both	Age-standardized	Larynx cancer	Occupational exposure to sulfuric acid	Rate	2003	0.03134288215	0.06172350847	0.01200956806
559	Deaths	Central Sub-Saharan Africa	Both	Age-standardized	Larynx cancer	Occupational exposure to sulfuric acid	Rate	2004	0.03068308362999999	0.06098412094	0.01179379115
560	Deaths	Central Sub-Saharan Africa	Both	Age-standardized	Larynx cancer	Occupational exposure to sulfuric acid	Rate	2005	0.02994578252	0.05885682799	0.01162583428
561	Deaths	Central Sub-Saharan Africa	Both	Age-standardized	Larynx cancer	Occupational exposure to sulfuric acid	Rate	2006	0.02955982545	0.05740672147	0.01182502013
562	Deaths	Central Sub-Saharan Africa	Both	Age-standardized	Larynx cancer	Occupational exposure to sulfuric acid	Rate	2007	0.02908354904	0.05660774005999999	0.01159549265
563	Deaths	Central Sub-Saharan Africa	Both	Age-standardized	Larynx cancer	Occupational exposure to sulfuric acid	Rate	2008	0.02882921848	0.0573157735	0.01137688203
564	Deaths	Central Sub-Saharan Africa	Both	Age-standardized	Larynx cancer	Occupational exposure to sulfuric acid	Rate	2009	0.02869298531	0.05708803588	0.01139851487
565	Deaths	Central Sub-Saharan Africa	Both	Age-standardized	Larynx cancer	Occupational exposure to sulfuric acid	Rate	2010	0.02861789009	0.05685336156	0.01137596651
566	Deaths	Central Sub-Saharan Africa	Both	Age-standardized	Larynx cancer	Occupational exposure to sulfuric acid	Rate	2011	0.02854292883	0.05558969089	0.01134599825
567	Deaths	Central Sub-Saharan Africa	Both	Age-standardized	Larynx cancer	Occupational exposure to sulfuric acid	Rate	2012	0.02827266866	0.05409548417	0.01136831221
568	Deaths	Central Sub-Saharan Africa	Both	Age-standardized	Larynx cancer	Occupational exposure to sulfuric acid	Rate	2013	0.02798822173	0.05375467416999999	0.01150306244999999
569	Deaths	Central Sub-Saharan Africa	Both	Age-standardized	Larynx cancer	Occupational exposure to sulfuric acid	Rate	2014	0.02749083425	0.05252836422	0.0112802866
570	Deaths	Central Sub-Saharan Africa	Both	Age-standardized	Larynx cancer	Occupational exposure to sulfuric acid	Rate	2015	0.02743949368	0.05047933393	0.01111468146
571	Deaths	Central Sub-Saharan Africa	Both	Age-standardized	Larynx cancer	Occupational exposure to sulfuric acid	Rate	2016	0.02732267204999999	0.05154563886	0.01099382668
572	Deaths	Central Sub-Saharan Africa	Both	Age-standardized	Larynx cancer	Occupational exposure to sulfuric acid	Rate	2017	0.02715556342999999	0.05182852895	0.01105759928
573	Deaths	Central Sub-Saharan Africa	Both	Age-standardized	Larynx cancer	Occupational exposure to sulfuric acid	Rate	2018	0.0270084609	0.05212064272	0.0109640052
574	Deaths	Central Sub-Saharan Africa	Both	Age-standardized	Larynx cancer	Occupational exposure to sulfuric acid	Rate	2019	0.0268583231	0.05139549166	0.01085318653
575	Deaths	Central Sub-Saharan Africa	Both	Age-standardized	Larynx cancer	Occupational exposure to sulfuric acid	Rate	2020	0.02689907731	0.05180807336	0.01068078132
576	Deaths	Central Sub-Saharan Africa	Both	Age-standardized	Larynx cancer	Occupational exposure to sulfuric acid	Rate	2021	0.02668079269	0.05131456823	0.0101519341
577	Deaths	Southern Sub-Saharan Africa	Both	Age-standardized	Larynx cancer	Occupational exposure to sulfuric acid	Rate	1990	0.05073823569	0.09468908923	0.02051418684
578	Deaths	Southern Sub-Saharan Africa	Both	Age-standardized	Larynx cancer	Occupational exposure to sulfuric acid	Rate	1991	0.05020377492	0.09460552063	0.02029690069
579	Deaths	Southern Sub-Saharan Africa	Both	Age-standardized	Larynx cancer	Occupational exposure to sulfuric acid	Rate	1992	0.04999815017	0.09522443845	0.02016371302
580	Deaths	Southern Sub-Saharan Africa	Both	Age-standardized	Larynx cancer	Occupational exposure to sulfuric acid	Rate	1993	0.04792566047	0.09397732362	0.019339635
581	Deaths	Southern Sub-Saharan Africa	Both	Age-standardized	Larynx cancer	Occupational exposure to sulfuric acid	Rate	1994	0.04871196652	0.09274876023	0.01935320184
582	Deaths	Southern Sub-Saharan Africa	Both	Age-standardized	Larynx cancer	Occupational exposure to sulfuric acid	Rate	1995	0.04961941593999999	0.09397221312	0.01986098030999999
583	Deaths	Southern Sub-Saharan Africa	Both	Age-standardized	Larynx cancer	Occupational exposure to sulfuric acid	Rate	1996	0.05092132584	0.09558950539	0.02021430486
584	Deaths	Southern Sub-Saharan Africa	Both	Age-standardized	Larynx cancer	Occupational exposure to sulfuric acid	Rate	1997	0.05405752341999999	0.10173601553	0.02223064546
585	Deaths	Southern Sub-Saharan Africa	Both	Age-standardized	Larynx cancer	Occupational exposure to sulfuric acid	Rate	1998	0.05334411877	0.09949153108	0.02195743112
586	Deaths	Southern Sub-Saharan Africa	Both	Age-standardized	Larynx cancer	Occupational exposure to sulfuric acid	Rate	1999	0.05063276593	0.09518903395	0.02090380784999999
587	Deaths	Southern Sub-Saharan Africa	Both	Age-standardized	Larynx cancer	Occupational exposure to sulfuric acid	Rate	2000	0.0502644492	0.09497832109	0.02064575529
588	Deaths	Southern Sub-Saharan Africa	Both	Age-standardized	Larynx cancer	Occupational exposure to sulfuric acid	Rate	2001	0.04784785761	0.09115946009	0.01970384701999999
589	Deaths	Southern Sub-Saharan Africa	Both	Age-standardized	Larynx cancer	Occupational exposure to sulfuric acid	Rate	2002	0.04685754953	0.0890326111	0.0195745295
590	Deaths	Southern Sub-Saharan Africa	Both	Age-standardized	Larynx cancer	Occupational exposure to sulfuric acid	Rate	2003	0.04611682692	0.08759123347	0.01903158118
591	Deaths	Southern Sub-Saharan Africa	Both	Age-standardized	Larynx cancer	Occupational exposure to sulfuric acid	Rate	2004	0.04488236572	0.08584700465	0.018610893
592	Deaths	Southern Sub-Saharan Africa	Both	Age-standardized	Larynx cancer	Occupational exposure to sulfuric acid	Rate	2005	0.04344389166	0.08342180835	0.01799822031999999
593	Deaths	Southern Sub-Saharan Africa	Both	Age-standardized	Larynx cancer	Occupational exposure to sulfuric acid	Rate	2006	0.04269534323999999	0.08299526789	0.01761260735
594	Deaths	Southern Sub-Saharan Africa	Both	Age-standardized	Larynx cancer	Occupational exposure to sulfuric acid	Rate	2007	0.04106959234	0.0786615885	0.0170817974
595	Deaths	Southern Sub-Saharan Africa	Both	Age-standardized	Larynx cancer	Occupational exposure to sulfuric acid	Rate	2008	0.03983073412	0.07513776318000001	0.0165753639
596	Deaths	Southern Sub-Saharan Africa	Both	Age-standardized	Larynx cancer	Occupational exposure to sulfuric acid	Rate	2009	0.03789278168	0.07207903839	0.01558890393
597	Deaths	Southern Sub-Saharan Africa	Both	Age-standardized	Larynx cancer	Occupational exposure to sulfuric acid	Rate	2010	0.03595098923999999	0.06769196043	0.01465257758
598	Deaths	Southern Sub-Saharan Africa	Both	Age-standardized	Larynx cancer	Occupational exposure to sulfuric acid	Rate	2011	0.03378267077	0.06382960893	0.01374509268
599	Deaths	Southern Sub-Saharan Africa	Both	Age-standardized	Larynx cancer	Occupational exposure to sulfuric acid	Rate	2012	0.03182932505	0.0600409027	0.01279593454
600	Deaths	Southern Sub-Saharan Africa	Both	Age-standardized	Larynx cancer	Occupational exposure to sulfuric acid	Rate	2013	0.0298187783	0.0559187079	0.01206948318999999
601	Deaths	Southern Sub-Saharan Africa	Both	Age-standardized	Larynx cancer	Occupational exposure to sulfuric acid	Rate	2014	0.02836543574	0.05316564773	0.01135936947
602	Deaths	Southern Sub-Saharan Africa	Both	Age-standardized	Larynx cancer	Occupational exposure to sulfuric acid	Rate	2015	0.027104772	0.05061179155000001	0.01094192576
603	Deaths	Southern Sub-Saharan Africa	Both	Age-standardized	Larynx cancer	Occupational exposure to sulfuric acid	Rate	2016	0.02588653446999999	0.04845004794	0.01037651953
604	Deaths	Southern Sub-Saharan Africa	Both	Age-standardized	Larynx cancer	Occupational exposure to sulfuric acid	Rate	2017	0.02437285584	0.04525789721	0.00966708495
605	Deaths	Southern Sub-Saharan Africa	Both	Age-standardized	Larynx cancer	Occupational exposure to sulfuric acid	Rate	2018	0.02328983547	0.04326191092999999	0.00915777039
606	Deaths	Southern Sub-Saharan Africa	Both	Age-standardized	Larynx cancer	Occupational exposure to sulfuric acid	Rate	2019	0.02200847258	0.04145332973	0.00843753371
607	Deaths	Southern Sub-Saharan Africa	Both	Age-standardized	Larynx cancer	Occupational exposure to sulfuric acid	Rate	2020	0.02149387968	0.04072205416	0.00842032426
608	Deaths	Southern Sub-Saharan Africa	Both	Age-standardized	Larynx cancer	Occupational exposure to sulfuric acid	Rate	2021	0.02084226833	0.03995197957	0.00802524015
609	Deaths	Eastern Sub-Saharan Africa	Both	Age-standardized	Larynx cancer	Occupational exposure to sulfuric acid	Rate	1990	0.04692834582	0.08969962492	0.01812864374
610	Deaths	Eastern Sub-Saharan Africa	Both	Age-standardized	Larynx cancer	Occupational exposure to sulfuric acid	Rate	1991	0.047369943	0.09047108527	0.01817948921999999
611	Deaths	Eastern Sub-Saharan Africa	Both	Age-standardized	Larynx cancer	Occupational exposure to sulfuric acid	Rate	1992	0.0476584266	0.09141451053	0.01827149332
612	Deaths	Eastern Sub-Saharan Africa	Both	Age-standardized	Larynx cancer	Occupational exposure to sulfuric acid	Rate	1993	0.04814053281	0.09240071975	0.01832354009
613	Deaths	Eastern Sub-Saharan Africa	Both	Age-standardized	Larynx cancer	Occupational exposure to sulfuric acid	Rate	1994	0.04814463081999999	0.09166599343	0.01810940117999999
614	Deaths	Eastern Sub-Saharan Africa	Both	Age-standardized	Larynx cancer	Occupational exposure to sulfuric acid	Rate	1995	0.04806059934	0.09036245202	0.01848197479
615	Deaths	Eastern Sub-Saharan Africa	Both	Age-standardized	Larynx cancer	Occupational exposure to sulfuric acid	Rate	1996	0.0481150543	0.08975440902	0.01850308206
616	Deaths	Eastern Sub-Saharan Africa	Both	Age-standardized	Larynx cancer	Occupational exposure to sulfuric acid	Rate	1997	0.0481213568	0.09041542841	0.01862802282
617	Deaths	Eastern Sub-Saharan Africa	Both	Age-standardized	Larynx cancer	Occupational exposure to sulfuric acid	Rate	1998	0.04805098957	0.08898416706000001	0.01878221792
618	Deaths	Eastern Sub-Saharan Africa	Both	Age-standardized	Larynx cancer	Occupational exposure to sulfuric acid	Rate	1999	0.04752710967	0.08810685194000001	0.01851530437
619	Deaths	Eastern Sub-Saharan Africa	Both	Age-standardized	Larynx cancer	Occupational exposure to sulfuric acid	Rate	2000	0.0470792435	0.08795704331	0.01837214353
620	Deaths	Eastern Sub-Saharan Africa	Both	Age-standardized	Larynx cancer	Occupational exposure to sulfuric acid	Rate	2001	0.04592547177	0.08459143184	0.0178554545
621	Deaths	Eastern Sub-Saharan Africa	Both	Age-standardized	Larynx cancer	Occupational exposure to sulfuric acid	Rate	2002	0.04496407527	0.08395674638	0.01741215055
622	Deaths	Eastern Sub-Saharan Africa	Both	Age-standardized	Larynx cancer	Occupational exposure to sulfuric acid	Rate	2003	0.04424511323	0.0836423114	0.01705287221
623	Deaths	Eastern Sub-Saharan Africa	Both	Age-standardized	Larynx cancer	Occupational exposure to sulfuric acid	Rate	2004	0.04371788071	0.08057916432	0.01678586389
624	Deaths	Eastern Sub-Saharan Africa	Both	Age-standardized	Larynx cancer	Occupational exposure to sulfuric acid	Rate	2005	0.04307420756	0.07865544027999999	0.01639576823
625	Deaths	Eastern Sub-Saharan Africa	Both	Age-standardized	Larynx cancer	Occupational exposure to sulfuric acid	Rate	2006	0.04251545459	0.07875334363	0.01625928732
626	Deaths	Eastern Sub-Saharan Africa	Both	Age-standardized	Larynx cancer	Occupational exposure to sulfuric acid	Rate	2007	0.04189984801	0.07833631989	0.01603693054
627	Deaths	Eastern Sub-Saharan Africa	Both	Age-standardized	Larynx cancer	Occupational exposure to sulfuric acid	Rate	2008	0.04136620755	0.07705119981	0.01607516020999999
628	Deaths	Eastern Sub-Saharan Africa	Both	Age-standardized	Larynx cancer	Occupational exposure to sulfuric acid	Rate	2009	0.0409925295	0.07691799142	0.01580267314999999
629	Deaths	Eastern Sub-Saharan Africa	Both	Age-standardized	Larynx cancer	Occupational exposure to sulfuric acid	Rate	2010	0.0407931856	0.07693635431	0.01568592926
630	Deaths	Eastern Sub-Saharan Africa	Both	Age-standardized	Larynx cancer	Occupational exposure to sulfuric acid	Rate	2011	0.04051266724	0.07674938541	0.01570093671
631	Deaths	Eastern Sub-Saharan Africa	Both	Age-standardized	Larynx cancer	Occupational exposure to sulfuric acid	Rate	2012	0.04037614076	0.07627317467	0.01550550175999999
632	Deaths	Eastern Sub-Saharan Africa	Both	Age-standardized	Larynx cancer	Occupational exposure to sulfuric acid	Rate	2013	0.04043076152	0.07596951773	0.01548473902
633	Deaths	Eastern Sub-Saharan Africa	Both	Age-standardized	Larynx cancer	Occupational exposure to sulfuric acid	Rate	2014	0.04055692988	0.07683801313	0.01560974149
634	Deaths	Eastern Sub-Saharan Africa	Both	Age-standardized	Larynx cancer	Occupational exposure to sulfuric acid	Rate	2015	0.0407257739	0.07688714100999999	0.01548794605999999
635	Deaths	Eastern Sub-Saharan Africa	Both	Age-standardized	Larynx cancer	Occupational exposure to sulfuric acid	Rate	2016	0.04080674725	0.0773803204	0.01587143427
636	Deaths	Eastern Sub-Saharan Africa	Both	Age-standardized	Larynx cancer	Occupational exposure to sulfuric acid	Rate	2017	0.04081408049	0.07763818187	0.01591746424
637	Deaths	Eastern Sub-Saharan Africa	Both	Age-standardized	Larynx cancer	Occupational exposure to sulfuric acid	Rate	2018	0.04077294286	0.07652588713	0.01557789239
638	Deaths	Eastern Sub-Saharan Africa	Both	Age-standardized	Larynx cancer	Occupational exposure to sulfuric acid	Rate	2019	0.04079839983	0.07671709079	0.01596669362999999
639	Deaths	Eastern Sub-Saharan Africa	Both	Age-standardized	Larynx cancer	Occupational exposure to sulfuric acid	Rate	2020	0.04089582639999999	0.07810251124	0.0161192776
640	Deaths	Eastern Sub-Saharan Africa	Both	Age-standardized	Larynx cancer	Occupational exposure to sulfuric acid	Rate	2021	0.04084999266	0.07872297132	0.01564511226
641	Deaths	Western Sub-Saharan Africa	Both	Age-standardized	Larynx cancer	Occupational exposure to sulfuric acid	Rate	1990	0.02626810635999999	0.05008444433	0.01058037613
642	Deaths	Western Sub-Saharan Africa	Both	Age-standardized	Larynx cancer	Occupational exposure to sulfuric acid	Rate	1991	0.02638358812	0.0496498322	0.01018376822
643	Deaths	Western Sub-Saharan Africa	Both	Age-standardized	Larynx cancer	Occupational exposure to sulfuric acid	Rate	1992	0.02639409519	0.05013986207	0.01089219281999999
644	Deaths	Western Sub-Saharan Africa	Both	Age-standardized	Larynx cancer	Occupational exposure to sulfuric acid	Rate	1993	0.02634990036	0.04947237031	0.01050181287
645	Deaths	Western Sub-Saharan Africa	Both	Age-standardized	Larynx cancer	Occupational exposure to sulfuric acid	Rate	1994	0.02650276229	0.05060889107	0.01072701504
646	Deaths	Western Sub-Saharan Africa	Both	Age-standardized	Larynx cancer	Occupational exposure to sulfuric acid	Rate	1995	0.02649136116	0.05060684514999999	0.01083139042999999
647	Deaths	Western Sub-Saharan Africa	Both	Age-standardized	Larynx cancer	Occupational exposure to sulfuric acid	Rate	1996	0.02637259351	0.05051798077	0.01078341738
648	Deaths	Western Sub-Saharan Africa	Both	Age-standardized	Larynx cancer	Occupational exposure to sulfuric acid	Rate	1997	0.02602078417	0.04870851653	0.01059647934
649	Deaths	Western Sub-Saharan Africa	Both	Age-standardized	Larynx cancer	Occupational exposure to sulfuric acid	Rate	1998	0.02587882390999999	0.04860862452	0.01046246677999999
650	Deaths	Western Sub-Saharan Africa	Both	Age-standardized	Larynx cancer	Occupational exposure to sulfuric acid	Rate	1999	0.02577448163	0.05005827918	0.0104502812
651	Deaths	Western Sub-Saharan Africa	Both	Age-standardized	Larynx cancer	Occupational exposure to sulfuric acid	Rate	2000	0.02540591207	0.04903478892999999	0.01026743399
652	Deaths	Western Sub-Saharan Africa	Both	Age-standardized	Larynx cancer	Occupational exposure to sulfuric acid	Rate	2001	0.02558358647	0.0489304088	0.009799788
653	Deaths	Western Sub-Saharan Africa	Both	Age-standardized	Larynx cancer	Occupational exposure to sulfuric acid	Rate	2002	0.02583937338	0.05074939159	0.01036016194
654	Deaths	Western Sub-Saharan Africa	Both	Age-standardized	Larynx cancer	Occupational exposure to sulfuric acid	Rate	2003	0.02575742650999999	0.04900719034999999	0.01083713972999999
655	Deaths	Western Sub-Saharan Africa	Both	Age-standardized	Larynx cancer	Occupational exposure to sulfuric acid	Rate	2004	0.02595580855	0.04916489135	0.01000887921
656	Deaths	Western Sub-Saharan Africa	Both	Age-standardized	Larynx cancer	Occupational exposure to sulfuric acid	Rate	2005	0.02573899543	0.049007296	0.01021770043
657	Deaths	Western Sub-Saharan Africa	Both	Age-standardized	Larynx cancer	Occupational exposure to sulfuric acid	Rate	2006	0.02560526299999999	0.04903566037	0.01042479466
658	Deaths	Western Sub-Saharan Africa	Both	Age-standardized	Larynx cancer	Occupational exposure to sulfuric acid	Rate	2007	0.02525772981	0.0486624927	0.010115085
659	Deaths	Western Sub-Saharan Africa	Both	Age-standardized	Larynx cancer	Occupational exposure to sulfuric acid	Rate	2008	0.02473512121	0.04758867322	0.01003432136
660	Deaths	Western Sub-Saharan Africa	Both	Age-standardized	Larynx cancer	Occupational exposure to sulfuric acid	Rate	2009	0.02432630119	0.04597714496	0.0095316765
661	Deaths	Western Sub-Saharan Africa	Both	Age-standardized	Larynx cancer	Occupational exposure to sulfuric acid	Rate	2010	0.02393194606	0.04522082857	0.00954658503
662	Deaths	Western Sub-Saharan Africa	Both	Age-standardized	Larynx cancer	Occupational exposure to sulfuric acid	Rate	2011	0.02362430162	0.0463580072	0.01004546206
663	Deaths	Western Sub-Saharan Africa	Both	Age-standardized	Larynx cancer	Occupational exposure to sulfuric acid	Rate	2012	0.02346654968	0.04478406505	0.00934191816
664	Deaths	Western Sub-Saharan Africa	Both	Age-standardized	Larynx cancer	Occupational exposure to sulfuric acid	Rate	2013	0.0233306793	0.04429557900999999	0.00917153192
665	Deaths	Western Sub-Saharan Africa	Both	Age-standardized	Larynx cancer	Occupational exposure to sulfuric acid	Rate	2014	0.02327947781	0.04427464667	0.00978265801
666	Deaths	Western Sub-Saharan Africa	Both	Age-standardized	Larynx cancer	Occupational exposure to sulfuric acid	Rate	2015	0.02286612202	0.04350358807	0.00923589659
667	Deaths	Western Sub-Saharan Africa	Both	Age-standardized	Larynx cancer	Occupational exposure to sulfuric acid	Rate	2016	0.0227600759	0.04369992225	0.0093144477
668	Deaths	Western Sub-Saharan Africa	Both	Age-standardized	Larynx cancer	Occupational exposure to sulfuric acid	Rate	2017	0.02251593335	0.04290942785	0.00950399072
669	Deaths	Western Sub-Saharan Africa	Both	Age-standardized	Larynx cancer	Occupational exposure to sulfuric acid	Rate	2018	0.02230673757	0.04234753667	0.00898337302
670	Deaths	Western Sub-Saharan Africa	Both	Age-standardized	Larynx cancer	Occupational exposure to sulfuric acid	Rate	2019	0.02197738132	0.04316604625	0.00911886987
671	Deaths	Western Sub-Saharan Africa	Both	Age-standardized	Larynx cancer	Occupational exposure to sulfuric acid	Rate	2020	0.0217851819	0.04343357293	0.00872617985999999
672	Deaths	Western Sub-Saharan Africa	Both	Age-standardized	Larynx cancer	Occupational exposure to sulfuric acid	Rate	2021	0.02146753443	0.04112694643	0.00884640845
