# Supplementary material for: Global, regional and national mortality burden of laryngeal cancer attributable to occupational exposure to sulfuric acid and asbestos: 1990–2021 and projections to 2040
Source: Front Public Health. 2025 Jul 18;13:1602789. doi: 10.3389/fpubh.2025.1602789 (PMC12315700; doi:10.3389/fpubh.2025.1602789)
Supplement: Supplementary file 2 [file Data_Sheet_2.zip › original data/Sulfuric acid/S9 map_EAPC 硫酸-数据.csv]

	X	rank	location_id	val	EAPC	location_name
1	1	1	23	3.22	3.218601049992742	Kiribati
2	2	1	28	3.06	3.058486721501885	Solomon Islands
3	3	1	17	2.65	2.651837618631903	Sri Lanka
4	4	1	204	2.14	2.144705025181648	Chad
5	5	1	208	2.09	2.085737769074392	Guinea
6	6	1	202	1.85	1.851606069198297	Cameroon
7	7	1	180	1.77	1.774120579645699	Kenya
8	8	1	136	1.77	1.768237870550116	Paraguay
9	9	1	129	1.66	1.659706424871676	Honduras
10	10	1	184	1.43	1.425204376923705	Mozambique
11	11	1	20	1.37	1.370224132278586	Viet Nam
12	12	1	109	1.19	1.193862775017762	Cuba
13	13	1	218	1.01	1.011240531492463	Togo
14	14	1	210	0.84	0.8411085025840537	Liberia
15	15	1	150	0.74	0.7449829472187863	Oman
16	16	1	114	0.74	0.7417929604282225	Haiti
17	17	1	209	0.63	0.6256292447102796	Guinea-Bissau
18	18	1	45	0.61	0.6102363755656537	Bulgaria
19	19	1	212	0.59	0.5851010435958148	Mauritania
20	20	1	108	0.56	0.5560962440921857	Belize
21	21	1	111	0.55	0.5499787053168559	Dominican Republic
22	22	1	200	0.55	0.5494465570076157	Benin
23	23	1	118	0.49	0.4947979110315748	Suriname
24	24	1	182	0.48	0.4782433135555264	Malawi
25	25	1	117	0.47	0.4728830282701768	Saint Vincent and the Grenadines
26	26	1	110	0.46	0.4621084793235974	Dominica
27	27	1	107	0.4	0.4031958477396458	Barbados
28	28	1	113	0.36	0.3610800310685836	Guyana
29	29	1	165	0.29	0.2911989275115934	Pakistan
30	30	1	194	0.27	0.2672086937609341	Lesotho
31	31	1	7	0.24	0.2406231557866789	Democratic People's Republic of Korea
32	32	1	201	0.24	0.2363295810495103	Burkina Faso
33	33	1	211	0.22	0.2219480879102731	Mali
34	34	1	131	0.17	0.1729707496870958	Nicaragua
35	35	1	10	0.12	0.1226076413492372	Cambodia
36	36	1	217	0.11	0.1070762321263796	Sierra Leone
37	37	1	112	0.09	0.09456063797805836	Grenada
38	38	1	141	0.06	0.06365805444326078	Egypt
39	39	1	115	0.05	0.05483568511110981	Jamaica
40	40	1	213	-0.01	-0.008237947	Niger
41	41	1	177	-0.01	-0.008347226	Djibouti
42	42	1	186	-0.02	-0.022215528	Seychelles
43	43	1	191	-0.02	-0.02313159	Zambia
44	44	1	11	-0.07	-0.06503341	Indonesia
45	45	1	106	-0.09	-0.087535708	Bahamas
46	46	1	393	-0.13	-0.130569303	Saint Kitts and Nevis
47	47	1	16	-0.26	-0.259480352	Philippines
48	48	1	49	-0.28	-0.284723615	North Macedonia
49	49	1	22	-0.32	-0.315085039	Fiji
50	50	1	50	-0.36	-0.356921183	Montenegro
51	51	1	26	-0.36	-0.363830994	Papua New Guinea
52	52	1	43	-0.37	-0.372805855	Albania
53	53	1	187	-0.37	-0.373421359	Somalia
54	54	1	15	-0.38	-0.382587407	Myanmar
55	55	1	119	-0.39	-0.393947686	Trinidad and Tobago
56	56	1	207	-0.41	-0.40593014	Ghana
57	57	1	19	-0.45	-0.448124875	Timor-Leste
58	58	1	127	-0.45	-0.451977339	El Salvador
59	59	1	116	-0.55	-0.546252575	Saint Lucia
60	60	1	24	-0.56	-0.556688779	Marshall Islands
61	61	1	435	-0.6	-0.595224064	South Sudan
62	62	1	206	-0.6	-0.601994779	Gambia
63	63	1	416	-0.61	-0.611956023	Tuvalu
64	64	1	162	-0.62	-0.623665424	Bhutan
65	65	1	203	-0.63	-0.63320613	Cabo Verde
66	66	1	148	-0.64	-0.643619253	Morocco
67	67	1	380	-0.68	-0.678562054	Palau
68	68	1	105	-0.71	-0.712558796	Antigua and Barbuda
69	69	1	178	-0.71	-0.713171984	Eritrea
70	70	1	25	-0.71	-0.713201132	Micronesia (Federated States of)
71	71	1	205	-0.72	-0.723218177	Coted'Ivoire
72	72	1	216	-0.74	-0.744620959	Senegal
73	73	1	121	-0.79	-0.785723307	Bolivia (Plurinational State of)
74	74	1	44	-0.79	-0.790071597	Bosnia and Herzegovina
75	75	1	30	-0.82	-0.821912727	Vanuatu
76	76	1	215	-0.9	-0.901043486	Sao Tome and Principe
77	77	1	139	-0.93	-0.929414898	Algeria
78	78	1	157	-0.94	-0.942204221	Yemen
79	79	1	522	-0.96	-0.956128568	Sudan
80	80	1	183	-0.96	-0.958340997	Mauritius
81	81	1	171	-0.96	-0.960766401	Democratic Republic of the Congo
82	82	1	181	-0.97	-0.965033016	Madagascar
83	83	1	369	-1.02	-1.021336022	Nauru
84	84	1	135	-1.03	-1.030317325	Brazil
85	85	1	176	-1.05	-1.047658718	Comoros
86	86	1	29	-1.08	-1.07712256	Tonga
87	87	1	320	-1.1	-1.101211228	Cook Islands
88	88	1	163	-1.12	-1.117422792	India
89	89	1	143	-1.13	-1.127009763	Iraq
90	90	1	198	-1.17	-1.169027577	Zimbabwe
91	91	1	154	-1.21	-1.210407452	Tunisia
92	92	1	52	-1.22	-1.21815106	Romania
93	93	1	147	-1.25	-1.251769417	Libya
94	94	1	53	-1.26	-1.255838918	Serbia
95	95	1	142	-1.27	-1.267867679	Iran (Islamic Republic of)
96	96	1	161	-1.29	-1.28950108	Bangladesh
97	97	1	13	-1.29	-1.290104	Malaysia
98	98	1	18	-1.3	-1.301359507	Thailand
99	99	1	189	-1.31	-1.311794803	United Republic of Tanzania
100	100	1	190	-1.33	-1.331076174	Uganda
101	101	1	122	-1.36	-1.364048601	Ecuador
102	102	1	169	-1.38	-1.375251697	Central African Republic
103	103	1	160	-1.38	-1.377310132	Afghanistan
104	104	1	413	-1.41	-1.414855761	Tokelau
105	105	1	422	-1.42	-1.417107136	United States Virgin Islands
106	106	1	35	-1.52	-1.521879451	Georgia
107	107	1	175	-1.55	-1.554597736	Burundi
108	108	1	374	-1.58	-1.575590943	Niue
109	109	1	133	-1.62	-1.62402839	Venezuela (Bolivarian Republic of)
110	110	1	48	-1.65	-1.645945441	Hungary
111	111	1	12	-1.67	-1.667683086	Lao People's Democratic Republic
112	112	1	85	-1.68	-1.675634217	Israel
113	113	1	6	-1.68	-1.676667461	China
114	114	1	93	-1.68	-1.681143289	Sweden
115	115	1	146	-1.7	-1.699043478	Lebanon
116	116	1	27	-1.71	-1.706305378	Samoa
117	117	1	149	-1.72	-1.72334215	Palestine
118	118	1	214	-1.79	-1.793722929	Nigeria
119	119	1	164	-1.82	-1.815813701	Nepal
120	120	1	152	-1.85	-1.849448385	Saudi Arabia
121	121	1	179	-1.91	-1.912894307	Ethiopia
122	122	1	51	-1.94	-1.936669997	Poland
123	123	1	168	-1.97	-1.974404143	Angola
124	124	1	46	-1.98	-1.978906125	Croatia
125	125	1	305	-2.06	-2.060166971	Bermuda
126	126	1	95	-2.1	-2.100499102	United Kingdom
127	127	1	197	-2.11	-2.106255853	Eswatini
128	128	1	367	-2.12	-2.123886248	Monaco
129	129	1	8	-2.13	-2.132303694	Taiwan
130	130	1	195	-2.16	-2.157280104	Namibia
131	131	1	156	-2.18	-2.181718071	United Arab Emirates
132	132	1	33	-2.19	-2.186675701	Armenia
133	133	1	82	-2.25	-2.246631238	Greece
134	134	1	54	-2.25	-2.249806415	Slovakia
135	135	1	99	-2.27	-2.271346278	Uruguay
136	136	1	173	-2.28	-2.284412949	Gabon
137	137	1	79	-2.29	-2.287845069	Finland
138	138	1	102	-2.31	-2.311297574	United States of America
139	139	1	89	-2.31	-2.312032523	Netherlands
140	140	1	74	-2.31	-2.31481091	Andorra
141	141	1	123	-2.33	-2.334536093	Peru
142	142	1	376	-2.34	-2.341183795	Northern Mariana Islands
143	143	1	132	-2.35	-2.347453224	Panama
144	144	1	38	-2.39	-2.392078695	Mongolia
145	145	1	396	-2.44	-2.436246655	San Marino
146	146	1	81	-2.44	-2.442772565	Germany
147	147	1	47	-2.46	-2.460382433	Czechia
148	148	1	77	-2.47	-2.4665352	Cyprus
149	149	1	153	-2.47	-2.472881844	Syrian Arab Republic
150	150	1	172	-2.5	-2.497301069	Equatorial Guinea
151	151	1	351	-2.51	-2.505055891	Guam
152	152	1	349	-2.66	-2.656101387	Greenland
153	153	1	170	-2.7	-2.695032148	Congo
154	154	1	57	-2.72	-2.724325685	Belarus
155	155	1	75	-2.74	-2.744545008	Austria
156	156	1	55	-2.76	-2.76332841	Slovenia
157	157	1	151	-2.77	-2.769612323	Qatar
158	158	1	61	-2.79	-2.785416475	Republic of Moldova
159	159	1	97	-2.87	-2.871825316	Argentina
160	160	1	39	-2.89	-2.894377354	Tajikistan
161	161	1	193	-2.91	-2.914469626	Botswana
162	162	1	41	-2.94	-2.939612045	Uzbekistan
163	163	1	90	-2.98	-2.976980309	Norway
164	164	1	83	-2.99	-2.986067928	Iceland
165	165	1	72	-3	-3.004148257	New Zealand
166	166	1	40	-3.02	-3.019975254	Turkmenistan
167	167	1	60	-3.03	-3.031594064	Lithuania
168	168	1	67	-3.07	-3.070595268	Japan
169	169	1	98	-3.09	-3.087716568	Chile
170	170	1	91	-3.09	-3.089043688	Portugal
171	171	1	78	-3.13	-3.127276217	Denmark
172	172	1	84	-3.14	-3.135460297	Ireland
173	173	1	88	-3.24	-3.243606779	Malta
174	174	1	155	-3.28	-3.275536551	Turkey
175	175	1	126	-3.37	-3.369929928	Costa Rica
176	176	1	145	-3.37	-3.370941175	Kuwait
177	177	1	140	-3.48	-3.475141651	Bahrain
178	178	1	130	-3.48	-3.479944996	Mexico
179	179	1	59	-3.5	-3.497601044	Latvia
180	180	1	101	-3.5	-3.497852193	Canada
181	181	1	125	-3.52	-3.517755289	Colombia
182	182	1	14	-3.53	-3.527620114	Maldives
183	183	1	76	-3.53	-3.533050403	Belgium
184	184	1	185	-3.55	-3.548347404	Rwanda
185	185	1	94	-3.66	-3.660162098	Switzerland
186	186	1	37	-3.7	-3.698478585	Kyrgyzstan
187	187	1	71	-3.71	-3.705823265	Australia
188	188	1	196	-3.73	-3.731945814	South Africa
189	189	1	385	-3.73	-3.734252803	Puerto Rico
190	190	1	80	-3.76	-3.756429803	France
191	191	1	63	-3.8	-3.798196714	Ukraine
192	192	1	86	-3.94	-3.936095383	Italy
193	193	1	128	-4.01	-4.00553722	Guatemala
194	194	1	62	-4.01	-4.00920775	Russian Federation
195	195	1	34	-4.03	-4.029491203	Azerbaijan
196	196	1	66	-4.06	-4.061935706	Brunei Darussalam
197	197	1	298	-4.14	-4.13974768	American Samoa
198	198	1	144	-4.18	-4.182098544	Jordan
199	199	1	87	-4.47	-4.47160861	Luxembourg
200	200	1	36	-4.63	-4.626895592	Kazakhstan
201	201	1	92	-4.65	-4.651312919	Spain
202	202	1	58	-4.92	-4.921821618	Estonia
203	203	1	69	-5.06	-5.059805577	Singapore
204	204	1	68	-6.51	-6.507239649	Republic of Korea
