# Supplementary material for: Global, regional and national mortality burden of laryngeal cancer attributable to occupational exposure to sulfuric acid and asbestos: 1990–2021 and projections to 2040
Source: Front Public Health. 2025 Jul 18;13:1602789. doi: 10.3389/fpubh.2025.1602789 (PMC12315700; doi:10.3389/fpubh.2025.1602789)
Supplement: Supplementary file 2 [file Data_Sheet_2.zip › original data/The earliest original data/1 Occupational exposure to sulfuric acid/1 global+5SDI/citation.txt]

These data are under embargo by the Lancet and may not be circulated.
