# Supplementary material for: Global, regional and national mortality burden of laryngeal cancer attributable to occupational exposure to sulfuric acid and asbestos: 1990–2021 and projections to 2040
Source: Front Public Health. 2025 Jul 18;13:1602789. doi: 10.3389/fpubh.2025.1602789 (PMC12315700; doi:10.3389/fpubh.2025.1602789)
Supplement: Supplementary file 2 [file Data_Sheet_2.zip › original data/The earliest original data/1 Occupational exposure to sulfuric acid/1 global+5SDI/IHME-GBD_2021_DATA-96490954-1.csv]

measure_id	measure_name	location_id	location_name	sex_id	sex_name	age_id	age_name	cause_id	cause_name	rei_id	rei_name	metric_id	metric_name	year	val	upper	lower
1	Deaths	44634	High-middle SDI	1	Male	16	55-59 years	423	Larynx cancer	162	Occupational exposure to sulfuric acid	1	Number	1990	151.4035966843418	286.08083492457433	56.13413077556817
1	Deaths	44634	High-middle SDI	2	Female	16	55-59 years	423	Larynx cancer	162	Occupational exposure to sulfuric acid	1	Number	1990	8.952675916186609	17.197113713937185	3.739965675736289
1	Deaths	44634	High-middle SDI	3	Both	16	55-59 years	423	Larynx cancer	162	Occupational exposure to sulfuric acid	1	Number	1990	160.35627260052814	304.50551100253494	60.0467276475321
1	Deaths	44634	High-middle SDI	1	Male	16	55-59 years	423	Larynx cancer	162	Occupational exposure to sulfuric acid	3	Rate	1990	0.66771358973	1.26166131733	0.2475603142
1	Deaths	44634	High-middle SDI	2	Female	16	55-59 years	423	Larynx cancer	162	Occupational exposure to sulfuric acid	3	Rate	1990	0.03759234423	0.07221079201000001	0.01570414013
1	Deaths	44634	High-middle SDI	3	Both	16	55-59 years	423	Larynx cancer	162	Occupational exposure to sulfuric acid	3	Rate	1990	0.34492572060000004	0.65499017348	0.12916027834
1	Deaths	44634	High-middle SDI	1	Male	16	55-59 years	423	Larynx cancer	162	Occupational exposure to sulfuric acid	1	Number	1991	149.57177191180224	280.0864519304141	54.84750834834435
1	Deaths	44634	High-middle SDI	2	Female	16	55-59 years	423	Larynx cancer	162	Occupational exposure to sulfuric acid	1	Number	1991	9.166035389592244	17.42526427007823	3.721502111112461
1	Deaths	44634	High-middle SDI	3	Both	16	55-59 years	423	Larynx cancer	162	Occupational exposure to sulfuric acid	1	Number	1991	158.73780730139447	295.7310416861283	59.255350940432365
1	Deaths	44634	High-middle SDI	1	Male	16	55-59 years	423	Larynx cancer	162	Occupational exposure to sulfuric acid	3	Rate	1991	0.6543642339	1.2253552538699999	0.23995335031
1	Deaths	44634	High-middle SDI	2	Female	16	55-59 years	423	Larynx cancer	162	Occupational exposure to sulfuric acid	3	Rate	1991	0.03832052718	0.07284996017	0.015558517580000002
1	Deaths	44634	High-middle SDI	3	Both	16	55-59 years	423	Larynx cancer	162	Occupational exposure to sulfuric acid	3	Rate	1991	0.33935042177	0.63221519455	0.12667636447
1	Deaths	44634	High-middle SDI	1	Male	16	55-59 years	423	Larynx cancer	162	Occupational exposure to sulfuric acid	1	Number	1992	154.48739886338657	291.013875445337	56.55810036696917
1	Deaths	44634	High-middle SDI	2	Female	16	55-59 years	423	Larynx cancer	162	Occupational exposure to sulfuric acid	1	Number	1992	9.491698051760846	18.179180182665466	3.962315806110393
1	Deaths	44634	High-middle SDI	3	Both	16	55-59 years	423	Larynx cancer	162	Occupational exposure to sulfuric acid	1	Number	1992	163.97909691514735	309.6479665370429	60.43324236850475
1	Deaths	44634	High-middle SDI	1	Male	16	55-59 years	423	Larynx cancer	162	Occupational exposure to sulfuric acid	3	Rate	1992	0.66305884894	1.2490295435	0.24274697615000002
1	Deaths	44634	High-middle SDI	2	Female	16	55-59 years	423	Larynx cancer	162	Occupational exposure to sulfuric acid	3	Rate	1992	0.03886228188	0.07443182672000001	0.016223085999999998
1	Deaths	44634	High-middle SDI	3	Both	16	55-59 years	423	Larynx cancer	162	Occupational exposure to sulfuric acid	3	Rate	1992	0.34360505648	0.64884249903	0.12663301633
1	Deaths	44634	High-middle SDI	1	Male	16	55-59 years	423	Larynx cancer	162	Occupational exposure to sulfuric acid	1	Number	1993	167.83694183064569	314.8091771032691	60.22035628298302
1	Deaths	44634	High-middle SDI	2	Female	16	55-59 years	423	Larynx cancer	162	Occupational exposure to sulfuric acid	1	Number	1993	10.10274033158274	19.788625975727665	4.155106029464909
1	Deaths	44634	High-middle SDI	3	Both	16	55-59 years	423	Larynx cancer	162	Occupational exposure to sulfuric acid	1	Number	1993	177.93968216222842	332.71657846481384	64.82516480122182
1	Deaths	44634	High-middle SDI	1	Male	16	55-59 years	423	Larynx cancer	162	Occupational exposure to sulfuric acid	3	Rate	1993	0.7060400029999999	1.32430840267	0.2533290947
1	Deaths	44634	High-middle SDI	2	Female	16	55-59 years	423	Larynx cancer	162	Occupational exposure to sulfuric acid	3	Rate	1993	0.04048603275	0.07930154919	0.01665129987
1	Deaths	44634	High-middle SDI	3	Both	16	55-59 years	423	Larynx cancer	162	Occupational exposure to sulfuric acid	3	Rate	1993	0.36518999551	0.68284243468	0.13304228351
1	Deaths	44634	High-middle SDI	1	Male	16	55-59 years	423	Larynx cancer	162	Occupational exposure to sulfuric acid	1	Number	1994	181.21617242778635	344.2714720360378	63.83670802166465
1	Deaths	44634	High-middle SDI	2	Female	16	55-59 years	423	Larynx cancer	162	Occupational exposure to sulfuric acid	1	Number	1994	10.590222136290064	19.90482249427954	4.258985621858805
1	Deaths	44634	High-middle SDI	3	Both	16	55-59 years	423	Larynx cancer	162	Occupational exposure to sulfuric acid	1	Number	1994	191.80639456407647	362.0780609175404	68.0333152465723
1	Deaths	44634	High-middle SDI	1	Male	16	55-59 years	423	Larynx cancer	162	Occupational exposure to sulfuric acid	3	Rate	1994	0.74869367006	1.42235578891	0.26374102583000003
1	Deaths	44634	High-middle SDI	2	Female	16	55-59 years	423	Larynx cancer	162	Occupational exposure to sulfuric acid	3	Rate	1994	0.04151510306	0.07802959623	0.01669579965
1	Deaths	44634	High-middle SDI	3	Both	16	55-59 years	423	Larynx cancer	162	Occupational exposure to sulfuric acid	3	Rate	1994	0.38582248152000004	0.72832741727	0.13685040363
1	Deaths	44634	High-middle SDI	1	Male	16	55-59 years	423	Larynx cancer	162	Occupational exposure to sulfuric acid	1	Number	1995	185.8730423672944	352.21020709401546	63.439475084388064
1	Deaths	44634	High-middle SDI	2	Female	16	55-59 years	423	Larynx cancer	162	Occupational exposure to sulfuric acid	1	Number	1995	10.480730925961955	20.37583942658533	4.181239665383554
1	Deaths	44634	High-middle SDI	3	Both	16	55-59 years	423	Larynx cancer	162	Occupational exposure to sulfuric acid	1	Number	1995	196.35377329325607	374.9168790784344	67.1216035249158
1	Deaths	44634	High-middle SDI	1	Male	16	55-59 years	423	Larynx cancer	162	Occupational exposure to sulfuric acid	3	Rate	1995	0.76207431409	1.4440520721499999	0.26010008683999997
1	Deaths	44634	High-middle SDI	2	Female	16	55-59 years	423	Larynx cancer	162	Occupational exposure to sulfuric acid	3	Rate	1995	0.040492040630000004	0.07872154373	0.0161541144
1	Deaths	44634	High-middle SDI	3	Both	16	55-59 years	423	Larynx cancer	162	Occupational exposure to sulfuric acid	3	Rate	1995	0.39056845148999997	0.74574938105	0.13351197845999999
1	Deaths	44634	High-middle SDI	1	Male	16	55-59 years	423	Larynx cancer	162	Occupational exposure to sulfuric acid	1	Number	1996	179.831812995941	339.08990796523784	61.44926293237462
1	Deaths	44634	High-middle SDI	2	Female	16	55-59 years	423	Larynx cancer	162	Occupational exposure to sulfuric acid	1	Number	1996	10.180532704679235	19.856993580528545	4.220444811500617
1	Deaths	44634	High-middle SDI	3	Both	16	55-59 years	423	Larynx cancer	162	Occupational exposure to sulfuric acid	1	Number	1996	190.01234570062027	356.5597871392142	65.61838343487938
1	Deaths	44634	High-middle SDI	1	Male	16	55-59 years	423	Larynx cancer	162	Occupational exposure to sulfuric acid	3	Rate	1996	0.74038986778	1.39607518792	0.25299423333
1	Deaths	44634	High-middle SDI	2	Female	16	55-59 years	423	Larynx cancer	162	Occupational exposure to sulfuric acid	3	Rate	1996	0.03933630049	0.0767249307	0.016307268990000002
1	Deaths	44634	High-middle SDI	3	Both	16	55-59 years	423	Larynx cancer	162	Occupational exposure to sulfuric acid	3	Rate	1996	0.37874032419000003	0.71070944825	0.13079322674
1	Deaths	44634	High-middle SDI	1	Male	16	55-59 years	423	Larynx cancer	162	Occupational exposure to sulfuric acid	1	Number	1997	162.19522659802712	303.9762345649243	56.32314928355129
1	Deaths	44634	High-middle SDI	2	Female	16	55-59 years	423	Larynx cancer	162	Occupational exposure to sulfuric acid	1	Number	1997	9.430140937583296	17.847917099446317	3.7177137724521465
1	Deaths	44634	High-middle SDI	3	Both	16	55-59 years	423	Larynx cancer	162	Occupational exposure to sulfuric acid	1	Number	1997	171.62536753561068	321.5073391226997	59.76748400223941
1	Deaths	44634	High-middle SDI	1	Male	16	55-59 years	423	Larynx cancer	162	Occupational exposure to sulfuric acid	3	Rate	1997	0.67889627702	1.2723452981699999	0.23575031868
1	Deaths	44634	High-middle SDI	2	Female	16	55-59 years	423	Larynx cancer	162	Occupational exposure to sulfuric acid	3	Rate	1997	0.03706246615	0.07014612270000001	0.01461140843
1	Deaths	44634	High-middle SDI	3	Both	16	55-59 years	423	Larynx cancer	162	Occupational exposure to sulfuric acid	3	Rate	1997	0.34787801119	0.65168299606	0.1211463886
1	Deaths	44634	High-middle SDI	1	Male	16	55-59 years	423	Larynx cancer	162	Occupational exposure to sulfuric acid	1	Number	1998	138.32217074892233	262.6321827404738	48.77525705478746
1	Deaths	44634	High-middle SDI	2	Female	16	55-59 years	423	Larynx cancer	162	Occupational exposure to sulfuric acid	1	Number	1998	8.774856592925284	16.683235411496064	3.487716631490473
1	Deaths	44634	High-middle SDI	3	Both	16	55-59 years	423	Larynx cancer	162	Occupational exposure to sulfuric acid	1	Number	1998	147.0970273418478	278.0050543414478	52.768420483980975
1	Deaths	44634	High-middle SDI	1	Male	16	55-59 years	423	Larynx cancer	162	Occupational exposure to sulfuric acid	3	Rate	1998	0.59540746994	1.13049963431	0.20995298325
1	Deaths	44634	High-middle SDI	2	Female	16	55-59 years	423	Larynx cancer	162	Occupational exposure to sulfuric acid	3	Rate	1998	0.03568502694	0.06784631735	0.01418362347
1	Deaths	44634	High-middle SDI	3	Both	16	55-59 years	423	Larynx cancer	162	Occupational exposure to sulfuric acid	3	Rate	1998	0.30759757166	0.58134199698	0.11034511229999999
1	Deaths	44634	High-middle SDI	1	Male	16	55-59 years	423	Larynx cancer	162	Occupational exposure to sulfuric acid	1	Number	1999	118.09448903633071	221.2769064117416	42.76414613648729
1	Deaths	44634	High-middle SDI	2	Female	16	55-59 years	423	Larynx cancer	162	Occupational exposure to sulfuric acid	1	Number	1999	8.160622489017877	15.764992496614086	3.3768972156974977
1	Deaths	44634	High-middle SDI	3	Both	16	55-59 years	423	Larynx cancer	162	Occupational exposure to sulfuric acid	1	Number	1999	126.25511152534862	235.02164474751464	47.01125245868133
1	Deaths	44634	High-middle SDI	1	Male	16	55-59 years	423	Larynx cancer	162	Occupational exposure to sulfuric acid	3	Rate	1999	0.52340660636	0.98072141719	0.18953497988
1	Deaths	44634	High-middle SDI	2	Female	16	55-59 years	423	Larynx cancer	162	Occupational exposure to sulfuric acid	3	Rate	1999	0.03437106137	0.06639928821	0.01422287841
1	Deaths	44634	High-middle SDI	3	Both	16	55-59 years	423	Larynx cancer	162	Occupational exposure to sulfuric acid	3	Rate	1999	0.27265754344000004	0.50754716809	0.10152438545999999
1	Deaths	44634	High-middle SDI	1	Male	16	55-59 years	423	Larynx cancer	162	Occupational exposure to sulfuric acid	1	Number	2000	103.48593303547744	192.3097641233638	38.23768082941742
1	Deaths	44634	High-middle SDI	2	Female	16	55-59 years	423	Larynx cancer	162	Occupational exposure to sulfuric acid	1	Number	2000	7.668933860161324	13.926779116236055	3.129433042141581
1	Deaths	44634	High-middle SDI	3	Both	16	55-59 years	423	Larynx cancer	162	Occupational exposure to sulfuric acid	1	Number	2000	111.15486689563876	204.556069258687	42.62839240061941
1	Deaths	44634	High-middle SDI	1	Male	16	55-59 years	423	Larynx cancer	162	Occupational exposure to sulfuric acid	3	Rate	2000	0.46595293463	0.86588868963	0.17216793697000002
1	Deaths	44634	High-middle SDI	2	Female	16	55-59 years	423	Larynx cancer	162	Occupational exposure to sulfuric acid	3	Rate	2000	0.03310412705	0.060117074119999996	0.01350867681
1	Deaths	44634	High-middle SDI	3	Both	16	55-59 years	423	Larynx cancer	162	Occupational exposure to sulfuric acid	3	Rate	2000	0.24496605146000003	0.45080610492	0.09394558473
1	Deaths	44634	High-middle SDI	1	Male	16	55-59 years	423	Larynx cancer	162	Occupational exposure to sulfuric acid	1	Number	2001	94.67966076808496	176.87663452675235	36.57546895834134
1	Deaths	44634	High-middle SDI	2	Female	16	55-59 years	423	Larynx cancer	162	Occupational exposure to sulfuric acid	1	Number	2001	7.574167340355811	14.149063348069811	3.029638042381028
1	Deaths	44634	High-middle SDI	3	Both	16	55-59 years	423	Larynx cancer	162	Occupational exposure to sulfuric acid	1	Number	2001	102.25382810844071	189.2608226706012	40.282054979810674
1	Deaths	44634	High-middle SDI	1	Male	16	55-59 years	423	Larynx cancer	162	Occupational exposure to sulfuric acid	3	Rate	2001	0.42188159597	0.78814178523	0.16297605095
1	Deaths	44634	High-middle SDI	2	Female	16	55-59 years	423	Larynx cancer	162	Occupational exposure to sulfuric acid	3	Rate	2001	0.03254651251	0.06079911449	0.01301848085
1	Deaths	44634	High-middle SDI	3	Both	16	55-59 years	423	Larynx cancer	162	Occupational exposure to sulfuric acid	3	Rate	2001	0.22368135301	0.41401009301999997	0.08811743019
1	Deaths	44634	High-middle SDI	1	Male	16	55-59 years	423	Larynx cancer	162	Occupational exposure to sulfuric acid	1	Number	2002	94.77622478349208	172.99475164476237	36.235963269882376
1	Deaths	44634	High-middle SDI	2	Female	16	55-59 years	423	Larynx cancer	162	Occupational exposure to sulfuric acid	1	Number	2002	7.786515294236373	14.73230476543596	3.254917546207848
1	Deaths	44634	High-middle SDI	3	Both	16	55-59 years	423	Larynx cancer	162	Occupational exposure to sulfuric acid	1	Number	2002	102.5627400777285	186.2290626877295	39.7885257238093
1	Deaths	44634	High-middle SDI	1	Male	16	55-59 years	423	Larynx cancer	162	Occupational exposure to sulfuric acid	3	Rate	2002	0.40335012578999996	0.73623374424	0.15421357388
1	Deaths	44634	High-middle SDI	2	Female	16	55-59 years	423	Larynx cancer	162	Occupational exposure to sulfuric acid	3	Rate	2002	0.03201504827	0.06057336695999999	0.01338292399
1	Deaths	44634	High-middle SDI	3	Both	16	55-59 years	423	Larynx cancer	162	Occupational exposure to sulfuric acid	3	Rate	2002	0.21448257326	0.38944833719	0.08320707282999999
1	Deaths	44634	High-middle SDI	1	Male	16	55-59 years	423	Larynx cancer	162	Occupational exposure to sulfuric acid	1	Number	2003	97.27238917708138	181.43970939252245	36.85262285653951
1	Deaths	44634	High-middle SDI	2	Female	16	55-59 years	423	Larynx cancer	162	Occupational exposure to sulfuric acid	1	Number	2003	7.903960700420053	15.21298108747603	3.1913492175109197
1	Deaths	44634	High-middle SDI	3	Both	16	55-59 years	423	Larynx cancer	162	Occupational exposure to sulfuric acid	1	Number	2003	105.17634987750142	194.458750480763	40.554564986766
1	Deaths	44634	High-middle SDI	1	Male	16	55-59 years	423	Larynx cancer	162	Occupational exposure to sulfuric acid	3	Rate	2003	0.39400924683000005	0.73493541022	0.1492743655
1	Deaths	44634	High-middle SDI	2	Female	16	55-59 years	423	Larynx cancer	162	Occupational exposure to sulfuric acid	3	Rate	2003	0.03084924391	0.059376429349999996	0.01245587043
1	Deaths	44634	High-middle SDI	3	Both	16	55-59 years	423	Larynx cancer	162	Occupational exposure to sulfuric acid	3	Rate	2003	0.20906032917999998	0.38652805915	0.08061080951999999
1	Deaths	44634	High-middle SDI	1	Male	16	55-59 years	423	Larynx cancer	162	Occupational exposure to sulfuric acid	1	Number	2004	105.32310900851942	200.0743173071989	39.17863462493758
1	Deaths	44634	High-middle SDI	2	Female	16	55-59 years	423	Larynx cancer	162	Occupational exposure to sulfuric acid	1	Number	2004	8.53954291444083	16.32449336579082	3.51831492752942
1	Deaths	44634	High-middle SDI	3	Both	16	55-59 years	423	Larynx cancer	162	Occupational exposure to sulfuric acid	1	Number	2004	113.86265192296015	213.3169450234668	43.14480364438615
1	Deaths	44634	High-middle SDI	1	Male	16	55-59 years	423	Larynx cancer	162	Occupational exposure to sulfuric acid	3	Rate	2004	0.39351543666	0.7475314115	0.14638190666
1	Deaths	44634	High-middle SDI	2	Female	16	55-59 years	423	Larynx cancer	162	Occupational exposure to sulfuric acid	3	Rate	2004	0.030707885419999997	0.05870228381	0.012651732390000002
1	Deaths	44634	High-middle SDI	3	Both	16	55-59 years	423	Larynx cancer	162	Occupational exposure to sulfuric acid	3	Rate	2004	0.20864042922	0.39087917080999995	0.07905797203
1	Deaths	44634	High-middle SDI	1	Male	16	55-59 years	423	Larynx cancer	162	Occupational exposure to sulfuric acid	1	Number	2005	114.8613112543628	217.9726001130836	43.0668906024076
1	Deaths	44634	High-middle SDI	2	Female	16	55-59 years	423	Larynx cancer	162	Occupational exposure to sulfuric acid	1	Number	2005	9.213392079538703	17.561743131552994	3.717570386510405
1	Deaths	44634	High-middle SDI	3	Both	16	55-59 years	423	Larynx cancer	162	Occupational exposure to sulfuric acid	1	Number	2005	124.07470333390135	234.2678590804089	47.44067580345942
1	Deaths	44634	High-middle SDI	1	Male	16	55-59 years	423	Larynx cancer	162	Occupational exposure to sulfuric acid	3	Rate	2005	0.40435244324	0.76734065155	0.15161068812
1	Deaths	44634	High-middle SDI	2	Female	16	55-59 years	423	Larynx cancer	162	Occupational exposure to sulfuric acid	3	Rate	2005	0.03096491213	0.05902254329000001	0.01249423007
1	Deaths	44634	High-middle SDI	3	Both	16	55-59 years	423	Larynx cancer	162	Occupational exposure to sulfuric acid	3	Rate	2005	0.21333143766	0.4027952341	0.08156850108
1	Deaths	44634	High-middle SDI	1	Male	16	55-59 years	423	Larynx cancer	162	Occupational exposure to sulfuric acid	1	Number	2006	118.94785939773097	227.79291100002604	44.98276088717479
1	Deaths	44634	High-middle SDI	2	Female	16	55-59 years	423	Larynx cancer	162	Occupational exposure to sulfuric acid	1	Number	2006	9.740789236447672	18.221582283754792	3.953599729904525
1	Deaths	44634	High-middle SDI	3	Both	16	55-59 years	423	Larynx cancer	162	Occupational exposure to sulfuric acid	1	Number	2006	128.68864863417863	242.6543667634524	48.87317678770683
1	Deaths	44634	High-middle SDI	1	Male	16	55-59 years	423	Larynx cancer	162	Occupational exposure to sulfuric acid	3	Rate	2006	0.39491641708	0.75629070338	0.14934636781
1	Deaths	44634	High-middle SDI	2	Female	16	55-59 years	423	Larynx cancer	162	Occupational exposure to sulfuric acid	3	Rate	2006	0.030717952460000003	0.057462458620000004	0.01246782839
1	Deaths	44634	High-middle SDI	3	Both	16	55-59 years	423	Larynx cancer	162	Occupational exposure to sulfuric acid	3	Rate	2006	0.20813246039	0.3924530323	0.07904422527
1	Deaths	44634	High-middle SDI	1	Male	16	55-59 years	423	Larynx cancer	162	Occupational exposure to sulfuric acid	1	Number	2007	120.94723854419402	231.60646647046963	45.3779681117628
1	Deaths	44634	High-middle SDI	2	Female	16	55-59 years	423	Larynx cancer	162	Occupational exposure to sulfuric acid	1	Number	2007	10.13002258917786	18.52242430830929	4.25500752391912
1	Deaths	44634	High-middle SDI	3	Both	16	55-59 years	423	Larynx cancer	162	Occupational exposure to sulfuric acid	1	Number	2007	131.07726113337202	248.5328275985027	50.46043662385247
1	Deaths	44634	High-middle SDI	1	Male	16	55-59 years	423	Larynx cancer	162	Occupational exposure to sulfuric acid	3	Rate	2007	0.38569883618999995	0.73858936878	0.14470962463
1	Deaths	44634	High-middle SDI	2	Female	16	55-59 years	423	Larynx cancer	162	Occupational exposure to sulfuric acid	3	Rate	2007	0.030611228360000003	0.05597165804	0.01285791871
1	Deaths	44634	High-middle SDI	3	Both	16	55-59 years	423	Larynx cancer	162	Occupational exposure to sulfuric acid	3	Rate	2007	0.20337678632	0.38561843095000004	0.07829337711
1	Deaths	44634	High-middle SDI	1	Male	16	55-59 years	423	Larynx cancer	162	Occupational exposure to sulfuric acid	1	Number	2008	124.46008478783448	235.6086463892761	45.71319586957918
1	Deaths	44634	High-middle SDI	2	Female	16	55-59 years	423	Larynx cancer	162	Occupational exposure to sulfuric acid	1	Number	2008	10.762940857004349	20.338108420270927	4.473093948648512
1	Deaths	44634	High-middle SDI	3	Both	16	55-59 years	423	Larynx cancer	162	Occupational exposure to sulfuric acid	1	Number	2008	135.22302564483903	253.47128053229855	51.21528683985012
1	Deaths	44634	High-middle SDI	1	Male	16	55-59 years	423	Larynx cancer	162	Occupational exposure to sulfuric acid	3	Rate	2008	0.37803591726999997	0.7156393224800001	0.13884957544
1	Deaths	44634	High-middle SDI	2	Female	16	55-59 years	423	Larynx cancer	162	Occupational exposure to sulfuric acid	3	Rate	2008	0.03089231599	0.05837542733	0.01283889167
1	Deaths	44634	High-middle SDI	3	Both	16	55-59 years	423	Larynx cancer	162	Occupational exposure to sulfuric acid	3	Rate	2008	0.1995528685	0.37405553433	0.07558000829
1	Deaths	44634	High-middle SDI	1	Male	16	55-59 years	423	Larynx cancer	162	Occupational exposure to sulfuric acid	1	Number	2009	120.96643897282917	228.63786908128884	46.16752690992939
1	Deaths	44634	High-middle SDI	2	Female	16	55-59 years	423	Larynx cancer	162	Occupational exposure to sulfuric acid	1	Number	2009	11.027091888861095	20.51977882143849	4.481217178679131
1	Deaths	44634	High-middle SDI	3	Both	16	55-59 years	423	Larynx cancer	162	Occupational exposure to sulfuric acid	1	Number	2009	131.99353086169015	245.9172695230386	50.34097943965734
1	Deaths	44634	High-middle SDI	1	Male	16	55-59 years	423	Larynx cancer	162	Occupational exposure to sulfuric acid	3	Rate	2009	0.35664785456000003	0.6740977594399999	0.1361166747
1	Deaths	44634	High-middle SDI	2	Female	16	55-59 years	423	Larynx cancer	162	Occupational exposure to sulfuric acid	3	Rate	2009	0.030634225310000002	0.0570057395	0.012449213090000001
1	Deaths	44634	High-middle SDI	3	Both	16	55-59 years	423	Larynx cancer	162	Occupational exposure to sulfuric acid	3	Rate	2009	0.18879521312	0.35174453632	0.07200455871
1	Deaths	44634	High-middle SDI	1	Male	16	55-59 years	423	Larynx cancer	162	Occupational exposure to sulfuric acid	1	Number	2010	124.62250494507424	231.11904814341383	48.937058179878576
1	Deaths	44634	High-middle SDI	2	Female	16	55-59 years	423	Larynx cancer	162	Occupational exposure to sulfuric acid	1	Number	2010	11.436263079195944	21.03812876182083	4.666492726416811
1	Deaths	44634	High-middle SDI	3	Both	16	55-59 years	423	Larynx cancer	162	Occupational exposure to sulfuric acid	1	Number	2010	136.05876802427017	251.2089280401686	54.27807864666549
1	Deaths	44634	High-middle SDI	1	Male	16	55-59 years	423	Larynx cancer	162	Occupational exposure to sulfuric acid	3	Rate	2010	0.35224596141	0.65325882632	0.13832077212
1	Deaths	44634	High-middle SDI	2	Female	16	55-59 years	423	Larynx cancer	162	Occupational exposure to sulfuric acid	3	Rate	2010	0.03053597242	0.05617391933	0.01246000483
1	Deaths	44634	High-middle SDI	3	Both	16	55-59 years	423	Larynx cancer	162	Occupational exposure to sulfuric acid	3	Rate	2010	0.18681392025000002	0.34491951772	0.07452588908999999
1	Deaths	44634	High-middle SDI	1	Male	16	55-59 years	423	Larynx cancer	162	Occupational exposure to sulfuric acid	1	Number	2011	125.79498862483948	237.0083567165408	48.558923844879885
1	Deaths	44634	High-middle SDI	2	Female	16	55-59 years	423	Larynx cancer	162	Occupational exposure to sulfuric acid	1	Number	2011	11.350859600443467	20.658879535642367	4.67387765844692
1	Deaths	44634	High-middle SDI	3	Both	16	55-59 years	423	Larynx cancer	162	Occupational exposure to sulfuric acid	1	Number	2011	137.14584822528286	257.41403757207746	53.34133004028372
1	Deaths	44634	High-middle SDI	1	Male	16	55-59 years	423	Larynx cancer	162	Occupational exposure to sulfuric acid	3	Rate	2011	0.34627265294000004	0.6524068514	0.13366690969
1	Deaths	44634	High-middle SDI	2	Female	16	55-59 years	423	Larynx cancer	162	Occupational exposure to sulfuric acid	3	Rate	2011	0.029585272420000003	0.053846016989999995	0.01218215612
1	Deaths	44634	High-middle SDI	3	Both	16	55-59 years	423	Larynx cancer	162	Occupational exposure to sulfuric acid	3	Rate	2011	0.18360806328999998	0.34462066125	0.07141228429
1	Deaths	44634	High-middle SDI	1	Male	16	55-59 years	423	Larynx cancer	162	Occupational exposure to sulfuric acid	1	Number	2012	127.1309462321668	236.66718517622348	49.41725364534301
1	Deaths	44634	High-middle SDI	2	Female	16	55-59 years	423	Larynx cancer	162	Occupational exposure to sulfuric acid	1	Number	2012	11.32435318463209	21.14765432523687	4.730218934097191
1	Deaths	44634	High-middle SDI	3	Both	16	55-59 years	423	Larynx cancer	162	Occupational exposure to sulfuric acid	1	Number	2012	138.4552994167987	256.8676633459694	54.16427120472802
1	Deaths	44634	High-middle SDI	1	Male	16	55-59 years	423	Larynx cancer	162	Occupational exposure to sulfuric acid	3	Rate	2012	0.34339630571	0.63926714527	0.13348207375
1	Deaths	44634	High-middle SDI	2	Female	16	55-59 years	423	Larynx cancer	162	Occupational exposure to sulfuric acid	3	Rate	2012	0.02902959127	0.054211287069999996	0.01212575412
1	Deaths	44634	High-middle SDI	3	Both	16	55-59 years	423	Larynx cancer	162	Occupational exposure to sulfuric acid	3	Rate	2012	0.18210295761	0.3378444986	0.07123941102
1	Deaths	44634	High-middle SDI	1	Male	16	55-59 years	423	Larynx cancer	162	Occupational exposure to sulfuric acid	1	Number	2013	123.3064828202032	231.27486521406595	48.2510817589808
1	Deaths	44634	High-middle SDI	2	Female	16	55-59 years	423	Larynx cancer	162	Occupational exposure to sulfuric acid	1	Number	2013	10.884885049629853	20.051021890029915	4.501250161061613
1	Deaths	44634	High-middle SDI	3	Both	16	55-59 years	423	Larynx cancer	162	Occupational exposure to sulfuric acid	1	Number	2013	134.19136786983302	249.8415529580451	52.49667439638799
1	Deaths	44634	High-middle SDI	1	Male	16	55-59 years	423	Larynx cancer	162	Occupational exposure to sulfuric acid	3	Rate	2013	0.33080505	0.62046124098	0.12944738305
1	Deaths	44634	High-middle SDI	2	Female	16	55-59 years	423	Larynx cancer	162	Occupational exposure to sulfuric acid	3	Rate	2013	0.02775707178	0.051131238530000005	0.01147844219
1	Deaths	44634	High-middle SDI	3	Both	16	55-59 years	423	Larynx cancer	162	Occupational exposure to sulfuric acid	3	Rate	2013	0.17543766653	0.32663516104	0.06863253727
1	Deaths	44634	High-middle SDI	1	Male	16	55-59 years	423	Larynx cancer	162	Occupational exposure to sulfuric acid	1	Number	2014	118.90952192843456	216.9832885436834	46.81724074442821
1	Deaths	44634	High-middle SDI	2	Female	16	55-59 years	423	Larynx cancer	162	Occupational exposure to sulfuric acid	1	Number	2014	10.421796348622095	19.34955759902266	4.242044270727655
1	Deaths	44634	High-middle SDI	3	Both	16	55-59 years	423	Larynx cancer	162	Occupational exposure to sulfuric acid	1	Number	2014	129.33131827705668	235.7925612237017	51.47425391249198
1	Deaths	44634	High-middle SDI	1	Male	16	55-59 years	423	Larynx cancer	162	Occupational exposure to sulfuric acid	3	Rate	2014	0.31945733518	0.58293820388	0.12577723572
1	Deaths	44634	High-middle SDI	2	Female	16	55-59 years	423	Larynx cancer	162	Occupational exposure to sulfuric acid	3	Rate	2014	0.026638874170000004	0.049458885290000004	0.0108429756
1	Deaths	44634	High-middle SDI	3	Both	16	55-59 years	423	Larynx cancer	162	Occupational exposure to sulfuric acid	3	Rate	2014	0.16940409650000002	0.30885191867	0.06742334025
1	Deaths	44634	High-middle SDI	1	Male	16	55-59 years	423	Larynx cancer	162	Occupational exposure to sulfuric acid	1	Number	2015	114.18067411398178	209.82571137528828	44.74312329773325
1	Deaths	44634	High-middle SDI	2	Female	16	55-59 years	423	Larynx cancer	162	Occupational exposure to sulfuric acid	1	Number	2015	10.001888189804692	18.985371551130125	4.05223998629385
1	Deaths	44634	High-middle SDI	3	Both	16	55-59 years	423	Larynx cancer	162	Occupational exposure to sulfuric acid	1	Number	2015	124.18256230378655	229.00669979314696	48.96217001014236
1	Deaths	44634	High-middle SDI	1	Male	16	55-59 years	423	Larynx cancer	162	Occupational exposure to sulfuric acid	3	Rate	2015	0.30761486507	0.56529275549	0.12054272707000001
1	Deaths	44634	High-middle SDI	2	Female	16	55-59 years	423	Larynx cancer	162	Occupational exposure to sulfuric acid	3	Rate	2015	0.025661928499999997	0.04871092718	0.01039686615
1	Deaths	44634	High-middle SDI	3	Both	16	55-59 years	423	Larynx cancer	162	Occupational exposure to sulfuric acid	3	Rate	2015	0.16319700692	0.3009537513	0.06434461852000001
1	Deaths	44634	High-middle SDI	1	Male	16	55-59 years	423	Larynx cancer	162	Occupational exposure to sulfuric acid	1	Number	2016	112.32887930195528	208.21821077973544	41.83169207486197
1	Deaths	44634	High-middle SDI	2	Female	16	55-59 years	423	Larynx cancer	162	Occupational exposure to sulfuric acid	1	Number	2016	9.728729374548012	18.27185733930316	3.920978459677045
1	Deaths	44634	High-middle SDI	3	Both	16	55-59 years	423	Larynx cancer	162	Occupational exposure to sulfuric acid	1	Number	2016	122.05760867650322	226.2330622399548	45.75191945300867
1	Deaths	44634	High-middle SDI	1	Male	16	55-59 years	423	Larynx cancer	162	Occupational exposure to sulfuric acid	3	Rate	2016	0.30141319643	0.55871399106	0.11224739443
1	Deaths	44634	High-middle SDI	2	Female	16	55-59 years	423	Larynx cancer	162	Occupational exposure to sulfuric acid	3	Rate	2016	0.02486827045	0.046705944049999996	0.010022681169999999
1	Deaths	44634	High-middle SDI	3	Both	16	55-59 years	423	Larynx cancer	162	Occupational exposure to sulfuric acid	3	Rate	2016	0.15978540441	0.29616131049	0.05989375862
1	Deaths	44634	High-middle SDI	1	Male	16	55-59 years	423	Larynx cancer	162	Occupational exposure to sulfuric acid	1	Number	2017	109.25370544890964	203.46922322023147	41.29891832631716
1	Deaths	44634	High-middle SDI	2	Female	16	55-59 years	423	Larynx cancer	162	Occupational exposure to sulfuric acid	1	Number	2017	9.6140079980957	17.893320153745236	3.850110832420234
1	Deaths	44634	High-middle SDI	3	Both	16	55-59 years	423	Larynx cancer	162	Occupational exposure to sulfuric acid	1	Number	2017	118.86771344700524	222.59915194697956	45.17378159654572
1	Deaths	44634	High-middle SDI	1	Male	16	55-59 years	423	Larynx cancer	162	Occupational exposure to sulfuric acid	3	Rate	2017	0.28807756164	0.5365027891	0.10889600165999999
1	Deaths	44634	High-middle SDI	2	Female	16	55-59 years	423	Larynx cancer	162	Occupational exposure to sulfuric acid	3	Rate	2017	0.024157703920000002	0.04496163625	0.00967440817
1	Deaths	44634	High-middle SDI	3	Both	16	55-59 years	423	Larynx cancer	162	Occupational exposure to sulfuric acid	3	Rate	2017	0.15293967093	0.28640444122	0.05812228646
1	Deaths	44634	High-middle SDI	1	Male	16	55-59 years	423	Larynx cancer	162	Occupational exposure to sulfuric acid	1	Number	2018	109.34074256640235	208.98190867474133	40.98747092709249
1	Deaths	44634	High-middle SDI	2	Female	16	55-59 years	423	Larynx cancer	162	Occupational exposure to sulfuric acid	1	Number	2018	10.131844109779786	19.003604589917444	4.027255992054831
1	Deaths	44634	High-middle SDI	3	Both	16	55-59 years	423	Larynx cancer	162	Occupational exposure to sulfuric acid	1	Number	2018	119.4725866761821	225.4773184725344	46.39177350682901
1	Deaths	44634	High-middle SDI	1	Male	16	55-59 years	423	Larynx cancer	162	Occupational exposure to sulfuric acid	3	Rate	2018	0.2784312853	0.53216303521	0.10437275204
1	Deaths	44634	High-middle SDI	2	Female	16	55-59 years	423	Larynx cancer	162	Occupational exposure to sulfuric acid	3	Rate	2018	0.02461610432	0.04617073732	0.009784532070000001
1	Deaths	44634	High-middle SDI	3	Both	16	55-59 years	423	Larynx cancer	162	Occupational exposure to sulfuric acid	3	Rate	2018	0.14854288669	0.28034089409999996	0.05767990923
1	Deaths	44634	High-middle SDI	1	Male	16	55-59 years	423	Larynx cancer	162	Occupational exposure to sulfuric acid	1	Number	2019	111.12624714697382	205.2150588705831	42.06176178077982
1	Deaths	44634	High-middle SDI	2	Female	16	55-59 years	423	Larynx cancer	162	Occupational exposure to sulfuric acid	1	Number	2019	10.638148820770814	19.718869738926653	4.175365064583646
1	Deaths	44634	High-middle SDI	3	Both	16	55-59 years	423	Larynx cancer	162	Occupational exposure to sulfuric acid	1	Number	2019	121.76439596774456	229.4017050801013	47.458993686668734
1	Deaths	44634	High-middle SDI	1	Male	16	55-59 years	423	Larynx cancer	162	Occupational exposure to sulfuric acid	3	Rate	2019	0.27123085116	0.50087766407	0.10266204196999999
1	Deaths	44634	High-middle SDI	2	Female	16	55-59 years	423	Larynx cancer	162	Occupational exposure to sulfuric acid	3	Rate	2019	0.024829931849999997	0.04602475487	0.00974549536
1	Deaths	44634	High-middle SDI	3	Both	16	55-59 years	423	Larynx cancer	162	Occupational exposure to sulfuric acid	3	Rate	2019	0.14527731829	0.27369958401	0.05662341012
1	Deaths	44634	High-middle SDI	1	Male	16	55-59 years	423	Larynx cancer	162	Occupational exposure to sulfuric acid	1	Number	2020	111.87917881947568	204.0689921787439	43.84901149334081
1	Deaths	44634	High-middle SDI	2	Female	16	55-59 years	423	Larynx cancer	162	Occupational exposure to sulfuric acid	1	Number	2020	11.172189381992547	21.15542075289551	4.528010280105875
1	Deaths	44634	High-middle SDI	3	Both	16	55-59 years	423	Larynx cancer	162	Occupational exposure to sulfuric acid	1	Number	2020	123.05136820146824	225.4251094337032	49.521593551641146
1	Deaths	44634	High-middle SDI	1	Male	16	55-59 years	423	Larynx cancer	162	Occupational exposure to sulfuric acid	3	Rate	2020	0.26220724349999996	0.47826922299	0.10276736525
1	Deaths	44634	High-middle SDI	2	Female	16	55-59 years	423	Larynx cancer	162	Occupational exposure to sulfuric acid	3	Rate	2020	0.02510463263	0.04753759966	0.01017473216
1	Deaths	44634	High-middle SDI	3	Both	16	55-59 years	423	Larynx cancer	162	Occupational exposure to sulfuric acid	3	Rate	2020	0.14116134246	0.25860184683	0.05680988947
1	Deaths	44634	High-middle SDI	1	Male	16	55-59 years	423	Larynx cancer	162	Occupational exposure to sulfuric acid	1	Number	2021	112.58045695227266	215.33577633496253	44.12243757616135
1	Deaths	44634	High-middle SDI	2	Female	16	55-59 years	423	Larynx cancer	162	Occupational exposure to sulfuric acid	1	Number	2021	11.74856734517124	21.724464719947782	4.681000953819002
1	Deaths	44634	High-middle SDI	3	Both	16	55-59 years	423	Larynx cancer	162	Occupational exposure to sulfuric acid	1	Number	2021	124.32902429744382	240.39207798203824	48.86068545936637
1	Deaths	44634	High-middle SDI	1	Male	16	55-59 years	423	Larynx cancer	162	Occupational exposure to sulfuric acid	3	Rate	2021	0.25550007599	0.48870211319	0.10013537393000001
1	Deaths	44634	High-middle SDI	2	Female	16	55-59 years	423	Larynx cancer	162	Occupational exposure to sulfuric acid	3	Rate	2021	0.02561020805	0.04735624736	0.01020391719
1	Deaths	44634	High-middle SDI	3	Both	16	55-59 years	423	Larynx cancer	162	Occupational exposure to sulfuric acid	3	Rate	2021	0.13823961093	0.26728841088	0.05432747652
1	Deaths	44634	High-middle SDI	1	Male	17	60-64 years	423	Larynx cancer	162	Occupational exposure to sulfuric acid	1	Number	1990	184.4203722829358	346.15094432719206	65.83818602040034
1	Deaths	44634	High-middle SDI	2	Female	17	60-64 years	423	Larynx cancer	162	Occupational exposure to sulfuric acid	1	Number	1990	12.268186449065608	23.13803961106943	5.042005886832678
1	Deaths	44634	High-middle SDI	3	Both	17	60-64 years	423	Larynx cancer	162	Occupational exposure to sulfuric acid	1	Number	1990	196.68855873200147	368.6725487108063	70.88504285526074
1	Deaths	44634	High-middle SDI	1	Male	17	60-64 years	423	Larynx cancer	162	Occupational exposure to sulfuric acid	3	Rate	1990	0.92321958195	1.7328526461400002	0.32958995702
1	Deaths	44634	High-middle SDI	2	Female	17	60-64 years	423	Larynx cancer	162	Occupational exposure to sulfuric acid	3	Rate	1990	0.053174531110000006	0.10028820578	0.02185378418
1	Deaths	44634	High-middle SDI	3	Both	17	60-64 years	423	Larynx cancer	162	Occupational exposure to sulfuric acid	3	Rate	1990	0.45691230350999995	0.85643529322	0.16466767779
1	Deaths	44634	High-middle SDI	1	Male	17	60-64 years	423	Larynx cancer	162	Occupational exposure to sulfuric acid	1	Number	1991	186.12209270509348	347.0797646620709	65.62678936469224
1	Deaths	44634	High-middle SDI	2	Female	17	60-64 years	423	Larynx cancer	162	Occupational exposure to sulfuric acid	1	Number	1991	12.55577542344196	23.824577029969355	5.095533717640842
1	Deaths	44634	High-middle SDI	3	Both	17	60-64 years	423	Larynx cancer	162	Occupational exposure to sulfuric acid	1	Number	1991	198.6778681285355	370.0999658750514	70.29008009618333
1	Deaths	44634	High-middle SDI	1	Male	17	60-64 years	423	Larynx cancer	162	Occupational exposure to sulfuric acid	3	Rate	1991	0.9063493888	1.69015686422	0.3195794737
1	Deaths	44634	High-middle SDI	2	Female	17	60-64 years	423	Larynx cancer	162	Occupational exposure to sulfuric acid	3	Rate	1991	0.0537692981	0.10202721388	0.02182129436
1	Deaths	44634	High-middle SDI	3	Both	17	60-64 years	423	Larynx cancer	162	Occupational exposure to sulfuric acid	3	Rate	1991	0.45270780940999994	0.8433105629300001	0.16016312478
1	Deaths	44634	High-middle SDI	1	Male	17	60-64 years	423	Larynx cancer	162	Occupational exposure to sulfuric acid	1	Number	1992	183.5580156099007	345.6560957061763	65.89547958499574
1	Deaths	44634	High-middle SDI	2	Female	17	60-64 years	423	Larynx cancer	162	Occupational exposure to sulfuric acid	1	Number	1992	12.659062684325196	24.01792055359582	5.263979903004635
1	Deaths	44634	High-middle SDI	3	Both	17	60-64 years	423	Larynx cancer	162	Occupational exposure to sulfuric acid	1	Number	1992	196.217078294226	371.5599261739062	70.95160013238544
1	Deaths	44634	High-middle SDI	1	Male	17	60-64 years	423	Larynx cancer	162	Occupational exposure to sulfuric acid	3	Rate	1992	0.88503758973	1.66660462526	0.31771958436000003
1	Deaths	44634	High-middle SDI	2	Female	17	60-64 years	423	Larynx cancer	162	Occupational exposure to sulfuric acid	3	Rate	1992	0.05435583027	0.10312880548	0.02260262117
1	Deaths	44634	High-middle SDI	3	Both	17	60-64 years	423	Larynx cancer	162	Occupational exposure to sulfuric acid	3	Rate	1992	0.44565030036	0.8438908281599999	0.1611460235
1	Deaths	44634	High-middle SDI	1	Male	17	60-64 years	423	Larynx cancer	162	Occupational exposure to sulfuric acid	1	Number	1993	179.79959668650528	337.3394231709873	64.46850939665202
1	Deaths	44634	High-middle SDI	2	Female	17	60-64 years	423	Larynx cancer	162	Occupational exposure to sulfuric acid	1	Number	1993	12.742299815181337	24.047120543401327	5.217652276186543
1	Deaths	44634	High-middle SDI	3	Both	17	60-64 years	423	Larynx cancer	162	Occupational exposure to sulfuric acid	1	Number	1993	192.5418965016867	363.7150731590779	69.79796972303058
1	Deaths	44634	High-middle SDI	1	Male	17	60-64 years	423	Larynx cancer	162	Occupational exposure to sulfuric acid	3	Rate	1993	0.8655697929199999	1.62397925268	0.31035661568
1	Deaths	44634	High-middle SDI	2	Female	17	60-64 years	423	Larynx cancer	162	Occupational exposure to sulfuric acid	3	Rate	1993	0.054925885960000004	0.10365549545	0.0224907731
1	Deaths	44634	High-middle SDI	3	Both	17	60-64 years	423	Larynx cancer	162	Occupational exposure to sulfuric acid	3	Rate	1993	0.4378790784	0.8271613811299999	0.15873465055
1	Deaths	44634	High-middle SDI	1	Male	17	60-64 years	423	Larynx cancer	162	Occupational exposure to sulfuric acid	1	Number	1994	168.9589100778306	318.6164240448526	62.45615263634353
1	Deaths	44634	High-middle SDI	2	Female	17	60-64 years	423	Larynx cancer	162	Occupational exposure to sulfuric acid	1	Number	1994	12.362282198721166	23.21683176273651	5.163753613899928
1	Deaths	44634	High-middle SDI	3	Both	17	60-64 years	423	Larynx cancer	162	Occupational exposure to sulfuric acid	1	Number	1994	181.32119227655176	341.0838367499098	67.63390726141694
1	Deaths	44634	High-middle SDI	1	Male	17	60-64 years	423	Larynx cancer	162	Occupational exposure to sulfuric acid	3	Rate	1994	0.81817880104	1.54289113073	0.30244217401
1	Deaths	44634	High-middle SDI	2	Female	17	60-64 years	423	Larynx cancer	162	Occupational exposure to sulfuric acid	3	Rate	1994	0.054044594470000006	0.10149778475	0.022574551
1	Deaths	44634	High-middle SDI	3	Both	17	60-64 years	423	Larynx cancer	162	Occupational exposure to sulfuric acid	3	Rate	1994	0.41659248903	0.78365337628	0.15539153154
1	Deaths	44634	High-middle SDI	1	Male	17	60-64 years	423	Larynx cancer	162	Occupational exposure to sulfuric acid	1	Number	1995	159.858495437266	302.64385402301843	58.84752738124732
1	Deaths	44634	High-middle SDI	2	Female	17	60-64 years	423	Larynx cancer	162	Occupational exposure to sulfuric acid	1	Number	1995	11.737581617226134	22.366507135751988	4.85735727572673
1	Deaths	44634	High-middle SDI	3	Both	17	60-64 years	423	Larynx cancer	162	Occupational exposure to sulfuric acid	1	Number	1995	171.59607705449227	324.2593894976208	64.26140529192938
1	Deaths	44634	High-middle SDI	1	Male	17	60-64 years	423	Larynx cancer	162	Occupational exposure to sulfuric acid	3	Rate	1995	0.7753536623399999	1.46789834322	0.28542521778
1	Deaths	44634	High-middle SDI	2	Female	17	60-64 years	423	Larynx cancer	162	Occupational exposure to sulfuric acid	3	Rate	1995	0.051658494890000003	0.09843766222000001	0.02137780798
1	Deaths	44634	High-middle SDI	3	Both	17	60-64 years	423	Larynx cancer	162	Occupational exposure to sulfuric acid	3	Rate	1995	0.3959392828	0.74819327063	0.14827620281
1	Deaths	44634	High-middle SDI	1	Male	17	60-64 years	423	Larynx cancer	162	Occupational exposure to sulfuric acid	1	Number	1996	152.35461631125432	283.6919371212763	56.44469659999552
1	Deaths	44634	High-middle SDI	2	Female	17	60-64 years	423	Larynx cancer	162	Occupational exposure to sulfuric acid	1	Number	1996	11.502430237273972	21.623662321781623	4.903945615178039
1	Deaths	44634	High-middle SDI	3	Both	17	60-64 years	423	Larynx cancer	162	Occupational exposure to sulfuric acid	1	Number	1996	163.85704654852833	304.07268862201056	62.26410990024584
1	Deaths	44634	High-middle SDI	1	Male	17	60-64 years	423	Larynx cancer	162	Occupational exposure to sulfuric acid	3	Rate	1996	0.73289545266	1.36468809221	0.27152483113
1	Deaths	44634	High-middle SDI	2	Female	17	60-64 years	423	Larynx cancer	162	Occupational exposure to sulfuric acid	3	Rate	1996	0.050377605949999994	0.09470592885	0.02147798637
1	Deaths	44634	High-middle SDI	3	Both	17	60-64 years	423	Larynx cancer	162	Occupational exposure to sulfuric acid	3	Rate	1996	0.37564255586	0.6970871520499999	0.14274057706999999
1	Deaths	44634	High-middle SDI	1	Male	17	60-64 years	423	Larynx cancer	162	Occupational exposure to sulfuric acid	1	Number	1997	150.23539762176154	281.4788190056116	55.13590588587174
1	Deaths	44634	High-middle SDI	2	Female	17	60-64 years	423	Larynx cancer	162	Occupational exposure to sulfuric acid	1	Number	1997	11.44573038485546	21.21747069500145	4.756098244225993
1	Deaths	44634	High-middle SDI	3	Both	17	60-64 years	423	Larynx cancer	162	Occupational exposure to sulfuric acid	1	Number	1997	161.68112800661692	301.0057257821736	60.440401942593454
1	Deaths	44634	High-middle SDI	1	Male	17	60-64 years	423	Larynx cancer	162	Occupational exposure to sulfuric acid	3	Rate	1997	0.70879061458	1.3279796124699998	0.26012386719
1	Deaths	44634	High-middle SDI	2	Female	17	60-64 years	423	Larynx cancer	162	Occupational exposure to sulfuric acid	3	Rate	1997	0.049058804240000004	0.09094253546	0.02038563594
1	Deaths	44634	High-middle SDI	3	Both	17	60-64 years	423	Larynx cancer	162	Occupational exposure to sulfuric acid	3	Rate	1997	0.36311088424	0.67601244868	0.13573982359
1	Deaths	44634	High-middle SDI	1	Male	17	60-64 years	423	Larynx cancer	162	Occupational exposure to sulfuric acid	1	Number	1998	148.52959008249815	277.24770758877435	55.02615027192864
1	Deaths	44634	High-middle SDI	2	Female	17	60-64 years	423	Larynx cancer	162	Occupational exposure to sulfuric acid	1	Number	1998	11.58432869706826	21.75106333284904	4.837393205166485
1	Deaths	44634	High-middle SDI	3	Both	17	60-64 years	423	Larynx cancer	162	Occupational exposure to sulfuric acid	1	Number	1998	160.1139187795664	299.1238134191758	60.90095880575633
1	Deaths	44634	High-middle SDI	1	Male	17	60-64 years	423	Larynx cancer	162	Occupational exposure to sulfuric acid	3	Rate	1998	0.68648119126	1.2813967673	0.25432250347
1	Deaths	44634	High-middle SDI	2	Female	17	60-64 years	423	Larynx cancer	162	Occupational exposure to sulfuric acid	3	Rate	1998	0.048567968010000004	0.09119259094	0.02028105077
1	Deaths	44634	High-middle SDI	3	Both	17	60-64 years	423	Larynx cancer	162	Occupational exposure to sulfuric acid	3	Rate	1998	0.35199035704	0.65758616545	0.13388311521
1	Deaths	44634	High-middle SDI	1	Male	17	60-64 years	423	Larynx cancer	162	Occupational exposure to sulfuric acid	1	Number	1999	150.7374271187768	283.37764679228445	55.71548539662909
1	Deaths	44634	High-middle SDI	2	Female	17	60-64 years	423	Larynx cancer	162	Occupational exposure to sulfuric acid	1	Number	1999	11.757277454765031	22.137348418988136	4.870183109984553
1	Deaths	44634	High-middle SDI	3	Both	17	60-64 years	423	Larynx cancer	162	Occupational exposure to sulfuric acid	1	Number	1999	162.4947045735419	302.9312744747376	61.3513933469243
1	Deaths	44634	High-middle SDI	1	Male	17	60-64 years	423	Larynx cancer	162	Occupational exposure to sulfuric acid	3	Rate	1999	0.68406018124	1.28599358586	0.25284195018
1	Deaths	44634	High-middle SDI	2	Female	17	60-64 years	423	Larynx cancer	162	Occupational exposure to sulfuric acid	3	Rate	1999	0.0482124976	0.09077755131	0.01997092374
1	Deaths	44634	High-middle SDI	3	Both	17	60-64 years	423	Larynx cancer	162	Occupational exposure to sulfuric acid	3	Rate	1999	0.35003764432	0.65255880176	0.13215998182000002
1	Deaths	44634	High-middle SDI	1	Male	17	60-64 years	423	Larynx cancer	162	Occupational exposure to sulfuric acid	1	Number	2000	152.193761405006	288.2361198936226	55.72229393450588
1	Deaths	44634	High-middle SDI	2	Female	17	60-64 years	423	Larynx cancer	162	Occupational exposure to sulfuric acid	1	Number	2000	11.953555244082708	21.732089391930494	4.933004674992176
1	Deaths	44634	High-middle SDI	3	Both	17	60-64 years	423	Larynx cancer	162	Occupational exposure to sulfuric acid	1	Number	2000	164.1473166490887	309.99675867625893	61.29976148559729
1	Deaths	44634	High-middle SDI	1	Male	17	60-64 years	423	Larynx cancer	162	Occupational exposure to sulfuric acid	3	Rate	2000	0.6856061838	1.2984531321700001	0.25101915443
1	Deaths	44634	High-middle SDI	2	Female	17	60-64 years	423	Larynx cancer	162	Occupational exposure to sulfuric acid	3	Rate	2000	0.04832913616	0.08786449603	0.01994451439
1	Deaths	44634	High-middle SDI	3	Both	17	60-64 years	423	Larynx cancer	162	Occupational exposure to sulfuric acid	3	Rate	2000	0.3497551585	0.66052231422	0.13061381832
1	Deaths	44634	High-middle SDI	1	Male	17	60-64 years	423	Larynx cancer	162	Occupational exposure to sulfuric acid	1	Number	2001	145.61292414678644	280.1972452999297	52.64765869586567
1	Deaths	44634	High-middle SDI	2	Female	17	60-64 years	423	Larynx cancer	162	Occupational exposure to sulfuric acid	1	Number	2001	11.96055565949844	22.089743178672794	4.936343193841708
1	Deaths	44634	High-middle SDI	3	Both	17	60-64 years	423	Larynx cancer	162	Occupational exposure to sulfuric acid	1	Number	2001	157.5734798062849	299.62844775983365	58.09863344726983
1	Deaths	44634	High-middle SDI	1	Male	17	60-64 years	423	Larynx cancer	162	Occupational exposure to sulfuric acid	3	Rate	2001	0.65866669819	1.26744652294	0.23814685216999998
1	Deaths	44634	High-middle SDI	2	Female	17	60-64 years	423	Larynx cancer	162	Occupational exposure to sulfuric acid	3	Rate	2001	0.04838042591	0.08935297103	0.01996749925
1	Deaths	44634	High-middle SDI	3	Both	17	60-64 years	423	Larynx cancer	162	Occupational exposure to sulfuric acid	3	Rate	2001	0.33648614198	0.63983368608	0.12406519832
1	Deaths	44634	High-middle SDI	1	Male	17	60-64 years	423	Larynx cancer	162	Occupational exposure to sulfuric acid	1	Number	2002	136.61323891658213	255.87189755700015	49.76147292701991
1	Deaths	44634	High-middle SDI	2	Female	17	60-64 years	423	Larynx cancer	162	Occupational exposure to sulfuric acid	1	Number	2002	11.64045660953795	21.469014940669556	4.901557989040649
1	Deaths	44634	High-middle SDI	3	Both	17	60-64 years	423	Larynx cancer	162	Occupational exposure to sulfuric acid	1	Number	2002	148.25369552612028	275.39732452631483	55.38310772862499
1	Deaths	44634	High-middle SDI	1	Male	17	60-64 years	423	Larynx cancer	162	Occupational exposure to sulfuric acid	3	Rate	2002	0.62826211097	1.1767133242199999	0.22884493679999998
1	Deaths	44634	High-middle SDI	2	Female	17	60-64 years	423	Larynx cancer	162	Occupational exposure to sulfuric acid	3	Rate	2002	0.047926922180000005	0.08839376691	0.02018104583
1	Deaths	44634	High-middle SDI	3	Both	17	60-64 years	423	Larynx cancer	162	Occupational exposure to sulfuric acid	3	Rate	2002	0.32206272454	0.59826645369	0.12031291703
1	Deaths	44634	High-middle SDI	1	Male	17	60-64 years	423	Larynx cancer	162	Occupational exposure to sulfuric acid	1	Number	2003	124.90838934973208	231.30957464510564	46.71968708605806
1	Deaths	44634	High-middle SDI	2	Female	17	60-64 years	423	Larynx cancer	162	Occupational exposure to sulfuric acid	1	Number	2003	11.223441082853444	20.468185266752	4.619746435281769
1	Deaths	44634	High-middle SDI	3	Both	17	60-64 years	423	Larynx cancer	162	Occupational exposure to sulfuric acid	1	Number	2003	136.13183043258553	251.90631759207267	52.55014334597252
1	Deaths	44634	High-middle SDI	1	Male	17	60-64 years	423	Larynx cancer	162	Occupational exposure to sulfuric acid	3	Rate	2003	0.58941579161	1.09150007263	0.22046014275999998
1	Deaths	44634	High-middle SDI	2	Female	17	60-64 years	423	Larynx cancer	162	Occupational exposure to sulfuric acid	3	Rate	2003	0.0477891524	0.08715305918999999	0.01967077341
1	Deaths	44634	High-middle SDI	3	Both	17	60-64 years	423	Larynx cancer	162	Occupational exposure to sulfuric acid	3	Rate	2003	0.30470070014	0.56383603376	0.11762175987000001
1	Deaths	44634	High-middle SDI	1	Male	17	60-64 years	423	Larynx cancer	162	Occupational exposure to sulfuric acid	1	Number	2004	113.1273037653724	212.16868669562908	44.22659628333231
1	Deaths	44634	High-middle SDI	2	Female	17	60-64 years	423	Larynx cancer	162	Occupational exposure to sulfuric acid	1	Number	2004	10.90603614163908	20.235418001268144	4.683533028415639
1	Deaths	44634	High-middle SDI	3	Both	17	60-64 years	423	Larynx cancer	162	Occupational exposure to sulfuric acid	1	Number	2004	124.03333990701157	229.2260492432352	48.97752915744514
1	Deaths	44634	High-middle SDI	1	Male	17	60-64 years	423	Larynx cancer	162	Occupational exposure to sulfuric acid	3	Rate	2004	0.5472694822799999	1.02639631159	0.21395247341
1	Deaths	44634	High-middle SDI	2	Female	17	60-64 years	423	Larynx cancer	162	Occupational exposure to sulfuric acid	3	Rate	2004	0.04799998938	0.08906075833	0.02061331291
1	Deaths	44634	High-middle SDI	3	Both	17	60-64 years	423	Larynx cancer	162	Occupational exposure to sulfuric acid	3	Rate	2004	0.28584288523	0.52826631401	0.11287189603
1	Deaths	44634	High-middle SDI	1	Male	17	60-64 years	423	Larynx cancer	162	Occupational exposure to sulfuric acid	1	Number	2005	106.3192960684103	195.32357770713887	42.59939729666851
1	Deaths	44634	High-middle SDI	2	Female	17	60-64 years	423	Larynx cancer	162	Occupational exposure to sulfuric acid	1	Number	2005	10.698986159327491	20.022571051970612	4.356570917329593
1	Deaths	44634	High-middle SDI	3	Both	17	60-64 years	423	Larynx cancer	162	Occupational exposure to sulfuric acid	1	Number	2005	117.01828222773776	214.0439568654684	47.59246518823066
1	Deaths	44634	High-middle SDI	1	Male	17	60-64 years	423	Larynx cancer	162	Occupational exposure to sulfuric acid	3	Rate	2005	0.51948941377	0.9543754956199999	0.20814599744999998
1	Deaths	44634	High-middle SDI	2	Female	17	60-64 years	423	Larynx cancer	162	Occupational exposure to sulfuric acid	3	Rate	2005	0.0481117339	0.09003849487	0.01959084511
1	Deaths	44634	High-middle SDI	3	Both	17	60-64 years	423	Larynx cancer	162	Occupational exposure to sulfuric acid	3	Rate	2005	0.27402244789	0.5012280807699999	0.11144757523
1	Deaths	44634	High-middle SDI	1	Male	17	60-64 years	423	Larynx cancer	162	Occupational exposure to sulfuric acid	1	Number	2006	101.85302487930244	189.52994426354053	40.72347368670587
1	Deaths	44634	High-middle SDI	2	Female	17	60-64 years	423	Larynx cancer	162	Occupational exposure to sulfuric acid	1	Number	2006	10.627263490714084	19.916271883875226	4.471302532584543
1	Deaths	44634	High-middle SDI	3	Both	17	60-64 years	423	Larynx cancer	162	Occupational exposure to sulfuric acid	1	Number	2006	112.48028837001652	208.44763878465503	45.26453191359969
1	Deaths	44634	High-middle SDI	1	Male	17	60-64 years	423	Larynx cancer	162	Occupational exposure to sulfuric acid	3	Rate	2006	0.49018737717	0.91214950546	0.19598959166000002
1	Deaths	44634	High-middle SDI	2	Female	17	60-64 years	423	Larynx cancer	162	Occupational exposure to sulfuric acid	3	Rate	2006	0.04745681795	0.08893756044000001	0.01996692662
1	Deaths	44634	High-middle SDI	3	Both	17	60-64 years	423	Larynx cancer	162	Occupational exposure to sulfuric acid	3	Rate	2006	0.26054032832999996	0.48283141016000003	0.10484713523999999
1	Deaths	44634	High-middle SDI	1	Male	17	60-64 years	423	Larynx cancer	162	Occupational exposure to sulfuric acid	1	Number	2007	105.2356150354865	193.61002847702628	42.7260516312013
1	Deaths	44634	High-middle SDI	2	Female	17	60-64 years	423	Larynx cancer	162	Occupational exposure to sulfuric acid	1	Number	2007	11.16057668299715	20.61132149960152	4.808418382902614
1	Deaths	44634	High-middle SDI	3	Both	17	60-64 years	423	Larynx cancer	162	Occupational exposure to sulfuric acid	1	Number	2007	116.39619171848364	213.3734089451941	47.95066078142439
1	Deaths	44634	High-middle SDI	1	Male	17	60-64 years	423	Larynx cancer	162	Occupational exposure to sulfuric acid	3	Rate	2007	0.48147644762999997	0.8858091312899999	0.19548123089000002
1	Deaths	44634	High-middle SDI	2	Female	17	60-64 years	423	Larynx cancer	162	Occupational exposure to sulfuric acid	3	Rate	2007	0.04751610205	0.08775260308	0.02047181835
1	Deaths	44634	High-middle SDI	3	Both	17	60-64 years	423	Larynx cancer	162	Occupational exposure to sulfuric acid	3	Rate	2007	0.25669112296	0.47055714747	0.10574666388000001
1	Deaths	44634	High-middle SDI	1	Male	17	60-64 years	423	Larynx cancer	162	Occupational exposure to sulfuric acid	1	Number	2008	112.76815944164998	207.30709695476705	43.93972187855128
1	Deaths	44634	High-middle SDI	2	Female	17	60-64 years	423	Larynx cancer	162	Occupational exposure to sulfuric acid	1	Number	2008	11.842401786813312	22.29852654647856	4.934024739090009
1	Deaths	44634	High-middle SDI	3	Both	17	60-64 years	423	Larynx cancer	162	Occupational exposure to sulfuric acid	1	Number	2008	124.61056122846324	228.37531455992	48.62960820585972
1	Deaths	44634	High-middle SDI	1	Male	17	60-64 years	423	Larynx cancer	162	Occupational exposure to sulfuric acid	3	Rate	2008	0.49028935962	0.9013223618599999	0.19103954705
1	Deaths	44634	High-middle SDI	2	Female	17	60-64 years	423	Larynx cancer	162	Occupational exposure to sulfuric acid	3	Rate	2008	0.04776072167	0.08993055118	0.01989905312
1	Deaths	44634	High-middle SDI	3	Both	17	60-64 years	423	Larynx cancer	162	Occupational exposure to sulfuric acid	3	Rate	2008	0.26071554045	0.47781659093999995	0.10174494409
1	Deaths	44634	High-middle SDI	1	Male	17	60-64 years	423	Larynx cancer	162	Occupational exposure to sulfuric acid	1	Number	2009	124.69425074219026	229.54270191644463	48.55307048093873
1	Deaths	44634	High-middle SDI	2	Female	17	60-64 years	423	Larynx cancer	162	Occupational exposure to sulfuric acid	1	Number	2009	12.980468043444969	23.994499276886867	5.338325000177154
1	Deaths	44634	High-middle SDI	3	Both	17	60-64 years	423	Larynx cancer	162	Occupational exposure to sulfuric acid	1	Number	2009	137.67471878563532	251.2275177146793	54.50144828801547
1	Deaths	44634	High-middle SDI	1	Male	17	60-64 years	423	Larynx cancer	162	Occupational exposure to sulfuric acid	3	Rate	2009	0.49989607826000004	0.92023085105	0.19464802408
1	Deaths	44634	High-middle SDI	2	Female	17	60-64 years	423	Larynx cancer	162	Occupational exposure to sulfuric acid	3	Rate	2009	0.04818066492	0.0890623455	0.01981469753
1	Deaths	44634	High-middle SDI	3	Both	17	60-64 years	423	Larynx cancer	162	Occupational exposure to sulfuric acid	3	Rate	2009	0.26534449849	0.48419811774	0.10504222990999999
1	Deaths	44634	High-middle SDI	1	Male	17	60-64 years	423	Larynx cancer	162	Occupational exposure to sulfuric acid	1	Number	2010	137.50984188907867	252.88649217337465	55.23860753055973
1	Deaths	44634	High-middle SDI	2	Female	17	60-64 years	423	Larynx cancer	162	Occupational exposure to sulfuric acid	1	Number	2010	14.363060037574488	26.663911290775275	6.09709310039718
1	Deaths	44634	High-middle SDI	3	Both	17	60-64 years	423	Larynx cancer	162	Occupational exposure to sulfuric acid	1	Number	2010	151.8729019266529	278.2969130440621	61.91270438644237
1	Deaths	44634	High-middle SDI	1	Male	17	60-64 years	423	Larynx cancer	162	Occupational exposure to sulfuric acid	3	Rate	2010	0.51980508939	0.95594383547	0.20880912181
1	Deaths	44634	High-middle SDI	2	Female	17	60-64 years	423	Larynx cancer	162	Occupational exposure to sulfuric acid	3	Rate	2010	0.04981373076	0.09247534261	0.02114583893
1	Deaths	44634	High-middle SDI	3	Both	17	60-64 years	423	Larynx cancer	162	Occupational exposure to sulfuric acid	3	Rate	2010	0.27469587851	0.50336178505	0.11198287848999999
1	Deaths	44634	High-middle SDI	1	Male	17	60-64 years	423	Larynx cancer	162	Occupational exposure to sulfuric acid	1	Number	2011	146.2614966958551	273.00921025964874	57.36212886855187
1	Deaths	44634	High-middle SDI	2	Female	17	60-64 years	423	Larynx cancer	162	Occupational exposure to sulfuric acid	1	Number	2011	15.260962931628782	27.9237299452171	6.3801953199294426
1	Deaths	44634	High-middle SDI	3	Both	17	60-64 years	423	Larynx cancer	162	Occupational exposure to sulfuric acid	1	Number	2011	161.52245962748404	300.73649768287544	63.71579747656574
1	Deaths	44634	High-middle SDI	1	Male	17	60-64 years	423	Larynx cancer	162	Occupational exposure to sulfuric acid	3	Rate	2011	0.5212370993700001	0.9729322622300001	0.204423381
1	Deaths	44634	High-middle SDI	2	Female	17	60-64 years	423	Larynx cancer	162	Occupational exposure to sulfuric acid	3	Rate	2011	0.049637839790000006	0.09082478213999999	0.02075223658
1	Deaths	44634	High-middle SDI	3	Both	17	60-64 years	423	Larynx cancer	162	Occupational exposure to sulfuric acid	3	Rate	2011	0.27467437960999996	0.51141253742	0.10835085835
1	Deaths	44634	High-middle SDI	1	Male	17	60-64 years	423	Larynx cancer	162	Occupational exposure to sulfuric acid	1	Number	2012	150.9611048223245	284.5893720691652	59.0572347390814
1	Deaths	44634	High-middle SDI	2	Female	17	60-64 years	423	Larynx cancer	162	Occupational exposure to sulfuric acid	1	Number	2012	15.752193006918477	29.824504061647225	6.7539061477406825
1	Deaths	44634	High-middle SDI	3	Both	17	60-64 years	423	Larynx cancer	162	Occupational exposure to sulfuric acid	1	Number	2012	166.71329782924306	311.5193183102165	66.56398862964116
1	Deaths	44634	High-middle SDI	1	Male	17	60-64 years	423	Larynx cancer	162	Occupational exposure to sulfuric acid	3	Rate	2012	0.51628646642	0.97329468713	0.20197554248
1	Deaths	44634	High-middle SDI	2	Female	17	60-64 years	423	Larynx cancer	162	Occupational exposure to sulfuric acid	3	Rate	2012	0.04907062494	0.09290814633	0.021039508300000002
1	Deaths	44634	High-middle SDI	3	Both	17	60-64 years	423	Larynx cancer	162	Occupational exposure to sulfuric acid	3	Rate	2012	0.2717818086	0.50784961276	0.10851492624
1	Deaths	44634	High-middle SDI	1	Male	17	60-64 years	423	Larynx cancer	162	Occupational exposure to sulfuric acid	1	Number	2013	153.61463000869463	277.85340079706725	61.74948615654717
1	Deaths	44634	High-middle SDI	2	Female	17	60-64 years	423	Larynx cancer	162	Occupational exposure to sulfuric acid	1	Number	2013	16.377638990935036	29.63465507410922	6.909424802190973
1	Deaths	44634	High-middle SDI	3	Both	17	60-64 years	423	Larynx cancer	162	Occupational exposure to sulfuric acid	1	Number	2013	169.99226899962957	306.57439604809235	69.02759504561382
1	Deaths	44634	High-middle SDI	1	Male	17	60-64 years	423	Larynx cancer	162	Occupational exposure to sulfuric acid	3	Rate	2013	0.49980312128000004	0.9040284572299999	0.20090915765
1	Deaths	44634	High-middle SDI	2	Female	17	60-64 years	423	Larynx cancer	162	Occupational exposure to sulfuric acid	3	Rate	2013	0.048432322300000004	0.08763626837	0.0204327064
1	Deaths	44634	High-middle SDI	3	Both	17	60-64 years	423	Larynx cancer	162	Occupational exposure to sulfuric acid	3	Rate	2013	0.26334754429	0.47493697694	0.10693573155000001
1	Deaths	44634	High-middle SDI	1	Male	17	60-64 years	423	Larynx cancer	162	Occupational exposure to sulfuric acid	1	Number	2014	149.38354464653264	276.1573330800192	60.76161180636682
1	Deaths	44634	High-middle SDI	2	Female	17	60-64 years	423	Larynx cancer	162	Occupational exposure to sulfuric acid	1	Number	2014	16.289241189999444	30.58798966118281	6.884608805696554
1	Deaths	44634	High-middle SDI	3	Both	17	60-64 years	423	Larynx cancer	162	Occupational exposure to sulfuric acid	1	Number	2014	165.672785836532	303.0468837010992	67.97261339306414
1	Deaths	44634	High-middle SDI	1	Male	17	60-64 years	423	Larynx cancer	162	Occupational exposure to sulfuric acid	3	Rate	2014	0.47113270213	0.8709577139399999	0.19163276934999998
1	Deaths	44634	High-middle SDI	2	Female	17	60-64 years	423	Larynx cancer	162	Occupational exposure to sulfuric acid	3	Rate	2014	0.04659653145	0.08749911710000001	0.0196939125
1	Deaths	44634	High-middle SDI	3	Both	17	60-64 years	423	Larynx cancer	162	Occupational exposure to sulfuric acid	3	Rate	2014	0.24851399994	0.45457914439999997	0.10196089813
1	Deaths	44634	High-middle SDI	1	Male	17	60-64 years	423	Larynx cancer	162	Occupational exposure to sulfuric acid	1	Number	2015	149.12734022829935	273.2638025870677	62.08897539553301
1	Deaths	44634	High-middle SDI	2	Female	17	60-64 years	423	Larynx cancer	162	Occupational exposure to sulfuric acid	1	Number	2015	16.390093575901158	30.539074143639965	6.975533778527928
1	Deaths	44634	High-middle SDI	3	Both	17	60-64 years	423	Larynx cancer	162	Occupational exposure to sulfuric acid	1	Number	2015	165.51743380420035	303.11860671627204	69.54034473810654
1	Deaths	44634	High-middle SDI	1	Male	17	60-64 years	423	Larynx cancer	162	Occupational exposure to sulfuric acid	3	Rate	2015	0.45027834092	0.82509868059	0.18747280537
1	Deaths	44634	High-middle SDI	2	Female	17	60-64 years	423	Larynx cancer	162	Occupational exposure to sulfuric acid	3	Rate	2015	0.045034463649999995	0.08391110264	0.01916642031
1	Deaths	44634	High-middle SDI	3	Both	17	60-64 years	423	Larynx cancer	162	Occupational exposure to sulfuric acid	3	Rate	2015	0.23810839556	0.43605729893	0.10003864567000001
1	Deaths	44634	High-middle SDI	1	Male	17	60-64 years	423	Larynx cancer	162	Occupational exposure to sulfuric acid	1	Number	2016	150.533955106641	278.3997774260521	59.60727633168508
1	Deaths	44634	High-middle SDI	2	Female	17	60-64 years	423	Larynx cancer	162	Occupational exposure to sulfuric acid	1	Number	2016	16.45307759722619	30.401708606329805	6.927370835923147
1	Deaths	44634	High-middle SDI	3	Both	17	60-64 years	423	Larynx cancer	162	Occupational exposure to sulfuric acid	1	Number	2016	166.98703270386716	306.79150810139413	67.28371929840077
1	Deaths	44634	High-middle SDI	1	Male	17	60-64 years	423	Larynx cancer	162	Occupational exposure to sulfuric acid	3	Rate	2016	0.44232931519	0.81805053758	0.175150156
1	Deaths	44634	High-middle SDI	2	Female	17	60-64 years	423	Larynx cancer	162	Occupational exposure to sulfuric acid	3	Rate	2016	0.04411909343	0.08152248809	0.01857581473
1	Deaths	44634	High-middle SDI	3	Both	17	60-64 years	423	Larynx cancer	162	Occupational exposure to sulfuric acid	3	Rate	2016	0.23412289732	0.4301346972	0.09433462616
1	Deaths	44634	High-middle SDI	1	Male	17	60-64 years	423	Larynx cancer	162	Occupational exposure to sulfuric acid	1	Number	2017	149.62797863333356	277.1393201612964	61.12832824835672
1	Deaths	44634	High-middle SDI	2	Female	17	60-64 years	423	Larynx cancer	162	Occupational exposure to sulfuric acid	1	Number	2017	16.32346115942546	29.719077144710184	6.856247749171171
1	Deaths	44634	High-middle SDI	3	Both	17	60-64 years	423	Larynx cancer	162	Occupational exposure to sulfuric acid	1	Number	2017	165.95143979275892	302.8245362993544	68.68635060669429
1	Deaths	44634	High-middle SDI	1	Male	17	60-64 years	423	Larynx cancer	162	Occupational exposure to sulfuric acid	3	Rate	2017	0.43113943443	0.79855178719	0.17613572748
1	Deaths	44634	High-middle SDI	2	Female	17	60-64 years	423	Larynx cancer	162	Occupational exposure to sulfuric acid	3	Rate	2017	0.04304520108	0.07836963247	0.018080023599999998
1	Deaths	44634	High-middle SDI	3	Both	17	60-64 years	423	Larynx cancer	162	Occupational exposure to sulfuric acid	3	Rate	2017	0.22849853753000002	0.41695910417	0.09457423618
1	Deaths	44634	High-middle SDI	1	Male	17	60-64 years	423	Larynx cancer	162	Occupational exposure to sulfuric acid	1	Number	2018	147.74567708284425	282.2667336364468	59.58505412303912
1	Deaths	44634	High-middle SDI	2	Female	17	60-64 years	423	Larynx cancer	162	Occupational exposure to sulfuric acid	1	Number	2018	16.161339071328207	30.65410353643221	6.664224814302503
1	Deaths	44634	High-middle SDI	3	Both	17	60-64 years	423	Larynx cancer	162	Occupational exposure to sulfuric acid	1	Number	2018	163.90701615417228	311.8399909589204	66.40301338946723
1	Deaths	44634	High-middle SDI	1	Male	17	60-64 years	423	Larynx cancer	162	Occupational exposure to sulfuric acid	3	Rate	2018	0.42256382978	0.80730424294	0.170417769
1	Deaths	44634	High-middle SDI	2	Female	17	60-64 years	423	Larynx cancer	162	Occupational exposure to sulfuric acid	3	Rate	2018	0.0423946119	0.08041219956000001	0.01748167175
1	Deaths	44634	High-middle SDI	3	Both	17	60-64 years	423	Larynx cancer	162	Occupational exposure to sulfuric acid	3	Rate	2018	0.22426804547999998	0.42667938759	0.09085684296
1	Deaths	44634	High-middle SDI	1	Male	17	60-64 years	423	Larynx cancer	162	Occupational exposure to sulfuric acid	1	Number	2019	145.2450780652381	267.26851409128096	58.12660341648309
1	Deaths	44634	High-middle SDI	2	Female	17	60-64 years	423	Larynx cancer	162	Occupational exposure to sulfuric acid	1	Number	2019	15.543190913978952	28.297399993333364	6.366771161914556
1	Deaths	44634	High-middle SDI	3	Both	17	60-64 years	423	Larynx cancer	162	Occupational exposure to sulfuric acid	1	Number	2019	160.7882689792173	296.16726257405315	64.24872294144
1	Deaths	44634	High-middle SDI	1	Male	17	60-64 years	423	Larynx cancer	162	Occupational exposure to sulfuric acid	3	Rate	2019	0.41578669075	0.76509780913	0.16639646865
1	Deaths	44634	High-middle SDI	2	Female	17	60-64 years	423	Larynx cancer	162	Occupational exposure to sulfuric acid	3	Rate	2019	0.040871643469999996	0.07440951154	0.01674176187
1	Deaths	44634	High-middle SDI	3	Both	17	60-64 years	423	Larynx cancer	162	Occupational exposure to sulfuric acid	3	Rate	2019	0.22037300279	0.40592058982999996	0.0880579416
1	Deaths	44634	High-middle SDI	1	Male	17	60-64 years	423	Larynx cancer	162	Occupational exposure to sulfuric acid	1	Number	2020	140.7830450999868	255.68499632887173	56.55143123803978
1	Deaths	44634	High-middle SDI	2	Female	17	60-64 years	423	Larynx cancer	162	Occupational exposure to sulfuric acid	1	Number	2020	15.007457143996726	28.088565701162626	6.21938140574278
1	Deaths	44634	High-middle SDI	3	Both	17	60-64 years	423	Larynx cancer	162	Occupational exposure to sulfuric acid	1	Number	2020	155.7905022439835	282.83126757650655	64.0195882324621
1	Deaths	44634	High-middle SDI	1	Male	17	60-64 years	423	Larynx cancer	162	Occupational exposure to sulfuric acid	3	Rate	2020	0.40416617877	0.7340317711000001	0.16235034447000002
1	Deaths	44634	High-middle SDI	2	Female	17	60-64 years	423	Larynx cancer	162	Occupational exposure to sulfuric acid	3	Rate	2020	0.03962412024	0.07416211114	0.01642100419
1	Deaths	44634	High-middle SDI	3	Both	17	60-64 years	423	Larynx cancer	162	Occupational exposure to sulfuric acid	3	Rate	2020	0.21427016522	0.38899869735000003	0.08805086029
1	Deaths	44634	High-middle SDI	1	Male	17	60-64 years	423	Larynx cancer	162	Occupational exposure to sulfuric acid	1	Number	2021	136.5429861272847	259.5799520166649	54.59885373574227
1	Deaths	44634	High-middle SDI	2	Female	17	60-64 years	423	Larynx cancer	162	Occupational exposure to sulfuric acid	1	Number	2021	14.728474640450168	27.886997628657788	5.9085370860243085
1	Deaths	44634	High-middle SDI	3	Both	17	60-64 years	423	Larynx cancer	162	Occupational exposure to sulfuric acid	1	Number	2021	151.27146076773485	286.3548251927146	60.618952187473
1	Deaths	44634	High-middle SDI	1	Male	17	60-64 years	423	Larynx cancer	162	Occupational exposure to sulfuric acid	3	Rate	2021	0.39069991634999995	0.74275412026	0.15622748698
1	Deaths	44634	High-middle SDI	2	Female	17	60-64 years	423	Larynx cancer	162	Occupational exposure to sulfuric acid	3	Rate	2021	0.038773828520000005	0.07341464004	0.015554672790000001
1	Deaths	44634	High-middle SDI	3	Both	17	60-64 years	423	Larynx cancer	162	Occupational exposure to sulfuric acid	3	Rate	2021	0.2074089547	0.39262234043	0.08311490776000001
1	Deaths	44634	High-middle SDI	1	Male	18	65-69 years	423	Larynx cancer	162	Occupational exposure to sulfuric acid	1	Number	1990	88.12367439498348	165.18540414971324	33.25462290149096
1	Deaths	44634	High-middle SDI	2	Female	18	65-69 years	423	Larynx cancer	162	Occupational exposure to sulfuric acid	1	Number	1990	8.655511213863031	16.541607830201603	3.4479964783961976
1	Deaths	44634	High-middle SDI	3	Both	18	65-69 years	423	Larynx cancer	162	Occupational exposure to sulfuric acid	1	Number	1990	96.7791856088466	180.48349734919125	36.86806765081043
1	Deaths	44634	High-middle SDI	1	Male	18	65-69 years	423	Larynx cancer	162	Occupational exposure to sulfuric acid	3	Rate	1990	0.6481301142	1.2149020747400001	0.24458038871999999
1	Deaths	44634	High-middle SDI	2	Female	18	65-69 years	423	Larynx cancer	162	Occupational exposure to sulfuric acid	3	Rate	1990	0.04827786564	0.09226416563999999	0.019231898219999998
1	Deaths	44634	High-middle SDI	3	Both	18	65-69 years	423	Larynx cancer	162	Occupational exposure to sulfuric acid	3	Rate	1990	0.30699058491	0.5725067231	0.11694818035000001
1	Deaths	44634	High-middle SDI	1	Male	18	65-69 years	423	Larynx cancer	162	Occupational exposure to sulfuric acid	1	Number	1991	93.01226772515076	171.94819942500112	33.99628387301884
1	Deaths	44634	High-middle SDI	2	Female	18	65-69 years	423	Larynx cancer	162	Occupational exposure to sulfuric acid	1	Number	1991	9.137950024874463	17.287513540711174	3.7881066172702527
1	Deaths	44634	High-middle SDI	3	Both	18	65-69 years	423	Larynx cancer	162	Occupational exposure to sulfuric acid	1	Number	1991	102.15021775002516	189.7053772400371	37.98544120991427
1	Deaths	44634	High-middle SDI	1	Male	18	65-69 years	423	Larynx cancer	162	Occupational exposure to sulfuric acid	3	Rate	1991	0.65105014473	1.20357134451	0.23796092792
1	Deaths	44634	High-middle SDI	2	Female	18	65-69 years	423	Larynx cancer	162	Occupational exposure to sulfuric acid	3	Rate	1991	0.048722081220000005	0.09217424440000001	0.0201975758
1	Deaths	44634	High-middle SDI	3	Both	18	65-69 years	423	Larynx cancer	162	Occupational exposure to sulfuric acid	3	Rate	1991	0.30915496637	0.57413837007	0.11496194583000001
1	Deaths	44634	High-middle SDI	1	Male	18	65-69 years	423	Larynx cancer	162	Occupational exposure to sulfuric acid	1	Number	1992	100.17028036326498	189.0575329337837	36.33490353124136
1	Deaths	44634	High-middle SDI	2	Female	18	65-69 years	423	Larynx cancer	162	Occupational exposure to sulfuric acid	1	Number	1992	9.8304588537165	18.66193320179836	4.013380981541981
1	Deaths	44634	High-middle SDI	3	Both	18	65-69 years	423	Larynx cancer	162	Occupational exposure to sulfuric acid	1	Number	1992	110.00073921698136	207.27033664519348	40.84386330222595
1	Deaths	44634	High-middle SDI	1	Male	18	65-69 years	423	Larynx cancer	162	Occupational exposure to sulfuric acid	3	Rate	1992	0.6645345544	1.25421694887	0.24104753266
1	Deaths	44634	High-middle SDI	2	Female	18	65-69 years	423	Larynx cancer	162	Occupational exposure to sulfuric acid	3	Rate	1992	0.05012306811	0.09515256234	0.02046323282
1	Deaths	44634	High-middle SDI	3	Both	18	65-69 years	423	Larynx cancer	162	Occupational exposure to sulfuric acid	3	Rate	1992	0.31712935670000003	0.5975551527299999	0.11775182773000001
1	Deaths	44634	High-middle SDI	1	Male	18	65-69 years	423	Larynx cancer	162	Occupational exposure to sulfuric acid	1	Number	1993	109.73348511024471	208.4998849072007	38.73620913918809
1	Deaths	44634	High-middle SDI	2	Female	18	65-69 years	423	Larynx cancer	162	Occupational exposure to sulfuric acid	1	Number	1993	10.50198055616196	19.503090479659026	4.1293576383279404
1	Deaths	44634	High-middle SDI	3	Both	18	65-69 years	423	Larynx cancer	162	Occupational exposure to sulfuric acid	1	Number	1993	120.23546566640655	226.65416609462227	42.88701821177732
1	Deaths	44634	High-middle SDI	1	Male	18	65-69 years	423	Larynx cancer	162	Occupational exposure to sulfuric acid	3	Rate	1993	0.69202781928	1.31489235513	0.24428764211
1	Deaths	44634	High-middle SDI	2	Female	18	65-69 years	423	Larynx cancer	162	Occupational exposure to sulfuric acid	3	Rate	1993	0.05181946224	0.09623324432000001	0.02037530836
1	Deaths	44634	High-middle SDI	3	Both	18	65-69 years	423	Larynx cancer	162	Occupational exposure to sulfuric acid	3	Rate	1993	0.3328475698	0.62744621939	0.11872403628000001
1	Deaths	44634	High-middle SDI	1	Male	18	65-69 years	423	Larynx cancer	162	Occupational exposure to sulfuric acid	1	Number	1994	118.71536598798856	228.27059730477384	42.31853044387749
1	Deaths	44634	High-middle SDI	2	Female	18	65-69 years	423	Larynx cancer	162	Occupational exposure to sulfuric acid	1	Number	1994	10.83741738308878	20.730324746825	4.294033870427944
1	Deaths	44634	High-middle SDI	3	Both	18	65-69 years	423	Larynx cancer	162	Occupational exposure to sulfuric acid	1	Number	1994	129.55278337107734	247.86353124993647	46.78786466685307
1	Deaths	44634	High-middle SDI	1	Male	18	65-69 years	423	Larynx cancer	162	Occupational exposure to sulfuric acid	3	Rate	1994	0.71644339946	1.37760568204	0.25539096442000003
1	Deaths	44634	High-middle SDI	2	Female	18	65-69 years	423	Larynx cancer	162	Occupational exposure to sulfuric acid	3	Rate	1994	0.05197170704	0.09941394029	0.02059238493
1	Deaths	44634	High-middle SDI	3	Both	18	65-69 years	423	Larynx cancer	162	Occupational exposure to sulfuric acid	3	Rate	1994	0.34618834473	0.6623359481	0.12502559188999998
1	Deaths	44634	High-middle SDI	1	Male	18	65-69 years	423	Larynx cancer	162	Occupational exposure to sulfuric acid	1	Number	1995	123.2186172929212	236.44329002482976	42.41704344548025
1	Deaths	44634	High-middle SDI	2	Female	18	65-69 years	423	Larynx cancer	162	Occupational exposure to sulfuric acid	1	Number	1995	10.742663988612872	20.67277000326411	4.272970484619206
1	Deaths	44634	High-middle SDI	3	Both	18	65-69 years	423	Larynx cancer	162	Occupational exposure to sulfuric acid	1	Number	1995	133.96128128153404	255.79843791319723	46.5518163533797
1	Deaths	44634	High-middle SDI	1	Male	18	65-69 years	423	Larynx cancer	162	Occupational exposure to sulfuric acid	3	Rate	1995	0.71941943839	1.3804886198100002	0.24765450420000001
1	Deaths	44634	High-middle SDI	2	Female	18	65-69 years	423	Larynx cancer	162	Occupational exposure to sulfuric acid	3	Rate	1995	0.05067093165	0.09750919484000001	0.02015472099
1	Deaths	44634	High-middle SDI	3	Both	18	65-69 years	423	Larynx cancer	162	Occupational exposure to sulfuric acid	3	Rate	1995	0.34950965717	0.66738705009	0.1214553132
1	Deaths	44634	High-middle SDI	1	Male	18	65-69 years	423	Larynx cancer	162	Occupational exposure to sulfuric acid	1	Number	1996	124.5518208811166	237.2969541708982	43.932119742990665
1	Deaths	44634	High-middle SDI	2	Female	18	65-69 years	423	Larynx cancer	162	Occupational exposure to sulfuric acid	1	Number	1996	10.649760719349674	19.866862298465172	4.396683805447735
1	Deaths	44634	High-middle SDI	3	Both	18	65-69 years	423	Larynx cancer	162	Occupational exposure to sulfuric acid	1	Number	1996	135.2015816004664	255.3070309689316	48.189293623432334
1	Deaths	44634	High-middle SDI	1	Male	18	65-69 years	423	Larynx cancer	162	Occupational exposure to sulfuric acid	3	Rate	1996	0.70939115055	1.35153671902	0.25021759417
1	Deaths	44634	High-middle SDI	2	Female	18	65-69 years	423	Larynx cancer	162	Occupational exposure to sulfuric acid	3	Rate	1996	0.049687697809999994	0.0926911577	0.02051323988
1	Deaths	44634	High-middle SDI	3	Both	18	65-69 years	423	Larynx cancer	162	Occupational exposure to sulfuric acid	3	Rate	1996	0.34675108326000004	0.6547851623	0.12359093413
1	Deaths	44634	High-middle SDI	1	Male	18	65-69 years	423	Larynx cancer	162	Occupational exposure to sulfuric acid	1	Number	1997	119.14863168681634	226.03761698655316	42.28478728201269
1	Deaths	44634	High-middle SDI	2	Female	18	65-69 years	423	Larynx cancer	162	Occupational exposure to sulfuric acid	1	Number	1997	10.425604627126074	19.44376680458464	4.197595886339296
1	Deaths	44634	High-middle SDI	3	Both	18	65-69 years	423	Larynx cancer	162	Occupational exposure to sulfuric acid	1	Number	1997	129.57423631394246	245.19132705984936	46.795272651908434
1	Deaths	44634	High-middle SDI	1	Male	18	65-69 years	423	Larynx cancer	162	Occupational exposure to sulfuric acid	3	Rate	1997	0.67225880837	1.27534640465	0.2385786585
1	Deaths	44634	High-middle SDI	2	Female	18	65-69 years	423	Larynx cancer	162	Occupational exposure to sulfuric acid	3	Rate	1997	0.04879199666	0.09099714011	0.019644815989999998
1	Deaths	44634	High-middle SDI	3	Both	18	65-69 years	423	Larynx cancer	162	Occupational exposure to sulfuric acid	3	Rate	1997	0.33146758296	0.6272309901600001	0.11970833369999999
1	Deaths	44634	High-middle SDI	1	Male	18	65-69 years	423	Larynx cancer	162	Occupational exposure to sulfuric acid	1	Number	1998	112.60912584299048	213.46471680807088	40.69409430440784
1	Deaths	44634	High-middle SDI	2	Female	18	65-69 years	423	Larynx cancer	162	Occupational exposure to sulfuric acid	1	Number	1998	10.28473807401355	19.076720611594844	4.295895281069326
1	Deaths	44634	High-middle SDI	3	Both	18	65-69 years	423	Larynx cancer	162	Occupational exposure to sulfuric acid	1	Number	1998	122.89386391700418	231.13224866588624	45.29031741889575
1	Deaths	44634	High-middle SDI	1	Male	18	65-69 years	423	Larynx cancer	162	Occupational exposure to sulfuric acid	3	Rate	1998	0.63306229371	1.20004895019	0.22877272591
1	Deaths	44634	High-middle SDI	2	Female	18	65-69 years	423	Larynx cancer	162	Occupational exposure to sulfuric acid	3	Rate	1998	0.04829451872	0.08957943646	0.02017243352
1	Deaths	44634	High-middle SDI	3	Both	18	65-69 years	423	Larynx cancer	162	Occupational exposure to sulfuric acid	3	Rate	1998	0.31443626346000003	0.59137501514	0.11587981471
1	Deaths	44634	High-middle SDI	1	Male	18	65-69 years	423	Larynx cancer	162	Occupational exposure to sulfuric acid	1	Number	1999	106.86195090221251	198.31886232439263	39.34104943477897
1	Deaths	44634	High-middle SDI	2	Female	18	65-69 years	423	Larynx cancer	162	Occupational exposure to sulfuric acid	1	Number	1999	10.320954212757249	18.91361262279612	4.258531335549499
1	Deaths	44634	High-middle SDI	3	Both	18	65-69 years	423	Larynx cancer	162	Occupational exposure to sulfuric acid	1	Number	1999	117.18290511496954	215.38582968500788	43.892163281682784
1	Deaths	44634	High-middle SDI	1	Male	18	65-69 years	423	Larynx cancer	162	Occupational exposure to sulfuric acid	3	Rate	1999	0.6014856154	1.11626207405	0.22143592859999997
1	Deaths	44634	High-middle SDI	2	Female	18	65-69 years	423	Larynx cancer	162	Occupational exposure to sulfuric acid	3	Rate	1999	0.049059900669999996	0.08990447369	0.02024261711
1	Deaths	44634	High-middle SDI	3	Both	18	65-69 years	423	Larynx cancer	162	Occupational exposure to sulfuric acid	3	Rate	1999	0.30198830138	0.55506390445	0.11311308436999999
1	Deaths	44634	High-middle SDI	1	Male	18	65-69 years	423	Larynx cancer	162	Occupational exposure to sulfuric acid	1	Number	2000	104.81200787695684	194.64771640188476	38.54054559297292
1	Deaths	44634	High-middle SDI	2	Female	18	65-69 years	423	Larynx cancer	162	Occupational exposure to sulfuric acid	1	Number	2000	10.533477283266684	19.24783636502262	4.326109544864447
1	Deaths	44634	High-middle SDI	3	Both	18	65-69 years	423	Larynx cancer	162	Occupational exposure to sulfuric acid	1	Number	2000	115.34548516022348	212.9675572382277	43.47636799379512
1	Deaths	44634	High-middle SDI	1	Male	18	65-69 years	423	Larynx cancer	162	Occupational exposure to sulfuric acid	3	Rate	2000	0.5881559159499999	1.0922718517299999	0.21627149745000002
1	Deaths	44634	High-middle SDI	2	Female	18	65-69 years	423	Larynx cancer	162	Occupational exposure to sulfuric acid	3	Rate	2000	0.05028878039	0.09189275202000001	0.02065365187
1	Deaths	44634	High-middle SDI	3	Both	18	65-69 years	423	Larynx cancer	162	Occupational exposure to sulfuric acid	3	Rate	2000	0.29753965057000004	0.54936083953	0.11214954207
1	Deaths	44634	High-middle SDI	1	Male	18	65-69 years	423	Larynx cancer	162	Occupational exposure to sulfuric acid	1	Number	2001	102.38992275932203	190.22780534678824	38.48706589179936
1	Deaths	44634	High-middle SDI	2	Female	18	65-69 years	423	Larynx cancer	162	Occupational exposure to sulfuric acid	1	Number	2001	10.740641268425286	19.737210730438647	4.286018170245585
1	Deaths	44634	High-middle SDI	3	Both	18	65-69 years	423	Larynx cancer	162	Occupational exposure to sulfuric acid	1	Number	2001	113.1305640277472	207.06498421723137	43.310661603428
1	Deaths	44634	High-middle SDI	1	Male	18	65-69 years	423	Larynx cancer	162	Occupational exposure to sulfuric acid	3	Rate	2001	0.56765468056	1.05463214707	0.21337415349000002
1	Deaths	44634	High-middle SDI	2	Female	18	65-69 years	423	Larynx cancer	162	Occupational exposure to sulfuric acid	3	Rate	2001	0.05090033078	0.09353543514	0.02031161242
1	Deaths	44634	High-middle SDI	3	Both	18	65-69 years	423	Larynx cancer	162	Occupational exposure to sulfuric acid	3	Rate	2001	0.28905053537	0.5290545933299999	0.11065948474000001
1	Deaths	44634	High-middle SDI	1	Male	18	65-69 years	423	Larynx cancer	162	Occupational exposure to sulfuric acid	1	Number	2002	103.28220065688431	187.85958577599544	39.1002188587712
1	Deaths	44634	High-middle SDI	2	Female	18	65-69 years	423	Larynx cancer	162	Occupational exposure to sulfuric acid	1	Number	2002	10.886760798882062	20.368508902983383	4.484672281403238
1	Deaths	44634	High-middle SDI	3	Both	18	65-69 years	423	Larynx cancer	162	Occupational exposure to sulfuric acid	1	Number	2002	114.16896145576636	207.27799900228567	44.57242437359694
1	Deaths	44634	High-middle SDI	1	Male	18	65-69 years	423	Larynx cancer	162	Occupational exposure to sulfuric acid	3	Rate	2002	0.5605647607900001	1.01960902356	0.21221667133
1	Deaths	44634	High-middle SDI	2	Female	18	65-69 years	423	Larynx cancer	162	Occupational exposure to sulfuric acid	3	Rate	2002	0.050395169659999996	0.09428648987	0.02075969378
1	Deaths	44634	High-middle SDI	3	Both	18	65-69 years	423	Larynx cancer	162	Occupational exposure to sulfuric acid	3	Rate	2002	0.28522663051	0.51783956411	0.11135462963000001
1	Deaths	44634	High-middle SDI	1	Male	18	65-69 years	423	Larynx cancer	162	Occupational exposure to sulfuric acid	1	Number	2003	107.52238332969873	199.98070878133933	40.4652436481519
1	Deaths	44634	High-middle SDI	2	Female	18	65-69 years	423	Larynx cancer	162	Occupational exposure to sulfuric acid	1	Number	2003	11.34076101129182	21.052386430557608	4.59910914231817
1	Deaths	44634	High-middle SDI	3	Both	18	65-69 years	423	Larynx cancer	162	Occupational exposure to sulfuric acid	1	Number	2003	118.86314434099064	219.35485993654737	45.675337123014174
1	Deaths	44634	High-middle SDI	1	Male	18	65-69 years	423	Larynx cancer	162	Occupational exposure to sulfuric acid	3	Rate	2003	0.57208898718	1.06402739224	0.21530140551000002
1	Deaths	44634	High-middle SDI	2	Female	18	65-69 years	423	Larynx cancer	162	Occupational exposure to sulfuric acid	3	Rate	2003	0.05132707424	0.09528085463	0.02081507724
1	Deaths	44634	High-middle SDI	3	Both	18	65-69 years	423	Larynx cancer	162	Occupational exposure to sulfuric acid	3	Rate	2003	0.2906915638	0.5364539834200001	0.1117035499
1	Deaths	44634	High-middle SDI	1	Male	18	65-69 years	423	Larynx cancer	162	Occupational exposure to sulfuric acid	1	Number	2004	109.6048462627452	206.5683246280385	39.7405877430093
1	Deaths	44634	High-middle SDI	2	Female	18	65-69 years	423	Larynx cancer	162	Occupational exposure to sulfuric acid	1	Number	2004	11.32448532211724	21.64064531678917	4.798067757730094
1	Deaths	44634	High-middle SDI	3	Both	18	65-69 years	423	Larynx cancer	162	Occupational exposure to sulfuric acid	1	Number	2004	120.92933158486244	225.24840477446472	44.80940404337616
1	Deaths	44634	High-middle SDI	1	Male	18	65-69 years	423	Larynx cancer	162	Occupational exposure to sulfuric acid	3	Rate	2004	0.5737330711299999	1.08129415193	0.20802446453999998
1	Deaths	44634	High-middle SDI	2	Female	18	65-69 years	423	Larynx cancer	162	Occupational exposure to sulfuric acid	3	Rate	2004	0.05016372265999999	0.09586089777	0.02125385247
1	Deaths	44634	High-middle SDI	3	Both	18	65-69 years	423	Larynx cancer	162	Occupational exposure to sulfuric acid	3	Rate	2004	0.29014552556	0.54043808834	0.10751112171
1	Deaths	44634	High-middle SDI	1	Male	18	65-69 years	423	Larynx cancer	162	Occupational exposure to sulfuric acid	1	Number	2005	110.5540062182965	205.94536154378008	40.54851886702082
1	Deaths	44634	High-middle SDI	2	Female	18	65-69 years	423	Larynx cancer	162	Occupational exposure to sulfuric acid	1	Number	2005	11.3747497676959	21.524861706930192	4.499745951415063
1	Deaths	44634	High-middle SDI	3	Both	18	65-69 years	423	Larynx cancer	162	Occupational exposure to sulfuric acid	1	Number	2005	121.9287559859923	226.4526533651299	45.69906659570043
1	Deaths	44634	High-middle SDI	1	Male	18	65-69 years	423	Larynx cancer	162	Occupational exposure to sulfuric acid	3	Rate	2005	0.57513128908	1.07138244299	0.21094415955
1	Deaths	44634	High-middle SDI	2	Female	18	65-69 years	423	Larynx cancer	162	Occupational exposure to sulfuric acid	3	Rate	2005	0.04971694154	0.09408121611	0.01966756289
1	Deaths	44634	High-middle SDI	3	Both	18	65-69 years	423	Larynx cancer	162	Occupational exposure to sulfuric acid	3	Rate	2005	0.28960725543	0.5378741946	0.10854520038999999
1	Deaths	44634	High-middle SDI	1	Male	18	65-69 years	423	Larynx cancer	162	Occupational exposure to sulfuric acid	1	Number	2006	105.00901739245631	197.9417871264405	39.13725395929245
1	Deaths	44634	High-middle SDI	2	Female	18	65-69 years	423	Larynx cancer	162	Occupational exposure to sulfuric acid	1	Number	2006	10.621032467034896	19.449546493057696	4.339303864688239
1	Deaths	44634	High-middle SDI	3	Both	18	65-69 years	423	Larynx cancer	162	Occupational exposure to sulfuric acid	1	Number	2006	115.6300498594912	215.8645853734296	43.60251336752903
1	Deaths	44634	High-middle SDI	1	Male	18	65-69 years	423	Larynx cancer	162	Occupational exposure to sulfuric acid	3	Rate	2006	0.54735766484	1.0317681001699999	0.20400225110999998
1	Deaths	44634	High-middle SDI	2	Female	18	65-69 years	423	Larynx cancer	162	Occupational exposure to sulfuric acid	3	Rate	2006	0.04642282842	0.0850108464	0.01896640081
1	Deaths	44634	High-middle SDI	3	Both	18	65-69 years	423	Larynx cancer	162	Occupational exposure to sulfuric acid	3	Rate	2006	0.27489326655	0.51318598476	0.10365849832
1	Deaths	44634	High-middle SDI	1	Male	18	65-69 years	423	Larynx cancer	162	Occupational exposure to sulfuric acid	1	Number	2007	96.68302470295922	179.61655617688666	36.03376746604918
1	Deaths	44634	High-middle SDI	2	Female	18	65-69 years	423	Larynx cancer	162	Occupational exposure to sulfuric acid	1	Number	2007	10.099388497949912	18.724728591090503	4.209733332666502
1	Deaths	44634	High-middle SDI	3	Both	18	65-69 years	423	Larynx cancer	162	Occupational exposure to sulfuric acid	1	Number	2007	106.78241320090903	196.6522501666732	40.90085842283258
1	Deaths	44634	High-middle SDI	1	Male	18	65-69 years	423	Larynx cancer	162	Occupational exposure to sulfuric acid	3	Rate	2007	0.51007166912	0.9476049895299999	0.19010373303
1	Deaths	44634	High-middle SDI	2	Female	18	65-69 years	423	Larynx cancer	162	Occupational exposure to sulfuric acid	3	Rate	2007	0.04487631592	0.08320274400000001	0.01870581798
1	Deaths	44634	High-middle SDI	3	Both	18	65-69 years	423	Larynx cancer	162	Occupational exposure to sulfuric acid	3	Rate	2007	0.25755692244	0.47432106866999996	0.09865200556
1	Deaths	44634	High-middle SDI	1	Male	18	65-69 years	423	Larynx cancer	162	Occupational exposure to sulfuric acid	1	Number	2008	88.88239785557849	164.50779751710175	34.586027135875085
1	Deaths	44634	High-middle SDI	2	Female	18	65-69 years	423	Larynx cancer	162	Occupational exposure to sulfuric acid	1	Number	2008	9.627685666976936	17.79723958818871	3.9168189684623655
1	Deaths	44634	High-middle SDI	3	Both	18	65-69 years	423	Larynx cancer	162	Occupational exposure to sulfuric acid	1	Number	2008	98.5100835225554	181.98956333068	38.49962118721561
1	Deaths	44634	High-middle SDI	1	Male	18	65-69 years	423	Larynx cancer	162	Occupational exposure to sulfuric acid	3	Rate	2008	0.47780727585	0.88434858289	0.18592495035
1	Deaths	44634	High-middle SDI	2	Female	18	65-69 years	423	Larynx cancer	162	Occupational exposure to sulfuric acid	3	Rate	2008	0.04413742123	0.08159014405	0.01795637027
1	Deaths	44634	High-middle SDI	3	Both	18	65-69 years	423	Larynx cancer	162	Occupational exposure to sulfuric acid	3	Rate	2008	0.24374560859	0.45030067264	0.09526043692
1	Deaths	44634	High-middle SDI	1	Male	18	65-69 years	423	Larynx cancer	162	Occupational exposure to sulfuric acid	1	Number	2009	79.68008085882373	145.65217969462188	32.12933763594765
1	Deaths	44634	High-middle SDI	2	Female	18	65-69 years	423	Larynx cancer	162	Occupational exposure to sulfuric acid	1	Number	2009	9.21130656204816	16.975621994066806	3.755196155033227
1	Deaths	44634	High-middle SDI	3	Both	18	65-69 years	423	Larynx cancer	162	Occupational exposure to sulfuric acid	1	Number	2009	88.89138742087198	163.79158669798937	35.889012858900145
1	Deaths	44634	High-middle SDI	1	Male	18	65-69 years	423	Larynx cancer	162	Occupational exposure to sulfuric acid	3	Rate	2009	0.43571714588	0.7964744933000001	0.17569388915
1	Deaths	44634	High-middle SDI	2	Female	18	65-69 years	423	Larynx cancer	162	Occupational exposure to sulfuric acid	3	Rate	2009	0.04348613715	0.08014109847999999	0.01772810121
1	Deaths	44634	High-middle SDI	3	Both	18	65-69 years	423	Larynx cancer	162	Occupational exposure to sulfuric acid	3	Rate	2009	0.22521664596	0.41498499307	0.09092897903
1	Deaths	44634	High-middle SDI	1	Male	18	65-69 years	423	Larynx cancer	162	Occupational exposure to sulfuric acid	1	Number	2010	74.67382389497708	136.8746722217085	30.404091144742736
1	Deaths	44634	High-middle SDI	2	Female	18	65-69 years	423	Larynx cancer	162	Occupational exposure to sulfuric acid	1	Number	2010	8.828078461070582	16.0930939405116	3.5423192436707867
1	Deaths	44634	High-middle SDI	3	Both	18	65-69 years	423	Larynx cancer	162	Occupational exposure to sulfuric acid	1	Number	2010	83.50190235604778	152.60978524696787	34.688079899215865
1	Deaths	44634	High-middle SDI	1	Male	18	65-69 years	423	Larynx cancer	162	Occupational exposure to sulfuric acid	3	Rate	2010	0.40926237546	0.75016452315	0.16663470433
1	Deaths	44634	High-middle SDI	2	Female	18	65-69 years	423	Larynx cancer	162	Occupational exposure to sulfuric acid	3	Rate	2010	0.04238313109	0.07726208066	0.01700648465
1	Deaths	44634	High-middle SDI	3	Both	18	65-69 years	423	Larynx cancer	162	Occupational exposure to sulfuric acid	3	Rate	2010	0.21369550005000001	0.39055426823	0.0887726671
1	Deaths	44634	High-middle SDI	1	Male	18	65-69 years	423	Larynx cancer	162	Occupational exposure to sulfuric acid	1	Number	2011	72.88028715968568	135.82079745818908	30.361185928291757
1	Deaths	44634	High-middle SDI	2	Female	18	65-69 years	423	Larynx cancer	162	Occupational exposure to sulfuric acid	1	Number	2011	8.559458515804835	16.030116218159648	3.499769532077908
1	Deaths	44634	High-middle SDI	3	Both	18	65-69 years	423	Larynx cancer	162	Occupational exposure to sulfuric acid	1	Number	2011	81.43974567549046	154.77693131624568	34.46246889859711
1	Deaths	44634	High-middle SDI	1	Male	18	65-69 years	423	Larynx cancer	162	Occupational exposure to sulfuric acid	3	Rate	2011	0.39107669423999997	0.72881639945	0.16291857083
1	Deaths	44634	High-middle SDI	2	Female	18	65-69 years	423	Larynx cancer	162	Occupational exposure to sulfuric acid	3	Rate	2011	0.04061315681	0.07606014123	0.01660580381
1	Deaths	44634	High-middle SDI	3	Both	18	65-69 years	423	Larynx cancer	162	Occupational exposure to sulfuric acid	3	Rate	2011	0.20507908857	0.38975455709999995	0.08678234016
1	Deaths	44634	High-middle SDI	1	Male	18	65-69 years	423	Larynx cancer	162	Occupational exposure to sulfuric acid	1	Number	2012	75.65320387696379	141.59201194942673	31.3647001360612
1	Deaths	44634	High-middle SDI	2	Female	18	65-69 years	423	Larynx cancer	162	Occupational exposure to sulfuric acid	1	Number	2012	8.770655926167162	16.550277138566983	3.642345274957052
1	Deaths	44634	High-middle SDI	3	Both	18	65-69 years	423	Larynx cancer	162	Occupational exposure to sulfuric acid	1	Number	2012	84.42385980313097	158.3918043588602	34.96245670018745
1	Deaths	44634	High-middle SDI	1	Male	18	65-69 years	423	Larynx cancer	162	Occupational exposure to sulfuric acid	3	Rate	2012	0.3844471412	0.71952860449	0.15938610241999998
1	Deaths	44634	High-middle SDI	2	Female	18	65-69 years	423	Larynx cancer	162	Occupational exposure to sulfuric acid	3	Rate	2012	0.03950474166	0.07454567004	0.01640583217
1	Deaths	44634	High-middle SDI	3	Both	18	65-69 years	423	Larynx cancer	162	Occupational exposure to sulfuric acid	3	Rate	2012	0.20158530107	0.37820421435	0.08348252942
1	Deaths	44634	High-middle SDI	1	Male	18	65-69 years	423	Larynx cancer	162	Occupational exposure to sulfuric acid	1	Number	2013	77.24508472158413	142.26512291702895	31.38614127493618
1	Deaths	44634	High-middle SDI	2	Female	18	65-69 years	423	Larynx cancer	162	Occupational exposure to sulfuric acid	1	Number	2013	8.765726475498255	16.421420702641587	3.5881036817369107
1	Deaths	44634	High-middle SDI	3	Both	18	65-69 years	423	Larynx cancer	162	Occupational exposure to sulfuric acid	1	Number	2013	86.01081119708239	159.93365961962144	35.4997839605223
1	Deaths	44634	High-middle SDI	1	Male	18	65-69 years	423	Larynx cancer	162	Occupational exposure to sulfuric acid	3	Rate	2013	0.37275385604	0.6865145315	0.15145695326
1	Deaths	44634	High-middle SDI	2	Female	18	65-69 years	423	Larynx cancer	162	Occupational exposure to sulfuric acid	3	Rate	2013	0.0373401224	0.06995174453	0.01528455526
1	Deaths	44634	High-middle SDI	3	Both	18	65-69 years	423	Larynx cancer	162	Occupational exposure to sulfuric acid	3	Rate	2013	0.19460265897	0.36185585262	0.08031958139999999
1	Deaths	44634	High-middle SDI	1	Male	18	65-69 years	423	Larynx cancer	162	Occupational exposure to sulfuric acid	1	Number	2014	83.08038395846823	151.87038529215897	33.75139244877569
1	Deaths	44634	High-middle SDI	2	Female	18	65-69 years	423	Larynx cancer	162	Occupational exposure to sulfuric acid	1	Number	2014	9.26452832650526	17.57192815109981	3.842578821102831
1	Deaths	44634	High-middle SDI	3	Both	18	65-69 years	423	Larynx cancer	162	Occupational exposure to sulfuric acid	1	Number	2014	92.34491228497345	167.53903622143412	37.61506691965612
1	Deaths	44634	High-middle SDI	1	Male	18	65-69 years	423	Larynx cancer	162	Occupational exposure to sulfuric acid	3	Rate	2014	0.36938881274999996	0.6752402750400001	0.150064145
1	Deaths	44634	High-middle SDI	2	Female	18	65-69 years	423	Larynx cancer	162	Occupational exposure to sulfuric acid	3	Rate	2014	0.036286989559999996	0.06882513074999999	0.01505048208
1	Deaths	44634	High-middle SDI	3	Both	18	65-69 years	423	Larynx cancer	162	Occupational exposure to sulfuric acid	3	Rate	2014	0.19229478471000003	0.34887555908	0.07832787985999999
1	Deaths	44634	High-middle SDI	1	Male	18	65-69 years	423	Larynx cancer	162	Occupational exposure to sulfuric acid	1	Number	2015	87.58174504098878	162.65590889915975	35.713088571682576
1	Deaths	44634	High-middle SDI	2	Female	18	65-69 years	423	Larynx cancer	162	Occupational exposure to sulfuric acid	1	Number	2015	9.930590304461756	18.84374571088859	4.129943459727746
1	Deaths	44634	High-middle SDI	3	Both	18	65-69 years	423	Larynx cancer	162	Occupational exposure to sulfuric acid	1	Number	2015	97.51233534545074	181.08971678503963	39.94629619003859
1	Deaths	44634	High-middle SDI	1	Male	18	65-69 years	423	Larynx cancer	162	Occupational exposure to sulfuric acid	3	Rate	2015	0.36727817292	0.68210521505	0.14976451900999999
1	Deaths	44634	High-middle SDI	2	Female	18	65-69 years	423	Larynx cancer	162	Occupational exposure to sulfuric acid	3	Rate	2015	0.03634455174	0.0689654361	0.01511500718
1	Deaths	44634	High-middle SDI	3	Both	18	65-69 years	423	Larynx cancer	162	Occupational exposure to sulfuric acid	3	Rate	2015	0.19056683749	0.3539008117	0.07806642418000001
1	Deaths	44634	High-middle SDI	1	Male	18	65-69 years	423	Larynx cancer	162	Occupational exposure to sulfuric acid	1	Number	2016	95.23174986319226	176.95904267459082	36.96812995832667
1	Deaths	44634	High-middle SDI	2	Female	18	65-69 years	423	Larynx cancer	162	Occupational exposure to sulfuric acid	1	Number	2016	10.974671084530858	20.708296303678168	4.519486253556252
1	Deaths	44634	High-middle SDI	3	Both	18	65-69 years	423	Larynx cancer	162	Occupational exposure to sulfuric acid	1	Number	2016	106.20642094772305	194.16731644839396	42.22073528289435
1	Deaths	44634	High-middle SDI	1	Male	18	65-69 years	423	Larynx cancer	162	Occupational exposure to sulfuric acid	3	Rate	2016	0.3761197308	0.6989033341199999	0.14600638031
1	Deaths	44634	High-middle SDI	2	Female	18	65-69 years	423	Larynx cancer	162	Occupational exposure to sulfuric acid	3	Rate	2016	0.03764855922	0.07103971625000001	0.015504077029999999
1	Deaths	44634	High-middle SDI	3	Both	18	65-69 years	423	Larynx cancer	162	Occupational exposure to sulfuric acid	3	Rate	2016	0.19498207325999997	0.35646758061	0.07751213558
1	Deaths	44634	High-middle SDI	1	Male	18	65-69 years	423	Larynx cancer	162	Occupational exposure to sulfuric acid	1	Number	2017	99.71965200410366	185.24827564731035	39.78062136681583
1	Deaths	44634	High-middle SDI	2	Female	18	65-69 years	423	Larynx cancer	162	Occupational exposure to sulfuric acid	1	Number	2017	12.019342989809482	21.76943805503499	5.031894748070259
1	Deaths	44634	High-middle SDI	3	Both	18	65-69 years	423	Larynx cancer	162	Occupational exposure to sulfuric acid	1	Number	2017	111.7389949939132	204.85192932481092	44.85733680319768
1	Deaths	44634	High-middle SDI	1	Male	18	65-69 years	423	Larynx cancer	162	Occupational exposure to sulfuric acid	3	Rate	2017	0.37725904757	0.70083064502	0.15049791117
1	Deaths	44634	High-middle SDI	2	Female	18	65-69 years	423	Larynx cancer	162	Occupational exposure to sulfuric acid	3	Rate	2017	0.03945625145	0.07146317587	0.01651834918
1	Deaths	44634	High-middle SDI	3	Both	18	65-69 years	423	Larynx cancer	162	Occupational exposure to sulfuric acid	3	Rate	2017	0.19639466043	0.36005178944	0.07884213948
1	Deaths	44634	High-middle SDI	1	Male	18	65-69 years	423	Larynx cancer	162	Occupational exposure to sulfuric acid	1	Number	2018	106.06974621603425	206.4883616350487	41.27689418200082
1	Deaths	44634	High-middle SDI	2	Female	18	65-69 years	423	Larynx cancer	162	Occupational exposure to sulfuric acid	1	Number	2018	13.474696560759911	26.169604474844213	5.595352449449857
1	Deaths	44634	High-middle SDI	3	Both	18	65-69 years	423	Larynx cancer	162	Occupational exposure to sulfuric acid	1	Number	2018	119.5444427767942	229.68644960550483	47.57398083431859
1	Deaths	44634	High-middle SDI	1	Male	18	65-69 years	423	Larynx cancer	162	Occupational exposure to sulfuric acid	3	Rate	2018	0.38088113056	0.74146986708	0.1482193621
1	Deaths	44634	High-middle SDI	2	Female	18	65-69 years	423	Larynx cancer	162	Occupational exposure to sulfuric acid	3	Rate	2018	0.04195573873	0.08148347409	0.01742207288
1	Deaths	44634	High-middle SDI	3	Both	18	65-69 years	423	Larynx cancer	162	Occupational exposure to sulfuric acid	3	Rate	2018	0.19935711796	0.3830343558	0.07933628271
1	Deaths	44634	High-middle SDI	1	Male	18	65-69 years	423	Larynx cancer	162	Occupational exposure to sulfuric acid	1	Number	2019	109.8722772173738	204.03901226217295	43.33854724591666
1	Deaths	44634	High-middle SDI	2	Female	18	65-69 years	423	Larynx cancer	162	Occupational exposure to sulfuric acid	1	Number	2019	14.538604978420295	27.375402909801597	6.014307478650009
1	Deaths	44634	High-middle SDI	3	Both	18	65-69 years	423	Larynx cancer	162	Occupational exposure to sulfuric acid	1	Number	2019	124.41088219579416	231.09858114697928	49.269467754329966
1	Deaths	44634	High-middle SDI	1	Male	18	65-69 years	423	Larynx cancer	162	Occupational exposure to sulfuric acid	3	Rate	2019	0.38146982284000003	0.70841096436	0.15046878392
1	Deaths	44634	High-middle SDI	2	Female	18	65-69 years	423	Larynx cancer	162	Occupational exposure to sulfuric acid	3	Rate	2019	0.043738387329999996	0.08235700589	0.01809362799
1	Deaths	44634	High-middle SDI	3	Both	18	65-69 years	423	Larynx cancer	162	Occupational exposure to sulfuric acid	3	Rate	2019	0.20052599648	0.37248568976999996	0.07941274061999999
1	Deaths	44634	High-middle SDI	1	Male	18	65-69 years	423	Larynx cancer	162	Occupational exposure to sulfuric acid	1	Number	2020	117.0505414203879	218.98039760489175	46.21025194051441
1	Deaths	44634	High-middle SDI	2	Female	18	65-69 years	423	Larynx cancer	162	Occupational exposure to sulfuric acid	1	Number	2020	16.00941473576936	30.97718317109181	6.5908223341074414
1	Deaths	44634	High-middle SDI	3	Both	18	65-69 years	423	Larynx cancer	162	Occupational exposure to sulfuric acid	1	Number	2020	133.05995615615737	250.66970789822068	53.14358783321981
1	Deaths	44634	High-middle SDI	1	Male	18	65-69 years	423	Larynx cancer	162	Occupational exposure to sulfuric acid	3	Rate	2020	0.38846724357	0.72675196903	0.15336254731
1	Deaths	44634	High-middle SDI	2	Female	18	65-69 years	423	Larynx cancer	162	Occupational exposure to sulfuric acid	3	Rate	2020	0.04622365411	0.08943978427	0.01902954586
1	Deaths	44634	High-middle SDI	3	Both	18	65-69 years	423	Larynx cancer	162	Occupational exposure to sulfuric acid	3	Rate	2020	0.20544704415999998	0.38703868570000005	0.08205468686
1	Deaths	44634	High-middle SDI	1	Male	18	65-69 years	423	Larynx cancer	162	Occupational exposure to sulfuric acid	1	Number	2021	120.19188250712646	226.36018606545616	46.81229963448011
1	Deaths	44634	High-middle SDI	2	Female	18	65-69 years	423	Larynx cancer	162	Occupational exposure to sulfuric acid	1	Number	2021	16.684417057236338	31.857252970848183	6.711615479159567
1	Deaths	44634	High-middle SDI	3	Both	18	65-69 years	423	Larynx cancer	162	Occupational exposure to sulfuric acid	1	Number	2021	136.87629956436265	253.83550589542784	54.47869867242886
1	Deaths	44634	High-middle SDI	1	Male	18	65-69 years	423	Larynx cancer	162	Occupational exposure to sulfuric acid	3	Rate	2021	0.38846791712	0.7316107225	0.151300372
1	Deaths	44634	High-middle SDI	2	Female	18	65-69 years	423	Larynx cancer	162	Occupational exposure to sulfuric acid	3	Rate	2021	0.04704556684	0.08982888157	0.01892494976
1	Deaths	44634	High-middle SDI	3	Both	18	65-69 years	423	Larynx cancer	162	Occupational exposure to sulfuric acid	3	Rate	2021	0.20612549145	0.38225732699000003	0.08204085421
1	Deaths	44634	High-middle SDI	1	Male	19	70-74 years	423	Larynx cancer	162	Occupational exposure to sulfuric acid	1	Number	1990	41.62602367057327	77.67600358039596	16.033557733520844
1	Deaths	44634	High-middle SDI	2	Female	19	70-74 years	423	Larynx cancer	162	Occupational exposure to sulfuric acid	1	Number	1990	5.920504132309449	11.444136699424476	2.4205706496893926
1	Deaths	44634	High-middle SDI	3	Both	19	70-74 years	423	Larynx cancer	162	Occupational exposure to sulfuric acid	1	Number	1990	47.54652780288273	88.77324747283426	18.4808188779877
1	Deaths	44634	High-middle SDI	1	Male	19	70-74 years	423	Larynx cancer	162	Occupational exposure to sulfuric acid	3	Rate	1990	0.49476617236000003	0.92325558837	0.19057458026
1	Deaths	44634	High-middle SDI	2	Female	19	70-74 years	423	Larynx cancer	162	Occupational exposure to sulfuric acid	3	Rate	1990	0.04837935996	0.09351568658000001	0.01977967689
1	Deaths	44634	High-middle SDI	3	Both	19	70-74 years	423	Larynx cancer	162	Occupational exposure to sulfuric acid	3	Rate	1990	0.23023907952	0.42987515026999995	0.08949142921
1	Deaths	44634	High-middle SDI	1	Male	19	70-74 years	423	Larynx cancer	162	Occupational exposure to sulfuric acid	1	Number	1991	43.39330231197483	79.54732943857184	16.569835194103817
1	Deaths	44634	High-middle SDI	2	Female	19	70-74 years	423	Larynx cancer	162	Occupational exposure to sulfuric acid	1	Number	1991	6.252169617396945	12.018485504153873	2.563756067386453
1	Deaths	44634	High-middle SDI	3	Both	19	70-74 years	423	Larynx cancer	162	Occupational exposure to sulfuric acid	1	Number	1991	49.645471929371766	91.58514982598273	19.564704633458916
1	Deaths	44634	High-middle SDI	1	Male	19	70-74 years	423	Larynx cancer	162	Occupational exposure to sulfuric acid	3	Rate	1991	0.49536159594999996	0.9080823529100001	0.18915499786999998
1	Deaths	44634	High-middle SDI	2	Female	19	70-74 years	423	Larynx cancer	162	Occupational exposure to sulfuric acid	3	Rate	1991	0.049529129549999995	0.09520936923	0.020309846689999998
1	Deaths	44634	High-middle SDI	3	Both	19	70-74 years	423	Larynx cancer	162	Occupational exposure to sulfuric acid	3	Rate	1991	0.23217108277	0.42830539371	0.09149593069
1	Deaths	44634	High-middle SDI	1	Male	19	70-74 years	423	Larynx cancer	162	Occupational exposure to sulfuric acid	1	Number	1992	46.62731458618144	86.90392878038189	18.19955813014611
1	Deaths	44634	High-middle SDI	2	Female	19	70-74 years	423	Larynx cancer	162	Occupational exposure to sulfuric acid	1	Number	1992	6.744534377835069	12.796189004032044	2.768341173699572
1	Deaths	44634	High-middle SDI	3	Both	19	70-74 years	423	Larynx cancer	162	Occupational exposure to sulfuric acid	1	Number	1992	53.37184896401654	99.1492139242796	21.144535281407784
1	Deaths	44634	High-middle SDI	1	Male	19	70-74 years	423	Larynx cancer	162	Occupational exposure to sulfuric acid	3	Rate	1992	0.5048723869599999	0.9409805035700001	0.19706162442
1	Deaths	44634	High-middle SDI	2	Female	19	70-74 years	423	Larynx cancer	162	Occupational exposure to sulfuric acid	3	Rate	1992	0.05093713108	0.09664138694999999	0.0209075007
1	Deaths	44634	High-middle SDI	3	Both	19	70-74 years	423	Larynx cancer	162	Occupational exposure to sulfuric acid	3	Rate	1992	0.23745765389999998	0.44112655233	0.09407453252
1	Deaths	44634	High-middle SDI	1	Male	19	70-74 years	423	Larynx cancer	162	Occupational exposure to sulfuric acid	1	Number	1993	50.532992251871214	94.67175960413702	18.467486006837778
1	Deaths	44634	High-middle SDI	2	Female	19	70-74 years	423	Larynx cancer	162	Occupational exposure to sulfuric acid	1	Number	1993	7.397272132052306	14.140386427782424	2.909670557011077
1	Deaths	44634	High-middle SDI	3	Both	19	70-74 years	423	Larynx cancer	162	Occupational exposure to sulfuric acid	1	Number	1993	57.93026438392355	107.48878259844878	21.960436627476028
1	Deaths	44634	High-middle SDI	1	Male	19	70-74 years	423	Larynx cancer	162	Occupational exposure to sulfuric acid	3	Rate	1993	0.51666423811	0.96795203226	0.18881703146
1	Deaths	44634	High-middle SDI	2	Female	19	70-74 years	423	Larynx cancer	162	Occupational exposure to sulfuric acid	3	Rate	1993	0.052494256669999996	0.10034632515	0.02064828633
1	Deaths	44634	High-middle SDI	3	Both	19	70-74 years	423	Larynx cancer	162	Occupational exposure to sulfuric acid	3	Rate	1993	0.24266822039999997	0.45026743558	0.09199164085
1	Deaths	44634	High-middle SDI	1	Male	19	70-74 years	423	Larynx cancer	162	Occupational exposure to sulfuric acid	1	Number	1994	54.2353721653031	101.40850612793542	20.72171740857812
1	Deaths	44634	High-middle SDI	2	Female	19	70-74 years	423	Larynx cancer	162	Occupational exposure to sulfuric acid	1	Number	1994	7.797735570049098	14.78654056618803	3.0805540317853994
1	Deaths	44634	High-middle SDI	3	Both	19	70-74 years	423	Larynx cancer	162	Occupational exposure to sulfuric acid	1	Number	1994	62.03310773535217	115.5650035548887	24.214043539438272
1	Deaths	44634	High-middle SDI	1	Male	19	70-74 years	423	Larynx cancer	162	Occupational exposure to sulfuric acid	3	Rate	1994	0.52428445296	0.98029940679	0.20031344568
1	Deaths	44634	High-middle SDI	2	Female	19	70-74 years	423	Larynx cancer	162	Occupational exposure to sulfuric acid	3	Rate	1994	0.05245801193	0.09947407352	0.0207239318
1	Deaths	44634	High-middle SDI	3	Both	19	70-74 years	423	Larynx cancer	162	Occupational exposure to sulfuric acid	3	Rate	1994	0.24607168554	0.45842093444000004	0.09605178146
1	Deaths	44634	High-middle SDI	1	Male	19	70-74 years	423	Larynx cancer	162	Occupational exposure to sulfuric acid	1	Number	1995	57.195667207256776	106.91236765838336	20.72961919442736
1	Deaths	44634	High-middle SDI	2	Female	19	70-74 years	423	Larynx cancer	162	Occupational exposure to sulfuric acid	1	Number	1995	8.016798316391023	15.785803388937266	3.1151125801425854
1	Deaths	44634	High-middle SDI	3	Both	19	70-74 years	423	Larynx cancer	162	Occupational exposure to sulfuric acid	1	Number	1995	65.21246552364772	122.47050525115466	24.649927881584617
1	Deaths	44634	High-middle SDI	1	Male	19	70-74 years	423	Larynx cancer	162	Occupational exposure to sulfuric acid	3	Rate	1995	0.52471331893	0.9808145618099999	0.19017362361
1	Deaths	44634	High-middle SDI	2	Female	19	70-74 years	423	Larynx cancer	162	Occupational exposure to sulfuric acid	3	Rate	1995	0.05113538275000001	0.10069020904	0.019869836789999998
1	Deaths	44634	High-middle SDI	3	Both	19	70-74 years	423	Larynx cancer	162	Occupational exposure to sulfuric acid	3	Rate	1995	0.24536294320000002	0.46079723226999997	0.0927457474
1	Deaths	44634	High-middle SDI	1	Male	19	70-74 years	423	Larynx cancer	162	Occupational exposure to sulfuric acid	1	Number	1996	59.33439136841598	110.72507772215236	22.12971433906248
1	Deaths	44634	High-middle SDI	2	Female	19	70-74 years	423	Larynx cancer	162	Occupational exposure to sulfuric acid	1	Number	1996	8.139212185010962	15.60094563463451	3.255535363036323
1	Deaths	44634	High-middle SDI	3	Both	19	70-74 years	423	Larynx cancer	162	Occupational exposure to sulfuric acid	1	Number	1996	67.47360355342694	125.18008920568089	25.601125906351967
1	Deaths	44634	High-middle SDI	1	Male	19	70-74 years	423	Larynx cancer	162	Occupational exposure to sulfuric acid	3	Rate	1996	0.51820996598	0.96704183587	0.19327473072999998
1	Deaths	44634	High-middle SDI	2	Female	19	70-74 years	423	Larynx cancer	162	Occupational exposure to sulfuric acid	3	Rate	1996	0.04964753379	0.09516258551	0.019858101530000002
1	Deaths	44634	High-middle SDI	3	Both	19	70-74 years	423	Larynx cancer	162	Occupational exposure to sulfuric acid	3	Rate	1996	0.24232843475	0.44957870161	0.09194530071
1	Deaths	44634	High-middle SDI	1	Male	19	70-74 years	423	Larynx cancer	162	Occupational exposure to sulfuric acid	1	Number	1997	60.94625217038915	113.40295678055712	22.05478122563488
1	Deaths	44634	High-middle SDI	2	Female	19	70-74 years	423	Larynx cancer	162	Occupational exposure to sulfuric acid	1	Number	1997	8.381414533799381	15.744676077252066	3.3570737464141
1	Deaths	44634	High-middle SDI	3	Both	19	70-74 years	423	Larynx cancer	162	Occupational exposure to sulfuric acid	1	Number	1997	69.32766670418854	128.12641843027916	26.140749967045306
1	Deaths	44634	High-middle SDI	1	Male	19	70-74 years	423	Larynx cancer	162	Occupational exposure to sulfuric acid	3	Rate	1997	0.50452793186	0.93877731958	0.18257485511000002
1	Deaths	44634	High-middle SDI	2	Female	19	70-74 years	423	Larynx cancer	162	Occupational exposure to sulfuric acid	3	Rate	1997	0.048893104570000005	0.09184679874	0.01958353892
1	Deaths	44634	High-middle SDI	3	Both	19	70-74 years	423	Larynx cancer	162	Occupational exposure to sulfuric acid	3	Rate	1997	0.23724329917	0.43845604019999995	0.08945516357
1	Deaths	44634	High-middle SDI	1	Male	19	70-74 years	423	Larynx cancer	162	Occupational exposure to sulfuric acid	1	Number	1998	62.045108857993874	115.6688950826503	23.109524329429316
1	Deaths	44634	High-middle SDI	2	Female	19	70-74 years	423	Larynx cancer	162	Occupational exposure to sulfuric acid	1	Number	1998	8.591082266487867	16.632764810008283	3.467435737641217
1	Deaths	44634	High-middle SDI	3	Both	19	70-74 years	423	Larynx cancer	162	Occupational exposure to sulfuric acid	1	Number	1998	70.63619112448175	131.30102218742636	27.26887794371008
1	Deaths	44634	High-middle SDI	1	Male	19	70-74 years	423	Larynx cancer	162	Occupational exposure to sulfuric acid	3	Rate	1998	0.48769004909	0.90918639936	0.18164663198
1	Deaths	44634	High-middle SDI	2	Female	19	70-74 years	423	Larynx cancer	162	Occupational exposure to sulfuric acid	3	Rate	1998	0.04845932935	0.09381968451	0.019558608010000002
1	Deaths	44634	High-middle SDI	3	Both	19	70-74 years	423	Larynx cancer	162	Occupational exposure to sulfuric acid	3	Rate	1998	0.23196917218000002	0.43119240914	0.08955096449
1	Deaths	44634	High-middle SDI	1	Male	19	70-74 years	423	Larynx cancer	162	Occupational exposure to sulfuric acid	1	Number	1999	63.89954302454827	118.63239679937624	24.260238781468225
1	Deaths	44634	High-middle SDI	2	Female	19	70-74 years	423	Larynx cancer	162	Occupational exposure to sulfuric acid	1	Number	1999	8.86084201280342	17.162693753573144	3.4738217314374245
1	Deaths	44634	High-middle SDI	3	Both	19	70-74 years	423	Larynx cancer	162	Occupational exposure to sulfuric acid	1	Number	1999	72.7603850373518	134.33315585714945	28.102099445179253
1	Deaths	44634	High-middle SDI	1	Male	19	70-74 years	423	Larynx cancer	162	Occupational exposure to sulfuric acid	3	Rate	1999	0.47948284379000006	0.89018162401	0.18204149406
1	Deaths	44634	High-middle SDI	2	Female	19	70-74 years	423	Larynx cancer	162	Occupational exposure to sulfuric acid	3	Rate	1999	0.048500750440000004	0.09394180885999999	0.01901432851
1	Deaths	44634	High-middle SDI	3	Both	19	70-74 years	423	Larynx cancer	162	Occupational exposure to sulfuric acid	3	Rate	1999	0.2302816537	0.42515527180999996	0.08894122714000001
1	Deaths	44634	High-middle SDI	1	Male	19	70-74 years	423	Larynx cancer	162	Occupational exposure to sulfuric acid	1	Number	2000	65.43126516522719	121.17992211553428	24.16664270878482
1	Deaths	44634	High-middle SDI	2	Female	19	70-74 years	423	Larynx cancer	162	Occupational exposure to sulfuric acid	1	Number	2000	9.026296442869096	16.926155857791514	3.620618247560339
1	Deaths	44634	High-middle SDI	3	Both	19	70-74 years	423	Larynx cancer	162	Occupational exposure to sulfuric acid	1	Number	2000	74.45756160809627	136.76765607973755	28.3058660483009
1	Deaths	44634	High-middle SDI	1	Male	19	70-74 years	423	Larynx cancer	162	Occupational exposure to sulfuric acid	3	Rate	2000	0.47374489782999996	0.87738437698	0.1749748175
1	Deaths	44634	High-middle SDI	2	Female	19	70-74 years	423	Larynx cancer	162	Occupational exposure to sulfuric acid	3	Rate	2000	0.04852425701	0.09099292741000001	0.019463997389999998
1	Deaths	44634	High-middle SDI	3	Both	19	70-74 years	423	Larynx cancer	162	Occupational exposure to sulfuric acid	3	Rate	2000	0.22971430710000001	0.42195160131000004	0.08732843603
1	Deaths	44634	High-middle SDI	1	Male	19	70-74 years	423	Larynx cancer	162	Occupational exposure to sulfuric acid	1	Number	2001	65.56358052496762	122.89914294712592	24.38761726004996
1	Deaths	44634	High-middle SDI	2	Female	19	70-74 years	423	Larynx cancer	162	Occupational exposure to sulfuric acid	1	Number	2001	9.230880385343946	17.45100335287139	3.615168209140677
1	Deaths	44634	High-middle SDI	3	Both	19	70-74 years	423	Larynx cancer	162	Occupational exposure to sulfuric acid	1	Number	2001	74.79446091031164	138.70587818954746	28.273758355759483
1	Deaths	44634	High-middle SDI	1	Male	19	70-74 years	423	Larynx cancer	162	Occupational exposure to sulfuric acid	3	Rate	2001	0.46190047683	0.86583393211	0.1718126428
1	Deaths	44634	High-middle SDI	2	Female	19	70-74 years	423	Larynx cancer	162	Occupational exposure to sulfuric acid	3	Rate	2001	0.04900948250000001	0.092652554	0.019194000540000002
1	Deaths	44634	High-middle SDI	3	Both	19	70-74 years	423	Larynx cancer	162	Occupational exposure to sulfuric acid	3	Rate	2001	0.22644953978	0.41994931039	0.08560232255
1	Deaths	44634	High-middle SDI	1	Male	19	70-74 years	423	Larynx cancer	162	Occupational exposure to sulfuric acid	1	Number	2002	63.91272973670388	116.42001972767868	23.76985024883133
1	Deaths	44634	High-middle SDI	2	Female	19	70-74 years	423	Larynx cancer	162	Occupational exposure to sulfuric acid	1	Number	2002	9.17424121734747	17.551568866296982	3.825976855000863
1	Deaths	44634	High-middle SDI	3	Both	19	70-74 years	423	Larynx cancer	162	Occupational exposure to sulfuric acid	1	Number	2002	73.08697095405131	132.07129420675608	28.05451167844552
1	Deaths	44634	High-middle SDI	1	Male	19	70-74 years	423	Larynx cancer	162	Occupational exposure to sulfuric acid	3	Rate	2002	0.44474527927	0.8101242804000001	0.16540568257000002
1	Deaths	44634	High-middle SDI	2	Female	19	70-74 years	423	Larynx cancer	162	Occupational exposure to sulfuric acid	3	Rate	2002	0.04878928241	0.09334052047	0.02034682333
1	Deaths	44634	High-middle SDI	3	Both	19	70-74 years	423	Larynx cancer	162	Occupational exposure to sulfuric acid	3	Rate	2002	0.22031108256999998	0.39811158436	0.08456664378999999
1	Deaths	44634	High-middle SDI	1	Male	19	70-74 years	423	Larynx cancer	162	Occupational exposure to sulfuric acid	1	Number	2003	62.50194349813672	113.26195127536865	23.59132382055784
1	Deaths	44634	High-middle SDI	2	Female	19	70-74 years	423	Larynx cancer	162	Occupational exposure to sulfuric acid	1	Number	2003	9.16886273774906	17.317637588188703	3.681310305112736
1	Deaths	44634	High-middle SDI	3	Both	19	70-74 years	423	Larynx cancer	162	Occupational exposure to sulfuric acid	1	Number	2003	71.67080623588578	128.04485174084732	27.85680490847323
1	Deaths	44634	High-middle SDI	1	Male	19	70-74 years	423	Larynx cancer	162	Occupational exposure to sulfuric acid	3	Rate	2003	0.43205612593000003	0.7829439717300001	0.1630793445
1	Deaths	44634	High-middle SDI	2	Female	19	70-74 years	423	Larynx cancer	162	Occupational exposure to sulfuric acid	3	Rate	2003	0.04885864579	0.09228149064	0.01961680978
1	Deaths	44634	High-middle SDI	3	Both	19	70-74 years	423	Larynx cancer	162	Occupational exposure to sulfuric acid	3	Rate	2003	0.21566633724	0.38530282590000003	0.08382457791999999
1	Deaths	44634	High-middle SDI	1	Male	19	70-74 years	423	Larynx cancer	162	Occupational exposure to sulfuric acid	1	Number	2004	60.047293321506594	109.36755911315076	22.673488162113976
1	Deaths	44634	High-middle SDI	2	Female	19	70-74 years	423	Larynx cancer	162	Occupational exposure to sulfuric acid	1	Number	2004	9.055734065540994	17.017673651083726	3.7931446100676665
1	Deaths	44634	High-middle SDI	3	Both	19	70-74 years	423	Larynx cancer	162	Occupational exposure to sulfuric acid	1	Number	2004	69.1030273870475	125.46086872604955	26.437364743972346
1	Deaths	44634	High-middle SDI	1	Male	19	70-74 years	423	Larynx cancer	162	Occupational exposure to sulfuric acid	3	Rate	2004	0.41361693281	0.7533441034	0.1561792066
1	Deaths	44634	High-middle SDI	2	Female	19	70-74 years	423	Larynx cancer	162	Occupational exposure to sulfuric acid	3	Rate	2004	0.04872419156	0.09156324434	0.02040893684
1	Deaths	44634	High-middle SDI	3	Both	19	70-74 years	423	Larynx cancer	162	Occupational exposure to sulfuric acid	3	Rate	2004	0.20874957453999998	0.37899791019	0.07986319632
1	Deaths	44634	High-middle SDI	1	Male	19	70-74 years	423	Larynx cancer	162	Occupational exposure to sulfuric acid	1	Number	2005	58.4343189846135	105.4800512234095	22.11107840218224
1	Deaths	44634	High-middle SDI	2	Female	19	70-74 years	423	Larynx cancer	162	Occupational exposure to sulfuric acid	1	Number	2005	9.112863678929608	16.962408048169408	3.739354127124037
1	Deaths	44634	High-middle SDI	3	Both	19	70-74 years	423	Larynx cancer	162	Occupational exposure to sulfuric acid	1	Number	2005	67.54718266354308	121.5679642948291	25.58971670760817
1	Deaths	44634	High-middle SDI	1	Male	19	70-74 years	423	Larynx cancer	162	Occupational exposure to sulfuric acid	3	Rate	2005	0.39919666987999997	0.72059169883	0.15105282339
1	Deaths	44634	High-middle SDI	2	Female	19	70-74 years	423	Larynx cancer	162	Occupational exposure to sulfuric acid	3	Rate	2005	0.04910062703	0.09139441787	0.0201478524
1	Deaths	44634	High-middle SDI	3	Both	19	70-74 years	423	Larynx cancer	162	Occupational exposure to sulfuric acid	3	Rate	2005	0.20347041905000002	0.36619565262	0.07708316138
1	Deaths	44634	High-middle SDI	1	Male	19	70-74 years	423	Larynx cancer	162	Occupational exposure to sulfuric acid	1	Number	2006	56.22108543561513	103.61720337794824	22.014806844687595
1	Deaths	44634	High-middle SDI	2	Female	19	70-74 years	423	Larynx cancer	162	Occupational exposure to sulfuric acid	1	Number	2006	8.914077769119745	16.589828943194245	3.645371207815219
1	Deaths	44634	High-middle SDI	3	Both	19	70-74 years	423	Larynx cancer	162	Occupational exposure to sulfuric acid	1	Number	2006	65.13516320473487	118.1515353494962	25.897136688576765
1	Deaths	44634	High-middle SDI	1	Male	19	70-74 years	423	Larynx cancer	162	Occupational exposure to sulfuric acid	3	Rate	2006	0.37751815418	0.69577766167	0.14782690836
1	Deaths	44634	High-middle SDI	2	Female	19	70-74 years	423	Larynx cancer	162	Occupational exposure to sulfuric acid	3	Rate	2006	0.04752200733	0.0884423485	0.01943390688
1	Deaths	44634	High-middle SDI	3	Both	19	70-74 years	423	Larynx cancer	162	Occupational exposure to sulfuric acid	3	Rate	2006	0.19356617318	0.35111818914	0.07696011492
1	Deaths	44634	High-middle SDI	1	Male	19	70-74 years	423	Larynx cancer	162	Occupational exposure to sulfuric acid	1	Number	2007	55.9293717764469	102.2688246499248	21.90607366613056
1	Deaths	44634	High-middle SDI	2	Female	19	70-74 years	423	Larynx cancer	162	Occupational exposure to sulfuric acid	1	Number	2007	9.105578102049709	17.382573944838306	3.833729721409721
1	Deaths	44634	High-middle SDI	3	Both	19	70-74 years	423	Larynx cancer	162	Occupational exposure to sulfuric acid	1	Number	2007	65.0349498784965	118.71762936881552	25.73191535588236
1	Deaths	44634	High-middle SDI	1	Male	19	70-74 years	423	Larynx cancer	162	Occupational exposure to sulfuric acid	3	Rate	2007	0.36602860569	0.66929618737	0.14336384167
1	Deaths	44634	High-middle SDI	2	Female	19	70-74 years	423	Larynx cancer	162	Occupational exposure to sulfuric acid	3	Rate	2007	0.04725618183	0.09021218267	0.019896312649999998
1	Deaths	44634	High-middle SDI	3	Both	19	70-74 years	423	Larynx cancer	162	Occupational exposure to sulfuric acid	3	Rate	2007	0.18824193269	0.34362502068	0.07448034461
1	Deaths	44634	High-middle SDI	1	Male	19	70-74 years	423	Larynx cancer	162	Occupational exposure to sulfuric acid	1	Number	2008	56.39446511938721	104.5345935560302	21.10185833821441
1	Deaths	44634	High-middle SDI	2	Female	19	70-74 years	423	Larynx cancer	162	Occupational exposure to sulfuric acid	1	Number	2008	9.177080588194029	17.05640598797423	3.785357190493987
1	Deaths	44634	High-middle SDI	3	Both	19	70-74 years	423	Larynx cancer	162	Occupational exposure to sulfuric acid	1	Number	2008	65.5715457075812	121.61924854005623	24.742688539681
1	Deaths	44634	High-middle SDI	1	Male	19	70-74 years	423	Larynx cancer	162	Occupational exposure to sulfuric acid	3	Rate	2008	0.36025599254	0.6677820895400001	0.13480172042
1	Deaths	44634	High-middle SDI	2	Female	19	70-74 years	423	Larynx cancer	162	Occupational exposure to sulfuric acid	3	Rate	2008	0.046384413459999996	0.08620948458	0.01913261754
1	Deaths	44634	High-middle SDI	3	Both	19	70-74 years	423	Larynx cancer	162	Occupational exposure to sulfuric acid	3	Rate	2008	0.18502737497	0.34318072055	0.06981800811
1	Deaths	44634	High-middle SDI	1	Male	19	70-74 years	423	Larynx cancer	162	Occupational exposure to sulfuric acid	1	Number	2009	56.14549948645509	105.20219524690197	21.810849983196324
1	Deaths	44634	High-middle SDI	2	Female	19	70-74 years	423	Larynx cancer	162	Occupational exposure to sulfuric acid	1	Number	2009	9.19900184174982	17.26360480017637	3.782488743211793
1	Deaths	44634	High-middle SDI	3	Both	19	70-74 years	423	Larynx cancer	162	Occupational exposure to sulfuric acid	1	Number	2009	65.34450132820496	123.01780992940311	25.477968361620317
1	Deaths	44634	High-middle SDI	1	Male	19	70-74 years	423	Larynx cancer	162	Occupational exposure to sulfuric acid	3	Rate	2009	0.35148074837	0.65858433273	0.13653977513
1	Deaths	44634	High-middle SDI	2	Female	19	70-74 years	423	Larynx cancer	162	Occupational exposure to sulfuric acid	3	Rate	2009	0.04534250222	0.08509347563	0.018644142829999998
1	Deaths	44634	High-middle SDI	3	Both	19	70-74 years	423	Larynx cancer	162	Occupational exposure to sulfuric acid	3	Rate	2009	0.18020202209	0.33924902099000004	0.07026117460999999
1	Deaths	44634	High-middle SDI	1	Male	19	70-74 years	423	Larynx cancer	162	Occupational exposure to sulfuric acid	1	Number	2010	55.74939289074689	103.19163769567804	22.05314069504758
1	Deaths	44634	High-middle SDI	2	Female	19	70-74 years	423	Larynx cancer	162	Occupational exposure to sulfuric acid	1	Number	2010	9.276731954638391	17.201778050737477	3.758127344700144
1	Deaths	44634	High-middle SDI	3	Both	19	70-74 years	423	Larynx cancer	162	Occupational exposure to sulfuric acid	1	Number	2010	65.02612484538535	120.1574354993557	25.63796157843952
1	Deaths	44634	High-middle SDI	1	Male	19	70-74 years	423	Larynx cancer	162	Occupational exposure to sulfuric acid	3	Rate	2010	0.34548477614	0.63948929306	0.13666560264
1	Deaths	44634	High-middle SDI	2	Female	19	70-74 years	423	Larynx cancer	162	Occupational exposure to sulfuric acid	3	Rate	2010	0.04496791034	0.08338367615	0.01821709782
1	Deaths	44634	High-middle SDI	3	Both	19	70-74 years	423	Larynx cancer	162	Occupational exposure to sulfuric acid	3	Rate	2010	0.17686367443	0.32681457804	0.06973234374
1	Deaths	44634	High-middle SDI	1	Male	19	70-74 years	423	Larynx cancer	162	Occupational exposure to sulfuric acid	1	Number	2011	54.14409129797527	101.04542244250214	21.54689849423023
1	Deaths	44634	High-middle SDI	2	Female	19	70-74 years	423	Larynx cancer	162	Occupational exposure to sulfuric acid	1	Number	2011	9.049936404510047	17.205257666518456	3.6982880441972528
1	Deaths	44634	High-middle SDI	3	Both	19	70-74 years	423	Larynx cancer	162	Occupational exposure to sulfuric acid	1	Number	2011	63.1940277024853	116.67396468370156	25.35208812579568
1	Deaths	44634	High-middle SDI	1	Male	19	70-74 years	423	Larynx cancer	162	Occupational exposure to sulfuric acid	3	Rate	2011	0.33456606568	0.6243778154	0.13314215612
1	Deaths	44634	High-middle SDI	2	Female	19	70-74 years	423	Larynx cancer	162	Occupational exposure to sulfuric acid	3	Rate	2011	0.04371333745	0.08310547176	0.01786360766
1	Deaths	44634	High-middle SDI	3	Both	19	70-74 years	423	Larynx cancer	162	Occupational exposure to sulfuric acid	3	Rate	2011	0.17132115297	0.31630707645	0.06873037098000001
1	Deaths	44634	High-middle SDI	1	Male	19	70-74 years	423	Larynx cancer	162	Occupational exposure to sulfuric acid	1	Number	2012	52.5652601221976	98.64310384586548	20.8116654633486
1	Deaths	44634	High-middle SDI	2	Female	19	70-74 years	423	Larynx cancer	162	Occupational exposure to sulfuric acid	1	Number	2012	8.860656985013836	17.12182711482187	3.6472861826803
1	Deaths	44634	High-middle SDI	3	Both	19	70-74 years	423	Larynx cancer	162	Occupational exposure to sulfuric acid	1	Number	2012	61.42591710721131	115.86998689760594	24.67978847126573
1	Deaths	44634	High-middle SDI	1	Male	19	70-74 years	423	Larynx cancer	162	Occupational exposure to sulfuric acid	3	Rate	2012	0.32719037362000003	0.61400008157	0.12954138499
1	Deaths	44634	High-middle SDI	2	Female	19	70-74 years	423	Larynx cancer	162	Occupational exposure to sulfuric acid	3	Rate	2012	0.04337703884	0.08381931058	0.01785516296
1	Deaths	44634	High-middle SDI	3	Both	19	70-74 years	423	Larynx cancer	162	Occupational exposure to sulfuric acid	3	Rate	2012	0.16832376829	0.31751537047	0.06762935243
1	Deaths	44634	High-middle SDI	1	Male	19	70-74 years	423	Larynx cancer	162	Occupational exposure to sulfuric acid	1	Number	2013	50.7996486576339	94.1298394441911	20.298129210903475
1	Deaths	44634	High-middle SDI	2	Female	19	70-74 years	423	Larynx cancer	162	Occupational exposure to sulfuric acid	1	Number	2013	8.648723193712389	16.025092140161497	3.5878299340060837
1	Deaths	44634	High-middle SDI	3	Both	19	70-74 years	423	Larynx cancer	162	Occupational exposure to sulfuric acid	1	Number	2013	59.448371851346266	109.84560417001958	23.72265287799562
1	Deaths	44634	High-middle SDI	1	Male	19	70-74 years	423	Larynx cancer	162	Occupational exposure to sulfuric acid	3	Rate	2013	0.32007507615999997	0.59308708475	0.12789311392
1	Deaths	44634	High-middle SDI	2	Female	19	70-74 years	423	Larynx cancer	162	Occupational exposure to sulfuric acid	3	Rate	2013	0.04352139219	0.08064014818	0.01805438215
1	Deaths	44634	High-middle SDI	3	Both	19	70-74 years	423	Larynx cancer	162	Occupational exposure to sulfuric acid	3	Rate	2013	0.16631931657	0.3073161677	0.06636910803
1	Deaths	44634	High-middle SDI	1	Male	19	70-74 years	423	Larynx cancer	162	Occupational exposure to sulfuric acid	1	Number	2014	49.93006312299308	92.32477888973378	19.852236330739267
1	Deaths	44634	High-middle SDI	2	Female	19	70-74 years	423	Larynx cancer	162	Occupational exposure to sulfuric acid	1	Number	2014	8.634674337869123	16.38156554439137	3.606867570383242
1	Deaths	44634	High-middle SDI	3	Both	19	70-74 years	423	Larynx cancer	162	Occupational exposure to sulfuric acid	1	Number	2014	58.564737460862176	106.80654828586444	23.485135758044088
1	Deaths	44634	High-middle SDI	1	Male	19	70-74 years	423	Larynx cancer	162	Occupational exposure to sulfuric acid	3	Rate	2014	0.31784117889	0.58771438944	0.12637392794
1	Deaths	44634	High-middle SDI	2	Female	19	70-74 years	423	Larynx cancer	162	Occupational exposure to sulfuric acid	3	Rate	2014	0.04456171991	0.08454177968	0.01861427729
1	Deaths	44634	High-middle SDI	3	Both	19	70-74 years	423	Larynx cancer	162	Occupational exposure to sulfuric acid	3	Rate	2014	0.16691762867999999	0.30441348395	0.0669358959
1	Deaths	44634	High-middle SDI	1	Male	19	70-74 years	423	Larynx cancer	162	Occupational exposure to sulfuric acid	1	Number	2015	49.7326466407152	93.9815763468182	20.29310559543068
1	Deaths	44634	High-middle SDI	2	Female	19	70-74 years	423	Larynx cancer	162	Occupational exposure to sulfuric acid	1	Number	2015	8.624544703467125	16.268336874162916	3.541522370184365
1	Deaths	44634	High-middle SDI	3	Both	19	70-74 years	423	Larynx cancer	162	Occupational exposure to sulfuric acid	1	Number	2015	58.3571913441823	108.78308234115296	23.76357747750153
1	Deaths	44634	High-middle SDI	1	Male	19	70-74 years	423	Larynx cancer	162	Occupational exposure to sulfuric acid	3	Rate	2015	0.31535006559	0.59592839447	0.1286766865
1	Deaths	44634	High-middle SDI	2	Female	19	70-74 years	423	Larynx cancer	162	Occupational exposure to sulfuric acid	3	Rate	2015	0.04508738615	0.08504759519	0.01851436709
1	Deaths	44634	High-middle SDI	3	Both	19	70-74 years	423	Larynx cancer	162	Occupational exposure to sulfuric acid	3	Rate	2015	0.1672167771	0.31170719518	0.0680921879
1	Deaths	44634	High-middle SDI	1	Male	19	70-74 years	423	Larynx cancer	162	Occupational exposure to sulfuric acid	1	Number	2016	51.50372532325109	97.99757867935853	20.383680184875125
1	Deaths	44634	High-middle SDI	2	Female	19	70-74 years	423	Larynx cancer	162	Occupational exposure to sulfuric acid	1	Number	2016	9.058338728616167	16.744462576641588	3.610477676772139
1	Deaths	44634	High-middle SDI	3	Both	19	70-74 years	423	Larynx cancer	162	Occupational exposure to sulfuric acid	1	Number	2016	60.5620640518673	115.66300214309793	23.97038537052704
1	Deaths	44634	High-middle SDI	1	Male	19	70-74 years	423	Larynx cancer	162	Occupational exposure to sulfuric acid	3	Rate	2016	0.31816012233	0.60537216338	0.12591854551
1	Deaths	44634	High-middle SDI	2	Female	19	70-74 years	423	Larynx cancer	162	Occupational exposure to sulfuric acid	3	Rate	2016	0.04664707659	0.08622775674	0.01859261767
1	Deaths	44634	High-middle SDI	3	Both	19	70-74 years	423	Larynx cancer	162	Occupational exposure to sulfuric acid	3	Rate	2016	0.17008535125	0.32483341931	0.06731955852999999
1	Deaths	44634	High-middle SDI	1	Male	19	70-74 years	423	Larynx cancer	162	Occupational exposure to sulfuric acid	1	Number	2017	55.03995643025458	102.00412793688912	21.72531685884705
1	Deaths	44634	High-middle SDI	2	Female	19	70-74 years	423	Larynx cancer	162	Occupational exposure to sulfuric acid	1	Number	2017	9.7176583285395	17.851789811987995	4.057268630613695
1	Deaths	44634	High-middle SDI	3	Both	19	70-74 years	423	Larynx cancer	162	Occupational exposure to sulfuric acid	1	Number	2017	64.75761475879408	120.90020096343017	26.14255366196773
1	Deaths	44634	High-middle SDI	1	Male	19	70-74 years	423	Larynx cancer	162	Occupational exposure to sulfuric acid	3	Rate	2017	0.32080294624	0.5945358044100001	0.12662701987
1	Deaths	44634	High-middle SDI	2	Female	19	70-74 years	423	Larynx cancer	162	Occupational exposure to sulfuric acid	3	Rate	2017	0.04736145036	0.08700518462	0.01977411845
1	Deaths	44634	High-middle SDI	3	Both	19	70-74 years	423	Larynx cancer	162	Occupational exposure to sulfuric acid	3	Rate	2017	0.17188478879	0.32090288663	0.06938963597
1	Deaths	44634	High-middle SDI	1	Male	19	70-74 years	423	Larynx cancer	162	Occupational exposure to sulfuric acid	1	Number	2018	58.83543816969551	114.53780672620222	22.97091921618034
1	Deaths	44634	High-middle SDI	2	Female	19	70-74 years	423	Larynx cancer	162	Occupational exposure to sulfuric acid	1	Number	2018	10.37805306362846	19.645529883827848	4.062602302194767
1	Deaths	44634	High-middle SDI	3	Both	19	70-74 years	423	Larynx cancer	162	Occupational exposure to sulfuric acid	1	Number	2018	69.21349123332399	133.63274104788388	27.074912606438858
1	Deaths	44634	High-middle SDI	1	Male	19	70-74 years	423	Larynx cancer	162	Occupational exposure to sulfuric acid	3	Rate	2018	0.3252327539	0.63314640744	0.12697951352
1	Deaths	44634	High-middle SDI	2	Female	19	70-74 years	423	Larynx cancer	162	Occupational exposure to sulfuric acid	3	Rate	2018	0.04775846942	0.09040620936999999	0.01869557485
1	Deaths	44634	High-middle SDI	3	Both	19	70-74 years	423	Larynx cancer	162	Occupational exposure to sulfuric acid	3	Rate	2018	0.17381352351	0.33558742903	0.06799232165
1	Deaths	44634	High-middle SDI	1	Male	19	70-74 years	423	Larynx cancer	162	Occupational exposure to sulfuric acid	1	Number	2019	64.30323306681774	122.23536780795648	24.54392012978732
1	Deaths	44634	High-middle SDI	2	Female	19	70-74 years	423	Larynx cancer	162	Occupational exposure to sulfuric acid	1	Number	2019	11.416941295496608	21.59858613616027	4.541063158213399
1	Deaths	44634	High-middle SDI	3	Both	19	70-74 years	423	Larynx cancer	162	Occupational exposure to sulfuric acid	1	Number	2019	75.72017436231445	142.21024129662288	29.69804638990807
1	Deaths	44634	High-middle SDI	1	Male	19	70-74 years	423	Larynx cancer	162	Occupational exposure to sulfuric acid	3	Rate	2019	0.32726919299	0.62211289028	0.12491547548
1	Deaths	44634	High-middle SDI	2	Female	19	70-74 years	423	Larynx cancer	162	Occupational exposure to sulfuric acid	3	Rate	2019	0.04825606423	0.09129089244000001	0.01919374285
1	Deaths	44634	High-middle SDI	3	Both	19	70-74 years	423	Larynx cancer	162	Occupational exposure to sulfuric acid	3	Rate	2019	0.17484308424	0.32837321636	0.06857482924
1	Deaths	44634	High-middle SDI	1	Male	19	70-74 years	423	Larynx cancer	162	Occupational exposure to sulfuric acid	1	Number	2020	69.07080533510386	132.95125090011206	27.266327717369627
1	Deaths	44634	High-middle SDI	2	Female	19	70-74 years	423	Larynx cancer	162	Occupational exposure to sulfuric acid	1	Number	2020	12.528077428695903	24.91247189324012	4.810916662367692
1	Deaths	44634	High-middle SDI	3	Both	19	70-74 years	423	Larynx cancer	162	Occupational exposure to sulfuric acid	1	Number	2020	81.59888276379968	155.16822238375343	32.4006868695332
1	Deaths	44634	High-middle SDI	1	Male	19	70-74 years	423	Larynx cancer	162	Occupational exposure to sulfuric acid	3	Rate	2020	0.33245215890999996	0.63992203619	0.13123850911
1	Deaths	44634	High-middle SDI	2	Female	19	70-74 years	423	Larynx cancer	162	Occupational exposure to sulfuric acid	3	Rate	2020	0.049546490930000006	0.09852473931000001	0.01902638614
1	Deaths	44634	High-middle SDI	3	Both	19	70-74 years	423	Larynx cancer	162	Occupational exposure to sulfuric acid	3	Rate	2020	0.17715140492	0.33687064899	0.07034198269
1	Deaths	44634	High-middle SDI	1	Male	19	70-74 years	423	Larynx cancer	162	Occupational exposure to sulfuric acid	1	Number	2021	73.11931506154173	138.18159996127972	28.022446538689792
1	Deaths	44634	High-middle SDI	2	Female	19	70-74 years	423	Larynx cancer	162	Occupational exposure to sulfuric acid	1	Number	2021	13.56489045615796	25.018856278009377	5.3815803625151535
1	Deaths	44634	High-middle SDI	3	Both	19	70-74 years	423	Larynx cancer	162	Occupational exposure to sulfuric acid	1	Number	2021	86.68420551769974	162.5917114567444	33.99906635775197
1	Deaths	44634	High-middle SDI	1	Male	19	70-74 years	423	Larynx cancer	162	Occupational exposure to sulfuric acid	3	Rate	2021	0.33288275085	0.62908509296	0.12757489702
1	Deaths	44634	High-middle SDI	2	Female	19	70-74 years	423	Larynx cancer	162	Occupational exposure to sulfuric acid	3	Rate	2021	0.05045885567	0.09306546648	0.02001847252
1	Deaths	44634	High-middle SDI	3	Both	19	70-74 years	423	Larynx cancer	162	Occupational exposure to sulfuric acid	3	Rate	2021	0.17745499289	0.33284853715	0.06960096182
1	Deaths	44634	High-middle SDI	1	Male	20	75-79 years	423	Larynx cancer	162	Occupational exposure to sulfuric acid	1	Number	1990	18.98720892373947	37.06560128856292	7.097419395753209
1	Deaths	44634	High-middle SDI	2	Female	20	75-79 years	423	Larynx cancer	162	Occupational exposure to sulfuric acid	1	Number	1990	2.919235613326281	5.678931015760336	1.09203378543283
1	Deaths	44634	High-middle SDI	3	Both	20	75-79 years	423	Larynx cancer	162	Occupational exposure to sulfuric acid	1	Number	1990	21.906444537065735	42.97350146351751	8.273045200761668
1	Deaths	44634	High-middle SDI	1	Male	20	75-79 years	423	Larynx cancer	162	Occupational exposure to sulfuric acid	3	Rate	1990	0.31133231072	0.607762802	0.11637602923
1	Deaths	44634	High-middle SDI	2	Female	20	75-79 years	423	Larynx cancer	162	Occupational exposure to sulfuric acid	3	Rate	1990	0.02767983651	0.053846932179999994	0.010354531339999999
1	Deaths	44634	High-middle SDI	3	Both	20	75-79 years	423	Larynx cancer	162	Occupational exposure to sulfuric acid	3	Rate	1990	0.13160873993	0.25817463753	0.049702499760000005
1	Deaths	44634	High-middle SDI	1	Male	20	75-79 years	423	Larynx cancer	162	Occupational exposure to sulfuric acid	1	Number	1991	18.15569295279427	34.915905574061284	6.731609437294311
1	Deaths	44634	High-middle SDI	2	Female	20	75-79 years	423	Larynx cancer	162	Occupational exposure to sulfuric acid	1	Number	1991	2.939263268648609	5.98518745901067	1.1438987659857465
1	Deaths	44634	High-middle SDI	3	Both	20	75-79 years	423	Larynx cancer	162	Occupational exposure to sulfuric acid	1	Number	1991	21.094956221442885	40.30513430637025	7.925751080864531
1	Deaths	44634	High-middle SDI	1	Male	20	75-79 years	423	Larynx cancer	162	Occupational exposure to sulfuric acid	3	Rate	1991	0.29956215791	0.57609941115	0.11106904343999999
1	Deaths	44634	High-middle SDI	2	Female	20	75-79 years	423	Larynx cancer	162	Occupational exposure to sulfuric acid	3	Rate	1991	0.02830901199	0.057645310430000006	0.011017265529999999
1	Deaths	44634	High-middle SDI	3	Both	20	75-79 years	423	Larynx cancer	162	Occupational exposure to sulfuric acid	3	Rate	1991	0.12828730351	0.24511247824	0.04819982672
1	Deaths	44634	High-middle SDI	1	Male	20	75-79 years	423	Larynx cancer	162	Occupational exposure to sulfuric acid	1	Number	1992	17.066274277487068	33.13603746899688	6.6153144144282265
1	Deaths	44634	High-middle SDI	2	Female	20	75-79 years	423	Larynx cancer	162	Occupational exposure to sulfuric acid	1	Number	1992	2.8981883518592304	5.753901482731177	1.091943325385649
1	Deaths	44634	High-middle SDI	3	Both	20	75-79 years	423	Larynx cancer	162	Occupational exposure to sulfuric acid	1	Number	1992	19.964462629346293	38.27972457816741	7.804242143852353
1	Deaths	44634	High-middle SDI	1	Male	20	75-79 years	423	Larynx cancer	162	Occupational exposure to sulfuric acid	3	Rate	1992	0.28554846193	0.55442355958	0.11068572001
1	Deaths	44634	High-middle SDI	2	Female	20	75-79 years	423	Larynx cancer	162	Occupational exposure to sulfuric acid	3	Rate	1992	0.028561755659999997	0.05670491642	0.010761142710000001
1	Deaths	44634	High-middle SDI	3	Both	20	75-79 years	423	Larynx cancer	162	Occupational exposure to sulfuric acid	3	Rate	1992	0.12382014799	0.23741190786	0.04840212507
1	Deaths	44634	High-middle SDI	1	Male	20	75-79 years	423	Larynx cancer	162	Occupational exposure to sulfuric acid	1	Number	1993	15.738349786490833	29.68060854278323	6.037046457727524
1	Deaths	44634	High-middle SDI	2	Female	20	75-79 years	423	Larynx cancer	162	Occupational exposure to sulfuric acid	1	Number	1993	2.78582411166819	5.349718583595738	1.091511526236793
1	Deaths	44634	High-middle SDI	3	Both	20	75-79 years	423	Larynx cancer	162	Occupational exposure to sulfuric acid	1	Number	1993	18.52417389815904	34.66387674303147	7.168507765883803
1	Deaths	44634	High-middle SDI	1	Male	20	75-79 years	423	Larynx cancer	162	Occupational exposure to sulfuric acid	3	Rate	1993	0.26808274462000004	0.50557136599	0.10283339777
1	Deaths	44634	High-middle SDI	2	Female	20	75-79 years	423	Larynx cancer	162	Occupational exposure to sulfuric acid	3	Rate	1993	0.02845078533	0.054635069880000005	0.011147279539999999
1	Deaths	44634	High-middle SDI	3	Both	20	75-79 years	423	Larynx cancer	162	Occupational exposure to sulfuric acid	3	Rate	1993	0.11827134535	0.22131855164	0.045768791760000004
1	Deaths	44634	High-middle SDI	1	Male	20	75-79 years	423	Larynx cancer	162	Occupational exposure to sulfuric acid	1	Number	1994	14.837901523658848	27.190483715044557	5.941331999310208
1	Deaths	44634	High-middle SDI	2	Female	20	75-79 years	423	Larynx cancer	162	Occupational exposure to sulfuric acid	1	Number	1994	2.6635155988931207	5.32927517963209	1.0689462209307032
1	Deaths	44634	High-middle SDI	3	Both	20	75-79 years	423	Larynx cancer	162	Occupational exposure to sulfuric acid	1	Number	1994	17.50141712255199	32.02829742047329	7.104338555489001
1	Deaths	44634	High-middle SDI	1	Male	20	75-79 years	423	Larynx cancer	162	Occupational exposure to sulfuric acid	3	Rate	1994	0.25296537521	0.46355954742	0.10129136361
1	Deaths	44634	High-middle SDI	2	Female	20	75-79 years	423	Larynx cancer	162	Occupational exposure to sulfuric acid	3	Rate	1994	0.027390882159999998	0.05480484083000001	0.01099275709
1	Deaths	44634	High-middle SDI	3	Both	20	75-79 years	423	Larynx cancer	162	Occupational exposure to sulfuric acid	3	Rate	1994	0.11226282543	0.2054454869	0.0455707737
1	Deaths	44634	High-middle SDI	1	Male	20	75-79 years	423	Larynx cancer	162	Occupational exposure to sulfuric acid	1	Number	1995	14.586345454190464	26.50645717984824	5.686881039923083
1	Deaths	44634	High-middle SDI	2	Female	20	75-79 years	423	Larynx cancer	162	Occupational exposure to sulfuric acid	1	Number	1995	2.6090119657034605	5.188190438195504	1.0148792500208974
1	Deaths	44634	High-middle SDI	3	Both	20	75-79 years	423	Larynx cancer	162	Occupational exposure to sulfuric acid	1	Number	1995	17.195357419893938	31.611801698892897	6.892794392221831
1	Deaths	44634	High-middle SDI	1	Male	20	75-79 years	423	Larynx cancer	162	Occupational exposure to sulfuric acid	3	Rate	1995	0.24398129491	0.4433653218	0.09512270256
1	Deaths	44634	High-middle SDI	2	Female	20	75-79 years	423	Larynx cancer	162	Occupational exposure to sulfuric acid	3	Rate	1995	0.026823154800000002	0.05333959257	0.01043393575
1	Deaths	44634	High-middle SDI	3	Both	20	75-79 years	423	Larynx cancer	162	Occupational exposure to sulfuric acid	3	Rate	1995	0.10948841550999999	0.20128259011000002	0.043888656570000004
1	Deaths	44634	High-middle SDI	1	Male	20	75-79 years	423	Larynx cancer	162	Occupational exposure to sulfuric acid	1	Number	1996	15.022825688833798	28.06945853634501	6.009409726539973
1	Deaths	44634	High-middle SDI	2	Female	20	75-79 years	423	Larynx cancer	162	Occupational exposure to sulfuric acid	1	Number	1996	2.677482841776499	5.267334028343329	1.0567608416589755
1	Deaths	44634	High-middle SDI	3	Both	20	75-79 years	423	Larynx cancer	162	Occupational exposure to sulfuric acid	1	Number	1996	17.700308530610297	33.03261396214881	7.017645675079285
1	Deaths	44634	High-middle SDI	1	Male	20	75-79 years	423	Larynx cancer	162	Occupational exposure to sulfuric acid	3	Rate	1996	0.2401641448	0.4487356536	0.09607012540000001
1	Deaths	44634	High-middle SDI	2	Female	20	75-79 years	423	Larynx cancer	162	Occupational exposure to sulfuric acid	3	Rate	1996	0.026584538090000002	0.052298987670000005	0.010492503779999999
1	Deaths	44634	High-middle SDI	3	Both	20	75-79 years	423	Larynx cancer	162	Occupational exposure to sulfuric acid	3	Rate	1996	0.10841252229	0.20232127544	0.04298233937
1	Deaths	44634	High-middle SDI	1	Male	20	75-79 years	423	Larynx cancer	162	Occupational exposure to sulfuric acid	1	Number	1997	15.977879026962452	29.04106476558841	6.3497858750411975
1	Deaths	44634	High-middle SDI	2	Female	20	75-79 years	423	Larynx cancer	162	Occupational exposure to sulfuric acid	1	Number	1997	2.8211198035169707	5.597111253858868	1.0961998485746285
1	Deaths	44634	High-middle SDI	3	Both	20	75-79 years	423	Larynx cancer	162	Occupational exposure to sulfuric acid	1	Number	1997	18.79899883047943	34.0590298188101	7.570850103292976
1	Deaths	44634	High-middle SDI	1	Male	20	75-79 years	423	Larynx cancer	162	Occupational exposure to sulfuric acid	3	Rate	1997	0.24126294178000002	0.43851456792	0.09588056195
1	Deaths	44634	High-middle SDI	2	Female	20	75-79 years	423	Larynx cancer	162	Occupational exposure to sulfuric acid	3	Rate	1997	0.02662639272	0.05282685340999999	0.01034619218
1	Deaths	44634	High-middle SDI	3	Both	20	75-79 years	423	Larynx cancer	162	Occupational exposure to sulfuric acid	3	Rate	1997	0.10918350827	0.19781289406000002	0.04397106369
1	Deaths	44634	High-middle SDI	1	Male	20	75-79 years	423	Larynx cancer	162	Occupational exposure to sulfuric acid	1	Number	1998	17.006098192589537	31.16198964227518	6.714098727658236
1	Deaths	44634	High-middle SDI	2	Female	20	75-79 years	423	Larynx cancer	162	Occupational exposure to sulfuric acid	1	Number	1998	3.0515457043811853	6.150998912919475	1.195569909815727
1	Deaths	44634	High-middle SDI	3	Both	20	75-79 years	423	Larynx cancer	162	Occupational exposure to sulfuric acid	1	Number	1998	20.057643896970745	36.69189063120959	8.016198683581198
1	Deaths	44634	High-middle SDI	1	Male	20	75-79 years	423	Larynx cancer	162	Occupational exposure to sulfuric acid	3	Rate	1998	0.24150923256	0.44254173523	0.09534913963
1	Deaths	44634	High-middle SDI	2	Female	20	75-79 years	423	Larynx cancer	162	Occupational exposure to sulfuric acid	3	Rate	1998	0.026987613540000004	0.05439891701	0.01057351972
1	Deaths	44634	High-middle SDI	3	Both	20	75-79 years	423	Larynx cancer	162	Occupational exposure to sulfuric acid	3	Rate	1998	0.10931309908999999	0.19996886459	0.04368785913
1	Deaths	44634	High-middle SDI	1	Male	20	75-79 years	423	Larynx cancer	162	Occupational exposure to sulfuric acid	1	Number	1999	18.303378182789366	33.80992219113396	7.218849158652764
1	Deaths	44634	High-middle SDI	2	Female	20	75-79 years	423	Larynx cancer	162	Occupational exposure to sulfuric acid	1	Number	1999	3.269785064659104	6.498103439861605	1.2600236564318557
1	Deaths	44634	High-middle SDI	3	Both	20	75-79 years	423	Larynx cancer	162	Occupational exposure to sulfuric acid	1	Number	1999	21.573163247448463	39.60549304274174	8.53079835920143
1	Deaths	44634	High-middle SDI	1	Male	20	75-79 years	423	Larynx cancer	162	Occupational exposure to sulfuric acid	3	Rate	1999	0.24461552356	0.45185275285	0.09647631977
1	Deaths	44634	High-middle SDI	2	Female	20	75-79 years	423	Larynx cancer	162	Occupational exposure to sulfuric acid	3	Rate	1999	0.027307750750000002	0.05426919066	0.01052314182
1	Deaths	44634	High-middle SDI	3	Both	20	75-79 years	423	Larynx cancer	162	Occupational exposure to sulfuric acid	3	Rate	1999	0.11087984067	0.20356081804	0.04384584458
1	Deaths	44634	High-middle SDI	1	Male	20	75-79 years	423	Larynx cancer	162	Occupational exposure to sulfuric acid	1	Number	2000	19.682974068314728	36.29504701186589	7.588484186465923
1	Deaths	44634	High-middle SDI	2	Female	20	75-79 years	423	Larynx cancer	162	Occupational exposure to sulfuric acid	1	Number	2000	3.488139974795794	6.889874329000986	1.3516684542712376
1	Deaths	44634	High-middle SDI	3	Both	20	75-79 years	423	Larynx cancer	162	Occupational exposure to sulfuric acid	1	Number	2000	23.17111404311053	42.35913756060256	9.068517647936655
1	Deaths	44634	High-middle SDI	1	Male	20	75-79 years	423	Larynx cancer	162	Occupational exposure to sulfuric acid	3	Rate	2000	0.24876244931000002	0.45871344244	0.09590674185
1	Deaths	44634	High-middle SDI	2	Female	20	75-79 years	423	Larynx cancer	162	Occupational exposure to sulfuric acid	3	Rate	2000	0.02755544733	0.05442831151000001	0.01067784813
1	Deaths	44634	High-middle SDI	3	Both	20	75-79 years	423	Larynx cancer	162	Occupational exposure to sulfuric acid	3	Rate	2000	0.11263981824	0.2059169683	0.04408403401
1	Deaths	44634	High-middle SDI	1	Male	20	75-79 years	423	Larynx cancer	162	Occupational exposure to sulfuric acid	1	Number	2001	20.56442469080446	38.9412520783928	7.968393537183652
1	Deaths	44634	High-middle SDI	2	Female	20	75-79 years	423	Larynx cancer	162	Occupational exposure to sulfuric acid	1	Number	2001	3.6764895522882433	7.369460764516743	1.4191658364354975
1	Deaths	44634	High-middle SDI	3	Both	20	75-79 years	423	Larynx cancer	162	Occupational exposure to sulfuric acid	1	Number	2001	24.240914243092696	45.02870413030936	9.541624856016686
1	Deaths	44634	High-middle SDI	1	Male	20	75-79 years	423	Larynx cancer	162	Occupational exposure to sulfuric acid	3	Rate	2001	0.24694879949	0.46762774043	0.09568880469
1	Deaths	44634	High-middle SDI	2	Female	20	75-79 years	423	Larynx cancer	162	Occupational exposure to sulfuric acid	3	Rate	2001	0.02775290921	0.055630234390000005	0.01071293147
1	Deaths	44634	High-middle SDI	3	Both	20	75-79 years	423	Larynx cancer	162	Occupational exposure to sulfuric acid	3	Rate	2001	0.11235844269	0.20871139684	0.04422614175
1	Deaths	44634	High-middle SDI	1	Male	20	75-79 years	423	Larynx cancer	162	Occupational exposure to sulfuric acid	1	Number	2002	21.462586648785376	39.87701913710417	8.244224426558544
1	Deaths	44634	High-middle SDI	2	Female	20	75-79 years	423	Larynx cancer	162	Occupational exposure to sulfuric acid	1	Number	2002	3.8863969325183954	7.69324715756768	1.5148096974229115
1	Deaths	44634	High-middle SDI	3	Both	20	75-79 years	423	Larynx cancer	162	Occupational exposure to sulfuric acid	1	Number	2002	25.348983581303735	46.44335768578949	9.79968119169455
1	Deaths	44634	High-middle SDI	1	Male	20	75-79 years	423	Larynx cancer	162	Occupational exposure to sulfuric acid	3	Rate	2002	0.24424368972000002	0.45379946269	0.09381906411
1	Deaths	44634	High-middle SDI	2	Female	20	75-79 years	423	Larynx cancer	162	Occupational exposure to sulfuric acid	3	Rate	2002	0.02805978298	0.0555452388	0.010936924899999999
1	Deaths	44634	High-middle SDI	3	Both	20	75-79 years	423	Larynx cancer	162	Occupational exposure to sulfuric acid	3	Rate	2002	0.11197644132	0.20515859738999997	0.04328905033
1	Deaths	44634	High-middle SDI	1	Male	20	75-79 years	423	Larynx cancer	162	Occupational exposure to sulfuric acid	1	Number	2003	22.629648800413136	41.692338560891	8.724702647965195
1	Deaths	44634	High-middle SDI	2	Female	20	75-79 years	423	Larynx cancer	162	Occupational exposure to sulfuric acid	1	Number	2003	4.051215911517103	7.851804075918423	1.5465678477719678
1	Deaths	44634	High-middle SDI	3	Both	20	75-79 years	423	Larynx cancer	162	Occupational exposure to sulfuric acid	1	Number	2003	26.68086471193024	49.005087379308506	10.45261779171724
1	Deaths	44634	High-middle SDI	1	Male	20	75-79 years	423	Larynx cancer	162	Occupational exposure to sulfuric acid	3	Rate	2003	0.24486251824000002	0.45112900785000004	0.09440502944
1	Deaths	44634	High-middle SDI	2	Female	20	75-79 years	423	Larynx cancer	162	Occupational exposure to sulfuric acid	3	Rate	2003	0.02829003226	0.05482990673	0.01079983275
1	Deaths	44634	High-middle SDI	3	Both	20	75-79 years	423	Larynx cancer	162	Occupational exposure to sulfuric acid	3	Rate	2003	0.11323649696	0.20798293039000001	0.04436204882
1	Deaths	44634	High-middle SDI	1	Male	20	75-79 years	423	Larynx cancer	162	Occupational exposure to sulfuric acid	1	Number	2004	23.53725749051718	44.43470389879388	8.920980713183358
1	Deaths	44634	High-middle SDI	2	Female	20	75-79 years	423	Larynx cancer	162	Occupational exposure to sulfuric acid	1	Number	2004	4.1829889101249575	8.124579642272243	1.6628657078891995
1	Deaths	44634	High-middle SDI	3	Both	20	75-79 years	423	Larynx cancer	162	Occupational exposure to sulfuric acid	1	Number	2004	27.72024640064214	51.7660782869532	10.517638600561622
1	Deaths	44634	High-middle SDI	1	Male	20	75-79 years	423	Larynx cancer	162	Occupational exposure to sulfuric acid	3	Rate	2004	0.24339822743000003	0.45949823040000004	0.09225165223
1	Deaths	44634	High-middle SDI	2	Female	20	75-79 years	423	Larynx cancer	162	Occupational exposure to sulfuric acid	3	Rate	2004	0.02832675216	0.055018781749999995	0.01126074818
1	Deaths	44634	High-middle SDI	3	Both	20	75-79 years	423	Larynx cancer	162	Occupational exposure to sulfuric acid	3	Rate	2004	0.11343468679	0.21183321358999999	0.0430394818
1	Deaths	44634	High-middle SDI	1	Male	20	75-79 years	423	Larynx cancer	162	Occupational exposure to sulfuric acid	1	Number	2005	24.351763747824418	45.02945960683529	9.488996011209778
1	Deaths	44634	High-middle SDI	2	Female	20	75-79 years	423	Larynx cancer	162	Occupational exposure to sulfuric acid	1	Number	2005	4.35785954145564	8.342881297892898	1.6474820677849205
1	Deaths	44634	High-middle SDI	3	Both	20	75-79 years	423	Larynx cancer	162	Occupational exposure to sulfuric acid	1	Number	2005	28.709623289280053	53.088261717997554	11.10571012464366
1	Deaths	44634	High-middle SDI	1	Male	20	75-79 years	423	Larynx cancer	162	Occupational exposure to sulfuric acid	3	Rate	2005	0.24269843318	0.44877978476	0.09457074601
1	Deaths	44634	High-middle SDI	2	Female	20	75-79 years	423	Larynx cancer	162	Occupational exposure to sulfuric acid	3	Rate	2005	0.028944759610000002	0.05541314293	0.010942521660000001
1	Deaths	44634	High-middle SDI	3	Both	20	75-79 years	423	Larynx cancer	162	Occupational exposure to sulfuric acid	3	Rate	2005	0.11442867949	0.21159524190999998	0.04426431276
1	Deaths	44634	High-middle SDI	1	Male	20	75-79 years	423	Larynx cancer	162	Occupational exposure to sulfuric acid	1	Number	2006	24.42918690066266	45.62984219590221	9.422926321807273
1	Deaths	44634	High-middle SDI	2	Female	20	75-79 years	423	Larynx cancer	162	Occupational exposure to sulfuric acid	1	Number	2006	4.307683842490426	8.631988481023042	1.7171909449311609
1	Deaths	44634	High-middle SDI	3	Both	20	75-79 years	423	Larynx cancer	162	Occupational exposure to sulfuric acid	1	Number	2006	28.736870743153105	53.38463124132531	11.11813390336732
1	Deaths	44634	High-middle SDI	1	Male	20	75-79 years	423	Larynx cancer	162	Occupational exposure to sulfuric acid	3	Rate	2006	0.235732165	0.44031025399999996	0.09092757903
1	Deaths	44634	High-middle SDI	2	Female	20	75-79 years	423	Larynx cancer	162	Occupational exposure to sulfuric acid	3	Rate	2006	0.0281686149	0.05644591578	0.011228978780000001
1	Deaths	44634	High-middle SDI	3	Both	20	75-79 years	423	Larynx cancer	162	Occupational exposure to sulfuric acid	3	Rate	2006	0.11201010417	0.20808174139	0.04333608025
1	Deaths	44634	High-middle SDI	1	Male	20	75-79 years	423	Larynx cancer	162	Occupational exposure to sulfuric acid	1	Number	2007	24.74051399993849	45.64452440583865	9.456746847534175
1	Deaths	44634	High-middle SDI	2	Female	20	75-79 years	423	Larynx cancer	162	Occupational exposure to sulfuric acid	1	Number	2007	4.344256895436704	8.56884733749308	1.7261326526560166
1	Deaths	44634	High-middle SDI	3	Both	20	75-79 years	423	Larynx cancer	162	Occupational exposure to sulfuric acid	1	Number	2007	29.0847708953752	53.459803868854	11.348837786246602
1	Deaths	44634	High-middle SDI	1	Male	20	75-79 years	423	Larynx cancer	162	Occupational exposure to sulfuric acid	3	Rate	2007	0.23365151023999997	0.43107075551	0.08931031840999999
1	Deaths	44634	High-middle SDI	2	Female	20	75-79 years	423	Larynx cancer	162	Occupational exposure to sulfuric acid	3	Rate	2007	0.028307188339999997	0.05583462978	0.0112474845
1	Deaths	44634	High-middle SDI	3	Both	20	75-79 years	423	Larynx cancer	162	Occupational exposure to sulfuric acid	3	Rate	2007	0.11214282681000001	0.20612620770999998	0.0437579775
1	Deaths	44634	High-middle SDI	1	Male	20	75-79 years	423	Larynx cancer	162	Occupational exposure to sulfuric acid	1	Number	2008	25.28567357515957	46.94146924376344	9.43840319506412
1	Deaths	44634	High-middle SDI	2	Female	20	75-79 years	423	Larynx cancer	162	Occupational exposure to sulfuric acid	1	Number	2008	4.497290758336079	8.779533554032575	1.8171096999730527
1	Deaths	44634	High-middle SDI	3	Both	20	75-79 years	423	Larynx cancer	162	Occupational exposure to sulfuric acid	1	Number	2008	29.782964333495663	54.88801293652572	11.146376522973709
1	Deaths	44634	High-middle SDI	1	Male	20	75-79 years	423	Larynx cancer	162	Occupational exposure to sulfuric acid	3	Rate	2008	0.23471804322999998	0.43574120241000003	0.08761338798
1	Deaths	44634	High-middle SDI	2	Female	20	75-79 years	423	Larynx cancer	162	Occupational exposure to sulfuric acid	3	Rate	2008	0.029188039510000003	0.05698038798	0.01179329347
1	Deaths	44634	High-middle SDI	3	Both	20	75-79 years	423	Larynx cancer	162	Occupational exposure to sulfuric acid	3	Rate	2008	0.11375889574	0.20965004259	0.04257465679
1	Deaths	44634	High-middle SDI	1	Male	20	75-79 years	423	Larynx cancer	162	Occupational exposure to sulfuric acid	1	Number	2009	25.88325354107188	48.631337276779576	9.850990620588654
1	Deaths	44634	High-middle SDI	2	Female	20	75-79 years	423	Larynx cancer	162	Occupational exposure to sulfuric acid	1	Number	2009	4.705339453512154	9.130185650845116	1.8882529708446207
1	Deaths	44634	High-middle SDI	3	Both	20	75-79 years	423	Larynx cancer	162	Occupational exposure to sulfuric acid	1	Number	2009	30.588592994584	57.96168395214156	11.720797886974296
1	Deaths	44634	High-middle SDI	1	Male	20	75-79 years	423	Larynx cancer	162	Occupational exposure to sulfuric acid	3	Rate	2009	0.23664064899999998	0.44461764425	0.09006382486
1	Deaths	44634	High-middle SDI	2	Female	20	75-79 years	423	Larynx cancer	162	Occupational exposure to sulfuric acid	3	Rate	2009	0.030609462219999998	0.059394242539999996	0.0122835788
1	Deaths	44634	High-middle SDI	3	Both	20	75-79 years	423	Larynx cancer	162	Occupational exposure to sulfuric acid	3	Rate	2009	0.11626240195999998	0.22030318946	0.04454889819
1	Deaths	44634	High-middle SDI	1	Male	20	75-79 years	423	Larynx cancer	162	Occupational exposure to sulfuric acid	1	Number	2010	26.17911165538804	49.05473479718814	10.316250229782064
1	Deaths	44634	High-middle SDI	2	Female	20	75-79 years	423	Larynx cancer	162	Occupational exposure to sulfuric acid	1	Number	2010	4.868182410745148	9.103355597865033	1.9366064238148493
1	Deaths	44634	High-middle SDI	3	Both	20	75-79 years	423	Larynx cancer	162	Occupational exposure to sulfuric acid	1	Number	2010	31.04729406613317	57.62529965822087	12.49383375114725
1	Deaths	44634	High-middle SDI	1	Male	20	75-79 years	423	Larynx cancer	162	Occupational exposure to sulfuric acid	3	Rate	2010	0.23490199317000002	0.44016218463999995	0.09256646188
1	Deaths	44634	High-middle SDI	2	Female	20	75-79 years	423	Larynx cancer	162	Occupational exposure to sulfuric acid	3	Rate	2010	0.031480023079999996	0.05886670223	0.01252303422
1	Deaths	44634	High-middle SDI	3	Both	20	75-79 years	423	Larynx cancer	162	Occupational exposure to sulfuric acid	3	Rate	2010	0.11667945306000001	0.21656278426	0.046953325
1	Deaths	44634	High-middle SDI	1	Male	20	75-79 years	423	Larynx cancer	162	Occupational exposure to sulfuric acid	1	Number	2011	26.673778648786115	50.2815858526026	10.560628061425916
1	Deaths	44634	High-middle SDI	2	Female	20	75-79 years	423	Larynx cancer	162	Occupational exposure to sulfuric acid	1	Number	2011	4.933215095749222	9.212224317540809	2.0006045444870395
1	Deaths	44634	High-middle SDI	3	Both	20	75-79 years	423	Larynx cancer	162	Occupational exposure to sulfuric acid	1	Number	2011	31.606993744535377	60.03201641756843	12.700179869846115
1	Deaths	44634	High-middle SDI	1	Male	20	75-79 years	423	Larynx cancer	162	Occupational exposure to sulfuric acid	3	Rate	2011	0.23339974261000002	0.43997175468	0.09240715025
1	Deaths	44634	High-middle SDI	2	Female	20	75-79 years	423	Larynx cancer	162	Occupational exposure to sulfuric acid	3	Rate	2011	0.03134266598	0.058528903380000004	0.01271063166
1	Deaths	44634	High-middle SDI	3	Both	20	75-79 years	423	Larynx cancer	162	Occupational exposure to sulfuric acid	3	Rate	2011	0.11633912846	0.22096604714999998	0.04674686461
1	Deaths	44634	High-middle SDI	1	Male	20	75-79 years	423	Larynx cancer	162	Occupational exposure to sulfuric acid	1	Number	2012	27.694635806299296	51.79731572773776	10.92608661359484
1	Deaths	44634	High-middle SDI	2	Female	20	75-79 years	423	Larynx cancer	162	Occupational exposure to sulfuric acid	1	Number	2012	5.054090811461943	9.782808552214616	2.0947380547718857
1	Deaths	44634	High-middle SDI	3	Both	20	75-79 years	423	Larynx cancer	162	Occupational exposure to sulfuric acid	1	Number	2012	32.74872661776125	60.9386518873001	13.02090407302562
1	Deaths	44634	High-middle SDI	1	Male	20	75-79 years	423	Larynx cancer	162	Occupational exposure to sulfuric acid	3	Rate	2012	0.23519836054	0.43989181965	0.09279044782
1	Deaths	44634	High-middle SDI	2	Female	20	75-79 years	423	Larynx cancer	162	Occupational exposure to sulfuric acid	3	Rate	2012	0.03108763086	0.06017389723	0.01288469991
1	Deaths	44634	High-middle SDI	3	Both	20	75-79 years	423	Larynx cancer	162	Occupational exposure to sulfuric acid	3	Rate	2012	0.11682382964	0.21738514506999998	0.04644919166
1	Deaths	44634	High-middle SDI	1	Male	20	75-79 years	423	Larynx cancer	162	Occupational exposure to sulfuric acid	1	Number	2013	28.30211913418168	53.09009005486741	11.05899145444764
1	Deaths	44634	High-middle SDI	2	Female	20	75-79 years	423	Larynx cancer	162	Occupational exposure to sulfuric acid	1	Number	2013	5.176422524729646	9.906963065448789	2.124326626010444
1	Deaths	44634	High-middle SDI	3	Both	20	75-79 years	423	Larynx cancer	162	Occupational exposure to sulfuric acid	1	Number	2013	33.47854165891132	62.943206881662846	13.28955359505474
1	Deaths	44634	High-middle SDI	1	Male	20	75-79 years	423	Larynx cancer	162	Occupational exposure to sulfuric acid	3	Rate	2013	0.23399230566999998	0.43893082781000003	0.09143198418
1	Deaths	44634	High-middle SDI	2	Female	20	75-79 years	423	Larynx cancer	162	Occupational exposure to sulfuric acid	3	Rate	2013	0.03086735399	0.059075883860000004	0.01266750186
1	Deaths	44634	High-middle SDI	3	Both	20	75-79 years	423	Larynx cancer	162	Occupational exposure to sulfuric acid	3	Rate	2013	0.11598230744	0.21805903154	0.04604003085
1	Deaths	44634	High-middle SDI	1	Male	20	75-79 years	423	Larynx cancer	162	Occupational exposure to sulfuric acid	1	Number	2014	28.56202179048445	52.67861961212006	11.41324425691534
1	Deaths	44634	High-middle SDI	2	Female	20	75-79 years	423	Larynx cancer	162	Occupational exposure to sulfuric acid	1	Number	2014	5.280129029340202	10.052665696972255	2.191445268403058
1	Deaths	44634	High-middle SDI	3	Both	20	75-79 years	423	Larynx cancer	162	Occupational exposure to sulfuric acid	1	Number	2014	33.84215081982463	62.44760042019716	13.63314159669218
1	Deaths	44634	High-middle SDI	1	Male	20	75-79 years	423	Larynx cancer	162	Occupational exposure to sulfuric acid	3	Rate	2014	0.23080101910999998	0.42567991794	0.09222695875999999
1	Deaths	44634	High-middle SDI	2	Female	20	75-79 years	423	Larynx cancer	162	Occupational exposure to sulfuric acid	3	Rate	2014	0.03060998142	0.05827734672	0.01270425373
1	Deaths	44634	High-middle SDI	3	Both	20	75-79 years	423	Larynx cancer	162	Occupational exposure to sulfuric acid	3	Rate	2014	0.11423561578	0.21079452444	0.046019247820000005
1	Deaths	44634	High-middle SDI	1	Male	20	75-79 years	423	Larynx cancer	162	Occupational exposure to sulfuric acid	1	Number	2015	28.68233288856536	54.25323164498212	11.707750938522498
1	Deaths	44634	High-middle SDI	2	Female	20	75-79 years	423	Larynx cancer	162	Occupational exposure to sulfuric acid	1	Number	2015	5.376664185111101	10.39369359734762	2.186270395647642
1	Deaths	44634	High-middle SDI	3	Both	20	75-79 years	423	Larynx cancer	162	Occupational exposure to sulfuric acid	1	Number	2015	34.05899707367644	63.81471188043522	13.83547877091754
1	Deaths	44634	High-middle SDI	1	Male	20	75-79 years	423	Larynx cancer	162	Occupational exposure to sulfuric acid	3	Rate	2015	0.22867957372	0.43255218932	0.09334399347000001
1	Deaths	44634	High-middle SDI	2	Female	20	75-79 years	423	Larynx cancer	162	Occupational exposure to sulfuric acid	3	Rate	2015	0.03057553081	0.059105922899999996	0.012432686049999999
1	Deaths	44634	High-middle SDI	3	Both	20	75-79 years	423	Larynx cancer	162	Occupational exposure to sulfuric acid	3	Rate	2015	0.11304973249000001	0.21181587030000001	0.0459231718
1	Deaths	44634	High-middle SDI	1	Male	20	75-79 years	423	Larynx cancer	162	Occupational exposure to sulfuric acid	1	Number	2016	28.728962553984097	54.058888780055625	11.323924734613568
1	Deaths	44634	High-middle SDI	2	Female	20	75-79 years	423	Larynx cancer	162	Occupational exposure to sulfuric acid	1	Number	2016	5.430876516145441	10.251732930433468	2.2185689472393006
1	Deaths	44634	High-middle SDI	3	Both	20	75-79 years	423	Larynx cancer	162	Occupational exposure to sulfuric acid	1	Number	2016	34.15983907012951	63.88110921660193	13.581702611096352
1	Deaths	44634	High-middle SDI	1	Male	20	75-79 years	423	Larynx cancer	162	Occupational exposure to sulfuric acid	3	Rate	2016	0.22730315635	0.42771318403999997	0.08959473666
1	Deaths	44634	High-middle SDI	2	Female	20	75-79 years	423	Larynx cancer	162	Occupational exposure to sulfuric acid	3	Rate	2016	0.030678813840000003	0.05791164744	0.012532611180000002
1	Deaths	44634	High-middle SDI	3	Both	20	75-79 years	423	Larynx cancer	162	Occupational exposure to sulfuric acid	3	Rate	2016	0.11258484235999999	0.21054093951	0.04476291133
1	Deaths	44634	High-middle SDI	1	Male	20	75-79 years	423	Larynx cancer	162	Occupational exposure to sulfuric acid	1	Number	2017	27.2637678398346	51.14231928529374	10.754804693683838
1	Deaths	44634	High-middle SDI	2	Female	20	75-79 years	423	Larynx cancer	162	Occupational exposure to sulfuric acid	1	Number	2017	5.3699014896660096	10.169445110680927	2.138435547851622
1	Deaths	44634	High-middle SDI	3	Both	20	75-79 years	423	Larynx cancer	162	Occupational exposure to sulfuric acid	1	Number	2017	32.63366932950059	60.85152862665493	13.104499255270674
1	Deaths	44634	High-middle SDI	1	Male	20	75-79 years	423	Larynx cancer	162	Occupational exposure to sulfuric acid	3	Rate	2017	0.21617132255000002	0.40550164831999996	0.08527362645
1	Deaths	44634	High-middle SDI	2	Female	20	75-79 years	423	Larynx cancer	162	Occupational exposure to sulfuric acid	3	Rate	2017	0.030642600769999997	0.05803053317	0.012202686939999999
1	Deaths	44634	High-middle SDI	3	Both	20	75-79 years	423	Larynx cancer	162	Occupational exposure to sulfuric acid	3	Rate	2017	0.10828651184	0.20192028388000002	0.04348393984
1	Deaths	44634	High-middle SDI	1	Male	20	75-79 years	423	Larynx cancer	162	Occupational exposure to sulfuric acid	1	Number	2018	26.172606739541614	50.91786444361689	10.371149710236525
1	Deaths	44634	High-middle SDI	2	Female	20	75-79 years	423	Larynx cancer	162	Occupational exposure to sulfuric acid	1	Number	2018	5.285761700758844	10.343490435224451	2.112237190662324
1	Deaths	44634	High-middle SDI	3	Both	20	75-79 years	423	Larynx cancer	162	Occupational exposure to sulfuric acid	1	Number	2018	31.45836844030048	60.74929785438903	12.56815252456816
1	Deaths	44634	High-middle SDI	1	Male	20	75-79 years	423	Larynx cancer	162	Occupational exposure to sulfuric acid	3	Rate	2018	0.20862819023999998	0.40587863546	0.08267094739
1	Deaths	44634	High-middle SDI	2	Female	20	75-79 years	423	Larynx cancer	162	Occupational exposure to sulfuric acid	3	Rate	2018	0.03088411519	0.06043585923000001	0.01234156596
1	Deaths	44634	High-middle SDI	3	Both	20	75-79 years	423	Larynx cancer	162	Occupational exposure to sulfuric acid	3	Rate	2018	0.1060635677	0.20481949909	0.04237419683
1	Deaths	44634	High-middle SDI	1	Male	20	75-79 years	423	Larynx cancer	162	Occupational exposure to sulfuric acid	1	Number	2019	25.061790766211168	47.891655038519104	10.049089358020892
1	Deaths	44634	High-middle SDI	2	Female	20	75-79 years	423	Larynx cancer	162	Occupational exposure to sulfuric acid	1	Number	2019	5.1114557081261385	9.822676159071571	1.986499131104052
1	Deaths	44634	High-middle SDI	3	Both	20	75-79 years	423	Larynx cancer	162	Occupational exposure to sulfuric acid	1	Number	2019	30.173246474337347	57.16868058527563	12.23261220773112
1	Deaths	44634	High-middle SDI	1	Male	20	75-79 years	423	Larynx cancer	162	Occupational exposure to sulfuric acid	3	Rate	2019	0.20035368385000002	0.38286448092	0.08033632117
1	Deaths	44634	High-middle SDI	2	Female	20	75-79 years	423	Larynx cancer	162	Occupational exposure to sulfuric acid	3	Rate	2019	0.030484554520000002	0.05858211906	0.01184741579
1	Deaths	44634	High-middle SDI	3	Both	20	75-79 years	423	Larynx cancer	162	Occupational exposure to sulfuric acid	3	Rate	2019	0.10306430295	0.19527398949	0.04178355987
1	Deaths	44634	High-middle SDI	1	Male	20	75-79 years	423	Larynx cancer	162	Occupational exposure to sulfuric acid	1	Number	2020	24.86172231011432	46.90959011162751	9.864153817464617
1	Deaths	44634	High-middle SDI	2	Female	20	75-79 years	423	Larynx cancer	162	Occupational exposure to sulfuric acid	1	Number	2020	5.058883012391851	9.958257749655376	1.946339168981921
1	Deaths	44634	High-middle SDI	3	Both	20	75-79 years	423	Larynx cancer	162	Occupational exposure to sulfuric acid	1	Number	2020	29.92060532250616	56.97769167108712	11.955640129835732
1	Deaths	44634	High-middle SDI	1	Male	20	75-79 years	423	Larynx cancer	162	Occupational exposure to sulfuric acid	3	Rate	2020	0.19702207327	0.37174515043	0.07817061151
1	Deaths	44634	High-middle SDI	2	Female	20	75-79 years	423	Larynx cancer	162	Occupational exposure to sulfuric acid	3	Rate	2020	0.03043600157	0.05991234581	0.0117098541
1	Deaths	44634	High-middle SDI	3	Both	20	75-79 years	423	Larynx cancer	162	Occupational exposure to sulfuric acid	3	Rate	2020	0.10232720298	0.19486129234000002	0.04088778289
1	Deaths	44634	High-middle SDI	1	Male	20	75-79 years	423	Larynx cancer	162	Occupational exposure to sulfuric acid	1	Number	2021	25.084121386883773	47.18447439086795	9.849144934575722
1	Deaths	44634	High-middle SDI	2	Female	20	75-79 years	423	Larynx cancer	162	Occupational exposure to sulfuric acid	1	Number	2021	5.145626899706612	10.363151715587566	1.9615224687276729
1	Deaths	44634	High-middle SDI	3	Both	20	75-79 years	423	Larynx cancer	162	Occupational exposure to sulfuric acid	1	Number	2021	30.229748286590414	57.26025320722752	11.902517708904556
1	Deaths	44634	High-middle SDI	1	Male	20	75-79 years	423	Larynx cancer	162	Occupational exposure to sulfuric acid	3	Rate	2021	0.19348529154000002	0.36395541397	0.07597095588
1	Deaths	44634	High-middle SDI	2	Female	20	75-79 years	423	Larynx cancer	162	Occupational exposure to sulfuric acid	3	Rate	2021	0.03044091332	0.06130716611	0.011604132330000001
1	Deaths	44634	High-middle SDI	3	Both	20	75-79 years	423	Larynx cancer	162	Occupational exposure to sulfuric acid	3	Rate	2021	0.10121112125	0.1917109721	0.03985038683
1	Deaths	44634	High-middle SDI	1	Male	22	All ages	423	Larynx cancer	162	Occupational exposure to sulfuric acid	1	Number	1990	732.41710449498	1385.6624726142634	271.9500314720533
1	Deaths	44634	High-middle SDI	2	Female	22	All ages	423	Larynx cancer	162	Occupational exposure to sulfuric acid	1	Number	1990	54.31406073282759	103.37964818753076	22.493466476029937
1	Deaths	44634	High-middle SDI	3	Both	22	All ages	423	Larynx cancer	162	Occupational exposure to sulfuric acid	1	Number	1990	786.7311652278064	1499.0524730681575	296.6057250569654
1	Deaths	44634	High-middle SDI	1	Male	22	All ages	423	Larynx cancer	162	Occupational exposure to sulfuric acid	3	Rate	1990	0.13838689305	0.26181464527	0.05138372614
1	Deaths	44634	High-middle SDI	2	Female	22	All ages	423	Larynx cancer	162	Occupational exposure to sulfuric acid	3	Rate	1990	0.01016586215	0.01934937728	0.00421006046
1	Deaths	44634	High-middle SDI	3	Both	22	All ages	423	Larynx cancer	162	Occupational exposure to sulfuric acid	3	Rate	1990	0.07397342407	0.14095036422999999	0.02788874021
1	Deaths	44634	High-middle SDI	1	Male	22	All ages	423	Larynx cancer	162	Occupational exposure to sulfuric acid	1	Number	1991	740.3669470497034	1390.5435855759922	266.4575873151948
1	Deaths	44634	High-middle SDI	2	Female	22	All ages	423	Larynx cancer	162	Occupational exposure to sulfuric acid	1	Number	1991	56.054564874376126	106.67972878540402	23.626118668331102
1	Deaths	44634	High-middle SDI	3	Both	22	All ages	423	Larynx cancer	162	Occupational exposure to sulfuric acid	1	Number	1991	796.4215119240787	1500.6709325672591	288.4920032733447
1	Deaths	44634	High-middle SDI	1	Male	22	All ages	423	Larynx cancer	162	Occupational exposure to sulfuric acid	3	Rate	1991	0.13826760352	0.25969167038	0.04976242144
1	Deaths	44634	High-middle SDI	2	Female	22	All ages	423	Larynx cancer	162	Occupational exposure to sulfuric acid	3	Rate	1991	0.01038024054	0.019755059159999998	0.004375108349999999
1	Deaths	44634	High-middle SDI	3	Both	22	All ages	423	Larynx cancer	162	Occupational exposure to sulfuric acid	3	Rate	1991	0.074053232	0.13953607615	0.02682469638
1	Deaths	44634	High-middle SDI	1	Male	22	All ages	423	Larynx cancer	162	Occupational exposure to sulfuric acid	1	Number	1992	753.4893005143774	1428.760991671428	274.4568941494446
1	Deaths	44634	High-middle SDI	2	Female	22	All ages	423	Larynx cancer	162	Occupational exposure to sulfuric acid	1	Number	1992	58.11819743187552	110.42865972141666	23.95723544250125
1	Deaths	44634	High-middle SDI	3	Both	22	All ages	423	Larynx cancer	162	Occupational exposure to sulfuric acid	1	Number	1992	811.6074979462524	1536.5651991483644	297.54197575459386
1	Deaths	44634	High-middle SDI	1	Male	22	All ages	423	Larynx cancer	162	Occupational exposure to sulfuric acid	3	Rate	1992	0.13923717093	0.26402052196000003	0.05071684688
1	Deaths	44634	High-middle SDI	2	Female	22	All ages	423	Larynx cancer	162	Occupational exposure to sulfuric acid	3	Rate	1992	0.01065644765	0.02024799947	0.00439275539
1	Deaths	44634	High-middle SDI	3	Both	22	All ages	423	Larynx cancer	162	Occupational exposure to sulfuric acid	3	Rate	1992	0.07469679728	0.141418727	0.02738445948
1	Deaths	44634	High-middle SDI	1	Male	22	All ages	423	Larynx cancer	162	Occupational exposure to sulfuric acid	1	Number	1993	773.9414273831849	1454.2897319770325	278.0811743061546
1	Deaths	44634	High-middle SDI	2	Female	22	All ages	423	Larynx cancer	162	Occupational exposure to sulfuric acid	1	Number	1993	60.43403994965845	113.29671978237744	23.99754842104417
1	Deaths	44634	High-middle SDI	3	Both	22	All ages	423	Larynx cancer	162	Occupational exposure to sulfuric acid	1	Number	1993	834.375467332842	1560.2856678264072	303.3466164961096
1	Deaths	44634	High-middle SDI	1	Male	22	All ages	423	Larynx cancer	162	Occupational exposure to sulfuric acid	3	Rate	1993	0.14167612948	0.26621929397	0.05090496911
1	Deaths	44634	High-middle SDI	2	Female	22	All ages	423	Larynx cancer	162	Occupational exposure to sulfuric acid	3	Rate	1993	0.01098086717	0.02058601795	0.00436035539
1	Deaths	44634	High-middle SDI	3	Both	22	All ages	423	Larynx cancer	162	Occupational exposure to sulfuric acid	3	Rate	1993	0.07608522362	0.14227969134	0.02766164162
1	Deaths	44634	High-middle SDI	1	Male	22	All ages	423	Larynx cancer	162	Occupational exposure to sulfuric acid	1	Number	1994	777.4162970205517	1467.8395534971478	281.7099380945415
1	Deaths	44634	High-middle SDI	2	Female	22	All ages	423	Larynx cancer	162	Occupational exposure to sulfuric acid	1	Number	1994	61.10489796688003	115.4170092741976	24.63545242786847
1	Deaths	44634	High-middle SDI	3	Both	22	All ages	423	Larynx cancer	162	Occupational exposure to sulfuric acid	1	Number	1994	838.5211949874325	1589.2780139280876	307.8137267206091
1	Deaths	44634	High-middle SDI	1	Male	22	All ages	423	Larynx cancer	162	Occupational exposure to sulfuric acid	3	Rate	1994	0.14115604331	0.26651669688	0.05115027865
1	Deaths	44634	High-middle SDI	2	Female	22	All ages	423	Larynx cancer	162	Occupational exposure to sulfuric acid	3	Rate	1994	0.01101211742	0.02080006187	0.00443971766
1	Deaths	44634	High-middle SDI	3	Both	22	All ages	423	Larynx cancer	162	Occupational exposure to sulfuric acid	3	Rate	1994	0.07584052486000001	0.14374315096999998	0.02784038702
1	Deaths	44634	High-middle SDI	1	Male	22	All ages	423	Larynx cancer	162	Occupational exposure to sulfuric acid	1	Number	1995	770.6931874827476	1451.1607310109816	271.1786804359003
1	Deaths	44634	High-middle SDI	2	Female	22	All ages	423	Larynx cancer	162	Occupational exposure to sulfuric acid	1	Number	1995	60.04458224147831	116.57696733810076	23.932844201313323
1	Deaths	44634	High-middle SDI	3	Both	22	All ages	423	Larynx cancer	162	Occupational exposure to sulfuric acid	1	Number	1995	830.7377697242257	1572.936925051641	298.45435241267893
1	Deaths	44634	High-middle SDI	1	Male	22	All ages	423	Larynx cancer	162	Occupational exposure to sulfuric acid	3	Rate	1995	0.13890824640000002	0.2615543976	0.048876719779999994
1	Deaths	44634	High-middle SDI	2	Female	22	All ages	423	Larynx cancer	162	Occupational exposure to sulfuric acid	3	Rate	1995	0.01073840459	0.020848686	0.004280162410000001
1	Deaths	44634	High-middle SDI	3	Both	22	All ages	423	Larynx cancer	162	Occupational exposure to sulfuric acid	3	Rate	1995	0.07457390638	0.14119985304000002	0.02679173591
1	Deaths	44634	High-middle SDI	1	Male	22	All ages	423	Larynx cancer	162	Occupational exposure to sulfuric acid	1	Number	1996	754.3347514787557	1400.5658837995593	272.1955687394087
1	Deaths	44634	High-middle SDI	2	Female	22	All ages	423	Larynx cancer	162	Occupational exposure to sulfuric acid	1	Number	1996	59.68595109971115	112.626528199693	25.201324737387303
1	Deaths	44634	High-middle SDI	3	Both	22	All ages	423	Larynx cancer	162	Occupational exposure to sulfuric acid	1	Number	1996	814.020702578466	1514.3652424181569	296.7410217977801
1	Deaths	44634	High-middle SDI	1	Male	22	All ages	423	Larynx cancer	162	Occupational exposure to sulfuric acid	3	Rate	1996	0.13500558097	0.25066352897	0.04871566744
1	Deaths	44634	High-middle SDI	2	Female	22	All ages	423	Larynx cancer	162	Occupational exposure to sulfuric acid	3	Rate	1996	0.010595419029999999	0.01999340278	0.0044737260800000005
1	Deaths	44634	High-middle SDI	3	Both	22	All ages	423	Larynx cancer	162	Occupational exposure to sulfuric acid	3	Rate	1996	0.07254686617	0.13496272542	0.02644604876
1	Deaths	44634	High-middle SDI	1	Male	22	All ages	423	Larynx cancer	162	Occupational exposure to sulfuric acid	1	Number	1997	727.2484269952247	1361.2138556141315	262.89376029302565
1	Deaths	44634	High-middle SDI	2	Female	22	All ages	423	Larynx cancer	162	Occupational exposure to sulfuric acid	1	Number	1997	59.30084652011013	109.5576761114281	23.494363205799665
1	Deaths	44634	High-middle SDI	3	Both	22	All ages	423	Larynx cancer	162	Occupational exposure to sulfuric acid	1	Number	1997	786.5492735153334	1474.1055747756482	289.148670554089
1	Deaths	44634	High-middle SDI	1	Male	22	All ages	423	Larynx cancer	162	Occupational exposure to sulfuric acid	3	Rate	1997	0.1292734241	0.24196515182	0.0467311792
1	Deaths	44634	High-middle SDI	2	Female	22	All ages	423	Larynx cancer	162	Occupational exposure to sulfuric acid	3	Rate	1997	0.01045185112	0.01930968253	0.00414091199
1	Deaths	44634	High-middle SDI	3	Both	22	All ages	423	Larynx cancer	162	Occupational exposure to sulfuric acid	3	Rate	1997	0.06960996296000001	0.13045900353	0.02558978684
1	Deaths	44634	High-middle SDI	1	Male	22	All ages	423	Larynx cancer	162	Occupational exposure to sulfuric acid	1	Number	1998	700.0246743775701	1310.7995434775603	256.66372590237904
1	Deaths	44634	High-middle SDI	2	Female	22	All ages	423	Larynx cancer	162	Occupational exposure to sulfuric acid	1	Number	1998	59.6360884040683	113.060135043597	24.3714485000719
1	Deaths	44634	High-middle SDI	3	Both	22	All ages	423	Larynx cancer	162	Occupational exposure to sulfuric acid	1	Number	1998	759.6607627816376	1415.8750918309652	284.74412872190226
1	Deaths	44634	High-middle SDI	1	Male	22	All ages	423	Larynx cancer	162	Occupational exposure to sulfuric acid	3	Rate	1998	0.1235940908	0.23143052485	0.045315716730000004
1	Deaths	44634	High-middle SDI	2	Female	22	All ages	423	Larynx cancer	162	Occupational exposure to sulfuric acid	3	Rate	1998	0.01043711464	0.01978703873	0.00426533008
1	Deaths	44634	High-middle SDI	3	Both	22	All ages	423	Larynx cancer	162	Occupational exposure to sulfuric acid	3	Rate	1998	0.06676722806	0.12444246142	0.02502640272
1	Deaths	44634	High-middle SDI	1	Male	22	All ages	423	Larynx cancer	162	Occupational exposure to sulfuric acid	1	Number	1999	688.6298085048888	1283.7172264393262	258.189140121544
1	Deaths	44634	High-middle SDI	2	Female	22	All ages	423	Larynx cancer	162	Occupational exposure to sulfuric acid	1	Number	1999	60.57918199058841	114.1987737154938	24.65465810264568
1	Deaths	44634	High-middle SDI	3	Both	22	All ages	423	Larynx cancer	162	Occupational exposure to sulfuric acid	1	Number	1999	749.208990495477	1395.1979194741068	285.87837212139834
1	Deaths	44634	High-middle SDI	1	Male	22	All ages	423	Larynx cancer	162	Occupational exposure to sulfuric acid	3	Rate	1999	0.12078052462	0.22515441265	0.04528444661
1	Deaths	44634	High-middle SDI	2	Female	22	All ages	423	Larynx cancer	162	Occupational exposure to sulfuric acid	3	Rate	1999	0.01052978654	0.01984986708	0.00428543732
1	Deaths	44634	High-middle SDI	3	Both	22	All ages	423	Larynx cancer	162	Occupational exposure to sulfuric acid	3	Rate	1999	0.06540669448	0.12180217432	0.02495746792
1	Deaths	44634	High-middle SDI	1	Male	22	All ages	423	Larynx cancer	162	Occupational exposure to sulfuric acid	1	Number	2000	688.1198547828518	1283.5629832978263	254.41503581619048
1	Deaths	44634	High-middle SDI	2	Female	22	All ages	423	Larynx cancer	162	Occupational exposure to sulfuric acid	1	Number	2000	61.9252322064949	112.75773213482232	25.30840450239841
1	Deaths	44634	High-middle SDI	3	Both	22	All ages	423	Larynx cancer	162	Occupational exposure to sulfuric acid	1	Number	2000	750.045086989345	1389.4354464713676	285.8915639328409
1	Deaths	44634	High-middle SDI	1	Male	22	All ages	423	Larynx cancer	162	Occupational exposure to sulfuric acid	3	Rate	2000	0.11992294488	0.22369453784	0.04433849729
1	Deaths	44634	High-middle SDI	2	Female	22	All ages	423	Larynx cancer	162	Occupational exposure to sulfuric acid	3	Rate	2000	0.01069279695	0.01947018188	0.0043700705
1	Deaths	44634	High-middle SDI	3	Both	22	All ages	423	Larynx cancer	162	Occupational exposure to sulfuric acid	3	Rate	2000	0.06505544804	0.12051321588000001	0.024796914349999997
1	Deaths	44634	High-middle SDI	1	Male	22	All ages	423	Larynx cancer	162	Occupational exposure to sulfuric acid	1	Number	2001	674.3056312861726	1266.4890048575012	250.29478248474263
1	Deaths	44634	High-middle SDI	2	Female	22	All ages	423	Larynx cancer	162	Occupational exposure to sulfuric acid	1	Number	2001	63.5643062129085	119.54011903834504	25.942819078890444
1	Deaths	44634	High-middle SDI	3	Both	22	All ages	423	Larynx cancer	162	Occupational exposure to sulfuric acid	1	Number	2001	737.8699374990808	1384.4223895738107	280.37578596043727
1	Deaths	44634	High-middle SDI	1	Male	22	All ages	423	Larynx cancer	162	Occupational exposure to sulfuric acid	3	Rate	2001	0.11676817805	0.21931540648	0.0433430545
1	Deaths	44634	High-middle SDI	2	Female	22	All ages	423	Larynx cancer	162	Occupational exposure to sulfuric acid	3	Rate	2001	0.0109048408	0.0205078297	0.00445064736
1	Deaths	44634	High-middle SDI	3	Both	22	All ages	423	Larynx cancer	162	Occupational exposure to sulfuric acid	3	Rate	2001	0.06358899197	0.11930832215	0.02416254233
1	Deaths	44634	High-middle SDI	1	Male	22	All ages	423	Larynx cancer	162	Occupational exposure to sulfuric acid	1	Number	2002	664.6478429430291	1219.7457405646685	248.92161598562672
1	Deaths	44634	High-middle SDI	2	Female	22	All ages	423	Larynx cancer	162	Occupational exposure to sulfuric acid	1	Number	2002	64.57816084537345	119.9403965300065	27.14820083163562
1	Deaths	44634	High-middle SDI	3	Both	22	All ages	423	Larynx cancer	162	Occupational exposure to sulfuric acid	1	Number	2002	729.2260037884035	1341.1733477817302	277.5643007057584
1	Deaths	44634	High-middle SDI	1	Male	22	All ages	423	Larynx cancer	162	Occupational exposure to sulfuric acid	3	Rate	2002	0.11437744174000002	0.20990273098	0.042836244690000004
1	Deaths	44634	High-middle SDI	2	Female	22	All ages	423	Larynx cancer	162	Occupational exposure to sulfuric acid	3	Rate	2002	0.01100925988	0.02044739241	0.00462821478
1	Deaths	44634	High-middle SDI	3	Both	22	All ages	423	Larynx cancer	162	Occupational exposure to sulfuric acid	3	Rate	2002	0.0624507968	0.11485786817999999	0.02377056173
1	Deaths	44634	High-middle SDI	1	Male	22	All ages	423	Larynx cancer	162	Occupational exposure to sulfuric acid	1	Number	2003	654.9201837494059	1211.9044634710324	245.37133214186463
1	Deaths	44634	High-middle SDI	2	Female	22	All ages	423	Larynx cancer	162	Occupational exposure to sulfuric acid	1	Number	2003	65.58949576356216	122.95554335205344	26.372432347223985
1	Deaths	44634	High-middle SDI	3	Both	22	All ages	423	Larynx cancer	162	Occupational exposure to sulfuric acid	1	Number	2003	720.5096795129682	1326.5261688368723	275.4746373016493
1	Deaths	44634	High-middle SDI	1	Male	22	All ages	423	Larynx cancer	162	Occupational exposure to sulfuric acid	3	Rate	2003	0.11201821157	0.20728536691	0.041968561169999995
1	Deaths	44634	High-middle SDI	2	Female	22	All ages	423	Larynx cancer	162	Occupational exposure to sulfuric acid	3	Rate	2003	0.01111359436	0.02083379385	0.00446858925
1	Deaths	44634	High-middle SDI	3	Both	22	All ages	423	Larynx cancer	162	Occupational exposure to sulfuric acid	3	Rate	2003	0.061328915799999995	0.1129123092	0.02344806922
1	Deaths	44634	High-middle SDI	1	Male	22	All ages	423	Larynx cancer	162	Occupational exposure to sulfuric acid	1	Number	2004	643.0270089483583	1217.837118975991	240.2380147559383
1	Deaths	44634	High-middle SDI	2	Female	22	All ages	423	Larynx cancer	162	Occupational exposure to sulfuric acid	1	Number	2004	65.7385177683781	124.39441908051052	27.962239455493247
1	Deaths	44634	High-middle SDI	3	Both	22	All ages	423	Larynx cancer	162	Occupational exposure to sulfuric acid	1	Number	2004	708.765526716737	1324.6630067717888	268.6458656496044
1	Deaths	44634	High-middle SDI	1	Male	22	All ages	423	Larynx cancer	162	Occupational exposure to sulfuric acid	3	Rate	2004	0.10930514806	0.20701442513	0.040836934389999996
1	Deaths	44634	High-middle SDI	2	Female	22	All ages	423	Larynx cancer	162	Occupational exposure to sulfuric acid	3	Rate	2004	0.01107030721	0.02094790819	0.00470881595
1	Deaths	44634	High-middle SDI	3	Both	22	All ages	423	Larynx cancer	162	Occupational exposure to sulfuric acid	3	Rate	2004	0.059957484299999995	0.11205886635	0.02272589406
1	Deaths	44634	High-middle SDI	1	Male	22	All ages	423	Larynx cancer	162	Occupational exposure to sulfuric acid	1	Number	2005	640.9313314884939	1177.4181692801149	246.47317157842676
1	Deaths	44634	High-middle SDI	2	Female	22	All ages	423	Larynx cancer	162	Occupational exposure to sulfuric acid	1	Number	2005	66.454627294785	124.52408603629608	26.658792757192
1	Deaths	44634	High-middle SDI	3	Both	22	All ages	423	Larynx cancer	162	Occupational exposure to sulfuric acid	1	Number	2005	707.3859587832789	1303.69006663189	277.7691221831471
1	Deaths	44634	High-middle SDI	1	Male	22	All ages	423	Larynx cancer	162	Occupational exposure to sulfuric acid	3	Rate	2005	0.10826816093	0.19889322549000002	0.04163503279
1	Deaths	44634	High-middle SDI	2	Female	22	All ages	423	Larynx cancer	162	Occupational exposure to sulfuric acid	3	Rate	2005	0.01112109542	0.02083894379	0.004461314280000001
1	Deaths	44634	High-middle SDI	3	Both	22	All ages	423	Larynx cancer	162	Occupational exposure to sulfuric acid	3	Rate	2005	0.05946719829	0.10959617553	0.023350974479999998
1	Deaths	44634	High-middle SDI	1	Male	22	All ages	423	Larynx cancer	162	Occupational exposure to sulfuric acid	1	Number	2006	620.2941492769518	1156.9580644869188	235.67911416649733
1	Deaths	44634	High-middle SDI	2	Female	22	All ages	423	Larynx cancer	162	Occupational exposure to sulfuric acid	1	Number	2006	64.98712142224366	121.0039274503672	26.86261376105569
1	Deaths	44634	High-middle SDI	3	Both	22	All ages	423	Larynx cancer	162	Occupational exposure to sulfuric acid	1	Number	2006	685.2812706991956	1265.8728228118707	264.8296508912948
1	Deaths	44634	High-middle SDI	1	Male	22	All ages	423	Larynx cancer	162	Occupational exposure to sulfuric acid	3	Rate	2006	0.10410703354	0.19417799146	0.03955519083
1	Deaths	44634	High-middle SDI	2	Female	22	All ages	423	Larynx cancer	162	Occupational exposure to sulfuric acid	3	Rate	2006	0.01080610737	0.02012062396	0.0044667356
1	Deaths	44634	High-middle SDI	3	Both	22	All ages	423	Larynx cancer	162	Occupational exposure to sulfuric acid	3	Rate	2006	0.05723956841	0.10573470651	0.02212045705
1	Deaths	44634	High-middle SDI	1	Male	22	All ages	423	Larynx cancer	162	Occupational exposure to sulfuric acid	1	Number	2007	611.7970191302717	1143.0211574751404	234.68193940845225
1	Deaths	44634	High-middle SDI	2	Female	22	All ages	423	Larynx cancer	162	Occupational exposure to sulfuric acid	1	Number	2007	64.98963293525249	122.06339700546576	26.99025136850669
1	Deaths	44634	High-middle SDI	3	Both	22	All ages	423	Larynx cancer	162	Occupational exposure to sulfuric acid	1	Number	2007	676.7866520655244	1255.948716884742	268.7295346781977
1	Deaths	44634	High-middle SDI	1	Male	22	All ages	423	Larynx cancer	162	Occupational exposure to sulfuric acid	3	Rate	2007	0.10197619862000001	0.190522263	0.039117503549999995
1	Deaths	44634	High-middle SDI	2	Female	22	All ages	423	Larynx cancer	162	Occupational exposure to sulfuric acid	3	Rate	2007	0.01073422072	0.02016099163	0.00445793125
1	Deaths	44634	High-middle SDI	3	Both	22	All ages	423	Larynx cancer	162	Occupational exposure to sulfuric acid	3	Rate	2007	0.05614695570000001	0.10419486961	0.022294094060000002
1	Deaths	44634	High-middle SDI	1	Male	22	All ages	423	Larynx cancer	162	Occupational exposure to sulfuric acid	1	Number	2008	610.137056573042	1132.6796341839645	231.9166942608914
1	Deaths	44634	High-middle SDI	2	Female	22	All ages	423	Larynx cancer	162	Occupational exposure to sulfuric acid	1	Number	2008	65.61011597319876	121.33772564243952	27.062384779366862
1	Deaths	44634	High-middle SDI	3	Both	22	All ages	423	Larynx cancer	162	Occupational exposure to sulfuric acid	1	Number	2008	675.7471725462409	1234.9720594560672	258.2327416917351
1	Deaths	44634	High-middle SDI	1	Male	22	All ages	423	Larynx cancer	162	Occupational exposure to sulfuric acid	3	Rate	2008	0.10099284329	0.18748662381	0.03838797547
1	Deaths	44634	High-middle SDI	2	Female	22	All ages	423	Larynx cancer	162	Occupational exposure to sulfuric acid	3	Rate	2008	0.01076356977	0.01990587969	0.00443967919
1	Deaths	44634	High-middle SDI	3	Both	22	All ages	423	Larynx cancer	162	Occupational exposure to sulfuric acid	3	Rate	2008	0.05567680102000001	0.10175298753	0.021276556619999998
1	Deaths	44634	High-middle SDI	1	Male	22	All ages	423	Larynx cancer	162	Occupational exposure to sulfuric acid	1	Number	2009	599.2554694259646	1113.0441283879848	231.83275897716555
1	Deaths	44634	High-middle SDI	2	Female	22	All ages	423	Larynx cancer	162	Occupational exposure to sulfuric acid	1	Number	2009	66.35529861996451	123.32683599577398	27.307472220065076
1	Deaths	44634	High-middle SDI	3	Both	22	All ages	423	Larynx cancer	162	Occupational exposure to sulfuric acid	1	Number	2009	665.6107680459291	1223.1418936573918	260.6525904862256
1	Deaths	44634	High-middle SDI	1	Male	22	All ages	423	Larynx cancer	162	Occupational exposure to sulfuric acid	3	Rate	2009	0.09852923306000001	0.18300606324000002	0.03811780635
1	Deaths	44634	High-middle SDI	2	Female	22	All ages	423	Larynx cancer	162	Occupational exposure to sulfuric acid	3	Rate	2009	0.01081507699	0.02010071922	0.00445077365
1	Deaths	44634	High-middle SDI	3	Both	22	All ages	423	Larynx cancer	162	Occupational exposure to sulfuric acid	3	Rate	2009	0.05448033144	0.10011432950999999	0.0213344498
1	Deaths	44634	High-middle SDI	1	Male	22	All ages	423	Larynx cancer	162	Occupational exposure to sulfuric acid	1	Number	2010	604.1798239036468	1113.8964854379772	241.91099695821987
1	Deaths	44634	High-middle SDI	2	Female	22	All ages	423	Larynx cancer	162	Occupational exposure to sulfuric acid	1	Number	2010	67.71168759984366	124.61320342772508	28.14877254844908
1	Deaths	44634	High-middle SDI	3	Both	22	All ages	423	Larynx cancer	162	Occupational exposure to sulfuric acid	1	Number	2010	671.8915115034903	1232.1465309755902	270.51098454831737
1	Deaths	44634	High-middle SDI	1	Male	22	All ages	423	Larynx cancer	162	Occupational exposure to sulfuric acid	3	Rate	2010	0.09873324824	0.18202961082	0.039532366969999996
1	Deaths	44634	High-middle SDI	2	Female	22	All ages	423	Larynx cancer	162	Occupational exposure to sulfuric acid	3	Rate	2010	0.0109702639	0.02018912502	0.00456050461
1	Deaths	44634	High-middle SDI	3	Both	22	All ages	423	Larynx cancer	162	Occupational exposure to sulfuric acid	3	Rate	2010	0.05466262035	0.10024290661	0.02200777803
1	Deaths	44634	High-middle SDI	1	Male	22	All ages	423	Larynx cancer	162	Occupational exposure to sulfuric acid	1	Number	2011	602.4244168367433	1127.998745263871	236.1722397349469
1	Deaths	44634	High-middle SDI	2	Female	22	All ages	423	Larynx cancer	162	Occupational exposure to sulfuric acid	1	Number	2011	67.53752689532362	126.8582225216094	27.919589602038798
1	Deaths	44634	High-middle SDI	3	Both	22	All ages	423	Larynx cancer	162	Occupational exposure to sulfuric acid	1	Number	2011	669.9619437320665	1243.2140344618952	263.6881968939295
1	Deaths	44634	High-middle SDI	1	Male	22	All ages	423	Larynx cancer	162	Occupational exposure to sulfuric acid	3	Rate	2011	0.09789916071	0.18330951959	0.03838002479
1	Deaths	44634	High-middle SDI	2	Female	22	All ages	423	Larynx cancer	162	Occupational exposure to sulfuric acid	3	Rate	2011	0.01088213691	0.020440318279999998	0.00449860708
1	Deaths	44634	High-middle SDI	3	Both	22	All ages	423	Larynx cancer	162	Occupational exposure to sulfuric acid	3	Rate	2011	0.05420494392999999	0.10058533573	0.02133435199
1	Deaths	44634	High-middle SDI	1	Male	22	All ages	423	Larynx cancer	162	Occupational exposure to sulfuric acid	1	Number	2012	604.243940652498	1115.2756974061865	238.80071902421804
1	Deaths	44634	High-middle SDI	2	Female	22	All ages	423	Larynx cancer	162	Occupational exposure to sulfuric acid	1	Number	2012	67.70718125835957	128.30643370324375	28.389908788863277
1	Deaths	44634	High-middle SDI	3	Both	22	All ages	423	Larynx cancer	162	Occupational exposure to sulfuric acid	1	Number	2012	671.9511219108576	1238.8488623721023	268.16936472826825
1	Deaths	44634	High-middle SDI	1	Male	22	All ages	423	Larynx cancer	162	Occupational exposure to sulfuric acid	3	Rate	2012	0.09763988024	0.18021758797	0.038587848450000004
1	Deaths	44634	High-middle SDI	2	Female	22	All ages	423	Larynx cancer	162	Occupational exposure to sulfuric acid	3	Rate	2012	0.01085043012	0.02056177746	0.00454963145
1	Deaths	44634	High-middle SDI	3	Both	22	All ages	423	Larynx cancer	162	Occupational exposure to sulfuric acid	3	Rate	2012	0.054065164560000004	0.0996777376	0.02157689802
1	Deaths	44634	High-middle SDI	1	Male	22	All ages	423	Larynx cancer	162	Occupational exposure to sulfuric acid	1	Number	2013	597.880944548783	1093.9329247976618	238.2268713458427
1	Deaths	44634	High-middle SDI	2	Female	22	All ages	423	Larynx cancer	162	Occupational exposure to sulfuric acid	1	Number	2013	67.3313402101374	124.09620159175816	28.22701497776288
1	Deaths	44634	High-middle SDI	3	Both	22	All ages	423	Larynx cancer	162	Occupational exposure to sulfuric acid	1	Number	2013	665.2122847589204	1206.6016199653725	268.4966027404625
1	Deaths	44634	High-middle SDI	1	Male	22	All ages	423	Larynx cancer	162	Occupational exposure to sulfuric acid	3	Rate	2013	0.09600692788000001	0.17566229594000002	0.038254154549999995
1	Deaths	44634	High-middle SDI	2	Female	22	All ages	423	Larynx cancer	162	Occupational exposure to sulfuric acid	3	Rate	2013	0.0107286628	0.0197736492	0.00449772906
1	Deaths	44634	High-middle SDI	3	Both	22	All ages	423	Larynx cancer	162	Occupational exposure to sulfuric acid	3	Rate	2013	0.05320287672000001	0.09650254319	0.021474034660000002
1	Deaths	44634	High-middle SDI	1	Male	22	All ages	423	Larynx cancer	162	Occupational exposure to sulfuric acid	1	Number	2014	591.8494043309312	1072.2943702231612	236.3851266285156
1	Deaths	44634	High-middle SDI	2	Female	22	All ages	423	Larynx cancer	162	Occupational exposure to sulfuric acid	1	Number	2014	67.46227466633323	126.4795846342076	28.795665731602057
1	Deaths	44634	High-middle SDI	3	Both	22	All ages	423	Larynx cancer	162	Occupational exposure to sulfuric acid	1	Number	2014	659.3116789972647	1187.834878966371	268.29871970863235
1	Deaths	44634	High-middle SDI	1	Male	22	All ages	423	Larynx cancer	162	Occupational exposure to sulfuric acid	3	Rate	2014	0.09437507877	0.17098583679	0.03769348213
1	Deaths	44634	High-middle SDI	2	Female	22	All ages	423	Larynx cancer	162	Occupational exposure to sulfuric acid	3	Rate	2014	0.0106848238	0.02003211548	0.00456072103
1	Deaths	44634	High-middle SDI	3	Both	22	All ages	423	Larynx cancer	162	Occupational exposure to sulfuric acid	3	Rate	2014	0.052388327539999995	0.09438431729999999	0.02131878087
1	Deaths	44634	High-middle SDI	1	Male	22	All ages	423	Larynx cancer	162	Occupational exposure to sulfuric acid	1	Number	2015	588.3636790406026	1073.537611695097	240.54277652744275
1	Deaths	44634	High-middle SDI	2	Female	22	All ages	423	Larynx cancer	162	Occupational exposure to sulfuric acid	1	Number	2015	68.10187827432794	128.97719457486593	28.84677331642483
1	Deaths	44634	High-middle SDI	3	Both	22	All ages	423	Larynx cancer	162	Occupational exposure to sulfuric acid	1	Number	2015	656.4655573149305	1196.068877777639	271.26429463346045
1	Deaths	44634	High-middle SDI	1	Male	22	All ages	423	Larynx cancer	162	Occupational exposure to sulfuric acid	3	Rate	2015	0.09312734233	0.1699216118	0.03807357642
1	Deaths	44634	High-middle SDI	2	Female	22	All ages	423	Larynx cancer	162	Occupational exposure to sulfuric acid	3	Rate	2015	0.01072002065	0.02030249714	0.00454081463
1	Deaths	44634	High-middle SDI	3	Both	22	All ages	423	Larynx cancer	162	Occupational exposure to sulfuric acid	3	Rate	2015	0.051810077460000006	0.09439706396	0.0214089284
1	Deaths	44634	High-middle SDI	1	Male	22	All ages	423	Larynx cancer	162	Occupational exposure to sulfuric acid	1	Number	2016	598.5999621219202	1125.326795926724	235.2401447164556
1	Deaths	44634	High-middle SDI	2	Female	22	All ages	423	Larynx cancer	162	Occupational exposure to sulfuric acid	1	Number	2016	69.74092616856836	129.53379024404583	28.519468753965377
1	Deaths	44634	High-middle SDI	3	Both	22	All ages	423	Larynx cancer	162	Occupational exposure to sulfuric acid	1	Number	2016	668.3408882904891	1238.457579429394	266.42372647559534
1	Deaths	44634	High-middle SDI	1	Male	22	All ages	423	Larynx cancer	162	Occupational exposure to sulfuric acid	3	Rate	2016	0.09405558627	0.17681803915	0.03696233065
1	Deaths	44634	High-middle SDI	2	Female	22	All ages	423	Larynx cancer	162	Occupational exposure to sulfuric acid	3	Rate	2016	0.010912610960000001	0.02026861323	0.00446254279
1	Deaths	44634	High-middle SDI	3	Both	22	All ages	423	Larynx cancer	162	Occupational exposure to sulfuric acid	3	Rate	2016	0.052397616519999995	0.09709450140999999	0.02088749693
1	Deaths	44634	High-middle SDI	1	Male	22	All ages	423	Larynx cancer	162	Occupational exposure to sulfuric acid	1	Number	2017	599.5201612048486	1096.7939796786	241.26999227118745
1	Deaths	44634	High-middle SDI	2	Female	22	All ages	423	Larynx cancer	162	Occupational exposure to sulfuric acid	1	Number	2017	71.2393135653229	133.24683397240003	29.886545039352757
1	Deaths	44634	High-middle SDI	3	Both	22	All ages	423	Larynx cancer	162	Occupational exposure to sulfuric acid	1	Number	2017	670.7594747701714	1208.1948596523166	273.67215222877235
1	Deaths	44634	High-middle SDI	1	Male	22	All ages	423	Larynx cancer	162	Occupational exposure to sulfuric acid	3	Rate	2017	0.09354590058	0.17113783190999998	0.03764647158
1	Deaths	44634	High-middle SDI	2	Female	22	All ages	423	Larynx cancer	162	Occupational exposure to sulfuric acid	3	Rate	2017	0.01108517332	0.02073383606	0.00465048742
1	Deaths	44634	High-middle SDI	3	Both	22	All ages	423	Larynx cancer	162	Occupational exposure to sulfuric acid	3	Rate	2017	0.05225866028000001	0.09413008253	0.02132171154
1	Deaths	44634	High-middle SDI	1	Male	22	All ages	423	Larynx cancer	162	Occupational exposure to sulfuric acid	1	Number	2018	603.905737926036	1147.112910349334	236.91724708197447
1	Deaths	44634	High-middle SDI	2	Female	22	All ages	423	Larynx cancer	162	Occupational exposure to sulfuric acid	1	Number	2018	73.84642048673008	141.64593170894847	29.71787508565488
1	Deaths	44634	High-middle SDI	3	Both	22	All ages	423	Larynx cancer	162	Occupational exposure to sulfuric acid	1	Number	2018	677.7521584127659	1275.7808759368709	269.2990766492838
1	Deaths	44634	High-middle SDI	1	Male	22	All ages	423	Larynx cancer	162	Occupational exposure to sulfuric acid	3	Rate	2018	0.09362996033	0.17784917338	0.03673181269
1	Deaths	44634	High-middle SDI	2	Female	22	All ages	423	Larynx cancer	162	Occupational exposure to sulfuric acid	3	Rate	2018	0.011433646039999999	0.02193104874	0.00460122052
1	Deaths	44634	High-middle SDI	3	Both	22	All ages	423	Larynx cancer	162	Occupational exposure to sulfuric acid	3	Rate	2018	0.05250386836	0.09883174894	0.020861967159999998
1	Deaths	44634	High-middle SDI	1	Male	22	All ages	423	Larynx cancer	162	Occupational exposure to sulfuric acid	1	Number	2019	609.30292048698	1121.0548545915358	240.20036468917976
1	Deaths	44634	High-middle SDI	2	Female	22	All ages	423	Larynx cancer	162	Occupational exposure to sulfuric acid	1	Number	2019	75.46722794317421	139.18129577365204	31.287226061024224
1	Deaths	44634	High-middle SDI	3	Both	22	All ages	423	Larynx cancer	162	Occupational exposure to sulfuric acid	1	Number	2019	684.770148430155	1270.4842245935686	269.11160842501386
1	Deaths	44634	High-middle SDI	1	Male	22	All ages	423	Larynx cancer	162	Occupational exposure to sulfuric acid	3	Rate	2019	0.09395278404	0.17286348237	0.03703821569
1	Deaths	44634	High-middle SDI	2	Female	22	All ages	423	Larynx cancer	162	Occupational exposure to sulfuric acid	3	Rate	2019	0.01163579914	0.02145945527	0.00482397311
1	Deaths	44634	High-middle SDI	3	Both	22	All ages	423	Larynx cancer	162	Occupational exposure to sulfuric acid	3	Rate	2019	0.05279246366	0.09794818363999999	0.02074720231
1	Deaths	44634	High-middle SDI	1	Male	22	All ages	423	Larynx cancer	162	Occupational exposure to sulfuric acid	1	Number	2020	614.4631886487272	1120.014273823225	246.40467987048183
1	Deaths	44634	High-middle SDI	2	Female	22	All ages	423	Larynx cancer	162	Occupational exposure to sulfuric acid	1	Number	2020	77.77570519566129	151.72119634555395	32.11986415683158
1	Deaths	44634	High-middle SDI	3	Both	22	All ages	423	Larynx cancer	162	Occupational exposure to sulfuric acid	1	Number	2020	692.2388938443879	1270.954980101806	279.9823309200322
1	Deaths	44634	High-middle SDI	1	Male	22	All ages	423	Larynx cancer	162	Occupational exposure to sulfuric acid	3	Rate	2020	0.09438180894999999	0.17203467215	0.037847864360000004
1	Deaths	44634	High-middle SDI	2	Female	22	All ages	423	Larynx cancer	162	Occupational exposure to sulfuric acid	3	Rate	2020	0.01195712471	0.023325397850000002	0.00493806158
1	Deaths	44634	High-middle SDI	3	Both	22	All ages	423	Larynx cancer	162	Occupational exposure to sulfuric acid	3	Rate	2020	0.05318798912	0.09765348386999999	0.02151236705
1	Deaths	44634	High-middle SDI	1	Male	22	All ages	423	Larynx cancer	162	Occupational exposure to sulfuric acid	1	Number	2021	617.3135393709632	1159.7740937693702	242.2822511398344
1	Deaths	44634	High-middle SDI	2	Female	22	All ages	423	Larynx cancer	162	Occupational exposure to sulfuric acid	1	Number	2021	79.64497423723262	149.63388925677754	31.53853184959823
1	Deaths	44634	High-middle SDI	3	Both	22	All ages	423	Larynx cancer	162	Occupational exposure to sulfuric acid	1	Number	2021	696.9585136081959	1319.3021897314743	274.68601463010555
1	Deaths	44634	High-middle SDI	1	Male	22	All ages	423	Larynx cancer	162	Occupational exposure to sulfuric acid	3	Rate	2021	0.09459861371	0.1777265757	0.03712791576
1	Deaths	44634	High-middle SDI	2	Female	22	All ages	423	Larynx cancer	162	Occupational exposure to sulfuric acid	3	Rate	2021	0.012225417	0.0229686394	0.00484113037
1	Deaths	44634	High-middle SDI	3	Both	22	All ages	423	Larynx cancer	162	Occupational exposure to sulfuric acid	3	Rate	2021	0.053446456600000004	0.10117105373	0.02106437309
1	Deaths	44634	High-middle SDI	1	Male	27	Age-standardized	423	Larynx cancer	162	Occupational exposure to sulfuric acid	3	Rate	1990	0.14753166504	0.27978537767	0.054981280099999995
1	Deaths	44634	High-middle SDI	2	Female	27	Age-standardized	423	Larynx cancer	162	Occupational exposure to sulfuric acid	3	Rate	1990	0.00958690989	0.01823788759	0.00396627897
1	Deaths	44634	High-middle SDI	3	Both	27	Age-standardized	423	Larynx cancer	162	Occupational exposure to sulfuric acid	3	Rate	1990	0.07409815431	0.14118920922	0.02798625419
1	Deaths	44634	High-middle SDI	1	Male	27	Age-standardized	423	Larynx cancer	162	Occupational exposure to sulfuric acid	3	Rate	1991	0.14599333438	0.27427085914	0.05263843268
1	Deaths	44634	High-middle SDI	2	Female	27	Age-standardized	423	Larynx cancer	162	Occupational exposure to sulfuric acid	3	Rate	1991	0.00971513412	0.01848624291	0.00410156428
1	Deaths	44634	High-middle SDI	3	Both	27	Age-standardized	423	Larynx cancer	162	Occupational exposure to sulfuric acid	3	Rate	1991	0.07363217255	0.13876295932000002	0.02670242665
1	Deaths	44634	High-middle SDI	1	Male	27	Age-standardized	423	Larynx cancer	162	Occupational exposure to sulfuric acid	3	Rate	1992	0.14579159812	0.2762554204	0.05309047718999999
1	Deaths	44634	High-middle SDI	2	Female	27	Age-standardized	423	Larynx cancer	162	Occupational exposure to sulfuric acid	3	Rate	1992	0.00989116296	0.01875964867	0.00407658059
1	Deaths	44634	High-middle SDI	3	Both	27	Age-standardized	423	Larynx cancer	162	Occupational exposure to sulfuric acid	3	Rate	1992	0.07377760436	0.13962712769	0.02704310589
1	Deaths	44634	High-middle SDI	1	Male	27	Age-standardized	423	Larynx cancer	162	Occupational exposure to sulfuric acid	3	Rate	1993	0.14729218962	0.27665568456	0.05299262698
1	Deaths	44634	High-middle SDI	2	Female	27	Age-standardized	423	Larynx cancer	162	Occupational exposure to sulfuric acid	3	Rate	1993	0.010116063429999999	0.018980609000000002	0.00401499425
1	Deaths	44634	High-middle SDI	3	Both	27	Age-standardized	423	Larynx cancer	162	Occupational exposure to sulfuric acid	3	Rate	1993	0.07474079604999999	0.13978710031	0.027164846200000002
1	Deaths	44634	High-middle SDI	1	Male	27	Age-standardized	423	Larynx cancer	162	Occupational exposure to sulfuric acid	3	Rate	1994	0.14556556154	0.27474728193000003	0.05283898496
1	Deaths	44634	High-middle SDI	2	Female	27	Age-standardized	423	Larynx cancer	162	Occupational exposure to sulfuric acid	3	Rate	1994	0.01007291745	0.01902942333	0.00405595276
1	Deaths	44634	High-middle SDI	3	Both	27	Age-standardized	423	Larynx cancer	162	Occupational exposure to sulfuric acid	3	Rate	1994	0.07397904509	0.14019002179	0.027178384649999998
1	Deaths	44634	High-middle SDI	1	Male	27	Age-standardized	423	Larynx cancer	162	Occupational exposure to sulfuric acid	3	Rate	1995	0.14204402319	0.26771207340000003	0.05008598492
1	Deaths	44634	High-middle SDI	2	Female	27	Age-standardized	423	Larynx cancer	162	Occupational exposure to sulfuric acid	3	Rate	1995	0.00974612432	0.01893409252	0.0038920929
1	Deaths	44634	High-middle SDI	3	Both	27	Age-standardized	423	Larynx cancer	162	Occupational exposure to sulfuric acid	3	Rate	1995	0.07218000463999999	0.13654854434	0.02595971164
1	Deaths	44634	High-middle SDI	1	Male	27	Age-standardized	423	Larynx cancer	162	Occupational exposure to sulfuric acid	3	Rate	1996	0.13671433969	0.25378744156	0.04937828911
1	Deaths	44634	High-middle SDI	2	Female	27	Age-standardized	423	Larynx cancer	162	Occupational exposure to sulfuric acid	3	Rate	1996	0.0095337231	0.01801227234	0.00403637049
1	Deaths	44634	High-middle SDI	3	Both	27	Age-standardized	423	Larynx cancer	162	Occupational exposure to sulfuric acid	3	Rate	1996	0.06957387562	0.12938431133	0.025401057879999998
1	Deaths	44634	High-middle SDI	1	Male	27	Age-standardized	423	Larynx cancer	162	Occupational exposure to sulfuric acid	3	Rate	1997	0.12962839062	0.24250556918	0.04685753603
1	Deaths	44634	High-middle SDI	2	Female	27	Age-standardized	423	Larynx cancer	162	Occupational exposure to sulfuric acid	3	Rate	1997	0.00930299069	0.0172022403	0.00368952505
1	Deaths	44634	High-middle SDI	3	Both	27	Age-standardized	423	Larynx cancer	162	Occupational exposure to sulfuric acid	3	Rate	1997	0.06612978868000001	0.12387267091	0.024330056210000003
1	Deaths	44634	High-middle SDI	1	Male	27	Age-standardized	423	Larynx cancer	162	Occupational exposure to sulfuric acid	3	Rate	1998	0.12272083546	0.22964688175999998	0.044955289700000005
1	Deaths	44634	High-middle SDI	2	Female	27	Age-standardized	423	Larynx cancer	162	Occupational exposure to sulfuric acid	3	Rate	1998	0.00920024926	0.01745626306	0.00376002395
1	Deaths	44634	High-middle SDI	3	Both	27	Age-standardized	423	Larynx cancer	162	Occupational exposure to sulfuric acid	3	Rate	1998	0.06287513231	0.11711533511000001	0.02356382763
1	Deaths	44634	High-middle SDI	1	Male	27	Age-standardized	423	Larynx cancer	162	Occupational exposure to sulfuric acid	3	Rate	1999	0.11829067651000001	0.22059043536999998	0.044325955460000004
1	Deaths	44634	High-middle SDI	2	Female	27	Age-standardized	423	Larynx cancer	162	Occupational exposure to sulfuric acid	3	Rate	1999	0.00917781173	0.017282885459999998	0.0037391653500000004
1	Deaths	44634	High-middle SDI	3	Both	27	Age-standardized	423	Larynx cancer	162	Occupational exposure to sulfuric acid	3	Rate	1999	0.06082956044	0.11335219219	0.02321204401
1	Deaths	44634	High-middle SDI	1	Male	27	Age-standardized	423	Larynx cancer	162	Occupational exposure to sulfuric acid	3	Rate	2000	0.1157429893	0.21594824018999997	0.04275141795
1	Deaths	44634	High-middle SDI	2	Female	27	Age-standardized	423	Larynx cancer	162	Occupational exposure to sulfuric acid	3	Rate	2000	0.0092147724	0.016753392449999998	0.00376778771
1	Deaths	44634	High-middle SDI	3	Both	27	Age-standardized	423	Larynx cancer	162	Occupational exposure to sulfuric acid	3	Rate	2000	0.059668797999999995	0.11055605591	0.02275051456
1	Deaths	44634	High-middle SDI	1	Male	27	Age-standardized	423	Larynx cancer	162	Occupational exposure to sulfuric acid	3	Rate	2001	0.11096937996	0.20854568612	0.041228274540000005
1	Deaths	44634	High-middle SDI	2	Female	27	Age-standardized	423	Larynx cancer	162	Occupational exposure to sulfuric acid	3	Rate	2001	0.00928194343	0.01743097514	0.00379194027
1	Deaths	44634	High-middle SDI	3	Both	27	Age-standardized	423	Larynx cancer	162	Occupational exposure to sulfuric acid	3	Rate	2001	0.05745350028000001	0.10780112842	0.02186797787
1	Deaths	44634	High-middle SDI	1	Male	27	Age-standardized	423	Larynx cancer	162	Occupational exposure to sulfuric acid	3	Rate	2002	0.10721573472	0.19695836859000002	0.04020593239
1	Deaths	44634	High-middle SDI	2	Female	27	Age-standardized	423	Larynx cancer	162	Occupational exposure to sulfuric acid	3	Rate	2002	0.009258177309999999	0.01720908223	0.00389552786
1	Deaths	44634	High-middle SDI	3	Both	27	Age-standardized	423	Larynx cancer	162	Occupational exposure to sulfuric acid	3	Rate	2002	0.05567778365	0.10245394651999999	0.02120474034
1	Deaths	44634	High-middle SDI	1	Male	27	Age-standardized	423	Larynx cancer	162	Occupational exposure to sulfuric acid	3	Rate	2003	0.10370513491000001	0.19206423746999998	0.03891909231
1	Deaths	44634	High-middle SDI	2	Female	27	Age-standardized	423	Larynx cancer	162	Occupational exposure to sulfuric acid	3	Rate	2003	0.00923449748	0.0172852676	0.0037172720199999997
1	Deaths	44634	High-middle SDI	3	Both	27	Age-standardized	423	Larynx cancer	162	Occupational exposure to sulfuric acid	3	Rate	2003	0.053993880859999996	0.099497632	0.02065351583
1	Deaths	44634	High-middle SDI	1	Male	27	Age-standardized	423	Larynx cancer	162	Occupational exposure to sulfuric acid	3	Rate	2004	0.09989199982	0.18925037982	0.03735834021
1	Deaths	44634	High-middle SDI	2	Female	27	Age-standardized	423	Larynx cancer	162	Occupational exposure to sulfuric acid	3	Rate	2004	0.00910752184	0.01725623464	0.00388495161
1	Deaths	44634	High-middle SDI	3	Both	27	Age-standardized	423	Larynx cancer	162	Occupational exposure to sulfuric acid	3	Rate	2004	0.05212870884	0.09744156956999998	0.01977524205
1	Deaths	44634	High-middle SDI	1	Male	27	Age-standardized	423	Larynx cancer	162	Occupational exposure to sulfuric acid	3	Rate	2005	0.09757365516	0.17926061856	0.037560153389999996
1	Deaths	44634	High-middle SDI	2	Female	27	Age-standardized	423	Larynx cancer	162	Occupational exposure to sulfuric acid	3	Rate	2005	0.009048831010000001	0.0169534787	0.00363046233
1	Deaths	44634	High-middle SDI	3	Both	27	Age-standardized	423	Larynx cancer	162	Occupational exposure to sulfuric acid	3	Rate	2005	0.05101249478	0.09397521421	0.02004850541
1	Deaths	44634	High-middle SDI	1	Male	27	Age-standardized	423	Larynx cancer	162	Occupational exposure to sulfuric acid	3	Rate	2006	0.09244066095	0.17233042117	0.03516546715
1	Deaths	44634	High-middle SDI	2	Female	27	Age-standardized	423	Larynx cancer	162	Occupational exposure to sulfuric acid	3	Rate	2006	0.00869183371	0.01614869038	0.0035996923599999997
1	Deaths	44634	High-middle SDI	3	Both	27	Age-standardized	423	Larynx cancer	162	Occupational exposure to sulfuric acid	3	Rate	2006	0.04840348024	0.08947439922	0.01873056186
1	Deaths	44634	High-middle SDI	1	Male	27	Age-standardized	423	Larynx cancer	162	Occupational exposure to sulfuric acid	3	Rate	2007	0.08910253737	0.16649463317000002	0.034174025829999996
1	Deaths	44634	High-middle SDI	2	Female	27	Age-standardized	423	Larynx cancer	162	Occupational exposure to sulfuric acid	3	Rate	2007	0.00850989465	0.01597364107	0.0035297243499999996
1	Deaths	44634	High-middle SDI	3	Both	27	Age-standardized	423	Larynx cancer	162	Occupational exposure to sulfuric acid	3	Rate	2007	0.04675747812	0.08673951342	0.01857527229
1	Deaths	44634	High-middle SDI	1	Male	27	Age-standardized	423	Larynx cancer	162	Occupational exposure to sulfuric acid	3	Rate	2008	0.0868809883	0.16126016145	0.03303319908
1	Deaths	44634	High-middle SDI	2	Female	27	Age-standardized	423	Larynx cancer	162	Occupational exposure to sulfuric acid	3	Rate	2008	0.00841188325	0.01552087123	0.0034716088699999997
1	Deaths	44634	High-middle SDI	3	Both	27	Age-standardized	423	Larynx cancer	162	Occupational exposure to sulfuric acid	3	Rate	2008	0.04567315424	0.08350113965	0.017464648989999998
1	Deaths	44634	High-middle SDI	1	Male	27	Age-standardized	423	Larynx cancer	162	Occupational exposure to sulfuric acid	3	Rate	2009	0.08326745451	0.15474997184	0.032270254400000004
1	Deaths	44634	High-middle SDI	2	Female	27	Age-standardized	423	Larynx cancer	162	Occupational exposure to sulfuric acid	3	Rate	2009	0.00830804431	0.015410332700000001	0.00341747642
1	Deaths	44634	High-middle SDI	3	Both	27	Age-standardized	423	Larynx cancer	162	Occupational exposure to sulfuric acid	3	Rate	2009	0.04391257941	0.08070815701	0.01720474778
1	Deaths	44634	High-middle SDI	1	Male	27	Age-standardized	423	Larynx cancer	162	Occupational exposure to sulfuric acid	3	Rate	2010	0.0817962163	0.15064252065	0.03277078758
1	Deaths	44634	High-middle SDI	2	Female	27	Age-standardized	423	Larynx cancer	162	Occupational exposure to sulfuric acid	3	Rate	2010	0.00827285975	0.01520008768	0.0034384982400000002
1	Deaths	44634	High-middle SDI	3	Both	27	Age-standardized	423	Larynx cancer	162	Occupational exposure to sulfuric acid	3	Rate	2010	0.04320732746	0.07919476162	0.01740422023
1	Deaths	44634	High-middle SDI	1	Male	27	Age-standardized	423	Larynx cancer	162	Occupational exposure to sulfuric acid	3	Rate	2011	0.07941396536	0.14858666319	0.03117690332
1	Deaths	44634	High-middle SDI	2	Female	27	Age-standardized	423	Larynx cancer	162	Occupational exposure to sulfuric acid	3	Rate	2011	0.00804324972	0.015080031419999999	0.0033255322600000002
1	Deaths	44634	High-middle SDI	3	Both	27	Age-standardized	423	Larynx cancer	162	Occupational exposure to sulfuric acid	3	Rate	2011	0.04195867269	0.07772764711	0.0165345303
1	Deaths	44634	High-middle SDI	1	Male	27	Age-standardized	423	Larynx cancer	162	Occupational exposure to sulfuric acid	3	Rate	2012	0.077633889	0.14355534814	0.03074472911
1	Deaths	44634	High-middle SDI	2	Female	27	Age-standardized	423	Larynx cancer	162	Occupational exposure to sulfuric acid	3	Rate	2012	0.0078682325	0.014902932470000001	0.0033011545499999997
1	Deaths	44634	High-middle SDI	3	Both	27	Age-standardized	423	Larynx cancer	162	Occupational exposure to sulfuric acid	3	Rate	2012	0.04102075299	0.07559721505	0.01639777999
1	Deaths	44634	High-middle SDI	1	Male	27	Age-standardized	423	Larynx cancer	162	Occupational exposure to sulfuric acid	3	Rate	2013	0.07482885217	0.13686027757	0.02982332083
1	Deaths	44634	High-middle SDI	2	Female	27	Age-standardized	423	Larynx cancer	162	Occupational exposure to sulfuric acid	3	Rate	2013	0.0076305394499999995	0.014076263690000002	0.0032007297
1	Deaths	44634	High-middle SDI	3	Both	27	Age-standardized	423	Larynx cancer	162	Occupational exposure to sulfuric acid	3	Rate	2013	0.03955599999	0.07175590836	0.015984986429999997
1	Deaths	44634	High-middle SDI	1	Male	27	Age-standardized	423	Larynx cancer	162	Occupational exposure to sulfuric acid	3	Rate	2014	0.07232179713	0.13129751000999998	0.028894768870000004
1	Deaths	44634	High-middle SDI	2	Female	27	Age-standardized	423	Larynx cancer	162	Occupational exposure to sulfuric acid	3	Rate	2014	0.00747394915	0.01401176277	0.0031949331500000003
1	Deaths	44634	High-middle SDI	3	Both	27	Age-standardized	423	Larynx cancer	162	Occupational exposure to sulfuric acid	3	Rate	2014	0.03828542604	0.06900492079	0.01557684041
1	Deaths	44634	High-middle SDI	1	Male	27	Age-standardized	423	Larynx cancer	162	Occupational exposure to sulfuric acid	3	Rate	2015	0.07014093972	0.12807024261	0.028675308979999998
1	Deaths	44634	High-middle SDI	2	Female	27	Age-standardized	423	Larynx cancer	162	Occupational exposure to sulfuric acid	3	Rate	2015	0.00737106431	0.013957977610000002	0.00312136908
1	Deaths	44634	High-middle SDI	3	Both	27	Age-standardized	423	Larynx cancer	162	Occupational exposure to sulfuric acid	3	Rate	2015	0.0371990829	0.06777341798	0.01537026824
1	Deaths	44634	High-middle SDI	1	Male	27	Age-standardized	423	Larynx cancer	162	Occupational exposure to sulfuric acid	3	Rate	2016	0.06968372665	0.13090106593	0.02738404592
1	Deaths	44634	High-middle SDI	2	Female	27	Age-standardized	423	Larynx cancer	162	Occupational exposure to sulfuric acid	3	Rate	2016	0.00737917494	0.013702476219999999	0.00301271389
1	Deaths	44634	High-middle SDI	3	Both	27	Age-standardized	423	Larynx cancer	162	Occupational exposure to sulfuric acid	3	Rate	2016	0.03700250823	0.06850286592	0.014755791539999999
1	Deaths	44634	High-middle SDI	1	Male	27	Age-standardized	423	Larynx cancer	162	Occupational exposure to sulfuric acid	3	Rate	2017	0.06816239509	0.12480047839000001	0.02739625622
1	Deaths	44634	High-middle SDI	2	Female	27	Age-standardized	423	Larynx cancer	162	Occupational exposure to sulfuric acid	3	Rate	2017	0.007361882899999999	0.013749336019999999	0.0030812178700000002
1	Deaths	44634	High-middle SDI	3	Both	27	Age-standardized	423	Larynx cancer	162	Occupational exposure to sulfuric acid	3	Rate	2017	0.0362907809	0.06536585752	0.0147971175
1	Deaths	44634	High-middle SDI	1	Male	27	Age-standardized	423	Larynx cancer	162	Occupational exposure to sulfuric acid	3	Rate	2018	0.06706149078	0.12742104424	0.026285772330000002
1	Deaths	44634	High-middle SDI	2	Female	27	Age-standardized	423	Larynx cancer	162	Occupational exposure to sulfuric acid	3	Rate	2018	0.00745401291	0.01430559928	0.00299268108
1	Deaths	44634	High-middle SDI	3	Both	27	Age-standardized	423	Larynx cancer	162	Occupational exposure to sulfuric acid	3	Rate	2018	0.03582812556	0.06742035131	0.01423139758
1	Deaths	44634	High-middle SDI	1	Male	27	Age-standardized	423	Larynx cancer	162	Occupational exposure to sulfuric acid	3	Rate	2019	0.06614246357	0.12179628287	0.02606234597
1	Deaths	44634	High-middle SDI	2	Female	27	Age-standardized	423	Larynx cancer	162	Occupational exposure to sulfuric acid	3	Rate	2019	0.00743552733	0.01371234638	0.0030856195199999996
1	Deaths	44634	High-middle SDI	3	Both	27	Age-standardized	423	Larynx cancer	162	Occupational exposure to sulfuric acid	3	Rate	2019	0.03540236287	0.06566520863	0.01391091548
1	Deaths	44634	High-middle SDI	1	Male	27	Age-standardized	423	Larynx cancer	162	Occupational exposure to sulfuric acid	3	Rate	2020	0.06526185856	0.11895813627	0.0261604855
1	Deaths	44634	High-middle SDI	2	Female	27	Age-standardized	423	Larynx cancer	162	Occupational exposure to sulfuric acid	3	Rate	2020	0.007476869759999999	0.01458596035	0.00308928388
1	Deaths	44634	High-middle SDI	3	Both	27	Age-standardized	423	Larynx cancer	162	Occupational exposure to sulfuric acid	3	Rate	2020	0.03501207333	0.06422075214	0.01417782328
1	Deaths	44634	High-middle SDI	1	Male	27	Age-standardized	423	Larynx cancer	162	Occupational exposure to sulfuric acid	3	Rate	2021	0.06432336954	0.12079276946	0.025223897579999998
1	Deaths	44634	High-middle SDI	2	Female	27	Age-standardized	423	Larynx cancer	162	Occupational exposure to sulfuric acid	3	Rate	2021	0.0074919282	0.01405999652	0.0029707938600000003
1	Deaths	44634	High-middle SDI	3	Both	27	Age-standardized	423	Larynx cancer	162	Occupational exposure to sulfuric acid	3	Rate	2021	0.03458971691	0.06545492803	0.013627989410000001
1	Deaths	44634	High-middle SDI	1	Male	30	80-84 years	423	Larynx cancer	162	Occupational exposure to sulfuric acid	1	Number	1990	3.1366358038334563	6.228325695220494	1.1067108239225756
1	Deaths	44634	High-middle SDI	2	Female	30	80-84 years	423	Larynx cancer	162	Occupational exposure to sulfuric acid	1	Number	1990	0.7202937501287955	1.4369316612279386	0.266016665539402
1	Deaths	44634	High-middle SDI	3	Both	30	80-84 years	423	Larynx cancer	162	Occupational exposure to sulfuric acid	1	Number	1990	3.8569295539622495	7.51469458959843	1.4012595729961943
1	Deaths	44634	High-middle SDI	1	Male	30	80-84 years	423	Larynx cancer	162	Occupational exposure to sulfuric acid	3	Rate	1990	0.10087735825000001	0.2003092108	0.0355929318
1	Deaths	44634	High-middle SDI	2	Female	30	80-84 years	423	Larynx cancer	162	Occupational exposure to sulfuric acid	3	Rate	1990	0.011620951400000001	0.02318292085	0.00429181392
1	Deaths	44634	High-middle SDI	3	Both	30	80-84 years	423	Larynx cancer	162	Occupational exposure to sulfuric acid	3	Rate	1990	0.04143854371	0.08073727971	0.015055021160000001
1	Deaths	44634	High-middle SDI	1	Male	30	80-84 years	423	Larynx cancer	162	Occupational exposure to sulfuric acid	1	Number	1991	3.3141775385900143	6.625029455429527	1.1450298841796664
1	Deaths	44634	High-middle SDI	2	Female	30	80-84 years	423	Larynx cancer	162	Occupational exposure to sulfuric acid	1	Number	1991	0.7702577289658734	1.5174595649714555	0.2827147281081337
1	Deaths	44634	High-middle SDI	3	Both	30	80-84 years	423	Larynx cancer	162	Occupational exposure to sulfuric acid	1	Number	1991	4.084435267555887	7.988072581888947	1.4265510523240748
1	Deaths	44634	High-middle SDI	1	Male	30	80-84 years	423	Larynx cancer	162	Occupational exposure to sulfuric acid	3	Rate	1991	0.10261179997	0.20512063382	0.03545180548
1	Deaths	44634	High-middle SDI	2	Female	30	80-84 years	423	Larynx cancer	162	Occupational exposure to sulfuric acid	3	Rate	1991	0.011932196420000001	0.02350723	0.00437958302
1	Deaths	44634	High-middle SDI	3	Both	30	80-84 years	423	Larynx cancer	162	Occupational exposure to sulfuric acid	3	Rate	1991	0.04217231769	0.08247787332999999	0.01472932247
1	Deaths	44634	High-middle SDI	1	Male	30	80-84 years	423	Larynx cancer	162	Occupational exposure to sulfuric acid	1	Number	1992	3.51656516680656	7.033995231413117	1.2042085125576527
1	Deaths	44634	High-middle SDI	2	Female	30	80-84 years	423	Larynx cancer	162	Occupational exposure to sulfuric acid	1	Number	1992	0.8294242220494636	1.6908202168885875	0.3041876932517977
1	Deaths	44634	High-middle SDI	3	Both	30	80-84 years	423	Larynx cancer	162	Occupational exposure to sulfuric acid	1	Number	1992	4.345989388856024	8.51881438828088	1.528597400825012
1	Deaths	44634	High-middle SDI	1	Male	30	80-84 years	423	Larynx cancer	162	Occupational exposure to sulfuric acid	3	Rate	1992	0.10586914265000001	0.21176432378	0.03625370688
1	Deaths	44634	High-middle SDI	2	Female	30	80-84 years	423	Larynx cancer	162	Occupational exposure to sulfuric acid	3	Rate	1992	0.012544357439999999	0.02557226159	0.00460058804
1	Deaths	44634	High-middle SDI	3	Both	30	80-84 years	423	Larynx cancer	162	Occupational exposure to sulfuric acid	3	Rate	1992	0.043750636290000006	0.08575804415	0.01538823566
1	Deaths	44634	High-middle SDI	1	Male	30	80-84 years	423	Larynx cancer	162	Occupational exposure to sulfuric acid	1	Number	1993	3.669805502345482	7.2567132447462175	1.2549539010848434
1	Deaths	44634	High-middle SDI	2	Female	30	80-84 years	423	Larynx cancer	162	Occupational exposure to sulfuric acid	1	Number	1993	0.8652554599331419	1.755049793819937	0.316000771500548
1	Deaths	44634	High-middle SDI	3	Both	30	80-84 years	423	Larynx cancer	162	Occupational exposure to sulfuric acid	1	Number	1993	4.535060962278624	8.826360617553629	1.566103188192217
1	Deaths	44634	High-middle SDI	1	Male	30	80-84 years	423	Larynx cancer	162	Occupational exposure to sulfuric acid	3	Rate	1993	0.10741768813	0.21240890279	0.03673334913
1	Deaths	44634	High-middle SDI	2	Female	30	80-84 years	423	Larynx cancer	162	Occupational exposure to sulfuric acid	3	Rate	1993	0.012680427509999998	0.02572047531	0.00463103102
1	Deaths	44634	High-middle SDI	3	Both	30	80-84 years	423	Larynx cancer	162	Occupational exposure to sulfuric acid	3	Rate	1993	0.04428796581	0.08619543606999999	0.015294066609999999
1	Deaths	44634	High-middle SDI	1	Male	30	80-84 years	423	Larynx cancer	162	Occupational exposure to sulfuric acid	1	Number	1994	3.7831424383234817	7.500336986026987	1.3146173348862864
1	Deaths	44634	High-middle SDI	2	Female	30	80-84 years	423	Larynx cancer	162	Occupational exposure to sulfuric acid	1	Number	1994	0.8877827206317922	1.8273078543337784	0.3229065698300674
1	Deaths	44634	High-middle SDI	3	Both	30	80-84 years	423	Larynx cancer	162	Occupational exposure to sulfuric acid	1	Number	1994	4.670925158955273	9.179263260070886	1.6570448688523025
1	Deaths	44634	High-middle SDI	1	Male	30	80-84 years	423	Larynx cancer	162	Occupational exposure to sulfuric acid	3	Rate	1994	0.10874737754000001	0.21559906645	0.03778900477
1	Deaths	44634	High-middle SDI	2	Female	30	80-84 years	423	Larynx cancer	162	Occupational exposure to sulfuric acid	3	Rate	1994	0.01282484972	0.026397166879999996	0.004664686679999999
1	Deaths	44634	High-middle SDI	3	Both	30	80-84 years	423	Larynx cancer	162	Occupational exposure to sulfuric acid	3	Rate	1994	0.04490756419	0.08825197152	0.0159312869
1	Deaths	44634	High-middle SDI	1	Male	30	80-84 years	423	Larynx cancer	162	Occupational exposure to sulfuric acid	1	Number	1995	3.8591057044253056	7.590870382589998	1.3071368492066413
1	Deaths	44634	High-middle SDI	2	Female	30	80-84 years	423	Larynx cancer	162	Occupational exposure to sulfuric acid	1	Number	1995	0.904314788175524	1.8723333313607744	0.3318289410580625
1	Deaths	44634	High-middle SDI	3	Both	30	80-84 years	423	Larynx cancer	162	Occupational exposure to sulfuric acid	1	Number	1995	4.763420492600829	9.359637557017184	1.6991259543745
1	Deaths	44634	High-middle SDI	1	Male	30	80-84 years	423	Larynx cancer	162	Occupational exposure to sulfuric acid	3	Rate	1995	0.10952376828	0.21543352075	0.03709733922
1	Deaths	44634	High-middle SDI	2	Female	30	80-84 years	423	Larynx cancer	162	Occupational exposure to sulfuric acid	3	Rate	1995	0.01287227495	0.02665132735	0.00472334791
1	Deaths	44634	High-middle SDI	3	Both	30	80-84 years	423	Larynx cancer	162	Occupational exposure to sulfuric acid	3	Rate	1995	0.04515593978	0.08872683622	0.01610725515
1	Deaths	44634	High-middle SDI	1	Male	30	80-84 years	423	Larynx cancer	162	Occupational exposure to sulfuric acid	1	Number	1996	3.902138995575535	7.615853849227268	1.3173534235776914
1	Deaths	44634	High-middle SDI	2	Female	30	80-84 years	423	Larynx cancer	162	Occupational exposure to sulfuric acid	1	Number	1996	0.9128556267960868	1.8837972453287624	0.3432952751875833
1	Deaths	44634	High-middle SDI	3	Both	30	80-84 years	423	Larynx cancer	162	Occupational exposure to sulfuric acid	1	Number	1996	4.814994622371617	9.325645062401469	1.7461857261853364
1	Deaths	44634	High-middle SDI	1	Male	30	80-84 years	423	Larynx cancer	162	Occupational exposure to sulfuric acid	3	Rate	1996	0.11103689985	0.21671211662999998	0.037485809790000005
1	Deaths	44634	High-middle SDI	2	Female	30	80-84 years	423	Larynx cancer	162	Occupational exposure to sulfuric acid	3	Rate	1996	0.013169052479999999	0.02717606602	0.0049524518
1	Deaths	44634	High-middle SDI	3	Both	30	80-84 years	423	Larynx cancer	162	Occupational exposure to sulfuric acid	3	Rate	1996	0.0460937195	0.08927396630000001	0.01671615471
1	Deaths	44634	High-middle SDI	1	Male	30	80-84 years	423	Larynx cancer	162	Occupational exposure to sulfuric acid	1	Number	1997	3.857445622817521	7.589486047620694	1.3383784323721843
1	Deaths	44634	High-middle SDI	2	Female	30	80-84 years	423	Larynx cancer	162	Occupational exposure to sulfuric acid	1	Number	1997	0.90795349193138	1.8554997302906568	0.3310253882496608
1	Deaths	44634	High-middle SDI	3	Both	30	80-84 years	423	Larynx cancer	162	Occupational exposure to sulfuric acid	1	Number	1997	4.765399114748899	9.311936273913634	1.7782525965537028
1	Deaths	44634	High-middle SDI	1	Male	30	80-84 years	423	Larynx cancer	162	Occupational exposure to sulfuric acid	3	Rate	1997	0.11071700223999999	0.21783460504	0.03841434524
1	Deaths	44634	High-middle SDI	2	Female	30	80-84 years	423	Larynx cancer	162	Occupational exposure to sulfuric acid	3	Rate	1997	0.013368222720000001	0.02731938791	0.0048738411799999996
1	Deaths	44634	High-middle SDI	3	Both	30	80-84 years	423	Larynx cancer	162	Occupational exposure to sulfuric acid	3	Rate	1997	0.0463743476	0.09061884622000001	0.01730501518
1	Deaths	44634	High-middle SDI	1	Male	30	80-84 years	423	Larynx cancer	162	Occupational exposure to sulfuric acid	1	Number	1998	3.767234476830119	7.344438546058047	1.3565599588631136
1	Deaths	44634	High-middle SDI	2	Female	30	80-84 years	423	Larynx cancer	162	Occupational exposure to sulfuric acid	1	Number	1998	0.9178263084789772	1.9235928821885253	0.3396203415994605
1	Deaths	44634	High-middle SDI	3	Both	30	80-84 years	423	Larynx cancer	162	Occupational exposure to sulfuric acid	1	Number	1998	4.685060785309096	9.15157412857547	1.793421761543743
1	Deaths	44634	High-middle SDI	1	Male	30	80-84 years	423	Larynx cancer	162	Occupational exposure to sulfuric acid	3	Rate	1998	0.10918056022	0.21285373128	0.03931530601
1	Deaths	44634	High-middle SDI	2	Female	30	80-84 years	423	Larynx cancer	162	Occupational exposure to sulfuric acid	3	Rate	1998	0.01391205977	0.0291570844	0.0051478351
1	Deaths	44634	High-middle SDI	3	Both	30	80-84 years	423	Larynx cancer	162	Occupational exposure to sulfuric acid	3	Rate	1998	0.04662770074	0.09108032518	0.0178488897
1	Deaths	44634	High-middle SDI	1	Male	30	80-84 years	423	Larynx cancer	162	Occupational exposure to sulfuric acid	1	Number	1999	3.818177696589598	7.3415715761819875	1.4165173788809666
1	Deaths	44634	High-middle SDI	2	Female	30	80-84 years	423	Larynx cancer	162	Occupational exposure to sulfuric acid	1	Number	1999	0.9419250780246672	1.904913083640794	0.3526542656270307
1	Deaths	44634	High-middle SDI	3	Both	30	80-84 years	423	Larynx cancer	162	Occupational exposure to sulfuric acid	1	Number	1999	4.760102774614272	9.132121529949714	1.8482194721471008
1	Deaths	44634	High-middle SDI	1	Male	30	80-84 years	423	Larynx cancer	162	Occupational exposure to sulfuric acid	3	Rate	1999	0.10985356978	0.21122585419	0.04075491061
1	Deaths	44634	High-middle SDI	2	Female	30	80-84 years	423	Larynx cancer	162	Occupational exposure to sulfuric acid	3	Rate	1999	0.014250792429999999	0.028820255019999998	0.005335459109999999
1	Deaths	44634	High-middle SDI	3	Both	30	80-84 years	423	Larynx cancer	162	Occupational exposure to sulfuric acid	3	Rate	1999	0.04719828283	0.09054856066	0.01832581974
1	Deaths	44634	High-middle SDI	1	Male	30	80-84 years	423	Larynx cancer	162	Occupational exposure to sulfuric acid	1	Number	2000	3.971776156230466	7.53103192573129	1.4519624716715076
1	Deaths	44634	High-middle SDI	2	Female	30	80-84 years	423	Larynx cancer	162	Occupational exposure to sulfuric acid	1	Number	2000	0.977424429728928	1.939518019404588	0.3620313445092066
1	Deaths	44634	High-middle SDI	3	Both	30	80-84 years	423	Larynx cancer	162	Occupational exposure to sulfuric acid	1	Number	2000	4.949200585959395	9.452824316280983	1.936969789830047
1	Deaths	44634	High-middle SDI	1	Male	30	80-84 years	423	Larynx cancer	162	Occupational exposure to sulfuric acid	3	Rate	2000	0.11113966837000001	0.21073604297	0.0406293359
1	Deaths	44634	High-middle SDI	2	Female	30	80-84 years	423	Larynx cancer	162	Occupational exposure to sulfuric acid	3	Rate	2000	0.014647838520000001	0.02906592663	0.00542545952
1	Deaths	44634	High-middle SDI	3	Both	30	80-84 years	423	Larynx cancer	162	Occupational exposure to sulfuric acid	3	Rate	2000	0.048301359589999995	0.09225414459	0.01890371439
1	Deaths	44634	High-middle SDI	1	Male	30	80-84 years	423	Larynx cancer	162	Occupational exposure to sulfuric acid	1	Number	2001	4.192096512792162	7.9897827540308	1.5331255757170303
1	Deaths	44634	High-middle SDI	2	Female	30	80-84 years	423	Larynx cancer	162	Occupational exposure to sulfuric acid	1	Number	2001	1.0337185125306825	2.066199652535472	0.3906722609237494
1	Deaths	44634	High-middle SDI	3	Both	30	80-84 years	423	Larynx cancer	162	Occupational exposure to sulfuric acid	1	Number	2001	5.225815025322836	10.07872965743693	2.020372340362342
1	Deaths	44634	High-middle SDI	1	Male	30	80-84 years	423	Larynx cancer	162	Occupational exposure to sulfuric acid	3	Rate	2001	0.11118055323	0.21190076708000002	0.040660740790000004
1	Deaths	44634	High-middle SDI	2	Female	30	80-84 years	423	Larynx cancer	162	Occupational exposure to sulfuric acid	3	Rate	2001	0.01482826168	0.02963877377	0.00560403093
1	Deaths	44634	High-middle SDI	3	Both	30	80-84 years	423	Larynx cancer	162	Occupational exposure to sulfuric acid	3	Rate	2001	0.04864932959999999	0.09382717121	0.01880850345
1	Deaths	44634	High-middle SDI	1	Male	30	80-84 years	423	Larynx cancer	162	Occupational exposure to sulfuric acid	1	Number	2002	4.48588689460443	8.575626706868736	1.6592473528897114
1	Deaths	44634	High-middle SDI	2	Female	30	80-84 years	423	Larynx cancer	162	Occupational exposure to sulfuric acid	1	Number	2002	1.094517533151308	2.19026276087289	0.4192604803098361
1	Deaths	44634	High-middle SDI	3	Both	30	80-84 years	423	Larynx cancer	162	Occupational exposure to sulfuric acid	1	Number	2002	5.580404427755735	10.599641383346704	2.167713956870701
1	Deaths	44634	High-middle SDI	1	Male	30	80-84 years	423	Larynx cancer	162	Occupational exposure to sulfuric acid	3	Rate	2002	0.11186494936000001	0.21385114468	0.041376794710000005
1	Deaths	44634	High-middle SDI	2	Female	30	80-84 years	423	Larynx cancer	162	Occupational exposure to sulfuric acid	3	Rate	2002	0.01485444789	0.02972555767	0.0056900714400000005
1	Deaths	44634	High-middle SDI	3	Both	30	80-84 years	423	Larynx cancer	162	Occupational exposure to sulfuric acid	3	Rate	2002	0.0490439574	0.09315603684	0.01905117672
1	Deaths	44634	High-middle SDI	1	Male	30	80-84 years	423	Larynx cancer	162	Occupational exposure to sulfuric acid	1	Number	2003	4.884052159937766	9.35331056414512	1.772575149882648
1	Deaths	44634	High-middle SDI	2	Female	30	80-84 years	423	Larynx cancer	162	Occupational exposure to sulfuric acid	1	Number	2003	1.1768384321919605	2.293860258008435	0.4481478783119136
1	Deaths	44634	High-middle SDI	3	Both	30	80-84 years	423	Larynx cancer	162	Occupational exposure to sulfuric acid	1	Number	2003	6.060890592129724	11.545690729830351	2.283651471049072
1	Deaths	44634	High-middle SDI	1	Male	30	80-84 years	423	Larynx cancer	162	Occupational exposure to sulfuric acid	3	Rate	2003	0.11439034760000001	0.21906572895	0.04151583171
1	Deaths	44634	High-middle SDI	2	Female	30	80-84 years	423	Larynx cancer	162	Occupational exposure to sulfuric acid	3	Rate	2003	0.01493638922	0.029113588319999998	0.00568787606
1	Deaths	44634	High-middle SDI	3	Both	30	80-84 years	423	Larynx cancer	162	Occupational exposure to sulfuric acid	3	Rate	2003	0.049889462499999995	0.0950369085	0.018797591330000002
1	Deaths	44634	High-middle SDI	1	Male	30	80-84 years	423	Larynx cancer	162	Occupational exposure to sulfuric acid	1	Number	2004	5.318899401446569	10.239010152487804	1.8720857638268715
1	Deaths	44634	High-middle SDI	2	Female	30	80-84 years	423	Larynx cancer	162	Occupational exposure to sulfuric acid	1	Number	2004	1.2605306858747365	2.497979598468699	0.5006303666617494
1	Deaths	44634	High-middle SDI	3	Both	30	80-84 years	423	Larynx cancer	162	Occupational exposure to sulfuric acid	1	Number	2004	6.579430087321308	12.660080963913869	2.416638327105138
1	Deaths	44634	High-middle SDI	1	Male	30	80-84 years	423	Larynx cancer	162	Occupational exposure to sulfuric acid	3	Rate	2004	0.11712433930999999	0.22546718951	0.04122409387
1	Deaths	44634	High-middle SDI	2	Female	30	80-84 years	423	Larynx cancer	162	Occupational exposure to sulfuric acid	3	Rate	2004	0.015056187940000002	0.02983667968	0.00597969171
1	Deaths	44634	High-middle SDI	3	Both	30	80-84 years	423	Larynx cancer	162	Occupational exposure to sulfuric acid	3	Rate	2004	0.05095033525	0.09803818276000001	0.01871416389
1	Deaths	44634	High-middle SDI	1	Male	30	80-84 years	423	Larynx cancer	162	Occupational exposure to sulfuric acid	1	Number	2005	5.581717534086122	10.79497272220866	2.0277318566383293
1	Deaths	44634	High-middle SDI	2	Female	30	80-84 years	423	Larynx cancer	162	Occupational exposure to sulfuric acid	1	Number	2005	1.3468064796106416	2.640619112819307	0.5223563209758343
1	Deaths	44634	High-middle SDI	3	Both	30	80-84 years	423	Larynx cancer	162	Occupational exposure to sulfuric acid	1	Number	2005	6.928524013696765	13.170480356674933	2.6212278838057896
1	Deaths	44634	High-middle SDI	1	Male	30	80-84 years	423	Larynx cancer	162	Occupational exposure to sulfuric acid	3	Rate	2005	0.11609824676000001	0.22453257428999998	0.04217628571
1	Deaths	44634	High-middle SDI	2	Female	30	80-84 years	423	Larynx cancer	162	Occupational exposure to sulfuric acid	3	Rate	2005	0.015172484820000002	0.02974796604	0.0058846192600000005
1	Deaths	44634	High-middle SDI	3	Both	30	80-84 years	423	Larynx cancer	162	Occupational exposure to sulfuric acid	3	Rate	2005	0.05063085381000001	0.0962445485	0.01915487419
1	Deaths	44634	High-middle SDI	1	Male	30	80-84 years	423	Larynx cancer	162	Occupational exposure to sulfuric acid	1	Number	2006	5.7872452464239865	11.031941137581564	2.062532283313509
1	Deaths	44634	High-middle SDI	2	Female	30	80-84 years	423	Larynx cancer	162	Occupational exposure to sulfuric acid	1	Number	2006	1.3755724451658828	2.7416190895940025	0.5365316869510578
1	Deaths	44634	High-middle SDI	3	Both	30	80-84 years	423	Larynx cancer	162	Occupational exposure to sulfuric acid	1	Number	2006	7.162817691589873	13.7010955399732	2.698478425533391
1	Deaths	44634	High-middle SDI	1	Male	30	80-84 years	423	Larynx cancer	162	Occupational exposure to sulfuric acid	3	Rate	2006	0.11412736841000001	0.21755539240000002	0.04067416737
1	Deaths	44634	High-middle SDI	2	Female	30	80-84 years	423	Larynx cancer	162	Occupational exposure to sulfuric acid	3	Rate	2006	0.014768283200000001	0.029434296449999998	0.00576025779
1	Deaths	44634	High-middle SDI	3	Both	30	80-84 years	423	Larynx cancer	162	Occupational exposure to sulfuric acid	3	Rate	2006	0.04979284528	0.09524415666	0.01875866796
1	Deaths	44634	High-middle SDI	1	Male	30	80-84 years	423	Larynx cancer	162	Occupational exposure to sulfuric acid	1	Number	2007	6.073477591201022	11.85859196483621	2.20848747270736
1	Deaths	44634	High-middle SDI	2	Female	30	80-84 years	423	Larynx cancer	162	Occupational exposure to sulfuric acid	1	Number	2007	1.4533847510982043	2.829026696350769	0.5547321194794526
1	Deaths	44634	High-middle SDI	3	Both	30	80-84 years	423	Larynx cancer	162	Occupational exposure to sulfuric acid	1	Number	2007	7.526862342299231	14.186589469897283	2.8338154883376125
1	Deaths	44634	High-middle SDI	1	Male	30	80-84 years	423	Larynx cancer	162	Occupational exposure to sulfuric acid	3	Rate	2007	0.11297449253	0.22058505844	0.041080706689999996
1	Deaths	44634	High-middle SDI	2	Female	30	80-84 years	423	Larynx cancer	162	Occupational exposure to sulfuric acid	3	Rate	2007	0.01486080392	0.028926690610000003	0.00567211487
1	Deaths	44634	High-middle SDI	3	Both	30	80-84 years	423	Larynx cancer	162	Occupational exposure to sulfuric acid	3	Rate	2007	0.049662722900000005	0.09360403177	0.01869769726
1	Deaths	44634	High-middle SDI	1	Male	30	80-84 years	423	Larynx cancer	162	Occupational exposure to sulfuric acid	1	Number	2008	6.406603127915491	12.295116033309332	2.2899034958631663
1	Deaths	44634	High-middle SDI	2	Female	30	80-84 years	423	Larynx cancer	162	Occupational exposure to sulfuric acid	1	Number	2008	1.5141815176646336	2.9284656515638714	0.5927267276622811
1	Deaths	44634	High-middle SDI	3	Both	30	80-84 years	423	Larynx cancer	162	Occupational exposure to sulfuric acid	1	Number	2008	7.920784645580126	14.821882214571076	2.9185388971956536
1	Deaths	44634	High-middle SDI	1	Male	30	80-84 years	423	Larynx cancer	162	Occupational exposure to sulfuric acid	3	Rate	2008	0.11260096203999999	0.21609609119	0.04024680965
1	Deaths	44634	High-middle SDI	2	Female	30	80-84 years	423	Larynx cancer	162	Occupational exposure to sulfuric acid	3	Rate	2008	0.01489603575	0.028809312839999997	0.00583105686
1	Deaths	44634	High-middle SDI	3	Both	30	80-84 years	423	Larynx cancer	162	Occupational exposure to sulfuric acid	3	Rate	2008	0.04995875199	0.09348603336	0.01840809559
1	Deaths	44634	High-middle SDI	1	Male	30	80-84 years	423	Larynx cancer	162	Occupational exposure to sulfuric acid	1	Number	2009	6.6744693004738815	12.899227273646378	2.399413352436765
1	Deaths	44634	High-middle SDI	2	Female	30	80-84 years	423	Larynx cancer	162	Occupational exposure to sulfuric acid	1	Number	2009	1.5507557350837713	2.983514696469644	0.6227570252144393
1	Deaths	44634	High-middle SDI	3	Both	30	80-84 years	423	Larynx cancer	162	Occupational exposure to sulfuric acid	1	Number	2009	8.225225035557655	15.61051803840968	3.092936175623894
1	Deaths	44634	High-middle SDI	1	Male	30	80-84 years	423	Larynx cancer	162	Occupational exposure to sulfuric acid	3	Rate	2009	0.11134711516000001	0.21519190216	0.04002831429
1	Deaths	44634	High-middle SDI	2	Female	30	80-84 years	423	Larynx cancer	162	Occupational exposure to sulfuric acid	3	Rate	2009	0.01470607332	0.028293163700000002	0.00590570795
1	Deaths	44634	High-middle SDI	3	Both	30	80-84 years	423	Larynx cancer	162	Occupational exposure to sulfuric acid	3	Rate	2009	0.049731420570000004	0.09438443745000001	0.018700535129999998
1	Deaths	44634	High-middle SDI	1	Male	30	80-84 years	423	Larynx cancer	162	Occupational exposure to sulfuric acid	1	Number	2010	6.8802619591557095	13.157712107794262	2.5289645716872835
1	Deaths	44634	High-middle SDI	2	Female	30	80-84 years	423	Larynx cancer	162	Occupational exposure to sulfuric acid	1	Number	2010	1.6337502373911197	3.153442536830782	0.6526464418413613
1	Deaths	44634	High-middle SDI	3	Both	30	80-84 years	423	Larynx cancer	162	Occupational exposure to sulfuric acid	1	Number	2010	8.514012196546837	15.97679449984064	3.3219635149452307
1	Deaths	44634	High-middle SDI	1	Male	30	80-84 years	423	Larynx cancer	162	Occupational exposure to sulfuric acid	3	Rate	2010	0.10985210387	0.21007955303999998	0.040378125200000003
1	Deaths	44634	High-middle SDI	2	Female	30	80-84 years	423	Larynx cancer	162	Occupational exposure to sulfuric acid	3	Rate	2010	0.01509883033	0.029143557400000002	0.0060316428200000004
1	Deaths	44634	High-middle SDI	3	Both	30	80-84 years	423	Larynx cancer	162	Occupational exposure to sulfuric acid	3	Rate	2010	0.04983739853000001	0.09352134532999999	0.01944535852
1	Deaths	44634	High-middle SDI	1	Male	30	80-84 years	423	Larynx cancer	162	Occupational exposure to sulfuric acid	1	Number	2011	7.037587062866932	13.687942601625986	2.6222011638871887
1	Deaths	44634	High-middle SDI	2	Female	30	80-84 years	423	Larynx cancer	162	Occupational exposure to sulfuric acid	1	Number	2011	1.7183728301844328	3.2289198726085946	0.6764589298034596
1	Deaths	44634	High-middle SDI	3	Both	30	80-84 years	423	Larynx cancer	162	Occupational exposure to sulfuric acid	1	Number	2011	8.755959893051376	16.443204399053343	3.357452560008292
1	Deaths	44634	High-middle SDI	1	Male	30	80-84 years	423	Larynx cancer	162	Occupational exposure to sulfuric acid	3	Rate	2011	0.10799273445	0.21004334828000001	0.04023803492
1	Deaths	44634	High-middle SDI	2	Female	30	80-84 years	423	Larynx cancer	162	Occupational exposure to sulfuric acid	3	Rate	2011	0.01552632514	0.02917484432	0.006112131840000001
1	Deaths	44634	High-middle SDI	3	Both	30	80-84 years	423	Larynx cancer	162	Occupational exposure to sulfuric acid	3	Rate	2011	0.04979446809	0.09351123425999999	0.019093573569999998
1	Deaths	44634	High-middle SDI	1	Male	30	80-84 years	423	Larynx cancer	162	Occupational exposure to sulfuric acid	1	Number	2012	7.082623284729815	13.549055625287862	2.651253239062646
1	Deaths	44634	High-middle SDI	2	Female	30	80-84 years	423	Larynx cancer	162	Occupational exposure to sulfuric acid	1	Number	2012	1.733058273131142	3.386562766424717	0.6807184029635047
1	Deaths	44634	High-middle SDI	3	Both	30	80-84 years	423	Larynx cancer	162	Occupational exposure to sulfuric acid	1	Number	2012	8.815681557860966	16.811267098584224	3.466738993342778
1	Deaths	44634	High-middle SDI	1	Male	30	80-84 years	423	Larynx cancer	162	Occupational exposure to sulfuric acid	3	Rate	2012	0.10552582943	0.2018708712	0.03950170521
1	Deaths	44634	High-middle SDI	2	Female	30	80-84 years	423	Larynx cancer	162	Occupational exposure to sulfuric acid	3	Rate	2012	0.0154948539	0.03027843673	0.0060861382200000005
1	Deaths	44634	High-middle SDI	3	Both	30	80-84 years	423	Larynx cancer	162	Occupational exposure to sulfuric acid	3	Rate	2012	0.04925930908000001	0.0939361746	0.01937106807
1	Deaths	44634	High-middle SDI	1	Male	30	80-84 years	423	Larynx cancer	162	Occupational exposure to sulfuric acid	1	Number	2013	7.121322753267233	13.419997185780572	2.647715344855654
1	Deaths	44634	High-middle SDI	2	Female	30	80-84 years	423	Larynx cancer	162	Occupational exposure to sulfuric acid	1	Number	2013	1.675131089561296	3.145437818835538	0.6611663973310733
1	Deaths	44634	High-middle SDI	3	Both	30	80-84 years	423	Larynx cancer	162	Occupational exposure to sulfuric acid	1	Number	2013	8.796453842828523	16.49746028884578	3.39431771148279
1	Deaths	44634	High-middle SDI	1	Male	30	80-84 years	423	Larynx cancer	162	Occupational exposure to sulfuric acid	3	Rate	2013	0.10338922549999999	0.19483502761000002	0.03844022358
1	Deaths	44634	High-middle SDI	2	Female	30	80-84 years	423	Larynx cancer	162	Occupational exposure to sulfuric acid	3	Rate	2013	0.01479586256	0.02778258128	0.00583985767
1	Deaths	44634	High-middle SDI	3	Both	30	80-84 years	423	Larynx cancer	162	Occupational exposure to sulfuric acid	3	Rate	2013	0.04830696098	0.09059811882	0.01864037215
1	Deaths	44634	High-middle SDI	1	Male	30	80-84 years	423	Larynx cancer	162	Occupational exposure to sulfuric acid	1	Number	2014	7.241866044271484	13.575150295429047	2.7191020166430957
1	Deaths	44634	High-middle SDI	2	Female	30	80-84 years	423	Larynx cancer	162	Occupational exposure to sulfuric acid	1	Number	2014	1.6841359317115467	3.250224566758231	0.6613763367135645
1	Deaths	44634	High-middle SDI	3	Both	30	80-84 years	423	Larynx cancer	162	Occupational exposure to sulfuric acid	1	Number	2014	8.92600197598303	16.502671321594903	3.4773980986090613
1	Deaths	44634	High-middle SDI	1	Male	30	80-84 years	423	Larynx cancer	162	Occupational exposure to sulfuric acid	3	Rate	2014	0.10257303973000001	0.19227702116	0.03851307902
1	Deaths	44634	High-middle SDI	2	Female	30	80-84 years	423	Larynx cancer	162	Occupational exposure to sulfuric acid	3	Rate	2014	0.0147687116	0.028502229759999997	0.00579981473
1	Deaths	44634	High-middle SDI	3	Both	30	80-84 years	423	Larynx cancer	162	Occupational exposure to sulfuric acid	3	Rate	2014	0.048343756099999996	0.08937944664	0.018833794339999998
1	Deaths	44634	High-middle SDI	1	Male	30	80-84 years	423	Larynx cancer	162	Occupational exposure to sulfuric acid	1	Number	2015	7.447213345626874	13.804617761598744	2.8221664132369515
1	Deaths	44634	High-middle SDI	2	Female	30	80-84 years	423	Larynx cancer	162	Occupational exposure to sulfuric acid	1	Number	2015	1.7850145946104403	3.4056191083285112	0.7149334260547064
1	Deaths	44634	High-middle SDI	3	Both	30	80-84 years	423	Larynx cancer	162	Occupational exposure to sulfuric acid	1	Number	2015	9.2322279402373	16.984639496016428	3.589429198210808
1	Deaths	44634	High-middle SDI	1	Male	30	80-84 years	423	Larynx cancer	162	Occupational exposure to sulfuric acid	3	Rate	2015	0.10260999224	0.19020426241000002	0.03888467543
1	Deaths	44634	High-middle SDI	2	Female	30	80-84 years	423	Larynx cancer	162	Occupational exposure to sulfuric acid	3	Rate	2015	0.0154206517	0.029420972939999998	0.0061762740699999995
1	Deaths	44634	High-middle SDI	3	Both	30	80-84 years	423	Larynx cancer	162	Occupational exposure to sulfuric acid	3	Rate	2015	0.049020852979999995	0.09018424599	0.01905898361
1	Deaths	44634	High-middle SDI	1	Male	30	80-84 years	423	Larynx cancer	162	Occupational exposure to sulfuric acid	1	Number	2016	7.688502880153274	14.35427084344099	2.8592591532800347
1	Deaths	44634	High-middle SDI	2	Female	30	80-84 years	423	Larynx cancer	162	Occupational exposure to sulfuric acid	1	Number	2016	1.9109496188919235	3.666603687855134	0.7523416143006766
1	Deaths	44634	High-middle SDI	3	Both	30	80-84 years	423	Larynx cancer	162	Occupational exposure to sulfuric acid	1	Number	2016	9.5994524990452	17.622410368261775	3.665896525617786
1	Deaths	44634	High-middle SDI	1	Male	30	80-84 years	423	Larynx cancer	162	Occupational exposure to sulfuric acid	3	Rate	2016	0.10252880876	0.19141909851	0.03812919622
1	Deaths	44634	High-middle SDI	2	Female	30	80-84 years	423	Larynx cancer	162	Occupational exposure to sulfuric acid	3	Rate	2016	0.016090532180000002	0.0308734485	0.00633484883
1	Deaths	44634	High-middle SDI	3	Both	30	80-84 years	423	Larynx cancer	162	Occupational exposure to sulfuric acid	3	Rate	2016	0.04954528755	0.09095387357000001	0.01892065172
1	Deaths	44634	High-middle SDI	1	Male	30	80-84 years	423	Larynx cancer	162	Occupational exposure to sulfuric acid	1	Number	2017	7.771777340128091	14.83125289986106	2.815113048704096
1	Deaths	44634	High-middle SDI	2	Female	30	80-84 years	423	Larynx cancer	162	Occupational exposure to sulfuric acid	1	Number	2017	1.9299773220733984	3.624921520015868	0.7728639967730762
1	Deaths	44634	High-middle SDI	3	Both	30	80-84 years	423	Larynx cancer	162	Occupational exposure to sulfuric acid	1	Number	2017	9.701754662201486	18.217660890326822	3.6932205173783847
1	Deaths	44634	High-middle SDI	1	Male	30	80-84 years	423	Larynx cancer	162	Occupational exposure to sulfuric acid	3	Rate	2017	0.10001182018	0.19085732042	0.036226537079999996
1	Deaths	44634	High-middle SDI	2	Female	30	80-84 years	423	Larynx cancer	162	Occupational exposure to sulfuric acid	3	Rate	2017	0.01564502403	0.0293847931	0.006265086990000001
1	Deaths	44634	High-middle SDI	3	Both	30	80-84 years	423	Larynx cancer	162	Occupational exposure to sulfuric acid	3	Rate	2017	0.048250861459999995	0.09060400539	0.01836792186
1	Deaths	44634	High-middle SDI	1	Male	30	80-84 years	423	Larynx cancer	162	Occupational exposure to sulfuric acid	1	Number	2018	7.82831457377954	15.262542120137464	2.8090123377055427
1	Deaths	44634	High-middle SDI	2	Female	30	80-84 years	423	Larynx cancer	162	Occupational exposure to sulfuric acid	1	Number	2018	1.986276274560271	3.813761712166513	0.7904454476001719
1	Deaths	44634	High-middle SDI	3	Both	30	80-84 years	423	Larynx cancer	162	Occupational exposure to sulfuric acid	1	Number	2018	9.814590848339792	18.825936177058544	3.688068257045496
1	Deaths	44634	High-middle SDI	1	Male	30	80-84 years	423	Larynx cancer	162	Occupational exposure to sulfuric acid	3	Rate	2018	0.09759852095999999	0.19028381179	0.03502100573
1	Deaths	44634	High-middle SDI	2	Female	30	80-84 years	423	Larynx cancer	162	Occupational exposure to sulfuric acid	3	Rate	2018	0.015555258819999999	0.02986696828	0.00619026853
1	Deaths	44634	High-middle SDI	3	Both	30	80-84 years	423	Larynx cancer	162	Occupational exposure to sulfuric acid	3	Rate	2018	0.0472080063	0.09055241604	0.0177395423
1	Deaths	44634	High-middle SDI	1	Male	30	80-84 years	423	Larynx cancer	162	Occupational exposure to sulfuric acid	1	Number	2019	7.965831706509778	15.025191037512949	2.910736523796162
1	Deaths	44634	High-middle SDI	2	Female	30	80-84 years	423	Larynx cancer	162	Occupational exposure to sulfuric acid	1	Number	2019	2.0664395069658936	4.011447121255621	0.8225312450888237
1	Deaths	44634	High-middle SDI	3	Both	30	80-84 years	423	Larynx cancer	162	Occupational exposure to sulfuric acid	1	Number	2019	10.032271213475664	18.41299735967937	3.829418414607857
1	Deaths	44634	High-middle SDI	1	Male	30	80-84 years	423	Larynx cancer	162	Occupational exposure to sulfuric acid	3	Rate	2019	0.09665553049000002	0.18231213813	0.03531819315
1	Deaths	44634	High-middle SDI	2	Female	30	80-84 years	423	Larynx cancer	162	Occupational exposure to sulfuric acid	3	Rate	2019	0.0157092451	0.03049535485	0.00625295098
1	Deaths	44634	High-middle SDI	3	Both	30	80-84 years	423	Larynx cancer	162	Occupational exposure to sulfuric acid	3	Rate	2019	0.04688907527	0.08605911869999999	0.01789802972
1	Deaths	44634	High-middle SDI	1	Male	30	80-84 years	423	Larynx cancer	162	Occupational exposure to sulfuric acid	1	Number	2020	8.037374632660933	14.978886483638618	3.0039449333693087
1	Deaths	44634	High-middle SDI	2	Female	30	80-84 years	423	Larynx cancer	162	Occupational exposure to sulfuric acid	1	Number	2020	2.124235250742974	4.303112578399421	0.8315627680298889
1	Deaths	44634	High-middle SDI	3	Both	30	80-84 years	423	Larynx cancer	162	Occupational exposure to sulfuric acid	1	Number	2020	10.161609883403909	18.73424231310883	4.042588391871384
1	Deaths	44634	High-middle SDI	1	Male	30	80-84 years	423	Larynx cancer	162	Occupational exposure to sulfuric acid	3	Rate	2020	0.09610485317	0.17910620718	0.035918903860000004
1	Deaths	44634	High-middle SDI	2	Female	30	80-84 years	423	Larynx cancer	162	Occupational exposure to sulfuric acid	3	Rate	2020	0.01586478629	0.03213766527	0.00621050121
1	Deaths	44634	High-middle SDI	3	Both	30	80-84 years	423	Larynx cancer	162	Occupational exposure to sulfuric acid	3	Rate	2020	0.046714128369999997	0.08612353854	0.01858425931
1	Deaths	44634	High-middle SDI	1	Male	30	80-84 years	423	Larynx cancer	162	Occupational exposure to sulfuric acid	1	Number	2021	8.037301000095203	15.111720093241004	2.855970421189157
1	Deaths	44634	High-middle SDI	2	Female	30	80-84 years	423	Larynx cancer	162	Occupational exposure to sulfuric acid	1	Number	2021	2.132098137057729	4.11523256371134	0.8360548035983117
1	Deaths	44634	High-middle SDI	3	Both	30	80-84 years	423	Larynx cancer	162	Occupational exposure to sulfuric acid	1	Number	2021	10.169399137152933	18.715412630724245	3.7507341352412182
1	Deaths	44634	High-middle SDI	1	Male	30	80-84 years	423	Larynx cancer	162	Occupational exposure to sulfuric acid	3	Rate	2021	0.09552996014	0.17961527359999999	0.03394556711
1	Deaths	44634	High-middle SDI	2	Female	30	80-84 years	423	Larynx cancer	162	Occupational exposure to sulfuric acid	3	Rate	2021	0.01588882613	0.03066754459	0.00623044933
1	Deaths	44634	High-middle SDI	3	Both	30	80-84 years	423	Larynx cancer	162	Occupational exposure to sulfuric acid	3	Rate	2021	0.046579743800000004	0.08572375944999999	0.017179799189999997
1	Deaths	44634	High-middle SDI	1	Male	31	85-89 years	423	Larynx cancer	162	Occupational exposure to sulfuric acid	1	Number	1990	0.2587025524751133	0.508651545426217	0.0964664120707856
1	Deaths	44634	High-middle SDI	2	Female	31	85-89 years	423	Larynx cancer	162	Occupational exposure to sulfuric acid	1	Number	1990	0.078682866851403	0.1582773885605857	0.0297852549875036
1	Deaths	44634	High-middle SDI	3	Both	31	85-89 years	423	Larynx cancer	162	Occupational exposure to sulfuric acid	1	Number	1990	0.337385419326516	0.6615935886515856	0.1270715903123324
1	Deaths	44634	High-middle SDI	1	Male	31	85-89 years	423	Larynx cancer	162	Occupational exposure to sulfuric acid	3	Rate	1990	0.02389198543	0.046975552409999996	0.00890897322
1	Deaths	44634	High-middle SDI	2	Female	31	85-89 years	423	Larynx cancer	162	Occupational exposure to sulfuric acid	3	Rate	1990	0.00296143449	0.00595718149	0.0011210456
1	Deaths	44634	High-middle SDI	3	Both	31	85-89 years	423	Larynx cancer	162	Occupational exposure to sulfuric acid	3	Rate	1990	0.00902168097	0.017691002480000002	0.00339789239
1	Deaths	44634	High-middle SDI	1	Male	31	85-89 years	423	Larynx cancer	162	Occupational exposure to sulfuric acid	1	Number	1991	0.2849211917367005	0.5572214763949757	0.1037525056948284
1	Deaths	44634	High-middle SDI	2	Female	31	85-89 years	423	Larynx cancer	162	Occupational exposure to sulfuric acid	1	Number	1991	0.0872727641357707	0.1722232860690592	0.0326751732226472
1	Deaths	44634	High-middle SDI	3	Both	31	85-89 years	423	Larynx cancer	162	Occupational exposure to sulfuric acid	1	Number	1991	0.3721939558724713	0.7204702311308204	0.1389980966511541
1	Deaths	44634	High-middle SDI	1	Male	31	85-89 years	423	Larynx cancer	162	Occupational exposure to sulfuric acid	3	Rate	1991	0.02505060778	0.048991570510000006	0.00912204287
1	Deaths	44634	High-middle SDI	2	Female	31	85-89 years	423	Larynx cancer	162	Occupational exposure to sulfuric acid	3	Rate	1991	0.00314678197	0.00620983117	0.0011781641899999999
1	Deaths	44634	High-middle SDI	3	Both	31	85-89 years	423	Larynx cancer	162	Occupational exposure to sulfuric acid	3	Rate	1991	0.00951712945	0.018422675450000002	0.00355422988
1	Deaths	44634	High-middle SDI	1	Male	31	85-89 years	423	Larynx cancer	162	Occupational exposure to sulfuric acid	1	Number	1992	0.315427727973177	0.6176799346731839	0.1163602716980655
1	Deaths	44634	High-middle SDI	2	Female	31	85-89 years	423	Larynx cancer	162	Occupational exposure to sulfuric acid	1	Number	1992	0.0980287872887486	0.1996139271969879	0.036838498232113
1	Deaths	44634	High-middle SDI	3	Both	31	85-89 years	423	Larynx cancer	162	Occupational exposure to sulfuric acid	1	Number	1992	0.4134565152619258	0.8017748386028424	0.1574138094466102
1	Deaths	44634	High-middle SDI	1	Male	31	85-89 years	423	Larynx cancer	162	Occupational exposure to sulfuric acid	3	Rate	1992	0.026366259040000003	0.05163119065	0.00972642794
1	Deaths	44634	High-middle SDI	2	Female	31	85-89 years	423	Larynx cancer	162	Occupational exposure to sulfuric acid	3	Rate	1992	0.0033657553800000004	0.00685361584	0.00126482615
1	Deaths	44634	High-middle SDI	3	Both	31	85-89 years	423	Larynx cancer	162	Occupational exposure to sulfuric acid	3	Rate	1992	0.01006254681	0.0195132899	0.00383107719
1	Deaths	44634	High-middle SDI	1	Male	31	85-89 years	423	Larynx cancer	162	Occupational exposure to sulfuric acid	1	Number	1993	0.3370319214082752	0.6582684021428926	0.1217507975493242
1	Deaths	44634	High-middle SDI	2	Female	31	85-89 years	423	Larynx cancer	162	Occupational exposure to sulfuric acid	1	Number	1993	0.1013565763902032	0.2085105924025812	0.0376485651454944
1	Deaths	44634	High-middle SDI	3	Both	31	85-89 years	423	Larynx cancer	162	Occupational exposure to sulfuric acid	1	Number	1993	0.4383884977984785	0.8433612882243613	0.1653989923355114
1	Deaths	44634	High-middle SDI	1	Male	31	85-89 years	423	Larynx cancer	162	Occupational exposure to sulfuric acid	3	Rate	1993	0.02708294292	0.052896608389999995	0.009783553700000001
1	Deaths	44634	High-middle SDI	2	Female	31	85-89 years	423	Larynx cancer	162	Occupational exposure to sulfuric acid	3	Rate	1993	0.00336727462	0.00692715215	0.00125076302
1	Deaths	44634	High-middle SDI	3	Both	31	85-89 years	423	Larynx cancer	162	Occupational exposure to sulfuric acid	3	Rate	1993	0.010304134270000001	0.01982284662	0.00388763262
1	Deaths	44634	High-middle SDI	1	Male	31	85-89 years	423	Larynx cancer	162	Occupational exposure to sulfuric acid	1	Number	1994	0.361831493567264	0.7096296649223948	0.1288603424093473
1	Deaths	44634	High-middle SDI	2	Female	31	85-89 years	423	Larynx cancer	162	Occupational exposure to sulfuric acid	1	Number	1994	0.1051902130931035	0.2144116296392145	0.0402443552881667
1	Deaths	44634	High-middle SDI	3	Both	31	85-89 years	423	Larynx cancer	162	Occupational exposure to sulfuric acid	1	Number	1994	0.4670217066603682	0.8986595983404093	0.1752684905848397
1	Deaths	44634	High-middle SDI	1	Male	31	85-89 years	423	Larynx cancer	162	Occupational exposure to sulfuric acid	3	Rate	1994	0.02795650751	0.05482874601	0.00995625089
1	Deaths	44634	High-middle SDI	2	Female	31	85-89 years	423	Larynx cancer	162	Occupational exposure to sulfuric acid	3	Rate	1994	0.00337657181	0.006882543939999999	0.00129183078
1	Deaths	44634	High-middle SDI	3	Both	31	85-89 years	423	Larynx cancer	162	Occupational exposure to sulfuric acid	3	Rate	1994	0.010591113479999999	0.02037979316	0.003974737030000001
1	Deaths	44634	High-middle SDI	1	Male	31	85-89 years	423	Larynx cancer	162	Occupational exposure to sulfuric acid	1	Number	1995	0.388210675417008	0.7617391995266942	0.1343173918780837
1	Deaths	44634	High-middle SDI	2	Female	31	85-89 years	423	Larynx cancer	162	Occupational exposure to sulfuric acid	1	Number	1995	0.1077507773015467	0.2197524841581807	0.0416787121089809
1	Deaths	44634	High-middle SDI	3	Both	31	85-89 years	423	Larynx cancer	162	Occupational exposure to sulfuric acid	1	Number	1995	0.4959614527185544	0.9500570009800682	0.1856052650408833
1	Deaths	44634	High-middle SDI	1	Male	31	85-89 years	423	Larynx cancer	162	Occupational exposure to sulfuric acid	3	Rate	1995	0.02885699247	0.05662261174	0.009984259090000001
1	Deaths	44634	High-middle SDI	2	Female	31	85-89 years	423	Larynx cancer	162	Occupational exposure to sulfuric acid	3	Rate	1995	0.0033621652000000004	0.00685697286	0.0013005077
1	Deaths	44634	High-middle SDI	3	Both	31	85-89 years	423	Larynx cancer	162	Occupational exposure to sulfuric acid	3	Rate	1995	0.01090002482	0.020879939030000003	0.0040791516899999995
1	Deaths	44634	High-middle SDI	1	Male	31	85-89 years	423	Larynx cancer	162	Occupational exposure to sulfuric acid	1	Number	1996	0.4289331817136813	0.8336942060251625	0.1469730001860469
1	Deaths	44634	High-middle SDI	2	Female	31	85-89 years	423	Larynx cancer	162	Occupational exposure to sulfuric acid	1	Number	1996	0.1169957346928854	0.2370355820215758	0.0455621691063107
1	Deaths	44634	High-middle SDI	3	Both	31	85-89 years	423	Larynx cancer	162	Occupational exposure to sulfuric acid	1	Number	1996	0.5459289164065656	1.0359850327916922	0.2047498076396712
1	Deaths	44634	High-middle SDI	1	Male	31	85-89 years	423	Larynx cancer	162	Occupational exposure to sulfuric acid	3	Rate	1996	0.03057903511	0.05943481522	0.01047783833
1	Deaths	44634	High-middle SDI	2	Female	31	85-89 years	423	Larynx cancer	162	Occupational exposure to sulfuric acid	3	Rate	1996	0.0034958952299999997	0.007082750190000001	0.0013614220199999999
1	Deaths	44634	High-middle SDI	3	Both	31	85-89 years	423	Larynx cancer	162	Occupational exposure to sulfuric acid	3	Rate	1996	0.01149478026	0.02181313344	0.00431109981
1	Deaths	44634	High-middle SDI	1	Male	31	85-89 years	423	Larynx cancer	162	Occupational exposure to sulfuric acid	1	Number	1997	0.4680742879726209	0.9050283531568228	0.1566938500315145
1	Deaths	44634	High-middle SDI	2	Female	31	85-89 years	423	Larynx cancer	162	Occupational exposure to sulfuric acid	1	Number	1997	0.1212039048010188	0.2480966191723577	0.0465452410039019
1	Deaths	44634	High-middle SDI	3	Both	31	85-89 years	423	Larynx cancer	162	Occupational exposure to sulfuric acid	1	Number	1997	0.5892781927736398	1.1348503806358643	0.2192581249042205
1	Deaths	44634	High-middle SDI	1	Male	31	85-89 years	423	Larynx cancer	162	Occupational exposure to sulfuric acid	3	Rate	1997	0.03230049527	0.06245347115	0.010813003600000001
1	Deaths	44634	High-middle SDI	2	Female	31	85-89 years	423	Larynx cancer	162	Occupational exposure to sulfuric acid	3	Rate	1997	0.00352777724	0.00722113374	0.00135475208
1	Deaths	44634	High-middle SDI	3	Both	31	85-89 years	423	Larynx cancer	162	Occupational exposure to sulfuric acid	3	Rate	1997	0.01206344299	0.02323215594	0.0044885555300000005
1	Deaths	44634	High-middle SDI	1	Male	31	85-89 years	423	Larynx cancer	162	Occupational exposure to sulfuric acid	1	Number	1998	0.515776134685882	1.001280823076437	0.1695420365477085
1	Deaths	44634	High-middle SDI	2	Female	31	85-89 years	423	Larynx cancer	162	Occupational exposure to sulfuric acid	1	Number	1998	0.1351876580882987	0.2781329297096403	0.0523319099559055
1	Deaths	44634	High-middle SDI	3	Both	31	85-89 years	423	Larynx cancer	162	Occupational exposure to sulfuric acid	1	Number	1998	0.6509637927741799	1.255037505192886	0.2390708604504956
1	Deaths	44634	High-middle SDI	1	Male	31	85-89 years	423	Larynx cancer	162	Occupational exposure to sulfuric acid	3	Rate	1998	0.03436564774	0.06671433931	0.011296416240000001
1	Deaths	44634	High-middle SDI	2	Female	31	85-89 years	423	Larynx cancer	162	Occupational exposure to sulfuric acid	3	Rate	1998	0.0037945819200000002	0.00780691226	0.0014689042000000001
1	Deaths	44634	High-middle SDI	3	Both	31	85-89 years	423	Larynx cancer	162	Occupational exposure to sulfuric acid	3	Rate	1998	0.012856010659999998	0.024785980000000003	0.004721456959999999
1	Deaths	44634	High-middle SDI	1	Male	31	85-89 years	423	Larynx cancer	162	Occupational exposure to sulfuric acid	1	Number	1999	0.57627689515203	1.13065131785689	0.1884505882250548
1	Deaths	44634	High-middle SDI	2	Female	31	85-89 years	423	Larynx cancer	162	Occupational exposure to sulfuric acid	1	Number	1999	0.1501511044868051	0.3077351340994394	0.05798849933893
1	Deaths	44634	High-middle SDI	3	Both	31	85-89 years	423	Larynx cancer	162	Occupational exposure to sulfuric acid	1	Number	1999	0.7264279996388351	1.4175925127587994	0.2641252085511599
1	Deaths	44634	High-middle SDI	1	Male	31	85-89 years	423	Larynx cancer	162	Occupational exposure to sulfuric acid	3	Rate	1999	0.037387548140000004	0.07335411315	0.012226250090000002
1	Deaths	44634	High-middle SDI	2	Female	31	85-89 years	423	Larynx cancer	162	Occupational exposure to sulfuric acid	3	Rate	1999	0.00412434496	0.00845285724	0.00159282595
1	Deaths	44634	High-middle SDI	3	Both	31	85-89 years	423	Larynx cancer	162	Occupational exposure to sulfuric acid	3	Rate	1999	0.014018387739999999	0.027356271379999998	0.0050970083599999995
1	Deaths	44634	High-middle SDI	1	Male	31	85-89 years	423	Larynx cancer	162	Occupational exposure to sulfuric acid	1	Number	2000	0.6067966571690694	1.198361898950843	0.2017978931658117
1	Deaths	44634	High-middle SDI	2	Female	31	85-89 years	423	Larynx cancer	162	Occupational exposure to sulfuric acid	1	Number	2000	0.1573931346220918	0.318260903205715	0.0604119026082765
1	Deaths	44634	High-middle SDI	3	Both	31	85-89 years	423	Larynx cancer	162	Occupational exposure to sulfuric acid	1	Number	2000	0.764189791791162	1.4899521025745126	0.2799717414299407
1	Deaths	44634	High-middle SDI	1	Male	31	85-89 years	423	Larynx cancer	162	Occupational exposure to sulfuric acid	3	Rate	2000	0.038546529510000004	0.07612548907	0.01281913529
1	Deaths	44634	High-middle SDI	2	Female	31	85-89 years	423	Larynx cancer	162	Occupational exposure to sulfuric acid	3	Rate	2000	0.00422916061	0.00855168479	0.00162327054
1	Deaths	44634	High-middle SDI	3	Both	31	85-89 years	423	Larynx cancer	162	Occupational exposure to sulfuric acid	3	Rate	2000	0.01443008569	0.0281345508	0.00528666604
1	Deaths	44634	High-middle SDI	1	Male	31	85-89 years	423	Larynx cancer	162	Occupational exposure to sulfuric acid	1	Number	2001	0.6066209276771645	1.2017134921921886	0.2066659023498353
1	Deaths	44634	High-middle SDI	2	Female	31	85-89 years	423	Larynx cancer	162	Occupational exposure to sulfuric acid	1	Number	2001	0.1614541749871501	0.3308549115255852	0.0623693264357639
1	Deaths	44634	High-middle SDI	3	Both	31	85-89 years	423	Larynx cancer	162	Occupational exposure to sulfuric acid	1	Number	2001	0.7680751026643141	1.4872497983185222	0.2873721669756894
1	Deaths	44634	High-middle SDI	1	Male	31	85-89 years	423	Larynx cancer	162	Occupational exposure to sulfuric acid	3	Rate	2001	0.038330071269999995	0.07593170907	0.013058433040000001
1	Deaths	44634	High-middle SDI	2	Female	31	85-89 years	423	Larynx cancer	162	Occupational exposure to sulfuric acid	3	Rate	2001	0.0043563109	0.008927033669999999	0.00168283153
1	Deaths	44634	High-middle SDI	3	Both	31	85-89 years	423	Larynx cancer	162	Occupational exposure to sulfuric acid	3	Rate	2001	0.01452256985	0.02812054317	0.005433560279999999
1	Deaths	44634	High-middle SDI	1	Male	31	85-89 years	423	Larynx cancer	162	Occupational exposure to sulfuric acid	1	Number	2002	0.566641426790648	1.1211218032311825	0.2025382019461531
1	Deaths	44634	High-middle SDI	2	Female	31	85-89 years	423	Larynx cancer	162	Occupational exposure to sulfuric acid	1	Number	2002	0.1573319892606196	0.3201331238267694	0.0611917665596596
1	Deaths	44634	High-middle SDI	3	Both	31	85-89 years	423	Larynx cancer	162	Occupational exposure to sulfuric acid	1	Number	2002	0.7239734160512684	1.3891278324255585	0.2763191046890647
1	Deaths	44634	High-middle SDI	1	Male	31	85-89 years	423	Larynx cancer	162	Occupational exposure to sulfuric acid	3	Rate	2002	0.03593733332	0.07110339278000001	0.012845306620000002
1	Deaths	44634	High-middle SDI	2	Female	31	85-89 years	423	Larynx cancer	162	Occupational exposure to sulfuric acid	3	Rate	2002	0.00430254777	0.00875465991	0.0016734073
1	Deaths	44634	High-middle SDI	3	Both	31	85-89 years	423	Larynx cancer	162	Occupational exposure to sulfuric acid	3	Rate	2002	0.01383353751	0.02654317348	0.00527984953
1	Deaths	44634	High-middle SDI	1	Male	31	85-89 years	423	Larynx cancer	162	Occupational exposure to sulfuric acid	1	Number	2003	0.548305462320945	1.065723437266798	0.2045100163174862
1	Deaths	44634	High-middle SDI	2	Female	31	85-89 years	423	Larynx cancer	162	Occupational exposure to sulfuric acid	1	Number	2003	0.156345828149086	0.3179565425311529	0.0612781862517101
1	Deaths	44634	High-middle SDI	3	Both	31	85-89 years	423	Larynx cancer	162	Occupational exposure to sulfuric acid	1	Number	2003	0.704651290470031	1.3558449429572768	0.2718375090143572
1	Deaths	44634	High-middle SDI	1	Male	31	85-89 years	423	Larynx cancer	162	Occupational exposure to sulfuric acid	3	Rate	2003	0.03512197767	0.06826544206	0.01309999028
1	Deaths	44634	High-middle SDI	2	Female	31	85-89 years	423	Larynx cancer	162	Occupational exposure to sulfuric acid	3	Rate	2003	0.00437491623	0.00889715611	0.0017147047300000002
1	Deaths	44634	High-middle SDI	3	Both	31	85-89 years	423	Larynx cancer	162	Occupational exposure to sulfuric acid	3	Rate	2003	0.013722962319999999	0.026404846370000002	0.00529398859
1	Deaths	44634	High-middle SDI	1	Male	31	85-89 years	423	Larynx cancer	162	Occupational exposure to sulfuric acid	1	Number	2004	0.5315310713484549	1.0319827472551832	0.2019402188700196
1	Deaths	44634	High-middle SDI	2	Female	31	85-89 years	423	Larynx cancer	162	Occupational exposure to sulfuric acid	1	Number	2004	0.1558343081740626	0.3170743563598436	0.0601144309975706
1	Deaths	44634	High-middle SDI	3	Both	31	85-89 years	423	Larynx cancer	162	Occupational exposure to sulfuric acid	1	Number	2004	0.687365379522517	1.3194549506978133	0.2652475159210057
1	Deaths	44634	High-middle SDI	1	Male	31	85-89 years	423	Larynx cancer	162	Occupational exposure to sulfuric acid	3	Rate	2004	0.03390162624	0.06582097505	0.01287996543
1	Deaths	44634	High-middle SDI	2	Female	31	85-89 years	423	Larynx cancer	162	Occupational exposure to sulfuric acid	3	Rate	2004	0.00433091455	0.008812064290000001	0.0016706877100000001
1	Deaths	44634	High-middle SDI	3	Both	31	85-89 years	423	Larynx cancer	162	Occupational exposure to sulfuric acid	3	Rate	2004	0.013305439700000001	0.025540896889999998	0.0051344378599999995
1	Deaths	44634	High-middle SDI	1	Male	31	85-89 years	423	Larynx cancer	162	Occupational exposure to sulfuric acid	1	Number	2005	0.5274512949873738	1.0144370894177337	0.2047293401380114
1	Deaths	44634	High-middle SDI	2	Female	31	85-89 years	423	Larynx cancer	162	Occupational exposure to sulfuric acid	1	Number	2005	0.1603060928965665	0.3234600707740475	0.0600722637607682
1	Deaths	44634	High-middle SDI	3	Both	31	85-89 years	423	Larynx cancer	162	Occupational exposure to sulfuric acid	1	Number	2005	0.6877573878839399	1.3002628354776713	0.2681770296605295
1	Deaths	44634	High-middle SDI	1	Male	31	85-89 years	423	Larynx cancer	162	Occupational exposure to sulfuric acid	3	Rate	2005	0.03267235854	0.06283812859	0.01268172146
1	Deaths	44634	High-middle SDI	2	Female	31	85-89 years	423	Larynx cancer	162	Occupational exposure to sulfuric acid	3	Rate	2005	0.00438173611	0.00884131505	0.00164198879
1	Deaths	44634	High-middle SDI	3	Both	31	85-89 years	423	Larynx cancer	162	Occupational exposure to sulfuric acid	3	Rate	2005	0.01304331692	0.024659481009999998	0.00508597661
1	Deaths	44634	High-middle SDI	1	Male	31	85-89 years	423	Larynx cancer	162	Occupational exposure to sulfuric acid	1	Number	2006	0.5571994838058553	1.082555123404895	0.2111820495938529
1	Deaths	44634	High-middle SDI	2	Female	31	85-89 years	423	Larynx cancer	162	Occupational exposure to sulfuric acid	1	Number	2006	0.1657063294245429	0.339644684640522	0.0620396844512235
1	Deaths	44634	High-middle SDI	3	Both	31	85-89 years	423	Larynx cancer	162	Occupational exposure to sulfuric acid	1	Number	2006	0.7229058132303975	1.377522700137937	0.2843123790279168
1	Deaths	44634	High-middle SDI	1	Male	31	85-89 years	423	Larynx cancer	162	Occupational exposure to sulfuric acid	3	Rate	2006	0.03231546306	0.06278410358	0.012247760310000001
1	Deaths	44634	High-middle SDI	2	Female	31	85-89 years	423	Larynx cancer	162	Occupational exposure to sulfuric acid	3	Rate	2006	0.00428329449	0.0087793762	0.00160364567
1	Deaths	44634	High-middle SDI	3	Both	31	85-89 years	423	Larynx cancer	162	Occupational exposure to sulfuric acid	3	Rate	2006	0.0129253837	0.02462977767	0.0050834376
1	Deaths	44634	High-middle SDI	1	Male	31	85-89 years	423	Larynx cancer	162	Occupational exposure to sulfuric acid	1	Number	2007	0.6198432572421105	1.194065044631214	0.2302182025222654
1	Deaths	44634	High-middle SDI	2	Female	31	85-89 years	423	Larynx cancer	162	Occupational exposure to sulfuric acid	1	Number	2007	0.1807631018725991	0.3679310358577832	0.069592622967643
1	Deaths	44634	High-middle SDI	3	Both	31	85-89 years	423	Larynx cancer	162	Occupational exposure to sulfuric acid	1	Number	2007	0.8006063591147095	1.5337297890276678	0.3173991617481514
1	Deaths	44634	High-middle SDI	1	Male	31	85-89 years	423	Larynx cancer	162	Occupational exposure to sulfuric acid	3	Rate	2007	0.03324245663	0.06403821449	0.01234669979
1	Deaths	44634	High-middle SDI	2	Female	31	85-89 years	423	Larynx cancer	162	Occupational exposure to sulfuric acid	3	Rate	2007	0.00436400655	0.0088826394	0.00168011425
1	Deaths	44634	High-middle SDI	3	Both	31	85-89 years	423	Larynx cancer	162	Occupational exposure to sulfuric acid	3	Rate	2007	0.01332844566	0.02553343964	0.00528404181
1	Deaths	44634	High-middle SDI	1	Male	31	85-89 years	423	Larynx cancer	162	Occupational exposure to sulfuric acid	1	Number	2008	0.6904852497260621	1.3364472777572405	0.2476281182040706
1	Deaths	44634	High-middle SDI	2	Female	31	85-89 years	423	Larynx cancer	162	Occupational exposure to sulfuric acid	1	Number	2008	0.2005025028602947	0.4154988217052298	0.0795775970897689
1	Deaths	44634	High-middle SDI	3	Both	31	85-89 years	423	Larynx cancer	162	Occupational exposure to sulfuric acid	1	Number	2008	0.890987752586357	1.6879629203267157	0.3448692892442461
1	Deaths	44634	High-middle SDI	1	Male	31	85-89 years	423	Larynx cancer	162	Occupational exposure to sulfuric acid	3	Rate	2008	0.0341989055	0.06619262928	0.01226472342
1	Deaths	44634	High-middle SDI	2	Female	31	85-89 years	423	Larynx cancer	162	Occupational exposure to sulfuric acid	3	Rate	2008	0.00447254392	0.00926839666	0.0017751115000000002
1	Deaths	44634	High-middle SDI	3	Both	31	85-89 years	423	Larynx cancer	162	Occupational exposure to sulfuric acid	3	Rate	2008	0.01370330721	0.02596070978	0.00530405699
1	Deaths	44634	High-middle SDI	1	Male	31	85-89 years	423	Larynx cancer	162	Occupational exposure to sulfuric acid	1	Number	2009	0.7555714315116485	1.4818665202774255	0.2688169402975686
1	Deaths	44634	High-middle SDI	2	Female	31	85-89 years	423	Larynx cancer	162	Occupational exposure to sulfuric acid	1	Number	2009	0.2173612076288662	0.4497030784947594	0.0853327914146071
1	Deaths	44634	High-middle SDI	3	Both	31	85-89 years	423	Larynx cancer	162	Occupational exposure to sulfuric acid	1	Number	2009	0.972932639140516	1.868299387457109	0.3628109823757956
1	Deaths	44634	High-middle SDI	1	Male	31	85-89 years	423	Larynx cancer	162	Occupational exposure to sulfuric acid	3	Rate	2009	0.03461047348	0.06787988502	0.01231370218
1	Deaths	44634	High-middle SDI	2	Female	31	85-89 years	423	Larynx cancer	162	Occupational exposure to sulfuric acid	3	Rate	2009	0.00450671737	0.00932404038	0.0017692705099999998
1	Deaths	44634	High-middle SDI	3	Both	31	85-89 years	423	Larynx cancer	162	Occupational exposure to sulfuric acid	3	Rate	2009	0.01388689442	0.026666672790000002	0.0051784857500000005
1	Deaths	44634	High-middle SDI	1	Male	31	85-89 years	423	Larynx cancer	162	Occupational exposure to sulfuric acid	1	Number	2010	0.8093184241386947	1.590010563887962	0.2836694550282226
1	Deaths	44634	High-middle SDI	2	Female	31	85-89 years	423	Larynx cancer	162	Occupational exposure to sulfuric acid	1	Number	2010	0.2374941728580639	0.4838587943276464	0.0916994778341774
1	Deaths	44634	High-middle SDI	3	Both	31	85-89 years	423	Larynx cancer	162	Occupational exposure to sulfuric acid	1	Number	2010	1.046812596996758	2.027577425199028	0.3815887772675371
1	Deaths	44634	High-middle SDI	1	Male	31	85-89 years	423	Larynx cancer	162	Occupational exposure to sulfuric acid	3	Rate	2010	0.03452103686	0.06782103514	0.0120997662
1	Deaths	44634	High-middle SDI	2	Female	31	85-89 years	423	Larynx cancer	162	Occupational exposure to sulfuric acid	3	Rate	2010	0.00460293011	0.00937778045	0.00177724902
1	Deaths	44634	High-middle SDI	3	Both	31	85-89 years	423	Larynx cancer	162	Occupational exposure to sulfuric acid	3	Rate	2010	0.013949966110000002	0.027019770729999996	0.0050851036
1	Deaths	44634	High-middle SDI	1	Male	31	85-89 years	423	Larynx cancer	162	Occupational exposure to sulfuric acid	1	Number	2011	0.8406140381681849	1.6212889078758403	0.2974911519649618
1	Deaths	44634	High-middle SDI	2	Female	31	85-89 years	423	Larynx cancer	162	Occupational exposure to sulfuric acid	1	Number	2011	0.2551958582099195	0.5055804964576416	0.0987108897909023
1	Deaths	44634	High-middle SDI	3	Both	31	85-89 years	423	Larynx cancer	162	Occupational exposure to sulfuric acid	1	Number	2011	1.0958098963781036	2.0777146433200704	0.4043202380809315
1	Deaths	44634	High-middle SDI	1	Male	31	85-89 years	423	Larynx cancer	162	Occupational exposure to sulfuric acid	3	Rate	2011	0.03361650551	0.06483601871	0.01189679507
1	Deaths	44634	High-middle SDI	2	Female	31	85-89 years	423	Larynx cancer	162	Occupational exposure to sulfuric acid	3	Rate	2011	0.0046803526400000005	0.009272466370000001	0.00181038116
1	Deaths	44634	High-middle SDI	3	Both	31	85-89 years	423	Larynx cancer	162	Occupational exposure to sulfuric acid	3	Rate	2011	0.01377841479	0.02612461729	0.00508381241
1	Deaths	44634	High-middle SDI	1	Male	31	85-89 years	423	Larynx cancer	162	Occupational exposure to sulfuric acid	1	Number	2012	0.8972624203759281	1.7209751144246292	0.3253632220074887
1	Deaths	44634	High-middle SDI	2	Female	31	85-89 years	423	Larynx cancer	162	Occupational exposure to sulfuric acid	1	Number	2012	0.2661552856519213	0.5267031198103492	0.1009294955420622
1	Deaths	44634	High-middle SDI	3	Both	31	85-89 years	423	Larynx cancer	162	Occupational exposure to sulfuric acid	1	Number	2012	1.1634177060278497	2.194984553937638	0.4371941696177754
1	Deaths	44634	High-middle SDI	1	Male	31	85-89 years	423	Larynx cancer	162	Occupational exposure to sulfuric acid	3	Rate	2012	0.03354583002	0.06434186626	0.012164311229999999
1	Deaths	44634	High-middle SDI	2	Female	31	85-89 years	423	Larynx cancer	162	Occupational exposure to sulfuric acid	3	Rate	2012	0.0046205004499999995	0.009143654599999999	0.00175215299
1	Deaths	44634	High-middle SDI	3	Both	31	85-89 years	423	Larynx cancer	162	Occupational exposure to sulfuric acid	3	Rate	2012	0.01379266086	0.026022190820000003	0.00518306613
1	Deaths	44634	High-middle SDI	1	Male	31	85-89 years	423	Larynx cancer	162	Occupational exposure to sulfuric acid	1	Number	2013	0.9422571192394552	1.79152979839139	0.3390519007426258
1	Deaths	44634	High-middle SDI	2	Female	31	85-89 years	423	Larynx cancer	162	Occupational exposure to sulfuric acid	1	Number	2013	0.2702794360367982	0.5418163358340387	0.1042547397177488
1	Deaths	44634	High-middle SDI	3	Both	31	85-89 years	423	Larynx cancer	162	Occupational exposure to sulfuric acid	1	Number	2013	1.2125365552762528	2.2906046335492545	0.441257697667242
1	Deaths	44634	High-middle SDI	1	Male	31	85-89 years	423	Larynx cancer	162	Occupational exposure to sulfuric acid	3	Rate	2013	0.032999777710000004	0.06274304954	0.01187429326
1	Deaths	44634	High-middle SDI	2	Female	31	85-89 years	423	Larynx cancer	162	Occupational exposure to sulfuric acid	3	Rate	2013	0.00448268592	0.00898622734	0.001729104
1	Deaths	44634	High-middle SDI	3	Both	31	85-89 years	423	Larynx cancer	162	Occupational exposure to sulfuric acid	3	Rate	2013	0.01364738755	0.025781300389999998	0.00496646042
1	Deaths	44634	High-middle SDI	1	Male	31	85-89 years	423	Larynx cancer	162	Occupational exposure to sulfuric acid	1	Number	2014	0.994299632637019	1.9062554537823704	0.3724182185104939
1	Deaths	44634	High-middle SDI	2	Female	31	85-89 years	423	Larynx cancer	162	Occupational exposure to sulfuric acid	1	Number	2014	0.2938072527977764	0.5827078647463558	0.1086344137816284
1	Deaths	44634	High-middle SDI	3	Both	31	85-89 years	423	Larynx cancer	162	Occupational exposure to sulfuric acid	1	Number	2014	1.288106885434796	2.4042115999261133	0.4795353643075523
1	Deaths	44634	High-middle SDI	1	Male	31	85-89 years	423	Larynx cancer	162	Occupational exposure to sulfuric acid	3	Rate	2014	0.032753989840000004	0.06279542878	0.012268115310000001
1	Deaths	44634	High-middle SDI	2	Female	31	85-89 years	423	Larynx cancer	162	Occupational exposure to sulfuric acid	3	Rate	2014	0.00465990425	0.00924198715	0.00172298662
1	Deaths	44634	High-middle SDI	3	Both	31	85-89 years	423	Larynx cancer	162	Occupational exposure to sulfuric acid	3	Rate	2014	0.013790311219999999	0.02573918871	0.00513384564
1	Deaths	44634	High-middle SDI	1	Male	31	85-89 years	423	Larynx cancer	162	Occupational exposure to sulfuric acid	1	Number	2015	1.102120155001448	2.076775704625759	0.4144850128172686
1	Deaths	44634	High-middle SDI	2	Female	31	85-89 years	423	Larynx cancer	162	Occupational exposure to sulfuric acid	1	Number	2015	0.329517624993157	0.6458552971369991	0.1263438721455048
1	Deaths	44634	High-middle SDI	3	Both	31	85-89 years	423	Larynx cancer	162	Occupational exposure to sulfuric acid	1	Number	2015	1.4316377799946067	2.667070519056262	0.5535982836045535
1	Deaths	44634	High-middle SDI	1	Male	31	85-89 years	423	Larynx cancer	162	Occupational exposure to sulfuric acid	3	Rate	2015	0.03442713231	0.06487262903	0.01294734545
1	Deaths	44634	High-middle SDI	2	Female	31	85-89 years	423	Larynx cancer	162	Occupational exposure to sulfuric acid	3	Rate	2015	0.00505263337	0.00990317293	0.0019372841300000002
1	Deaths	44634	High-middle SDI	3	Both	31	85-89 years	423	Larynx cancer	162	Occupational exposure to sulfuric acid	3	Rate	2015	0.014724218970000001	0.027430493150000002	0.0056936904399999995
1	Deaths	44634	High-middle SDI	1	Male	31	85-89 years	423	Larynx cancer	162	Occupational exposure to sulfuric acid	1	Number	2016	1.2070658061552164	2.278007946341136	0.4353082621173712
1	Deaths	44634	High-middle SDI	2	Female	31	85-89 years	423	Larynx cancer	162	Occupational exposure to sulfuric acid	1	Number	2016	0.364733915083727	0.7383962702797044	0.1398609203043634
1	Deaths	44634	High-middle SDI	3	Both	31	85-89 years	423	Larynx cancer	162	Occupational exposure to sulfuric acid	1	Number	2016	1.5717997212389418	3.010305113257489	0.5979392292374412
1	Deaths	44634	High-middle SDI	1	Male	31	85-89 years	423	Larynx cancer	162	Occupational exposure to sulfuric acid	3	Rate	2016	0.03588331711	0.06771998768	0.01294072314
1	Deaths	44634	High-middle SDI	2	Female	31	85-89 years	423	Larynx cancer	162	Occupational exposure to sulfuric acid	3	Rate	2016	0.005415021769999999	0.01096259961	0.00207644504
1	Deaths	44634	High-middle SDI	3	Both	31	85-89 years	423	Larynx cancer	162	Occupational exposure to sulfuric acid	3	Rate	2016	0.015563208460000002	0.029806600279999998	0.0059205080299999996
1	Deaths	44634	High-middle SDI	1	Male	31	85-89 years	423	Larynx cancer	162	Occupational exposure to sulfuric acid	1	Number	2017	1.261340071912523	2.3844353666781126	0.4585665077432801
1	Deaths	44634	High-middle SDI	2	Female	31	85-89 years	423	Larynx cancer	162	Occupational exposure to sulfuric acid	1	Number	2017	0.3691247004428964	0.7095924974889416	0.1443765825022119
1	Deaths	44634	High-middle SDI	3	Both	31	85-89 years	423	Larynx cancer	162	Occupational exposure to sulfuric acid	1	Number	2017	1.630464772355419	3.022643799811025	0.6019270171318847
1	Deaths	44634	High-middle SDI	1	Male	31	85-89 years	423	Larynx cancer	162	Occupational exposure to sulfuric acid	3	Rate	2017	0.03613403613	0.06830772731	0.01313671002
1	Deaths	44634	High-middle SDI	2	Female	31	85-89 years	423	Larynx cancer	162	Occupational exposure to sulfuric acid	3	Rate	2017	0.00537318526	0.01032922463	0.00210162615
1	Deaths	44634	High-middle SDI	3	Both	31	85-89 years	423	Larynx cancer	162	Occupational exposure to sulfuric acid	3	Rate	2017	0.015737345740000002	0.02917474289	0.0058098364
1	Deaths	44634	High-middle SDI	1	Male	31	85-89 years	423	Larynx cancer	162	Occupational exposure to sulfuric acid	1	Number	2018	1.3267252949352395	2.52075916514914	0.4667436047301773
1	Deaths	44634	High-middle SDI	2	Female	31	85-89 years	423	Larynx cancer	162	Occupational exposure to sulfuric acid	1	Number	2018	0.3946325265899962	0.7810136588092236	0.1495447562320926
1	Deaths	44634	High-middle SDI	3	Both	31	85-89 years	423	Larynx cancer	162	Occupational exposure to sulfuric acid	1	Number	2018	1.721357821525234	3.2118884288184257	0.6172496845381459
1	Deaths	44634	High-middle SDI	1	Male	31	85-89 years	423	Larynx cancer	162	Occupational exposure to sulfuric acid	3	Rate	2018	0.03680668924	0.06993218536	0.012948638939999998
1	Deaths	44634	High-middle SDI	2	Female	31	85-89 years	423	Larynx cancer	162	Occupational exposure to sulfuric acid	3	Rate	2018	0.0056222690900000006	0.01112698183	0.0021305412099999997
1	Deaths	44634	High-middle SDI	3	Both	31	85-89 years	423	Larynx cancer	162	Occupational exposure to sulfuric acid	3	Rate	2018	0.016203037439999998	0.030233312220000003	0.00581013408
1	Deaths	44634	High-middle SDI	1	Male	31	85-89 years	423	Larynx cancer	162	Occupational exposure to sulfuric acid	1	Number	2019	1.42351175744594	2.662893385889173	0.5177610589329973
1	Deaths	44634	High-middle SDI	2	Female	31	85-89 years	423	Larynx cancer	162	Occupational exposure to sulfuric acid	1	Number	2019	0.4297109529094318	0.8239139039136072	0.1591671854878298
1	Deaths	44634	High-middle SDI	3	Both	31	85-89 years	423	Larynx cancer	162	Occupational exposure to sulfuric acid	1	Number	2019	1.8532227103553711	3.456583260381884	0.7082001771648045
1	Deaths	44634	High-middle SDI	1	Male	31	85-89 years	423	Larynx cancer	162	Occupational exposure to sulfuric acid	3	Rate	2019	0.03827872133	0.07160612009	0.01392277316
1	Deaths	44634	High-middle SDI	2	Female	31	85-89 years	423	Larynx cancer	162	Occupational exposure to sulfuric acid	3	Rate	2019	0.00601735353	0.01153747933	0.00222885923
1	Deaths	44634	High-middle SDI	3	Both	31	85-89 years	423	Larynx cancer	162	Occupational exposure to sulfuric acid	3	Rate	2019	0.01706466265	0.03182856919	0.00652117905
1	Deaths	44634	High-middle SDI	1	Male	31	85-89 years	423	Larynx cancer	162	Occupational exposure to sulfuric acid	1	Number	2020	1.522083404556726	2.934301844174137	0.5538481456892959
1	Deaths	44634	High-middle SDI	2	Female	31	85-89 years	423	Larynx cancer	162	Occupational exposure to sulfuric acid	1	Number	2020	0.454625986612129	0.8976405510174841	0.1686382620803264
1	Deaths	44634	High-middle SDI	3	Both	31	85-89 years	423	Larynx cancer	162	Occupational exposure to sulfuric acid	1	Number	2020	1.976709391168856	3.72128168754448	0.7621969390709256
1	Deaths	44634	High-middle SDI	1	Male	31	85-89 years	423	Larynx cancer	162	Occupational exposure to sulfuric acid	3	Rate	2020	0.039804064800000004	0.07673504645	0.0144837053
1	Deaths	44634	High-middle SDI	2	Female	31	85-89 years	423	Larynx cancer	162	Occupational exposure to sulfuric acid	3	Rate	2020	0.00624332827	0.01232719817	0.00231589056
1	Deaths	44634	High-middle SDI	3	Both	31	85-89 years	423	Larynx cancer	162	Occupational exposure to sulfuric acid	3	Rate	2020	0.01779900691	0.03350776739	0.0068630971500000006
1	Deaths	44634	High-middle SDI	1	Male	31	85-89 years	423	Larynx cancer	162	Occupational exposure to sulfuric acid	1	Number	2021	1.5552112635113429	2.893145129093359	0.5468020493053324
1	Deaths	44634	High-middle SDI	2	Female	31	85-89 years	423	Larynx cancer	162	Occupational exposure to sulfuric acid	1	Number	2021	0.4703168621605103	0.9025933738627936	0.1796354351090759
1	Deaths	44634	High-middle SDI	3	Both	31	85-89 years	423	Larynx cancer	162	Occupational exposure to sulfuric acid	1	Number	2021	2.025528125671853	3.7569008384251257	0.7563072183957739
1	Deaths	44634	High-middle SDI	1	Male	31	85-89 years	423	Larynx cancer	162	Occupational exposure to sulfuric acid	3	Rate	2021	0.03957404634	0.07361923239	0.013913974360000001
1	Deaths	44634	High-middle SDI	2	Female	31	85-89 years	423	Larynx cancer	162	Occupational exposure to sulfuric acid	3	Rate	2021	0.0063152389500000005	0.0121196863	0.0024120774500000003
1	Deaths	44634	High-middle SDI	3	Both	31	85-89 years	423	Larynx cancer	162	Occupational exposure to sulfuric acid	3	Rate	2021	0.01780338235	0.03302128527	0.006647563370000001
1	Deaths	44634	High-middle SDI	1	Male	32	90-94 years	423	Larynx cancer	162	Occupational exposure to sulfuric acid	1	Number	1990	0.0073762854884195	0.014471267969346	0.002824406449965
1	Deaths	44634	High-middle SDI	2	Female	32	90-94 years	423	Larynx cancer	162	Occupational exposure to sulfuric acid	1	Number	1990	0.0028554977668573	0.0058336547445898	0.0010664106604517
1	Deaths	44634	High-middle SDI	3	Both	32	90-94 years	423	Larynx cancer	162	Occupational exposure to sulfuric acid	1	Number	1990	0.0102317832552769	0.0199058401649541	0.0038991295030277
1	Deaths	44634	High-middle SDI	1	Male	32	90-94 years	423	Larynx cancer	162	Occupational exposure to sulfuric acid	3	Rate	1990	0.00307194683	0.006026741489999999	0.0011762595799999999
1	Deaths	44634	High-middle SDI	2	Female	32	90-94 years	423	Larynx cancer	162	Occupational exposure to sulfuric acid	3	Rate	1990	0.00041378076000000004	0.0008453356699999999	0.00015453005
1	Deaths	44634	High-middle SDI	3	Both	32	90-94 years	423	Larynx cancer	162	Occupational exposure to sulfuric acid	3	Rate	1990	0.00109993531	0.00213991402	0.00041916351
1	Deaths	44634	High-middle SDI	1	Male	32	90-94 years	423	Larynx cancer	162	Occupational exposure to sulfuric acid	1	Number	1991	0.0084080644300042	0.0165472740217052	0.0032091827921675
1	Deaths	44634	High-middle SDI	2	Female	32	90-94 years	423	Larynx cancer	162	Occupational exposure to sulfuric acid	1	Number	1991	0.0033138637366076	0.0067260760442998	0.0011856519577483
1	Deaths	44634	High-middle SDI	3	Both	32	90-94 years	423	Larynx cancer	162	Occupational exposure to sulfuric acid	1	Number	1991	0.0117219281666119	0.0228092923380953	0.0044558846998897
1	Deaths	44634	High-middle SDI	1	Male	32	90-94 years	423	Larynx cancer	162	Occupational exposure to sulfuric acid	3	Rate	1991	0.00328810466	0.006471069439999999	0.00125500095
1	Deaths	44634	High-middle SDI	2	Female	32	90-94 years	423	Larynx cancer	162	Occupational exposure to sulfuric acid	3	Rate	1991	0.00044242179999999997	0.0008979737500000001	0.00015829205
1	Deaths	44634	High-middle SDI	3	Both	32	90-94 years	423	Larynx cancer	162	Occupational exposure to sulfuric acid	3	Rate	1991	0.0011666631599999999	0.00227016927	0.00044348647000000006
1	Deaths	44634	High-middle SDI	1	Male	32	90-94 years	423	Larynx cancer	162	Occupational exposure to sulfuric acid	1	Number	1992	0.0096481632939232	0.0190902247189356	0.00365290955642
1	Deaths	44634	High-middle SDI	2	Female	32	90-94 years	423	Larynx cancer	162	Occupational exposure to sulfuric acid	1	Number	1992	0.0038523718166231	0.0078690353238473	0.0013372601979304
1	Deaths	44634	High-middle SDI	3	Both	32	90-94 years	423	Larynx cancer	162	Occupational exposure to sulfuric acid	1	Number	1992	0.0135005351105464	0.026187788923354	0.005144514977446
1	Deaths	44634	High-middle SDI	1	Male	32	90-94 years	423	Larynx cancer	162	Occupational exposure to sulfuric acid	3	Rate	1992	0.00356688908	0.00705758308	0.00135046669
1	Deaths	44634	High-middle SDI	2	Female	32	90-94 years	423	Larynx cancer	162	Occupational exposure to sulfuric acid	3	Rate	1992	0.0004863256	0.00099339147	0.00016881648
1	Deaths	44634	High-middle SDI	3	Both	32	90-94 years	423	Larynx cancer	162	Occupational exposure to sulfuric acid	3	Rate	1992	0.0012704822099999999	0.00246442971	0.00048413005
1	Deaths	44634	High-middle SDI	1	Male	32	90-94 years	423	Larynx cancer	162	Occupational exposure to sulfuric acid	1	Number	1993	0.0109896528511729	0.0216799992011528	0.0041767933558226
1	Deaths	44634	High-middle SDI	2	Female	32	90-94 years	423	Larynx cancer	162	Occupational exposure to sulfuric acid	1	Number	1993	0.0043028466664695	0.0086862883407463	0.0014423987751394
1	Deaths	44634	High-middle SDI	3	Both	32	90-94 years	423	Larynx cancer	162	Occupational exposure to sulfuric acid	1	Number	1993	0.0152924995176424	0.0297349078731586	0.0058714887220864
1	Deaths	44634	High-middle SDI	1	Male	32	90-94 years	423	Larynx cancer	162	Occupational exposure to sulfuric acid	3	Rate	1993	0.0038011811100000003	0.0074988359099999995	0.00144469968
1	Deaths	44634	High-middle SDI	2	Female	32	90-94 years	423	Larynx cancer	162	Occupational exposure to sulfuric acid	3	Rate	1993	0.0005057471	0.00102096716	0.00016953637
1	Deaths	44634	High-middle SDI	3	Both	32	90-94 years	423	Larynx cancer	162	Occupational exposure to sulfuric acid	3	Rate	1993	0.00134156299	0.00260855015	0.00051508728
1	Deaths	44634	High-middle SDI	1	Male	32	90-94 years	423	Larynx cancer	162	Occupational exposure to sulfuric acid	1	Number	1994	0.0126756507464837	0.0247849851140226	0.0048590565384766
1	Deaths	44634	High-middle SDI	2	Female	32	90-94 years	423	Larynx cancer	162	Occupational exposure to sulfuric acid	1	Number	1994	0.0047561528544677	0.0095902983431212	0.0016591506370087
1	Deaths	44634	High-middle SDI	3	Both	32	90-94 years	423	Larynx cancer	162	Occupational exposure to sulfuric acid	1	Number	1994	0.0174318036009515	0.0340446499054889	0.0066723648773657
1	Deaths	44634	High-middle SDI	1	Male	32	90-94 years	423	Larynx cancer	162	Occupational exposure to sulfuric acid	3	Rate	1994	0.00410310208	0.00802288781	0.0015728742700000002
1	Deaths	44634	High-middle SDI	2	Female	32	90-94 years	423	Larynx cancer	162	Occupational exposure to sulfuric acid	3	Rate	1994	0.00052402423	0.00105664154	0.00018280219
1	Deaths	44634	High-middle SDI	3	Both	32	90-94 years	423	Larynx cancer	162	Occupational exposure to sulfuric acid	3	Rate	1994	0.00143288924	0.00279846043	0.00054846647
1	Deaths	44634	High-middle SDI	1	Male	32	90-94 years	423	Larynx cancer	162	Occupational exposure to sulfuric acid	1	Number	1995	0.0141800091472343	0.0273963308688348	0.0053154231228379
1	Deaths	44634	High-middle SDI	2	Female	32	90-94 years	423	Larynx cancer	162	Occupational exposure to sulfuric acid	1	Number	1995	0.0051913110704065	0.010314608590525	0.0017933031441292
1	Deaths	44634	High-middle SDI	3	Both	32	90-94 years	423	Larynx cancer	162	Occupational exposure to sulfuric acid	1	Number	1995	0.0193713202176409	0.0374698913823252	0.0074852545600732
1	Deaths	44634	High-middle SDI	1	Male	32	90-94 years	423	Larynx cancer	162	Occupational exposure to sulfuric acid	3	Rate	1995	0.00431640078	0.008339454710000001	0.00161801705
1	Deaths	44634	High-middle SDI	2	Female	32	90-94 years	423	Larynx cancer	162	Occupational exposure to sulfuric acid	3	Rate	1995	0.00054028329	0.0010734881	0.00018663719
1	Deaths	44634	High-middle SDI	3	Both	32	90-94 years	423	Larynx cancer	162	Occupational exposure to sulfuric acid	3	Rate	1995	0.00150239288	0.00290607441	0.00058053829
1	Deaths	44634	High-middle SDI	1	Male	32	90-94 years	423	Larynx cancer	162	Occupational exposure to sulfuric acid	1	Number	1996	0.0160541998464604	0.0309538693094217	0.0060575044535758
1	Deaths	44634	High-middle SDI	2	Female	32	90-94 years	423	Larynx cancer	162	Occupational exposure to sulfuric acid	1	Number	1996	0.0057765820490632	0.0114895192612128	0.0019920237254126
1	Deaths	44634	High-middle SDI	3	Both	32	90-94 years	423	Larynx cancer	162	Occupational exposure to sulfuric acid	1	Number	1996	0.0218307818955236	0.0422055340434847	0.0084003576086273
1	Deaths	44634	High-middle SDI	1	Male	32	90-94 years	423	Larynx cancer	162	Occupational exposure to sulfuric acid	3	Rate	1996	0.00461201911	0.00889236699	0.00174018802
1	Deaths	44634	High-middle SDI	2	Female	32	90-94 years	423	Larynx cancer	162	Occupational exposure to sulfuric acid	3	Rate	1996	0.00057197711	0.00113765234	0.00019724328000000001
1	Deaths	44634	High-middle SDI	3	Both	32	90-94 years	423	Larynx cancer	162	Occupational exposure to sulfuric acid	3	Rate	1996	0.00160753642	0.00310785631	0.00061857064
1	Deaths	44634	High-middle SDI	1	Male	32	90-94 years	423	Larynx cancer	162	Occupational exposure to sulfuric acid	1	Number	1997	0.0179425002300127	0.0343996668716856	0.0065691503588992
1	Deaths	44634	High-middle SDI	2	Female	32	90-94 years	423	Larynx cancer	162	Occupational exposure to sulfuric acid	1	Number	1997	0.006202434788267	0.012378263674678	0.0020762363958525
1	Deaths	44634	High-middle SDI	3	Both	32	90-94 years	423	Larynx cancer	162	Occupational exposure to sulfuric acid	1	Number	1997	0.0241449350182797	0.0468125553441983	0.0090784143673908
1	Deaths	44634	High-middle SDI	1	Male	32	90-94 years	423	Larynx cancer	162	Occupational exposure to sulfuric acid	3	Rate	1997	0.0048667327	0.00933058277	0.00178181961
1	Deaths	44634	High-middle SDI	2	Female	32	90-94 years	423	Larynx cancer	162	Occupational exposure to sulfuric acid	3	Rate	1997	0.00058230202	0.0011621062	0.00019492291
1	Deaths	44634	High-middle SDI	3	Both	32	90-94 years	423	Larynx cancer	162	Occupational exposure to sulfuric acid	3	Rate	1997	0.0016839419	0.0032648513399999995	0.0006331564900000001
1	Deaths	44634	High-middle SDI	1	Male	32	90-94 years	423	Larynx cancer	162	Occupational exposure to sulfuric acid	1	Number	1998	0.0198423897239632	0.0380650488290317	0.0070191266715105
1	Deaths	44634	High-middle SDI	2	Female	32	90-94 years	423	Larynx cancer	162	Occupational exposure to sulfuric acid	1	Number	1998	0.0067906810171798	0.0134882950920684	0.0023380761474421
1	Deaths	44634	High-middle SDI	3	Both	32	90-94 years	423	Larynx cancer	162	Occupational exposure to sulfuric acid	1	Number	1998	0.0266330707411431	0.0509109353132436	0.0098208530054369
1	Deaths	44634	High-middle SDI	1	Male	32	90-94 years	423	Larynx cancer	162	Occupational exposure to sulfuric acid	3	Rate	1998	0.00514436459	0.00986879565	0.0018197882
1	Deaths	44634	High-middle SDI	2	Female	32	90-94 years	423	Larynx cancer	162	Occupational exposure to sulfuric acid	3	Rate	1998	0.00061321017	0.0012180162299999999	0.00021113229000000003
1	Deaths	44634	High-middle SDI	3	Both	32	90-94 years	423	Larynx cancer	162	Occupational exposure to sulfuric acid	3	Rate	1998	0.0017837315299999998	0.0034097247500000003	0.00065774485
1	Deaths	44634	High-middle SDI	1	Male	32	90-94 years	423	Larynx cancer	162	Occupational exposure to sulfuric acid	1	Number	1999	0.0224235074737004	0.0436965730122701	0.0078746332469787
1	Deaths	44634	High-middle SDI	2	Female	32	90-94 years	423	Larynx cancer	162	Occupational exposure to sulfuric acid	1	Number	1999	0.0076650432994247	0.0154190863168617	0.0026572477472548
1	Deaths	44634	High-middle SDI	3	Both	32	90-94 years	423	Larynx cancer	162	Occupational exposure to sulfuric acid	1	Number	1999	0.0300885507731251	0.0576724909834555	0.010925804106128
1	Deaths	44634	High-middle SDI	1	Male	32	90-94 years	423	Larynx cancer	162	Occupational exposure to sulfuric acid	3	Rate	1999	0.0055818430199999994	0.01087730861	0.00196021816
1	Deaths	44634	High-middle SDI	2	Female	32	90-94 years	423	Larynx cancer	162	Occupational exposure to sulfuric acid	3	Rate	1999	0.0006654919499999999	0.00133871101	0.00023070671999999998
1	Deaths	44634	High-middle SDI	3	Both	32	90-94 years	423	Larynx cancer	162	Occupational exposure to sulfuric acid	3	Rate	1999	0.00193681299	0.00371240312	0.00070329872
1	Deaths	44634	High-middle SDI	1	Male	32	90-94 years	423	Larynx cancer	162	Occupational exposure to sulfuric acid	1	Number	2000	0.0245684862739216	0.0483869799729847	0.008440493691573
1	Deaths	44634	High-middle SDI	2	Female	32	90-94 years	423	Larynx cancer	162	Occupational exposure to sulfuric acid	1	Number	2000	0.0084469073722416	0.0170354063177947	0.0028692096280515
1	Deaths	44634	High-middle SDI	3	Both	32	90-94 years	423	Larynx cancer	162	Occupational exposure to sulfuric acid	1	Number	2000	0.0330153936461633	0.0631411624538762	0.0116326730571068
1	Deaths	44634	High-middle SDI	1	Male	32	90-94 years	423	Larynx cancer	162	Occupational exposure to sulfuric acid	3	Rate	2000	0.00591228776	0.01164409343	0.00203116411
1	Deaths	44634	High-middle SDI	2	Female	32	90-94 years	423	Larynx cancer	162	Occupational exposure to sulfuric acid	3	Rate	2000	0.00071269323	0.00143733301	0.00024208461
1	Deaths	44634	High-middle SDI	3	Both	32	90-94 years	423	Larynx cancer	162	Occupational exposure to sulfuric acid	3	Rate	2000	0.0020624837199999997	0.00394445151	0.0007266973399999999
1	Deaths	44634	High-middle SDI	1	Male	32	90-94 years	423	Larynx cancer	162	Occupational exposure to sulfuric acid	1	Number	2001	0.0261011213780761	0.0516080217144537	0.00894289340851
1	Deaths	44634	High-middle SDI	2	Female	32	90-94 years	423	Larynx cancer	162	Occupational exposure to sulfuric acid	1	Number	2001	0.0093467183743414	0.018809940912171	0.0032295052778937
1	Deaths	44634	High-middle SDI	3	Both	32	90-94 years	423	Larynx cancer	162	Occupational exposure to sulfuric acid	1	Number	2001	0.0354478397524176	0.0679201622907015	0.0123550328357673
1	Deaths	44634	High-middle SDI	1	Male	32	90-94 years	423	Larynx cancer	162	Occupational exposure to sulfuric acid	3	Rate	2001	0.006078485349999999	0.01201858723	0.00208264027
1	Deaths	44634	High-middle SDI	2	Female	32	90-94 years	423	Larynx cancer	162	Occupational exposure to sulfuric acid	3	Rate	2001	0.0007562672399999999	0.00152196114	0.00026130765
1	Deaths	44634	High-middle SDI	3	Both	32	90-94 years	423	Larynx cancer	162	Occupational exposure to sulfuric acid	3	Rate	2001	0.0021286116899999997	0.00407854618	0.00074190889
1	Deaths	44634	High-middle SDI	1	Male	32	90-94 years	423	Larynx cancer	162	Occupational exposure to sulfuric acid	1	Number	2002	0.0262504551422815	0.0515976996225308	0.0089956923317128
1	Deaths	44634	High-middle SDI	2	Female	32	90-94 years	423	Larynx cancer	162	Occupational exposure to sulfuric acid	1	Number	2002	0.009779806664641	0.0196458380236489	0.0033695797116864
1	Deaths	44634	High-middle SDI	3	Both	32	90-94 years	423	Larynx cancer	162	Occupational exposure to sulfuric acid	1	Number	2002	0.0360302618069225	0.0694175282197584	0.0125122857258354
1	Deaths	44634	High-middle SDI	1	Male	32	90-94 years	423	Larynx cancer	162	Occupational exposure to sulfuric acid	3	Rate	2002	0.00597018902	0.01173495919	0.00204590676
1	Deaths	44634	High-middle SDI	2	Female	32	90-94 years	423	Larynx cancer	162	Occupational exposure to sulfuric acid	3	Rate	2002	0.0007723327399999999	0.00155147483	0.00026610309000000003
1	Deaths	44634	High-middle SDI	3	Both	32	90-94 years	423	Larynx cancer	162	Occupational exposure to sulfuric acid	3	Rate	2002	0.00211202173	0.0040691163600000005	0.00073344511
1	Deaths	44634	High-middle SDI	1	Male	32	90-94 years	423	Larynx cancer	162	Occupational exposure to sulfuric acid	1	Number	2003	0.0275224167884037	0.0545433248374158	0.0095293536841967
1	Deaths	44634	High-middle SDI	2	Female	32	90-94 years	423	Larynx cancer	162	Occupational exposure to sulfuric acid	1	Number	2003	0.0105460928391724	0.0208645238937174	0.0036748370950991
1	Deaths	44634	High-middle SDI	3	Both	32	90-94 years	423	Larynx cancer	162	Occupational exposure to sulfuric acid	1	Number	2003	0.0380685096275761	0.0733845389488061	0.0131549552591203
1	Deaths	44634	High-middle SDI	1	Male	32	90-94 years	423	Larynx cancer	162	Occupational exposure to sulfuric acid	3	Rate	2003	0.00607175421	0.012032869949999999	0.00210228243
1	Deaths	44634	High-middle SDI	2	Female	32	90-94 years	423	Larynx cancer	162	Occupational exposure to sulfuric acid	3	Rate	2003	0.00080159108	0.00158587796	0.00027931829
1	Deaths	44634	High-middle SDI	3	Both	32	90-94 years	423	Larynx cancer	162	Occupational exposure to sulfuric acid	3	Rate	2003	0.00215206291	0.0041485244999999995	0.00074366692
1	Deaths	44634	High-middle SDI	1	Male	32	90-94 years	423	Larynx cancer	162	Occupational exposure to sulfuric acid	1	Number	2004	0.0271286969161177	0.0537509320059663	0.0093546186046858
1	Deaths	44634	High-middle SDI	2	Female	32	90-94 years	423	Larynx cancer	162	Occupational exposure to sulfuric acid	1	Number	2004	0.0110144914192841	0.0218024248350944	0.0039279658102327
1	Deaths	44634	High-middle SDI	3	Both	32	90-94 years	423	Larynx cancer	162	Occupational exposure to sulfuric acid	1	Number	2004	0.0381431883354017	0.073656723242179	0.0134073744285221
1	Deaths	44634	High-middle SDI	1	Male	32	90-94 years	423	Larynx cancer	162	Occupational exposure to sulfuric acid	3	Rate	2004	0.00582357044	0.01153842146	0.0020081053099999997
1	Deaths	44634	High-middle SDI	2	Female	32	90-94 years	423	Larynx cancer	162	Occupational exposure to sulfuric acid	3	Rate	2004	0.0008113870500000001	0.0016060846200000002	0.00028935522
1	Deaths	44634	High-middle SDI	3	Both	32	90-94 years	423	Larynx cancer	162	Occupational exposure to sulfuric acid	3	Rate	2004	0.00209194947	0.00403967654	0.00073532264
1	Deaths	44634	High-middle SDI	1	Male	32	90-94 years	423	Larynx cancer	162	Occupational exposure to sulfuric acid	1	Number	2005	0.0268928369341382	0.0532672635786358	0.0092732599885361
1	Deaths	44634	High-middle SDI	2	Female	32	90-94 years	423	Larynx cancer	162	Occupational exposure to sulfuric acid	1	Number	2005	0.0118543495104083	0.0234657257035342	0.0042159237036393
1	Deaths	44634	High-middle SDI	3	Both	32	90-94 years	423	Larynx cancer	162	Occupational exposure to sulfuric acid	1	Number	2005	0.0387471864445466	0.0742521476510496	0.0136589783551989
1	Deaths	44634	High-middle SDI	1	Male	32	90-94 years	423	Larynx cancer	162	Occupational exposure to sulfuric acid	3	Rate	2005	0.00559101505	0.01107425271	0.00192790877
1	Deaths	44634	High-middle SDI	2	Female	32	90-94 years	423	Larynx cancer	162	Occupational exposure to sulfuric acid	3	Rate	2005	0.0008400973500000001	0.0016629755900000002	0.00029877526000000003
1	Deaths	44634	High-middle SDI	3	Both	32	90-94 years	423	Larynx cancer	162	Occupational exposure to sulfuric acid	3	Rate	2005	0.0020478732799999997	0.00392438789	0.00072190679
1	Deaths	44634	High-middle SDI	1	Male	32	90-94 years	423	Larynx cancer	162	Occupational exposure to sulfuric acid	1	Number	2006	0.0269359293835531	0.0537411622529645	0.0093024042961186
1	Deaths	44634	High-middle SDI	2	Female	32	90-94 years	423	Larynx cancer	162	Occupational exposure to sulfuric acid	1	Number	2006	0.0118520996422773	0.0241672563066936	0.0043085951845985
1	Deaths	44634	High-middle SDI	3	Both	32	90-94 years	423	Larynx cancer	162	Occupational exposure to sulfuric acid	1	Number	2006	0.0387880290258304	0.0750922710082091	0.0138373447520574
1	Deaths	44634	High-middle SDI	1	Male	32	90-94 years	423	Larynx cancer	162	Occupational exposure to sulfuric acid	3	Rate	2006	0.0054646580799999995	0.01090280095	0.0018872361200000002
1	Deaths	44634	High-middle SDI	2	Female	32	90-94 years	423	Larynx cancer	162	Occupational exposure to sulfuric acid	3	Rate	2006	0.0008253574300000001	0.0016829612600000002	0.00030004228
1	Deaths	44634	High-middle SDI	3	Both	32	90-94 years	423	Larynx cancer	162	Occupational exposure to sulfuric acid	3	Rate	2006	0.0020108807	0.0038929948800000003	0.00071736694
1	Deaths	44634	High-middle SDI	1	Male	32	90-94 years	423	Larynx cancer	162	Occupational exposure to sulfuric acid	1	Number	2007	0.0269198483405745	0.0530411777491278	0.0095517045970599
1	Deaths	44634	High-middle SDI	2	Female	32	90-94 years	423	Larynx cancer	162	Occupational exposure to sulfuric acid	1	Number	2007	0.0122939202940531	0.0244996710140467	0.0045249358825821
1	Deaths	44634	High-middle SDI	3	Both	32	90-94 years	423	Larynx cancer	162	Occupational exposure to sulfuric acid	1	Number	2007	0.0392137686346277	0.0749095986891607	0.0148943883150065
1	Deaths	44634	High-middle SDI	1	Male	32	90-94 years	423	Larynx cancer	162	Occupational exposure to sulfuric acid	3	Rate	2007	0.005372756120000001	0.01058614108	0.0019063621300000001
1	Deaths	44634	High-middle SDI	2	Female	32	90-94 years	423	Larynx cancer	162	Occupational exposure to sulfuric acid	3	Rate	2007	0.0008512389900000001	0.00169637307	0.00031330949
1	Deaths	44634	High-middle SDI	3	Both	32	90-94 years	423	Larynx cancer	162	Occupational exposure to sulfuric acid	3	Rate	2007	0.0020158398500000002	0.00385083504	0.00076566733
1	Deaths	44634	High-middle SDI	1	Male	32	90-94 years	423	Larynx cancer	162	Occupational exposure to sulfuric acid	1	Number	2008	0.0261825224047167	0.0510888958758881	0.0094362589921865
1	Deaths	44634	High-middle SDI	2	Female	32	90-94 years	423	Larynx cancer	162	Occupational exposure to sulfuric acid	1	Number	2008	0.0125206007259587	0.0250625804753244	0.0046980461383476
1	Deaths	44634	High-middle SDI	3	Both	32	90-94 years	423	Larynx cancer	162	Occupational exposure to sulfuric acid	1	Number	2008	0.0387031231306754	0.073665855448894	0.0147720145092856
1	Deaths	44634	High-middle SDI	1	Male	32	90-94 years	423	Larynx cancer	162	Occupational exposure to sulfuric acid	3	Rate	2008	0.00515702982	0.010062703479999999	0.0018586088899999998
1	Deaths	44634	High-middle SDI	2	Female	32	90-94 years	423	Larynx cancer	162	Occupational exposure to sulfuric acid	3	Rate	2008	0.00086957265	0.0017406301	0.00032628566
1	Deaths	44634	High-middle SDI	3	Both	32	90-94 years	423	Larynx cancer	162	Occupational exposure to sulfuric acid	3	Rate	2008	0.0019872598700000003	0.00378246474	0.00075848741
1	Deaths	44634	High-middle SDI	1	Male	32	90-94 years	423	Larynx cancer	162	Occupational exposure to sulfuric acid	1	Number	2009	0.0249585204977743	0.0480644436039478	0.0094701889865911
1	Deaths	44634	High-middle SDI	2	Female	32	90-94 years	423	Larynx cancer	162	Occupational exposure to sulfuric acid	1	Number	2009	0.0128263280520639	0.0257986124948325	0.0049485300966071
1	Deaths	44634	High-middle SDI	3	Both	32	90-94 years	423	Larynx cancer	162	Occupational exposure to sulfuric acid	1	Number	2009	0.0377848485498382	0.072448307357787	0.014003469227439
1	Deaths	44634	High-middle SDI	1	Male	32	90-94 years	423	Larynx cancer	162	Occupational exposure to sulfuric acid	3	Rate	2009	0.00473610107	0.00912065531	0.00179705252
1	Deaths	44634	High-middle SDI	2	Female	32	90-94 years	423	Larynx cancer	162	Occupational exposure to sulfuric acid	3	Rate	2009	0.00086694711	0.00174375959	0.00033447717
1	Deaths	44634	High-middle SDI	3	Both	32	90-94 years	423	Larynx cancer	162	Occupational exposure to sulfuric acid	3	Rate	2009	0.00188315351	0.00361074053	0.00069791684
1	Deaths	44634	High-middle SDI	1	Male	32	90-94 years	423	Larynx cancer	162	Occupational exposure to sulfuric acid	1	Number	2010	0.0261739362523245	0.050318056930288	0.0100830910928188
1	Deaths	44634	High-middle SDI	2	Female	32	90-94 years	423	Larynx cancer	162	Occupational exposure to sulfuric acid	1	Number	2010	0.0139946889911949	0.0275235277678025	0.005311016650239
1	Deaths	44634	High-middle SDI	3	Both	32	90-94 years	423	Larynx cancer	162	Occupational exposure to sulfuric acid	1	Number	2010	0.0401686252435194	0.0775195478092414	0.0151891129514138
1	Deaths	44634	High-middle SDI	1	Male	32	90-94 years	423	Larynx cancer	162	Occupational exposure to sulfuric acid	3	Rate	2010	0.0046509268	0.00894116946	0.0017916953
1	Deaths	44634	High-middle SDI	2	Female	32	90-94 years	423	Larynx cancer	162	Occupational exposure to sulfuric acid	3	Rate	2010	0.0009077418	0.00178526701	0.0003444901
1	Deaths	44634	High-middle SDI	3	Both	32	90-94 years	423	Larynx cancer	162	Occupational exposure to sulfuric acid	3	Rate	2010	0.00190872709	0.00368356299	0.00072175414
1	Deaths	44634	High-middle SDI	1	Male	32	90-94 years	423	Larynx cancer	162	Occupational exposure to sulfuric acid	1	Number	2011	0.0300691375468648	0.0575677779707481	0.0114563069932547
1	Deaths	44634	High-middle SDI	2	Female	32	90-94 years	423	Larynx cancer	162	Occupational exposure to sulfuric acid	1	Number	2011	0.0159965563782614	0.0314839423965214	0.0062209158443437
1	Deaths	44634	High-middle SDI	3	Both	32	90-94 years	423	Larynx cancer	162	Occupational exposure to sulfuric acid	1	Number	2011	0.0460656939251263	0.0873071818021286	0.0173791728364771
1	Deaths	44634	High-middle SDI	1	Male	32	90-94 years	423	Larynx cancer	162	Occupational exposure to sulfuric acid	3	Rate	2011	0.00482975263	0.00924662792	0.0018401302200000001
1	Deaths	44634	High-middle SDI	2	Female	32	90-94 years	423	Larynx cancer	162	Occupational exposure to sulfuric acid	3	Rate	2011	0.00095758149	0.00188468317	0.00037239476999999997
1	Deaths	44634	High-middle SDI	3	Both	32	90-94 years	423	Larynx cancer	162	Occupational exposure to sulfuric acid	3	Rate	2011	0.00200888486	0.0038073902899999996	0.0007578906199999999
1	Deaths	44634	High-middle SDI	1	Male	32	90-94 years	423	Larynx cancer	162	Occupational exposure to sulfuric acid	1	Number	2012	0.0349417063569579	0.0675047528655349	0.0131627240656521
1	Deaths	44634	High-middle SDI	2	Female	32	90-94 years	423	Larynx cancer	162	Occupational exposure to sulfuric acid	1	Number	2012	0.018185585875869	0.0358490226202579	0.007134873778707
1	Deaths	44634	High-middle SDI	3	Both	32	90-94 years	423	Larynx cancer	162	Occupational exposure to sulfuric acid	1	Number	2012	0.0531272922328269	0.1011604927728825	0.0202934570567264
1	Deaths	44634	High-middle SDI	1	Male	32	90-94 years	423	Larynx cancer	162	Occupational exposure to sulfuric acid	3	Rate	2012	0.00506945112	0.00979379889	0.00190968883
1	Deaths	44634	High-middle SDI	2	Female	32	90-94 years	423	Larynx cancer	162	Occupational exposure to sulfuric acid	3	Rate	2012	0.00100150495	0.00197425445	0.00039292721
1	Deaths	44634	High-middle SDI	3	Both	32	90-94 years	423	Larynx cancer	162	Occupational exposure to sulfuric acid	3	Rate	2012	0.00212077718	0.00403820438	0.0008100902299999999
1	Deaths	44634	High-middle SDI	1	Male	32	90-94 years	423	Larynx cancer	162	Occupational exposure to sulfuric acid	1	Number	2013	0.0401011061992318	0.0782620071509859	0.0149325755459845
1	Deaths	44634	High-middle SDI	2	Female	32	90-94 years	423	Larynx cancer	162	Occupational exposure to sulfuric acid	1	Number	2013	0.0199579275637895	0.0396029458650473	0.0078251786395116
1	Deaths	44634	High-middle SDI	3	Both	32	90-94 years	423	Larynx cancer	162	Occupational exposure to sulfuric acid	1	Number	2013	0.0600590337630213	0.1153701742205273	0.0223193026785174
1	Deaths	44634	High-middle SDI	1	Male	32	90-94 years	423	Larynx cancer	162	Occupational exposure to sulfuric acid	3	Rate	2013	0.005287550439999999	0.010319274199999999	0.00196894185
1	Deaths	44634	High-middle SDI	2	Female	32	90-94 years	423	Larynx cancer	162	Occupational exposure to sulfuric acid	3	Rate	2013	0.00100414303	0.00199254265	0.00039370814000000003
1	Deaths	44634	High-middle SDI	3	Both	32	90-94 years	423	Larynx cancer	162	Occupational exposure to sulfuric acid	3	Rate	2013	0.00218717454	0.00420144469	0.0008128038
1	Deaths	44634	High-middle SDI	1	Male	32	90-94 years	423	Larynx cancer	162	Occupational exposure to sulfuric acid	1	Number	2014	0.0449579225681778	0.0867650696052748	0.0165070111417366
1	Deaths	44634	High-middle SDI	2	Female	32	90-94 years	423	Larynx cancer	162	Occupational exposure to sulfuric acid	1	Number	2014	0.0235140585573093	0.0456174861258333	0.0089978113128897
1	Deaths	44634	High-middle SDI	3	Both	32	90-94 years	423	Larynx cancer	162	Occupational exposure to sulfuric acid	1	Number	2014	0.0684719811254871	0.1314546630029777	0.0259691855314058
1	Deaths	44634	High-middle SDI	1	Male	32	90-94 years	423	Larynx cancer	162	Occupational exposure to sulfuric acid	3	Rate	2014	0.00542204464	0.01046409741	0.0019907893000000003
1	Deaths	44634	High-middle SDI	2	Female	32	90-94 years	423	Larynx cancer	162	Occupational exposure to sulfuric acid	3	Rate	2014	0.00108907421	0.0021128138	0.00041674151
1	Deaths	44634	High-middle SDI	3	Both	32	90-94 years	423	Larynx cancer	162	Occupational exposure to sulfuric acid	3	Rate	2014	0.00229136926	0.00439904278	0.0008690415
1	Deaths	44634	High-middle SDI	1	Male	32	90-94 years	423	Larynx cancer	162	Occupational exposure to sulfuric acid	1	Number	2015	0.0519344984033108	0.1016635913524677	0.0190371059434826
1	Deaths	44634	High-middle SDI	2	Female	32	90-94 years	423	Larynx cancer	162	Occupational exposure to sulfuric acid	1	Number	2015	0.0273845726592182	0.0535238874548006	0.0109484770227834
1	Deaths	44634	High-middle SDI	3	Both	32	90-94 years	423	Larynx cancer	162	Occupational exposure to sulfuric acid	1	Number	2015	0.0793190710625289	0.1523983834512753	0.0311886273045046
1	Deaths	44634	High-middle SDI	1	Male	32	90-94 years	423	Larynx cancer	162	Occupational exposure to sulfuric acid	3	Rate	2015	0.00579639469	0.01134664471	0.00212472602
1	Deaths	44634	High-middle SDI	2	Female	32	90-94 years	423	Larynx cancer	162	Occupational exposure to sulfuric acid	3	Rate	2015	0.00117923343	0.0023048435999999998	0.00047146290000000006
1	Deaths	44634	High-middle SDI	3	Both	32	90-94 years	423	Larynx cancer	162	Occupational exposure to sulfuric acid	3	Rate	2015	0.00246469191	0.004735494979999999	0.0009691283099999999
1	Deaths	44634	High-middle SDI	1	Male	32	90-94 years	423	Larynx cancer	162	Occupational exposure to sulfuric acid	1	Number	2016	0.0576072807553967	0.1143329111623369	0.0200560846525377
1	Deaths	44634	High-middle SDI	2	Female	32	90-94 years	423	Larynx cancer	162	Occupational exposure to sulfuric acid	1	Number	2016	0.031396406494901	0.0621076819159135	0.0122090874539387
1	Deaths	44634	High-middle SDI	3	Both	32	90-94 years	423	Larynx cancer	162	Occupational exposure to sulfuric acid	1	Number	2016	0.0890036872502977	0.1726180913408287	0.0337224669982351
1	Deaths	44634	High-middle SDI	1	Male	32	90-94 years	423	Larynx cancer	162	Occupational exposure to sulfuric acid	3	Rate	2016	0.005996714290000001	0.0119016519	0.00208776752
1	Deaths	44634	High-middle SDI	2	Female	32	90-94 years	423	Larynx cancer	162	Occupational exposure to sulfuric acid	3	Rate	2016	0.00127370729	0.00251961979	0.00049530521
1	Deaths	44634	High-middle SDI	3	Both	32	90-94 years	423	Larynx cancer	162	Occupational exposure to sulfuric acid	3	Rate	2016	0.00259818516	0.0050390470000000005	0.0009844222900000001
1	Deaths	44634	High-middle SDI	1	Male	32	90-94 years	423	Larynx cancer	162	Occupational exposure to sulfuric acid	1	Number	2017	0.0622958258421755	0.1209115714588862	0.021845970228553
1	Deaths	44634	High-middle SDI	2	Female	32	90-94 years	423	Larynx cancer	162	Occupational exposure to sulfuric acid	1	Number	2017	0.0329089836651906	0.0624895331559111	0.0126960437879468
1	Deaths	44634	High-middle SDI	3	Both	32	90-94 years	423	Larynx cancer	162	Occupational exposure to sulfuric acid	1	Number	2017	0.0952048095073662	0.1822182277858143	0.0366219123925063
1	Deaths	44634	High-middle SDI	1	Male	32	90-94 years	423	Larynx cancer	162	Occupational exposure to sulfuric acid	3	Rate	2017	0.006041345300000001	0.01172580256	0.00211858576
1	Deaths	44634	High-middle SDI	2	Female	32	90-94 years	423	Larynx cancer	162	Occupational exposure to sulfuric acid	3	Rate	2017	0.00125935178	0.00239133198	0.00048584865
1	Deaths	44634	High-middle SDI	3	Both	32	90-94 years	423	Larynx cancer	162	Occupational exposure to sulfuric acid	3	Rate	2017	0.00261241154	0.00500005202	0.0010049020299999999
1	Deaths	44634	High-middle SDI	1	Male	32	90-94 years	423	Larynx cancer	162	Occupational exposure to sulfuric acid	1	Number	2018	0.0687329703940535	0.1317309784405207	0.0242701604808417
1	Deaths	44634	High-middle SDI	2	Female	32	90-94 years	423	Larynx cancer	162	Occupational exposure to sulfuric acid	1	Number	2018	0.0366892741875791	0.0717504264880745	0.014222363838487
1	Deaths	44634	High-middle SDI	3	Both	32	90-94 years	423	Larynx cancer	162	Occupational exposure to sulfuric acid	1	Number	2018	0.1054222445816327	0.2028882323504914	0.0399668261421032
1	Deaths	44634	High-middle SDI	1	Male	32	90-94 years	423	Larynx cancer	162	Occupational exposure to sulfuric acid	3	Rate	2018	0.0062424175899999995	0.01196397845	0.0022042474799999997
1	Deaths	44634	High-middle SDI	2	Female	32	90-94 years	423	Larynx cancer	162	Occupational exposure to sulfuric acid	3	Rate	2018	0.0013356353	0.00261200049	0.00051775053
1	Deaths	44634	High-middle SDI	3	Both	32	90-94 years	423	Larynx cancer	162	Occupational exposure to sulfuric acid	3	Rate	2018	0.00273965168	0.00527254082	0.00103863452
1	Deaths	44634	High-middle SDI	1	Male	32	90-94 years	423	Larynx cancer	162	Occupational exposure to sulfuric acid	1	Number	2019	0.0759828227460443	0.1465050743259085	0.026748635710954
1	Deaths	44634	High-middle SDI	2	Female	32	90-94 years	423	Larynx cancer	162	Occupational exposure to sulfuric acid	1	Number	2019	0.0412458734720899	0.0806584495260285	0.0162569905083108
1	Deaths	44634	High-middle SDI	3	Both	32	90-94 years	423	Larynx cancer	162	Occupational exposure to sulfuric acid	1	Number	2019	0.1172286962181342	0.2219253897157018	0.0444662080896536
1	Deaths	44634	High-middle SDI	1	Male	32	90-94 years	423	Larynx cancer	162	Occupational exposure to sulfuric acid	3	Rate	2019	0.0064782842	0.01249100091	0.0022805847099999998
1	Deaths	44634	High-middle SDI	2	Female	32	90-94 years	423	Larynx cancer	162	Occupational exposure to sulfuric acid	3	Rate	2019	0.00142581136	0.00278824823	0.00056198111
1	Deaths	44634	High-middle SDI	3	Both	32	90-94 years	423	Larynx cancer	162	Occupational exposure to sulfuric acid	3	Rate	2019	0.00288336877	0.00545849915	0.00109369532
1	Deaths	44634	High-middle SDI	1	Male	32	90-94 years	423	Larynx cancer	162	Occupational exposure to sulfuric acid	1	Number	2020	0.0843330822192464	0.1614732355539552	0.0300021788717383
1	Deaths	44634	High-middle SDI	2	Female	32	90-94 years	423	Larynx cancer	162	Occupational exposure to sulfuric acid	1	Number	2020	0.0450921246175719	0.0883155419824228	0.0173281124767867
1	Deaths	44634	High-middle SDI	3	Both	32	90-94 years	423	Larynx cancer	162	Occupational exposure to sulfuric acid	1	Number	2020	0.1294252068368184	0.2475334376854077	0.0496434603926633
1	Deaths	44634	High-middle SDI	1	Male	32	90-94 years	423	Larynx cancer	162	Occupational exposure to sulfuric acid	3	Rate	2020	0.00686533609	0.01314511461	0.0024423990699999998
1	Deaths	44634	High-middle SDI	2	Female	32	90-94 years	423	Larynx cancer	162	Occupational exposure to sulfuric acid	3	Rate	2020	0.0015024862700000001	0.00294270651	0.0005773791099999999
1	Deaths	44634	High-middle SDI	3	Both	32	90-94 years	423	Larynx cancer	162	Occupational exposure to sulfuric acid	3	Rate	2020	0.00306001811	0.00585246739	0.00117372722
1	Deaths	44634	High-middle SDI	1	Male	32	90-94 years	423	Larynx cancer	162	Occupational exposure to sulfuric acid	1	Number	2021	0.0908019960364643	0.174263905308046	0.0307012232689451
1	Deaths	44634	High-middle SDI	2	Female	32	90-94 years	423	Larynx cancer	162	Occupational exposure to sulfuric acid	1	Number	2021	0.0482628922970947	0.0958679376111313	0.0182696258705669
1	Deaths	44634	High-middle SDI	3	Both	32	90-94 years	423	Larynx cancer	162	Occupational exposure to sulfuric acid	1	Number	2021	0.139064888333559	0.2703915143386587	0.0512745124128218
1	Deaths	44634	High-middle SDI	1	Male	32	90-94 years	423	Larynx cancer	162	Occupational exposure to sulfuric acid	3	Rate	2021	0.00712735861	0.013678568759999999	0.0024098438100000003
1	Deaths	44634	High-middle SDI	2	Female	32	90-94 years	423	Larynx cancer	162	Occupational exposure to sulfuric acid	3	Rate	2021	0.0015579800499999998	0.0030947240700000002	0.00058976392
1	Deaths	44634	High-middle SDI	3	Both	32	90-94 years	423	Larynx cancer	162	Occupational exposure to sulfuric acid	3	Rate	2021	0.0031809682800000003	0.00618493166	0.00117285247
1	Deaths	44634	High-middle SDI	1	Male	235	95+ years	423	Larynx cancer	162	Occupational exposure to sulfuric acid	1	Number	1990	0.0001687863959874	0.0003385618196895	6.06189921255e-05
1	Deaths	44634	High-middle SDI	2	Female	235	95+ years	423	Larynx cancer	162	Occupational exposure to sulfuric acid	1	Number	1990	7.71480666317e-05	0.0001529930610426	2.80811068896e-05
1	Deaths	44634	High-middle SDI	3	Both	235	95+ years	423	Larynx cancer	162	Occupational exposure to sulfuric acid	1	Number	1990	0.000245934462619	0.0004786942383734	9.05125069141e-05
1	Deaths	44634	High-middle SDI	1	Male	235	95+ years	423	Larynx cancer	162	Occupational exposure to sulfuric acid	3	Rate	1990	0.00038355612	0.00076935973	0.00013775272000000001
1	Deaths	44634	High-middle SDI	2	Female	235	95+ years	423	Larynx cancer	162	Occupational exposure to sulfuric acid	3	Rate	1990	5.336441e-05	0.00010582747	1.94241e-05
1	Deaths	44634	High-middle SDI	3	Both	235	95+ years	423	Larynx cancer	162	Occupational exposure to sulfuric acid	3	Rate	1990	0.00013041799	0.00025384949	4.7998390000000004e-05
1	Deaths	44634	High-middle SDI	1	Male	235	95+ years	423	Larynx cancer	162	Occupational exposure to sulfuric acid	1	Number	1991	0.0001820480222485	0.0003663204725614	6.45590334701e-05
1	Deaths	44634	High-middle SDI	2	Female	235	95+ years	423	Larynx cancer	162	Occupational exposure to sulfuric acid	1	Number	1991	8.3680100554e-05	0.0001674397562264	3.05826830445e-05
1	Deaths	44634	High-middle SDI	3	Both	235	95+ years	423	Larynx cancer	162	Occupational exposure to sulfuric acid	1	Number	1991	0.0002657281228025	0.0005134000848216	9.76616520099e-05
1	Deaths	44634	High-middle SDI	1	Male	235	95+ years	423	Larynx cancer	162	Occupational exposure to sulfuric acid	3	Rate	1991	0.00040261581999999997	0.0008101511600000001	0.0001427782
1	Deaths	44634	High-middle SDI	2	Female	235	95+ years	423	Larynx cancer	162	Occupational exposure to sulfuric acid	3	Rate	1991	5.6136149999999996e-05	0.00011232567000000001	2.0516160000000002e-05
1	Deaths	44634	High-middle SDI	3	Both	235	95+ years	423	Larynx cancer	162	Occupational exposure to sulfuric acid	3	Rate	1991	0.00013677399	0.00026425422	5.026782e-05
1	Deaths	44634	High-middle SDI	1	Male	235	95+ years	423	Larynx cancer	162	Occupational exposure to sulfuric acid	1	Number	1992	0.000201027395806	0.000403773623525	7.14453808467e-05
1	Deaths	44634	High-middle SDI	2	Female	235	95+ years	423	Larynx cancer	162	Occupational exposure to sulfuric acid	1	Number	1992	9.42692863525e-05	0.0001902519317433	3.43796277283e-05
1	Deaths	44634	High-middle SDI	3	Both	235	95+ years	423	Larynx cancer	162	Occupational exposure to sulfuric acid	1	Number	1992	0.0002952966821584	0.0005684539315914	0.0001073205378956
1	Deaths	44634	High-middle SDI	1	Male	235	95+ years	423	Larynx cancer	162	Occupational exposure to sulfuric acid	3	Rate	1992	0.00042992084000000004	0.0008635176	0.00015279439
1	Deaths	44634	High-middle SDI	2	Female	235	95+ years	423	Larynx cancer	162	Occupational exposure to sulfuric acid	3	Rate	1992	6.09765e-05	0.00012306125	2.2237879999999998e-05
1	Deaths	44634	High-middle SDI	3	Both	235	95+ years	423	Larynx cancer	162	Occupational exposure to sulfuric acid	3	Rate	1992	0.00014665218	0.00028230932	5.329823e-05
1	Deaths	44634	High-middle SDI	1	Male	235	95+ years	423	Larynx cancer	162	Occupational exposure to sulfuric acid	1	Number	1993	0.0002237308411704	0.0004524058766719	7.98254314201e-05
1	Deaths	44634	High-middle SDI	2	Female	235	95+ years	423	Larynx cancer	162	Occupational exposure to sulfuric acid	1	Number	1993	0.0001008496178639	0.0002021808675301	3.63864122496e-05
1	Deaths	44634	High-middle SDI	3	Both	235	95+ years	423	Larynx cancer	162	Occupational exposure to sulfuric acid	1	Number	1993	0.0003245804590343	0.0006217931332225	0.0001199522082522
1	Deaths	44634	High-middle SDI	1	Male	235	95+ years	423	Larynx cancer	162	Occupational exposure to sulfuric acid	3	Rate	1993	0.00046192836	0.00093406481	0.00016481246
1	Deaths	44634	High-middle SDI	2	Female	235	95+ years	423	Larynx cancer	162	Occupational exposure to sulfuric acid	3	Rate	1993	6.346975e-05	0.00012724262	2.289981e-05
1	Deaths	44634	High-middle SDI	3	Both	235	95+ years	423	Larynx cancer	162	Occupational exposure to sulfuric acid	3	Rate	1993	0.00015655403	0.00029990782	5.7856230000000006e-05
1	Deaths	44634	High-middle SDI	1	Male	235	95+ years	423	Larynx cancer	162	Occupational exposure to sulfuric acid	1	Number	1994	0.0002551473804184	0.0005116035551816	9.20768085642e-05
1	Deaths	44634	High-middle SDI	2	Female	235	95+ years	423	Larynx cancer	162	Occupational exposure to sulfuric acid	1	Number	1994	0.0001094090774377	0.000222685430808	3.90812748441e-05
1	Deaths	44634	High-middle SDI	3	Both	235	95+ years	423	Larynx cancer	162	Occupational exposure to sulfuric acid	1	Number	1994	0.0003645564578562	0.0007025217777245	0.0001353322942948
1	Deaths	44634	High-middle SDI	1	Male	235	95+ years	423	Larynx cancer	162	Occupational exposure to sulfuric acid	3	Rate	1994	0.00050304154	0.00100866347	0.0001815361
1	Deaths	44634	High-middle SDI	2	Female	235	95+ years	423	Larynx cancer	162	Occupational exposure to sulfuric acid	3	Rate	1994	6.563133e-05	0.00013358253	2.3443720000000002e-05
1	Deaths	44634	High-middle SDI	3	Both	235	95+ years	423	Larynx cancer	162	Occupational exposure to sulfuric acid	3	Rate	1994	0.00016767118	0.00032311225	6.224365e-05
1	Deaths	44634	High-middle SDI	1	Male	235	95+ years	423	Larynx cancer	162	Occupational exposure to sulfuric acid	1	Number	1995	0.0002960311306265	0.0005854707913975	0.0001074377138049
1	Deaths	44634	High-middle SDI	2	Female	235	95+ years	423	Larynx cancer	162	Occupational exposure to sulfuric acid	1	Number	1995	0.0001195301079495	0.0002481015083161	4.31438278996e-05
1	Deaths	44634	High-middle SDI	3	Both	235	95+ years	423	Larynx cancer	162	Occupational exposure to sulfuric acid	1	Number	1995	0.0004155612385761	0.0008083770092827	0.0001533474587776
1	Deaths	44634	High-middle SDI	1	Male	235	95+ years	423	Larynx cancer	162	Occupational exposure to sulfuric acid	3	Rate	1995	0.00054779522	0.00108339316	0.00019880972
1	Deaths	44634	High-middle SDI	2	Female	235	95+ years	423	Larynx cancer	162	Occupational exposure to sulfuric acid	3	Rate	1995	6.856306999999999e-05	0.00014231228	2.4747519999999998e-05
1	Deaths	44634	High-middle SDI	3	Both	235	95+ years	423	Larynx cancer	162	Occupational exposure to sulfuric acid	3	Rate	1995	0.00018196326	0.00035396688	6.714679e-05
1	Deaths	44634	High-middle SDI	1	Male	235	95+ years	423	Larynx cancer	162	Occupational exposure to sulfuric acid	1	Number	1996	0.000348320887999	0.0006857957144651	0.0001253127420073
1	Deaths	44634	High-middle SDI	2	Female	235	95+ years	423	Larynx cancer	162	Occupational exposure to sulfuric acid	1	Number	1996	0.0001392607029576	0.0002913532067855	4.92978135152e-05
1	Deaths	44634	High-middle SDI	3	Both	235	95+ years	423	Larynx cancer	162	Occupational exposure to sulfuric acid	1	Number	1996	0.0004875815909567	0.000944796378222	0.0001790617549326
1	Deaths	44634	High-middle SDI	1	Male	235	95+ years	423	Larynx cancer	162	Occupational exposure to sulfuric acid	3	Rate	1996	0.00059620549	0.00117384626	0.00021449229000000003
1	Deaths	44634	High-middle SDI	2	Female	235	95+ years	423	Larynx cancer	162	Occupational exposure to sulfuric acid	3	Rate	1996	7.374224e-05	0.00015427925	2.61045e-05
1	Deaths	44634	High-middle SDI	3	Both	235	95+ years	423	Larynx cancer	162	Occupational exposure to sulfuric acid	3	Rate	1996	0.00019718518000000002	0.00038208956999999995	7.241520999999999e-05
1	Deaths	44634	High-middle SDI	1	Male	235	95+ years	423	Larynx cancer	162	Occupational exposure to sulfuric acid	1	Number	1997	0.0004079096281693	0.0008249415883579	0.0001426732819823
1	Deaths	44634	High-middle SDI	2	Female	235	95+ years	423	Larynx cancer	162	Occupational exposure to sulfuric acid	1	Number	1997	0.0001486983928802	0.000311016729229	5.20949295187e-05
1	Deaths	44634	High-middle SDI	3	Both	235	95+ years	423	Larynx cancer	162	Occupational exposure to sulfuric acid	1	Number	1997	0.0005566080210496	0.0010944408603347	0.0001979786787988
1	Deaths	44634	High-middle SDI	1	Male	235	95+ years	423	Larynx cancer	162	Occupational exposure to sulfuric acid	3	Rate	1997	0.00064668002	0.00130782214	0.00022618726000000003
1	Deaths	44634	High-middle SDI	2	Female	235	95+ years	423	Larynx cancer	162	Occupational exposure to sulfuric acid	3	Rate	1997	7.432278000000001e-05	0.00015545311	2.6038209999999998e-05
1	Deaths	44634	High-middle SDI	3	Both	235	95+ years	423	Larynx cancer	162	Occupational exposure to sulfuric acid	3	Rate	1997	0.00021151852	0.00041590222	7.523456e-05
1	Deaths	44634	High-middle SDI	1	Male	235	95+ years	423	Larynx cancer	162	Occupational exposure to sulfuric acid	1	Number	1998	0.0004798263562969	0.0009657660211376	0.0001668262381264
1	Deaths	44634	High-middle SDI	2	Female	235	95+ years	423	Larynx cancer	162	Occupational exposure to sulfuric acid	1	Number	1998	0.0001766005136487	0.0003591513645462	6.19409199431e-05
1	Deaths	44634	High-middle SDI	3	Both	235	95+ years	423	Larynx cancer	162	Occupational exposure to sulfuric acid	1	Number	1998	0.0006564268699456	0.0013055415443199	0.0002323199603239
1	Deaths	44634	High-middle SDI	1	Male	235	95+ years	423	Larynx cancer	162	Occupational exposure to sulfuric acid	3	Rate	1998	0.00069830748	0.00140551185	0.00024278785
1	Deaths	44634	High-middle SDI	2	Female	235	95+ years	423	Larynx cancer	162	Occupational exposure to sulfuric acid	3	Rate	1998	8.202260000000001e-05	0.00016680885999999999	2.8768629999999996e-05
1	Deaths	44634	High-middle SDI	3	Both	235	95+ years	423	Larynx cancer	162	Occupational exposure to sulfuric acid	3	Rate	1998	0.00023112003	0.00045966553	8.179707000000001e-05
1	Deaths	44634	High-middle SDI	1	Male	235	95+ years	423	Larynx cancer	162	Occupational exposure to sulfuric acid	1	Number	1999	0.0005789898178843	0.0011698736779693	0.00020355345674
1	Deaths	44634	High-middle SDI	2	Female	235	95+ years	423	Larynx cancer	162	Occupational exposure to sulfuric acid	1	Number	1999	0.0002152941853399	0.0004332795432026	7.67106120116e-05
1	Deaths	44634	High-middle SDI	3	Both	235	95+ years	423	Larynx cancer	162	Occupational exposure to sulfuric acid	1	Number	1999	0.0007942840032243	0.0015611533478795	0.0002826540097651
1	Deaths	44634	High-middle SDI	1	Male	235	95+ years	423	Larynx cancer	162	Occupational exposure to sulfuric acid	3	Rate	1999	0.00077481584	0.0015655485300000002	0.00027239934
1	Deaths	44634	High-middle SDI	2	Female	235	95+ years	423	Larynx cancer	162	Occupational exposure to sulfuric acid	3	Rate	1999	9.311027e-05	0.00018738442	3.317575e-05
1	Deaths	44634	High-middle SDI	3	Both	235	95+ years	423	Larynx cancer	162	Occupational exposure to sulfuric acid	3	Rate	1999	0.00025961144	0.00051026241	9.238536e-05
1	Deaths	44634	High-middle SDI	1	Male	235	95+ years	423	Larynx cancer	162	Occupational exposure to sulfuric acid	1	Number	2000	0.0006717611724704	0.001343693228697	0.0002372625452727
1	Deaths	44634	High-middle SDI	2	Female	235	95+ years	423	Larynx cancer	162	Occupational exposure to sulfuric acid	1	Number	2000	0.0002473843339163	0.0004968087887315	8.66171154445e-05
1	Deaths	44634	High-middle SDI	3	Both	235	95+ years	423	Larynx cancer	162	Occupational exposure to sulfuric acid	1	Number	2000	0.0009191455063868	0.0017866241847052	0.0003283484340652
1	Deaths	44634	High-middle SDI	1	Male	235	95+ years	423	Larynx cancer	162	Occupational exposure to sulfuric acid	3	Rate	2000	0.00083235098	0.0016649136900000001	0.00029398203
1	Deaths	44634	High-middle SDI	2	Female	235	95+ years	423	Larynx cancer	162	Occupational exposure to sulfuric acid	3	Rate	2000	0.00010023528	0.00020129719000000002	3.509556e-05
1	Deaths	44634	High-middle SDI	3	Both	235	95+ years	423	Larynx cancer	162	Occupational exposure to sulfuric acid	3	Rate	2000	0.00028064644	0.00054551724	0.00010025596
1	Deaths	44634	High-middle SDI	1	Male	235	95+ years	423	Larynx cancer	162	Occupational exposure to sulfuric acid	1	Number	2001	0.0007478812896843	0.0014904629459928	0.0002667198160212
1	Deaths	44634	High-middle SDI	2	Female	235	95+ years	423	Larynx cancer	162	Occupational exposure to sulfuric acid	1	Number	2001	0.0002826604614974	0.000565612988609	9.92680141132e-05
1	Deaths	44634	High-middle SDI	3	Both	235	95+ years	423	Larynx cancer	162	Occupational exposure to sulfuric acid	1	Number	2001	0.0010305417511818	0.0019930096591357	0.0003742686019709
1	Deaths	44634	High-middle SDI	1	Male	235	95+ years	423	Larynx cancer	162	Occupational exposure to sulfuric acid	3	Rate	2001	0.00086425001	0.00172237577	0.00030822084
1	Deaths	44634	High-middle SDI	2	Female	235	95+ years	423	Larynx cancer	162	Occupational exposure to sulfuric acid	3	Rate	2001	0.00010711705000000001	0.00021434478000000002	3.761862e-05
1	Deaths	44634	High-middle SDI	3	Both	235	95+ years	423	Larynx cancer	162	Occupational exposure to sulfuric acid	3	Rate	2001	0.00029409155	0.0005687564799999999	0.00010680715
1	Deaths	44634	High-middle SDI	1	Male	235	95+ years	423	Larynx cancer	162	Occupational exposure to sulfuric acid	1	Number	2002	0.0008152620213638	0.0016305277214627	0.0002932672514257
1	Deaths	44634	High-middle SDI	2	Female	235	95+ years	423	Larynx cancer	162	Occupational exposure to sulfuric acid	1	Number	2002	0.0003085117729363	0.0006104468814668	0.0001101340231287
1	Deaths	44634	High-middle SDI	3	Both	235	95+ years	423	Larynx cancer	162	Occupational exposure to sulfuric acid	1	Number	2002	0.0011237737943001	0.0021734432371128	0.0004106713540323
1	Deaths	44634	High-middle SDI	1	Male	235	95+ years	423	Larynx cancer	162	Occupational exposure to sulfuric acid	3	Rate	2002	0.0008917609900000001	0.0017835260099999999	0.00032078557
1	Deaths	44634	High-middle SDI	2	Female	235	95+ years	423	Larynx cancer	162	Occupational exposure to sulfuric acid	3	Rate	2002	0.00011007481999999999	0.00021780313000000002	3.929504e-05
1	Deaths	44634	High-middle SDI	3	Both	235	95+ years	423	Larynx cancer	162	Occupational exposure to sulfuric acid	3	Rate	2002	0.00030233664	0.0005847364699999999	0.00011048575000000001
1	Deaths	44634	High-middle SDI	1	Male	235	95+ years	423	Larynx cancer	162	Occupational exposure to sulfuric acid	1	Number	2003	0.0008860140338622	0.0017655544028046	0.0003178399680213
1	Deaths	44634	High-middle SDI	2	Female	235	95+ years	423	Larynx cancer	162	Occupational exposure to sulfuric acid	1	Number	2003	0.0003353737252963	0.0006687320942825	0.0001212237968165
1	Deaths	44634	High-middle SDI	3	Both	235	95+ years	423	Larynx cancer	162	Occupational exposure to sulfuric acid	1	Number	2003	0.0012213877591585	0.0023581895253403	0.0004464335604458
1	Deaths	44634	High-middle SDI	1	Male	235	95+ years	423	Larynx cancer	162	Occupational exposure to sulfuric acid	3	Rate	2003	0.00093422907	0.0018616321999999999	0.00033513616
1	Deaths	44634	High-middle SDI	2	Female	235	95+ years	423	Larynx cancer	162	Occupational exposure to sulfuric acid	3	Rate	2003	0.00011472769000000001	0.00022876595999999998	4.146934e-05
1	Deaths	44634	High-middle SDI	3	Both	235	95+ years	423	Larynx cancer	162	Occupational exposure to sulfuric acid	3	Rate	2003	0.00031547318	0.00060909859	0.00011530967000000001
1	Deaths	44634	High-middle SDI	1	Male	235	95+ years	423	Larynx cancer	162	Occupational exposure to sulfuric acid	1	Number	2004	0.0008865431074631	0.001763468573357	0.000318587787988
1	Deaths	44634	High-middle SDI	2	Female	235	95+ years	423	Larynx cancer	162	Occupational exposure to sulfuric acid	1	Number	2004	0.000340758951028	0.0006748115837211	0.0001230795843894
1	Deaths	44634	High-middle SDI	3	Both	235	95+ years	423	Larynx cancer	162	Occupational exposure to sulfuric acid	1	Number	2004	0.0012273020584911	0.00236876080438	0.0004452233599848
1	Deaths	44634	High-middle SDI	1	Male	235	95+ years	423	Larynx cancer	162	Occupational exposure to sulfuric acid	3	Rate	2004	0.00090156957	0.0017933584800000001	0.00032398769
1	Deaths	44634	High-middle SDI	2	Female	235	95+ years	423	Larynx cancer	162	Occupational exposure to sulfuric acid	3	Rate	2004	0.00011109749	0.00022000852	4.012758e-05
1	Deaths	44634	High-middle SDI	3	Both	235	95+ years	423	Larynx cancer	162	Occupational exposure to sulfuric acid	3	Rate	2004	0.00030299717	0.00058480129	0.00010991705
1	Deaths	44634	High-middle SDI	1	Male	235	95+ years	423	Larynx cancer	162	Occupational exposure to sulfuric acid	1	Number	2005	0.0008754468212507	0.0017503421894516	0.0003046930018818
1	Deaths	44634	High-middle SDI	2	Female	235	95+ years	423	Larynx cancer	162	Occupational exposure to sulfuric acid	1	Number	2005	0.0003697547259701	0.000733808998611	0.0001319097024797
1	Deaths	44634	High-middle SDI	3	Both	235	95+ years	423	Larynx cancer	162	Occupational exposure to sulfuric acid	1	Number	2005	0.0012452015472209	0.0023916645337901	0.0004397141647898
1	Deaths	44634	High-middle SDI	1	Male	235	95+ years	423	Larynx cancer	162	Occupational exposure to sulfuric acid	3	Rate	2005	0.0008533757999999999	0.0017062140500000002	0.00029701134
1	Deaths	44634	High-middle SDI	2	Female	235	95+ years	423	Larynx cancer	162	Occupational exposure to sulfuric acid	3	Rate	2005	0.00011422426	0.00022668754	4.074941e-05
1	Deaths	44634	High-middle SDI	3	Both	235	95+ years	423	Larynx cancer	162	Occupational exposure to sulfuric acid	3	Rate	2005	0.00029209802	0.00056103407	0.00010314767
1	Deaths	44634	High-middle SDI	1	Male	235	95+ years	423	Larynx cancer	162	Occupational exposure to sulfuric acid	1	Number	2006	0.0009218527344326	0.001833084290955	0.0003133179576176
1	Deaths	44634	High-middle SDI	2	Female	235	95+ years	423	Larynx cancer	162	Occupational exposure to sulfuric acid	1	Number	2006	0.0003991170641929	0.0007961262058774	0.0001427754819003
1	Deaths	44634	High-middle SDI	3	Both	235	95+ years	423	Larynx cancer	162	Occupational exposure to sulfuric acid	1	Number	2006	0.0013209697986256	0.0025519468098437	0.0004577246238413
1	Deaths	44634	High-middle SDI	1	Male	235	95+ years	423	Larynx cancer	162	Occupational exposure to sulfuric acid	3	Rate	2006	0.0008527731699999999	0.00169572107	0.0002898393
1	Deaths	44634	High-middle SDI	2	Female	235	95+ years	423	Larynx cancer	162	Occupational exposure to sulfuric acid	3	Rate	2006	0.00011424742	0.00022789145000000002	4.0869539999999995e-05
1	Deaths	44634	High-middle SDI	3	Both	235	95+ years	423	Larynx cancer	162	Occupational exposure to sulfuric acid	3	Rate	2006	0.00028877125000000003	0.00055786958	0.00010006112000000001
1	Deaths	44634	High-middle SDI	1	Male	235	95+ years	423	Larynx cancer	162	Occupational exposure to sulfuric acid	1	Number	2007	0.0009572119080114	0.0018977954397722	0.0003266673026861
1	Deaths	44634	High-middle SDI	2	Female	235	95+ years	423	Larynx cancer	162	Occupational exposure to sulfuric acid	1	Number	2007	0.0004550448043747	0.0009026762003247	0.0001615742913766
1	Deaths	44634	High-middle SDI	3	Both	235	95+ years	423	Larynx cancer	162	Occupational exposure to sulfuric acid	1	Number	2007	0.0014122567123862	0.0027575747676964	0.0004873971202098
1	Deaths	44634	High-middle SDI	1	Male	235	95+ years	423	Larynx cancer	162	Occupational exposure to sulfuric acid	3	Rate	2007	0.0008416146899999999	0.00166860912	0.00028721749
1	Deaths	44634	High-middle SDI	2	Female	235	95+ years	423	Larynx cancer	162	Occupational exposure to sulfuric acid	3	Rate	2007	0.00012225199	0.00024251229000000002	4.3408420000000004e-05
1	Deaths	44634	High-middle SDI	3	Both	235	95+ years	423	Larynx cancer	162	Occupational exposure to sulfuric acid	3	Rate	2007	0.00029061536	0.00056745603	0.00010029699
1	Deaths	44634	High-middle SDI	1	Male	235	95+ years	423	Larynx cancer	162	Occupational exposure to sulfuric acid	1	Number	2008	0.0010523801188793	0.0021107455056982	0.0003507185783631
1	Deaths	44634	High-middle SDI	2	Female	235	95+ years	423	Larynx cancer	162	Occupational exposure to sulfuric acid	1	Number	2008	0.0005208888720592	0.0010293013065892	0.0001831445759954
1	Deaths	44634	High-middle SDI	3	Both	235	95+ years	423	Larynx cancer	162	Occupational exposure to sulfuric acid	1	Number	2008	0.0015732689909386	0.0031036558233439	0.0005343388406467
1	Deaths	44634	High-middle SDI	1	Male	235	95+ years	423	Larynx cancer	162	Occupational exposure to sulfuric acid	3	Rate	2008	0.00086638327	0.00173769397	0.00028873285
1	Deaths	44634	High-middle SDI	2	Female	235	95+ years	423	Larynx cancer	162	Occupational exposure to sulfuric acid	3	Rate	2008	0.00013020573	0.00025729274000000003	4.5780349999999996e-05
1	Deaths	44634	High-middle SDI	3	Both	235	95+ years	423	Larynx cancer	162	Occupational exposure to sulfuric acid	3	Rate	2008	0.00030167059	0.0005951186299999999	0.0001024582
1	Deaths	44634	High-middle SDI	1	Male	235	95+ years	423	Larynx cancer	162	Occupational exposure to sulfuric acid	1	Number	2009	0.001113380484345	0.0022159195778727	0.0003680266042796
1	Deaths	44634	High-middle SDI	2	Female	235	95+ years	423	Larynx cancer	162	Occupational exposure to sulfuric acid	1	Number	2009	0.0006055352721701	0.0012003855690224	0.0002133393110456
1	Deaths	44634	High-middle SDI	3	Both	235	95+ years	423	Larynx cancer	162	Occupational exposure to sulfuric acid	1	Number	2009	0.0017189157565152	0.0034167880545793	0.0005847744578299
1	Deaths	44634	High-middle SDI	1	Male	235	95+ years	423	Larynx cancer	162	Occupational exposure to sulfuric acid	3	Rate	2009	0.00085831407	0.00170827042	0.00028371470000000004
1	Deaths	44634	High-middle SDI	2	Female	235	95+ years	423	Larynx cancer	162	Occupational exposure to sulfuric acid	3	Rate	2009	0.00014225174	0.00028199337	5.011745999999999e-05
1	Deaths	44634	High-middle SDI	3	Both	235	95+ years	423	Larynx cancer	162	Occupational exposure to sulfuric acid	3	Rate	2009	0.00030949384	0.00061519876	0.00010528968
1	Deaths	44634	High-middle SDI	1	Male	235	95+ years	423	Larynx cancer	162	Occupational exposure to sulfuric acid	1	Number	2010	0.0011919401060182	0.0023789099199374	0.0003994114840654
1	Deaths	44634	High-middle SDI	2	Female	235	95+ years	423	Larynx cancer	162	Occupational exposure to sulfuric acid	1	Number	2010	0.0006958204127112	0.0013746247052544	0.0002500022334698
1	Deaths	44634	High-middle SDI	3	Both	235	95+ years	423	Larynx cancer	162	Occupational exposure to sulfuric acid	1	Number	2010	0.0018877605187295	0.0037715526989787	0.0006475508557451
1	Deaths	44634	High-middle SDI	1	Male	235	95+ years	423	Larynx cancer	162	Occupational exposure to sulfuric acid	3	Rate	2010	0.00086254989	0.00172150301	0.00028903493
1	Deaths	44634	High-middle SDI	2	Female	235	95+ years	423	Larynx cancer	162	Occupational exposure to sulfuric acid	3	Rate	2010	0.00015359579	0.00030343544	5.518564e-05
1	Deaths	44634	High-middle SDI	3	Both	235	95+ years	423	Larynx cancer	162	Occupational exposure to sulfuric acid	3	Rate	2010	0.0003193054	0.00063793958	0.00010953004
1	Deaths	44634	High-middle SDI	1	Male	235	95+ years	423	Larynx cancer	162	Occupational exposure to sulfuric acid	1	Number	2011	0.0012387052636726	0.002455621981397	0.000434758841325
1	Deaths	44634	High-middle SDI	2	Female	235	95+ years	423	Larynx cancer	162	Occupational exposure to sulfuric acid	1	Number	2011	0.0007591154090471	0.0015089973967504	0.000273454485447
1	Deaths	44634	High-middle SDI	3	Both	235	95+ years	423	Larynx cancer	162	Occupational exposure to sulfuric acid	1	Number	2011	0.0019978206727198	0.0039624772650708	0.0007045322167865
1	Deaths	44634	High-middle SDI	1	Male	235	95+ years	423	Larynx cancer	162	Occupational exposure to sulfuric acid	3	Rate	2011	0.00085370181	0.00169238721	0.00029963093
1	Deaths	44634	High-middle SDI	2	Female	235	95+ years	423	Larynx cancer	162	Occupational exposure to sulfuric acid	3	Rate	2011	0.00016128604999999998	0.00032061031	5.809972e-05
1	Deaths	44634	High-middle SDI	3	Both	235	95+ years	423	Larynx cancer	162	Occupational exposure to sulfuric acid	3	Rate	2011	0.00032444681	0.00064350777	0.00011441629
1	Deaths	44634	High-middle SDI	1	Male	235	95+ years	423	Larynx cancer	162	Occupational exposure to sulfuric acid	1	Number	2012	0.0012342815119607	0.0024339216094411	0.0004502563792035
1	Deaths	44634	High-middle SDI	2	Female	235	95+ years	423	Larynx cancer	162	Occupational exposure to sulfuric acid	1	Number	2012	0.0007857883409675	0.0015747097780613	0.0002873036185853
1	Deaths	44634	High-middle SDI	3	Both	235	95+ years	423	Larynx cancer	162	Occupational exposure to sulfuric acid	1	Number	2012	0.0020200698529283	0.003917678282422	0.0007482021108307
1	Deaths	44634	High-middle SDI	1	Male	235	95+ years	423	Larynx cancer	162	Occupational exposure to sulfuric acid	3	Rate	2012	0.00082147491	0.00161989426	0.00029966770999999997
1	Deaths	44634	High-middle SDI	2	Female	235	95+ years	423	Larynx cancer	162	Occupational exposure to sulfuric acid	3	Rate	2012	0.00016397682	0.00032860744	5.995397e-05
1	Deaths	44634	High-middle SDI	3	Both	235	95+ years	423	Larynx cancer	162	Occupational exposure to sulfuric acid	3	Rate	2012	0.00032092167	0.0006223883	0.00011886434
1	Deaths	44634	High-middle SDI	1	Male	235	95+ years	423	Larynx cancer	162	Occupational exposure to sulfuric acid	1	Number	2013	0.0012183613278629	0.0023805775811033	0.0004552994131435
1	Deaths	44634	High-middle SDI	2	Female	235	95+ years	423	Larynx cancer	162	Occupational exposure to sulfuric acid	1	Number	2013	0.0007853737484197	0.0015505131812481	0.000305034814015
1	Deaths	44634	High-middle SDI	3	Both	235	95+ years	423	Larynx cancer	162	Occupational exposure to sulfuric acid	1	Number	2013	0.0020037350762827	0.0038729855174729	0.0007636859058321
1	Deaths	44634	High-middle SDI	1	Male	235	95+ years	423	Larynx cancer	162	Occupational exposure to sulfuric acid	3	Rate	2013	0.0007829377599999999	0.00152979583	0.00029258242
1	Deaths	44634	High-middle SDI	2	Female	235	95+ years	423	Larynx cancer	162	Occupational exposure to sulfuric acid	3	Rate	2013	0.00016125811	0.00031836158000000004	6.263176e-05
1	Deaths	44634	High-middle SDI	3	Both	235	95+ years	423	Larynx cancer	162	Occupational exposure to sulfuric acid	3	Rate	2013	0.00031179596000000003	0.00060266512	0.00011883516000000001
1	Deaths	44634	High-middle SDI	1	Male	235	95+ years	423	Larynx cancer	162	Occupational exposure to sulfuric acid	1	Number	2014	0.0012740478334295	0.0024787330467119	0.0004778495581175
1	Deaths	44634	High-middle SDI	2	Female	235	95+ years	423	Larynx cancer	162	Occupational exposure to sulfuric acid	1	Number	2014	0.0008519322434752	0.0016972082547533	0.0003301716856449
1	Deaths	44634	High-middle SDI	3	Both	235	95+ years	423	Larynx cancer	162	Occupational exposure to sulfuric acid	1	Number	2014	0.0021259800769048	0.0041635354880974	0.0008245703969102
1	Deaths	44634	High-middle SDI	1	Male	235	95+ years	423	Larynx cancer	162	Occupational exposure to sulfuric acid	3	Rate	2014	0.00077474928	0.0015073191	0.00029058061
1	Deaths	44634	High-middle SDI	2	Female	235	95+ years	423	Larynx cancer	162	Occupational exposure to sulfuric acid	3	Rate	2014	0.00016776201	0.00033421328	6.501722e-05
1	Deaths	44634	High-middle SDI	3	Both	235	95+ years	423	Larynx cancer	162	Occupational exposure to sulfuric acid	3	Rate	2014	0.00031623979	0.0006193264	0.00012265494000000002
1	Deaths	44634	High-middle SDI	1	Male	235	95+ years	423	Larynx cancer	162	Occupational exposure to sulfuric acid	1	Number	2015	0.0014106657312649	0.0027521907255898	0.000525180255163
1	Deaths	44634	High-middle SDI	2	Female	235	95+ years	423	Larynx cancer	162	Occupational exposure to sulfuric acid	1	Number	2015	0.0009418924167649	0.0018635669907097	0.0003689304815961
1	Deaths	44634	High-middle SDI	3	Both	235	95+ years	423	Larynx cancer	162	Occupational exposure to sulfuric acid	1	Number	2015	0.0023525581480298	0.0045661573786647	0.0009078399857037
1	Deaths	44634	High-middle SDI	1	Male	235	95+ years	423	Larynx cancer	162	Occupational exposure to sulfuric acid	3	Rate	2015	0.0008004318500000001	0.00156163226	0.00029799477
1	Deaths	44634	High-middle SDI	2	Female	235	95+ years	423	Larynx cancer	162	Occupational exposure to sulfuric acid	3	Rate	2015	0.00017625171999999999	0.00034872018	6.903615999999999e-05
1	Deaths	44634	High-middle SDI	3	Both	235	95+ years	423	Larynx cancer	162	Occupational exposure to sulfuric acid	3	Rate	2015	0.00033104784999999997	0.0006425416500000001	0.00012774964999999998
1	Deaths	44634	High-middle SDI	1	Male	235	95+ years	423	Larynx cancer	162	Occupational exposure to sulfuric acid	1	Number	2016	0.0016147977512226	0.0031638660497615	0.0005824212033088
1	Deaths	44634	High-middle SDI	2	Female	235	95+ years	423	Larynx cancer	162	Occupational exposure to sulfuric acid	1	Number	2016	0.0011316625860739	0.0022537236962409	0.0004290228820777
1	Deaths	44634	High-middle SDI	3	Both	235	95+ years	423	Larynx cancer	162	Occupational exposure to sulfuric acid	1	Number	2016	0.0027464603372966	0.0053177491265595	0.001028498057019
1	Deaths	44634	High-middle SDI	1	Male	235	95+ years	423	Larynx cancer	162	Occupational exposure to sulfuric acid	3	Rate	2016	0.0008358144000000001	0.00163760744	0.00030145944000000005
1	Deaths	44634	High-middle SDI	2	Female	235	95+ years	423	Larynx cancer	162	Occupational exposure to sulfuric acid	3	Rate	2016	0.00019533453999999998	0.00038901178	7.405298e-05
1	Deaths	44634	High-middle SDI	3	Both	235	95+ years	423	Larynx cancer	162	Occupational exposure to sulfuric acid	3	Rate	2016	0.00035550750000000003	0.00068834043	0.00013313091
1	Deaths	44634	High-middle SDI	1	Male	235	95+ years	423	Larynx cancer	162	Occupational exposure to sulfuric acid	1	Number	2017	0.0019424488766021	0.0038271751019775	0.0006822992101615
1	Deaths	44634	High-middle SDI	2	Female	235	95+ years	423	Larynx cancer	162	Occupational exposure to sulfuric acid	1	Number	2017	0.0013304256736331	0.0026287526580589	0.0005048782728813
1	Deaths	44634	High-middle SDI	3	Both	235	95+ years	423	Larynx cancer	162	Occupational exposure to sulfuric acid	1	Number	2017	0.0032728745502352	0.0064123903461527	0.0012103457876669
1	Deaths	44634	High-middle SDI	1	Male	235	95+ years	423	Larynx cancer	162	Occupational exposure to sulfuric acid	3	Rate	2017	0.0009236476800000001	0.00181984784	0.00032443792
1	Deaths	44634	High-middle SDI	2	Female	235	95+ years	423	Larynx cancer	162	Occupational exposure to sulfuric acid	3	Rate	2017	0.00021336969	0.00042159147999999995	8.097087e-05
1	Deaths	44634	High-middle SDI	3	Both	235	95+ years	423	Larynx cancer	162	Occupational exposure to sulfuric acid	3	Rate	2017	0.00039250974	0.00076902601	0.00014515450999999998
1	Deaths	44634	High-middle SDI	1	Male	235	95+ years	423	Larynx cancer	162	Occupational exposure to sulfuric acid	1	Number	2018	0.0022810427682613	0.0045290446106283	0.0007990591934687
1	Deaths	44634	High-middle SDI	2	Female	235	95+ years	423	Larynx cancer	162	Occupational exposure to sulfuric acid	1	Number	2018	0.0015522969124461	0.0030546027187594	0.000580894624389
1	Deaths	44634	High-middle SDI	3	Both	235	95+ years	423	Larynx cancer	162	Occupational exposure to sulfuric acid	1	Number	2018	0.0038333396807075	0.0075315570373213	0.0014137468501654
1	Deaths	44634	High-middle SDI	1	Male	235	95+ years	423	Larynx cancer	162	Occupational exposure to sulfuric acid	3	Rate	2018	0.00100671258	0.00199884292	0.00035265579
1	Deaths	44634	High-middle SDI	2	Female	235	95+ years	423	Larynx cancer	162	Occupational exposure to sulfuric acid	3	Rate	2018	0.00023072037	0.00045401049	8.63393e-05
1	Deaths	44634	High-middle SDI	3	Both	235	95+ years	423	Larynx cancer	162	Occupational exposure to sulfuric acid	3	Rate	2018	0.00042621657000000004	0.00083740933	0.00015718991
1	Deaths	44634	High-middle SDI	1	Male	235	95+ years	423	Larynx cancer	162	Occupational exposure to sulfuric acid	1	Number	2019	0.0024759230524893	0.0049447812453772	0.0008509001371673
[truncated: 18,161 more rows]
