# Supplementary material for: Global, regional and national mortality burden of laryngeal cancer attributable to occupational exposure to sulfuric acid and asbestos: 1990–2021 and projections to 2040
Source: Front Public Health. 2025 Jul 18;13:1602789. doi: 10.3389/fpubh.2025.1602789 (PMC12315700; doi:10.3389/fpubh.2025.1602789)
Supplement: Supplementary file 2 [file Data_Sheet_2.zip › original data/The earliest original data/1 Occupational exposure to sulfuric acid/2 21regions/IHME-GBD_2021_DATA-28161288-1.csv]

measure_id	measure_name	location_id	location_name	sex_id	sex_name	age_id	age_name	cause_id	cause_name	rei_id	rei_name	metric_id	metric_name	year	val	upper	lower
1	Deaths	32	Central Asia	1	Male	16	55-59 years	423	Larynx cancer	162	Occupational exposure to sulfuric acid	1	Number	1990	9.891834852349946	18.11017320528115	4.048771587246833
1	Deaths	32	Central Asia	2	Female	16	55-59 years	423	Larynx cancer	162	Occupational exposure to sulfuric acid	1	Number	1990	0.9046456790282412	1.6541427752654525	0.3706306096041327
1	Deaths	32	Central Asia	3	Both	16	55-59 years	423	Larynx cancer	162	Occupational exposure to sulfuric acid	1	Number	1990	10.796480531378188	19.803787850612856	4.407292001176671
1	Deaths	32	Central Asia	1	Male	16	55-59 years	423	Larynx cancer	162	Occupational exposure to sulfuric acid	3	Rate	1990	0.9041830629	1.6553968119000002	0.37008611135999997
1	Deaths	32	Central Asia	2	Female	16	55-59 years	423	Larynx cancer	162	Occupational exposure to sulfuric acid	3	Rate	1990	0.07410557938	0.13550190045	0.030360832639999998
1	Deaths	32	Central Asia	3	Both	16	55-59 years	423	Larynx cancer	162	Occupational exposure to sulfuric acid	3	Rate	1990	0.46641891647	0.85554373431	0.19039948748
1	Deaths	32	Central Asia	1	Male	16	55-59 years	423	Larynx cancer	162	Occupational exposure to sulfuric acid	1	Number	1991	9.786061341131544	18.0323006108702	3.9365988174172193
1	Deaths	32	Central Asia	2	Female	16	55-59 years	423	Larynx cancer	162	Occupational exposure to sulfuric acid	1	Number	1991	0.9287361623354788	1.71307226442386	0.3786449352644121
1	Deaths	32	Central Asia	3	Both	16	55-59 years	423	Larynx cancer	162	Occupational exposure to sulfuric acid	1	Number	1991	10.714797503467018	19.832990859285047	4.317370411094936
1	Deaths	32	Central Asia	1	Male	16	55-59 years	423	Larynx cancer	162	Occupational exposure to sulfuric acid	3	Rate	1991	0.89562576039	1.65032615096	0.36027970665
1	Deaths	32	Central Asia	2	Female	16	55-59 years	423	Larynx cancer	162	Occupational exposure to sulfuric acid	3	Rate	1991	0.0766507204	0.14138377344	0.03125043284
1	Deaths	32	Central Asia	3	Both	16	55-59 years	423	Larynx cancer	162	Occupational exposure to sulfuric acid	3	Rate	1991	0.46499188666999997	0.86069567203	0.18736165684
1	Deaths	32	Central Asia	1	Male	16	55-59 years	423	Larynx cancer	162	Occupational exposure to sulfuric acid	1	Number	1992	10.763141084978674	19.909945697709365	4.352317189203556
1	Deaths	32	Central Asia	2	Female	16	55-59 years	423	Larynx cancer	162	Occupational exposure to sulfuric acid	1	Number	1992	1.0831203915822405	2.006092024033735	0.4371760878368759
1	Deaths	32	Central Asia	3	Both	16	55-59 years	423	Larynx cancer	162	Occupational exposure to sulfuric acid	1	Number	1992	11.846261476560898	21.977397987963784	4.800691359508885
1	Deaths	32	Central Asia	1	Male	16	55-59 years	423	Larynx cancer	162	Occupational exposure to sulfuric acid	3	Rate	1992	0.9489756815499999	1.75544054835	0.38373957364
1	Deaths	32	Central Asia	2	Female	16	55-59 years	423	Larynx cancer	162	Occupational exposure to sulfuric acid	3	Rate	1992	0.08556925618	0.15848635449	0.03453801899
1	Deaths	32	Central Asia	3	Both	16	55-59 years	423	Larynx cancer	162	Occupational exposure to sulfuric acid	3	Rate	1992	0.49360095221	0.9157373906799999	0.20003153155
1	Deaths	32	Central Asia	1	Male	16	55-59 years	423	Larynx cancer	162	Occupational exposure to sulfuric acid	1	Number	1993	11.963076221753498	22.03673680716564	4.916320138668256
1	Deaths	32	Central Asia	2	Female	16	55-59 years	423	Larynx cancer	162	Occupational exposure to sulfuric acid	1	Number	1993	1.2480543428550233	2.345896906885872	0.500821881854989
1	Deaths	32	Central Asia	3	Both	16	55-59 years	423	Larynx cancer	162	Occupational exposure to sulfuric acid	1	Number	1993	13.211130564608531	24.382633714051508	5.4363995669785385
1	Deaths	32	Central Asia	1	Male	16	55-59 years	423	Larynx cancer	162	Occupational exposure to sulfuric acid	3	Rate	1993	1.02524620056	1.8885678119499998	0.42133297903
1	Deaths	32	Central Asia	2	Female	16	55-59 years	423	Larynx cancer	162	Occupational exposure to sulfuric acid	3	Rate	1993	0.09593089868	0.18031586506	0.03849535357
1	Deaths	32	Central Asia	3	Both	16	55-59 years	423	Larynx cancer	162	Occupational exposure to sulfuric acid	3	Rate	1993	0.5353312561	0.9880143012300001	0.22028959555000002
1	Deaths	32	Central Asia	1	Male	16	55-59 years	423	Larynx cancer	162	Occupational exposure to sulfuric acid	1	Number	1994	13.635793890003663	25.08523455968479	5.618282026914423
1	Deaths	32	Central Asia	2	Female	16	55-59 years	423	Larynx cancer	162	Occupational exposure to sulfuric acid	1	Number	1994	1.3511050374924618	2.498936600736629	0.5508437567350404
1	Deaths	32	Central Asia	3	Both	16	55-59 years	423	Larynx cancer	162	Occupational exposure to sulfuric acid	1	Number	1994	14.986898927496132	27.588560048810592	6.197228193849922
1	Deaths	32	Central Asia	1	Male	16	55-59 years	423	Larynx cancer	162	Occupational exposure to sulfuric acid	3	Rate	1994	1.12620096329	2.07182768772	0.46402246043000006
1	Deaths	32	Central Asia	2	Female	16	55-59 years	423	Larynx cancer	162	Occupational exposure to sulfuric acid	3	Rate	1994	0.0992805961	0.18362444699	0.04047656918
1	Deaths	32	Central Asia	3	Both	16	55-59 years	423	Larynx cancer	162	Occupational exposure to sulfuric acid	3	Rate	1994	0.5827683596600001	1.07278630242	0.24098037402
1	Deaths	32	Central Asia	1	Male	16	55-59 years	423	Larynx cancer	162	Occupational exposure to sulfuric acid	1	Number	1995	15.56683890137021	28.034306883546343	6.452761418512765
1	Deaths	32	Central Asia	2	Female	16	55-59 years	423	Larynx cancer	162	Occupational exposure to sulfuric acid	1	Number	1995	1.4371435100012102	2.634449782326032	0.5962291393643906
1	Deaths	32	Central Asia	3	Both	16	55-59 years	423	Larynx cancer	162	Occupational exposure to sulfuric acid	1	Number	1995	17.003982411371414	30.683190867614066	7.029255417192578
1	Deaths	32	Central Asia	1	Male	16	55-59 years	423	Larynx cancer	162	Occupational exposure to sulfuric acid	3	Rate	1995	1.26755359393	2.28273618483	0.5254259377
1	Deaths	32	Central Asia	2	Female	16	55-59 years	423	Larynx cancer	162	Occupational exposure to sulfuric acid	3	Rate	1995	0.10347289939000001	0.18967775688	0.04292790339
1	Deaths	32	Central Asia	3	Both	16	55-59 years	423	Larynx cancer	162	Occupational exposure to sulfuric acid	3	Rate	1995	0.64974867505	1.17245255435	0.26859880723
1	Deaths	32	Central Asia	1	Male	16	55-59 years	423	Larynx cancer	162	Occupational exposure to sulfuric acid	1	Number	1996	15.356164248674895	27.77749708856605	6.4122273885728855
1	Deaths	32	Central Asia	2	Female	16	55-59 years	423	Larynx cancer	162	Occupational exposure to sulfuric acid	1	Number	1996	1.4063787520852158	2.5733022132116936	0.584485548219975
1	Deaths	32	Central Asia	3	Both	16	55-59 years	423	Larynx cancer	162	Occupational exposure to sulfuric acid	1	Number	1996	16.762543000760104	30.37875234511418	6.985004630386257
1	Deaths	32	Central Asia	1	Male	16	55-59 years	423	Larynx cancer	162	Occupational exposure to sulfuric acid	3	Rate	1996	1.26572360689	2.28954530807	0.52852440538
1	Deaths	32	Central Asia	2	Female	16	55-59 years	423	Larynx cancer	162	Occupational exposure to sulfuric acid	3	Rate	1996	0.10175229545	0.18617986563	0.04228785887
1	Deaths	32	Central Asia	3	Both	16	55-59 years	423	Larynx cancer	162	Occupational exposure to sulfuric acid	3	Rate	1996	0.6458580324300001	1.1704883451399999	0.26913108272999997
1	Deaths	32	Central Asia	1	Male	16	55-59 years	423	Larynx cancer	162	Occupational exposure to sulfuric acid	1	Number	1997	12.926265617876618	23.218378120394355	5.385992648773794
1	Deaths	32	Central Asia	2	Female	16	55-59 years	423	Larynx cancer	162	Occupational exposure to sulfuric acid	1	Number	1997	1.272093352299582	2.305181076572772	0.5298202273116812
1	Deaths	32	Central Asia	3	Both	16	55-59 years	423	Larynx cancer	162	Occupational exposure to sulfuric acid	1	Number	1997	14.198358970176196	25.497197152437742	5.908189673947859
1	Deaths	32	Central Asia	1	Male	16	55-59 years	423	Larynx cancer	162	Occupational exposure to sulfuric acid	3	Rate	1997	1.11677292216	2.0059665140700003	0.46532625330000005
1	Deaths	32	Central Asia	2	Female	16	55-59 years	423	Larynx cancer	162	Occupational exposure to sulfuric acid	3	Rate	1997	0.09625758002	0.17442992807	0.04009077859
1	Deaths	32	Central Asia	3	Both	16	55-59 years	423	Larynx cancer	162	Occupational exposure to sulfuric acid	3	Rate	1997	0.5727414368	1.02852036366	0.2383278976
1	Deaths	32	Central Asia	1	Male	16	55-59 years	423	Larynx cancer	162	Occupational exposure to sulfuric acid	1	Number	1998	10.508952815109112	18.59670309880653	4.360363426965527
1	Deaths	32	Central Asia	2	Female	16	55-59 years	423	Larynx cancer	162	Occupational exposure to sulfuric acid	1	Number	1998	1.1171135524886495	2.032913266134692	0.4578589655759933
1	Deaths	32	Central Asia	3	Both	16	55-59 years	423	Larynx cancer	162	Occupational exposure to sulfuric acid	1	Number	1998	11.626066367597756	20.73708199295539	4.81356116423747
1	Deaths	32	Central Asia	1	Male	16	55-59 years	423	Larynx cancer	162	Occupational exposure to sulfuric acid	3	Rate	1998	0.98474618764	1.7426124944499999	0.40858983163999996
1	Deaths	32	Central Asia	2	Female	16	55-59 years	423	Larynx cancer	162	Occupational exposure to sulfuric acid	3	Rate	1998	0.09153608697	0.16657655356999998	0.037516882679999995
1	Deaths	32	Central Asia	3	Both	16	55-59 years	423	Larynx cancer	162	Occupational exposure to sulfuric acid	3	Rate	1998	0.5082252184	0.9065067832599999	0.21042140107
1	Deaths	32	Central Asia	1	Male	16	55-59 years	423	Larynx cancer	162	Occupational exposure to sulfuric acid	1	Number	1999	7.551673990923761	13.679589737494592	3.1319888452732725
1	Deaths	32	Central Asia	2	Female	16	55-59 years	423	Larynx cancer	162	Occupational exposure to sulfuric acid	1	Number	1999	0.8703692940288588	1.5997946695668142	0.3563956166717288
1	Deaths	32	Central Asia	3	Both	16	55-59 years	423	Larynx cancer	162	Occupational exposure to sulfuric acid	1	Number	1999	8.422043284952618	15.220498371802808	3.497901185909063
1	Deaths	32	Central Asia	1	Male	16	55-59 years	423	Larynx cancer	162	Occupational exposure to sulfuric acid	3	Rate	1999	0.7931531431400001	1.43676880255	0.32895313011
1	Deaths	32	Central Asia	2	Female	16	55-59 years	423	Larynx cancer	162	Occupational exposure to sulfuric acid	3	Rate	1999	0.0805040538	0.14797162196000002	0.032964503799999996
1	Deaths	32	Central Asia	3	Both	16	55-59 years	423	Larynx cancer	162	Occupational exposure to sulfuric acid	3	Rate	1999	0.41421428194000004	0.74857698905	0.17203433644
1	Deaths	32	Central Asia	1	Male	16	55-59 years	423	Larynx cancer	162	Occupational exposure to sulfuric acid	1	Number	2000	5.832802587193883	10.54008983264052	2.405721132185197
1	Deaths	32	Central Asia	2	Female	16	55-59 years	423	Larynx cancer	162	Occupational exposure to sulfuric acid	1	Number	2000	0.715491026166778	1.3326160326663763	0.2949460807362895
1	Deaths	32	Central Asia	3	Both	16	55-59 years	423	Larynx cancer	162	Occupational exposure to sulfuric acid	1	Number	2000	6.548293613360661	11.840725964244388	2.705647099180908
1	Deaths	32	Central Asia	1	Male	16	55-59 years	423	Larynx cancer	162	Occupational exposure to sulfuric acid	3	Rate	2000	0.6879993965	1.24324033524	0.28376319314
1	Deaths	32	Central Asia	2	Female	16	55-59 years	423	Larynx cancer	162	Occupational exposure to sulfuric acid	3	Rate	2000	0.07429646507	0.13837861958	0.03062715028
1	Deaths	32	Central Asia	3	Both	16	55-59 years	423	Larynx cancer	162	Occupational exposure to sulfuric acid	3	Rate	2000	0.36162165884	0.65388988612	0.1494161151
1	Deaths	32	Central Asia	1	Male	16	55-59 years	423	Larynx cancer	162	Occupational exposure to sulfuric acid	1	Number	2001	4.321400534399237	7.997437549917288	1.7839005559814431
1	Deaths	32	Central Asia	2	Female	16	55-59 years	423	Larynx cancer	162	Occupational exposure to sulfuric acid	1	Number	2001	0.5953182871588312	1.1104256138861617	0.2448059905606485
1	Deaths	32	Central Asia	3	Both	16	55-59 years	423	Larynx cancer	162	Occupational exposure to sulfuric acid	1	Number	2001	4.916718821558073	9.1163269580722	2.024938508186428
1	Deaths	32	Central Asia	1	Male	16	55-59 years	423	Larynx cancer	162	Occupational exposure to sulfuric acid	3	Rate	2001	0.5608514605999999	1.03794464206	0.23152291125000002
1	Deaths	32	Central Asia	2	Female	16	55-59 years	423	Larynx cancer	162	Occupational exposure to sulfuric acid	3	Rate	2001	0.06806457103	0.12695837621	0.02798942195
1	Deaths	32	Central Asia	3	Both	16	55-59 years	423	Larynx cancer	162	Occupational exposure to sulfuric acid	3	Rate	2001	0.29886239792999997	0.55413527474	0.12308574075
1	Deaths	32	Central Asia	1	Male	16	55-59 years	423	Larynx cancer	162	Occupational exposure to sulfuric acid	1	Number	2002	3.9869433477986216	7.399134136434717	1.627083854312843
1	Deaths	32	Central Asia	2	Female	16	55-59 years	423	Larynx cancer	162	Occupational exposure to sulfuric acid	1	Number	2002	0.5437391586653083	1.0135099542836596	0.2205645148996691
1	Deaths	32	Central Asia	3	Both	16	55-59 years	423	Larynx cancer	162	Occupational exposure to sulfuric acid	1	Number	2002	4.530682506463926	8.416832297447048	1.844738626312941
1	Deaths	32	Central Asia	1	Male	16	55-59 years	423	Larynx cancer	162	Occupational exposure to sulfuric acid	3	Rate	2002	0.53143754378	0.98626374357	0.21688129768
1	Deaths	32	Central Asia	2	Female	16	55-59 years	423	Larynx cancer	162	Occupational exposure to sulfuric acid	3	Rate	2002	0.06361069869	0.11856802162	0.025803296809999998
1	Deaths	32	Central Asia	3	Both	16	55-59 years	423	Larynx cancer	162	Occupational exposure to sulfuric acid	3	Rate	2002	0.28228364991	0.52440976347	0.1149362269
1	Deaths	32	Central Asia	1	Male	16	55-59 years	423	Larynx cancer	162	Occupational exposure to sulfuric acid	1	Number	2003	4.1018821329399735	7.613508628542582	1.6813324961682916
1	Deaths	32	Central Asia	2	Female	16	55-59 years	423	Larynx cancer	162	Occupational exposure to sulfuric acid	1	Number	2003	0.5468331478293031	1.0191105422744748	0.2188315850931195
1	Deaths	32	Central Asia	3	Both	16	55-59 years	423	Larynx cancer	162	Occupational exposure to sulfuric acid	1	Number	2003	4.64871528076928	8.67387349544385	1.8981778243920235
1	Deaths	32	Central Asia	1	Male	16	55-59 years	423	Larynx cancer	162	Occupational exposure to sulfuric acid	3	Rate	2003	0.53005959545	0.98384428728	0.21726768197000002
1	Deaths	32	Central Asia	2	Female	16	55-59 years	423	Larynx cancer	162	Occupational exposure to sulfuric acid	3	Rate	2003	0.06177720609	0.11513164893000001	0.02472199058
1	Deaths	32	Central Asia	3	Both	16	55-59 years	423	Larynx cancer	162	Occupational exposure to sulfuric acid	3	Rate	2003	0.28020804543	0.52283028572	0.11441541715
1	Deaths	32	Central Asia	1	Male	16	55-59 years	423	Larynx cancer	162	Occupational exposure to sulfuric acid	1	Number	2004	4.704044405353975	8.680011197225452	1.908299399831502
1	Deaths	32	Central Asia	2	Female	16	55-59 years	423	Larynx cancer	162	Occupational exposure to sulfuric acid	1	Number	2004	0.598687327001189	1.1056074003927194	0.243686957757032
1	Deaths	32	Central Asia	3	Both	16	55-59 years	423	Larynx cancer	162	Occupational exposure to sulfuric acid	1	Number	2004	5.302731732355163	9.843348300239164	2.147033604720347
1	Deaths	32	Central Asia	1	Male	16	55-59 years	423	Larynx cancer	162	Occupational exposure to sulfuric acid	3	Rate	2004	0.56506946838	1.04267921177	0.22923289715
1	Deaths	32	Central Asia	2	Female	16	55-59 years	423	Larynx cancer	162	Occupational exposure to sulfuric acid	3	Rate	2004	0.06243471753	0.11529939357	0.025413142530000002
1	Deaths	32	Central Asia	3	Both	16	55-59 years	423	Larynx cancer	162	Occupational exposure to sulfuric acid	3	Rate	2004	0.29601490969	0.54948619036	0.11985406592
1	Deaths	32	Central Asia	1	Male	16	55-59 years	423	Larynx cancer	162	Occupational exposure to sulfuric acid	1	Number	2005	5.289801231182193	9.8244345875396	2.131995008988124
1	Deaths	32	Central Asia	2	Female	16	55-59 years	423	Larynx cancer	162	Occupational exposure to sulfuric acid	1	Number	2005	0.6740926790708477	1.2314459818920191	0.2739643691559552
1	Deaths	32	Central Asia	3	Both	16	55-59 years	423	Larynx cancer	162	Occupational exposure to sulfuric acid	1	Number	2005	5.963893910253029	11.102873537043992	2.3987624642638847
1	Deaths	32	Central Asia	1	Male	16	55-59 years	423	Larynx cancer	162	Occupational exposure to sulfuric acid	3	Rate	2005	0.58514683171	1.08675856066	0.23583686233
1	Deaths	32	Central Asia	2	Female	16	55-59 years	423	Larynx cancer	162	Occupational exposure to sulfuric acid	3	Rate	2005	0.06439514369	0.11763833581	0.026171438240000004
1	Deaths	32	Central Asia	3	Both	16	55-59 years	423	Larynx cancer	162	Occupational exposure to sulfuric acid	3	Rate	2005	0.30571226319	0.56913899678	0.12296179524
1	Deaths	32	Central Asia	1	Male	16	55-59 years	423	Larynx cancer	162	Occupational exposure to sulfuric acid	1	Number	2006	5.604945485770284	10.389984812013658	2.268291732175716
1	Deaths	32	Central Asia	2	Female	16	55-59 years	423	Larynx cancer	162	Occupational exposure to sulfuric acid	1	Number	2006	0.7893380662003594	1.4710538603758012	0.3156022791179403
1	Deaths	32	Central Asia	3	Both	16	55-59 years	423	Larynx cancer	162	Occupational exposure to sulfuric acid	1	Number	2006	6.394283551970634	11.884314212684258	2.5894134020337245
1	Deaths	32	Central Asia	1	Male	16	55-59 years	423	Larynx cancer	162	Occupational exposure to sulfuric acid	3	Rate	2006	0.5499939887299999	1.019533411	0.2225796523
1	Deaths	32	Central Asia	2	Female	16	55-59 years	423	Larynx cancer	162	Occupational exposure to sulfuric acid	3	Rate	2006	0.06658868709	0.12409834189	0.026624259379999998
1	Deaths	32	Central Asia	3	Both	16	55-59 years	423	Larynx cancer	162	Occupational exposure to sulfuric acid	3	Rate	2006	0.29005782678	0.53909688635	0.11746110693
1	Deaths	32	Central Asia	1	Male	16	55-59 years	423	Larynx cancer	162	Occupational exposure to sulfuric acid	1	Number	2007	5.586267059232565	10.3323640540675	2.2395822547242936
1	Deaths	32	Central Asia	2	Female	16	55-59 years	423	Larynx cancer	162	Occupational exposure to sulfuric acid	1	Number	2007	0.8471730892944973	1.602315956817176	0.3366771780810733
1	Deaths	32	Central Asia	3	Both	16	55-59 years	423	Larynx cancer	162	Occupational exposure to sulfuric acid	1	Number	2007	6.433440148527062	11.964643364049476	2.563502876888778
1	Deaths	32	Central Asia	1	Male	16	55-59 years	423	Larynx cancer	162	Occupational exposure to sulfuric acid	3	Rate	2007	0.50122748286	0.92707075617	0.20094638589
1	Deaths	32	Central Asia	2	Female	16	55-59 years	423	Larynx cancer	162	Occupational exposure to sulfuric acid	3	Rate	2007	0.06533887009	0.1235798392	0.025966483920000002
1	Deaths	32	Central Asia	3	Both	16	55-59 years	423	Larynx cancer	162	Occupational exposure to sulfuric acid	3	Rate	2007	0.26682583294	0.49623154296	0.10632084461
1	Deaths	32	Central Asia	1	Male	16	55-59 years	423	Larynx cancer	162	Occupational exposure to sulfuric acid	1	Number	2008	6.0321227747039545	11.142256679549464	2.427711827834197
1	Deaths	32	Central Asia	2	Female	16	55-59 years	423	Larynx cancer	162	Occupational exposure to sulfuric acid	1	Number	2008	1.0047172514418163	1.8857899102879707	0.4027745690553863
1	Deaths	32	Central Asia	3	Both	16	55-59 years	423	Larynx cancer	162	Occupational exposure to sulfuric acid	1	Number	2008	7.036840026145771	12.956274755394457	2.8169496086276817
1	Deaths	32	Central Asia	1	Male	16	55-59 years	423	Larynx cancer	162	Occupational exposure to sulfuric acid	3	Rate	2008	0.49888294013	0.92151336761	0.20078238784
1	Deaths	32	Central Asia	2	Female	16	55-59 years	423	Larynx cancer	162	Occupational exposure to sulfuric acid	3	Rate	2008	0.07140179940000001	0.13401660287	0.028623803309999998
1	Deaths	32	Central Asia	3	Both	16	55-59 years	423	Larynx cancer	162	Occupational exposure to sulfuric acid	3	Rate	2008	0.26896588647999997	0.49522170634999996	0.10767096392999999
1	Deaths	32	Central Asia	1	Male	16	55-59 years	423	Larynx cancer	162	Occupational exposure to sulfuric acid	1	Number	2009	6.097989828390648	11.14122199423281	2.469878287009553
1	Deaths	32	Central Asia	2	Female	16	55-59 years	423	Larynx cancer	162	Occupational exposure to sulfuric acid	1	Number	2009	1.2026284529015114	2.231353364285541	0.4725484305118382
1	Deaths	32	Central Asia	3	Both	16	55-59 years	423	Larynx cancer	162	Occupational exposure to sulfuric acid	1	Number	2009	7.300618281292162	13.336051469376857	2.9366834094965752
1	Deaths	32	Central Asia	1	Male	16	55-59 years	423	Larynx cancer	162	Occupational exposure to sulfuric acid	3	Rate	2009	0.46591247821000004	0.85123696427	0.18870925436
1	Deaths	32	Central Asia	2	Female	16	55-59 years	423	Larynx cancer	162	Occupational exposure to sulfuric acid	3	Rate	2009	0.07900228056	0.14658060359	0.031042341959999997
1	Deaths	32	Central Asia	3	Both	16	55-59 years	423	Larynx cancer	162	Occupational exposure to sulfuric acid	3	Rate	2009	0.2578723377	0.47105582508	0.10372949067000001
1	Deaths	32	Central Asia	1	Male	16	55-59 years	423	Larynx cancer	162	Occupational exposure to sulfuric acid	1	Number	2010	6.391330270398787	11.73998906377695	2.588835040626508
1	Deaths	32	Central Asia	2	Female	16	55-59 years	423	Larynx cancer	162	Occupational exposure to sulfuric acid	1	Number	2010	1.4169085874709926	2.586478985354716	0.5585965456535573
1	Deaths	32	Central Asia	3	Both	16	55-59 years	423	Larynx cancer	162	Occupational exposure to sulfuric acid	1	Number	2010	7.808238857869788	14.35101312546102	3.1595844086641685
1	Deaths	32	Central Asia	1	Male	16	55-59 years	423	Larynx cancer	162	Occupational exposure to sulfuric acid	3	Rate	2010	0.45176828988	0.82983581793	0.18299063413
1	Deaths	32	Central Asia	2	Female	16	55-59 years	423	Larynx cancer	162	Occupational exposure to sulfuric acid	3	Rate	2010	0.08626723992999999	0.15747551053	0.03400966206
1	Deaths	32	Central Asia	3	Both	16	55-59 years	423	Larynx cancer	162	Occupational exposure to sulfuric acid	3	Rate	2010	0.255404856	0.46941679264	0.10334893894
1	Deaths	32	Central Asia	1	Male	16	55-59 years	423	Larynx cancer	162	Occupational exposure to sulfuric acid	1	Number	2011	6.535807859739848	11.98546791850778	2.651858359867197
1	Deaths	32	Central Asia	2	Female	16	55-59 years	423	Larynx cancer	162	Occupational exposure to sulfuric acid	1	Number	2011	1.422332865064079	2.5878483264542003	0.5663080454036717
1	Deaths	32	Central Asia	3	Both	16	55-59 years	423	Larynx cancer	162	Occupational exposure to sulfuric acid	1	Number	2011	7.958140724803925	14.620982469637472	3.240105658974868
1	Deaths	32	Central Asia	1	Male	16	55-59 years	423	Larynx cancer	162	Occupational exposure to sulfuric acid	3	Rate	2011	0.44019141142	0.80722997873	0.17860458865
1	Deaths	32	Central Asia	2	Female	16	55-59 years	423	Larynx cancer	162	Occupational exposure to sulfuric acid	3	Rate	2011	0.08289312688	0.15081901357	0.03300426069
1	Deaths	32	Central Asia	3	Both	16	55-59 years	423	Larynx cancer	162	Occupational exposure to sulfuric acid	3	Rate	2011	0.24864306929	0.45681599296000003	0.10123342169
1	Deaths	32	Central Asia	1	Male	16	55-59 years	423	Larynx cancer	162	Occupational exposure to sulfuric acid	1	Number	2012	6.6612990927890285	12.423247001182126	2.712757218489382
1	Deaths	32	Central Asia	2	Female	16	55-59 years	423	Larynx cancer	162	Occupational exposure to sulfuric acid	1	Number	2012	1.31876720479611	2.4633601040872213	0.5276759527720276
1	Deaths	32	Central Asia	3	Both	16	55-59 years	423	Larynx cancer	162	Occupational exposure to sulfuric acid	1	Number	2012	7.980066297585131	14.794763814061852	3.27401645627144
1	Deaths	32	Central Asia	1	Male	16	55-59 years	423	Larynx cancer	162	Occupational exposure to sulfuric acid	3	Rate	2012	0.42692718533999996	0.79621434214	0.17386245349999999
1	Deaths	32	Central Asia	2	Female	16	55-59 years	423	Larynx cancer	162	Occupational exposure to sulfuric acid	3	Rate	2012	0.07335841576999999	0.13702812297	0.029352771129999997
1	Deaths	32	Central Asia	3	Both	16	55-59 years	423	Larynx cancer	162	Occupational exposure to sulfuric acid	3	Rate	2012	0.23764390045	0.44058347987	0.09749919509
1	Deaths	32	Central Asia	1	Male	16	55-59 years	423	Larynx cancer	162	Occupational exposure to sulfuric acid	1	Number	2013	6.570035099671598	12.188544244234013	2.669471988852605
1	Deaths	32	Central Asia	2	Female	16	55-59 years	423	Larynx cancer	162	Occupational exposure to sulfuric acid	1	Number	2013	1.161159231766952	2.1629519032454736	0.4673205866392034
1	Deaths	32	Central Asia	3	Both	16	55-59 years	423	Larynx cancer	162	Occupational exposure to sulfuric acid	1	Number	2013	7.731194331438551	14.344221225344912	3.154368105607422
1	Deaths	32	Central Asia	1	Male	16	55-59 years	423	Larynx cancer	162	Occupational exposure to sulfuric acid	3	Rate	2013	0.39977188189999996	0.74164554622	0.16243137586
1	Deaths	32	Central Asia	2	Female	16	55-59 years	423	Larynx cancer	162	Occupational exposure to sulfuric acid	3	Rate	2013	0.061559058470000004	0.11466927105	0.02477508212
1	Deaths	32	Central Asia	3	Both	16	55-59 years	423	Larynx cancer	162	Occupational exposure to sulfuric acid	3	Rate	2013	0.21903271476	0.40638659196	0.08936650405
1	Deaths	32	Central Asia	1	Male	16	55-59 years	423	Larynx cancer	162	Occupational exposure to sulfuric acid	1	Number	2014	6.419451736478384	12.0268390766938	2.6738143791641704
1	Deaths	32	Central Asia	2	Female	16	55-59 years	423	Larynx cancer	162	Occupational exposure to sulfuric acid	1	Number	2014	1.0530978215065274	1.9859014541551487	0.4266972752714049
1	Deaths	32	Central Asia	3	Both	16	55-59 years	423	Larynx cancer	162	Occupational exposure to sulfuric acid	1	Number	2014	7.472549557984912	13.966879801700289	3.114505475235148
1	Deaths	32	Central Asia	1	Male	16	55-59 years	423	Larynx cancer	162	Occupational exposure to sulfuric acid	3	Rate	2014	0.36884428823	0.69102955843	0.15363012326
1	Deaths	32	Central Asia	2	Female	16	55-59 years	423	Larynx cancer	162	Occupational exposure to sulfuric acid	3	Rate	2014	0.05286062039	0.09968303111	0.02141822177
1	Deaths	32	Central Asia	3	Both	16	55-59 years	423	Larynx cancer	162	Occupational exposure to sulfuric acid	3	Rate	2014	0.20019478830999998	0.37418240235	0.08343976303
1	Deaths	32	Central Asia	1	Male	16	55-59 years	423	Larynx cancer	162	Occupational exposure to sulfuric acid	1	Number	2015	6.66422680308187	12.506936066195642	2.7479517623361462
1	Deaths	32	Central Asia	2	Female	16	55-59 years	423	Larynx cancer	162	Occupational exposure to sulfuric acid	1	Number	2015	1.0834621065466024	2.0384201334971666	0.4437864399716383
1	Deaths	32	Central Asia	3	Both	16	55-59 years	423	Larynx cancer	162	Occupational exposure to sulfuric acid	1	Number	2015	7.7476889096284705	14.532551976713696	3.1686511201954324
1	Deaths	32	Central Asia	1	Male	16	55-59 years	423	Larynx cancer	162	Occupational exposure to sulfuric acid	3	Rate	2015	0.36190886231	0.67920422525	0.14923082983
1	Deaths	32	Central Asia	2	Female	16	55-59 years	423	Larynx cancer	162	Occupational exposure to sulfuric acid	3	Rate	2015	0.051628221890000006	0.09713307584	0.0211469369
1	Deaths	32	Central Asia	3	Both	16	55-59 years	423	Larynx cancer	162	Occupational exposure to sulfuric acid	3	Rate	2015	0.19664209005	0.36884694621	0.08042271524
1	Deaths	32	Central Asia	1	Male	16	55-59 years	423	Larynx cancer	162	Occupational exposure to sulfuric acid	1	Number	2016	7.396623332869288	13.704824075887675	3.015103300827721
1	Deaths	32	Central Asia	2	Female	16	55-59 years	423	Larynx cancer	162	Occupational exposure to sulfuric acid	1	Number	2016	1.1394723589017508	2.128841098127156	0.4733029421825051
1	Deaths	32	Central Asia	3	Both	16	55-59 years	423	Larynx cancer	162	Occupational exposure to sulfuric acid	1	Number	2016	8.536095691771049	15.811284392026003	3.4684815591922487
1	Deaths	32	Central Asia	1	Male	16	55-59 years	423	Larynx cancer	162	Occupational exposure to sulfuric acid	3	Rate	2016	0.37986368596	0.70382994436	0.15484474494
1	Deaths	32	Central Asia	2	Female	16	55-59 years	423	Larynx cancer	162	Occupational exposure to sulfuric acid	3	Rate	2016	0.05154455826	0.09629910998999999	0.02141007712
1	Deaths	32	Central Asia	3	Both	16	55-59 years	423	Larynx cancer	162	Occupational exposure to sulfuric acid	3	Rate	2016	0.20530153617000002	0.38027701325	0.08342040881
1	Deaths	32	Central Asia	1	Male	16	55-59 years	423	Larynx cancer	162	Occupational exposure to sulfuric acid	1	Number	2017	7.390102506260111	13.623076071765144	2.990883061382664
1	Deaths	32	Central Asia	2	Female	16	55-59 years	423	Larynx cancer	162	Occupational exposure to sulfuric acid	1	Number	2017	1.0530473688593691	2.006410194493113	0.4404466076257961
1	Deaths	32	Central Asia	3	Both	16	55-59 years	423	Larynx cancer	162	Occupational exposure to sulfuric acid	1	Number	2017	8.443149875119472	15.584343982534689	3.409254353014055
1	Deaths	32	Central Asia	1	Male	16	55-59 years	423	Larynx cancer	162	Occupational exposure to sulfuric acid	3	Rate	2017	0.36230840043	0.66788720404	0.14663153277
1	Deaths	32	Central Asia	2	Female	16	55-59 years	423	Larynx cancer	162	Occupational exposure to sulfuric acid	3	Rate	2017	0.045592317390000005	0.0868687327	0.019069400030000003
1	Deaths	32	Central Asia	3	Both	16	55-59 years	423	Larynx cancer	162	Occupational exposure to sulfuric acid	3	Rate	2017	0.19412080889	0.35830768193	0.07838392336
1	Deaths	32	Central Asia	1	Male	16	55-59 years	423	Larynx cancer	162	Occupational exposure to sulfuric acid	1	Number	2018	7.422733542754249	13.657271945975609	3.007707451207565
1	Deaths	32	Central Asia	2	Female	16	55-59 years	423	Larynx cancer	162	Occupational exposure to sulfuric acid	1	Number	2018	1.0103790039178966	1.9203872116584255	0.4200407356032537
1	Deaths	32	Central Asia	3	Both	16	55-59 years	423	Larynx cancer	162	Occupational exposure to sulfuric acid	1	Number	2018	8.433112546672149	15.532840059748438	3.393785449802049
1	Deaths	32	Central Asia	1	Male	16	55-59 years	423	Larynx cancer	162	Occupational exposure to sulfuric acid	3	Rate	2018	0.35068228113	0.6452290456700001	0.14209720771
1	Deaths	32	Central Asia	2	Female	16	55-59 years	423	Larynx cancer	162	Occupational exposure to sulfuric acid	3	Rate	2018	0.04216148615	0.08013466086	0.01752762239
1	Deaths	32	Central Asia	3	Both	16	55-59 years	423	Larynx cancer	162	Occupational exposure to sulfuric acid	3	Rate	2018	0.18685832711	0.34417191668999997	0.07519845943
1	Deaths	32	Central Asia	1	Male	16	55-59 years	423	Larynx cancer	162	Occupational exposure to sulfuric acid	1	Number	2019	7.356572701829505	13.502145225152852	2.997405794380896
1	Deaths	32	Central Asia	2	Female	16	55-59 years	423	Larynx cancer	162	Occupational exposure to sulfuric acid	1	Number	2019	0.9179716658648848	1.7626187881144846	0.3806341105997874
1	Deaths	32	Central Asia	3	Both	16	55-59 years	423	Larynx cancer	162	Occupational exposure to sulfuric acid	1	Number	2019	8.27454436769438	15.116310240454396	3.3741574677082697
1	Deaths	32	Central Asia	1	Male	16	55-59 years	423	Larynx cancer	162	Occupational exposure to sulfuric acid	3	Rate	2019	0.33916680916999997	0.62250176796	0.13819214467
1	Deaths	32	Central Asia	2	Female	16	55-59 years	423	Larynx cancer	162	Occupational exposure to sulfuric acid	3	Rate	2019	0.03738867202	0.07179086045	0.01550309715
1	Deaths	32	Central Asia	3	Both	16	55-59 years	423	Larynx cancer	162	Occupational exposure to sulfuric acid	3	Rate	2019	0.17893899372	0.32689381106000004	0.07296695928
1	Deaths	32	Central Asia	1	Male	16	55-59 years	423	Larynx cancer	162	Occupational exposure to sulfuric acid	1	Number	2020	7.173806925775239	13.179234919007152	2.953284373256518
1	Deaths	32	Central Asia	2	Female	16	55-59 years	423	Larynx cancer	162	Occupational exposure to sulfuric acid	1	Number	2020	0.916225810548452	1.7451007406833692	0.3713082862903011
1	Deaths	32	Central Asia	3	Both	16	55-59 years	423	Larynx cancer	162	Occupational exposure to sulfuric acid	1	Number	2020	8.090032736323689	14.888133601776836	3.3149764350274946
1	Deaths	32	Central Asia	1	Male	16	55-59 years	423	Larynx cancer	162	Occupational exposure to sulfuric acid	3	Rate	2020	0.32800261274	0.60258430872	0.13503081427
1	Deaths	32	Central Asia	2	Female	16	55-59 years	423	Larynx cancer	162	Occupational exposure to sulfuric acid	3	Rate	2020	0.03695338795	0.07038372411	0.014975674109999998
1	Deaths	32	Central Asia	3	Both	16	55-59 years	423	Larynx cancer	162	Occupational exposure to sulfuric acid	3	Rate	2020	0.1733629833	0.31904089156	0.07103731506000001
1	Deaths	32	Central Asia	1	Male	16	55-59 years	423	Larynx cancer	162	Occupational exposure to sulfuric acid	1	Number	2021	6.852926062627196	12.714544307547325	2.841271167260639
1	Deaths	32	Central Asia	2	Female	16	55-59 years	423	Larynx cancer	162	Occupational exposure to sulfuric acid	1	Number	2021	0.905393375460144	1.718109213531959	0.3668211590966823
1	Deaths	32	Central Asia	3	Both	16	55-59 years	423	Larynx cancer	162	Occupational exposure to sulfuric acid	1	Number	2021	7.758319438087332	14.35051018390714	3.1997165589825567
1	Deaths	32	Central Asia	1	Male	16	55-59 years	423	Larynx cancer	162	Occupational exposure to sulfuric acid	3	Rate	2021	0.31462799925	0.58374358636	0.13044697323999999
1	Deaths	32	Central Asia	2	Female	16	55-59 years	423	Larynx cancer	162	Occupational exposure to sulfuric acid	3	Rate	2021	0.03658836334	0.06943148234	0.01482381715
1	Deaths	32	Central Asia	3	Both	16	55-59 years	423	Larynx cancer	162	Occupational exposure to sulfuric acid	3	Rate	2021	0.16675078322	0.30843777856	0.06877201262
1	Deaths	32	Central Asia	1	Male	17	60-64 years	423	Larynx cancer	162	Occupational exposure to sulfuric acid	1	Number	1990	15.063149786698686	27.068572678560216	6.100077700286635
1	Deaths	32	Central Asia	2	Female	17	60-64 years	423	Larynx cancer	162	Occupational exposure to sulfuric acid	1	Number	1990	1.2867055509576812	2.3466223218991007	0.5360058497189831
1	Deaths	32	Central Asia	3	Both	17	60-64 years	423	Larynx cancer	162	Occupational exposure to sulfuric acid	1	Number	1990	16.34985533765636	29.479748181449988	6.647239915757117
1	Deaths	32	Central Asia	1	Male	17	60-64 years	423	Larynx cancer	162	Occupational exposure to sulfuric acid	3	Rate	1990	1.5502516025500002	2.78581165081	0.6278006502300001
1	Deaths	32	Central Asia	2	Female	17	60-64 years	423	Larynx cancer	162	Occupational exposure to sulfuric acid	3	Rate	1990	0.10565017948000001	0.19267894608999997	0.04401093489
1	Deaths	32	Central Asia	3	Both	17	60-64 years	423	Larynx cancer	162	Occupational exposure to sulfuric acid	3	Rate	1990	0.74672188864	1.3463833645	0.30358920257
1	Deaths	32	Central Asia	1	Male	17	60-64 years	423	Larynx cancer	162	Occupational exposure to sulfuric acid	1	Number	1991	15.102657475074654	27.578540700113205	6.024785859365313
1	Deaths	32	Central Asia	2	Female	17	60-64 years	423	Larynx cancer	162	Occupational exposure to sulfuric acid	1	Number	1991	1.3569431281960838	2.4963230981059024	0.559507939257533
1	Deaths	32	Central Asia	3	Both	17	60-64 years	423	Larynx cancer	162	Occupational exposure to sulfuric acid	1	Number	1991	16.45960060327074	30.122636213417167	6.580624871215155
1	Deaths	32	Central Asia	1	Male	17	60-64 years	423	Larynx cancer	162	Occupational exposure to sulfuric acid	3	Rate	1991	1.49026076285	2.72132352666	0.5944981527600001
1	Deaths	32	Central Asia	2	Female	17	60-64 years	423	Larynx cancer	162	Occupational exposure to sulfuric acid	3	Rate	1991	0.10970798197000001	0.20182612208	0.04523585819
1	Deaths	32	Central Asia	3	Both	17	60-64 years	423	Larynx cancer	162	Occupational exposure to sulfuric acid	3	Rate	1991	0.73144287877	1.33861010842	0.29243426471
1	Deaths	32	Central Asia	1	Male	17	60-64 years	423	Larynx cancer	162	Occupational exposure to sulfuric acid	1	Number	1992	14.649867988137348	26.853461419517508	5.9081608917820505
1	Deaths	32	Central Asia	2	Female	17	60-64 years	423	Larynx cancer	162	Occupational exposure to sulfuric acid	1	Number	1992	1.4127798104884262	2.633379076088248	0.577881996449571
1	Deaths	32	Central Asia	3	Both	17	60-64 years	423	Larynx cancer	162	Occupational exposure to sulfuric acid	1	Number	1992	16.062647798625772	29.523011396583943	6.474271953487273
1	Deaths	32	Central Asia	1	Male	17	60-64 years	423	Larynx cancer	162	Occupational exposure to sulfuric acid	3	Rate	1992	1.45611245396	2.6690793143400002	0.5872371451699999
1	Deaths	32	Central Asia	2	Female	17	60-64 years	423	Larynx cancer	162	Occupational exposure to sulfuric acid	3	Rate	1992	0.11757689443000001	0.21915979497	0.04809353162
1	Deaths	32	Central Asia	3	Both	17	60-64 years	423	Larynx cancer	162	Occupational exposure to sulfuric acid	3	Rate	1992	0.72758241337	1.3372903490899999	0.29326213659
1	Deaths	32	Central Asia	1	Male	17	60-64 years	423	Larynx cancer	162	Occupational exposure to sulfuric acid	1	Number	1993	13.25492758658652	24.191856253426884	5.423022692680745
1	Deaths	32	Central Asia	2	Female	17	60-64 years	423	Larynx cancer	162	Occupational exposure to sulfuric acid	1	Number	1993	1.4002141498281282	2.5916074903787125	0.5729418748399384
1	Deaths	32	Central Asia	3	Both	17	60-64 years	423	Larynx cancer	162	Occupational exposure to sulfuric acid	1	Number	1993	14.655141736414638	26.95606988492623	5.993801141287093
1	Deaths	32	Central Asia	1	Male	17	60-64 years	423	Larynx cancer	162	Occupational exposure to sulfuric acid	3	Rate	1993	1.33151704223	2.43018067615	0.54476699994
1	Deaths	32	Central Asia	2	Female	17	60-64 years	423	Larynx cancer	162	Occupational exposure to sulfuric acid	3	Rate	1993	0.11870777236999999	0.21971207195	0.04857303696
1	Deaths	32	Central Asia	3	Both	17	60-64 years	423	Larynx cancer	162	Occupational exposure to sulfuric acid	3	Rate	1993	0.67379256381	1.2393465559599999	0.27557417803
1	Deaths	32	Central Asia	1	Male	17	60-64 years	423	Larynx cancer	162	Occupational exposure to sulfuric acid	1	Number	1994	11.35511560032269	20.93016705732752	4.659420211228825
1	Deaths	32	Central Asia	2	Female	17	60-64 years	423	Larynx cancer	162	Occupational exposure to sulfuric acid	1	Number	1994	1.1918081236448526	2.2219649574932667	0.4929172899435209
1	Deaths	32	Central Asia	3	Both	17	60-64 years	423	Larynx cancer	162	Occupational exposure to sulfuric acid	1	Number	1994	12.546923723967549	23.24054887609145	5.144919621891625
1	Deaths	32	Central Asia	1	Male	17	60-64 years	423	Larynx cancer	162	Occupational exposure to sulfuric acid	3	Rate	1994	1.19208924035	2.1973027687099997	0.48915791750000004
1	Deaths	32	Central Asia	2	Female	17	60-64 years	423	Larynx cancer	162	Occupational exposure to sulfuric acid	3	Rate	1994	0.10668541919	0.19890052618999998	0.04412378692
1	Deaths	32	Central Asia	3	Both	17	60-64 years	423	Larynx cancer	162	Occupational exposure to sulfuric acid	3	Rate	1994	0.60623034181	1.12291476374	0.24858733898
1	Deaths	32	Central Asia	1	Male	17	60-64 years	423	Larynx cancer	162	Occupational exposure to sulfuric acid	1	Number	1995	10.663708246130067	19.708565830697587	4.462296082968946
1	Deaths	32	Central Asia	2	Female	17	60-64 years	423	Larynx cancer	162	Occupational exposure to sulfuric acid	1	Number	1995	1.1039375531605873	2.030189447397041	0.4584189698775477
1	Deaths	32	Central Asia	3	Both	17	60-64 years	423	Larynx cancer	162	Occupational exposure to sulfuric acid	1	Number	1995	11.76764579929066	21.72773113798825	4.890646314458671
1	Deaths	32	Central Asia	1	Male	17	60-64 years	423	Larynx cancer	162	Occupational exposure to sulfuric acid	3	Rate	1995	1.14004034489	2.10701190134	0.47705708446
1	Deaths	32	Central Asia	2	Female	17	60-64 years	423	Larynx cancer	162	Occupational exposure to sulfuric acid	3	Rate	1995	0.10115692787	0.18603201504	0.04200622991
1	Deaths	32	Central Asia	3	Both	17	60-64 years	423	Larynx cancer	162	Occupational exposure to sulfuric acid	3	Rate	1995	0.5806332277699999	1.07207872143	0.2413117971
1	Deaths	32	Central Asia	1	Male	17	60-64 years	423	Larynx cancer	162	Occupational exposure to sulfuric acid	1	Number	1996	10.008498302469071	18.472862541606837	4.155436009537094
1	Deaths	32	Central Asia	2	Female	17	60-64 years	423	Larynx cancer	162	Occupational exposure to sulfuric acid	1	Number	1996	1.0194921570685225	1.8781115650156257	0.4203119091009074
1	Deaths	32	Central Asia	3	Both	17	60-64 years	423	Larynx cancer	162	Occupational exposure to sulfuric acid	1	Number	1996	11.027990459537603	20.349513450062705	4.5669259354519385
1	Deaths	32	Central Asia	1	Male	17	60-64 years	423	Larynx cancer	162	Occupational exposure to sulfuric acid	3	Rate	1996	1.0754937954000001	1.9850579423899999	0.44653508552000004
1	Deaths	32	Central Asia	2	Female	17	60-64 years	423	Larynx cancer	162	Occupational exposure to sulfuric acid	3	Rate	1996	0.09423204231	0.17359455611	0.03884958735
1	Deaths	32	Central Asia	3	Both	17	60-64 years	423	Larynx cancer	162	Occupational exposure to sulfuric acid	3	Rate	1996	0.54797711508	1.01116043894	0.22692900471
1	Deaths	32	Central Asia	1	Male	17	60-64 years	423	Larynx cancer	162	Occupational exposure to sulfuric acid	1	Number	1997	10.271608271591	18.96086039103438	4.296078897905507
1	Deaths	32	Central Asia	2	Female	17	60-64 years	423	Larynx cancer	162	Occupational exposure to sulfuric acid	1	Number	1997	1.0844624691253653	2.0238846527642864	0.4539974974824748
1	Deaths	32	Central Asia	3	Both	17	60-64 years	423	Larynx cancer	162	Occupational exposure to sulfuric acid	1	Number	1997	11.35607074071637	20.939667526884868	4.742905404490497
1	Deaths	32	Central Asia	1	Male	17	60-64 years	423	Larynx cancer	162	Occupational exposure to sulfuric acid	3	Rate	1997	1.0666745898999999	1.9690264121299998	0.44613443927
1	Deaths	32	Central Asia	2	Female	17	60-64 years	423	Larynx cancer	162	Occupational exposure to sulfuric acid	3	Rate	1997	0.09600670751000001	0.17917309950000002	0.040192082430000005
1	Deaths	32	Central Asia	3	Both	17	60-64 years	423	Larynx cancer	162	Occupational exposure to sulfuric acid	3	Rate	1997	0.5426968594	1.0006887120699999	0.22665937244
1	Deaths	32	Central Asia	1	Male	17	60-64 years	423	Larynx cancer	162	Occupational exposure to sulfuric acid	1	Number	1998	10.354981519089652	18.76338656072261	4.307950788597981
1	Deaths	32	Central Asia	2	Female	17	60-64 years	423	Larynx cancer	162	Occupational exposure to sulfuric acid	1	Number	1998	1.1247219785030849	2.093024654042164	0.469634625742118
1	Deaths	32	Central Asia	3	Both	17	60-64 years	423	Larynx cancer	162	Occupational exposure to sulfuric acid	1	Number	1998	11.47970349759275	20.826372955159684	4.772206276222658
1	Deaths	32	Central Asia	1	Male	17	60-64 years	423	Larynx cancer	162	Occupational exposure to sulfuric acid	3	Rate	1998	1.04515586065	1.8938385735899999	0.43481294542
1	Deaths	32	Central Asia	2	Female	17	60-64 years	423	Larynx cancer	162	Occupational exposure to sulfuric acid	3	Rate	1998	0.09664964848000002	0.17985786793	0.04035665912
1	Deaths	32	Central Asia	3	Both	17	60-64 years	423	Larynx cancer	162	Occupational exposure to sulfuric acid	3	Rate	1998	0.5328319231	0.96665879527	0.22150257175000002
1	Deaths	32	Central Asia	1	Male	17	60-64 years	423	Larynx cancer	162	Occupational exposure to sulfuric acid	1	Number	1999	10.916858594816915	19.768975741740498	4.575132780659189
1	Deaths	32	Central Asia	2	Female	17	60-64 years	423	Larynx cancer	162	Occupational exposure to sulfuric acid	1	Number	1999	1.2132279667696946	2.212773874676584	0.5101602647801281
1	Deaths	32	Central Asia	3	Both	17	60-64 years	423	Larynx cancer	162	Occupational exposure to sulfuric acid	1	Number	1999	12.130086561586602	21.884134154926624	5.073497865129818
1	Deaths	32	Central Asia	1	Male	17	60-64 years	423	Larynx cancer	162	Occupational exposure to sulfuric acid	3	Rate	1999	1.06081076377	1.92098689137	0.44457387234999995
1	Deaths	32	Central Asia	2	Female	17	60-64 years	423	Larynx cancer	162	Occupational exposure to sulfuric acid	3	Rate	1999	0.09941894751000001	0.18132754579	0.04180549573
1	Deaths	32	Central Asia	3	Both	17	60-64 years	423	Larynx cancer	162	Occupational exposure to sulfuric acid	3	Rate	1999	0.5392530440300001	0.97287730793	0.22554654938000002
1	Deaths	32	Central Asia	1	Male	17	60-64 years	423	Larynx cancer	162	Occupational exposure to sulfuric acid	1	Number	2000	11.294498495492787	20.5892862435824	4.752393559424245
1	Deaths	32	Central Asia	2	Female	17	60-64 years	423	Larynx cancer	162	Occupational exposure to sulfuric acid	1	Number	2000	1.2727451990398062	2.309607467319057	0.5256883466377064
1	Deaths	32	Central Asia	3	Both	17	60-64 years	423	Larynx cancer	162	Occupational exposure to sulfuric acid	1	Number	2000	12.56724369453258	22.93963528802892	5.3010027374028725
1	Deaths	32	Central Asia	1	Male	17	60-64 years	423	Larynx cancer	162	Occupational exposure to sulfuric acid	3	Rate	2000	1.0789071322500001	1.9667918664100001	0.45397246355
1	Deaths	32	Central Asia	2	Female	17	60-64 years	423	Larynx cancer	162	Occupational exposure to sulfuric acid	3	Rate	2000	0.1019311432	0.18497098215	0.042101132400000005
1	Deaths	32	Central Asia	3	Both	17	60-64 years	423	Larynx cancer	162	Occupational exposure to sulfuric acid	3	Rate	2000	0.54747816148	0.99934000309	0.23093235901
1	Deaths	32	Central Asia	1	Male	17	60-64 years	423	Larynx cancer	162	Occupational exposure to sulfuric acid	1	Number	2001	10.310507025603048	18.988196866730068	4.317822214462726
1	Deaths	32	Central Asia	2	Female	17	60-64 years	423	Larynx cancer	162	Occupational exposure to sulfuric acid	1	Number	2001	1.316952254402509	2.426715470955189	0.5446146824980154
1	Deaths	32	Central Asia	3	Both	17	60-64 years	423	Larynx cancer	162	Occupational exposure to sulfuric acid	1	Number	2001	11.627459280005572	21.53785007250792	4.869254048880308
1	Deaths	32	Central Asia	1	Male	17	60-64 years	423	Larynx cancer	162	Occupational exposure to sulfuric acid	3	Rate	2001	0.99237732259	1.8275974130700001	0.41558662807999996
1	Deaths	32	Central Asia	2	Female	17	60-64 years	423	Larynx cancer	162	Occupational exposure to sulfuric acid	3	Rate	2001	0.10563434425	0.19464980344000002	0.04368420697
1	Deaths	32	Central Asia	3	Both	17	60-64 years	423	Larynx cancer	162	Occupational exposure to sulfuric acid	3	Rate	2001	0.50870923013	0.9422955492899999	0.21303316734
1	Deaths	32	Central Asia	1	Male	17	60-64 years	423	Larynx cancer	162	Occupational exposure to sulfuric acid	1	Number	2002	9.279650756410064	17.111843340433005	3.836610212725839
1	Deaths	32	Central Asia	2	Female	17	60-64 years	423	Larynx cancer	162	Occupational exposure to sulfuric acid	1	Number	2002	1.212345775490948	2.2314713189680977	0.5070243029588585
1	Deaths	32	Central Asia	3	Both	17	60-64 years	423	Larynx cancer	162	Occupational exposure to sulfuric acid	1	Number	2002	10.491996531901014	19.445894089635978	4.343275959164378
1	Deaths	32	Central Asia	1	Male	17	60-64 years	423	Larynx cancer	162	Occupational exposure to sulfuric acid	3	Rate	2002	0.9315897582499999	1.71786831413	0.38515962232
1	Deaths	32	Central Asia	2	Female	17	60-64 years	423	Larynx cancer	162	Occupational exposure to sulfuric acid	3	Rate	2002	0.1013554119	0.18655708564	0.04238861396
1	Deaths	32	Central Asia	3	Both	17	60-64 years	423	Larynx cancer	162	Occupational exposure to sulfuric acid	3	Rate	2002	0.47859655475	0.8870321189200001	0.19812024376
1	Deaths	32	Central Asia	1	Male	17	60-64 years	423	Larynx cancer	162	Occupational exposure to sulfuric acid	1	Number	2003	7.694462499103856	14.182160559995015	3.1885699987176315
1	Deaths	32	Central Asia	2	Female	17	60-64 years	423	Larynx cancer	162	Occupational exposure to sulfuric acid	1	Number	2003	1.0881878645981156	1.9671017963599031	0.4495324258160638
1	Deaths	32	Central Asia	3	Both	17	60-64 years	423	Larynx cancer	162	Occupational exposure to sulfuric acid	1	Number	2003	8.782650363701975	16.20753535869463	3.625419140637989
1	Deaths	32	Central Asia	1	Male	17	60-64 years	423	Larynx cancer	162	Occupational exposure to sulfuric acid	3	Rate	2003	0.8345627675499999	1.53823651335	0.34584115562999995
1	Deaths	32	Central Asia	2	Female	17	60-64 years	423	Larynx cancer	162	Occupational exposure to sulfuric acid	3	Rate	2003	0.09825120060999999	0.1776073043	0.04058775326
1	Deaths	32	Central Asia	3	Both	17	60-64 years	423	Larynx cancer	162	Occupational exposure to sulfuric acid	3	Rate	2003	0.43274261866	0.7985848238000001	0.17863324938
1	Deaths	32	Central Asia	1	Male	17	60-64 years	423	Larynx cancer	162	Occupational exposure to sulfuric acid	1	Number	2004	6.025223699365956	11.038808442471442	2.457397517769779
1	Deaths	32	Central Asia	2	Female	17	60-64 years	423	Larynx cancer	162	Occupational exposure to sulfuric acid	1	Number	2004	0.8796724782443106	1.5858874317503429	0.352936712551063
1	Deaths	32	Central Asia	3	Both	17	60-64 years	423	Larynx cancer	162	Occupational exposure to sulfuric acid	1	Number	2004	6.904896177610265	12.679707624255606	2.8040594842848057
1	Deaths	32	Central Asia	1	Male	17	60-64 years	423	Larynx cancer	162	Occupational exposure to sulfuric acid	3	Rate	2004	0.73036123396	1.33809434434	0.29787904532
1	Deaths	32	Central Asia	2	Female	17	60-64 years	423	Larynx cancer	162	Occupational exposure to sulfuric acid	3	Rate	2004	0.08942854687	0.16122319617	0.035879964560000005
1	Deaths	32	Central Asia	3	Both	17	60-64 years	423	Larynx cancer	162	Occupational exposure to sulfuric acid	3	Rate	2004	0.38177611093	0.7010691167499999	0.15503823623
1	Deaths	32	Central Asia	1	Male	17	60-64 years	423	Larynx cancer	162	Occupational exposure to sulfuric acid	1	Number	2005	4.736960418855171	8.649487294425956	1.9078509031556488
1	Deaths	32	Central Asia	2	Female	17	60-64 years	423	Larynx cancer	162	Occupational exposure to sulfuric acid	1	Number	2005	0.7595061608066015	1.4283028002997633	0.301926185510905
1	Deaths	32	Central Asia	3	Both	17	60-64 years	423	Larynx cancer	162	Occupational exposure to sulfuric acid	1	Number	2005	5.49646657966176	10.094253475130632	2.208143988207217
1	Deaths	32	Central Asia	1	Male	17	60-64 years	423	Larynx cancer	162	Occupational exposure to sulfuric acid	3	Rate	2005	0.6427158334699999	1.17357164594	0.25885924199
1	Deaths	32	Central Asia	2	Female	17	60-64 years	423	Larynx cancer	162	Occupational exposure to sulfuric acid	3	Rate	2005	0.08639677569	0.16247499100999999	0.034345276269999996
1	Deaths	32	Central Asia	3	Both	17	60-64 years	423	Larynx cancer	162	Occupational exposure to sulfuric acid	3	Rate	2005	0.34010402026000003	0.62460057541	0.13663298718
1	Deaths	32	Central Asia	1	Male	17	60-64 years	423	Larynx cancer	162	Occupational exposure to sulfuric acid	1	Number	2006	3.889752488872927	7.142521502845408	1.5650987754826131
1	Deaths	32	Central Asia	2	Female	17	60-64 years	423	Larynx cancer	162	Occupational exposure to sulfuric acid	1	Number	2006	0.6568180714892533	1.221806579603988	0.2594461192306828
1	Deaths	32	Central Asia	3	Both	17	60-64 years	423	Larynx cancer	162	Occupational exposure to sulfuric acid	1	Number	2006	4.546570560362183	8.382717363592992	1.818669791342961
1	Deaths	32	Central Asia	1	Male	17	60-64 years	423	Larynx cancer	162	Occupational exposure to sulfuric acid	3	Rate	2006	0.57707751177	1.05965316518	0.23219557275000002
1	Deaths	32	Central Asia	2	Female	17	60-64 years	423	Larynx cancer	162	Occupational exposure to sulfuric acid	3	Rate	2006	0.08170648577	0.15198960907	0.032274432709999995
1	Deaths	32	Central Asia	3	Both	17	60-64 years	423	Larynx cancer	162	Occupational exposure to sulfuric acid	3	Rate	2006	0.30763339486999997	0.56719757596	0.1230561705
1	Deaths	32	Central Asia	1	Male	17	60-64 years	423	Larynx cancer	162	Occupational exposure to sulfuric acid	1	Number	2007	3.83172481698056	7.073721875951211	1.5267758828784808
1	Deaths	32	Central Asia	2	Female	17	60-64 years	423	Larynx cancer	162	Occupational exposure to sulfuric acid	1	Number	2007	0.6602582244345759	1.2530171378096746	0.2597072178712405
1	Deaths	32	Central Asia	3	Both	17	60-64 years	423	Larynx cancer	162	Occupational exposure to sulfuric acid	1	Number	2007	4.491983041415141	8.248532882051762	1.7785578163910714
1	Deaths	32	Central Asia	1	Male	17	60-64 years	423	Larynx cancer	162	Occupational exposure to sulfuric acid	3	Rate	2007	0.5790718887199999	1.06902078898	0.23073499177999998
1	Deaths	32	Central Asia	2	Female	17	60-64 years	423	Larynx cancer	162	Occupational exposure to sulfuric acid	3	Rate	2007	0.08321504075	0.15792286763	0.0327319614
1	Deaths	32	Central Asia	3	Both	17	60-64 years	423	Larynx cancer	162	Occupational exposure to sulfuric acid	3	Rate	2007	0.30869824386	0.56685601697	0.12222612362
1	Deaths	32	Central Asia	1	Male	17	60-64 years	423	Larynx cancer	162	Occupational exposure to sulfuric acid	1	Number	2008	4.365619562477728	8.06287077926895	1.747361044198959
1	Deaths	32	Central Asia	2	Female	17	60-64 years	423	Larynx cancer	162	Occupational exposure to sulfuric acid	1	Number	2008	0.7270077268075467	1.3911008645533895	0.2861522316360715
1	Deaths	32	Central Asia	3	Both	17	60-64 years	423	Larynx cancer	162	Occupational exposure to sulfuric acid	1	Number	2008	5.092627289285278	9.359687312050337	2.026864450361903
1	Deaths	32	Central Asia	1	Male	17	60-64 years	423	Larynx cancer	162	Occupational exposure to sulfuric acid	3	Rate	2008	0.63515329478	1.1730657854	0.25422328
1	Deaths	32	Central Asia	2	Female	17	60-64 years	423	Larynx cancer	162	Occupational exposure to sulfuric acid	3	Rate	2008	0.08768845104	0.16778842308	0.0345144144
1	Deaths	32	Central Asia	3	Both	17	60-64 years	423	Larynx cancer	162	Occupational exposure to sulfuric acid	3	Rate	2008	0.33583366489	0.6172252383	0.13366171878
1	Deaths	32	Central Asia	1	Male	17	60-64 years	423	Larynx cancer	162	Occupational exposure to sulfuric acid	1	Number	2009	5.150058164615468	9.416550245220323	2.090443062564094
1	Deaths	32	Central Asia	2	Female	17	60-64 years	423	Larynx cancer	162	Occupational exposure to sulfuric acid	1	Number	2009	0.8576803077344928	1.591617704486992	0.3432679725082426
1	Deaths	32	Central Asia	3	Both	17	60-64 years	423	Larynx cancer	162	Occupational exposure to sulfuric acid	1	Number	2009	6.007738472349966	11.027388684088034	2.4168153756365154
1	Deaths	32	Central Asia	1	Male	17	60-64 years	423	Larynx cancer	162	Occupational exposure to sulfuric acid	3	Rate	2009	0.6935786337100001	1.26816394001	0.28152820742
1	Deaths	32	Central Asia	2	Female	17	60-64 years	423	Larynx cancer	162	Occupational exposure to sulfuric acid	3	Rate	2009	0.09503487714	0.1763584772	0.03803565186
1	Deaths	32	Central Asia	3	Both	17	60-64 years	423	Larynx cancer	162	Occupational exposure to sulfuric acid	3	Rate	2009	0.36520669465	0.67034811693	0.14691670734
1	Deaths	32	Central Asia	1	Male	17	60-64 years	423	Larynx cancer	162	Occupational exposure to sulfuric acid	1	Number	2010	6.221537271322974	11.565515439155408	2.544209816180335
1	Deaths	32	Central Asia	2	Female	17	60-64 years	423	Larynx cancer	162	Occupational exposure to sulfuric acid	1	Number	2010	1.031740894895025	1.8706915687941668	0.4118268627575615
1	Deaths	32	Central Asia	3	Both	17	60-64 years	423	Larynx cancer	162	Occupational exposure to sulfuric acid	1	Number	2010	7.253278166218005	13.466281059710203	2.962511733321578
1	Deaths	32	Central Asia	1	Male	17	60-64 years	423	Larynx cancer	162	Occupational exposure to sulfuric acid	3	Rate	2010	0.76927034855	1.43003372077	0.31458224659
1	Deaths	32	Central Asia	2	Female	17	60-64 years	423	Larynx cancer	162	Occupational exposure to sulfuric acid	3	Rate	2010	0.10445614291	0.18939370031	0.0416944272
1	Deaths	32	Central Asia	3	Both	17	60-64 years	423	Larynx cancer	162	Occupational exposure to sulfuric acid	3	Rate	2010	0.40374841265000005	0.74959066473	0.16490604419
1	Deaths	32	Central Asia	1	Male	17	60-64 years	423	Larynx cancer	162	Occupational exposure to sulfuric acid	1	Number	2011	7.275088224838478	13.384494290995155	2.969704013617388
1	Deaths	32	Central Asia	2	Female	17	60-64 years	423	Larynx cancer	162	Occupational exposure to sulfuric acid	1	Number	2011	1.2331680498039326	2.224087641803388	0.4992948428908011
1	Deaths	32	Central Asia	3	Both	17	60-64 years	423	Larynx cancer	162	Occupational exposure to sulfuric acid	1	Number	2011	8.508256274642404	15.608581932798543	3.497212513345733
1	Deaths	32	Central Asia	1	Male	17	60-64 years	423	Larynx cancer	162	Occupational exposure to sulfuric acid	3	Rate	2011	0.7961864841399999	1.4648005800400001	0.32500474557
1	Deaths	32	Central Asia	2	Female	17	60-64 years	423	Larynx cancer	162	Occupational exposure to sulfuric acid	3	Rate	2011	0.11014793864	0.19865797621	0.04459756943
1	Deaths	32	Central Asia	3	Both	17	60-64 years	423	Larynx cancer	162	Occupational exposure to sulfuric acid	3	Rate	2011	0.41844612206	0.76764854863	0.17199705403999999
1	Deaths	32	Central Asia	1	Male	17	60-64 years	423	Larynx cancer	162	Occupational exposure to sulfuric acid	1	Number	2012	7.84086853118028	14.289638854604464	3.247553702928243
1	Deaths	32	Central Asia	2	Female	17	60-64 years	423	Larynx cancer	162	Occupational exposure to sulfuric acid	1	Number	2012	1.384264501108918	2.509655516661531	0.5650262776362598
1	Deaths	32	Central Asia	3	Both	17	60-64 years	423	Larynx cancer	162	Occupational exposure to sulfuric acid	1	Number	2012	9.225133032289188	16.890479321144138	3.7998837242761385
1	Deaths	32	Central Asia	1	Male	17	60-64 years	423	Larynx cancer	162	Occupational exposure to sulfuric acid	3	Rate	2012	0.78268424048	1.42640768547	0.32417443212
1	Deaths	32	Central Asia	2	Female	17	60-64 years	423	Larynx cancer	162	Occupational exposure to sulfuric acid	3	Rate	2012	0.11296441112	0.20480316971999998	0.04610958431
1	Deaths	32	Central Asia	3	Both	17	60-64 years	423	Larynx cancer	162	Occupational exposure to sulfuric acid	3	Rate	2012	0.41420487836	0.7583759397400001	0.17061329851
1	Deaths	32	Central Asia	1	Male	17	60-64 years	423	Larynx cancer	162	Occupational exposure to sulfuric acid	1	Number	2013	8.02254510077102	14.574516038306594	3.308310016451679
1	Deaths	32	Central Asia	2	Female	17	60-64 years	423	Larynx cancer	162	Occupational exposure to sulfuric acid	1	Number	2013	1.2816694254851035	2.3623598513584096	0.5272672700765946
1	Deaths	32	Central Asia	3	Both	17	60-64 years	423	Larynx cancer	162	Occupational exposure to sulfuric acid	1	Number	2013	9.30421452625613	16.9359982212114	3.84541644413945
1	Deaths	32	Central Asia	1	Male	17	60-64 years	423	Larynx cancer	162	Occupational exposure to sulfuric acid	3	Rate	2013	0.7362995877	1.33763163873	0.30363273382
1	Deaths	32	Central Asia	2	Female	17	60-64 years	423	Larynx cancer	162	Occupational exposure to sulfuric acid	3	Rate	2013	0.09629619336	0.1774921493	0.039615387540000005
1	Deaths	32	Central Asia	3	Both	17	60-64 years	423	Larynx cancer	162	Occupational exposure to sulfuric acid	3	Rate	2013	0.38438558012	0.69967792367	0.15886592323
1	Deaths	32	Central Asia	1	Male	17	60-64 years	423	Larynx cancer	162	Occupational exposure to sulfuric acid	1	Number	2014	7.639741586690477	14.015947934709216	3.1886382011468424
1	Deaths	32	Central Asia	2	Female	17	60-64 years	423	Larynx cancer	162	Occupational exposure to sulfuric acid	1	Number	2014	1.2072508756618172	2.247207624462775	0.4940397605418684
1	Deaths	32	Central Asia	3	Both	17	60-64 years	423	Larynx cancer	162	Occupational exposure to sulfuric acid	1	Number	2014	8.8469924623523	16.26013972016669	3.6847202919826936
1	Deaths	32	Central Asia	1	Male	17	60-64 years	423	Larynx cancer	162	Occupational exposure to sulfuric acid	3	Rate	2014	0.64647283657	1.18602566798	0.26982168955999997
1	Deaths	32	Central Asia	2	Female	17	60-64 years	423	Larynx cancer	162	Occupational exposure to sulfuric acid	3	Rate	2014	0.08377574863	0.15594231891000002	0.03428330567
1	Deaths	32	Central Asia	3	Both	17	60-64 years	423	Larynx cancer	162	Occupational exposure to sulfuric acid	3	Rate	2014	0.3373099423	0.61995156141	0.14048760575
1	Deaths	32	Central Asia	1	Male	17	60-64 years	423	Larynx cancer	162	Occupational exposure to sulfuric acid	1	Number	2015	7.624499183241848	13.855540781460412	3.114658231726103
1	Deaths	32	Central Asia	2	Female	17	60-64 years	423	Larynx cancer	162	Occupational exposure to sulfuric acid	1	Number	2015	1.2867484803737497	2.406769384685365	0.5222333882915997
1	Deaths	32	Central Asia	3	Both	17	60-64 years	423	Larynx cancer	162	Occupational exposure to sulfuric acid	1	Number	2015	8.911247663615601	16.22655347409961	3.61856926200816
1	Deaths	32	Central Asia	1	Male	17	60-64 years	423	Larynx cancer	162	Occupational exposure to sulfuric acid	3	Rate	2015	0.59584442595	1.08279200309	0.24340638007999998
1	Deaths	32	Central Asia	2	Female	17	60-64 years	423	Larynx cancer	162	Occupational exposure to sulfuric acid	3	Rate	2015	0.08268542089	0.15465706204	0.033558296880000005
1	Deaths	32	Central Asia	3	Both	17	60-64 years	423	Larynx cancer	162	Occupational exposure to sulfuric acid	3	Rate	2015	0.31423994768	0.57220172833	0.12760267232
1	Deaths	32	Central Asia	1	Male	17	60-64 years	423	Larynx cancer	162	Occupational exposure to sulfuric acid	1	Number	2016	7.979952928985917	14.590822029447718	3.25251376232991
1	Deaths	32	Central Asia	2	Female	17	60-64 years	423	Larynx cancer	162	Occupational exposure to sulfuric acid	1	Number	2016	1.2177607679653517	2.2819018408347755	0.493322596912377
1	Deaths	32	Central Asia	3	Both	17	60-64 years	423	Larynx cancer	162	Occupational exposure to sulfuric acid	1	Number	2016	9.19771369695126	16.8686896344095	3.735258306726287
1	Deaths	32	Central Asia	1	Male	17	60-64 years	423	Larynx cancer	162	Occupational exposure to sulfuric acid	3	Rate	2016	0.5927733753900001	1.08384734861	0.24160588146
1	Deaths	32	Central Asia	2	Female	17	60-64 years	423	Larynx cancer	162	Occupational exposure to sulfuric acid	3	Rate	2016	0.07477929342999999	0.14012522971	0.03029356521
1	Deaths	32	Central Asia	3	Both	17	60-64 years	423	Larynx cancer	162	Occupational exposure to sulfuric acid	3	Rate	2016	0.30920014821	0.5670758524199999	0.12556842495
1	Deaths	32	Central Asia	1	Male	17	60-64 years	423	Larynx cancer	162	Occupational exposure to sulfuric acid	1	Number	2017	7.864917949726101	14.562808346043546	3.190442012972482
1	Deaths	32	Central Asia	2	Female	17	60-64 years	423	Larynx cancer	162	Occupational exposure to sulfuric acid	1	Number	2017	1.0645627177000132	2.009823940033898	0.4309971980830537
1	Deaths	32	Central Asia	3	Both	17	60-64 years	423	Larynx cancer	162	Occupational exposure to sulfuric acid	1	Number	2017	8.929480667426109	16.55633752919198	3.6104245304187774
1	Deaths	32	Central Asia	1	Male	17	60-64 years	423	Larynx cancer	162	Occupational exposure to sulfuric acid	3	Rate	2017	0.55469762794	1.0270870335	0.22501577613
1	Deaths	32	Central Asia	2	Female	17	60-64 years	423	Larynx cancer	162	Occupational exposure to sulfuric acid	3	Rate	2017	0.06231563664	0.11764779686	0.02522901126
1	Deaths	32	Central Asia	3	Both	17	60-64 years	423	Larynx cancer	162	Occupational exposure to sulfuric acid	3	Rate	2017	0.2856323783	0.52959698783	0.11548870351000001
1	Deaths	32	Central Asia	1	Male	17	60-64 years	423	Larynx cancer	162	Occupational exposure to sulfuric acid	1	Number	2018	7.582998434546379	13.994444620798586	3.0944484483372774
1	Deaths	32	Central Asia	2	Female	17	60-64 years	423	Larynx cancer	162	Occupational exposure to sulfuric acid	1	Number	2018	1.0140230844023177	1.9020788746999184	0.4153854795728973
1	Deaths	32	Central Asia	3	Both	17	60-64 years	423	Larynx cancer	162	Occupational exposure to sulfuric acid	1	Number	2018	8.597021518948694	15.82565537230371	3.4955219670779947
1	Deaths	32	Central Asia	1	Male	17	60-64 years	423	Larynx cancer	162	Occupational exposure to sulfuric acid	3	Rate	2018	0.50646139837	0.9346759139099999	0.20667532795000002
1	Deaths	32	Central Asia	2	Female	17	60-64 years	423	Larynx cancer	162	Occupational exposure to sulfuric acid	3	Rate	2018	0.05650698858	0.1059943811	0.02314758205
1	Deaths	32	Central Asia	3	Both	17	60-64 years	423	Larynx cancer	162	Occupational exposure to sulfuric acid	3	Rate	2018	0.26116791826	0.48076574656	0.10619005587
1	Deaths	32	Central Asia	1	Male	17	60-64 years	423	Larynx cancer	162	Occupational exposure to sulfuric acid	1	Number	2019	7.780752247400877	14.376314201102414	3.154004163816771
1	Deaths	32	Central Asia	2	Female	17	60-64 years	423	Larynx cancer	162	Occupational exposure to sulfuric acid	1	Number	2019	0.9624653939815588	1.8173215060971324	0.3937072233955841
1	Deaths	32	Central Asia	3	Both	17	60-64 years	423	Larynx cancer	162	Occupational exposure to sulfuric acid	1	Number	2019	8.743217641382444	16.12104482005648	3.547381865784444
1	Deaths	32	Central Asia	1	Male	17	60-64 years	423	Larynx cancer	162	Occupational exposure to sulfuric acid	3	Rate	2019	0.48937168836999995	0.9042006388899999	0.19837160902999998
1	Deaths	32	Central Asia	2	Female	17	60-64 years	423	Larynx cancer	162	Occupational exposure to sulfuric acid	3	Rate	2019	0.05072507484	0.09577878851	0.02074965864
1	Deaths	32	Central Asia	3	Both	17	60-64 years	423	Larynx cancer	162	Occupational exposure to sulfuric acid	3	Rate	2019	0.25071144526	0.46227036908	0.10172104492
1	Deaths	32	Central Asia	1	Male	17	60-64 years	423	Larynx cancer	162	Occupational exposure to sulfuric acid	1	Number	2020	7.983140454609644	14.52651332852164	3.253277843319597
1	Deaths	32	Central Asia	2	Female	17	60-64 years	423	Larynx cancer	162	Occupational exposure to sulfuric acid	1	Number	2020	0.9974249961153624	1.908871885343192	0.3979512539847855
1	Deaths	32	Central Asia	3	Both	17	60-64 years	423	Larynx cancer	162	Occupational exposure to sulfuric acid	1	Number	2020	8.980565450725003	16.291502248952614	3.652534534216258
1	Deaths	32	Central Asia	1	Male	17	60-64 years	423	Larynx cancer	162	Occupational exposure to sulfuric acid	3	Rate	2020	0.4743713817	0.86318939747	0.19331513887000001
1	Deaths	32	Central Asia	2	Female	17	60-64 years	423	Larynx cancer	162	Occupational exposure to sulfuric acid	3	Rate	2020	0.04991045592	0.09551862693	0.0199132051
1	Deaths	32	Central Asia	3	Both	17	60-64 years	423	Larynx cancer	162	Occupational exposure to sulfuric acid	3	Rate	2020	0.24394978411999999	0.44254545869	0.09921814122
1	Deaths	32	Central Asia	1	Male	17	60-64 years	423	Larynx cancer	162	Occupational exposure to sulfuric acid	1	Number	2021	8.086370081564505	14.8684713208553	3.3052864944565057
1	Deaths	32	Central Asia	2	Female	17	60-64 years	423	Larynx cancer	162	Occupational exposure to sulfuric acid	1	Number	2021	1.0342547286995705	1.9576620306951051	0.4153726718845481
1	Deaths	32	Central Asia	3	Both	17	60-64 years	423	Larynx cancer	162	Occupational exposure to sulfuric acid	1	Number	2021	9.120624810264085	16.826133351550407	3.712246698608701
1	Deaths	32	Central Asia	1	Male	17	60-64 years	423	Larynx cancer	162	Occupational exposure to sulfuric acid	3	Rate	2021	0.45563662404	0.8377825908300001	0.18624049662
1	Deaths	32	Central Asia	2	Female	17	60-64 years	423	Larynx cancer	162	Occupational exposure to sulfuric acid	3	Rate	2021	0.04920709611	0.09314036573000001	0.01976232974
1	Deaths	32	Central Asia	3	Both	17	60-64 years	423	Larynx cancer	162	Occupational exposure to sulfuric acid	3	Rate	2021	0.23527493229	0.43404563474999996	0.09576082876000001
1	Deaths	32	Central Asia	1	Male	18	65-69 years	423	Larynx cancer	162	Occupational exposure to sulfuric acid	1	Number	1990	3.51031221220802	6.518172384695967	1.4059046850992432
1	Deaths	32	Central Asia	2	Female	18	65-69 years	423	Larynx cancer	162	Occupational exposure to sulfuric acid	1	Number	1990	0.6049200504779025	1.1121654383737445	0.2433311457088623
1	Deaths	32	Central Asia	3	Both	18	65-69 years	423	Larynx cancer	162	Occupational exposure to sulfuric acid	1	Number	1990	4.115232262685926	7.614856421712802	1.6463560419736083
1	Deaths	32	Central Asia	1	Male	18	65-69 years	423	Larynx cancer	162	Occupational exposure to sulfuric acid	3	Rate	1990	0.76656157028	1.4234005856299998	0.30701329054000004
1	Deaths	32	Central Asia	2	Female	18	65-69 years	423	Larynx cancer	162	Occupational exposure to sulfuric acid	3	Rate	1990	0.0773024685	0.14212313460999998	0.031095180610000002
1	Deaths	32	Central Asia	3	Both	18	65-69 years	423	Larynx cancer	162	Occupational exposure to sulfuric acid	3	Rate	1990	0.33174886704	0.61387057385	0.13272075955999998
1	Deaths	32	Central Asia	1	Male	18	65-69 years	423	Larynx cancer	162	Occupational exposure to sulfuric acid	1	Number	1991	4.136458664989005	7.758454136172011	1.663789402642971
1	Deaths	32	Central Asia	2	Female	18	65-69 years	423	Larynx cancer	162	Occupational exposure to sulfuric acid	1	Number	1991	0.6954677177984901	1.2825260778134009	0.2762654733141016
1	Deaths	32	Central Asia	3	Both	18	65-69 years	423	Larynx cancer	162	Occupational exposure to sulfuric acid	1	Number	1991	4.831926382787497	9.041335043818398	1.933835902296196
1	Deaths	32	Central Asia	1	Male	18	65-69 years	423	Larynx cancer	162	Occupational exposure to sulfuric acid	3	Rate	1991	0.8035533325499999	1.5071664391	0.32320968912
1	Deaths	32	Central Asia	2	Female	18	65-69 years	423	Larynx cancer	162	Occupational exposure to sulfuric acid	3	Rate	1991	0.08342626101	0.15384805446	0.03313999327
1	Deaths	32	Central Asia	3	Both	18	65-69 years	423	Larynx cancer	162	Occupational exposure to sulfuric acid	3	Rate	1991	0.3583445019	0.67052195049	0.14341680900999998
1	Deaths	32	Central Asia	1	Male	18	65-69 years	423	Larynx cancer	162	Occupational exposure to sulfuric acid	1	Number	1992	5.11272790530984	9.558946502620486	2.066228706111457
1	Deaths	32	Central Asia	2	Female	18	65-69 years	423	Larynx cancer	162	Occupational exposure to sulfuric acid	1	Number	1992	0.8760055971979575	1.628447196666624	0.348642703246073
1	Deaths	32	Central Asia	3	Both	18	65-69 years	423	Larynx cancer	162	Occupational exposure to sulfuric acid	1	Number	1992	5.988733502507793	11.240153840912438	2.4059486469579507
1	Deaths	32	Central Asia	1	Male	18	65-69 years	423	Larynx cancer	162	Occupational exposure to sulfuric acid	3	Rate	1992	0.87560290568	1.6370598021200002	0.35386116617
1	Deaths	32	Central Asia	2	Female	18	65-69 years	423	Larynx cancer	162	Occupational exposure to sulfuric acid	3	Rate	1992	0.09806626540999999	0.18229990253	0.03902953129
1	Deaths	32	Central Asia	3	Both	18	65-69 years	423	Larynx cancer	162	Occupational exposure to sulfuric acid	3	Rate	1992	0.40541425816	0.76091524679	0.16287348325999998
1	Deaths	32	Central Asia	1	Male	18	65-69 years	423	Larynx cancer	162	Occupational exposure to sulfuric acid	1	Number	1993	6.214110993363259	11.519063591589877	2.552697052034489
1	Deaths	32	Central Asia	2	Female	18	65-69 years	423	Larynx cancer	162	Occupational exposure to sulfuric acid	1	Number	1993	1.0167962200344447	1.9071178359892893	0.4046715281261013
1	Deaths	32	Central Asia	3	Both	18	65-69 years	423	Larynx cancer	162	Occupational exposure to sulfuric acid	1	Number	1993	7.230907213397707	13.51485690049271	2.9725750066059966
1	Deaths	32	Central Asia	1	Male	18	65-69 years	423	Larynx cancer	162	Occupational exposure to sulfuric acid	3	Rate	1993	0.9497343564299999	1.7605173867300001	0.39014174264
1	Deaths	32	Central Asia	2	Female	18	65-69 years	423	Larynx cancer	162	Occupational exposure to sulfuric acid	3	Rate	1993	0.10768257014	0.20197100078	0.04285624725
1	Deaths	32	Central Asia	3	Both	18	65-69 years	423	Larynx cancer	162	Occupational exposure to sulfuric acid	3	Rate	1993	0.45234072903	0.84544304645	0.18595408652
1	Deaths	32	Central Asia	1	Male	18	65-69 years	423	Larynx cancer	162	Occupational exposure to sulfuric acid	1	Number	1994	7.4180869985778495	13.87463594722227	3.0789159987776173
1	Deaths	32	Central Asia	2	Female	18	65-69 years	423	Larynx cancer	162	Occupational exposure to sulfuric acid	1	Number	1994	1.0355631528789586	1.9326949023952096	0.4172353359769958
1	Deaths	32	Central Asia	3	Both	18	65-69 years	423	Larynx cancer	162	Occupational exposure to sulfuric acid	1	Number	1994	8.453650151456806	15.871611326740274	3.5068760655682354
1	Deaths	32	Central Asia	1	Male	18	65-69 years	423	Larynx cancer	162	Occupational exposure to sulfuric acid	3	Rate	1994	1.02259219747	1.91263522052	0.42443226638
1	Deaths	32	Central Asia	2	Female	18	65-69 years	423	Larynx cancer	162	Occupational exposure to sulfuric acid	3	Rate	1994	0.10382343074	0.19376801382999997	0.0418311562
1	Deaths	32	Central Asia	3	Both	18	65-69 years	423	Larynx cancer	162	Occupational exposure to sulfuric acid	3	Rate	1994	0.49067907561999996	0.92124318311	0.20355120868999999
1	Deaths	32	Central Asia	1	Male	18	65-69 years	423	Larynx cancer	162	Occupational exposure to sulfuric acid	1	Number	1995	7.966739875461866	14.94433481830438	3.370700914615416
1	Deaths	32	Central Asia	2	Female	18	65-69 years	423	Larynx cancer	162	Occupational exposure to sulfuric acid	1	Number	1995	1.0177448809542164	1.899479928257922	0.4156736936098196
1	Deaths	32	Central Asia	3	Both	18	65-69 years	423	Larynx cancer	162	Occupational exposure to sulfuric acid	1	Number	1995	8.984484756416093	16.95049511451934	3.7869795520880345
1	Deaths	32	Central Asia	1	Male	18	65-69 years	423	Larynx cancer	162	Occupational exposure to sulfuric acid	3	Rate	1995	1.04500042781	1.9602543226700002	0.44213617526
1	Deaths	32	Central Asia	2	Female	18	65-69 years	423	Larynx cancer	162	Occupational exposure to sulfuric acid	3	Rate	1995	0.10093418389	0.18837968136	0.04122416709
1	Deaths	32	Central Asia	3	Both	18	65-69 years	423	Larynx cancer	162	Occupational exposure to sulfuric acid	3	Rate	1995	0.5073995185	0.95728061125	0.21386998291
1	Deaths	32	Central Asia	1	Male	18	65-69 years	423	Larynx cancer	162	Occupational exposure to sulfuric acid	1	Number	1996	8.177329176815848	15.437534303973507	3.485921143091682
1	Deaths	32	Central Asia	2	Female	18	65-69 years	423	Larynx cancer	162	Occupational exposure to sulfuric acid	1	Number	1996	0.999359310640885	1.853366370098693	0.4052201248197082
1	Deaths	32	Central Asia	3	Both	18	65-69 years	423	Larynx cancer	162	Occupational exposure to sulfuric acid	1	Number	1996	9.176688487456715	17.270105499922572	3.90512566635389
1	Deaths	32	Central Asia	1	Male	18	65-69 years	423	Larynx cancer	162	Occupational exposure to sulfuric acid	3	Rate	1996	1.03670878573	1.95714604328	0.44193953763
1	Deaths	32	Central Asia	2	Female	18	65-69 years	423	Larynx cancer	162	Occupational exposure to sulfuric acid	3	Rate	1996	0.0980340391	0.18180947459	0.0397508335
1	Deaths	32	Central Asia	3	Both	18	65-69 years	423	Larynx cancer	162	Occupational exposure to sulfuric acid	3	Rate	1996	0.50751019306	0.95511083202	0.21597018179
1	Deaths	32	Central Asia	1	Male	18	65-69 years	423	Larynx cancer	162	Occupational exposure to sulfuric acid	1	Number	1997	7.314939974627885	13.8204600440557	3.1265329621499323
1	Deaths	32	Central Asia	2	Female	18	65-69 years	423	Larynx cancer	162	Occupational exposure to sulfuric acid	1	Number	1997	0.9432430905993664	1.7595112804143167	0.3843365277021544
1	Deaths	32	Central Asia	3	Both	18	65-69 years	423	Larynx cancer	162	Occupational exposure to sulfuric acid	1	Number	1997	8.258183065227264	15.571227142633491	3.524038119996959
1	Deaths	32	Central Asia	1	Male	18	65-69 years	423	Larynx cancer	162	Occupational exposure to sulfuric acid	3	Rate	1997	0.93889698704	1.7739022247499998	0.40130095233
1	Deaths	32	Central Asia	2	Female	18	65-69 years	423	Larynx cancer	162	Occupational exposure to sulfuric acid	3	Rate	1997	0.09544388739000001	0.17803957237999998	0.038889839360000004
1	Deaths	32	Central Asia	3	Both	18	65-69 years	423	Larynx cancer	162	Occupational exposure to sulfuric acid	3	Rate	1997	0.46725854404	0.88103991715	0.19939457724
1	Deaths	32	Central Asia	1	Male	18	65-69 years	423	Larynx cancer	162	Occupational exposure to sulfuric acid	1	Number	1998	6.68472880973474	12.770293487453277	2.8272145801950392
1	Deaths	32	Central Asia	2	Female	18	65-69 years	423	Larynx cancer	162	Occupational exposure to sulfuric acid	1	Number	1998	0.9106052161652	1.7126827027379967	0.3690384029326253
1	Deaths	32	Central Asia	3	Both	18	65-69 years	423	Larynx cancer	162	Occupational exposure to sulfuric acid	1	Number	1998	7.595334025899941	14.385998688965667	3.204263412468568
1	Deaths	32	Central Asia	1	Male	18	65-69 years	423	Larynx cancer	162	Occupational exposure to sulfuric acid	3	Rate	1998	0.86826974964	1.6587149374	0.36722280972
1	Deaths	32	Central Asia	2	Female	18	65-69 years	423	Larynx cancer	162	Occupational exposure to sulfuric acid	3	Rate	1998	0.09389225478	0.17659424504000001	0.038051448790000005
1	Deaths	32	Central Asia	3	Both	18	65-69 years	423	Larynx cancer	162	Occupational exposure to sulfuric acid	3	Rate	1998	0.43658084461	0.82690918355	0.18418150172
1	Deaths	32	Central Asia	1	Male	18	65-69 years	423	Larynx cancer	162	Occupational exposure to sulfuric acid	1	Number	1999	5.903921829237046	11.240829832501856	2.4705604569659028
1	Deaths	32	Central Asia	2	Female	18	65-69 years	423	Larynx cancer	162	Occupational exposure to sulfuric acid	1	Number	1999	0.8353013142585546	1.5717812835094094	0.3358252846748696
1	Deaths	32	Central Asia	3	Both	18	65-69 years	423	Larynx cancer	162	Occupational exposure to sulfuric acid	1	Number	1999	6.739223143495607	12.753833340681544	2.800167834666257
1	Deaths	32	Central Asia	1	Male	18	65-69 years	423	Larynx cancer	162	Occupational exposure to sulfuric acid	3	Rate	1999	0.7993300290500001	1.52189224324	0.33448836536
1	Deaths	32	Central Asia	2	Female	18	65-69 years	423	Larynx cancer	162	Occupational exposure to sulfuric acid	3	Rate	1999	0.09071583847	0.17069942856	0.03647147653
1	Deaths	32	Central Asia	3	Both	18	65-69 years	423	Larynx cancer	162	Occupational exposure to sulfuric acid	3	Rate	1999	0.40612467116	0.76858211416	0.1687460434
1	Deaths	32	Central Asia	1	Male	18	65-69 years	423	Larynx cancer	162	Occupational exposure to sulfuric acid	1	Number	2000	5.560767375657348	10.416219069433184	2.308573619111145
1	Deaths	32	Central Asia	2	Female	18	65-69 years	423	Larynx cancer	162	Occupational exposure to sulfuric acid	1	Number	2000	0.8298730273809627	1.540855875780463	0.3310136538680159
1	Deaths	32	Central Asia	3	Both	18	65-69 years	423	Larynx cancer	162	Occupational exposure to sulfuric acid	1	Number	2000	6.390640403038311	12.00216425401441	2.643949275231538
1	Deaths	32	Central Asia	1	Male	18	65-69 years	423	Larynx cancer	162	Occupational exposure to sulfuric acid	3	Rate	2000	0.7628753163	1.42898918088	0.31671057444
1	Deaths	32	Central Asia	2	Female	18	65-69 years	423	Larynx cancer	162	Occupational exposure to sulfuric acid	3	Rate	2000	0.09191277989	0.17065785039	0.036661494110000005
1	Deaths	32	Central Asia	3	Both	18	65-69 years	423	Larynx cancer	162	Occupational exposure to sulfuric acid	3	Rate	2000	0.39162797775	0.7355105308700001	0.16202515595
1	Deaths	32	Central Asia	1	Male	18	65-69 years	423	Larynx cancer	162	Occupational exposure to sulfuric acid	1	Number	2001	5.285724629038841	9.865292881932197	2.1851370570330886
1	Deaths	32	Central Asia	2	Female	18	65-69 years	423	Larynx cancer	162	Occupational exposure to sulfuric acid	1	Number	2001	0.8422391118415058	1.590465723101525	0.3364579815838143
1	Deaths	32	Central Asia	3	Both	18	65-69 years	423	Larynx cancer	162	Occupational exposure to sulfuric acid	1	Number	2001	6.127963740880349	11.495654364318572	2.5343660804132733
1	Deaths	32	Central Asia	1	Male	18	65-69 years	423	Larynx cancer	162	Occupational exposure to sulfuric acid	3	Rate	2001	0.72389720924	1.35108400206	0.29926163931
1	Deaths	32	Central Asia	2	Female	18	65-69 years	423	Larynx cancer	162	Occupational exposure to sulfuric acid	3	Rate	2001	0.09351211066	0.1765862029	0.03735625141
1	Deaths	32	Central Asia	3	Both	18	65-69 years	423	Larynx cancer	162	Occupational exposure to sulfuric acid	3	Rate	2001	0.37575275944	0.70488730541	0.15540154746999998
1	Deaths	32	Central Asia	1	Male	18	65-69 years	423	Larynx cancer	162	Occupational exposure to sulfuric acid	1	Number	2002	5.735104514953353	10.734576219406964	2.370689229690807
1	Deaths	32	Central Asia	2	Female	18	65-69 years	423	Larynx cancer	162	Occupational exposure to sulfuric acid	1	Number	2002	0.9305028520861622	1.754621908430114	0.3712506017499438
1	Deaths	32	Central Asia	3	Both	18	65-69 years	423	Larynx cancer	162	Occupational exposure to sulfuric acid	1	Number	2002	6.665607367039533	12.388786606740414	2.7589452988481664
1	Deaths	32	Central Asia	1	Male	18	65-69 years	423	Larynx cancer	162	Occupational exposure to sulfuric acid	3	Rate	2002	0.75480480773	1.41279199328	0.31200959347
1	Deaths	32	Central Asia	2	Female	18	65-69 years	423	Larynx cancer	162	Occupational exposure to sulfuric acid	3	Rate	2002	0.09839428463	0.18553921365	0.03925720087
1	Deaths	32	Central Asia	3	Both	18	65-69 years	423	Larynx cancer	162	Occupational exposure to sulfuric acid	3	Rate	2002	0.39082990890999997	0.72640167271	0.16176745501
1	Deaths	32	Central Asia	1	Male	18	65-69 years	423	Larynx cancer	162	Occupational exposure to sulfuric acid	1	Number	2003	6.480031280253741	12.092150353755212	2.6920214074544835
1	Deaths	32	Central Asia	2	Female	18	65-69 years	423	Larynx cancer	162	Occupational exposure to sulfuric acid	1	Number	2003	1.0241395949844192	1.909419461002873	0.4062060187033582
1	Deaths	32	Central Asia	3	Both	18	65-69 years	423	Larynx cancer	162	Occupational exposure to sulfuric acid	1	Number	2003	7.504170875238159	13.883676393867091	3.120491704278669
1	Deaths	32	Central Asia	1	Male	18	65-69 years	423	Larynx cancer	162	Occupational exposure to sulfuric acid	3	Rate	2003	0.8250423020900001	1.5395813899	0.34275012623
1	Deaths	32	Central Asia	2	Female	18	65-69 years	423	Larynx cancer	162	Occupational exposure to sulfuric acid	3	Rate	2003	0.10448588767	0.1948048765	0.04144239384
1	Deaths	32	Central Asia	3	Both	18	65-69 years	423	Larynx cancer	162	Occupational exposure to sulfuric acid	3	Rate	2003	0.42502381663999994	0.78634844915	0.17673948475
1	Deaths	32	Central Asia	1	Male	18	65-69 years	423	Larynx cancer	162	Occupational exposure to sulfuric acid	1	Number	2004	7.418587330893767	13.763614294770887	3.128641640513556
1	Deaths	32	Central Asia	2	Female	18	65-69 years	423	Larynx cancer	162	Occupational exposure to sulfuric acid	1	Number	2004	1.1737044859406962	2.186592722892863	0.4700268238466865
1	Deaths	32	Central Asia	3	Both	18	65-69 years	423	Larynx cancer	162	Occupational exposure to sulfuric acid	1	Number	2004	8.592291816834464	15.848109203278504	3.616321913964288
1	Deaths	32	Central Asia	1	Male	18	65-69 years	423	Larynx cancer	162	Occupational exposure to sulfuric acid	3	Rate	2004	0.90684330772	1.6824552919	0.38244312661999996
1	Deaths	32	Central Asia	2	Female	18	65-69 years	423	Larynx cancer	162	Occupational exposure to sulfuric acid	3	Rate	2004	0.11363231075	0.21169518116	0.04550569138
1	Deaths	32	Central Asia	3	Both	18	65-69 years	423	Larynx cancer	162	Occupational exposure to sulfuric acid	3	Rate	2004	0.46420632962	0.85620842046	0.1953750592
1	Deaths	32	Central Asia	1	Male	18	65-69 years	423	Larynx cancer	162	Occupational exposure to sulfuric acid	1	Number	2005	7.976680968679257	14.7752252324683	3.391641326128345
1	Deaths	32	Central Asia	2	Female	18	65-69 years	423	Larynx cancer	162	Occupational exposure to sulfuric acid	1	Number	2005	1.260675881216637	2.3274032659782407	0.5159436567802663
1	Deaths	32	Central Asia	3	Both	18	65-69 years	423	Larynx cancer	162	Occupational exposure to sulfuric acid	1	Number	2005	9.237356849895908	17.00802254852486	3.88887555523264
1	Deaths	32	Central Asia	1	Male	18	65-69 years	423	Larynx cancer	162	Occupational exposure to sulfuric acid	3	Rate	2005	0.9557115486100001	1.77026678683	0.40636334797
1	Deaths	32	Central Asia	2	Female	18	65-69 years	423	Larynx cancer	162	Occupational exposure to sulfuric acid	3	Rate	2005	0.11874326225	0.21921848469	0.04859681529
1	Deaths	32	Central Asia	3	Both	18	65-69 years	423	Larynx cancer	162	Occupational exposure to sulfuric acid	3	Rate	2005	0.48712150758000006	0.8968987253999999	0.20507542948000002
1	Deaths	32	Central Asia	1	Male	18	65-69 years	423	Larynx cancer	162	Occupational exposure to sulfuric acid	1	Number	2006	8.305680229033449	15.385324470998723	3.48911358103019
1	Deaths	32	Central Asia	2	Female	18	65-69 years	423	Larynx cancer	162	Occupational exposure to sulfuric acid	1	Number	2006	1.236935701914892	2.2792189898006634	0.5033481058753639
1	Deaths	32	Central Asia	3	Both	18	65-69 years	423	Larynx cancer	162	Occupational exposure to sulfuric acid	1	Number	2006	9.542615930948353	17.491673658693095	3.987942936771183
1	Deaths	32	Central Asia	1	Male	18	65-69 years	423	Larynx cancer	162	Occupational exposure to sulfuric acid	3	Rate	2006	0.9998322946699999	1.8520751878100001	0.42001718606
1	Deaths	32	Central Asia	2	Female	18	65-69 years	423	Larynx cancer	162	Occupational exposure to sulfuric acid	3	Rate	2006	0.11624492753	0.21419678151000002	0.04730372322
1	Deaths	32	Central Asia	3	Both	18	65-69 years	423	Larynx cancer	162	Occupational exposure to sulfuric acid	3	Rate	2006	0.50362540119	0.9231484561	0.21046947461999999
1	Deaths	32	Central Asia	1	Male	18	65-69 years	423	Larynx cancer	162	Occupational exposure to sulfuric acid	1	Number	2007	7.251544796213475	13.355347897617744	3.041067523488814
1	Deaths	32	Central Asia	2	Female	18	65-69 years	423	Larynx cancer	162	Occupational exposure to sulfuric acid	1	Number	2007	1.089058949246037	2.030470643092311	0.4396043196154472
1	Deaths	32	Central Asia	3	Both	18	65-69 years	423	Larynx cancer	162	Occupational exposure to sulfuric acid	1	Number	2007	8.340603745459527	15.25921630036529	3.471826516215065
1	Deaths	32	Central Asia	1	Male	18	65-69 years	423	Larynx cancer	162	Occupational exposure to sulfuric acid	3	Rate	2007	0.90726492371	1.67093206095	0.38047808739
1	Deaths	32	Central Asia	2	Female	18	65-69 years	423	Larynx cancer	162	Occupational exposure to sulfuric acid	3	Rate	2007	0.10623376268000001	0.19806506946	0.04288181186
1	Deaths	32	Central Asia	3	Both	18	65-69 years	423	Larynx cancer	162	Occupational exposure to sulfuric acid	3	Rate	2007	0.45716250319999996	0.83638328035	0.1902966439
1	Deaths	32	Central Asia	1	Male	18	65-69 years	423	Larynx cancer	162	Occupational exposure to sulfuric acid	1	Number	2008	6.252415317601107	11.423372135958292	2.633151275947803
1	Deaths	32	Central Asia	2	Female	18	65-69 years	423	Larynx cancer	162	Occupational exposure to sulfuric acid	1	Number	2008	1.004223397912248	1.898526325639963	0.4054495412128837
1	Deaths	32	Central Asia	3	Both	18	65-69 years	423	Larynx cancer	162	Occupational exposure to sulfuric acid	1	Number	2008	7.256638715513355	13.275052722832044	3.0381472893699586
1	Deaths	32	Central Asia	1	Male	18	65-69 years	423	Larynx cancer	162	Occupational exposure to sulfuric acid	3	Rate	2008	0.8422297541100001	1.53878196128	0.35469786299
1	Deaths	32	Central Asia	2	Female	18	65-69 years	423	Larynx cancer	162	Occupational exposure to sulfuric acid	3	Rate	2008	0.10539908606000001	0.19926137949	0.042554287399999995
1	Deaths	32	Central Asia	3	Both	18	65-69 years	423	Larynx cancer	162	Occupational exposure to sulfuric acid	3	Rate	2008	0.42808328952999997	0.78312128536	0.17922624189
1	Deaths	32	Central Asia	1	Male	18	65-69 years	423	Larynx cancer	162	Occupational exposure to sulfuric acid	1	Number	2009	4.750608941410014	8.765994207953565	1.989276740502445
1	Deaths	32	Central Asia	2	Female	18	65-69 years	423	Larynx cancer	162	Occupational exposure to sulfuric acid	1	Number	2009	0.8898501246116592	1.6886204207304405	0.3533936830232097
1	Deaths	32	Central Asia	3	Both	18	65-69 years	423	Larynx cancer	162	Occupational exposure to sulfuric acid	1	Number	2009	5.6404590660216645	10.414382943927986	2.3587133101645024
1	Deaths	32	Central Asia	1	Male	18	65-69 years	423	Larynx cancer	162	Occupational exposure to sulfuric acid	3	Rate	2009	0.71175053354	1.31334764268	0.29803943007
1	Deaths	32	Central Asia	2	Female	18	65-69 years	423	Larynx cancer	162	Occupational exposure to sulfuric acid	3	Rate	2009	0.10463909428	0.19856794590000001	0.04155620581
1	Deaths	32	Central Asia	3	Both	18	65-69 years	423	Larynx cancer	162	Occupational exposure to sulfuric acid	3	Rate	2009	0.37160760311	0.68612569266	0.1553979542
1	Deaths	32	Central Asia	1	Male	18	65-69 years	423	Larynx cancer	162	Occupational exposure to sulfuric acid	1	Number	2010	3.417958258843776	6.316401973876362	1.3854790020330696
1	Deaths	32	Central Asia	2	Female	18	65-69 years	423	Larynx cancer	162	Occupational exposure to sulfuric acid	1	Number	2010	0.7555521392716039	1.4344288732046504	0.2985717654008111
1	Deaths	32	Central Asia	3	Both	18	65-69 years	423	Larynx cancer	162	Occupational exposure to sulfuric acid	1	Number	2010	4.17351039811538	7.773030752802452	1.6997048600855007
1	Deaths	32	Central Asia	1	Male	18	65-69 years	423	Larynx cancer	162	Occupational exposure to sulfuric acid	3	Rate	2010	0.5692104733600001	1.05190347136	0.23073106775000002
1	Deaths	32	Central Asia	2	Female	18	65-69 years	423	Larynx cancer	162	Occupational exposure to sulfuric acid	3	Rate	2010	0.098771637	0.18751967019000002	0.03903161741
1	Deaths	32	Central Asia	3	Both	18	65-69 years	423	Larynx cancer	162	Occupational exposure to sulfuric acid	3	Rate	2010	0.30565717687	0.56927679795	0.12448201621
1	Deaths	32	Central Asia	1	Male	18	65-69 years	423	Larynx cancer	162	Occupational exposure to sulfuric acid	1	Number	2011	2.615461852433019	4.848171529654492	1.056799951715195
1	Deaths	32	Central Asia	2	Female	18	65-69 years	423	Larynx cancer	162	Occupational exposure to sulfuric acid	1	Number	2011	0.612690375902181	1.159052024475244	0.2423389220692869
1	Deaths	32	Central Asia	3	Both	18	65-69 years	423	Larynx cancer	162	Occupational exposure to sulfuric acid	1	Number	2011	3.228152228335201	6.070368602281359	1.3134703714876823
1	Deaths	32	Central Asia	1	Male	18	65-69 years	423	Larynx cancer	162	Occupational exposure to sulfuric acid	3	Rate	2011	0.47179243842	0.87454178149	0.1906318097
1	Deaths	32	Central Asia	2	Female	18	65-69 years	423	Larynx cancer	162	Occupational exposure to sulfuric acid	3	Rate	2011	0.08678940913	0.16418315728	0.03432802714
1	Deaths	32	Central Asia	3	Both	18	65-69 years	423	Larynx cancer	162	Occupational exposure to sulfuric acid	3	Rate	2011	0.25613797832	0.48165384759999996	0.10421740418000001
1	Deaths	32	Central Asia	1	Male	18	65-69 years	423	Larynx cancer	162	Occupational exposure to sulfuric acid	1	Number	2012	2.391988991980797	4.43850698286446	0.965050330318247
1	Deaths	32	Central Asia	2	Female	18	65-69 years	423	Larynx cancer	162	Occupational exposure to sulfuric acid	1	Number	2012	0.4978000298101004	0.9447748589033136	0.1996507053079128
1	Deaths	32	Central Asia	3	Both	18	65-69 years	423	Larynx cancer	162	Occupational exposure to sulfuric acid	1	Number	2012	2.889789021790895	5.418008254371948	1.1721749377651165
1	Deaths	32	Central Asia	1	Male	18	65-69 years	423	Larynx cancer	162	Occupational exposure to sulfuric acid	3	Rate	2012	0.43549072792	0.8080842526199999	0.17569916594
1	Deaths	32	Central Asia	2	Female	18	65-69 years	423	Larynx cancer	162	Occupational exposure to sulfuric acid	3	Rate	2012	0.07079511397	0.13436207274	0.028393518660000002
1	Deaths	32	Central Asia	3	Both	18	65-69 years	423	Larynx cancer	162	Occupational exposure to sulfuric acid	3	Rate	2012	0.23073663517999998	0.43260355153	0.09359288825
1	Deaths	32	Central Asia	1	Male	18	65-69 years	423	Larynx cancer	162	Occupational exposure to sulfuric acid	1	Number	2013	2.3842031761660776	4.395704541778095	0.9719298313702764
1	Deaths	32	Central Asia	2	Female	18	65-69 years	423	Larynx cancer	162	Occupational exposure to sulfuric acid	1	Number	2013	0.4394592325917133	0.8260574285477559	0.1785630619440515
1	Deaths	32	Central Asia	3	Both	18	65-69 years	423	Larynx cancer	162	Occupational exposure to sulfuric acid	1	Number	2013	2.8236624087577917	5.20191173199903	1.1503879938694943
1	Deaths	32	Central Asia	1	Male	18	65-69 years	423	Larynx cancer	162	Occupational exposure to sulfuric acid	3	Rate	2013	0.41552948066	0.7661028404200001	0.16939223222
1	Deaths	32	Central Asia	2	Female	18	65-69 years	423	Larynx cancer	162	Occupational exposure to sulfuric acid	3	Rate	2013	0.059447724460000004	0.11174468701	0.02415506813
1	Deaths	32	Central Asia	3	Both	18	65-69 years	423	Larynx cancer	162	Occupational exposure to sulfuric acid	3	Rate	2013	0.21505243037	0.39618183712000005	0.08761448719
1	Deaths	32	Central Asia	1	Male	18	65-69 years	423	Larynx cancer	162	Occupational exposure to sulfuric acid	1	Number	2014	2.667405646608683	4.91660977113953	1.0882555079115697
1	Deaths	32	Central Asia	2	Female	18	65-69 years	423	Larynx cancer	162	Occupational exposure to sulfuric acid	1	Number	2014	0.4172734794580819	0.7908912666309617	0.1695988094513406
1	Deaths	32	Central Asia	3	Both	18	65-69 years	423	Larynx cancer	162	Occupational exposure to sulfuric acid	1	Number	2014	3.0846791260667654	5.672111753312667	1.2579673124820498
1	Deaths	32	Central Asia	1	Male	18	65-69 years	423	Larynx cancer	162	Occupational exposure to sulfuric acid	3	Rate	2014	0.42961273576000003	0.7918698744299999	0.17527458808
1	Deaths	32	Central Asia	2	Female	18	65-69 years	423	Larynx cancer	162	Occupational exposure to sulfuric acid	3	Rate	2014	0.05172543043	0.09803927928	0.02102355374
1	Deaths	32	Central Asia	3	Both	18	65-69 years	423	Larynx cancer	162	Occupational exposure to sulfuric acid	3	Rate	2014	0.21607528039	0.39731949010000006	0.08811796257
1	Deaths	32	Central Asia	1	Male	18	65-69 years	423	Larynx cancer	162	Occupational exposure to sulfuric acid	1	Number	2015	2.969787188859468	5.496934129761802	1.1987079430070031
1	Deaths	32	Central Asia	2	Female	18	65-69 years	423	Larynx cancer	162	Occupational exposure to sulfuric acid	1	Number	2015	0.4004928918424532	0.751250536491096	0.1616862826455111
1	Deaths	32	Central Asia	3	Both	18	65-69 years	423	Larynx cancer	162	Occupational exposure to sulfuric acid	1	Number	2015	3.370280080701914	6.186204745093411	1.3623983435486489
1	Deaths	32	Central Asia	1	Male	18	65-69 years	423	Larynx cancer	162	Occupational exposure to sulfuric acid	3	Rate	2015	0.43871754301	0.81204520127	0.17708144392
1	Deaths	32	Central Asia	2	Female	18	65-69 years	423	Larynx cancer	162	Occupational exposure to sulfuric acid	3	Rate	2015	0.04527578671	0.08492899562	0.01827866061
1	Deaths	32	Central Asia	3	Both	18	65-69 years	423	Larynx cancer	162	Occupational exposure to sulfuric acid	3	Rate	2015	0.21583775685999998	0.39617376707	0.0872500194
1	Deaths	32	Central Asia	1	Male	18	65-69 years	423	Larynx cancer	162	Occupational exposure to sulfuric acid	1	Number	2016	3.580774809680372	6.660420136091535	1.4500376521755096
1	Deaths	32	Central Asia	2	Female	18	65-69 years	423	Larynx cancer	162	Occupational exposure to sulfuric acid	1	Number	2016	0.4414334099961258	0.8259051421786806	0.177736081002682
1	Deaths	32	Central Asia	3	Both	18	65-69 years	423	Larynx cancer	162	Occupational exposure to sulfuric acid	1	Number	2016	4.022208219676496	7.42290710711086	1.631832014699956
1	Deaths	32	Central Asia	1	Male	18	65-69 years	423	Larynx cancer	162	Occupational exposure to sulfuric acid	3	Rate	2016	0.46648522131000003	0.8676858295600001	0.18890356725
1	Deaths	32	Central Asia	2	Female	18	65-69 years	423	Larynx cancer	162	Occupational exposure to sulfuric acid	3	Rate	2016	0.04391323211	0.08215998923000001	0.01768095845
1	Deaths	32	Central Asia	3	Both	18	65-69 years	423	Larynx cancer	162	Occupational exposure to sulfuric acid	3	Rate	2016	0.22687841982999998	0.41869971493999997	0.09204582375999999
1	Deaths	32	Central Asia	1	Male	18	65-69 years	423	Larynx cancer	162	Occupational exposure to sulfuric acid	1	Number	2017	3.79015126126768	7.0831137760350025	1.5445907916288943
1	Deaths	32	Central Asia	2	Female	18	65-69 years	423	Larynx cancer	162	Occupational exposure to sulfuric acid	1	Number	2017	0.440766285695898	0.8400712162684663	0.1774251184886003
1	Deaths	32	Central Asia	3	Both	18	65-69 years	423	Larynx cancer	162	Occupational exposure to sulfuric acid	1	Number	2017	4.230917546963581	7.856423699056146	1.727448545447563
1	Deaths	32	Central Asia	1	Male	18	65-69 years	423	Larynx cancer	162	Occupational exposure to sulfuric acid	3	Rate	2017	0.44803810928	0.8373029690100001	0.18258784154
1	Deaths	32	Central Asia	2	Female	18	65-69 years	423	Larynx cancer	162	Occupational exposure to sulfuric acid	3	Rate	2017	0.0399280296	0.07610016799	0.01607254369
1	Deaths	32	Central Asia	3	Both	18	65-69 years	423	Larynx cancer	162	Occupational exposure to sulfuric acid	3	Rate	2017	0.21698728185000002	0.4029253713	0.0885941076
1	Deaths	32	Central Asia	1	Male	18	65-69 years	423	Larynx cancer	162	Occupational exposure to sulfuric acid	1	Number	2018	3.81770313480212	7.041204816225491	1.5585613971394268
1	Deaths	32	Central Asia	2	Female	18	65-69 years	423	Larynx cancer	162	Occupational exposure to sulfuric acid	1	Number	2018	0.4575918119595684	0.8845134099376751	0.1837954173372017
1	Deaths	32	Central Asia	3	Both	18	65-69 years	423	Larynx cancer	162	Occupational exposure to sulfuric acid	1	Number	2018	4.275294946761693	7.86673858206265	1.7470891849532435
1	Deaths	32	Central Asia	1	Male	18	65-69 years	423	Larynx cancer	162	Occupational exposure to sulfuric acid	3	Rate	2018	0.41273075232	0.76122256194	0.16849560986
1	Deaths	32	Central Asia	2	Female	18	65-69 years	423	Larynx cancer	162	Occupational exposure to sulfuric acid	3	Rate	2018	0.03805215635	0.0735538567	0.015283953460000001
1	Deaths	32	Central Asia	3	Both	18	65-69 years	423	Larynx cancer	162	Occupational exposure to sulfuric acid	3	Rate	2018	0.20095159105000002	0.36976013448	0.08211839319
1	Deaths	32	Central Asia	1	Male	18	65-69 years	423	Larynx cancer	162	Occupational exposure to sulfuric acid	1	Number	2019	3.9331528704279854	7.262231029874778	1.613726423831961
1	Deaths	32	Central Asia	2	Female	18	65-69 years	423	Larynx cancer	162	Occupational exposure to sulfuric acid	1	Number	2019	0.4913994450671929	0.9475328044850926	0.1986556158201833
1	Deaths	32	Central Asia	3	Both	18	65-69 years	423	Larynx cancer	162	Occupational exposure to sulfuric acid	1	Number	2019	4.424552315495184	8.156213754943327	1.821206489407106
1	Deaths	32	Central Asia	1	Male	18	65-69 years	423	Larynx cancer	162	Occupational exposure to sulfuric acid	3	Rate	2019	0.39006444601	0.72022070252	0.16003886049
1	Deaths	32	Central Asia	2	Female	18	65-69 years	423	Larynx cancer	162	Occupational exposure to sulfuric acid	3	Rate	2019	0.037647442739999995	0.07259305511	0.01521954491
1	Deaths	32	Central Asia	3	Both	18	65-69 years	423	Larynx cancer	162	Occupational exposure to sulfuric acid	3	Rate	2019	0.19124097555000003	0.35253335571	0.07871741159
1	Deaths	32	Central Asia	1	Male	18	65-69 years	423	Larynx cancer	162	Occupational exposure to sulfuric acid	1	Number	2020	4.128884877594644	7.570090605859882	1.6780098695616044
1	Deaths	32	Central Asia	2	Female	18	65-69 years	423	Larynx cancer	162	Occupational exposure to sulfuric acid	1	Number	2020	0.5481284888396536	1.0407850438808537	0.2211617556695415
1	Deaths	32	Central Asia	3	Both	18	65-69 years	423	Larynx cancer	162	Occupational exposure to sulfuric acid	1	Number	2020	4.6770133664342985	8.542286223316122	1.9036520462865376
1	Deaths	32	Central Asia	1	Male	18	65-69 years	423	Larynx cancer	162	Occupational exposure to sulfuric acid	3	Rate	2020	0.37764369349	0.69238960668	0.15347723747
1	Deaths	32	Central Asia	2	Female	18	65-69 years	423	Larynx cancer	162	Occupational exposure to sulfuric acid	3	Rate	2020	0.038862952719999996	0.07379288027	0.01568062786
1	Deaths	32	Central Asia	3	Both	18	65-69 years	423	Larynx cancer	162	Occupational exposure to sulfuric acid	3	Rate	2020	0.18680092558	0.34118075961	0.07603227452
1	Deaths	32	Central Asia	1	Male	18	65-69 years	423	Larynx cancer	162	Occupational exposure to sulfuric acid	1	Number	2021	4.127487227224366	7.805735183086359	1.7028662679623072
1	Deaths	32	Central Asia	2	Female	18	65-69 years	423	Larynx cancer	162	Occupational exposure to sulfuric acid	1	Number	2021	0.5681901328543654	1.0926167138909766	0.2326101455872436
1	Deaths	32	Central Asia	3	Both	18	65-69 years	423	Larynx cancer	162	Occupational exposure to sulfuric acid	1	Number	2021	4.6956773600787285	8.876526977746016	1.92395470070198
1	Deaths	32	Central Asia	1	Male	18	65-69 years	423	Larynx cancer	162	Occupational exposure to sulfuric acid	3	Rate	2021	0.35984183438	0.68051817301	0.14845897463
1	Deaths	32	Central Asia	2	Female	18	65-69 years	423	Larynx cancer	162	Occupational exposure to sulfuric acid	3	Rate	2021	0.0385371065	0.07410598008000001	0.015776623769999998
1	Deaths	32	Central Asia	3	Both	18	65-69 years	423	Larynx cancer	162	Occupational exposure to sulfuric acid	3	Rate	2021	0.17912685503	0.33861448289	0.07339344855
1	Deaths	32	Central Asia	1	Male	19	70-74 years	423	Larynx cancer	162	Occupational exposure to sulfuric acid	1	Number	1990	1.480751045169839	2.7280786933406267	0.5955582773853294
1	Deaths	32	Central Asia	2	Female	19	70-74 years	423	Larynx cancer	162	Occupational exposure to sulfuric acid	1	Number	1990	0.3710442798251576	0.6827476581630164	0.1456910271361772
1	Deaths	32	Central Asia	3	Both	19	70-74 years	423	Larynx cancer	162	Occupational exposure to sulfuric acid	1	Number	1990	1.8517953249949977	3.417074251317641	0.7430140367609794
1	Deaths	32	Central Asia	1	Male	19	70-74 years	423	Larynx cancer	162	Occupational exposure to sulfuric acid	3	Rate	1990	0.57149935893	1.0529084071400001	0.22985712206
1	Deaths	32	Central Asia	2	Female	19	70-74 years	423	Larynx cancer	162	Occupational exposure to sulfuric acid	3	Rate	1990	0.06929869796	0.12751449440999998	0.027210225390000002
1	Deaths	32	Central Asia	3	Both	19	70-74 years	423	Larynx cancer	162	Occupational exposure to sulfuric acid	3	Rate	1990	0.2330689489	0.43007663608	0.09351654485000001
1	Deaths	32	Central Asia	1	Male	19	70-74 years	423	Larynx cancer	162	Occupational exposure to sulfuric acid	1	Number	1991	1.501647901890706	2.793611011756532	0.5956114835893668
1	Deaths	32	Central Asia	2	Female	19	70-74 years	423	Larynx cancer	162	Occupational exposure to sulfuric acid	1	Number	1991	0.38679004963699	0.7178935885342599	0.1521929427458093
1	Deaths	32	Central Asia	3	Both	19	70-74 years	423	Larynx cancer	162	Occupational exposure to sulfuric acid	1	Number	1991	1.8884379515276957	3.474221738892517	0.7465744006283105
1	Deaths	32	Central Asia	1	Male	19	70-74 years	423	Larynx cancer	162	Occupational exposure to sulfuric acid	3	Rate	1991	0.57540716233	1.0704665074300002	0.22822867677
1	Deaths	32	Central Asia	2	Female	19	70-74 years	423	Larynx cancer	162	Occupational exposure to sulfuric acid	3	Rate	1991	0.071888966	0.13342801301	0.0282866462
1	Deaths	32	Central Asia	3	Both	19	70-74 years	423	Larynx cancer	162	Occupational exposure to sulfuric acid	3	Rate	1991	0.23634737369999997	0.43481607800999994	0.09343748822999999
1	Deaths	32	Central Asia	1	Male	19	70-74 years	423	Larynx cancer	162	Occupational exposure to sulfuric acid	1	Number	1992	1.650535309073568	3.064542691426822	0.6518436950242408
1	Deaths	32	Central Asia	2	Female	19	70-74 years	423	Larynx cancer	162	Occupational exposure to sulfuric acid	1	Number	1992	0.4267034060410837	0.7901895573471451	0.1679522172291305
1	Deaths	32	Central Asia	3	Both	19	70-74 years	423	Larynx cancer	162	Occupational exposure to sulfuric acid	1	Number	1992	2.07723871511465	3.837825372345917	0.8141921693764285
1	Deaths	32	Central Asia	1	Male	19	70-74 years	423	Larynx cancer	162	Occupational exposure to sulfuric acid	3	Rate	1992	0.6193858451	1.15001136561	0.24461322075
1	Deaths	32	Central Asia	2	Female	19	70-74 years	423	Larynx cancer	162	Occupational exposure to sulfuric acid	3	Rate	1992	0.07881105189	0.14594603494	0.03102035447
1	Deaths	32	Central Asia	3	Both	19	70-74 years	423	Larynx cancer	162	Occupational exposure to sulfuric acid	3	Rate	1992	0.25711416972	0.47503412919	0.10077818311999999
1	Deaths	32	Central Asia	1	Male	19	70-74 years	423	Larynx cancer	162	Occupational exposure to sulfuric acid	1	Number	1993	1.7281965785341151	3.17510279013934	0.6845673430674868
1	Deaths	32	Central Asia	2	Female	19	70-74 years	423	Larynx cancer	162	Occupational exposure to sulfuric acid	1	Number	1993	0.4778432052354052	0.8851129628180221	0.1893725624865982
1	Deaths	32	Central Asia	3	Both	19	70-74 years	423	Larynx cancer	162	Occupational exposure to sulfuric acid	1	Number	1993	2.2060397837695183	4.045675310765046	0.8711437268707963
1	Deaths	32	Central Asia	1	Male	19	70-74 years	423	Larynx cancer	162	Occupational exposure to sulfuric acid	3	Rate	1993	0.6192364998700001	1.1376828093	0.24528985342999998
1	Deaths	32	Central Asia	2	Female	19	70-74 years	423	Larynx cancer	162	Occupational exposure to sulfuric acid	3	Rate	1993	0.08556457801	0.15849198299	0.03390983322
1	Deaths	32	Central Asia	3	Both	19	70-74 years	423	Larynx cancer	162	Occupational exposure to sulfuric acid	3	Rate	1993	0.26339383386	0.48304021463999997	0.10401167184
1	Deaths	32	Central Asia	1	Male	19	70-74 years	423	Larynx cancer	162	Occupational exposure to sulfuric acid	1	Number	1994	1.752700325769803	3.2340600340242984	0.6979121684837286
1	Deaths	32	Central Asia	2	Female	19	70-74 years	423	Larynx cancer	162	Occupational exposure to sulfuric acid	1	Number	1994	0.4551223696977249	0.8506909673220906	0.1802414412148208
1	Deaths	32	Central Asia	3	Both	19	70-74 years	423	Larynx cancer	162	Occupational exposure to sulfuric acid	1	Number	1994	2.207822695467528	4.0860484210583	0.8733841742048731
1	Deaths	32	Central Asia	1	Male	19	70-74 years	423	Larynx cancer	162	Occupational exposure to sulfuric acid	3	Rate	1994	0.59279757265	1.0938224349	0.23604756233
1	Deaths	32	Central Asia	2	Female	19	70-74 years	423	Larynx cancer	162	Occupational exposure to sulfuric acid	3	Rate	1994	0.07876536399999999	0.14722410533	0.031193331010000002
1	Deaths	32	Central Asia	3	Both	19	70-74 years	423	Larynx cancer	162	Occupational exposure to sulfuric acid	3	Rate	1994	0.25275984114	0.46778618226	0.09998830321999999
1	Deaths	32	Central Asia	1	Male	19	70-74 years	423	Larynx cancer	162	Occupational exposure to sulfuric acid	1	Number	1995	2.057665688221749	3.834434818826778	0.8325368975462468
1	Deaths	32	Central Asia	2	Female	19	70-74 years	423	Larynx cancer	162	Occupational exposure to sulfuric acid	1	Number	1995	0.5010370724281199	0.9357922079300944	0.1999828639948879
1	Deaths	32	Central Asia	3	Both	19	70-74 years	423	Larynx cancer	162	Occupational exposure to sulfuric acid	1	Number	1995	2.5587027606498696	4.763815754462279	1.0242480605537656
1	Deaths	32	Central Asia	1	Male	19	70-74 years	423	Larynx cancer	162	Occupational exposure to sulfuric acid	3	Rate	1995	0.62415732157	1.16310952744	0.2525356782
1	Deaths	32	Central Asia	2	Female	19	70-74 years	423	Larynx cancer	162	Occupational exposure to sulfuric acid	3	Rate	1995	0.0813531335	0.15194410276	0.03247111547
1	Deaths	32	Central Asia	3	Both	19	70-74 years	423	Larynx cancer	162	Occupational exposure to sulfuric acid	3	Rate	1995	0.27060462894	0.5038141258100001	0.10832296374
1	Deaths	32	Central Asia	1	Male	19	70-74 years	423	Larynx cancer	162	Occupational exposure to sulfuric acid	1	Number	1996	2.3539528020398897	4.381501540923914	0.9485117697784128
1	Deaths	32	Central Asia	2	Female	19	70-74 years	423	Larynx cancer	162	Occupational exposure to sulfuric acid	1	Number	1996	0.5180952580599173	0.9677909475736596	0.2070028039034546
1	Deaths	32	Central Asia	3	Both	19	70-74 years	423	Larynx cancer	162	Occupational exposure to sulfuric acid	1	Number	1996	2.872048060099805	5.351739940124716	1.152786315264341
1	Deaths	32	Central Asia	1	Male	19	70-74 years	423	Larynx cancer	162	Occupational exposure to sulfuric acid	3	Rate	1996	0.63917132709	1.1897138091	0.25755041738
1	Deaths	32	Central Asia	2	Female	19	70-74 years	423	Larynx cancer	162	Occupational exposure to sulfuric acid	3	Rate	1996	0.07943175917	0.14837684051	0.031736628759999996
1	Deaths	32	Central Asia	3	Both	19	70-74 years	423	Larynx cancer	162	Occupational exposure to sulfuric acid	3	Rate	1996	0.28142600365	0.52440584295	0.11295912845999999
1	Deaths	32	Central Asia	1	Male	19	70-74 years	423	Larynx cancer	162	Occupational exposure to sulfuric acid	1	Number	1997	2.606029358829082	4.900494995464767	1.060038883281593
1	Deaths	32	Central Asia	2	Female	19	70-74 years	423	Larynx cancer	162	Occupational exposure to sulfuric acid	1	Number	1997	0.570032808428517	1.0628332780514678	0.2297929713256088
1	Deaths	32	Central Asia	3	Both	19	70-74 years	423	Larynx cancer	162	Occupational exposure to sulfuric acid	1	Number	1997	3.176062167257601	5.959006319950099	1.2873336790357433
1	Deaths	32	Central Asia	1	Male	19	70-74 years	423	Larynx cancer	162	Occupational exposure to sulfuric acid	3	Rate	1997	0.62624447492	1.17761831995	0.2547336973
1	Deaths	32	Central Asia	2	Female	19	70-74 years	423	Larynx cancer	162	Occupational exposure to sulfuric acid	3	Rate	1997	0.08185692681	0.15262326057	0.032998357560000004
1	Deaths	32	Central Asia	3	Both	19	70-74 years	423	Larynx cancer	162	Occupational exposure to sulfuric acid	3	Rate	1997	0.28548537234	0.5356347100400001	0.11571402426
1	Deaths	32	Central Asia	1	Male	19	70-74 years	423	Larynx cancer	162	Occupational exposure to sulfuric acid	1	Number	1998	2.975810092804652	5.536922202869849	1.2108332135577022
1	Deaths	32	Central Asia	2	Female	19	70-74 years	423	Larynx cancer	162	Occupational exposure to sulfuric acid	1	Number	1998	0.5962845487241943	1.1109909201995678	0.2414084674859185
1	Deaths	32	Central Asia	3	Both	19	70-74 years	423	Larynx cancer	162	Occupational exposure to sulfuric acid	1	Number	1998	3.5720946415288477	6.626382974306024	1.4547664751682774
1	Deaths	32	Central Asia	1	Male	19	70-74 years	423	Larynx cancer	162	Occupational exposure to sulfuric acid	3	Rate	1998	0.63891225946	1.18878804923	0.25996826416
1	Deaths	32	Central Asia	2	Female	19	70-74 years	423	Larynx cancer	162	Occupational exposure to sulfuric acid	3	Rate	1998	0.08103444962	0.15098250985	0.0328071595
1	Deaths	32	Central Asia	3	Both	19	70-74 years	423	Larynx cancer	162	Occupational exposure to sulfuric acid	3	Rate	1998	0.29727750435	0.5514620387	0.12106883791
1	Deaths	32	Central Asia	1	Male	19	70-74 years	423	Larynx cancer	162	Occupational exposure to sulfuric acid	1	Number	1999	3.310940213982553	6.189702746853364	1.361161789707765
1	Deaths	32	Central Asia	2	Female	19	70-74 years	423	Larynx cancer	162	Occupational exposure to sulfuric acid	1	Number	1999	0.6313206281018174	1.1595662666794198	0.2556533557452251
1	Deaths	32	Central Asia	3	Both	19	70-74 years	423	Larynx cancer	162	Occupational exposure to sulfuric acid	1	Number	1999	3.942260842084373	7.332203452289641	1.623898128985476
1	Deaths	32	Central Asia	1	Male	19	70-74 years	423	Larynx cancer	162	Occupational exposure to sulfuric acid	3	Rate	1999	0.6399715733	1.19640753054	0.26309893738999995
1	Deaths	32	Central Asia	2	Female	19	70-74 years	423	Larynx cancer	162	Occupational exposure to sulfuric acid	3	Rate	1999	0.0810518973	0.14887054498	0.03282197447
1	Deaths	32	Central Asia	3	Both	19	70-74 years	423	Larynx cancer	162	Occupational exposure to sulfuric acid	3	Rate	1999	0.30412425132	0.56564011738	0.1252750192
1	Deaths	32	Central Asia	1	Male	19	70-74 years	423	Larynx cancer	162	Occupational exposure to sulfuric acid	1	Number	2000	3.3732940610524573	6.349037993966478	1.3844891699196151
1	Deaths	32	Central Asia	2	Female	19	70-74 years	423	Larynx cancer	162	Occupational exposure to sulfuric acid	1	Number	2000	0.6363184321244045	1.1871486139966891	0.2594165862875843
1	Deaths	32	Central Asia	3	Both	19	70-74 years	423	Larynx cancer	162	Occupational exposure to sulfuric acid	1	Number	2000	4.009612493176862	7.519125160854539	1.6468460724175602
1	Deaths	32	Central Asia	1	Male	19	70-74 years	423	Larynx cancer	162	Occupational exposure to sulfuric acid	3	Rate	2000	0.61864369824	1.1643788753	0.25390774855000003
1	Deaths	32	Central Asia	2	Female	19	70-74 years	423	Larynx cancer	162	Occupational exposure to sulfuric acid	3	Rate	2000	0.08056094731	0.15029867455	0.03284337665
1	Deaths	32	Central Asia	3	Both	19	70-74 years	423	Larynx cancer	162	Occupational exposure to sulfuric acid	3	Rate	2000	0.30031576915	0.56317458603	0.12334704307
1	Deaths	32	Central Asia	1	Male	19	70-74 years	423	Larynx cancer	162	Occupational exposure to sulfuric acid	1	Number	2001	3.299301630460376	6.191574400992454	1.3398068255808873
1	Deaths	32	Central Asia	2	Female	19	70-74 years	423	Larynx cancer	162	Occupational exposure to sulfuric acid	1	Number	2001	0.6574583955818741	1.2439044223414908	0.2729725645163693
1	Deaths	32	Central Asia	3	Both	19	70-74 years	423	Larynx cancer	162	Occupational exposure to sulfuric acid	1	Number	2001	3.956760026042248	7.4224837623786755	1.6123534447734662
1	Deaths	32	Central Asia	1	Male	19	70-74 years	423	Larynx cancer	162	Occupational exposure to sulfuric acid	3	Rate	2001	0.5824070566	1.09296361063	0.23650852123000002
1	Deaths	32	Central Asia	2	Female	19	70-74 years	423	Larynx cancer	162	Occupational exposure to sulfuric acid	3	Rate	2001	0.0820319233	0.15520354269	0.034059135340000005
1	Deaths	32	Central Asia	3	Both	19	70-74 years	423	Larynx cancer	162	Occupational exposure to sulfuric acid	3	Rate	2001	0.28924517116000004	0.54259484328	0.11786548717
1	Deaths	32	Central Asia	1	Male	19	70-74 years	423	Larynx cancer	162	Occupational exposure to sulfuric acid	1	Number	2002	3.147250040605256	5.948185082417467	1.2838586002823429
1	Deaths	32	Central Asia	2	Female	19	70-74 years	423	Larynx cancer	162	Occupational exposure to sulfuric acid	1	Number	2002	0.6293609180557705	1.190800813736693	0.2631171191383029
1	Deaths	32	Central Asia	3	Both	19	70-74 years	423	Larynx cancer	162	Occupational exposure to sulfuric acid	1	Number	2002	3.776610958661026	7.170825355977758	1.534997580965222
1	Deaths	32	Central Asia	1	Male	19	70-74 years	423	Larynx cancer	162	Occupational exposure to sulfuric acid	3	Rate	2002	0.56090164245	1.0600831644300002	0.22880876583999998
1	Deaths	32	Central Asia	2	Female	19	70-74 years	423	Larynx cancer	162	Occupational exposure to sulfuric acid	3	Rate	2002	0.08078014406	0.15284244464000002	0.033771780509999995
1	Deaths	32	Central Asia	3	Both	19	70-74 years	423	Larynx cancer	162	Occupational exposure to sulfuric acid	3	Rate	2002	0.28179268765	0.5350527687	0.11453419444
1	Deaths	32	Central Asia	1	Male	19	70-74 years	423	Larynx cancer	162	Occupational exposure to sulfuric acid	1	Number	2003	2.9637204639461654	5.58460620405992	1.2009864380627646
1	Deaths	32	Central Asia	2	Female	19	70-74 years	423	Larynx cancer	162	Occupational exposure to sulfuric acid	1	Number	2003	0.6142880625429	1.1558989678318576	0.2562044543410508
1	Deaths	32	Central Asia	3	Both	19	70-74 years	423	Larynx cancer	162	Occupational exposure to sulfuric acid	1	Number	2003	3.5780085264890698	6.787922544911121	1.442581151750696
1	Deaths	32	Central Asia	1	Male	19	70-74 years	423	Larynx cancer	162	Occupational exposure to sulfuric acid	3	Rate	2003	0.53268522145	1.00375093693	0.21585967182
1	Deaths	32	Central Asia	2	Female	19	70-74 years	423	Larynx cancer	162	Occupational exposure to sulfuric acid	3	Rate	2003	0.0800406478	0.15061159058	0.03338298714
1	Deaths	32	Central Asia	3	Both	19	70-74 years	423	Larynx cancer	162	Occupational exposure to sulfuric acid	3	Rate	2003	0.27027421629	0.51274345282	0.1089691339
1	Deaths	32	Central Asia	1	Male	19	70-74 years	423	Larynx cancer	162	Occupational exposure to sulfuric acid	1	Number	2004	2.5697884436165683	4.84404000223856	1.040150675654044
1	Deaths	32	Central Asia	2	Female	19	70-74 years	423	Larynx cancer	162	Occupational exposure to sulfuric acid	1	Number	2004	0.5651809658384018	1.0682926507206978	0.2331139860887849
1	Deaths	32	Central Asia	3	Both	19	70-74 years	423	Larynx cancer	162	Occupational exposure to sulfuric acid	1	Number	2004	3.1349694094549667	5.92958151697492	1.269358261917264
1	Deaths	32	Central Asia	1	Male	19	70-74 years	423	Larynx cancer	162	Occupational exposure to sulfuric acid	3	Rate	2004	0.47984681264	0.90450914787	0.19422337571
1	Deaths	32	Central Asia	2	Female	19	70-74 years	423	Larynx cancer	162	Occupational exposure to sulfuric acid	3	Rate	2004	0.07725874891000001	0.14603279066	0.0318660677
1	Deaths	32	Central Asia	3	Both	19	70-74 years	423	Larynx cancer	162	Occupational exposure to sulfuric acid	3	Rate	2004	0.24741557948999998	0.46796974884	0.10017929011
1	Deaths	32	Central Asia	1	Male	19	70-74 years	423	Larynx cancer	162	Occupational exposure to sulfuric acid	1	Number	2005	2.3824691804048257	4.501745173726983	0.9641188973844566
1	Deaths	32	Central Asia	2	Female	19	70-74 years	423	Larynx cancer	162	Occupational exposure to sulfuric acid	1	Number	2005	0.5405312922942009	1.0309425266829364	0.2196343225677346
1	Deaths	32	Central Asia	3	Both	19	70-74 years	423	Larynx cancer	162	Occupational exposure to sulfuric acid	1	Number	2005	2.9230004726990293	5.525860639848268	1.182070506655153
1	Deaths	32	Central Asia	1	Male	19	70-74 years	423	Larynx cancer	162	Occupational exposure to sulfuric acid	3	Rate	2005	0.44868756284	0.8478082684699999	0.18157135543
1	Deaths	32	Central Asia	2	Female	19	70-74 years	423	Larynx cancer	162	Occupational exposure to sulfuric acid	3	Rate	2005	0.0749780254	0.14300381136	0.030465854710000004
1	Deaths	32	Central Asia	3	Both	19	70-74 years	423	Larynx cancer	162	Occupational exposure to sulfuric acid	3	Rate	2005	0.23348404998	0.44139586493000005	0.09442167793999999
1	Deaths	32	Central Asia	1	Male	19	70-74 years	423	Larynx cancer	162	Occupational exposure to sulfuric acid	1	Number	2006	2.26248703360863	4.23687495725877	0.9033680035619815
1	Deaths	32	Central Asia	2	Female	19	70-74 years	423	Larynx cancer	162	Occupational exposure to sulfuric acid	1	Number	2006	0.5244452680851648	0.995822943983238	0.2097020359725007
1	Deaths	32	Central Asia	3	Both	19	70-74 years	423	Larynx cancer	162	Occupational exposure to sulfuric acid	1	Number	2006	2.7869323016937937	5.231785044981107	1.1210532937329472
1	Deaths	32	Central Asia	1	Male	19	70-74 years	423	Larynx cancer	162	Occupational exposure to sulfuric acid	3	Rate	2006	0.42288693968	0.79192457585	0.16885070489
1	Deaths	32	Central Asia	2	Female	19	70-74 years	423	Larynx cancer	162	Occupational exposure to sulfuric acid	3	Rate	2006	0.07241380153	0.13750019193000002	0.028955016920000003
1	Deaths	32	Central Asia	3	Both	19	70-74 years	423	Larynx cancer	162	Occupational exposure to sulfuric acid	3	Rate	2006	0.22131793500000002	0.41547039438000005	0.08902591564000001
1	Deaths	32	Central Asia	1	Male	19	70-74 years	423	Larynx cancer	162	Occupational exposure to sulfuric acid	1	Number	2007	2.265382186426829	4.182293698395458	0.9024021825850485
1	Deaths	32	Central Asia	2	Female	19	70-74 years	423	Larynx cancer	162	Occupational exposure to sulfuric acid	1	Number	2007	0.5352157820192897	1.0153047090852132	0.2168410867970957
1	Deaths	32	Central Asia	3	Both	19	70-74 years	423	Larynx cancer	162	Occupational exposure to sulfuric acid	1	Number	2007	2.800597968446123	5.204996119108063	1.1231246675137516
1	Deaths	32	Central Asia	1	Male	19	70-74 years	423	Larynx cancer	162	Occupational exposure to sulfuric acid	3	Rate	2007	0.40489175397000005	0.74750134495	0.16128634042
1	Deaths	32	Central Asia	2	Female	19	70-74 years	423	Larynx cancer	162	Occupational exposure to sulfuric acid	3	Rate	2007	0.06995096994000001	0.13269703840000002	0.028340428020000002
1	Deaths	32	Central Asia	3	Both	19	70-74 years	423	Larynx cancer	162	Occupational exposure to sulfuric acid	3	Rate	2007	0.21142443528000002	0.39293871434	0.08478760652
1	Deaths	32	Central Asia	1	Male	19	70-74 years	423	Larynx cancer	162	Occupational exposure to sulfuric acid	1	Number	2008	2.429596394900269	4.467569036695732	0.9640910466731288
1	Deaths	32	Central Asia	2	Female	19	70-74 years	423	Larynx cancer	162	Occupational exposure to sulfuric acid	1	Number	2008	0.5641599349424709	1.0568290550607162	0.2324844704483175
1	Deaths	32	Central Asia	3	Both	19	70-74 years	423	Larynx cancer	162	Occupational exposure to sulfuric acid	1	Number	2008	2.993756329842733	5.590980392820516	1.2048576796010662
1	Deaths	32	Central Asia	1	Male	19	70-74 years	423	Larynx cancer	162	Occupational exposure to sulfuric acid	3	Rate	2008	0.41760038762	0.7678882654699999	0.16570850848000002
1	Deaths	32	Central Asia	2	Female	19	70-74 years	423	Larynx cancer	162	Occupational exposure to sulfuric acid	3	Rate	2008	0.07065339723	0.13235353737	0.02911553377
1	Deaths	32	Central Asia	3	Both	19	70-74 years	423	Larynx cancer	162	Occupational exposure to sulfuric acid	3	Rate	2008	0.21689346931999998	0.40505872912	0.08729025791
1	Deaths	32	Central Asia	1	Male	19	70-74 years	423	Larynx cancer	162	Occupational exposure to sulfuric acid	1	Number	2009	2.658483318483396	4.940456539825052	1.0571207168255046
1	Deaths	32	Central Asia	2	Female	19	70-74 years	423	Larynx cancer	162	Occupational exposure to sulfuric acid	1	Number	2009	0.6343225037549005	1.1696447021338674	0.2661925633484229
1	Deaths	32	Central Asia	3	Both	19	70-74 years	423	Larynx cancer	162	Occupational exposure to sulfuric acid	1	Number	2009	3.2928058222383	6.154500517328655	1.3235663652353138
1	Deaths	32	Central Asia	1	Male	19	70-74 years	423	Larynx cancer	162	Occupational exposure to sulfuric acid	3	Rate	2009	0.43602534481	0.810298207	0.17338134938
1	Deaths	32	Central Asia	2	Female	19	70-74 years	423	Larynx cancer	162	Occupational exposure to sulfuric acid	3	Rate	2009	0.07493480755000001	0.13817435159	0.03144628858
1	Deaths	32	Central Asia	3	Both	19	70-74 years	423	Larynx cancer	162	Occupational exposure to sulfuric acid	3	Rate	2009	0.22612200797	0.422638956	0.09089132501
1	Deaths	32	Central Asia	1	Male	19	70-74 years	423	Larynx cancer	162	Occupational exposure to sulfuric acid	1	Number	2010	2.592706770885062	4.805963536024313	1.032423202001023
1	Deaths	32	Central Asia	2	Female	19	70-74 years	423	Larynx cancer	162	Occupational exposure to sulfuric acid	1	Number	2010	0.6904730754121864	1.2694839902956416	0.2868296974580879
1	Deaths	32	Central Asia	3	Both	19	70-74 years	423	Larynx cancer	162	Occupational exposure to sulfuric acid	1	Number	2010	3.2831798462972506	6.183559127924788	1.3255330231124818
1	Deaths	32	Central Asia	1	Male	19	70-74 years	423	Larynx cancer	162	Occupational exposure to sulfuric acid	3	Rate	2010	0.41402326744999995	0.7674530528399999	0.16486524133
1	Deaths	32	Central Asia	2	Female	19	70-74 years	423	Larynx cancer	162	Occupational exposure to sulfuric acid	3	Rate	2010	0.0789402496	0.14513727852	0.03279260078
1	Deaths	32	Central Asia	3	Both	19	70-74 years	423	Larynx cancer	162	Occupational exposure to sulfuric acid	3	Rate	2010	0.21874732351	0.41198992207	0.08831584458
1	Deaths	32	Central Asia	1	Male	19	70-74 years	423	Larynx cancer	162	Occupational exposure to sulfuric acid	1	Number	2011	2.4386683312270554	4.564464747793917	0.9679897446593668
1	Deaths	32	Central Asia	2	Female	19	70-74 years	423	Larynx cancer	162	Occupational exposure to sulfuric acid	1	Number	2011	0.6734101789588085	1.2118302413603717	0.2819716605614901
1	Deaths	32	Central Asia	3	Both	19	70-74 years	423	Larynx cancer	162	Occupational exposure to sulfuric acid	1	Number	2011	3.112078510185862	5.785747751074151	1.253284341921384
1	Deaths	32	Central Asia	1	Male	19	70-74 years	423	Larynx cancer	162	Occupational exposure to sulfuric acid	3	Rate	2011	0.38910422431	0.7282878496899999	0.15444859553
1	Deaths	32	Central Asia	2	Female	19	70-74 years	423	Larynx cancer	162	Occupational exposure to sulfuric acid	3	Rate	2011	0.07647098764	0.13761279277	0.03202008529
1	Deaths	32	Central Asia	3	Both	19	70-74 years	423	Larynx cancer	162	Occupational exposure to sulfuric acid	3	Rate	2011	0.20646054460000002	0.38383627780999996	0.08314500001
1	Deaths	32	Central Asia	1	Male	19	70-74 years	423	Larynx cancer	162	Occupational exposure to sulfuric acid	1	Number	2012	2.2328951083576727	4.161567147832475	0.8806840631241084
1	Deaths	32	Central Asia	2	Female	19	70-74 years	423	Larynx cancer	162	Occupational exposure to sulfuric acid	1	Number	2012	0.5921016248282578	1.0617843862127891	0.2537963606221921
1	Deaths	32	Central Asia	3	Both	19	70-74 years	423	Larynx cancer	162	Occupational exposure to sulfuric acid	1	Number	2012	2.824996733185928	5.286201660131157	1.1387837282883164
1	Deaths	32	Central Asia	1	Male	19	70-74 years	423	Larynx cancer	162	Occupational exposure to sulfuric acid	3	Rate	2012	0.36839941580999996	0.6866058778999999	0.14530171756000002
1	Deaths	32	Central Asia	2	Female	19	70-74 years	423	Larynx cancer	162	Occupational exposure to sulfuric acid	3	Rate	2012	0.06951751711000001	0.12466207007	0.029797744350000002
1	Deaths	32	Central Asia	3	Both	19	70-74 years	423	Larynx cancer	162	Occupational exposure to sulfuric acid	3	Rate	2012	0.19377998212000003	0.36260575141	0.07811460024
1	Deaths	32	Central Asia	1	Male	19	70-74 years	423	Larynx cancer	162	Occupational exposure to sulfuric acid	1	Number	2013	1.8605674093713365	3.4498384590763864	0.7384342195504638
1	Deaths	32	Central Asia	2	Female	19	70-74 years	423	Larynx cancer	162	Occupational exposure to sulfuric acid	1	Number	2013	0.4680458593160813	0.8467781201908255	0.1988249523003586
1	Deaths	32	Central Asia	3	Both	19	70-74 years	423	Larynx cancer	162	Occupational exposure to sulfuric acid	1	Number	2013	2.328613268687417	4.354616910651912	0.9372591718508224
1	Deaths	32	Central Asia	1	Male	19	70-74 years	423	Larynx cancer	162	Occupational exposure to sulfuric acid	3	Rate	2013	0.32852566753	0.60914776692	0.13038742573
1	Deaths	32	Central Asia	2	Female	19	70-74 years	423	Larynx cancer	162	Occupational exposure to sulfuric acid	3	Rate	2013	0.05889199129	0.10654607596000001	0.02501720104
1	Deaths	32	Central Asia	3	Both	19	70-74 years	423	Larynx cancer	162	Occupational exposure to sulfuric acid	3	Rate	2013	0.17108425518	0.31993564616000003	0.06886084928
1	Deaths	32	Central Asia	1	Male	19	70-74 years	423	Larynx cancer	162	Occupational exposure to sulfuric acid	1	Number	2014	1.4767733587575689	2.7243890709087832	0.5901233776273249
1	Deaths	32	Central Asia	2	Female	19	70-74 years	423	Larynx cancer	162	Occupational exposure to sulfuric acid	1	Number	2014	0.3498107456522883	0.6437819248366543	0.1473965180014644
1	Deaths	32	Central Asia	3	Both	19	70-74 years	423	Larynx cancer	162	Occupational exposure to sulfuric acid	1	Number	2014	1.8265841044098543	3.39278087611942	0.7393581771440207
1	Deaths	32	Central Asia	1	Male	19	70-74 years	423	Larynx cancer	162	Occupational exposure to sulfuric acid	3	Rate	2014	0.28799426359	0.53129914591	0.11508343278
1	Deaths	32	Central Asia	2	Female	19	70-74 years	423	Larynx cancer	162	Occupational exposure to sulfuric acid	3	Rate	2014	0.04908540342	0.09033540532	0.02068266238
1	Deaths	32	Central Asia	3	Both	19	70-74 years	423	Larynx cancer	162	Occupational exposure to sulfuric acid	3	Rate	2014	0.14905584113	0.27686313815999997	0.06033428996
1	Deaths	32	Central Asia	1	Male	19	70-74 years	423	Larynx cancer	162	Occupational exposure to sulfuric acid	1	Number	2015	1.134286161302312	2.10773476887306	0.4435201335730628
1	Deaths	32	Central Asia	2	Female	19	70-74 years	423	Larynx cancer	162	Occupational exposure to sulfuric acid	1	Number	2015	0.2761256190187968	0.5156687638122921	0.1128925490233762
1	Deaths	32	Central Asia	3	Both	19	70-74 years	423	Larynx cancer	162	Occupational exposure to sulfuric acid	1	Number	2015	1.410411780321108	2.6744176108312248	0.5619757436883404
1	Deaths	32	Central Asia	1	Male	19	70-74 years	423	Larynx cancer	162	Occupational exposure to sulfuric acid	3	Rate	2015	0.24417219522	0.45372168243	0.09547439468
1	Deaths	32	Central Asia	2	Female	19	70-74 years	423	Larynx cancer	162	Occupational exposure to sulfuric acid	3	Rate	2015	0.04286100136	0.08004356737	0.01752350149
1	Deaths	32	Central Asia	3	Both	19	70-74 years	423	Larynx cancer	162	Occupational exposure to sulfuric acid	3	Rate	2015	0.12720408894	0.24120392383000003	0.05068421399
1	Deaths	32	Central Asia	1	Male	19	70-74 years	423	Larynx cancer	162	Occupational exposure to sulfuric acid	1	Number	2016	1.0455006044835802	1.9582593214887785	0.4097001159430272
1	Deaths	32	Central Asia	2	Female	19	70-74 years	423	Larynx cancer	162	Occupational exposure to sulfuric acid	1	Number	2016	0.2367384801999532	0.437654394158437	0.0960712695950832
1	Deaths	32	Central Asia	3	Both	19	70-74 years	423	Larynx cancer	162	Occupational exposure to sulfuric acid	1	Number	2016	1.2822390846835336	2.398685768058584	0.5062996908053102
1	Deaths	32	Central Asia	1	Male	19	70-74 years	423	Larynx cancer	162	Occupational exposure to sulfuric acid	3	Rate	2016	0.24228853982	0.45381493761	0.09494556237
1	Deaths	32	Central Asia	2	Female	19	70-74 years	423	Larynx cancer	162	Occupational exposure to sulfuric acid	3	Rate	2016	0.0396048913	0.07321688766000001	0.01607213237
1	Deaths	32	Central Asia	3	Both	19	70-74 years	423	Larynx cancer	162	Occupational exposure to sulfuric acid	3	Rate	2016	0.12457859435000002	0.23304928451	0.04919059523
1	Deaths	32	Central Asia	1	Male	19	70-74 years	423	Larynx cancer	162	Occupational exposure to sulfuric acid	1	Number	2017	0.975194944075308	1.8223043956052072	0.3856639308862827
1	Deaths	32	Central Asia	2	Female	19	70-74 years	423	Larynx cancer	162	Occupational exposure to sulfuric acid	1	Number	2017	0.1935038226509441	0.3601978494908894	0.0766454482829612
1	Deaths	32	Central Asia	3	Both	19	70-74 years	423	Larynx cancer	162	Occupational exposure to sulfuric acid	1	Number	2017	1.1686987667262527	2.187444448551468	0.4616203869783242
1	Deaths	32	Central Asia	1	Male	19	70-74 years	423	Larynx cancer	162	Occupational exposure to sulfuric acid	3	Rate	2017	0.22662853092	0.42349088311	0.08962561857
1	Deaths	32	Central Asia	2	Female	19	70-74 years	423	Larynx cancer	162	Occupational exposure to sulfuric acid	3	Rate	2017	0.03230343322	0.060131252280000005	0.01279515353
1	Deaths	32	Central Asia	3	Both	19	70-74 years	423	Larynx cancer	162	Occupational exposure to sulfuric acid	3	Rate	2017	0.11354032567	0.21251254998	0.04484691057
1	Deaths	32	Central Asia	1	Male	19	70-74 years	423	Larynx cancer	162	Occupational exposure to sulfuric acid	1	Number	2018	1.044093476311866	1.9422952605817287	0.4170541487280608
1	Deaths	32	Central Asia	2	Female	19	70-74 years	423	Larynx cancer	162	Occupational exposure to sulfuric acid	1	Number	2018	0.1841852784906467	0.3412595141784902	0.072204214076651
1	Deaths	32	Central Asia	3	Both	19	70-74 years	423	Larynx cancer	162	Occupational exposure to sulfuric acid	1	Number	2018	1.2282787548025131	2.30399333596829	0.4893727081632536
1	Deaths	32	Central Asia	1	Male	19	70-74 years	423	Larynx cancer	162	Occupational exposure to sulfuric acid	3	Rate	2018	0.23091089957	0.42955650622	0.09223537053
1	Deaths	32	Central Asia	2	Female	19	70-74 years	423	Larynx cancer	162	Occupational exposure to sulfuric acid	3	Rate	2018	0.02909017609	0.05389844097	0.01140391523
1	Deaths	32	Central Asia	3	Both	19	70-74 years	423	Larynx cancer	162	Occupational exposure to sulfuric acid	3	Rate	2018	0.11317247806	0.21228783308000002	0.045090352550000004
1	Deaths	32	Central Asia	1	Male	19	70-74 years	423	Larynx cancer	162	Occupational exposure to sulfuric acid	1	Number	2019	1.2102936230382706	2.242709938759515	0.4849406936506069
1	Deaths	32	Central Asia	2	Female	19	70-74 years	423	Larynx cancer	162	Occupational exposure to sulfuric acid	1	Number	2019	0.1896123223471618	0.3459952070797221	0.0754154377585784
1	Deaths	32	Central Asia	3	Both	19	70-74 years	423	Larynx cancer	162	Occupational exposure to sulfuric acid	1	Number	2019	1.3999059453854323	2.615472888325006	0.559906801845778
1	Deaths	32	Central Asia	1	Male	19	70-74 years	423	Larynx cancer	162	Occupational exposure to sulfuric acid	3	Rate	2019	0.2460692361	0.45597358436	0.09859507128999999
1	Deaths	32	Central Asia	2	Female	19	70-74 years	423	Larynx cancer	162	Occupational exposure to sulfuric acid	3	Rate	2019	0.027325020460000002	0.049861348650000005	0.010868114239999999
1	Deaths	32	Central Asia	3	Both	19	70-74 years	423	Larynx cancer	162	Occupational exposure to sulfuric acid	3	Rate	2019	0.11805925696999998	0.22057252263000002	0.04721901583
1	Deaths	32	Central Asia	1	Male	19	70-74 years	423	Larynx cancer	162	Occupational exposure to sulfuric acid	1	Number	2020	1.4684579464587757	2.725009465481296	0.5868470798901569
1	Deaths	32	Central Asia	2	Female	19	70-74 years	423	Larynx cancer	162	Occupational exposure to sulfuric acid	1	Number	2020	0.2175296428487987	0.4077454909407796	0.0861037775222027
1	Deaths	32	Central Asia	3	Both	19	70-74 years	423	Larynx cancer	162	Occupational exposure to sulfuric acid	1	Number	2020	1.6859875893075744	3.127446584229477	0.6723315780991732
1	Deaths	32	Central Asia	1	Male	19	70-74 years	423	Larynx cancer	162	Occupational exposure to sulfuric acid	3	Rate	2020	0.27459630077	0.50956686951	0.10973827180000001
1	Deaths	32	Central Asia	2	Female	19	70-74 years	423	Larynx cancer	162	Occupational exposure to sulfuric acid	3	Rate	2020	0.02860278389	0.05361410061	0.01132171095
1	Deaths	32	Central Asia	3	Both	19	70-74 years	423	Larynx cancer	162	Occupational exposure to sulfuric acid	3	Rate	2020	0.13016305621	0.24144780669	0.05190591766
1	Deaths	32	Central Asia	1	Male	19	70-74 years	423	Larynx cancer	162	Occupational exposure to sulfuric acid	1	Number	2021	1.6696319065188905	3.141946512914993	0.6676257022179439
1	Deaths	32	Central Asia	2	Female	19	70-74 years	423	Larynx cancer	162	Occupational exposure to sulfuric acid	1	Number	2021	0.2564176958924113	0.4841913387973635	0.1021126559908496
1	Deaths	32	Central Asia	3	Both	19	70-74 years	423	Larynx cancer	162	Occupational exposure to sulfuric acid	1	Number	2021	1.9260496024113007	3.611155979280949	0.7719053861834526
1	Deaths	32	Central Asia	1	Male	19	70-74 years	423	Larynx cancer	162	Occupational exposure to sulfuric acid	3	Rate	2021	0.2777541246	0.52268323324	0.11106387687
1	Deaths	32	Central Asia	2	Female	19	70-74 years	423	Larynx cancer	162	Occupational exposure to sulfuric acid	3	Rate	2021	0.029810642239999997	0.0562911804	0.0118714266
1	Deaths	32	Central Asia	3	Both	19	70-74 years	423	Larynx cancer	162	Occupational exposure to sulfuric acid	3	Rate	2021	0.13180623099	0.24712388433000002	0.05282415339
1	Deaths	32	Central Asia	1	Male	20	75-79 years	423	Larynx cancer	162	Occupational exposure to sulfuric acid	1	Number	1990	0.8375892986883614	1.6041148840635038	0.3412152827811513
1	Deaths	32	Central Asia	2	Female	20	75-79 years	423	Larynx cancer	162	Occupational exposure to sulfuric acid	1	Number	1990	0.2047487202315743	0.3886932968797144	0.0817049889076193
1	Deaths	32	Central Asia	3	Both	20	75-79 years	423	Larynx cancer	162	Occupational exposure to sulfuric acid	1	Number	1990	1.0423380189199354	1.971023955255156	0.4258794228645316
1	Deaths	32	Central Asia	1	Male	20	75-79 years	423	Larynx cancer	162	Occupational exposure to sulfuric acid	3	Rate	1990	0.37534460616	0.71884379414	0.15290705855
1	Deaths	32	Central Asia	2	Female	20	75-79 years	423	Larynx cancer	162	Occupational exposure to sulfuric acid	3	Rate	1990	0.04351889548	0.08261591545000001	0.017366217809999997
1	Deaths	32	Central Asia	3	Both	20	75-79 years	423	Larynx cancer	162	Occupational exposure to sulfuric acid	3	Rate	1990	0.15027195584	0.28415889988	0.06139825341
1	Deaths	32	Central Asia	1	Male	20	75-79 years	423	Larynx cancer	162	Occupational exposure to sulfuric acid	1	Number	1991	0.7259944331916001	1.3801455590564786	0.2943813158896597
1	Deaths	32	Central Asia	2	Female	20	75-79 years	423	Larynx cancer	162	Occupational exposure to sulfuric acid	1	Number	1991	0.1985154285870209	0.3770742288580846	0.0796605598883533
1	Deaths	32	Central Asia	3	Both	20	75-79 years	423	Larynx cancer	162	Occupational exposure to sulfuric acid	1	Number	1991	0.9245098617786214	1.7356137422213245	0.3753241108219328
1	Deaths	32	Central Asia	1	Male	20	75-79 years	423	Larynx cancer	162	Occupational exposure to sulfuric acid	3	Rate	1991	0.34343618583999996	0.6528864479300001	0.13925891397
1	Deaths	32	Central Asia	2	Female	20	75-79 years	423	Larynx cancer	162	Occupational exposure to sulfuric acid	3	Rate	1991	0.04353868065	0.08270044575	0.01747126509
1	Deaths	32	Central Asia	3	Both	20	75-79 years	423	Larynx cancer	162	Occupational exposure to sulfuric acid	3	Rate	1991	0.13853588627000002	0.26007812133	0.056241539959999996
1	Deaths	32	Central Asia	1	Male	20	75-79 years	423	Larynx cancer	162	Occupational exposure to sulfuric acid	1	Number	1992	0.6418788329843613	1.2285260292147264	0.2601507283789055
1	Deaths	32	Central Asia	2	Female	20	75-79 years	423	Larynx cancer	162	Occupational exposure to sulfuric acid	1	Number	1992	0.1976693898975792	0.3704777971464699	0.0796939185751709
1	Deaths	32	Central Asia	3	Both	20	75-79 years	423	Larynx cancer	162	Occupational exposure to sulfuric acid	1	Number	1992	0.8395482228819404	1.5818473155655457	0.3390993469121125
1	Deaths	32	Central Asia	1	Male	20	75-79 years	423	Larynx cancer	162	Occupational exposure to sulfuric acid	3	Rate	1992	0.3220121459	0.61631616847	0.1305101368
1	Deaths	32	Central Asia	2	Female	20	75-79 years	423	Larynx cancer	162	Occupational exposure to sulfuric acid	3	Rate	1992	0.04485926751	0.08407656145999999	0.01808580891
1	Deaths	32	Central Asia	3	Both	20	75-79 years	423	Larynx cancer	162	Occupational exposure to sulfuric acid	3	Rate	1992	0.13118410221000001	0.24717248428	0.05298616824
1	Deaths	32	Central Asia	1	Male	20	75-79 years	423	Larynx cancer	162	Occupational exposure to sulfuric acid	1	Number	1993	0.5447869436823968	1.0215896552196146	0.2214182293629316
1	Deaths	32	Central Asia	2	Female	20	75-79 years	423	Larynx cancer	162	Occupational exposure to sulfuric acid	1	Number	1993	0.1820152872923411	0.3453885799157353	0.0732598512596862
1	Deaths	32	Central Asia	3	Both	20	75-79 years	423	Larynx cancer	162	Occupational exposure to sulfuric acid	1	Number	1993	0.7268022309747387	1.3484067925872103	0.2936214638242487
1	Deaths	32	Central Asia	1	Male	20	75-79 years	423	Larynx cancer	162	Occupational exposure to sulfuric acid	3	Rate	1993	0.29158405457	0.54678119075	0.11850875984
1	Deaths	32	Central Asia	2	Female	20	75-79 years	423	Larynx cancer	162	Occupational exposure to sulfuric acid	3	Rate	1993	0.04333566611	0.08223289594000001	0.017442295650000002
1	Deaths	32	Central Asia	3	Both	20	75-79 years	423	Larynx cancer	162	Occupational exposure to sulfuric acid	3	Rate	1993	0.11976643505	0.22219782446999997	0.048384546
1	Deaths	32	Central Asia	1	Male	20	75-79 years	423	Larynx cancer	162	Occupational exposure to sulfuric acid	1	Number	1994	0.4401042464454356	0.827258922621793	0.1787872632658763
1	Deaths	32	Central Asia	2	Female	20	75-79 years	423	Larynx cancer	162	Occupational exposure to sulfuric acid	1	Number	1994	0.1528235326749222	0.2897567291556342	0.0618545291470219
1	Deaths	32	Central Asia	3	Both	20	75-79 years	423	Larynx cancer	162	Occupational exposure to sulfuric acid	1	Number	1994	0.5929277791203573	1.1015694445966666	0.2393946575371111
1	Deaths	32	Central Asia	1	Male	20	75-79 years	423	Larynx cancer	162	Occupational exposure to sulfuric acid	3	Rate	1994	0.24526554725	0.46102284633	0.09963629371999999
1	Deaths	32	Central Asia	2	Female	20	75-79 years	423	Larynx cancer	162	Occupational exposure to sulfuric acid	3	Rate	1994	0.03731901832	0.07075766731	0.01510467835
1	Deaths	32	Central Asia	3	Both	20	75-79 years	423	Larynx cancer	162	Occupational exposure to sulfuric acid	3	Rate	1994	0.10067614274	0.18704092902	0.04064800396
1	Deaths	32	Central Asia	1	Male	20	75-79 years	423	Larynx cancer	162	Occupational exposure to sulfuric acid	1	Number	1995	0.3701123555269864	0.6903606619228536	0.151415423874084
1	Deaths	32	Central Asia	2	Female	20	75-79 years	423	Larynx cancer	162	Occupational exposure to sulfuric acid	1	Number	1995	0.1399563601467091	0.2658206237592643	0.0558920100467482
1	Deaths	32	Central Asia	3	Both	20	75-79 years	423	Larynx cancer	162	Occupational exposure to sulfuric acid	1	Number	1995	0.5100687156736964	0.950062827043054	0.2092679151412176
1	Deaths	32	Central Asia	1	Male	20	75-79 years	423	Larynx cancer	162	Occupational exposure to sulfuric acid	3	Rate	1995	0.21368654494	0.39858378788000004	0.08742058538
1	Deaths	32	Central Asia	2	Female	20	75-79 years	423	Larynx cancer	162	Occupational exposure to sulfuric acid	3	Rate	1995	0.03523683034	0.06692569176	0.014071938380000001
1	Deaths	32	Central Asia	3	Both	20	75-79 years	423	Larynx cancer	162	Occupational exposure to sulfuric acid	3	Rate	1995	0.08942438047	0.16656340039	0.03668849527
1	Deaths	32	Central Asia	1	Male	20	75-79 years	423	Larynx cancer	162	Occupational exposure to sulfuric acid	1	Number	1996	0.3366485848470147	0.6276277313044477	0.1359530341478556
1	Deaths	32	Central Asia	2	Female	20	75-79 years	423	Larynx cancer	162	Occupational exposure to sulfuric acid	1	Number	1996	0.1255783921700536	0.2387616072213657	0.0499159097991382
1	Deaths	32	Central Asia	3	Both	20	75-79 years	423	Larynx cancer	162	Occupational exposure to sulfuric acid	1	Number	1996	0.4622269770170675	0.864680887572991	0.1877869644584976
1	Deaths	32	Central Asia	1	Male	20	75-79 years	423	Larynx cancer	162	Occupational exposure to sulfuric acid	3	Rate	1996	0.19440233274	0.36243222323	0.07850794024
1	Deaths	32	Central Asia	2	Female	20	75-79 years	423	Larynx cancer	162	Occupational exposure to sulfuric acid	3	Rate	1996	0.03171015426	0.06029036736	0.01260440727
1	Deaths	32	Central Asia	3	Both	20	75-79 years	423	Larynx cancer	162	Occupational exposure to sulfuric acid	3	Rate	1996	0.08120777349	0.15191413126	0.03299193261
1	Deaths	32	Central Asia	1	Male	20	75-79 years	423	Larynx cancer	162	Occupational exposure to sulfuric acid	1	Number	1997	0.3096933957625254	0.5788555359722828	0.1251218326161807
1	Deaths	32	Central Asia	2	Female	20	75-79 years	423	Larynx cancer	162	Occupational exposure to sulfuric acid	1	Number	1997	0.124404950933411	0.236199830384378	0.0500248017662705
1	Deaths	32	Central Asia	3	Both	20	75-79 years	423	Larynx cancer	162	Occupational exposure to sulfuric acid	1	Number	1997	0.4340983466959364	0.8090851823233534	0.1766968258108513
1	Deaths	32	Central Asia	1	Male	20	75-79 years	423	Larynx cancer	162	Occupational exposure to sulfuric acid	3	Rate	1997	0.17608801023	0.32913042686	0.07114279750000001
1	Deaths	32	Central Asia	2	Female	20	75-79 years	423	Larynx cancer	162	Occupational exposure to sulfuric acid	3	Rate	1997	0.031397381429999996	0.05961222694	0.012625283559999999
1	Deaths	32	Central Asia	3	Both	20	75-79 years	423	Larynx cancer	162	Occupational exposure to sulfuric acid	3	Rate	1997	0.07587787311000001	0.14142339695	0.03088558026
1	Deaths	32	Central Asia	1	Male	20	75-79 years	423	Larynx cancer	162	Occupational exposure to sulfuric acid	1	Number	1998	0.3215791872230488	0.5955416656335624	0.1315816678605217
1	Deaths	32	Central Asia	2	Female	20	75-79 years	423	Larynx cancer	162	Occupational exposure to sulfuric acid	1	Number	1998	0.1264880350508721	0.2391761470075469	0.0512437080755523
1	Deaths	32	Central Asia	3	Both	20	75-79 years	423	Larynx cancer	162	Occupational exposure to sulfuric acid	1	Number	1998	0.4480672222739202	0.8247812044470619	0.182928279649604
1	Deaths	32	Central Asia	1	Male	20	75-79 years	423	Larynx cancer	162	Occupational exposure to sulfuric acid	3	Rate	1998	0.17490728684999998	0.32391579144	0.07156741928
1	Deaths	32	Central Asia	2	Female	20	75-79 years	423	Larynx cancer	162	Occupational exposure to sulfuric acid	3	Rate	1998	0.03104419953	0.05870145763	0.01257684094
1	Deaths	32	Central Asia	3	Both	20	75-79 years	423	Larynx cancer	162	Occupational exposure to sulfuric acid	3	Rate	1998	0.07577638433	0.13948562722	0.03093652678
1	Deaths	32	Central Asia	1	Male	20	75-79 years	423	Larynx cancer	162	Occupational exposure to sulfuric acid	1	Number	1999	0.3236894830262387	0.5981779708653366	0.1318415867663203
1	Deaths	32	Central Asia	2	Female	20	75-79 years	423	Larynx cancer	162	Occupational exposure to sulfuric acid	1	Number	1999	0.1338923307892661	0.2506993273749471	0.0537953340274991
1	Deaths	32	Central Asia	3	Both	20	75-79 years	423	Larynx cancer	162	Occupational exposure to sulfuric acid	1	Number	1999	0.4575818138155054	0.8463028296295749	0.1855621184942082
1	Deaths	32	Central Asia	1	Male	20	75-79 years	423	Larynx cancer	162	Occupational exposure to sulfuric acid	3	Rate	1999	0.16574133308	0.30628988432	0.06750790956
1	Deaths	32	Central Asia	2	Female	20	75-79 years	423	Larynx cancer	162	Occupational exposure to sulfuric acid	3	Rate	1999	0.03171739205	0.0593874855	0.012743431159999999
1	Deaths	32	Central Asia	3	Both	20	75-79 years	423	Larynx cancer	162	Occupational exposure to sulfuric acid	3	Rate	1999	0.07410955955000001	0.1370664831	0.03005348214
1	Deaths	32	Central Asia	1	Male	20	75-79 years	423	Larynx cancer	162	Occupational exposure to sulfuric acid	1	Number	2000	0.3613433903327577	0.668086086848241	0.1470316206218451
1	Deaths	32	Central Asia	2	Female	20	75-79 years	423	Larynx cancer	162	Occupational exposure to sulfuric acid	1	Number	2000	0.1475218660741726	0.2753021535440051	0.0588880914217948
1	Deaths	32	Central Asia	3	Both	20	75-79 years	423	Larynx cancer	162	Occupational exposure to sulfuric acid	1	Number	2000	0.5088652564069304	0.935671460524982	0.2066337680545726
1	Deaths	32	Central Asia	1	Male	20	75-79 years	423	Larynx cancer	162	Occupational exposure to sulfuric acid	3	Rate	2000	0.16532914455	0.3056762741	0.06727288421000001
1	Deaths	32	Central Asia	2	Female	20	75-79 years	423	Larynx cancer	162	Occupational exposure to sulfuric acid	3	Rate	2000	0.03271840538	0.06105838884	0.013060602460000001
1	Deaths	32	Central Asia	3	Both	20	75-79 years	423	Larynx cancer	162	Occupational exposure to sulfuric acid	3	Rate	2000	0.07601318252	0.13976856272	0.03086650175
1	Deaths	32	Central Asia	1	Male	20	75-79 years	423	Larynx cancer	162	Occupational exposure to sulfuric acid	1	Number	2001	0.3968612560242446	0.7416312716357731	0.164205337179921
1	Deaths	32	Central Asia	2	Female	20	75-79 years	423	Larynx cancer	162	Occupational exposure to sulfuric acid	1	Number	2001	0.1604629501390115	0.3006941816207896	0.0641032766659623
1	Deaths	32	Central Asia	3	Both	20	75-79 years	423	Larynx cancer	162	Occupational exposure to sulfuric acid	1	Number	2001	0.5573242061632566	1.0333258359568382	0.2276971492767885
1	Deaths	32	Central Asia	1	Male	20	75-79 years	423	Larynx cancer	162	Occupational exposure to sulfuric acid	3	Rate	2001	0.16184937788	0.30245471966000004	0.06696680833
1	Deaths	32	Central Asia	2	Female	20	75-79 years	423	Larynx cancer	162	Occupational exposure to sulfuric acid	3	Rate	2001	0.0335049928	0.06278556128	0.01338489552
1	Deaths	32	Central Asia	3	Both	20	75-79 years	423	Larynx cancer	162	Occupational exposure to sulfuric acid	3	Rate	2001	0.07696502652	0.14269961629	0.031444385400000004
1	Deaths	32	Central Asia	1	Male	20	75-79 years	423	Larynx cancer	162	Occupational exposure to sulfuric acid	1	Number	2002	0.5153548208235821	0.959200319142978	0.2121714016268936
1	Deaths	32	Central Asia	2	Female	20	75-79 years	423	Larynx cancer	162	Occupational exposure to sulfuric acid	1	Number	2002	0.1855737849903326	0.3456962479416663	0.0745890799673903
1	Deaths	32	Central Asia	3	Both	20	75-79 years	423	Larynx cancer	162	Occupational exposure to sulfuric acid	1	Number	2002	0.7009286058139141	1.3052702142440722	0.284246355826245
1	Deaths	32	Central Asia	1	Male	20	75-79 years	423	Larynx cancer	162	Occupational exposure to sulfuric acid	3	Rate	2002	0.18557246593	0.34539536908	0.07640012009
1	Deaths	32	Central Asia	2	Female	20	75-79 years	423	Larynx cancer	162	Occupational exposure to sulfuric acid	3	Rate	2002	0.036244214319999996	0.06751755858	0.014567912169999999
1	Deaths	32	Central Asia	3	Both	20	75-79 years	423	Larynx cancer	162	Occupational exposure to sulfuric acid	3	Rate	2002	0.08875657281	0.16528261203	0.035993298269999995
1	Deaths	32	Central Asia	1	Male	20	75-79 years	423	Larynx cancer	162	Occupational exposure to sulfuric acid	1	Number	2003	0.6582044486771049	1.2264893708007647	0.2722733349045807
1	Deaths	32	Central Asia	2	Female	20	75-79 years	423	Larynx cancer	162	Occupational exposure to sulfuric acid	1	Number	2003	0.2037821127377258	0.3784544917595115	0.0813114655266567
1	Deaths	32	Central Asia	3	Both	20	75-79 years	423	Larynx cancer	162	Occupational exposure to sulfuric acid	1	Number	2003	0.8619865614148305	1.5944924912325853	0.3512026388328746
1	Deaths	32	Central Asia	1	Male	20	75-79 years	423	Larynx cancer	162	Occupational exposure to sulfuric acid	3	Rate	2003	0.21197896014	0.39499876059999994	0.0876873721
1	Deaths	32	Central Asia	2	Female	20	75-79 years	423	Larynx cancer	162	Occupational exposure to sulfuric acid	3	Rate	2003	0.03763814012	0.06989977187	0.01501806165
1	Deaths	32	Central Asia	3	Both	20	75-79 years	423	Larynx cancer	162	Occupational exposure to sulfuric acid	3	Rate	2003	0.10118054974	0.18716257774	0.04122439683
1	Deaths	32	Central Asia	1	Male	20	75-79 years	423	Larynx cancer	162	Occupational exposure to sulfuric acid	1	Number	2004	0.7882592414499927	1.4446635225594573	0.327004485170253
1	Deaths	32	Central Asia	2	Female	20	75-79 years	423	Larynx cancer	162	Occupational exposure to sulfuric acid	1	Number	2004	0.2302457472503773	0.4258078316373033	0.0928089829632557
1	Deaths	32	Central Asia	3	Both	20	75-79 years	423	Larynx cancer	162	Occupational exposure to sulfuric acid	1	Number	2004	1.01850498870037	1.8704033779035432	0.4177582953011072
1	Deaths	32	Central Asia	1	Male	20	75-79 years	423	Larynx cancer	162	Occupational exposure to sulfuric acid	3	Rate	2004	0.22929752402999998	0.42023962595000003	0.09512266378
1	Deaths	32	Central Asia	2	Female	20	75-79 years	423	Larynx cancer	162	Occupational exposure to sulfuric acid	3	Rate	2004	0.04016183556	0.07427378928999999	0.016188699060000002
1	Deaths	32	Central Asia	3	Both	20	75-79 years	423	Larynx cancer	162	Occupational exposure to sulfuric acid	3	Rate	2004	0.11106122237	0.20395509867	0.04555377484
1	Deaths	32	Central Asia	1	Male	20	75-79 years	423	Larynx cancer	162	Occupational exposure to sulfuric acid	1	Number	2005	0.8276420520228588	1.5338580149998813	0.3392127934910128
1	Deaths	32	Central Asia	2	Female	20	75-79 years	423	Larynx cancer	162	Occupational exposure to sulfuric acid	1	Number	2005	0.2346948835202454	0.4367377230118076	0.0939873333910765
1	Deaths	32	Central Asia	3	Both	20	75-79 years	423	Larynx cancer	162	Occupational exposure to sulfuric acid	1	Number	2005	1.0623369355431038	1.9573159316043047	0.435653682754596
1	Deaths	32	Central Asia	1	Male	20	75-79 years	423	Larynx cancer	162	Occupational exposure to sulfuric acid	3	Rate	2005	0.22911716246000002	0.42461979203	0.09390469288
1	Deaths	32	Central Asia	2	Female	20	75-79 years	423	Larynx cancer	162	Occupational exposure to sulfuric acid	3	Rate	2005	0.040344525400000004	0.07507609835	0.0161566128
1	Deaths	32	Central Asia	3	Both	20	75-79 years	423	Larynx cancer	162	Occupational exposure to sulfuric acid	3	Rate	2005	0.11266009031	0.20757198797999998	0.04620076889
1	Deaths	32	Central Asia	1	Male	20	75-79 years	423	Larynx cancer	162	Occupational exposure to sulfuric acid	1	Number	2006	0.8312785339125729	1.5465386936415983	0.3387390332328793
1	Deaths	32	Central Asia	2	Female	20	75-79 years	423	Larynx cancer	162	Occupational exposure to sulfuric acid	1	Number	2006	0.2252100862058006	0.4198342742946593	0.0898921107812091
1	Deaths	32	Central Asia	3	Both	20	75-79 years	423	Larynx cancer	162	Occupational exposure to sulfuric acid	1	Number	2006	1.0564886201183727	1.9590906870915636	0.4349654671594267
1	Deaths	32	Central Asia	1	Male	20	75-79 years	423	Larynx cancer	162	Occupational exposure to sulfuric acid	3	Rate	2006	0.22184260764	0.41272348872	0.09039900271000001
1	Deaths	32	Central Asia	2	Female	20	75-79 years	423	Larynx cancer	162	Occupational exposure to sulfuric acid	3	Rate	2006	0.038123209400000004	0.07106888605	0.015216795219999999
1	Deaths	32	Central Asia	3	Both	20	75-79 years	423	Larynx cancer	162	Occupational exposure to sulfuric acid	3	Rate	2006	0.10942872959000001	0.20291823399999998	0.045052750759999996
1	Deaths	32	Central Asia	1	Male	20	75-79 years	423	Larynx cancer	162	Occupational exposure to sulfuric acid	1	Number	2007	0.7390052917316972	1.3761119435934537	0.3010795308970094
1	Deaths	32	Central Asia	2	Female	20	75-79 years	423	Larynx cancer	162	Occupational exposure to sulfuric acid	1	Number	2007	0.190937352975922	0.3613345554125315	0.0762314527899557
1	Deaths	32	Central Asia	3	Both	20	75-79 years	423	Larynx cancer	162	Occupational exposure to sulfuric acid	1	Number	2007	0.9299426447076194	1.7196652159314056	0.3829497069023485
1	Deaths	32	Central Asia	1	Male	20	75-79 years	423	Larynx cancer	162	Occupational exposure to sulfuric acid	3	Rate	2007	0.19906451960000002	0.37068078678	0.081101249
1	Deaths	32	Central Asia	2	Female	20	75-79 years	423	Larynx cancer	162	Occupational exposure to sulfuric acid	3	Rate	2007	0.03318233758	0.06279507393	0.01324799868
1	Deaths	32	Central Asia	3	Both	20	75-79 years	423	Larynx cancer	162	Occupational exposure to sulfuric acid	3	Rate	2007	0.09823430714	0.18165649459	0.04045281646
1	Deaths	32	Central Asia	1	Male	20	75-79 years	423	Larynx cancer	162	Occupational exposure to sulfuric acid	1	Number	2008	0.7392612729438771	1.3704253685778167	0.3025437260134261
1	Deaths	32	Central Asia	2	Female	20	75-79 years	423	Larynx cancer	162	Occupational exposure to sulfuric acid	1	Number	2008	0.1961702971881105	0.3809283527934775	0.078526254191857
1	Deaths	32	Central Asia	3	Both	20	75-79 years	423	Larynx cancer	162	Occupational exposure to sulfuric acid	1	Number	2008	0.935431570131987	1.7363595462931845	0.3862222607341463
1	Deaths	32	Central Asia	1	Male	20	75-79 years	423	Larynx cancer	162	Occupational exposure to sulfuric acid	3	Rate	2008	0.20043023058	0.37155290377	0.08202635656
1	Deaths	32	Central Asia	2	Female	20	75-79 years	423	Larynx cancer	162	Occupational exposure to sulfuric acid	3	Rate	2008	0.03448713587	0.06696797653	0.01380507465
1	Deaths	32	Central Asia	3	Both	20	75-79 years	423	Larynx cancer	162	Occupational exposure to sulfuric acid	3	Rate	2008	0.09976246193999999	0.18518030467	0.04119006116
1	Deaths	32	Central Asia	1	Male	20	75-79 years	423	Larynx cancer	162	Occupational exposure to sulfuric acid	1	Number	2009	0.6335574684435256	1.168529215260994	0.2585688993274742
1	Deaths	32	Central Asia	2	Female	20	75-79 years	423	Larynx cancer	162	Occupational exposure to sulfuric acid	1	Number	2009	0.1944519937590299	0.3759510578209106	0.0765836158827295
1	Deaths	32	Central Asia	3	Both	20	75-79 years	423	Larynx cancer	162	Occupational exposure to sulfuric acid	1	Number	2009	0.8280094622025556	1.5384702524578584	0.3396199350585017
1	Deaths	32	Central Asia	1	Male	20	75-79 years	423	Larynx cancer	162	Occupational exposure to sulfuric acid	3	Rate	2009	0.17767143937	0.32769603069	0.07251166753999999
1	Deaths	32	Central Asia	2	Female	20	75-79 years	423	Larynx cancer	162	Occupational exposure to sulfuric acid	3	Rate	2009	0.03566736195	0.06895883244	0.014047351710000001
1	Deaths	32	Central Asia	3	Both	20	75-79 years	423	Larynx cancer	162	Occupational exposure to sulfuric acid	3	Rate	2009	0.09182034388	0.17060537842	0.037661428579999996
1	Deaths	32	Central Asia	1	Male	20	75-79 years	423	Larynx cancer	162	Occupational exposure to sulfuric acid	1	Number	2010	0.5936546736316148	1.1055438399730424	0.2407606116968318
1	Deaths	32	Central Asia	2	Female	20	75-79 years	423	Larynx cancer	162	Occupational exposure to sulfuric acid	1	Number	2010	0.1961099841949686	0.376491473761936	0.0770478548400189
1	Deaths	32	Central Asia	3	Both	20	75-79 years	423	Larynx cancer	162	Occupational exposure to sulfuric acid	1	Number	2010	0.7897646578265838	1.4810694126820758	0.3206313640341875
1	Deaths	32	Central Asia	1	Male	20	75-79 years	423	Larynx cancer	162	Occupational exposure to sulfuric acid	3	Rate	2010	0.16667204670000002	0.31038794556000004	0.06759496
1	Deaths	32	Central Asia	2	Female	20	75-79 years	423	Larynx cancer	162	Occupational exposure to sulfuric acid	3	Rate	2010	0.03625703539	0.06960616894	0.01424469443
1	Deaths	32	Central Asia	3	Both	20	75-79 years	423	Larynx cancer	162	Occupational exposure to sulfuric acid	3	Rate	2010	0.08803830181	0.16510087487	0.035742091670000004
1	Deaths	32	Central Asia	1	Male	20	75-79 years	423	Larynx cancer	162	Occupational exposure to sulfuric acid	1	Number	2011	0.5794867218451905	1.0804850720906571	0.2324751521436151
1	Deaths	32	Central Asia	2	Female	20	75-79 years	423	Larynx cancer	162	Occupational exposure to sulfuric acid	1	Number	2011	0.1937832363492686	0.373425169896317	0.0765625079904913
1	Deaths	32	Central Asia	3	Both	20	75-79 years	423	Larynx cancer	162	Occupational exposure to sulfuric acid	1	Number	2011	0.7732699581944597	1.4539991076936496	0.311014864768403
1	Deaths	32	Central Asia	1	Male	20	75-79 years	423	Larynx cancer	162	Occupational exposure to sulfuric acid	3	Rate	2011	0.1599923123	0.29831452313	0.06418479619999999
1	Deaths	32	Central Asia	2	Female	20	75-79 years	423	Larynx cancer	162	Occupational exposure to sulfuric acid	3	Rate	2011	0.03531281647	0.06804868542999999	0.01395186624
1	Deaths	32	Central Asia	3	Both	20	75-79 years	423	Larynx cancer	162	Occupational exposure to sulfuric acid	3	Rate	2011	0.0848853231	0.15961202518	0.0341415013
1	Deaths	32	Central Asia	1	Male	20	75-79 years	423	Larynx cancer	162	Occupational exposure to sulfuric acid	1	Number	2012	0.6403918613328623	1.187464106765865	0.2543460990101798
1	Deaths	32	Central Asia	2	Female	20	75-79 years	423	Larynx cancer	162	Occupational exposure to sulfuric acid	1	Number	2012	0.2084023836980718	0.3917832304227063	0.0824683999659257
1	Deaths	32	Central Asia	3	Both	20	75-79 years	423	Larynx cancer	162	Occupational exposure to sulfuric acid	1	Number	2012	0.8487942450309346	1.5958432375332094	0.3405590096418623
1	Deaths	32	Central Asia	1	Male	20	75-79 years	423	Larynx cancer	162	Occupational exposure to sulfuric acid	3	Rate	2012	0.16808986834	0.3116852312	0.06676068963
1	Deaths	32	Central Asia	2	Female	20	75-79 years	423	Larynx cancer	162	Occupational exposure to sulfuric acid	3	Rate	2012	0.03568804532	0.06709125603	0.01412237203
1	Deaths	32	Central Asia	3	Both	20	75-79 years	423	Larynx cancer	162	Occupational exposure to sulfuric acid	3	Rate	2012	0.08796364472	0.16538305767	0.03529337281
1	Deaths	32	Central Asia	1	Male	20	75-79 years	423	Larynx cancer	162	Occupational exposure to sulfuric acid	1	Number	2013	0.6881495211923147	1.275514334027093	0.272724878028971
1	Deaths	32	Central Asia	2	Female	20	75-79 years	423	Larynx cancer	162	Occupational exposure to sulfuric acid	1	Number	2013	0.2055947989871448	0.3907671309880627	0.0816908106499714
1	Deaths	32	Central Asia	3	Both	20	75-79 years	423	Larynx cancer	162	Occupational exposure to sulfuric acid	1	Number	2013	0.8937443201794603	1.6586223846529045	0.3539201956615924
1	Deaths	32	Central Asia	1	Male	20	75-79 years	423	Larynx cancer	162	Occupational exposure to sulfuric acid	3	Rate	2013	0.1725668911	0.31986005424999997	0.06839107327
1	Deaths	32	Central Asia	2	Female	20	75-79 years	423	Larynx cancer	162	Occupational exposure to sulfuric acid	3	Rate	2013	0.03345859401	0.06359362616	0.013294400840000001
1	Deaths	32	Central Asia	3	Both	20	75-79 years	423	Larynx cancer	162	Occupational exposure to sulfuric acid	3	Rate	2013	0.08820588625999999	0.16369363598	0.034929278790000004
1	Deaths	32	Central Asia	1	Male	20	75-79 years	423	Larynx cancer	162	Occupational exposure to sulfuric acid	1	Number	2014	0.8043538819004715	1.4927300392300964	0.3202969090736042
1	Deaths	32	Central Asia	2	Female	20	75-79 years	423	Larynx cancer	162	Occupational exposure to sulfuric acid	1	Number	2014	0.2134863535183181	0.4081389973502469	0.085956964474393
1	Deaths	32	Central Asia	3	Both	20	75-79 years	423	Larynx cancer	162	Occupational exposure to sulfuric acid	1	Number	2014	1.0178402354187894	1.8896141569294265	0.4078374070331587
1	Deaths	32	Central Asia	1	Male	20	75-79 years	423	Larynx cancer	162	Occupational exposure to sulfuric acid	3	Rate	2014	0.19153543959000002	0.35545387508	0.07627017244999999
1	Deaths	32	Central Asia	2	Female	20	75-79 years	423	Larynx cancer	162	Occupational exposure to sulfuric acid	3	Rate	2014	0.03258887547	0.06230276896	0.01312140455
1	Deaths	32	Central Asia	3	Both	20	75-79 years	423	Larynx cancer	162	Occupational exposure to sulfuric acid	3	Rate	2014	0.09467928265	0.17577150779	0.03793694904
1	Deaths	32	Central Asia	1	Male	20	75-79 years	423	Larynx cancer	162	Occupational exposure to sulfuric acid	1	Number	2015	0.8927499136767106	1.6716889405058954	0.3537120388834387
1	Deaths	32	Central Asia	2	Female	20	75-79 years	423	Larynx cancer	162	Occupational exposure to sulfuric acid	1	Number	2015	0.2135411833394048	0.4004906970381386	0.0855445692926496
1	Deaths	32	Central Asia	3	Both	20	75-79 years	423	Larynx cancer	162	Occupational exposure to sulfuric acid	1	Number	2015	1.1062910970161155	2.074539465275309	0.439469115495763
1	Deaths	32	Central Asia	1	Male	20	75-79 years	423	Larynx cancer	162	Occupational exposure to sulfuric acid	3	Rate	2015	0.20583999152	0.38543877974999996	0.08155484752
1	Deaths	32	Central Asia	2	Female	20	75-79 years	423	Larynx cancer	162	Occupational exposure to sulfuric acid	3	Rate	2015	0.031399664199999996	0.058889218490000006	0.012578701250000001
1	Deaths	32	Central Asia	3	Both	20	75-79 years	423	Larynx cancer	162	Occupational exposure to sulfuric acid	3	Rate	2015	0.09932713573	0.1862602561	0.0394572537
1	Deaths	32	Central Asia	1	Male	20	75-79 years	423	Larynx cancer	162	Occupational exposure to sulfuric acid	1	Number	2016	0.9734010368326586	1.8231568813088743	0.3880162226101565
1	Deaths	32	Central Asia	2	Female	20	75-79 years	423	Larynx cancer	162	Occupational exposure to sulfuric acid	1	Number	2016	0.2171466097906682	0.4081173490894781	0.0884943566231626
1	Deaths	32	Central Asia	3	Both	20	75-79 years	423	Larynx cancer	162	Occupational exposure to sulfuric acid	1	Number	2016	1.1905476466233278	2.218535480425322	0.4766836682288914
1	Deaths	32	Central Asia	1	Male	20	75-79 years	423	Larynx cancer	162	Occupational exposure to sulfuric acid	3	Rate	2016	0.22279958967	0.41729830735999995	0.08881216672999999
1	Deaths	32	Central Asia	2	Female	20	75-79 years	423	Larynx cancer	162	Occupational exposure to sulfuric acid	3	Rate	2016	0.0315702909	0.059334950909999996	0.012865927700000002
1	Deaths	32	Central Asia	3	Both	20	75-79 years	423	Larynx cancer	162	Occupational exposure to sulfuric acid	3	Rate	2016	0.10585329035	0.19725315574000002	0.04238262524
1	Deaths	32	Central Asia	1	Male	20	75-79 years	423	Larynx cancer	162	Occupational exposure to sulfuric acid	1	Number	2017	0.8618001116846492	1.5952959696521538	0.3420055022810347
1	Deaths	32	Central Asia	2	Female	20	75-79 years	423	Larynx cancer	162	Occupational exposure to sulfuric acid	1	Number	2017	0.1754083958848499	0.3291968726914772	0.0710855617263659
1	Deaths	32	Central Asia	3	Both	20	75-79 years	423	Larynx cancer	162	Occupational exposure to sulfuric acid	1	Number	2017	1.0372085075695003	1.923943537824944	0.4132175575994398
1	Deaths	32	Central Asia	1	Male	20	75-79 years	423	Larynx cancer	162	Occupational exposure to sulfuric acid	3	Rate	2017	0.20254985890000002	0.37494422335	0.08038194158
1	Deaths	32	Central Asia	2	Female	20	75-79 years	423	Larynx cancer	162	Occupational exposure to sulfuric acid	3	Rate	2017	0.026237686700000002	0.049241453729999995	0.01063301838
1	Deaths	32	Central Asia	3	Both	20	75-79 years	423	Larynx cancer	162	Occupational exposure to sulfuric acid	3	Rate	2017	0.09480781635999999	0.17586134734	0.03777085709
1	Deaths	32	Central Asia	1	Male	20	75-79 years	423	Larynx cancer	162	Occupational exposure to sulfuric acid	1	Number	2018	0.6814944607203816	1.2626662300505638	0.2707621012419994
1	Deaths	32	Central Asia	2	Female	20	75-79 years	423	Larynx cancer	162	Occupational exposure to sulfuric acid	1	Number	2018	0.1422196038916048	0.2660935941823742	0.057125506168065
1	Deaths	32	Central Asia	3	Both	20	75-79 years	423	Larynx cancer	162	Occupational exposure to sulfuric acid	1	Number	2018	0.8237140646119872	1.5271125494800424	0.3277135440200392
1	Deaths	32	Central Asia	1	Male	20	75-79 years	423	Larynx cancer	162	Occupational exposure to sulfuric acid	3	Rate	2018	0.17028956544	0.31551083098	0.06765713181
1	Deaths	32	Central Asia	2	Female	20	75-79 years	423	Larynx cancer	162	Occupational exposure to sulfuric acid	3	Rate	2018	0.02271157674	0.04249347432	0.00912258424
1	Deaths	32	Central Asia	3	Both	20	75-79 years	423	Larynx cancer	162	Occupational exposure to sulfuric acid	3	Rate	2018	0.08025303512	0.14878393163	0.03192856318
1	Deaths	32	Central Asia	1	Male	20	75-79 years	423	Larynx cancer	162	Occupational exposure to sulfuric acid	1	Number	2019	0.49526616902977	0.9207914667000776	0.1985946898466546
1	Deaths	32	Central Asia	2	Female	20	75-79 years	423	Larynx cancer	162	Occupational exposure to sulfuric acid	1	Number	2019	0.0993977072564662	0.1875460344433102	0.0400363102191964
1	Deaths	32	Central Asia	3	Both	20	75-79 years	423	Larynx cancer	162	Occupational exposure to sulfuric acid	1	Number	2019	0.5946638762862361	1.1159214882531874	0.2383184584989985
1	Deaths	32	Central Asia	1	Male	20	75-79 years	423	Larynx cancer	162	Occupational exposure to sulfuric acid	3	Rate	2019	0.13583753566	0.25254711813	0.05446891985
1	Deaths	32	Central Asia	2	Female	20	75-79 years	423	Larynx cancer	162	Occupational exposure to sulfuric acid	3	Rate	2019	0.01764333267	0.03328987325	0.00710654158
1	Deaths	32	Central Asia	3	Both	20	75-79 years	423	Larynx cancer	162	Occupational exposure to sulfuric acid	3	Rate	2019	0.06408192129	0.12025346726	0.025681574600000003
1	Deaths	32	Central Asia	1	Male	20	75-79 years	423	Larynx cancer	162	Occupational exposure to sulfuric acid	1	Number	2020	0.3786460184911971	0.6948991948736291	0.1510799289024825
1	Deaths	32	Central Asia	2	Female	20	75-79 years	423	Larynx cancer	162	Occupational exposure to sulfuric acid	1	Number	2020	0.0772086202432773	0.1458322099652809	0.0308354557061368
1	Deaths	32	Central Asia	3	Both	20	75-79 years	423	Larynx cancer	162	Occupational exposure to sulfuric acid	1	Number	2020	0.455854638734474	0.8408098104164143	0.1821026812857548
1	Deaths	32	Central Asia	1	Male	20	75-79 years	423	Larynx cancer	162	Occupational exposure to sulfuric acid	3	Rate	2020	0.11487318071000001	0.21081769487000002	0.04583444993
1	Deaths	32	Central Asia	2	Female	20	75-79 years	423	Larynx cancer	162	Occupational exposure to sulfuric acid	3	Rate	2020	0.01513988623	0.0285963285	0.00604654363
1	Deaths	32	Central Asia	3	Both	20	75-79 years	423	Larynx cancer	162	Occupational exposure to sulfuric acid	3	Rate	2020	0.05429496191	0.10014538134	0.021689497710000002
1	Deaths	32	Central Asia	1	Male	20	75-79 years	423	Larynx cancer	162	Occupational exposure to sulfuric acid	1	Number	2021	0.2911563911466083	0.5379469578290526	0.1190085028416579
1	Deaths	32	Central Asia	2	Female	20	75-79 years	423	Larynx cancer	162	Occupational exposure to sulfuric acid	1	Number	2021	0.0600782410273877	0.1151485147820281	0.0241716648014125
1	Deaths	32	Central Asia	3	Both	20	75-79 years	423	Larynx cancer	162	Occupational exposure to sulfuric acid	1	Number	2021	0.3512346321739958	0.6469975545870552	0.143347162950048
1	Deaths	32	Central Asia	1	Male	20	75-79 years	423	Larynx cancer	162	Occupational exposure to sulfuric acid	3	Rate	2021	0.09593323473	0.17724835637	0.03921215878
1	Deaths	32	Central Asia	2	Female	20	75-79 years	423	Larynx cancer	162	Occupational exposure to sulfuric acid	3	Rate	2021	0.01270425197	0.024349510260000002	0.00511138334
1	Deaths	32	Central Asia	3	Both	20	75-79 years	423	Larynx cancer	162	Occupational exposure to sulfuric acid	3	Rate	2021	0.04523901155	0.08333326831	0.018463110879999998
1	Deaths	32	Central Asia	1	Male	22	All ages	423	Larynx cancer	162	Occupational exposure to sulfuric acid	1	Number	1990	48.31171287464564	87.90737806980344	19.77701783726721
1	Deaths	32	Central Asia	2	Female	22	All ages	423	Larynx cancer	162	Occupational exposure to sulfuric acid	1	Number	1990	5.633020146659856	10.348132087388738	2.2779101867302547
1	Deaths	32	Central Asia	3	Both	22	All ages	423	Larynx cancer	162	Occupational exposure to sulfuric acid	1	Number	1990	53.94473302130551	98.2524772201929	22.076614615003415
1	Deaths	32	Central Asia	1	Male	22	All ages	423	Larynx cancer	162	Occupational exposure to sulfuric acid	3	Rate	1990	0.1423826799	0.25907771279	0.05828617187
1	Deaths	32	Central Asia	2	Female	22	All ages	423	Larynx cancer	162	Occupational exposure to sulfuric acid	3	Rate	1990	0.01592106363	0.02924776854	0.006438243089999999
1	Deaths	32	Central Asia	3	Both	22	All ages	423	Larynx cancer	162	Occupational exposure to sulfuric acid	3	Rate	1990	0.07782905262	0.14175428797	0.03185115403
1	Deaths	32	Central Asia	1	Male	22	All ages	423	Larynx cancer	162	Occupational exposure to sulfuric acid	1	Number	1991	49.10575932602635	90.14007405743084	19.808245311706976
1	Deaths	32	Central Asia	2	Female	22	All ages	423	Larynx cancer	162	Occupational exposure to sulfuric acid	1	Number	1991	5.9396868940504	10.990440951207264	2.401447612384958
1	Deaths	32	Central Asia	3	Both	22	All ages	423	Larynx cancer	162	Occupational exposure to sulfuric acid	1	Number	1991	55.0454462200768	100.84176309558951	22.216981185325736
1	Deaths	32	Central Asia	1	Male	22	All ages	423	Larynx cancer	162	Occupational exposure to sulfuric acid	3	Rate	1991	0.14305246490999998	0.26259159736	0.05770439876
1	Deaths	32	Central Asia	2	Female	22	All ages	423	Larynx cancer	162	Occupational exposure to sulfuric acid	3	Rate	1991	0.01659965148	0.03071500108	0.006711329079999999
1	Deaths	32	Central Asia	3	Both	22	All ages	423	Larynx cancer	162	Occupational exposure to sulfuric acid	3	Rate	1991	0.0785139874	0.14383549341	0.03168915688
1	Deaths	32	Central Asia	1	Male	22	All ages	423	Larynx cancer	162	Occupational exposure to sulfuric acid	1	Number	1992	49.72740881669934	91.81985136752402	20.270347998174827
1	Deaths	32	Central Asia	2	Female	22	All ages	423	Larynx cancer	162	Occupational exposure to sulfuric acid	1	Number	1992	6.504605801619583	12.077712353017557	2.6246251524667934
1	Deaths	32	Central Asia	3	Both	22	All ages	423	Larynx cancer	162	Occupational exposure to sulfuric acid	1	Number	1992	56.23201461831892	104.03848804537024	22.89443183181631
1	Deaths	32	Central Asia	1	Male	22	All ages	423	Larynx cancer	162	Occupational exposure to sulfuric acid	3	Rate	1992	0.14342910281	0.2648366206	0.05846590233
1	Deaths	32	Central Asia	2	Female	22	All ages	423	Larynx cancer	162	Occupational exposure to sulfuric acid	3	Rate	1992	0.01800303769	0.03342793051	0.00726427196
1	Deaths	32	Central Asia	3	Both	22	All ages	423	Larynx cancer	162	Occupational exposure to sulfuric acid	3	Rate	1992	0.07942265327	0.14694498889	0.03233632182
1	Deaths	32	Central Asia	1	Male	22	All ages	423	Larynx cancer	162	Occupational exposure to sulfuric acid	1	Number	1993	48.96409828316616	90.0755192229121	20.243048092598176
1	Deaths	32	Central Asia	2	Female	22	All ages	423	Larynx cancer	162	Occupational exposure to sulfuric acid	1	Number	1993	6.854962838995761	12.757123310588812	2.747244468123228
1	Deaths	32	Central Asia	3	Both	22	All ages	423	Larynx cancer	162	Occupational exposure to sulfuric acid	1	Number	1993	55.81906112216195	102.87174630755922	23.02396485880925
1	Deaths	32	Central Asia	1	Male	22	All ages	423	Larynx cancer	162	Occupational exposure to sulfuric acid	3	Rate	1993	0.14006780568	0.25767206515	0.05790772068
1	Deaths	32	Central Asia	2	Female	22	All ages	423	Larynx cancer	162	Occupational exposure to sulfuric acid	3	Rate	1993	0.01881766807	0.035019783129999996	0.00754150471
1	Deaths	32	Central Asia	3	Both	22	All ages	423	Larynx cancer	162	Occupational exposure to sulfuric acid	3	Rate	1993	0.07819355341999999	0.14410681994000002	0.03225288262
1	Deaths	32	Central Asia	1	Male	22	All ages	423	Larynx cancer	162	Occupational exposure to sulfuric acid	1	Number	1994	47.87861137884774	88.87062142358516	19.59957533822393
1	Deaths	32	Central Asia	2	Female	22	All ages	423	Larynx cancer	162	Occupational exposure to sulfuric acid	1	Number	1994	6.465654113816898	11.889958782309336	2.6173518746875817
1	Deaths	32	Central Asia	3	Both	22	All ages	423	Larynx cancer	162	Occupational exposure to sulfuric acid	1	Number	1994	54.34426549266459	100.8858970752801	22.22328781119773
1	Deaths	32	Central Asia	1	Male	22	All ages	423	Larynx cancer	162	Occupational exposure to sulfuric acid	3	Rate	1994	0.13599711901	0.25243314562	0.05567174367
1	Deaths	32	Central Asia	2	Female	22	All ages	423	Larynx cancer	162	Occupational exposure to sulfuric acid	3	Rate	1994	0.01762478477	0.03241094571	0.00713466304
1	Deaths	32	Central Asia	3	Both	22	All ages	423	Larynx cancer	162	Occupational exposure to sulfuric acid	3	Rate	1994	0.07559298756999999	0.14033249496	0.030912640070000004
1	Deaths	32	Central Asia	1	Male	22	All ages	423	Larynx cancer	162	Occupational exposure to sulfuric acid	1	Number	1995	49.48579978204456	91.17460197991974	20.407428603811773
1	Deaths	32	Central Asia	2	Female	22	All ages	423	Larynx cancer	162	Occupational exposure to sulfuric acid	1	Number	1995	6.351912686148585	11.72837665512509	2.571640420681839
1	Deaths	32	Central Asia	3	Both	22	All ages	423	Larynx cancer	162	Occupational exposure to sulfuric acid	1	Number	1995	55.837712468193125	103.08022635826036	22.946979848278477
1	Deaths	32	Central Asia	1	Male	22	All ages	423	Larynx cancer	162	Occupational exposure to sulfuric acid	3	Rate	1995	0.13966516426	0.25732464299999996	0.057596459610000005
1	Deaths	32	Central Asia	2	Female	22	All ages	423	Larynx cancer	162	Occupational exposure to sulfuric acid	3	Rate	1995	0.017207777940000002	0.03177299674	0.00696675466
1	Deaths	32	Central Asia	3	Both	22	All ages	423	Larynx cancer	162	Occupational exposure to sulfuric acid	3	Rate	1995	0.0771827865	0.14248468915	0.03171891842
1	Deaths	32	Central Asia	1	Male	22	All ages	423	Larynx cancer	162	Occupational exposure to sulfuric acid	1	Number	1996	48.143759020818806	88.4107641056136	20.018485380473265
1	Deaths	32	Central Asia	2	Female	22	All ages	423	Larynx cancer	162	Occupational exposure to sulfuric acid	1	Number	1996	6.117858343593514	11.330004396310532	2.4788205643272123
1	Deaths	32	Central Asia	3	Both	22	All ages	423	Larynx cancer	162	Occupational exposure to sulfuric acid	1	Number	1996	54.2616173644123	99.52957829944624	22.448846802892326
1	Deaths	32	Central Asia	1	Male	22	All ages	423	Larynx cancer	162	Occupational exposure to sulfuric acid	3	Rate	1996	0.13509692189	0.24809076681	0.05617417108
1	Deaths	32	Central Asia	2	Female	22	All ages	423	Larynx cancer	162	Occupational exposure to sulfuric acid	3	Rate	1996	0.01648227183	0.03052444203	0.006678251129999999
1	Deaths	32	Central Asia	3	Both	22	All ages	423	Larynx cancer	162	Occupational exposure to sulfuric acid	3	Rate	1996	0.07458203923	0.1368023895	0.0308557108
1	Deaths	32	Central Asia	1	Male	22	All ages	423	Larynx cancer	162	Occupational exposure to sulfuric acid	1	Number	1997	44.63420112517488	81.83553876399566	18.598412994983388
1	Deaths	32	Central Asia	2	Female	22	All ages	423	Larynx cancer	162	Occupational exposure to sulfuric acid	1	Number	1997	6.085723937070071	11.393181822170188	2.4554066714956218
1	Deaths	32	Central Asia	3	Both	22	All ages	423	Larynx cancer	162	Occupational exposure to sulfuric acid	1	Number	1997	50.71992506224496	92.91010389037324	21.039332702756017
1	Deaths	32	Central Asia	1	Male	22	All ages	423	Larynx cancer	162	Occupational exposure to sulfuric acid	3	Rate	1997	0.12455383368999999	0.22836591287000002	0.0518997446
1	Deaths	32	Central Asia	2	Female	22	All ages	423	Larynx cancer	162	Occupational exposure to sulfuric acid	3	Rate	1997	0.01631076128	0.03053563895	0.006580901869999999
1	Deaths	32	Central Asia	3	Both	22	All ages	423	Larynx cancer	162	Occupational exposure to sulfuric acid	3	Rate	1997	0.06934032141999999	0.12701943978	0.028763332960000002
1	Deaths	32	Central Asia	1	Male	22	All ages	423	Larynx cancer	162	Occupational exposure to sulfuric acid	1	Number	1998	42.07765238895485	76.43457145196342	17.44122632564126
1	Deaths	32	Central Asia	2	Female	22	All ages	423	Larynx cancer	162	Occupational exposure to sulfuric acid	1	Number	1998	6.08676955880813	11.491936156051452	2.452342028109657
1	Deaths	32	Central Asia	3	Both	22	All ages	423	Larynx cancer	162	Occupational exposure to sulfuric acid	1	Number	1998	48.164421947763024	87.37384912408308	19.884497996608864
1	Deaths	32	Central Asia	1	Male	22	All ages	423	Larynx cancer	162	Occupational exposure to sulfuric acid	3	Rate	1998	0.11675481133	0.21208654624	0.048394978649999996
1	Deaths	32	Central Asia	2	Female	22	All ages	423	Larynx cancer	162	Occupational exposure to sulfuric acid	3	Rate	1998	0.01623087342	0.030644196289999998	0.00653937243
1	Deaths	32	Central Asia	3	Both	22	All ages	423	Larynx cancer	162	Occupational exposure to sulfuric acid	3	Rate	1998	0.06549372525000001	0.11881049615	0.02703883481
1	Deaths	32	Central Asia	1	Male	22	All ages	423	Larynx cancer	162	Occupational exposure to sulfuric acid	1	Number	1999	39.79483150777662	72.46302294984923	16.65467673182141
1	Deaths	32	Central Asia	2	Female	22	All ages	423	Larynx cancer	162	Occupational exposure to sulfuric acid	1	Number	1999	5.9838552912501735	11.15866419806076	2.4228239322943104
1	Deaths	32	Central Asia	3	Both	22	All ages	423	Larynx cancer	162	Occupational exposure to sulfuric acid	1	Number	1999	45.77868679902678	83.51567489683609	19.06935988936284
1	Deaths	32	Central Asia	1	Male	22	All ages	423	Larynx cancer	162	Occupational exposure to sulfuric acid	3	Rate	1999	0.10975742136000001	0.19985898272	0.0459349695
1	Deaths	32	Central Asia	2	Female	22	All ages	423	Larynx cancer	162	Occupational exposure to sulfuric acid	3	Rate	1999	0.01587302723	0.02959994386	0.006426885069999999
1	Deaths	32	Central Asia	3	Both	22	All ages	423	Larynx cancer	162	Occupational exposure to sulfuric acid	3	Rate	1999	0.061900450370000006	0.11292717748	0.02578496781
1	Deaths	32	Central Asia	1	Male	22	All ages	423	Larynx cancer	162	Occupational exposure to sulfuric acid	1	Number	2000	39.51507137492708	72.03478354979413	16.620737342157174
1	Deaths	32	Central Asia	2	Female	22	All ages	423	Larynx cancer	162	Occupational exposure to sulfuric acid	1	Number	2000	6.102078235517967	11.342551746918884	2.487697411231291
1	Deaths	32	Central Asia	3	Both	22	All ages	423	Larynx cancer	162	Occupational exposure to sulfuric acid	1	Number	2000	45.61714961044504	83.31359859490757	19.094756696719465
1	Deaths	32	Central Asia	1	Male	22	All ages	423	Larynx cancer	162	Occupational exposure to sulfuric acid	3	Rate	2000	0.10828461465000001	0.19739958721000003	0.04554642256
1	Deaths	32	Central Asia	2	Female	22	All ages	423	Larynx cancer	162	Occupational exposure to sulfuric acid	3	Rate	2000	0.01609738469	0.02992184167	0.00656258748
1	Deaths	32	Central Asia	3	Both	22	All ages	423	Larynx cancer	162	Occupational exposure to sulfuric acid	3	Rate	2000	0.061314093359999995	0.11198195867	0.025665297040000003
1	Deaths	32	Central Asia	1	Male	22	All ages	423	Larynx cancer	162	Occupational exposure to sulfuric acid	1	Number	2001	37.36311934087888	69.18015583872568	15.626605369074476
1	Deaths	32	Central Asia	2	Female	22	All ages	423	Larynx cancer	162	Occupational exposure to sulfuric acid	1	Number	2001	6.391508272034023	11.940899365156843	2.627426994016605
1	Deaths	32	Central Asia	3	Both	22	All ages	423	Larynx cancer	162	Occupational exposure to sulfuric acid	1	Number	2001	43.75462761291295	81.16204171537603	18.26614291742001
1	Deaths	32	Central Asia	1	Male	22	All ages	423	Larynx cancer	162	Occupational exposure to sulfuric acid	3	Rate	2001	0.10168471955000001	0.18827562765	0.04252822067
1	Deaths	32	Central Asia	2	Female	22	All ages	423	Larynx cancer	162	Occupational exposure to sulfuric acid	3	Rate	2001	0.01676188616	0.0313152995	0.0068904913
1	Deaths	32	Central Asia	3	Both	22	All ages	423	Larynx cancer	162	Occupational exposure to sulfuric acid	3	Rate	2001	0.05843667651	0.10839630539	0.02439542382
1	Deaths	32	Central Asia	1	Male	22	All ages	423	Larynx cancer	162	Occupational exposure to sulfuric acid	1	Number	2002	36.57702120119436	67.71482503979615	15.060695006988045
1	Deaths	32	Central Asia	2	Female	22	All ages	423	Larynx cancer	162	Occupational exposure to sulfuric acid	1	Number	2002	6.495749883165414	12.098303435333092	2.7003434627707983
1	Deaths	32	Central Asia	3	Both	22	All ages	423	Larynx cancer	162	Occupational exposure to sulfuric acid	1	Number	2002	43.07277108435978	79.976535266984	17.761269691902456
1	Deaths	32	Central Asia	1	Male	22	All ages	423	Larynx cancer	162	Occupational exposure to sulfuric acid	3	Rate	2002	0.098806616	0.18292010929	0.04068391191
1	Deaths	32	Central Asia	2	Female	22	All ages	423	Larynx cancer	162	Occupational exposure to sulfuric acid	3	Rate	2002	0.01692791909	0.03152816924	0.007037092940000001
1	Deaths	32	Central Asia	3	Both	22	All ages	423	Larynx cancer	162	Occupational exposure to sulfuric acid	3	Rate	2002	0.05713190847	0.10608121969999999	0.023558624360000002
1	Deaths	32	Central Asia	1	Male	22	All ages	423	Larynx cancer	162	Occupational exposure to sulfuric acid	1	Number	2003	35.79262469218246	66.13777664443546	14.763885579148951
1	Deaths	32	Central Asia	2	Female	22	All ages	423	Larynx cancer	162	Occupational exposure to sulfuric acid	1	Number	2003	6.625895914411731	12.266531657683895	2.74413545520246
1	Deaths	32	Central Asia	3	Both	22	All ages	423	Larynx cancer	162	Occupational exposure to sulfuric acid	1	Number	2003	42.41852060659424	78.59378200043811	17.47065379043515
1	Deaths	32	Central Asia	1	Male	22	All ages	423	Larynx cancer	162	Occupational exposure to sulfuric acid	3	Rate	2003	0.09590876914	0.17722066504	0.03956083427
1	Deaths	32	Central Asia	2	Female	22	All ages	423	Larynx cancer	162	Occupational exposure to sulfuric acid	3	Rate	2003	0.0171483208	0.0317467136	0.00710203053
1	Deaths	32	Central Asia	3	Both	22	All ages	423	Larynx cancer	162	Occupational exposure to sulfuric acid	3	Rate	2003	0.05584456157	0.10346978713	0.02300035426
1	Deaths	32	Central Asia	1	Male	22	All ages	423	Larynx cancer	162	Occupational exposure to sulfuric acid	1	Number	2004	35.3489722541069	64.76790046017817	14.48445494569225
1	Deaths	32	Central Asia	2	Female	22	All ages	423	Larynx cancer	162	Occupational exposure to sulfuric acid	1	Number	2004	6.711532044938919	12.507482817809082	2.7188949393881146
1	Deaths	32	Central Asia	3	Both	22	All ages	423	Larynx cancer	162	Occupational exposure to sulfuric acid	1	Number	2004	42.060504299045846	77.5134424258946	17.167955820878348
1	Deaths	32	Central Asia	1	Male	22	All ages	423	Larynx cancer	162	Occupational exposure to sulfuric acid	3	Rate	2004	0.09388785036	0.17202533932	0.03847111392
1	Deaths	32	Central Asia	2	Female	22	All ages	423	Larynx cancer	162	Occupational exposure to sulfuric acid	3	Rate	2004	0.01723742232	0.03212333071	0.00698301669
1	Deaths	32	Central Asia	3	Both	22	All ages	423	Larynx cancer	162	Occupational exposure to sulfuric acid	3	Rate	2004	0.05491928961	0.10121094038999999	0.02241656284
1	Deaths	32	Central Asia	1	Male	22	All ages	423	Larynx cancer	162	Occupational exposure to sulfuric acid	1	Number	2005	35.1962323246284	64.66583419530889	14.32907196519064
1	Deaths	32	Central Asia	2	Female	22	All ages	423	Larynx cancer	162	Occupational exposure to sulfuric acid	1	Number	2005	6.924886512976863	12.776249362855234	2.778265209014194
1	Deaths	32	Central Asia	3	Both	22	All ages	423	Larynx cancer	162	Occupational exposure to sulfuric acid	1	Number	2005	42.12111883760529	77.4819304756114	17.08355998083563
1	Deaths	32	Central Asia	1	Male	22	All ages	423	Larynx cancer	162	Occupational exposure to sulfuric acid	3	Rate	2005	0.0925881642	0.17011169888	0.03769444569
1	Deaths	32	Central Asia	2	Female	22	All ages	423	Larynx cancer	162	Occupational exposure to sulfuric acid	3	Rate	2005	0.01763427294	0.03253481021	0.0070748721899999995
1	Deaths	32	Central Asia	3	Both	22	All ages	423	Larynx cancer	162	Occupational exposure to sulfuric acid	3	Rate	2005	0.054502279189999996	0.10025711386000001	0.02210513351
1	Deaths	32	Central Asia	1	Male	22	All ages	423	Larynx cancer	162	Occupational exposure to sulfuric acid	1	Number	2006	33.98327185649054	62.61365534394305	13.92364182562192
1	Deaths	32	Central Asia	2	Female	22	All ages	423	Larynx cancer	162	Occupational exposure to sulfuric acid	1	Number	2006	6.944412009171672	12.917166385220476	2.748425291663399
1	Deaths	32	Central Asia	3	Both	22	All ages	423	Larynx cancer	162	Occupational exposure to sulfuric acid	1	Number	2006	40.92768386566224	75.90045849282765	16.660142668228215
1	Deaths	32	Central Asia	1	Male	22	All ages	423	Larynx cancer	162	Occupational exposure to sulfuric acid	3	Rate	2006	0.08846786201	0.1630006741	0.03624709324
1	Deaths	32	Central Asia	2	Female	22	All ages	423	Larynx cancer	162	Occupational exposure to sulfuric acid	3	Rate	2006	0.01751732294	0.0325836334	0.00693292007
1	Deaths	32	Central Asia	3	Both	22	All ages	423	Larynx cancer	162	Occupational exposure to sulfuric acid	3	Rate	2006	0.052433584320000004	0.09723817022	0.021343768149999998
1	Deaths	32	Central Asia	1	Male	22	All ages	423	Larynx cancer	162	Occupational exposure to sulfuric acid	1	Number	2007	32.17665108775424	59.68728654508598	13.049169939078531
1	Deaths	32	Central Asia	2	Female	22	All ages	423	Larynx cancer	162	Occupational exposure to sulfuric acid	1	Number	2007	6.8718262648759945	12.91207830461198	2.719309811805773
1	Deaths	32	Central Asia	3	Both	22	All ages	423	Larynx cancer	162	Occupational exposure to sulfuric acid	1	Number	2007	39.04847735263024	72.24159700794078	15.786997273080228
1	Deaths	32	Central Asia	1	Male	22	All ages	423	Larynx cancer	162	Occupational exposure to sulfuric acid	3	Rate	2007	0.08281805399	0.15362645747	0.03358667929
1	Deaths	32	Central Asia	2	Female	22	All ages	423	Larynx cancer	162	Occupational exposure to sulfuric acid	3	Rate	2007	0.01715362854	0.03223146022	0.00678801072
1	Deaths	32	Central Asia	3	Both	22	All ages	423	Larynx cancer	162	Occupational exposure to sulfuric acid	3	Rate	2007	0.049483134209999995	0.09154622362999999	0.02000564831
1	Deaths	32	Central Asia	1	Male	22	All ages	423	Larynx cancer	162	Occupational exposure to sulfuric acid	1	Number	2008	32.704992702114694	60.54919872161538	13.351653631021012
1	Deaths	32	Central Asia	2	Female	22	All ages	423	Larynx cancer	162	Occupational exposure to sulfuric acid	1	Number	2008	7.138561641976382	13.49808578762907	2.8565543347340308
1	Deaths	32	Central Asia	3	Both	22	All ages	423	Larynx cancer	162	Occupational exposure to sulfuric acid	1	Number	2008	39.84355434409106	73.9991806477054	16.251523910289144
1	Deaths	32	Central Asia	1	Male	22	All ages	423	Larynx cancer	162	Occupational exposure to sulfuric acid	3	Rate	2008	0.08315554469	0.15395207839	0.03394784522
1	Deaths	32	Central Asia	2	Female	22	All ages	423	Larynx cancer	162	Occupational exposure to sulfuric acid	3	Rate	2008	0.01761874003	0.03331473149	0.00705028418
1	Deaths	32	Central Asia	3	Both	22	All ages	423	Larynx cancer	162	Occupational exposure to sulfuric acid	3	Rate	2008	0.04990002133	0.09267648816	0.02035338973
1	Deaths	32	Central Asia	1	Male	22	All ages	423	Larynx cancer	162	Occupational exposure to sulfuric acid	1	Number	2009	31.88786701210272	58.95322244625842	13.130673329824948
1	Deaths	32	Central Asia	2	Female	22	All ages	423	Larynx cancer	162	Occupational exposure to sulfuric acid	1	Number	2009	7.698997114847988	14.412795712230414	3.0975555429427875
1	Deaths	32	Central Asia	3	Both	22	All ages	423	Larynx cancer	162	Occupational exposure to sulfuric acid	1	Number	2009	39.58686412695068	72.65072005837467	16.22932824427197
1	Deaths	32	Central Asia	1	Male	22	All ages	423	Larynx cancer	162	Occupational exposure to sulfuric acid	3	Rate	2009	0.08002721383	0.14795163743	0.03295332365
1	Deaths	32	Central Asia	2	Female	22	All ages	423	Larynx cancer	162	Occupational exposure to sulfuric acid	3	Rate	2009	0.01877433374	0.03514621875	0.0075535216700000005
1	Deaths	32	Central Asia	3	Both	22	All ages	423	Larynx cancer	162	Occupational exposure to sulfuric acid	3	Rate	2009	0.048960694140000004	0.08985378767	0.02007229402
1	Deaths	32	Central Asia	1	Male	22	All ages	423	Larynx cancer	162	Occupational exposure to sulfuric acid	1	Number	2010	31.318118480182605	58.14653078969859	12.72775926883816
1	Deaths	32	Central Asia	2	Female	22	All ages	423	Larynx cancer	162	Occupational exposure to sulfuric acid	1	Number	2010	8.278573419924227	15.296367046878858	3.3642949465463907
1	Deaths	32	Central Asia	3	Both	22	All ages	423	Larynx cancer	162	Occupational exposure to sulfuric acid	1	Number	2010	39.596691900106826	73.06173631235458	16.218760511838248
1	Deaths	32	Central Asia	1	Male	22	All ages	423	Larynx cancer	162	Occupational exposure to sulfuric acid	3	Rate	2010	0.07753465015	0.14395407965	0.03151026977
1	Deaths	32	Central Asia	2	Female	22	All ages	423	Larynx cancer	162	Occupational exposure to sulfuric acid	3	Rate	2010	0.01993632436	0.03683645956	0.00810183976
1	Deaths	32	Central Asia	3	Both	22	All ages	423	Larynx cancer	162	Occupational exposure to sulfuric acid	3	Rate	2010	0.04833728661	0.08918942263	0.019798898290000002
1	Deaths	32	Central Asia	1	Male	22	All ages	423	Larynx cancer	162	Occupational exposure to sulfuric acid	1	Number	2011	31.372557052659044	57.70458598213333	12.767618299747062
1	Deaths	32	Central Asia	2	Female	22	All ages	423	Larynx cancer	162	Occupational exposure to sulfuric acid	1	Number	2011	8.373612130236314	15.316395768760149	3.449846536847456
1	Deaths	32	Central Asia	3	Both	22	All ages	423	Larynx cancer	162	Occupational exposure to sulfuric acid	1	Number	2011	39.746169182895336	72.65224481787952	16.409548358398126
1	Deaths	32	Central Asia	1	Male	22	All ages	423	Larynx cancer	162	Occupational exposure to sulfuric acid	3	Rate	2011	0.07657670544	0.14085007721999998	0.03116424792
1	Deaths	32	Central Asia	2	Female	22	All ages	423	Larynx cancer	162	Occupational exposure to sulfuric acid	3	Rate	2011	0.01990304875	0.036405193700000005	0.00819986199
1	Deaths	32	Central Asia	3	Both	22	All ages	423	Larynx cancer	162	Occupational exposure to sulfuric acid	3	Rate	2011	0.04786341873	0.08748981064	0.01976082476
1	Deaths	32	Central Asia	1	Male	22	All ages	423	Larynx cancer	162	Occupational exposure to sulfuric acid	1	Number	2012	31.28174996382358	57.1656478062353	12.930594447527268
1	Deaths	32	Central Asia	2	Female	22	All ages	423	Larynx cancer	162	Occupational exposure to sulfuric acid	1	Number	2012	8.196381674895092	15.179296972338218	3.41541391384573
1	Deaths	32	Central Asia	3	Both	22	All ages	423	Larynx cancer	162	Occupational exposure to sulfuric acid	1	Number	2012	39.47813163871865	72.1589799939484	16.3607978287604
1	Deaths	32	Central Asia	1	Male	22	All ages	423	Larynx cancer	162	Occupational exposure to sulfuric acid	3	Rate	2012	0.07525738246000001	0.13752865571	0.03110832012
1	Deaths	32	Central Asia	2	Female	22	All ages	423	Larynx cancer	162	Occupational exposure to sulfuric acid	3	Rate	2012	0.01922375472	0.03560145115	0.0080104956
1	Deaths	32	Central Asia	3	Both	22	All ages	423	Larynx cancer	162	Occupational exposure to sulfuric acid	3	Rate	2012	0.04688442118	0.08569635566	0.01943016309
1	Deaths	32	Central Asia	1	Male	22	All ages	423	Larynx cancer	162	Occupational exposure to sulfuric acid	1	Number	2013	30.271911178555847	55.14881703020532	12.440211553887984
1	Deaths	32	Central Asia	2	Female	22	All ages	423	Larynx cancer	162	Occupational exposure to sulfuric acid	1	Number	2013	7.185813169805527	13.385752192614763	2.9576542043113614
1	Deaths	32	Central Asia	3	Both	22	All ages	423	Larynx cancer	162	Occupational exposure to sulfuric acid	1	Number	2013	37.457724348361424	68.86623456267296	15.4468034715745
1	Deaths	32	Central Asia	1	Male	22	All ages	423	Larynx cancer	162	Occupational exposure to sulfuric acid	3	Rate	2013	0.07175942259	0.13073001051000002	0.029489462779999996
1	Deaths	32	Central Asia	2	Female	22	All ages	423	Larynx cancer	162	Occupational exposure to sulfuric acid	3	Rate	2013	0.016624833300000003	0.030968784399999998	0.006842720080000001
1	Deaths	32	Central Asia	3	Both	22	All ages	423	Larynx cancer	162	Occupational exposure to sulfuric acid	3	Rate	2013	0.0438570634	0.08063145499999999	0.0180857607
1	Deaths	32	Central Asia	1	Male	22	All ages	423	Larynx cancer	162	Occupational exposure to sulfuric acid	1	Number	2014	29.101092033272806	53.52107971886642	12.125014060012091
1	Deaths	32	Central Asia	2	Female	22	All ages	423	Larynx cancer	162	Occupational exposure to sulfuric acid	1	Number	2014	6.437683556255527	12.095803948521183	2.6358830736639995
1	Deaths	32	Central Asia	3	Both	22	All ages	423	Larynx cancer	162	Occupational exposure to sulfuric acid	1	Number	2014	35.53877558952833	65.3693596079392	14.764409371422609
1	Deaths	32	Central Asia	1	Male	22	All ages	423	Larynx cancer	162	Occupational exposure to sulfuric acid	3	Rate	2014	0.06794654335	0.12496343296	0.02831003017
1	Deaths	32	Central Asia	2	Female	22	All ages	423	Larynx cancer	162	Occupational exposure to sulfuric acid	3	Rate	2014	0.01468710374	0.027595691180000003	0.0060135742600000005
1	Deaths	32	Central Asia	3	Both	22	All ages	423	Larynx cancer	162	Occupational exposure to sulfuric acid	3	Rate	2014	0.04100867105	0.07543058308	0.01703685051
1	Deaths	32	Central Asia	1	Male	22	All ages	423	Larynx cancer	162	Occupational exposure to sulfuric acid	1	Number	2015	28.69722674809688	52.71926097709721	11.650317278143866
1	Deaths	32	Central Asia	2	Female	22	All ages	423	Larynx cancer	162	Occupational exposure to sulfuric acid	1	Number	2015	6.057644781987066	11.349585038090442	2.476033970660197
1	Deaths	32	Central Asia	3	Both	22	All ages	423	Larynx cancer	162	Occupational exposure to sulfuric acid	1	Number	2015	34.75487153008396	63.9932970861322	14.096726639720018
1	Deaths	32	Central Asia	1	Male	22	All ages	423	Larynx cancer	162	Occupational exposure to sulfuric acid	3	Rate	2015	0.06598692671	0.12122363046	0.02678895209
1	Deaths	32	Central Asia	2	Female	22	All ages	423	Larynx cancer	162	Occupational exposure to sulfuric acid	3	Rate	2015	0.013626466319999999	0.025530506289999998	0.00556975437
1	Deaths	32	Central Asia	3	Both	22	All ages	423	Larynx cancer	162	Occupational exposure to sulfuric acid	3	Rate	2015	0.03951920629	0.07276575045	0.01602916148
1	Deaths	32	Central Asia	1	Male	22	All ages	423	Larynx cancer	162	Occupational exposure to sulfuric acid	1	Number	2016	30.339483975328086	55.8798209709036	12.165212866689233
1	Deaths	32	Central Asia	2	Female	22	All ages	423	Larynx cancer	162	Occupational exposure to sulfuric acid	1	Number	2016	5.9266932506505565	11.04007056314735	2.429979610556864
1	Deaths	32	Central Asia	3	Both	22	All ages	423	Larynx cancer	162	Occupational exposure to sulfuric acid	1	Number	2016	36.266177225978616	66.90185974965402	14.57122580101284
1	Deaths	32	Central Asia	1	Male	22	All ages	423	Larynx cancer	162	Occupational exposure to sulfuric acid	3	Rate	2016	0.06870612394	0.12654420585	0.02754907182
1	Deaths	32	Central Asia	2	Female	22	All ages	423	Larynx cancer	162	Occupational exposure to sulfuric acid	3	Rate	2016	0.01314551467	0.02448707963	0.00538973948
1	Deaths	32	Central Asia	3	Both	22	All ages	423	Larynx cancer	162	Occupational exposure to sulfuric acid	3	Rate	2016	0.04063727308	0.07496541825	0.016327468930000002
1	Deaths	32	Central Asia	1	Male	22	All ages	423	Larynx cancer	162	Occupational exposure to sulfuric acid	1	Number	2017	29.836151753116336	55.568882907262434	11.917870293459874
1	Deaths	32	Central Asia	2	Female	22	All ages	423	Larynx cancer	162	Occupational exposure to sulfuric acid	1	Number	2017	5.281854072445272	9.973632443847134	2.1587258388281
1	Deaths	32	Central Asia	3	Both	22	All ages	423	Larynx cancer	162	Occupational exposure to sulfuric acid	1	Number	2017	35.1180058255616	65.48059799443561	14.047557661766117
1	Deaths	32	Central Asia	1	Male	22	All ages	423	Larynx cancer	162	Occupational exposure to sulfuric acid	3	Rate	2017	0.06654196616	0.12393229384	0.026579785770000003
1	Deaths	32	Central Asia	2	Female	22	All ages	423	Larynx cancer	162	Occupational exposure to sulfuric acid	3	Rate	2017	0.01155150187	0.02181249846	0.00472116897
1	Deaths	32	Central Asia	3	Both	22	All ages	423	Larynx cancer	162	Occupational exposure to sulfuric acid	3	Rate	2017	0.03877765034	0.07230432576	0.0155114525
1	Deaths	32	Central Asia	1	Male	22	All ages	423	Larynx cancer	162	Occupational exposure to sulfuric acid	1	Number	2018	28.961589305749715	54.0984317348748	11.627934303180556
1	Deaths	32	Central Asia	2	Female	22	All ages	423	Larynx cancer	162	Occupational exposure to sulfuric acid	1	Number	2018	4.894779487856294	9.220332863214516	2.002887837458992
1	Deaths	32	Central Asia	3	Both	22	All ages	423	Larynx cancer	162	Occupational exposure to sulfuric acid	1	Number	2018	33.856368793606016	63.10332722554001	13.621785759942108
1	Deaths	32	Central Asia	1	Male	22	All ages	423	Larynx cancer	162	Occupational exposure to sulfuric acid	3	Rate	2018	0.06360952217	0.11881859647	0.02553890731
1	Deaths	32	Central Asia	2	Female	22	All ages	423	Larynx cancer	162	Occupational exposure to sulfuric acid	3	Rate	2018	0.010554979939999999	0.01988249494	0.00431897719
1	Deaths	32	Central Asia	3	Both	22	All ages	423	Larynx cancer	162	Occupational exposure to sulfuric acid	3	Rate	2018	0.03683868212	0.06866192374	0.014821690969999999
1	Deaths	32	Central Asia	1	Male	22	All ages	423	Larynx cancer	162	Occupational exposure to sulfuric acid	1	Number	2019	28.823519474633656	53.525508879392575	11.666759282728687
1	Deaths	32	Central Asia	2	Female	22	All ages	423	Larynx cancer	162	Occupational exposure to sulfuric acid	1	Number	2019	4.521394278474861	8.589258661516244	1.8381251428522496
1	Deaths	32	Central Asia	3	Both	22	All ages	423	Larynx cancer	162	Occupational exposure to sulfuric acid	1	Number	2019	33.34491375310847	61.45588360400207	13.52335694413828
1	Deaths	32	Central Asia	1	Male	22	All ages	423	Larynx cancer	162	Occupational exposure to sulfuric acid	3	Rate	2019	0.062343978700000004	0.11577327288	0.02523467659
1	Deaths	32	Central Asia	2	Female	22	All ages	423	Larynx cancer	162	Occupational exposure to sulfuric acid	3	Rate	2019	0.00961298228	0.01826171005	0.00390805653
1	Deaths	32	Central Asia	3	Both	22	All ages	423	Larynx cancer	162	Occupational exposure to sulfuric acid	3	Rate	2019	0.03575198928	0.06589221096	0.014499570039999998
1	Deaths	32	Central Asia	1	Male	22	All ages	423	Larynx cancer	162	Occupational exposure to sulfuric acid	1	Number	2020	28.821552871406453	53.1221218321994	11.759190319161034
1	Deaths	32	Central Asia	2	Female	22	All ages	423	Larynx cancer	162	Occupational exposure to sulfuric acid	1	Number	2020	4.550573876049636	8.694739097590832	1.8188775785780544
1	Deaths	32	Central Asia	3	Both	22	All ages	423	Larynx cancer	162	Occupational exposure to sulfuric acid	1	Number	2020	33.3721267474561	61.26739112284514	13.557912788489604
1	Deaths	32	Central Asia	1	Male	22	All ages	423	Larynx cancer	162	Occupational exposure to sulfuric acid	3	Rate	2020	0.06144643499	0.11325430730000001	0.025070138540000002
1	Deaths	32	Central Asia	2	Female	22	All ages	423	Larynx cancer	162	Occupational exposure to sulfuric acid	3	Rate	2020	0.00954494358	0.01823743475	0.0038151416400000002
1	Deaths	32	Central Asia	3	Both	22	All ages	423	Larynx cancer	162	Occupational exposure to sulfuric acid	3	Rate	2020	0.03528440099	0.06477810696	0.01433480206
1	Deaths	32	Central Asia	1	Male	22	All ages	423	Larynx cancer	162	Occupational exposure to sulfuric acid	1	Number	2021	28.707454631668988	53.58395828617405	11.720653317458728
1	Deaths	32	Central Asia	2	Female	22	All ages	423	Larynx cancer	162	Occupational exposure to sulfuric acid	1	Number	2021	4.610419425264241	8.73134115319917	1.8519235636315223
1	Deaths	32	Central Asia	3	Both	22	All ages	423	Larynx cancer	162	Occupational exposure to sulfuric acid	1	Number	2021	33.31787405693322	62.3692616403329	13.53266290818352
1	Deaths	32	Central Asia	1	Male	22	All ages	423	Larynx cancer	162	Occupational exposure to sulfuric acid	3	Rate	2021	0.06039941062	0.1127386437	0.024659816119999997
1	Deaths	32	Central Asia	2	Female	22	All ages	423	Larynx cancer	162	Occupational exposure to sulfuric acid	3	Rate	2021	0.009549443860000001	0.01808500365	0.00383584192
1	Deaths	32	Central Asia	3	Both	22	All ages	423	Larynx cancer	162	Occupational exposure to sulfuric acid	3	Rate	2021	0.03477537363	0.06509762217000001	0.01412465297
1	Deaths	32	Central Asia	1	Male	27	Age-standardized	423	Larynx cancer	162	Occupational exposure to sulfuric acid	3	Rate	1990	0.20570050791000002	0.37421822845	0.08398947684
1	Deaths	32	Central Asia	2	Female	27	Age-standardized	423	Larynx cancer	162	Occupational exposure to sulfuric acid	3	Rate	1990	0.019918752079999998	0.03661079957	0.008039201749999999
1	Deaths	32	Central Asia	3	Both	27	Age-standardized	423	Larynx cancer	162	Occupational exposure to sulfuric acid	3	Rate	1990	0.10228332008999999	0.18632200492	0.04176230952
1	Deaths	32	Central Asia	1	Male	27	Age-standardized	423	Larynx cancer	162	Occupational exposure to sulfuric acid	3	Rate	1991	0.20525559967999998	0.37659637812	0.08264577927
1	Deaths	32	Central Asia	2	Female	27	Age-standardized	423	Larynx cancer	162	Occupational exposure to sulfuric acid	3	Rate	1991	0.02072945968	0.03836128496	0.008366631389999999
1	Deaths	32	Central Asia	3	Both	27	Age-standardized	423	Larynx cancer	162	Occupational exposure to sulfuric acid	3	Rate	1991	0.10314050798999999	0.18894868267999998	0.04158768894
1	Deaths	32	Central Asia	1	Male	27	Age-standardized	423	Larynx cancer	162	Occupational exposure to sulfuric acid	3	Rate	1992	0.20670211444000003	0.38259329269	0.08410688514
1	Deaths	32	Central Asia	2	Female	27	Age-standardized	423	Larynx cancer	162	Occupational exposure to sulfuric acid	3	Rate	1992	0.02256708534	0.04182702878	0.00909812145
1	Deaths	32	Central Asia	3	Both	27	Age-standardized	423	Larynx cancer	162	Occupational exposure to sulfuric acid	3	Rate	1992	0.10507148835	0.19473834021000003	0.04274429354
1	Deaths	32	Central Asia	1	Male	27	Age-standardized	423	Larynx cancer	162	Occupational exposure to sulfuric acid	3	Rate	1993	0.20281176472999998	0.37271123531	0.08378868844
1	Deaths	32	Central Asia	2	Female	27	Age-standardized	423	Larynx cancer	162	Occupational exposure to sulfuric acid	3	Rate	1993	0.02364234559	0.04387788587	0.00947503043
1	Deaths	32	Central Asia	3	Both	27	Age-standardized	423	Larynx cancer	162	Occupational exposure to sulfuric acid	3	Rate	1993	0.10420724057	0.19195054473999998	0.04299490175
1	Deaths	32	Central Asia	1	Male	27	Age-standardized	423	Larynx cancer	162	Occupational exposure to sulfuric acid	3	Rate	1994	0.19701289776999997	0.3656081352	0.08064328813999999
1	Deaths	32	Central Asia	2	Female	27	Age-standardized	423	Larynx cancer	162	Occupational exposure to sulfuric acid	3	Rate	1994	0.02217840537	0.04085429224	0.00897992857
1	Deaths	32	Central Asia	3	Both	27	Age-standardized	423	Larynx cancer	162	Occupational exposure to sulfuric acid	3	Rate	1994	0.10113034376	0.18766063149	0.041315825859999995
1	Deaths	32	Central Asia	1	Male	27	Age-standardized	423	Larynx cancer	162	Occupational exposure to sulfuric acid	3	Rate	1995	0.20175658206000002	0.37214757602000004	0.08316427779999999
1	Deaths	32	Central Asia	2	Female	27	Age-standardized	423	Larynx cancer	162	Occupational exposure to sulfuric acid	3	Rate	1995	0.02160062858	0.03985151435	0.00874873239
1	Deaths	32	Central Asia	3	Both	27	Age-standardized	423	Larynx cancer	162	Occupational exposure to sulfuric acid	3	Rate	1995	0.10335217719	0.19082698346000002	0.04246468271
1	Deaths	32	Central Asia	1	Male	27	Age-standardized	423	Larynx cancer	162	Occupational exposure to sulfuric acid	3	Rate	1996	0.19486383665999998	0.35774369920000004	0.08090617444
1	Deaths	32	Central Asia	2	Female	27	Age-standardized	423	Larynx cancer	162	Occupational exposure to sulfuric acid	3	Rate	1996	0.02055451955	0.03813115901	0.00832493787
1	Deaths	32	Central Asia	3	Both	27	Age-standardized	423	Larynx cancer	162	Occupational exposure to sulfuric acid	3	Rate	1996	0.09974868673000001	0.18284208698	0.04121585563
1	Deaths	32	Central Asia	1	Male	27	Age-standardized	423	Larynx cancer	162	Occupational exposure to sulfuric acid	3	Rate	1997	0.18053826289	0.33087277622	0.07515452817
1	Deaths	32	Central Asia	2	Female	27	Age-standardized	423	Larynx cancer	162	Occupational exposure to sulfuric acid	3	Rate	1997	0.02027473474	0.03797349124	0.00817341897
1	Deaths	32	Central Asia	3	Both	27	Age-standardized	423	Larynx cancer	162	Occupational exposure to sulfuric acid	3	Rate	1997	0.09316214101	0.17053837249	0.038610167880000004
1	Deaths	32	Central Asia	1	Male	27	Age-standardized	423	Larynx cancer	162	Occupational exposure to sulfuric acid	3	Rate	1998	0.17096595152	0.31057678657	0.07083750957
1	Deaths	32	Central Asia	2	Female	27	Age-standardized	423	Larynx cancer	162	Occupational exposure to sulfuric acid	3	Rate	1998	0.02020259094	0.038065677820000005	0.00812686822
1	Deaths	32	Central Asia	3	Both	27	Age-standardized	423	Larynx cancer	162	Occupational exposure to sulfuric acid	3	Rate	1998	0.08881188563	0.16117831983	0.03664853553
1	Deaths	32	Central Asia	1	Male	27	Age-standardized	423	Larynx cancer	162	Occupational exposure to sulfuric acid	3	Rate	1999	0.16153640837	0.29462411161	0.06759963151000001
1	Deaths	32	Central Asia	2	Female	27	Age-standardized	423	Larynx cancer	162	Occupational exposure to sulfuric acid	3	Rate	1999	0.01978286742	0.036844143909999995	0.007992030819999999
1	Deaths	32	Central Asia	3	Both	27	Age-standardized	423	Larynx cancer	162	Occupational exposure to sulfuric acid	3	Rate	1999	0.08438739114	0.15400942327	0.0351567641
1	Deaths	32	Central Asia	1	Male	27	Age-standardized	423	Larynx cancer	162	Occupational exposure to sulfuric acid	3	Rate	2000	0.15923558968	0.29002783198	0.0669517482
1	Deaths	32	Central Asia	2	Female	27	Age-standardized	423	Larynx cancer	162	Occupational exposure to sulfuric acid	3	Rate	2000	0.01999838384	0.03715777521	0.00814368679
1	Deaths	32	Central Asia	3	Both	27	Age-standardized	423	Larynx cancer	162	Occupational exposure to sulfuric acid	3	Rate	2000	0.08357064377000001	0.15245699559	0.034983498079999995
1	Deaths	32	Central Asia	1	Male	27	Age-standardized	423	Larynx cancer	162	Occupational exposure to sulfuric acid	3	Rate	2001	0.14776960307	0.27384819701	0.061758713380000003
1	Deaths	32	Central Asia	2	Female	27	Age-standardized	423	Larynx cancer	162	Occupational exposure to sulfuric acid	3	Rate	2001	0.02059495557	0.03845512615	0.00847563247
1	Deaths	32	Central Asia	3	Both	27	Age-standardized	423	Larynx cancer	162	Occupational exposure to sulfuric acid	3	Rate	2001	0.0786747524	0.14580182269	0.03282665211
1	Deaths	32	Central Asia	1	Male	27	Age-standardized	423	Larynx cancer	162	Occupational exposure to sulfuric acid	3	Rate	2002	0.14302665329	0.26521762295	0.058887782109999995
1	Deaths	32	Central Asia	2	Female	27	Age-standardized	423	Larynx cancer	162	Occupational exposure to sulfuric acid	3	Rate	2002	0.02055186947	0.03829278439	0.008525362659999999
1	Deaths	32	Central Asia	3	Both	27	Age-standardized	423	Larynx cancer	162	Occupational exposure to sulfuric acid	3	Rate	2002	0.0764066954	0.14197359175000002	0.03149079486
1	Deaths	32	Central Asia	1	Male	27	Age-standardized	423	Larynx cancer	162	Occupational exposure to sulfuric acid	3	Rate	2003	0.13866089294	0.25674491426	0.057197293010000004
1	Deaths	32	Central Asia	2	Female	27	Age-standardized	423	Larynx cancer	162	Occupational exposure to sulfuric acid	3	Rate	2003	0.0206048933	0.03809280307	0.0085027149
1	Deaths	32	Central Asia	3	Both	27	Age-standardized	423	Larynx cancer	162	Occupational exposure to sulfuric acid	3	Rate	2003	0.07435589895	0.13790855835	0.03061463802
1	Deaths	32	Central Asia	1	Male	27	Age-standardized	423	Larynx cancer	162	Occupational exposure to sulfuric acid	3	Rate	2004	0.13527828494	0.24850305111999998	0.05527351661
1	Deaths	32	Central Asia	2	Female	27	Age-standardized	423	Larynx cancer	162	Occupational exposure to sulfuric acid	3	Rate	2004	0.02048218122	0.0380435155	0.008277797429999999
1	Deaths	32	Central Asia	3	Both	27	Age-standardized	423	Larynx cancer	162	Occupational exposure to sulfuric acid	3	Rate	2004	0.07270186144	0.13414322718	0.02963886301
1	Deaths	32	Central Asia	1	Male	27	Age-standardized	423	Larynx cancer	162	Occupational exposure to sulfuric acid	3	Rate	2005	0.13190152072	0.24291972486000002	0.053657048240000005
1	Deaths	32	Central Asia	2	Female	27	Age-standardized	423	Larynx cancer	162	Occupational exposure to sulfuric acid	3	Rate	2005	0.02069709213	0.0381932389	0.00825472058
1	Deaths	32	Central Asia	3	Both	27	Age-standardized	423	Larynx cancer	162	Occupational exposure to sulfuric acid	3	Rate	2005	0.07121673115	0.13124105108	0.028835067279999998
1	Deaths	32	Central Asia	1	Male	27	Age-standardized	423	Larynx cancer	162	Occupational exposure to sulfuric acid	3	Rate	2006	0.12464319241999999	0.23004414313000002	0.05099692019
1	Deaths	32	Central Asia	2	Female	27	Age-standardized	423	Larynx cancer	162	Occupational exposure to sulfuric acid	3	Rate	2006	0.0203357359	0.03778627959	0.00803013312
1	Deaths	32	Central Asia	3	Both	27	Age-standardized	423	Larynx cancer	162	Occupational exposure to sulfuric acid	3	Rate	2006	0.06759529805	0.12554661715999998	0.02748399724
1	Deaths	32	Central Asia	1	Male	27	Age-standardized	423	Larynx cancer	162	Occupational exposure to sulfuric acid	3	Rate	2007	0.11619605598	0.21613593844	0.04706519202
1	Deaths	32	Central Asia	2	Female	27	Age-standardized	423	Larynx cancer	162	Occupational exposure to sulfuric acid	3	Rate	2007	0.01975536494	0.03736958149	0.007780866880000001
1	Deaths	32	Central Asia	3	Both	27	Age-standardized	423	Larynx cancer	162	Occupational exposure to sulfuric acid	3	Rate	2007	0.0634108812	0.11734520834	0.02555495889
1	Deaths	32	Central Asia	1	Male	27	Age-standardized	423	Larynx cancer	162	Occupational exposure to sulfuric acid	3	Rate	2008	0.11634518436	0.21597190587	0.04748384071
1	Deaths	32	Central Asia	2	Female	27	Age-standardized	423	Larynx cancer	162	Occupational exposure to sulfuric acid	3	Rate	2008	0.02018349593	0.038389800099999996	0.007997562980000001
1	Deaths	32	Central Asia	3	Both	27	Age-standardized	423	Larynx cancer	162	Occupational exposure to sulfuric acid	3	Rate	2008	0.06369777871	0.11845360443	0.02590862385
1	Deaths	32	Central Asia	1	Male	27	Age-standardized	423	Larynx cancer	162	Occupational exposure to sulfuric acid	3	Rate	2009	0.11133569213	0.20620155397	0.04587481535
1	Deaths	32	Central Asia	2	Female	27	Age-standardized	423	Larynx cancer	162	Occupational exposure to sulfuric acid	3	Rate	2009	0.02128256907	0.03966271592	0.008481637149999999
1	Deaths	32	Central Asia	3	Both	27	Age-standardized	423	Larynx cancer	162	Occupational exposure to sulfuric acid	3	Rate	2009	0.06201543226	0.11403467201999999	0.02540158979
1	Deaths	32	Central Asia	1	Male	27	Age-standardized	423	Larynx cancer	162	Occupational exposure to sulfuric acid	3	Rate	2010	0.10639506676	0.19820247843999997	0.0433186211
1	Deaths	32	Central Asia	2	Female	27	Age-standardized	423	Larynx cancer	162	Occupational exposure to sulfuric acid	3	Rate	2010	0.0222575998	0.04108077347	0.00901508923
1	Deaths	32	Central Asia	3	Both	27	Age-standardized	423	Larynx cancer	162	Occupational exposure to sulfuric acid	3	Rate	2010	0.06030157045	0.11166910261	0.02469871842
1	Deaths	32	Central Asia	1	Male	27	Age-standardized	423	Larynx cancer	162	Occupational exposure to sulfuric acid	3	Rate	2011	0.10202951155	0.18856220082	0.0415937823
1	Deaths	32	Central Asia	2	Female	27	Age-standardized	423	Larynx cancer	162	Occupational exposure to sulfuric acid	3	Rate	2011	0.021799207190000003	0.03987504196	0.00894349645
1	Deaths	32	Central Asia	3	Both	27	Age-standardized	423	Larynx cancer	162	Occupational exposure to sulfuric acid	3	Rate	2011	0.05809964526999999	0.10667703766	0.023974618469999997
1	Deaths	32	Central Asia	1	Male	27	Age-standardized	423	Larynx cancer	162	Occupational exposure to sulfuric acid	3	Rate	2012	0.09793255372	0.17919067702000002	0.0405068611
1	Deaths	32	Central Asia	2	Female	27	Age-standardized	423	Larynx cancer	162	Occupational exposure to sulfuric acid	3	Rate	2012	0.02059048344	0.0383388451	0.00853982894
1	Deaths	32	Central Asia	3	Both	27	Age-standardized	423	Larynx cancer	162	Occupational exposure to sulfuric acid	3	Rate	2012	0.055571915650000005	0.10187386821000001	0.02301622276
1	Deaths	32	Central Asia	1	Male	27	Age-standardized	423	Larynx cancer	162	Occupational exposure to sulfuric acid	3	Rate	2013	0.09140084199000001	0.16668817649	0.03753653278
1	Deaths	32	Central Asia	2	Female	27	Age-standardized	423	Larynx cancer	162	Occupational exposure to sulfuric acid	3	Rate	2013	0.01753397312	0.03282481223	0.00719457747
1	Deaths	32	Central Asia	3	Both	27	Age-standardized	423	Larynx cancer	162	Occupational exposure to sulfuric acid	3	Rate	2013	0.05094822287	0.09363446877	0.02099440604
1	Deaths	32	Central Asia	1	Male	27	Age-standardized	423	Larynx cancer	162	Occupational exposure to sulfuric acid	3	Rate	2014	0.08478288994000001	0.15603013701000001	0.03521904914
1	Deaths	32	Central Asia	2	Female	27	Age-standardized	423	Larynx cancer	162	Occupational exposure to sulfuric acid	3	Rate	2014	0.01523144993	0.02873938435	0.00622937072
1	Deaths	32	Central Asia	3	Both	27	Age-standardized	423	Larynx cancer	162	Occupational exposure to sulfuric acid	3	Rate	2014	0.046674250810000005	0.08597038712999999	0.01935237025
1	Deaths	32	Central Asia	1	Male	27	Age-standardized	423	Larynx cancer	162	Occupational exposure to sulfuric acid	3	Rate	2015	0.08044599293	0.14805210641000002	0.03252888266
1	Deaths	32	Central Asia	2	Female	27	Age-standardized	423	Larynx cancer	162	Occupational exposure to sulfuric acid	3	Rate	2015	0.013898994159999999	0.026098337629999996	0.00567223684
1	Deaths	32	Central Asia	3	Both	27	Age-standardized	423	Larynx cancer	162	Occupational exposure to sulfuric acid	3	Rate	2015	0.04397799157	0.08115513098	0.017797937950000002
1	Deaths	32	Central Asia	1	Male	27	Age-standardized	423	Larynx cancer	162	Occupational exposure to sulfuric acid	3	Rate	2016	0.08199245752	0.15118024351	0.03284858606
1	Deaths	32	Central Asia	2	Female	27	Age-standardized	423	Larynx cancer	162	Occupational exposure to sulfuric acid	3	Rate	2016	0.01321141328	0.02464954836	0.00541017938
1	Deaths	32	Central Asia	3	Both	27	Age-standardized	423	Larynx cancer	162	Occupational exposure to sulfuric acid	3	Rate	2016	0.04431279153	0.08184246235999999	0.01776125104
1	Deaths	32	Central Asia	1	Male	27	Age-standardized	423	Larynx cancer	162	Occupational exposure to sulfuric acid	3	Rate	2017	0.07764001213	0.14471555083999998	0.03104057741
1	Deaths	32	Central Asia	2	Female	27	Age-standardized	423	Larynx cancer	162	Occupational exposure to sulfuric acid	3	Rate	2017	0.01143220153	0.02152457414	0.00467033936
1	Deaths	32	Central Asia	3	Both	27	Age-standardized	423	Larynx cancer	162	Occupational exposure to sulfuric acid	3	Rate	2017	0.041427144820000004	0.0772946625	0.016589573479999998
1	Deaths	32	Central Asia	1	Male	27	Age-standardized	423	Larynx cancer	162	Occupational exposure to sulfuric acid	3	Rate	2018	0.0726253643	0.13564612746	0.029214225340000004
1	Deaths	32	Central Asia	2	Female	27	Age-standardized	423	Larynx cancer	162	Occupational exposure to sulfuric acid	3	Rate	2018	0.01031408884	0.01943004218	0.00422037648
1	Deaths	32	Central Asia	3	Both	27	Age-standardized	423	Larynx cancer	162	Occupational exposure to sulfuric acid	3	Rate	2018	0.03860426315	0.07198783406999999	0.01554823423
1	Deaths	32	Central Asia	1	Male	27	Age-standardized	423	Larynx cancer	162	Occupational exposure to sulfuric acid	3	Rate	2019	0.06969317193	0.12953136122	0.02814814198
1	Deaths	32	Central Asia	2	Female	27	Age-standardized	423	Larynx cancer	162	Occupational exposure to sulfuric acid	3	Rate	2019	0.00927185956	0.017626953440000002	0.0037666036799999998
1	Deaths	32	Central Asia	3	Both	27	Age-standardized	423	Larynx cancer	162	Occupational exposure to sulfuric acid	3	Rate	2019	0.03675539239	0.06781648231	0.014888892939999999
1	Deaths	32	Central Asia	1	Male	27	Age-standardized	423	Larynx cancer	162	Occupational exposure to sulfuric acid	3	Rate	2020	0.06766346156	0.12502698618	0.027498306099999998
1	Deaths	32	Central Asia	2	Female	27	Age-standardized	423	Larynx cancer	162	Occupational exposure to sulfuric acid	3	Rate	2020	0.009077170820000001	0.01733040834	0.0036223342800000002
1	Deaths	32	Central Asia	3	Both	27	Age-standardized	423	Larynx cancer	162	Occupational exposure to sulfuric acid	3	Rate	2020	0.03572023783	0.06556983357	0.014505301580000001
1	Deaths	32	Central Asia	1	Male	27	Age-standardized	423	Larynx cancer	162	Occupational exposure to sulfuric acid	3	Rate	2021	0.06539377781	0.12219538223	0.026582989029999997
1	Deaths	32	Central Asia	2	Female	27	Age-standardized	423	Larynx cancer	162	Occupational exposure to sulfuric acid	3	Rate	2021	0.008956219239999999	0.0169983292	0.00359530454
1	Deaths	32	Central Asia	3	Both	27	Age-standardized	423	Larynx cancer	162	Occupational exposure to sulfuric acid	3	Rate	2021	0.03464389747	0.06492582258	0.01402859117
1	Deaths	32	Central Asia	1	Male	30	80-84 years	423	Larynx cancer	162	Occupational exposure to sulfuric acid	1	Number	1990	0.1223653441643781	0.2294617315616808	0.0488556059573162
1	Deaths	32	Central Asia	2	Female	30	80-84 years	423	Larynx cancer	162	Occupational exposure to sulfuric acid	1	Number	1990	0.0458828476149624	0.0882431415368239	0.0181808429950441
1	Deaths	32	Central Asia	3	Both	30	80-84 years	423	Larynx cancer	162	Occupational exposure to sulfuric acid	1	Number	1990	0.1682481917793405	0.317499467880331	0.0666616969185553
1	Deaths	32	Central Asia	1	Male	30	80-84 years	423	Larynx cancer	162	Occupational exposure to sulfuric acid	3	Rate	1990	0.08601038404	0.16128824536	0.034340519039999996
1	Deaths	32	Central Asia	2	Female	30	80-84 years	423	Larynx cancer	162	Occupational exposure to sulfuric acid	3	Rate	1990	0.0149971237	0.02884287655	0.00594253333
1	Deaths	32	Central Asia	3	Both	30	80-84 years	423	Larynx cancer	162	Occupational exposure to sulfuric acid	3	Rate	1990	0.03753760123	0.07083682915	0.014872791019999998
1	Deaths	32	Central Asia	1	Male	30	80-84 years	423	Larynx cancer	162	Occupational exposure to sulfuric acid	1	Number	1991	0.1114972848244261	0.2109936526305151	0.0440155789330218
1	Deaths	32	Central Asia	2	Female	30	80-84 years	423	Larynx cancer	162	Occupational exposure to sulfuric acid	1	Number	1991	0.0456518310398822	0.0882002171635837	0.0178805400382459
1	Deaths	32	Central Asia	3	Both	30	80-84 years	423	Larynx cancer	162	Occupational exposure to sulfuric acid	1	Number	1991	0.1571491158643086	0.2970817260821893	0.0614954620722568
1	Deaths	32	Central Asia	1	Male	30	80-84 years	423	Larynx cancer	162	Occupational exposure to sulfuric acid	3	Rate	1991	0.07928948404	0.15004471077	0.0313009644
1	Deaths	32	Central Asia	2	Female	30	80-84 years	423	Larynx cancer	162	Occupational exposure to sulfuric acid	3	Rate	1991	0.014778116280000001	0.02855160539	0.005788173089999999
1	Deaths	32	Central Asia	3	Both	30	80-84 years	423	Larynx cancer	162	Occupational exposure to sulfuric acid	3	Rate	1991	0.034958101820000004	0.06608636117	0.0136797755
1	Deaths	32	Central Asia	1	Male	30	80-84 years	423	Larynx cancer	162	Occupational exposure to sulfuric acid	1	Number	1992	0.1093282205444896	0.2069557729609304	0.0429571487056613
1	Deaths	32	Central Asia	2	Female	30	80-84 years	423	Larynx cancer	162	Occupational exposure to sulfuric acid	1	Number	1992	0.05035289303577	0.0961169486355217	0.0197423420338492
1	Deaths	32	Central Asia	3	Both	30	80-84 years	423	Larynx cancer	162	Occupational exposure to sulfuric acid	1	Number	1992	0.1596811135802593	0.302383514650926	0.0626129719797166
1	Deaths	32	Central Asia	1	Male	30	80-84 years	423	Larynx cancer	162	Occupational exposure to sulfuric acid	3	Rate	1992	0.07947785916	0.15044973469	0.031228370840000002
1	Deaths	32	Central Asia	2	Female	30	80-84 years	423	Larynx cancer	162	Occupational exposure to sulfuric acid	3	Rate	1992	0.01639003332	0.031286384869999996	0.00642619767
1	Deaths	32	Central Asia	3	Both	30	80-84 years	423	Larynx cancer	162	Occupational exposure to sulfuric acid	3	Rate	1992	0.03590157922	0.06798578405	0.01407746053
1	Deaths	32	Central Asia	1	Male	30	80-84 years	423	Larynx cancer	162	Occupational exposure to sulfuric acid	1	Number	1993	0.1081353457299296	0.2023583669998173	0.0425177293195744
1	Deaths	32	Central Asia	2	Female	30	80-84 years	423	Larynx cancer	162	Occupational exposure to sulfuric acid	1	Number	1993	0.0520226313426255	0.0993134242748251	0.0204612327591973
1	Deaths	32	Central Asia	3	Both	30	80-84 years	423	Larynx cancer	162	Occupational exposure to sulfuric acid	1	Number	1993	0.1601579770725555	0.3021729495328309	0.0630670194485804
1	Deaths	32	Central Asia	1	Male	30	80-84 years	423	Larynx cancer	162	Occupational exposure to sulfuric acid	3	Rate	1993	0.08028980677	0.15024980108	0.031569143730000006
1	Deaths	32	Central Asia	2	Female	30	80-84 years	423	Larynx cancer	162	Occupational exposure to sulfuric acid	3	Rate	1993	0.016883694430000002	0.032231693490000005	0.00664059454
1	Deaths	32	Central Asia	3	Both	30	80-84 years	423	Larynx cancer	162	Occupational exposure to sulfuric acid	3	Rate	1993	0.03616897989	0.06824066796	0.01424262344
1	Deaths	32	Central Asia	1	Male	30	80-84 years	423	Larynx cancer	162	Occupational exposure to sulfuric acid	1	Number	1994	0.0989895985399926	0.1854283426684653	0.0384840108398239
1	Deaths	32	Central Asia	2	Female	30	80-84 years	423	Larynx cancer	162	Occupational exposure to sulfuric acid	1	Number	1994	0.0449558307926351	0.0859523051108392	0.0178824295792272
1	Deaths	32	Central Asia	3	Both	30	80-84 years	423	Larynx cancer	162	Occupational exposure to sulfuric acid	1	Number	1994	0.1439454293326278	0.2707755598325084	0.0563751895882293
1	Deaths	32	Central Asia	1	Male	30	80-84 years	423	Larynx cancer	162	Occupational exposure to sulfuric acid	3	Rate	1994	0.07614302101999999	0.1426318967	0.02960198737
1	Deaths	32	Central Asia	2	Female	30	80-84 years	423	Larynx cancer	162	Occupational exposure to sulfuric acid	3	Rate	1994	0.0147881731	0.02827392006	0.00588240634
1	Deaths	32	Central Asia	3	Both	30	80-84 years	423	Larynx cancer	162	Occupational exposure to sulfuric acid	3	Rate	1994	0.033166892479999995	0.06239019828	0.01298957431
1	Deaths	32	Central Asia	1	Male	30	80-84 years	423	Larynx cancer	162	Occupational exposure to sulfuric acid	1	Number	1995	0.0934611260273012	0.1744006505563979	0.0361824951316644
1	Deaths	32	Central Asia	2	Female	30	80-84 years	423	Larynx cancer	162	Occupational exposure to sulfuric acid	1	Number	1995	0.0432046755019336	0.0831075383765663	0.0170618934373282
1	Deaths	32	Central Asia	3	Both	30	80-84 years	423	Larynx cancer	162	Occupational exposure to sulfuric acid	1	Number	1995	0.136665801529235	0.2552380771133362	0.0532623541933075
1	Deaths	32	Central Asia	1	Male	30	80-84 years	423	Larynx cancer	162	Occupational exposure to sulfuric acid	3	Rate	1995	0.07568068587	0.14122193271	0.02929898413
1	Deaths	32	Central Asia	2	Female	30	80-84 years	423	Larynx cancer	162	Occupational exposure to sulfuric acid	3	Rate	1995	0.0144661093	0.027826681260000003	0.00571278947
1	Deaths	32	Central Asia	3	Both	30	80-84 years	423	Larynx cancer	162	Occupational exposure to sulfuric acid	3	Rate	1995	0.03237334246	0.06046069745	0.01261676596
1	Deaths	32	Central Asia	1	Male	30	80-84 years	423	Larynx cancer	162	Occupational exposure to sulfuric acid	1	Number	1996	0.0842376594040552	0.1567452804382612	0.0327223929825298
1	Deaths	32	Central Asia	2	Female	30	80-84 years	423	Larynx cancer	162	Occupational exposure to sulfuric acid	1	Number	1996	0.0391489046374923	0.0761443623765792	0.0152683789210837
1	Deaths	32	Central Asia	3	Both	30	80-84 years	423	Larynx cancer	162	Occupational exposure to sulfuric acid	1	Number	1996	0.1233865640415476	0.2298851921461742	0.0477667855209183
1	Deaths	32	Central Asia	1	Male	30	80-84 years	423	Larynx cancer	162	Occupational exposure to sulfuric acid	3	Rate	1996	0.07271966216	0.13531315945	0.02824818946
1	Deaths	32	Central Asia	2	Female	30	80-84 years	423	Larynx cancer	162	Occupational exposure to sulfuric acid	3	Rate	1996	0.01361898695	0.02648884016	0.0053115114
1	Deaths	32	Central Asia	3	Both	30	80-84 years	423	Larynx cancer	162	Occupational exposure to sulfuric acid	3	Rate	1996	0.03059445274	0.057001438540000005	0.01184406644
1	Deaths	32	Central Asia	1	Male	30	80-84 years	423	Larynx cancer	162	Occupational exposure to sulfuric acid	1	Number	1997	0.0728826979447819	0.1351617810958188	0.0285608331436581
1	Deaths	32	Central Asia	2	Female	30	80-84 years	423	Larynx cancer	162	Occupational exposure to sulfuric acid	1	Number	1997	0.0368004288778371	0.0717622312768653	0.0143831060257384
1	Deaths	32	Central Asia	3	Both	30	80-84 years	423	Larynx cancer	162	Occupational exposure to sulfuric acid	1	Number	1997	0.109683126822619	0.2048053355262586	0.0430918279948951
1	Deaths	32	Central Asia	1	Male	30	80-84 years	423	Larynx cancer	162	Occupational exposure to sulfuric acid	3	Rate	1997	0.06698590561000001	0.12422611355	0.02625003364
1	Deaths	32	Central Asia	2	Female	30	80-84 years	423	Larynx cancer	162	Occupational exposure to sulfuric acid	3	Rate	1997	0.01329614905	0.025927994660000002	0.00519667644
1	Deaths	32	Central Asia	3	Both	30	80-84 years	423	Larynx cancer	162	Occupational exposure to sulfuric acid	3	Rate	1997	0.0284464079	0.053116429869999995	0.01117590054
1	Deaths	32	Central Asia	1	Male	30	80-84 years	423	Larynx cancer	162	Occupational exposure to sulfuric acid	1	Number	1998	0.0686338463755838	0.1274492131707819	0.0270206215333292
1	Deaths	32	Central Asia	2	Female	30	80-84 years	423	Larynx cancer	162	Occupational exposure to sulfuric acid	1	Number	1998	0.034335101355504	0.0667163371831976	0.0134015578062921
1	Deaths	32	Central Asia	3	Both	30	80-84 years	423	Larynx cancer	162	Occupational exposure to sulfuric acid	1	Number	1998	0.1029689477310878	0.1924472836502819	0.0404344660680236
1	Deaths	32	Central Asia	1	Male	30	80-84 years	423	Larynx cancer	162	Occupational exposure to sulfuric acid	3	Rate	1998	0.06705208068	0.12451196276	0.026397892449999998
1	Deaths	32	Central Asia	2	Female	30	80-84 years	423	Larynx cancer	162	Occupational exposure to sulfuric acid	3	Rate	1998	0.012977067969999999	0.02521566585	0.0050651642100000005
1	Deaths	32	Central Asia	3	Both	30	80-84 years	423	Larynx cancer	162	Occupational exposure to sulfuric acid	3	Rate	1998	0.028061376429999996	0.0524462548	0.01101931017
1	Deaths	32	Central Asia	1	Male	30	80-84 years	423	Larynx cancer	162	Occupational exposure to sulfuric acid	1	Number	1999	0.0647467444394869	0.1196791198145817	0.0255079401223754
1	Deaths	32	Central Asia	2	Female	30	80-84 years	423	Larynx cancer	162	Occupational exposure to sulfuric acid	1	Number	1999	0.0326695091905055	0.0631043554909149	0.0127213778046626
1	Deaths	32	Central Asia	3	Both	30	80-84 years	423	Larynx cancer	162	Occupational exposure to sulfuric acid	1	Number	1999	0.0974162536299926	0.1818577418487587	0.0382526687085626
1	Deaths	32	Central Asia	1	Male	30	80-84 years	423	Larynx cancer	162	Occupational exposure to sulfuric acid	3	Rate	1999	0.06537773456	0.12084545401	0.02575652804
1	Deaths	32	Central Asia	2	Female	30	80-84 years	423	Larynx cancer	162	Occupational exposure to sulfuric acid	3	Rate	1999	0.0126041449	0.02434613989	0.00490800423
1	Deaths	32	Central Asia	3	Both	30	80-84 years	423	Larynx cancer	162	Occupational exposure to sulfuric acid	3	Rate	1999	0.02719366627	0.05076543756	0.01067820069
1	Deaths	32	Central Asia	1	Male	30	80-84 years	423	Larynx cancer	162	Occupational exposure to sulfuric acid	1	Number	2000	0.0645883289281846	0.1182740986325082	0.0253091599798053
1	Deaths	32	Central Asia	2	Female	30	80-84 years	423	Larynx cancer	162	Occupational exposure to sulfuric acid	1	Number	2000	0.0309552006951204	0.0594264630952897	0.0121492003815025
1	Deaths	32	Central Asia	3	Both	30	80-84 years	423	Larynx cancer	162	Occupational exposure to sulfuric acid	1	Number	2000	0.095543529623305	0.1780209730615737	0.0374639260359871
1	Deaths	32	Central Asia	1	Male	30	80-84 years	423	Larynx cancer	162	Occupational exposure to sulfuric acid	3	Rate	2000	0.06703335381	0.12275142632	0.02626725143
1	Deaths	32	Central Asia	2	Female	30	80-84 years	423	Larynx cancer	162	Occupational exposure to sulfuric acid	3	Rate	2000	0.01224101281	0.02349976997	0.00480431443
1	Deaths	32	Central Asia	3	Both	30	80-84 years	423	Larynx cancer	162	Occupational exposure to sulfuric acid	3	Rate	2000	0.027358060269999998	0.050974760189999996	0.01072746999
1	Deaths	32	Central Asia	1	Male	30	80-84 years	423	Larynx cancer	162	Occupational exposure to sulfuric acid	1	Number	2001	0.0596958677774402	0.1106488571888221	0.0234361734970934
1	Deaths	32	Central Asia	2	Female	30	80-84 years	423	Larynx cancer	162	Occupational exposure to sulfuric acid	1	Number	2001	0.0312407583428464	0.0593433755312448	0.0124540923530928
1	Deaths	32	Central Asia	3	Both	30	80-84 years	423	Larynx cancer	162	Occupational exposure to sulfuric acid	1	Number	2001	0.0909366261202866	0.170444832174462	0.0357778692243754
1	Deaths	32	Central Asia	1	Male	30	80-84 years	423	Larynx cancer	162	Occupational exposure to sulfuric acid	3	Rate	2001	0.06154935282000001	0.1140843714	0.02416383855
1	Deaths	32	Central Asia	2	Female	30	80-84 years	423	Larynx cancer	162	Occupational exposure to sulfuric acid	3	Rate	2001	0.012343308219999998	0.02344672837	0.00492064561
1	Deaths	32	Central Asia	3	Both	30	80-84 years	423	Larynx cancer	162	Occupational exposure to sulfuric acid	3	Rate	2001	0.02597540927	0.04868637052	0.01021969734
1	Deaths	32	Central Asia	1	Male	30	80-84 years	423	Larynx cancer	162	Occupational exposure to sulfuric acid	1	Number	2002	0.0614259449935822	0.1143182031538244	0.0242597061702676
1	Deaths	32	Central Asia	2	Female	30	80-84 years	423	Larynx cancer	162	Occupational exposure to sulfuric acid	1	Number	2002	0.0321196235449381	0.0609043441972754	0.0130602893545254
1	Deaths	32	Central Asia	3	Both	30	80-84 years	423	Larynx cancer	162	Occupational exposure to sulfuric acid	1	Number	2002	0.0935455685385204	0.17503133424924	0.0369206804433744
1	Deaths	32	Central Asia	1	Male	30	80-84 years	423	Larynx cancer	162	Occupational exposure to sulfuric acid	3	Rate	2002	0.06221445994	0.11578568749000001	0.024571124110000002
1	Deaths	32	Central Asia	2	Female	30	80-84 years	423	Larynx cancer	162	Occupational exposure to sulfuric acid	3	Rate	2002	0.01268185738	0.02404698816	0.00515662105
1	Deaths	32	Central Asia	3	Both	30	80-84 years	423	Larynx cancer	162	Occupational exposure to sulfuric acid	3	Rate	2002	0.026575081709999997	0.04972412999	0.01048868605
1	Deaths	32	Central Asia	1	Male	30	80-84 years	423	Larynx cancer	162	Occupational exposure to sulfuric acid	1	Number	2003	0.0685783413540251	0.1283060738330723	0.0274979440562428
1	Deaths	32	Central Asia	2	Female	30	80-84 years	423	Larynx cancer	162	Occupational exposure to sulfuric acid	1	Number	2003	0.033293158420935	0.0632417184980855	0.0135877288814247
1	Deaths	32	Central Asia	3	Both	30	80-84 years	423	Larynx cancer	162	Occupational exposure to sulfuric acid	1	Number	2003	0.1018714997749602	0.1902989088038477	0.040456749329917
1	Deaths	32	Central Asia	1	Male	30	80-84 years	423	Larynx cancer	162	Occupational exposure to sulfuric acid	3	Rate	2003	0.06658503438	0.12457671284	0.02669868525
1	Deaths	32	Central Asia	2	Female	30	80-84 years	423	Larynx cancer	162	Occupational exposure to sulfuric acid	3	Rate	2003	0.01280121185	0.024316426400000004	0.00522447867
1	Deaths	32	Central Asia	3	Both	30	80-84 years	423	Larynx cancer	162	Occupational exposure to sulfuric acid	3	Rate	2003	0.02805822399	0.052413574170000005	0.01114290589
1	Deaths	32	Central Asia	1	Male	30	80-84 years	423	Larynx cancer	162	Occupational exposure to sulfuric acid	1	Number	2004	0.0716351039769151	0.1339211101854816	0.0289330096305781
1	Deaths	32	Central Asia	2	Female	30	80-84 years	423	Larynx cancer	162	Occupational exposure to sulfuric acid	1	Number	2004	0.0347655734940079	0.0656998679286751	0.0141554125651055
1	Deaths	32	Central Asia	3	Both	30	80-84 years	423	Larynx cancer	162	Occupational exposure to sulfuric acid	1	Number	2004	0.1064006774709231	0.1998387959967082	0.0424670194272786
1	Deaths	32	Central Asia	1	Male	30	80-84 years	423	Larynx cancer	162	Occupational exposure to sulfuric acid	3	Rate	2004	0.06564617381	0.12272486516000002	0.026514114919999998
1	Deaths	32	Central Asia	2	Female	30	80-84 years	423	Larynx cancer	162	Occupational exposure to sulfuric acid	3	Rate	2004	0.0128948424	0.0243686313	0.00525036108
1	Deaths	32	Central Asia	3	Both	30	80-84 years	423	Larynx cancer	162	Occupational exposure to sulfuric acid	3	Rate	2004	0.028093967169999998	0.05276530851999999	0.011212964780000001
1	Deaths	32	Central Asia	1	Male	30	80-84 years	423	Larynx cancer	162	Occupational exposure to sulfuric acid	1	Number	2005	0.0828235204069007	0.1562908420222826	0.033700560838605
1	Deaths	32	Central Asia	2	Female	30	80-84 years	423	Larynx cancer	162	Occupational exposure to sulfuric acid	1	Number	2005	0.0372044057656892	0.0710088123969607	0.0150157722374885
1	Deaths	32	Central Asia	3	Both	30	80-84 years	423	Larynx cancer	162	Occupational exposure to sulfuric acid	1	Number	2005	0.1200279261725899	0.2258893708258596	0.0485096927141782
1	Deaths	32	Central Asia	1	Male	30	80-84 years	423	Larynx cancer	162	Occupational exposure to sulfuric acid	3	Rate	2005	0.06780542070000001	0.12795116946	0.02758975584
1	Deaths	32	Central Asia	2	Female	30	80-84 years	423	Larynx cancer	162	Occupational exposure to sulfuric acid	3	Rate	2005	0.01288830952	0.024598795050000004	0.00520174738
1	Deaths	32	Central Asia	3	Both	30	80-84 years	423	Larynx cancer	162	Occupational exposure to sulfuric acid	3	Rate	2005	0.02921690764	0.054985444589999995	0.01180811213
1	Deaths	32	Central Asia	1	Male	30	80-84 years	423	Larynx cancer	162	Occupational exposure to sulfuric acid	1	Number	2006	0.0921168805357714	0.1749180084682001	0.0373511214358956
1	Deaths	32	Central Asia	2	Female	30	80-84 years	423	Larynx cancer	162	Occupational exposure to sulfuric acid	1	Number	2006	0.0373261752381673	0.0714655308829378	0.0148907016921258
1	Deaths	32	Central Asia	3	Both	30	80-84 years	423	Larynx cancer	162	Occupational exposure to sulfuric acid	1	Number	2006	0.1294430557739388	0.2425436500992629	0.0529733614854157
1	Deaths	32	Central Asia	1	Male	30	80-84 years	423	Larynx cancer	162	Occupational exposure to sulfuric acid	3	Rate	2006	0.06714993358	0.12750901444	0.02722764068
1	Deaths	32	Central Asia	2	Female	30	80-84 years	423	Larynx cancer	162	Occupational exposure to sulfuric acid	3	Rate	2006	0.012128556309999998	0.02322160549	0.00483850041
1	Deaths	32	Central Asia	3	Both	30	80-84 years	423	Larynx cancer	162	Occupational exposure to sulfuric acid	3	Rate	2006	0.029092552129999998	0.0545121076	0.01190585521
1	Deaths	32	Central Asia	1	Male	30	80-84 years	423	Larynx cancer	162	Occupational exposure to sulfuric acid	1	Number	2007	0.0968438826152667	0.1860090285263481	0.0388058302942514
1	Deaths	32	Central Asia	2	Female	30	80-84 years	423	Larynx cancer	162	Occupational exposure to sulfuric acid	1	Number	2007	0.0380654614279568	0.0732453055845193	0.0151007857362449
1	Deaths	32	Central Asia	3	Both	30	80-84 years	423	Larynx cancer	162	Occupational exposure to sulfuric acid	1	Number	2007	0.1349093440432234	0.2550177387915062	0.0551897965144371
1	Deaths	32	Central Asia	1	Male	30	80-84 years	423	Larynx cancer	162	Occupational exposure to sulfuric acid	3	Rate	2007	0.0622896916	0.11964044305	0.024959792360000004
1	Deaths	32	Central Asia	2	Female	30	80-84 years	423	Larynx cancer	162	Occupational exposure to sulfuric acid	3	Rate	2007	0.01153999863	0.02220518798	0.0045779833
1	Deaths	32	Central Asia	3	Both	30	80-84 years	423	Larynx cancer	162	Occupational exposure to sulfuric acid	3	Rate	2007	0.0277974405	0.052545214500000006	0.01137159991
1	Deaths	32	Central Asia	1	Male	30	80-84 years	423	Larynx cancer	162	Occupational exposure to sulfuric acid	1	Number	2008	0.1190415130457886	0.2278442111548316	0.0482561970301934
1	Deaths	32	Central Asia	2	Female	30	80-84 years	423	Larynx cancer	162	Occupational exposure to sulfuric acid	1	Number	2008	0.0418326644124344	0.0815885432438132	0.0167444258453002
1	Deaths	32	Central Asia	3	Both	30	80-84 years	423	Larynx cancer	162	Occupational exposure to sulfuric acid	1	Number	2008	0.1608741774582231	0.3059495113147821	0.0654600766757355
1	Deaths	32	Central Asia	1	Male	30	80-84 years	423	Larynx cancer	162	Occupational exposure to sulfuric acid	3	Rate	2008	0.06841382726	0.13094334997	0.02773310792
1	Deaths	32	Central Asia	2	Female	30	80-84 years	423	Larynx cancer	162	Occupational exposure to sulfuric acid	3	Rate	2008	0.01195769268	0.02332174486	0.0047863242999999995
1	Deaths	32	Central Asia	3	Both	30	80-84 years	423	Larynx cancer	162	Occupational exposure to sulfuric acid	3	Rate	2008	0.03071049419	0.058405027080000005	0.01249617146
1	Deaths	32	Central Asia	1	Male	30	80-84 years	423	Larynx cancer	162	Occupational exposure to sulfuric acid	1	Number	2009	0.1344263807617948	0.2574972016200998	0.0547378275593121
1	Deaths	32	Central Asia	2	Female	30	80-84 years	423	Larynx cancer	162	Occupational exposure to sulfuric acid	1	Number	2009	0.0492443678967064	0.0955036681832792	0.0197835756070285
1	Deaths	32	Central Asia	3	Both	30	80-84 years	423	Larynx cancer	162	Occupational exposure to sulfuric acid	1	Number	2009	0.183670748658501	0.3512601262651282	0.0745977844425425
1	Deaths	32	Central Asia	1	Male	30	80-84 years	423	Larynx cancer	162	Occupational exposure to sulfuric acid	3	Rate	2009	0.06958039248	0.13328303752999998	0.028332827999999997
1	Deaths	32	Central Asia	2	Female	30	80-84 years	423	Larynx cancer	162	Occupational exposure to sulfuric acid	3	Rate	2009	0.01325566595	0.02570780733	0.0053253698
1	Deaths	32	Central Asia	3	Both	30	80-84 years	423	Larynx cancer	162	Occupational exposure to sulfuric acid	3	Rate	2009	0.0325257977	0.06220378525	0.01321033678
1	Deaths	32	Central Asia	1	Male	30	80-84 years	423	Larynx cancer	162	Occupational exposure to sulfuric acid	1	Number	2010	0.1439423971937397	0.278406743827474	0.058098577640595
1	Deaths	32	Central Asia	2	Female	30	80-84 years	423	Larynx cancer	162	Occupational exposure to sulfuric acid	1	Number	2010	0.053999544561775	0.1038973742402863	0.0216639268145658
1	Deaths	32	Central Asia	3	Both	30	80-84 years	423	Larynx cancer	162	Occupational exposure to sulfuric acid	1	Number	2010	0.1979419417555149	0.3797198254776288	0.0806230828885498
1	Deaths	32	Central Asia	1	Male	30	80-84 years	423	Larynx cancer	162	Occupational exposure to sulfuric acid	3	Rate	2010	0.07073437811	0.13681117078000002	0.02855007863
1	Deaths	32	Central Asia	2	Female	30	80-84 years	423	Larynx cancer	162	Occupational exposure to sulfuric acid	3	Rate	2010	0.01429955162	0.02751293327	0.00573679727
1	Deaths	32	Central Asia	3	Both	30	80-84 years	423	Larynx cancer	162	Occupational exposure to sulfuric acid	3	Rate	2010	0.03406166999	0.06534184352	0.013873547049999999
1	Deaths	32	Central Asia	1	Male	30	80-84 years	423	Larynx cancer	162	Occupational exposure to sulfuric acid	1	Number	2011	0.141122159475978	0.2710362456335009	0.0569178727821052
1	Deaths	32	Central Asia	2	Female	30	80-84 years	423	Larynx cancer	162	Occupational exposure to sulfuric acid	1	Number	2011	0.0547073811555086	0.1054016403977798	0.0218808245942473
1	Deaths	32	Central Asia	3	Both	30	80-84 years	423	Larynx cancer	162	Occupational exposure to sulfuric acid	1	Number	2011	0.1958295406314867	0.3731319187670649	0.0793939522630588
1	Deaths	32	Central Asia	1	Male	30	80-84 years	423	Larynx cancer	162	Occupational exposure to sulfuric acid	3	Rate	2011	0.06680344667	0.12830129193	0.026943394949999998
1	Deaths	32	Central Asia	2	Female	30	80-84 years	423	Larynx cancer	162	Occupational exposure to sulfuric acid	3	Rate	2011	0.014249176939999999	0.027453089370000003	0.00569911655
1	Deaths	32	Central Asia	3	Both	30	80-84 years	423	Larynx cancer	162	Occupational exposure to sulfuric acid	3	Rate	2011	0.03290238394	0.06269191876	0.01333940881
1	Deaths	32	Central Asia	1	Male	30	80-84 years	423	Larynx cancer	162	Occupational exposure to sulfuric acid	1	Number	2012	0.1392085987229742	0.2641617149313954	0.0560828363958883
1	Deaths	32	Central Asia	2	Female	30	80-84 years	423	Larynx cancer	162	Occupational exposure to sulfuric acid	1	Number	2012	0.0516420764761368	0.0977586012928313	0.0202347945228094
1	Deaths	32	Central Asia	3	Both	30	80-84 years	423	Larynx cancer	162	Occupational exposure to sulfuric acid	1	Number	2012	0.190850675199111	0.3637873772844162	0.0770324953514658
1	Deaths	32	Central Asia	1	Male	30	80-84 years	423	Larynx cancer	162	Occupational exposure to sulfuric acid	3	Rate	2012	0.06653569521	0.12625788573000002	0.02680517255
1	Deaths	32	Central Asia	2	Female	30	80-84 years	423	Larynx cancer	162	Occupational exposure to sulfuric acid	3	Rate	2012	0.013809280839999999	0.026141008880000004	0.0054108583400000005
1	Deaths	32	Central Asia	3	Both	30	80-84 years	423	Larynx cancer	162	Occupational exposure to sulfuric acid	3	Rate	2012	0.0327252785	0.06237883741	0.01320880768
1	Deaths	32	Central Asia	1	Male	30	80-84 years	423	Larynx cancer	162	Occupational exposure to sulfuric acid	1	Number	2013	0.1306502874217865	0.2480475915671227	0.0522489417574795
1	Deaths	32	Central Asia	2	Female	30	80-84 years	423	Larynx cancer	162	Occupational exposure to sulfuric acid	1	Number	2013	0.0469918977241153	0.0888088999750242	0.018795995408554
1	Deaths	32	Central Asia	3	Both	30	80-84 years	423	Larynx cancer	162	Occupational exposure to sulfuric acid	1	Number	2013	0.1776421851459018	0.3385290953207949	0.0711273965826442
1	Deaths	32	Central Asia	1	Male	30	80-84 years	423	Larynx cancer	162	Occupational exposure to sulfuric acid	3	Rate	2013	0.06251000911	0.11867908992000001	0.02499865779
1	Deaths	32	Central Asia	2	Female	30	80-84 years	423	Larynx cancer	162	Occupational exposure to sulfuric acid	3	Rate	2013	0.01264944779	0.02390589864	0.00505957355
1	Deaths	32	Central Asia	3	Both	30	80-84 years	423	Larynx cancer	162	Occupational exposure to sulfuric acid	3	Rate	2013	0.03060154763	0.058316746249999996	0.01225276762
1	Deaths	32	Central Asia	1	Male	30	80-84 years	423	Larynx cancer	162	Occupational exposure to sulfuric acid	1	Number	2014	0.1160906525651908	0.2215815597637695	0.04661022928167
1	Deaths	32	Central Asia	2	Female	30	80-84 years	423	Larynx cancer	162	Occupational exposure to sulfuric acid	1	Number	2014	0.0402425402831495	0.0760246276234479	0.0159650329225685
1	Deaths	32	Central Asia	3	Both	30	80-84 years	423	Larynx cancer	162	Occupational exposure to sulfuric acid	1	Number	2014	0.1563331928483401	0.297380207774316	0.0627133279304815
1	Deaths	32	Central Asia	1	Male	30	80-84 years	423	Larynx cancer	162	Occupational exposure to sulfuric acid	3	Rate	2014	0.056999241219999996	0.10879412335	0.022885113000000002
1	Deaths	32	Central Asia	2	Female	30	80-84 years	423	Larynx cancer	162	Occupational exposure to sulfuric acid	3	Rate	2014	0.01121375839	0.02118459223	0.00444872567
1	Deaths	32	Central Asia	3	Both	30	80-84 years	423	Larynx cancer	162	Occupational exposure to sulfuric acid	3	Rate	2014	0.02779068649	0.05286401417	0.011148281460000001
1	Deaths	32	Central Asia	1	Male	30	80-84 years	423	Larynx cancer	162	Occupational exposure to sulfuric acid	1	Number	2015	0.1128316717751633	0.2133411852521465	0.0448965963816149
1	Deaths	32	Central Asia	2	Female	30	80-84 years	423	Larynx cancer	162	Occupational exposure to sulfuric acid	1	Number	2015	0.0357581921987453	0.0672902706429132	0.0140065674241751
1	Deaths	32	Central Asia	3	Both	30	80-84 years	423	Larynx cancer	162	Occupational exposure to sulfuric acid	1	Number	2015	0.1485898639739086	0.2807566057421099	0.0589143133406562
1	Deaths	32	Central Asia	1	Male	30	80-84 years	423	Larynx cancer	162	Occupational exposure to sulfuric acid	3	Rate	2015	0.055063582	0.10411376224999999	0.02191022589
1	Deaths	32	Central Asia	2	Female	30	80-84 years	423	Larynx cancer	162	Occupational exposure to sulfuric acid	3	Rate	2015	0.00996617368	0.01875448625	0.0039037735100000003
1	Deaths	32	Central Asia	3	Both	30	80-84 years	423	Larynx cancer	162	Occupational exposure to sulfuric acid	3	Rate	2015	0.026359404809999997	0.04980539605	0.0104512259
1	Deaths	32	Central Asia	1	Male	30	80-84 years	423	Larynx cancer	162	Occupational exposure to sulfuric acid	1	Number	2016	0.115177112136639	0.2173027665342285	0.0464395228325496
1	Deaths	32	Central Asia	2	Female	30	80-84 years	423	Larynx cancer	162	Occupational exposure to sulfuric acid	1	Number	2016	0.034667876890408	0.0660137868650069	0.0136680984605979
1	Deaths	32	Central Asia	3	Both	30	80-84 years	423	Larynx cancer	162	Occupational exposure to sulfuric acid	1	Number	2016	0.1498449890270471	0.2812332102454979	0.0599141587591498
1	Deaths	32	Central Asia	1	Male	30	80-84 years	423	Larynx cancer	162	Occupational exposure to sulfuric acid	3	Rate	2016	0.05483677817	0.10345964909000001	0.022110241909999998
1	Deaths	32	Central Asia	2	Female	30	80-84 years	423	Larynx cancer	162	Occupational exposure to sulfuric acid	3	Rate	2016	0.00944018357	0.01797578398	0.0037218707900000003
1	Deaths	32	Central Asia	3	Both	30	80-84 years	423	Larynx cancer	162	Occupational exposure to sulfuric acid	3	Rate	2016	0.02595736193	0.04871749314	0.01037881556
1	Deaths	32	Central Asia	1	Male	30	80-84 years	423	Larynx cancer	162	Occupational exposure to sulfuric acid	1	Number	2017	0.1190247131466854	0.2223313379268723	0.0477408238666818
1	Deaths	32	Central Asia	2	Female	30	80-84 years	423	Larynx cancer	162	Occupational exposure to sulfuric acid	1	Number	2017	0.0312541472402695	0.0588994775647508	0.0122308607270823
1	Deaths	32	Central Asia	3	Both	30	80-84 years	423	Larynx cancer	162	Occupational exposure to sulfuric acid	1	Number	2017	0.1502788603869551	0.2799252086169856	0.0597942786134911
1	Deaths	32	Central Asia	1	Male	30	80-84 years	423	Larynx cancer	162	Occupational exposure to sulfuric acid	3	Rate	2017	0.05349907476	0.0999332034	0.02145848402
1	Deaths	32	Central Asia	2	Female	30	80-84 years	423	Larynx cancer	162	Occupational exposure to sulfuric acid	3	Rate	2017	0.00794848655	0.014979186660000001	0.00311052582
1	Deaths	32	Central Asia	3	Both	30	80-84 years	423	Larynx cancer	162	Occupational exposure to sulfuric acid	3	Rate	2017	0.02440825259	0.04546537804	0.009711770849999999
1	Deaths	32	Central Asia	1	Male	30	80-84 years	423	Larynx cancer	162	Occupational exposure to sulfuric acid	1	Number	2018	0.1194632219351188	0.2248478364659016	0.0478265509310945
1	Deaths	32	Central Asia	2	Female	30	80-84 years	423	Larynx cancer	162	Occupational exposure to sulfuric acid	1	Number	2018	0.0294403019104351	0.0556842631822856	0.0116297536766088
1	Deaths	32	Central Asia	3	Both	30	80-84 years	423	Larynx cancer	162	Occupational exposure to sulfuric acid	1	Number	2018	0.1489035238455539	0.2826773995880762	0.0592252872812616
1	Deaths	32	Central Asia	1	Male	30	80-84 years	423	Larynx cancer	162	Occupational exposure to sulfuric acid	3	Rate	2018	0.05077681126	0.09556963197	0.02032826263
1	Deaths	32	Central Asia	2	Female	30	80-84 years	423	Larynx cancer	162	Occupational exposure to sulfuric acid	3	Rate	2018	0.007055764890000001	0.013345483699999999	0.0027872271099999998
1	Deaths	32	Central Asia	3	Both	30	80-84 years	423	Larynx cancer	162	Occupational exposure to sulfuric acid	3	Rate	2018	0.022819660489999997	0.04332068255	0.00907635302
1	Deaths	32	Central Asia	1	Male	30	80-84 years	423	Larynx cancer	162	Occupational exposure to sulfuric acid	1	Number	2019	0.1248613220432035	0.2377114402282968	0.0504931540851569
1	Deaths	32	Central Asia	2	Female	30	80-84 years	423	Larynx cancer	162	Occupational exposure to sulfuric acid	1	Number	2019	0.0283741795365279	0.0535521084446509	0.0113573284509075
1	Deaths	32	Central Asia	3	Both	30	80-84 years	423	Larynx cancer	162	Occupational exposure to sulfuric acid	1	Number	2019	0.1532355015797317	0.2936092026725015	0.0614702424673005
1	Deaths	32	Central Asia	1	Male	30	80-84 years	423	Larynx cancer	162	Occupational exposure to sulfuric acid	3	Rate	2019	0.049886315359999996	0.0949737491	0.02017372047
1	Deaths	32	Central Asia	2	Female	30	80-84 years	423	Larynx cancer	162	Occupational exposure to sulfuric acid	3	Rate	2019	0.00633355796	0.011953663100000001	0.00253513226
1	Deaths	32	Central Asia	3	Both	30	80-84 years	423	Larynx cancer	162	Occupational exposure to sulfuric acid	3	Rate	2019	0.02194441803	0.042046934380000005	0.00880297766
1	Deaths	32	Central Asia	1	Male	30	80-84 years	423	Larynx cancer	162	Occupational exposure to sulfuric acid	1	Number	2020	0.1305678184724048	0.2469536095129169	0.052475648389164
1	Deaths	32	Central Asia	2	Female	30	80-84 years	423	Larynx cancer	162	Occupational exposure to sulfuric acid	1	Number	2020	0.0285710516356924	0.0537919119614524	0.0114193841125185
1	Deaths	32	Central Asia	3	Both	30	80-84 years	423	Larynx cancer	162	Occupational exposure to sulfuric acid	1	Number	2020	0.1591388701080969	0.3029058023928531	0.063615719893909
1	Deaths	32	Central Asia	1	Male	30	80-84 years	423	Larynx cancer	162	Occupational exposure to sulfuric acid	3	Rate	2020	0.05073906403	0.0959669477	0.02039220165
1	Deaths	32	Central Asia	2	Female	30	80-84 years	423	Larynx cancer	162	Occupational exposure to sulfuric acid	3	Rate	2020	0.0061509643699999995	0.01158067747	0.0024584402999999998
1	Deaths	32	Central Asia	3	Both	30	80-84 years	423	Larynx cancer	162	Occupational exposure to sulfuric acid	3	Rate	2020	0.02204661481	0.04196364813	0.00881312825
1	Deaths	32	Central Asia	1	Male	30	80-84 years	423	Larynx cancer	162	Occupational exposure to sulfuric acid	1	Number	2021	0.123663182063846	0.2310191923667147	0.0499416694340643
1	Deaths	32	Central Asia	2	Female	30	80-84 years	423	Larynx cancer	162	Occupational exposure to sulfuric acid	1	Number	2021	0.026492519245832	0.0512950001313967	0.0105616944976915
1	Deaths	32	Central Asia	3	Both	30	80-84 years	423	Larynx cancer	162	Occupational exposure to sulfuric acid	1	Number	2021	0.150155701309678	0.2801754181386539	0.0603932660116577
1	Deaths	32	Central Asia	1	Male	30	80-84 years	423	Larynx cancer	162	Occupational exposure to sulfuric acid	3	Rate	2021	0.04875440021	0.0910796728	0.01968958018
1	Deaths	32	Central Asia	2	Female	30	80-84 years	423	Larynx cancer	162	Occupational exposure to sulfuric acid	3	Rate	2021	0.00569883205	0.01103411828	0.00227193656
1	Deaths	32	Central Asia	3	Both	30	80-84 years	423	Larynx cancer	162	Occupational exposure to sulfuric acid	3	Rate	2021	0.02089787272	0.0389933261	0.008405213889999999
1	Deaths	32	Central Asia	1	Male	31	85-89 years	423	Larynx cancer	162	Occupational exposure to sulfuric acid	1	Number	1990	0.0102721757344533	0.0191348830282496	0.0041083263396633
1	Deaths	32	Central Asia	2	Female	31	85-89 years	423	Larynx cancer	162	Occupational exposure to sulfuric acid	1	Number	1990	0.0051344745776642	0.0098658568364932	0.0019397203860942
1	Deaths	32	Central Asia	3	Both	31	85-89 years	423	Larynx cancer	162	Occupational exposure to sulfuric acid	1	Number	1990	0.0154066503121175	0.0292350494035718	0.0060549925788624
1	Deaths	32	Central Asia	1	Male	31	85-89 years	423	Larynx cancer	162	Occupational exposure to sulfuric acid	3	Rate	1990	0.01451647013	0.027041102600000002	0.005805819350000001
1	Deaths	32	Central Asia	2	Female	31	85-89 years	423	Larynx cancer	162	Occupational exposure to sulfuric acid	3	Rate	1990	0.0030766397099999997	0.00591174159	0.00116230408
1	Deaths	32	Central Asia	3	Both	31	85-89 years	423	Larynx cancer	162	Occupational exposure to sulfuric acid	3	Rate	1990	0.006482970530000001	0.012301828110000001	0.00254788274
1	Deaths	32	Central Asia	1	Male	31	85-89 years	423	Larynx cancer	162	Occupational exposure to sulfuric acid	1	Number	1991	0.0100628599375352	0.0189668341205711	0.003989350906555
1	Deaths	32	Central Asia	2	Female	31	85-89 years	423	Larynx cancer	162	Occupational exposure to sulfuric acid	1	Number	1991	0.0053451186761519	0.0103348371996056	0.0020231910503003
1	Deaths	32	Central Asia	3	Both	31	85-89 years	423	Larynx cancer	162	Occupational exposure to sulfuric acid	1	Number	1991	0.0154079786136872	0.0294640791751211	0.0060628488598234
1	Deaths	32	Central Asia	1	Male	31	85-89 years	423	Larynx cancer	162	Occupational exposure to sulfuric acid	3	Rate	1991	0.01411802418	0.02661015103	0.0055969926
1	Deaths	32	Central Asia	2	Female	31	85-89 years	423	Larynx cancer	162	Occupational exposure to sulfuric acid	3	Rate	1991	0.0030967518899999995	0.005987598879999999	0.00117215745
1	Deaths	32	Central Asia	3	Both	31	85-89 years	423	Larynx cancer	162	Occupational exposure to sulfuric acid	3	Rate	1991	0.00631783379	0.01208134823	0.00248598939
1	Deaths	32	Central Asia	1	Male	31	85-89 years	423	Larynx cancer	162	Occupational exposure to sulfuric acid	1	Number	1992	0.0103558528897445	0.0196796331778394	0.004093432486645
1	Deaths	32	Central Asia	2	Female	31	85-89 years	423	Larynx cancer	162	Occupational exposure to sulfuric acid	1	Number	1992	0.0056948108599602	0.0110459567301357	0.0021401181694567
1	Deaths	32	Central Asia	3	Both	31	85-89 years	423	Larynx cancer	162	Occupational exposure to sulfuric acid	1	Number	1992	0.0160506637497047	0.030641598242868	0.0062606715004247
1	Deaths	32	Central Asia	1	Male	31	85-89 years	423	Larynx cancer	162	Occupational exposure to sulfuric acid	3	Rate	1992	0.0147673072	0.028062892729999997	0.00583717978
1	Deaths	32	Central Asia	2	Female	31	85-89 years	423	Larynx cancer	162	Occupational exposure to sulfuric acid	3	Rate	1992	0.00327986121	0.0063617925	0.00123257659
1	Deaths	32	Central Asia	3	Both	31	85-89 years	423	Larynx cancer	162	Occupational exposure to sulfuric acid	3	Rate	1992	0.006584711650000001	0.012570576029999999	0.00256841195
1	Deaths	32	Central Asia	1	Male	31	85-89 years	423	Larynx cancer	162	Occupational exposure to sulfuric acid	1	Number	1993	0.0096359898093437	0.018267038219505	0.0038605421401671
1	Deaths	32	Central Asia	2	Female	31	85-89 years	423	Larynx cancer	162	Occupational exposure to sulfuric acid	1	Number	1993	0.0053695427242959	0.0103450697226793	0.0020197810019477
1	Deaths	32	Central Asia	3	Both	31	85-89 years	423	Larynx cancer	162	Occupational exposure to sulfuric acid	1	Number	1993	0.0150055325336397	0.028777314592088	0.0058643105929929
1	Deaths	32	Central Asia	1	Male	31	85-89 years	423	Larynx cancer	162	Occupational exposure to sulfuric acid	3	Rate	1993	0.014294469300000001	0.027098162420000002	0.0057269053000000006
1	Deaths	32	Central Asia	2	Female	31	85-89 years	423	Larynx cancer	162	Occupational exposure to sulfuric acid	3	Rate	1993	0.00315240469	0.006073486690000001	0.00118579317
1	Deaths	32	Central Asia	3	Both	31	85-89 years	423	Larynx cancer	162	Occupational exposure to sulfuric acid	3	Rate	1993	0.00631168079	0.01210441703	0.0024666673
1	Deaths	32	Central Asia	1	Male	31	85-89 years	423	Larynx cancer	162	Occupational exposure to sulfuric acid	1	Number	1994	0.0083968506700027	0.0160372985768785	0.0033470682705822
1	Deaths	32	Central Asia	2	Female	31	85-89 years	423	Larynx cancer	162	Occupational exposure to sulfuric acid	1	Number	1994	0.0045340344611683	0.008771257452766	0.0017041447265794
1	Deaths	32	Central Asia	3	Both	31	85-89 years	423	Larynx cancer	162	Occupational exposure to sulfuric acid	1	Number	1994	0.0129308851311711	0.0246703872508072	0.0050032688506141
1	Deaths	32	Central Asia	1	Male	31	85-89 years	423	Larynx cancer	162	Occupational exposure to sulfuric acid	3	Rate	1994	0.013019486700000001	0.024866155619999997	0.00518969701
1	Deaths	32	Central Asia	2	Female	31	85-89 years	423	Larynx cancer	162	Occupational exposure to sulfuric acid	3	Rate	1994	0.00272754078	0.00527652858	0.00102516297
1	Deaths	32	Central Asia	3	Both	31	85-89 years	423	Larynx cancer	162	Occupational exposure to sulfuric acid	3	Rate	1994	0.00560443163	0.01069250072	0.00216848869
1	Deaths	32	Central Asia	1	Male	31	85-89 years	423	Larynx cancer	162	Occupational exposure to sulfuric acid	1	Number	1995	0.0082284420439636	0.0155400352719058	0.0032914432667558
1	Deaths	32	Central Asia	2	Female	31	85-89 years	423	Larynx cancer	162	Occupational exposure to sulfuric acid	1	Number	1995	0.004481265698891	0.0086514567036027	0.0016981693245805
1	Deaths	32	Central Asia	3	Both	31	85-89 years	423	Larynx cancer	162	Occupational exposure to sulfuric acid	1	Number	1995	0.0127097077428547	0.0239632708878131	0.0049540156215953
1	Deaths	32	Central Asia	1	Male	31	85-89 years	423	Larynx cancer	162	Occupational exposure to sulfuric acid	3	Rate	1995	0.0131502078	0.02483516224	0.005260189320000001
1	Deaths	32	Central Asia	2	Female	31	85-89 years	423	Larynx cancer	162	Occupational exposure to sulfuric acid	3	Rate	1995	0.00273960193	0.00528902972	0.00103816829
1	Deaths	32	Central Asia	3	Both	31	85-89 years	423	Larynx cancer	162	Occupational exposure to sulfuric acid	3	Rate	1995	0.0056201257800000005	0.01059635667	0.00219062401
1	Deaths	32	Central Asia	1	Male	31	85-89 years	423	Larynx cancer	162	Occupational exposure to sulfuric acid	1	Number	1996	0.008532326004569	0.0161694749588349	0.0034176780436764
1	Deaths	32	Central Asia	2	Female	31	85-89 years	423	Larynx cancer	162	Occupational exposure to sulfuric acid	1	Number	1996	0.0046526357041505	0.0088692824845382	0.0017827459410824
1	Deaths	32	Central Asia	3	Both	31	85-89 years	423	Larynx cancer	162	Occupational exposure to sulfuric acid	1	Number	1996	0.0131849617087196	0.0251101991431975	0.0051331634843924
1	Deaths	32	Central Asia	1	Male	31	85-89 years	423	Larynx cancer	162	Occupational exposure to sulfuric acid	3	Rate	1996	0.01404776364	0.026621692869999998	0.00562692205
1	Deaths	32	Central Asia	2	Female	31	85-89 years	423	Larynx cancer	162	Occupational exposure to sulfuric acid	3	Rate	1996	0.0028620911099999998	0.00545598155	0.00109666469
1	Deaths	32	Central Asia	3	Both	31	85-89 years	423	Larynx cancer	162	Occupational exposure to sulfuric acid	3	Rate	1996	0.005904630409999999	0.011245117629999999	0.00229878811
1	Deaths	32	Central Asia	1	Male	31	85-89 years	423	Larynx cancer	162	Occupational exposure to sulfuric acid	1	Number	1997	0.0080722016380743	0.0152812081423271	0.003219426043687
1	Deaths	32	Central Asia	2	Female	31	85-89 years	423	Larynx cancer	162	Occupational exposure to sulfuric acid	1	Number	1997	0.0045933786543466	0.0087918817394296	0.00177086519467
1	Deaths	32	Central Asia	3	Both	31	85-89 years	423	Larynx cancer	162	Occupational exposure to sulfuric acid	1	Number	1997	0.0126655802924209	0.0240638692347399	0.0049607924962721
1	Deaths	32	Central Asia	1	Male	31	85-89 years	423	Larynx cancer	162	Occupational exposure to sulfuric acid	3	Rate	1997	0.013688092510000001	0.02591245859	0.00545920475
1	Deaths	32	Central Asia	2	Female	31	85-89 years	423	Larynx cancer	162	Occupational exposure to sulfuric acid	3	Rate	1997	0.00286023678	0.00547458972	0.00110269459
1	Deaths	32	Central Asia	3	Both	31	85-89 years	423	Larynx cancer	162	Occupational exposure to sulfuric acid	3	Rate	1997	0.0057684409099999995	0.01095970375	0.0022593547
1	Deaths	32	Central Asia	1	Male	31	85-89 years	423	Larynx cancer	162	Occupational exposure to sulfuric acid	1	Number	1998	0.0082255268498225	0.0155767373661605	0.00329920126328
1	Deaths	32	Central Asia	2	Female	31	85-89 years	423	Larynx cancer	162	Occupational exposure to sulfuric acid	1	Number	1998	0.0047771568666959	0.0091469756849813	0.0018459621396227
1	Deaths	32	Central Asia	3	Both	31	85-89 years	423	Larynx cancer	162	Occupational exposure to sulfuric acid	1	Number	1998	0.0130026837165185	0.0248680398570104	0.005145957179777
1	Deaths	32	Central Asia	1	Male	31	85-89 years	423	Larynx cancer	162	Occupational exposure to sulfuric acid	3	Rate	1998	0.014220385100000002	0.026929242090000003	0.00570369696
1	Deaths	32	Central Asia	2	Female	31	85-89 years	423	Larynx cancer	162	Occupational exposure to sulfuric acid	3	Rate	1998	0.00296362327	0.00567454467	0.00114518667
1	Deaths	32	Central Asia	3	Both	31	85-89 years	423	Larynx cancer	162	Occupational exposure to sulfuric acid	3	Rate	1998	0.00593631375	0.01135338597	0.00234936241
1	Deaths	32	Central Asia	1	Male	31	85-89 years	423	Larynx cancer	162	Occupational exposure to sulfuric acid	1	Number	1999	0.0081443598827888	0.0154002547609255	0.0032480767242451
1	Deaths	32	Central Asia	2	Female	31	85-89 years	423	Larynx cancer	162	Occupational exposure to sulfuric acid	1	Number	1999	0.0047112397840331	0.0089876558282458	0.0018069954289023
1	Deaths	32	Central Asia	3	Both	31	85-89 years	423	Larynx cancer	162	Occupational exposure to sulfuric acid	1	Number	1999	0.0128555996668219	0.0246180245368434	0.005072927254625
1	Deaths	32	Central Asia	1	Male	31	85-89 years	423	Larynx cancer	162	Occupational exposure to sulfuric acid	3	Rate	1999	0.01447760736	0.02737585826	0.00577385825
1	Deaths	32	Central Asia	2	Female	31	85-89 years	423	Larynx cancer	162	Occupational exposure to sulfuric acid	3	Rate	1999	0.0029398403	0.00560834813	0.00112757538
1	Deaths	32	Central Asia	3	Both	31	85-89 years	423	Larynx cancer	162	Occupational exposure to sulfuric acid	3	Rate	1999	0.00593765171	0.01137039573	0.00234304707
1	Deaths	32	Central Asia	1	Male	31	85-89 years	423	Larynx cancer	162	Occupational exposure to sulfuric acid	1	Number	2000	0.0073249385714389	0.0139587330070366	0.0029010374566052
1	Deaths	32	Central Asia	2	Female	31	85-89 years	423	Larynx cancer	162	Occupational exposure to sulfuric acid	1	Number	2000	0.0046056220414199	0.0087603955696077	0.0017582979949603
1	Deaths	32	Central Asia	3	Both	31	85-89 years	423	Larynx cancer	162	Occupational exposure to sulfuric acid	1	Number	2000	0.0119305606128588	0.0227434733384284	0.0046700050337021
1	Deaths	32	Central Asia	1	Male	31	85-89 years	423	Larynx cancer	162	Occupational exposure to sulfuric acid	3	Rate	2000	0.01358471735	0.025887649519999997	0.00538021903
1	Deaths	32	Central Asia	2	Female	31	85-89 years	423	Larynx cancer	162	Occupational exposure to sulfuric acid	3	Rate	2000	0.00289842698	0.00551312432	0.00110653855
1	Deaths	32	Central Asia	3	Both	31	85-89 years	423	Larynx cancer	162	Occupational exposure to sulfuric acid	3	Rate	2000	0.005605908539999999	0.01068665888	0.00219433285
1	Deaths	32	Central Asia	1	Male	31	85-89 years	423	Larynx cancer	162	Occupational exposure to sulfuric acid	1	Number	2001	0.0059651772269583	0.0112959347173147	0.0023657898872397
1	Deaths	32	Central Asia	2	Female	31	85-89 years	423	Larynx cancer	162	Occupational exposure to sulfuric acid	1	Number	2001	0.0044259641483508	0.0085353807022266	0.0017001731236983
1	Deaths	32	Central Asia	3	Both	31	85-89 years	423	Larynx cancer	162	Occupational exposure to sulfuric acid	1	Number	2001	0.0103911413753091	0.0199006900522359	0.0040251044052867
1	Deaths	32	Central Asia	1	Male	31	85-89 years	423	Larynx cancer	162	Occupational exposure to sulfuric acid	3	Rate	2001	0.01166497159	0.0220893282	0.0046263289
1	Deaths	32	Central Asia	2	Female	31	85-89 years	423	Larynx cancer	162	Occupational exposure to sulfuric acid	3	Rate	2001	0.00286384352	0.00552286325	0.00110010602
1	Deaths	32	Central Asia	3	Both	31	85-89 years	423	Larynx cancer	162	Occupational exposure to sulfuric acid	3	Rate	2001	0.0050519975	0.00967537952	0.00195693781
1	Deaths	32	Central Asia	1	Male	31	85-89 years	423	Larynx cancer	162	Occupational exposure to sulfuric acid	1	Number	2002	0.0052283735915973	0.0098320263606142	0.0020706802021941
1	Deaths	32	Central Asia	2	Female	31	85-89 years	423	Larynx cancer	162	Occupational exposure to sulfuric acid	1	Number	2002	0.0041419094485603	0.007989352466622	0.0015991083399006
1	Deaths	32	Central Asia	3	Both	31	85-89 years	423	Larynx cancer	162	Occupational exposure to sulfuric acid	1	Number	2002	0.0093702830401576	0.0178188934232003	0.0036416256308085
1	Deaths	32	Central Asia	1	Male	31	85-89 years	423	Larynx cancer	162	Occupational exposure to sulfuric acid	3	Rate	2002	0.01078795584	0.02028689502	0.0042725345
1	Deaths	32	Central Asia	2	Female	31	85-89 years	423	Larynx cancer	162	Occupational exposure to sulfuric acid	3	Rate	2002	0.0027655539200000002	0.00533449253	0.00106772502
1	Deaths	32	Central Asia	3	Both	31	85-89 years	423	Larynx cancer	162	Occupational exposure to sulfuric acid	3	Rate	2002	0.00472691035	0.008988875950000001	0.00183704567
1	Deaths	32	Central Asia	1	Male	31	85-89 years	423	Larynx cancer	162	Occupational exposure to sulfuric acid	1	Number	2003	0.0045961788836114	0.0086823423428355	0.0018169267951237
1	Deaths	32	Central Asia	2	Female	31	85-89 years	423	Larynx cancer	162	Occupational exposure to sulfuric acid	1	Number	2003	0.0037010877445463	0.007162242593172	0.0014129692563883
1	Deaths	32	Central Asia	3	Both	31	85-89 years	423	Larynx cancer	162	Occupational exposure to sulfuric acid	1	Number	2003	0.0082972666281578	0.0157644232827142	0.0032177717250574
1	Deaths	32	Central Asia	1	Male	31	85-89 years	423	Larynx cancer	162	Occupational exposure to sulfuric acid	3	Rate	2003	0.01003891078	0.01896385288	0.00396850655
1	Deaths	32	Central Asia	2	Female	31	85-89 years	423	Larynx cancer	162	Occupational exposure to sulfuric acid	3	Rate	2003	0.00257802744	0.00498892737	0.0009842170099999999
1	Deaths	32	Central Asia	3	Both	31	85-89 years	423	Larynx cancer	162	Occupational exposure to sulfuric acid	3	Rate	2003	0.00438205633	0.00832570459	0.00169940989
1	Deaths	32	Central Asia	1	Male	31	85-89 years	423	Larynx cancer	162	Occupational exposure to sulfuric acid	1	Number	2004	0.0039917333244152	0.0075787170554618	0.0015846775057322
1	Deaths	32	Central Asia	2	Female	31	85-89 years	423	Larynx cancer	162	Occupational exposure to sulfuric acid	1	Number	2004	0.0033190418778896	0.0063995165759936	0.0012743793338926
1	Deaths	32	Central Asia	3	Both	31	85-89 years	423	Larynx cancer	162	Occupational exposure to sulfuric acid	1	Number	2004	0.0073107752023049	0.0138038398699737	0.0028570534214158
1	Deaths	32	Central Asia	1	Male	31	85-89 years	423	Larynx cancer	162	Occupational exposure to sulfuric acid	3	Rate	2004	0.00900196585	0.017091159800000002	0.00357368883
1	Deaths	32	Central Asia	2	Female	31	85-89 years	423	Larynx cancer	162	Occupational exposure to sulfuric acid	3	Rate	2004	0.00236379659	0.00455768743	0.00090760335
1	Deaths	32	Central Asia	3	Both	31	85-89 years	423	Larynx cancer	162	Occupational exposure to sulfuric acid	3	Rate	2004	0.00395702378	0.0074714542799999995	0.0015464062300000001
1	Deaths	32	Central Asia	1	Male	31	85-89 years	423	Larynx cancer	162	Occupational exposure to sulfuric acid	1	Number	2005	0.0033746292784622	0.0063582983404599	0.0013370587133562
1	Deaths	32	Central Asia	2	Female	31	85-89 years	423	Larynx cancer	162	Occupational exposure to sulfuric acid	1	Number	2005	0.0028067516803479	0.0054173619222677	0.0010975816801942
1	Deaths	32	Central Asia	3	Both	31	85-89 years	423	Larynx cancer	162	Occupational exposure to sulfuric acid	1	Number	2005	0.0061813809588101	0.0116818801156366	0.0023977391669775
1	Deaths	32	Central Asia	1	Male	31	85-89 years	423	Larynx cancer	162	Occupational exposure to sulfuric acid	3	Rate	2005	0.007823674170000001	0.014740953849999999	0.0030998106300000002
1	Deaths	32	Central Asia	2	Female	31	85-89 years	423	Larynx cancer	162	Occupational exposure to sulfuric acid	3	Rate	2005	0.00205143528	0.00395951214	0.00080221481
1	Deaths	32	Central Asia	3	Both	31	85-89 years	423	Larynx cancer	162	Occupational exposure to sulfuric acid	3	Rate	2005	0.00343500727	0.00649164699	0.00133242903
1	Deaths	32	Central Asia	1	Male	31	85-89 years	423	Larynx cancer	162	Occupational exposure to sulfuric acid	1	Number	2006	0.0028826060812223	0.0054329398454458	0.0011583591531312
1	Deaths	32	Central Asia	2	Female	31	85-89 years	423	Larynx cancer	162	Occupational exposure to sulfuric acid	1	Number	2006	0.0023712929260179	0.004559021651963	0.0009288469164728
1	Deaths	32	Central Asia	3	Both	31	85-89 years	423	Larynx cancer	162	Occupational exposure to sulfuric acid	1	Number	2006	0.0052538990072403	0.0098090611392908	0.0020733926600736
1	Deaths	32	Central Asia	1	Male	31	85-89 years	423	Larynx cancer	162	Occupational exposure to sulfuric acid	3	Rate	2006	0.00664811311	0.012529911329999999	0.00267150712
1	Deaths	32	Central Asia	2	Female	31	85-89 years	423	Larynx cancer	162	Occupational exposure to sulfuric acid	3	Rate	2006	0.0017327436000000001	0.00333135376	0.00067872406
1	Deaths	32	Central Asia	3	Both	31	85-89 years	423	Larynx cancer	162	Occupational exposure to sulfuric acid	3	Rate	2006	0.00291540419	0.0054430772	0.00115053175
1	Deaths	32	Central Asia	1	Male	31	85-89 years	423	Larynx cancer	162	Occupational exposure to sulfuric acid	1	Number	2007	0.0025456848793335	0.0047651708606492	0.001033413687021
1	Deaths	32	Central Asia	2	Female	31	85-89 years	423	Larynx cancer	162	Occupational exposure to sulfuric acid	1	Number	2007	0.0019773646759037	0.0037684519781032	0.0007763238091876
1	Deaths	32	Central Asia	3	Both	31	85-89 years	423	Larynx cancer	162	Occupational exposure to sulfuric acid	1	Number	2007	0.0045230495552373	0.0085429608644837	0.0018170484327515
1	Deaths	32	Central Asia	1	Male	31	85-89 years	423	Larynx cancer	162	Occupational exposure to sulfuric acid	3	Rate	2007	0.005783985	0.0108268219	0.0023479926
1	Deaths	32	Central Asia	2	Female	31	85-89 years	423	Larynx cancer	162	Occupational exposure to sulfuric acid	3	Rate	2007	0.00144114215	0.0027465217000000003	0.00056580002
1	Deaths	32	Central Asia	3	Both	31	85-89 years	423	Larynx cancer	162	Occupational exposure to sulfuric acid	3	Rate	2007	0.00249587758	0.00471411692	0.0010026709599999998
1	Deaths	32	Central Asia	1	Male	31	85-89 years	423	Larynx cancer	162	Occupational exposure to sulfuric acid	1	Number	2008	0.0027185619131932	0.0051792688019932	0.0011111240386278
1	Deaths	32	Central Asia	2	Female	31	85-89 years	423	Larynx cancer	162	Occupational exposure to sulfuric acid	1	Number	2008	0.0021194870822504	0.0040331970310758	0.0008367068530222
1	Deaths	32	Central Asia	3	Both	31	85-89 years	423	Larynx cancer	162	Occupational exposure to sulfuric acid	1	Number	2008	0.0048380489954437	0.0091988693667314	0.0019443601603205
1	Deaths	32	Central Asia	1	Male	31	85-89 years	423	Larynx cancer	162	Occupational exposure to sulfuric acid	3	Rate	2008	0.00592566658	0.011289284929999999	0.00242192409
1	Deaths	32	Central Asia	2	Female	31	85-89 years	423	Larynx cancer	162	Occupational exposure to sulfuric acid	3	Rate	2008	0.0014978626000000002	0.00285030046	0.00059130906
1	Deaths	32	Central Asia	3	Both	31	85-89 years	423	Larynx cancer	162	Occupational exposure to sulfuric acid	3	Rate	2008	0.00258196581	0.00490924465	0.00103766445
1	Deaths	32	Central Asia	1	Male	31	85-89 years	423	Larynx cancer	162	Occupational exposure to sulfuric acid	1	Number	2009	0.0028731392102347	0.0054872540740265	0.0011745810174396
1	Deaths	32	Central Asia	2	Female	31	85-89 years	423	Larynx cancer	162	Occupational exposure to sulfuric acid	1	Number	2009	0.0023984727218125	0.0045888154317441	0.0009554924741222
1	Deaths	32	Central Asia	3	Both	31	85-89 years	423	Larynx cancer	162	Occupational exposure to sulfuric acid	1	Number	2009	0.0052716119320473	0.0100674221334592	0.0021104612226586
1	Deaths	32	Central Asia	1	Male	31	85-89 years	423	Larynx cancer	162	Occupational exposure to sulfuric acid	3	Rate	2009	0.00588240212	0.01123448348	0.00240481138
1	Deaths	32	Central Asia	2	Female	31	85-89 years	423	Larynx cancer	162	Occupational exposure to sulfuric acid	3	Rate	2009	0.00162440545	0.0031078513899999998	0.00064712313
1	Deaths	32	Central Asia	3	Both	31	85-89 years	423	Larynx cancer	162	Occupational exposure to sulfuric acid	3	Rate	2009	0.0026828183	0.00512349252	0.00107405174
1	Deaths	32	Central Asia	1	Male	31	85-89 years	423	Larynx cancer	162	Occupational exposure to sulfuric acid	1	Number	2010	0.0035481682799379	0.0067618751332228	0.0014514273132008
1	Deaths	32	Central Asia	2	Female	31	85-89 years	423	Larynx cancer	162	Occupational exposure to sulfuric acid	1	Number	2010	0.0027666677503953	0.0053276494129137	0.0010997702908822
1	Deaths	32	Central Asia	3	Both	31	85-89 years	423	Larynx cancer	162	Occupational exposure to sulfuric acid	1	Number	2010	0.0063148360303333	0.0120372094341304	0.0025176147993465
1	Deaths	32	Central Asia	1	Male	31	85-89 years	423	Larynx cancer	162	Occupational exposure to sulfuric acid	3	Rate	2010	0.006424066619999999	0.01224258064	0.0026278533100000004
1	Deaths	32	Central Asia	2	Female	31	85-89 years	423	Larynx cancer	162	Occupational exposure to sulfuric acid	3	Rate	2010	0.00174246524	0.00335538806	0.00069264244
1	Deaths	32	Central Asia	3	Both	31	85-89 years	423	Larynx cancer	162	Occupational exposure to sulfuric acid	3	Rate	2010	0.00295070122	0.00562456545	0.0011763930199999999
1	Deaths	32	Central Asia	1	Male	31	85-89 years	423	Larynx cancer	162	Occupational exposure to sulfuric acid	1	Number	2011	0.0042973219260752	0.0081992338462777	0.0017370616308115
1	Deaths	32	Central Asia	2	Female	31	85-89 years	423	Larynx cancer	162	Occupational exposure to sulfuric acid	1	Number	2011	0.0029845688947566	0.0057125821338676	0.001172412670455
1	Deaths	32	Central Asia	3	Both	31	85-89 years	423	Larynx cancer	162	Occupational exposure to sulfuric acid	1	Number	2011	0.0072818908208319	0.0138318421567925	0.002889201811777
1	Deaths	32	Central Asia	1	Male	31	85-89 years	423	Larynx cancer	162	Occupational exposure to sulfuric acid	3	Rate	2011	0.00688019523	0.01312732222	0.00278110957
1	Deaths	32	Central Asia	2	Female	31	85-89 years	423	Larynx cancer	162	Occupational exposure to sulfuric acid	3	Rate	2011	0.0017608652899999998	0.00337036535	0.00069171155
1	Deaths	32	Central Asia	3	Both	31	85-89 years	423	Larynx cancer	162	Occupational exposure to sulfuric acid	3	Rate	2011	0.00313937189	0.0059631897100000004	0.00124559392
1	Deaths	32	Central Asia	1	Male	31	85-89 years	423	Larynx cancer	162	Occupational exposure to sulfuric acid	1	Number	2012	0.0055687366565608	0.010510367403412	0.0022552569186245
1	Deaths	32	Central Asia	2	Female	31	85-89 years	423	Larynx cancer	162	Occupational exposure to sulfuric acid	1	Number	2012	0.0031453792918833	0.0060937662064512	0.0012411374579036
1	Deaths	32	Central Asia	3	Both	31	85-89 years	423	Larynx cancer	162	Occupational exposure to sulfuric acid	1	Number	2012	0.0087141159484442	0.016686510442	0.0034713486792851
1	Deaths	32	Central Asia	1	Male	31	85-89 years	423	Larynx cancer	162	Occupational exposure to sulfuric acid	3	Rate	2012	0.00785726423	0.01482970715	0.0031820771199999997
1	Deaths	32	Central Asia	2	Female	31	85-89 years	423	Larynx cancer	162	Occupational exposure to sulfuric acid	3	Rate	2012	0.0017407538400000002	0.00337248577	0.0006868852999999999
1	Deaths	32	Central Asia	3	Both	31	85-89 years	423	Larynx cancer	162	Occupational exposure to sulfuric acid	3	Rate	2012	0.00346397055	0.0066330975	0.0013799047
1	Deaths	32	Central Asia	1	Male	31	85-89 years	423	Larynx cancer	162	Occupational exposure to sulfuric acid	1	Number	2013	0.0067029199404311	0.0127416408145049	0.0027057665062627
1	Deaths	32	Central Asia	2	Female	31	85-89 years	423	Larynx cancer	162	Occupational exposure to sulfuric acid	1	Number	2013	0.0030228580017753	0.0058493063174385	0.0011891646907935
1	Deaths	32	Central Asia	3	Both	31	85-89 years	423	Larynx cancer	162	Occupational exposure to sulfuric acid	1	Number	2013	0.0097257779422064	0.0185525868110807	0.0038817870299635
1	Deaths	32	Central Asia	1	Male	31	85-89 years	423	Larynx cancer	162	Occupational exposure to sulfuric acid	3	Rate	2013	0.00845348842	0.01606931219	0.0034124181799999997
1	Deaths	32	Central Asia	2	Female	31	85-89 years	423	Larynx cancer	162	Occupational exposure to sulfuric acid	3	Rate	2013	0.0015851573400000002	0.00306731935	0.0006235864
1	Deaths	32	Central Asia	3	Both	31	85-89 years	423	Larynx cancer	162	Occupational exposure to sulfuric acid	3	Rate	2013	0.00360228106	0.0068715975799999995	0.00143775521
1	Deaths	32	Central Asia	1	Male	31	85-89 years	423	Larynx cancer	162	Occupational exposure to sulfuric acid	1	Number	2014	0.0078956041757343	0.0151368809554491	0.0031814210536162
1	Deaths	32	Central Asia	2	Female	31	85-89 years	423	Larynx cancer	162	Occupational exposure to sulfuric acid	1	Number	2014	0.0028766966678288	0.0055548340660439	0.0011363653045332
1	Deaths	32	Central Asia	3	Both	31	85-89 years	423	Larynx cancer	162	Occupational exposure to sulfuric acid	1	Number	2014	0.0107723008435632	0.0206190216713248	0.0043072012227222
1	Deaths	32	Central Asia	1	Male	31	85-89 years	423	Larynx cancer	162	Occupational exposure to sulfuric acid	3	Rate	2014	0.00897897686	0.01721384467	0.00361795062
1	Deaths	32	Central Asia	2	Female	31	85-89 years	423	Larynx cancer	162	Occupational exposure to sulfuric acid	3	Rate	2014	0.00142403126	0.0027497710900000003	0.00056252706
1	Deaths	32	Central Asia	3	Both	31	85-89 years	423	Larynx cancer	162	Occupational exposure to sulfuric acid	3	Rate	2014	0.00371528955	0.00711135316	0.00148552291
1	Deaths	32	Central Asia	1	Male	31	85-89 years	423	Larynx cancer	162	Occupational exposure to sulfuric acid	1	Number	2015	0.0088865471118242	0.0170274425730458	0.0035080861428377
1	Deaths	32	Central Asia	2	Female	31	85-89 years	423	Larynx cancer	162	Occupational exposure to sulfuric acid	1	Number	2015	0.0026542025624785	0.0051151747824756	0.0010626997088466
1	Deaths	32	Central Asia	3	Both	31	85-89 years	423	Larynx cancer	162	Occupational exposure to sulfuric acid	1	Number	2015	0.0115407496743027	0.0221001665191909	0.0045466365455344
1	Deaths	32	Central Asia	1	Male	31	85-89 years	423	Larynx cancer	162	Occupational exposure to sulfuric acid	3	Rate	2015	0.009626464420000001	0.01844519226	0.00380017863
1	Deaths	32	Central Asia	2	Female	31	85-89 years	423	Larynx cancer	162	Occupational exposure to sulfuric acid	3	Rate	2015	0.00129523787	0.00249618028	0.0005185922600000001
1	Deaths	32	Central Asia	3	Both	31	85-89 years	423	Larynx cancer	162	Occupational exposure to sulfuric acid	3	Rate	2015	0.00388271776	0.00743528033	0.0015296498899999998
1	Deaths	32	Central Asia	1	Male	31	85-89 years	423	Larynx cancer	162	Occupational exposure to sulfuric acid	1	Number	2016	0.0096977373873704	0.0185936856911055	0.0037890156026052
1	Deaths	32	Central Asia	2	Female	31	85-89 years	423	Larynx cancer	162	Occupational exposure to sulfuric acid	1	Number	2016	0.0026042474065717	0.0050199311434566	0.0010476534302468
1	Deaths	32	Central Asia	3	Both	31	85-89 years	423	Larynx cancer	162	Occupational exposure to sulfuric acid	1	Number	2016	0.0123019847939421	0.0236322948863759	0.0048215547203488
1	Deaths	32	Central Asia	1	Male	31	85-89 years	423	Larynx cancer	162	Occupational exposure to sulfuric acid	3	Rate	2016	0.010127601330000001	0.01941787331	0.00395696831
1	Deaths	32	Central Asia	2	Female	31	85-89 years	423	Larynx cancer	162	Occupational exposure to sulfuric acid	3	Rate	2016	0.0012495850500000001	0.0024086924	0.00050269113
1	Deaths	32	Central Asia	3	Both	31	85-89 years	423	Larynx cancer	162	Occupational exposure to sulfuric acid	3	Rate	2016	0.00404451702	0.00776957706	0.0015851799899999999
1	Deaths	32	Central Asia	1	Male	31	85-89 years	423	Larynx cancer	162	Occupational exposure to sulfuric acid	1	Number	2017	0.0085060393912989	0.0163353000578301	0.0033346174613941
1	Deaths	32	Central Asia	2	Female	31	85-89 years	423	Larynx cancer	162	Occupational exposure to sulfuric acid	1	Number	2017	0.0019769721243778	0.0037991940844746	0.0007882316760391
1	Deaths	32	Central Asia	3	Both	31	85-89 years	423	Larynx cancer	162	Occupational exposure to sulfuric acid	1	Number	2017	0.0104830115156768	0.0201024155156346	0.0040972921526501
1	Deaths	32	Central Asia	1	Male	31	85-89 years	423	Larynx cancer	162	Occupational exposure to sulfuric acid	3	Rate	2017	0.00896094732	0.0172089214	0.00351295474
1	Deaths	32	Central Asia	2	Female	31	85-89 years	423	Larynx cancer	162	Occupational exposure to sulfuric acid	3	Rate	2017	0.00097232586	0.0018685415999999998	0.00038767266
1	Deaths	32	Central Asia	3	Both	31	85-89 years	423	Larynx cancer	162	Occupational exposure to sulfuric acid	3	Rate	2017	0.00351487023	0.0067401797399999994	0.00137378941
1	Deaths	32	Central Asia	1	Male	31	85-89 years	423	Larynx cancer	162	Occupational exposure to sulfuric acid	1	Number	2018	0.0074785355278061	0.0141196119092926	0.0029579904451059
1	Deaths	32	Central Asia	2	Female	31	85-89 years	423	Larynx cancer	162	Occupational exposure to sulfuric acid	1	Number	2018	0.0017930033833497	0.0034902991297089	0.0007051901279186
1	Deaths	32	Central Asia	3	Both	31	85-89 years	423	Larynx cancer	162	Occupational exposure to sulfuric acid	1	Number	2018	0.0092715389111558	0.0176336963401284	0.0036374902085799
1	Deaths	32	Central Asia	1	Male	31	85-89 years	423	Larynx cancer	162	Occupational exposure to sulfuric acid	3	Rate	2018	0.00782235697	0.01476875309	0.0030939823799999997
1	Deaths	32	Central Asia	2	Female	31	85-89 years	423	Larynx cancer	162	Occupational exposure to sulfuric acid	3	Rate	2018	0.00087984615	0.0017127275299999999	0.00034604442
1	Deaths	32	Central Asia	3	Both	31	85-89 years	423	Larynx cancer	162	Occupational exposure to sulfuric acid	3	Rate	2018	0.00309680316	0.0058898622	0.0012149645600000002
1	Deaths	32	Central Asia	1	Male	31	85-89 years	423	Larynx cancer	162	Occupational exposure to sulfuric acid	1	Number	2019	0.0066764290011669	0.0125110836372223	0.0026490690557452
1	Deaths	32	Central Asia	2	Female	31	85-89 years	423	Larynx cancer	162	Occupational exposure to sulfuric acid	1	Number	2019	0.0014810623280322	0.0028551296431558	0.000576326198126
1	Deaths	32	Central Asia	3	Both	31	85-89 years	423	Larynx cancer	162	Occupational exposure to sulfuric acid	1	Number	2019	0.0081574913291992	0.0154158377260531	0.0032195118064131
1	Deaths	32	Central Asia	1	Male	31	85-89 years	423	Larynx cancer	162	Occupational exposure to sulfuric acid	3	Rate	2019	0.0070823979300000004	0.013271836319999999	0.00281014914
1	Deaths	32	Central Asia	2	Female	31	85-89 years	423	Larynx cancer	162	Occupational exposure to sulfuric acid	3	Rate	2019	0.00074331544	0.00143293223	0.00028924653999999996
1	Deaths	32	Central Asia	3	Both	31	85-89 years	423	Larynx cancer	162	Occupational exposure to sulfuric acid	3	Rate	2019	0.00277920605	0.00525207907	0.00109686745
1	Deaths	32	Central Asia	1	Male	31	85-89 years	423	Larynx cancer	162	Occupational exposure to sulfuric acid	1	Number	2020	0.0067114835954189	0.0126453781994893	0.0026716232410262
1	Deaths	32	Central Asia	2	Female	31	85-89 years	423	Larynx cancer	162	Occupational exposure to sulfuric acid	1	Number	2020	0.0015760197405462	0.0031097078260194	0.0006111583443385
1	Deaths	32	Central Asia	3	Both	31	85-89 years	423	Larynx cancer	162	Occupational exposure to sulfuric acid	1	Number	2020	0.0082875033359651	0.0158354343357425	0.003282668790912
1	Deaths	32	Central Asia	1	Male	31	85-89 years	423	Larynx cancer	162	Occupational exposure to sulfuric acid	3	Rate	2020	0.007118121450000001	0.013411541049999998	0.00283349254
1	Deaths	32	Central Asia	2	Female	31	85-89 years	423	Larynx cancer	162	Occupational exposure to sulfuric acid	3	Rate	2020	0.00078965017	0.00155809046	0.00030621525999999997
1	Deaths	32	Central Asia	3	Both	31	85-89 years	423	Larynx cancer	162	Occupational exposure to sulfuric acid	3	Rate	2020	0.00282010805	0.005388551179999999	0.00111704096
1	Deaths	32	Central Asia	1	Male	31	85-89 years	423	Larynx cancer	162	Occupational exposure to sulfuric acid	1	Number	2021	0.0063636552943026	0.0121944078150443	0.0025175625583071
1	Deaths	32	Central Asia	2	Female	31	85-89 years	423	Larynx cancer	162	Occupational exposure to sulfuric acid	1	Number	2021	0.0014409578487611	0.0028139663954045	0.0005654462280683
1	Deaths	32	Central Asia	3	Both	31	85-89 years	423	Larynx cancer	162	Occupational exposure to sulfuric acid	1	Number	2021	0.0078046131430637	0.0149739288360124	0.0030611473936049
1	Deaths	32	Central Asia	1	Male	31	85-89 years	423	Larynx cancer	162	Occupational exposure to sulfuric acid	3	Rate	2021	0.006750597749999999	0.012935889550000001	0.0026706431100000003
1	Deaths	32	Central Asia	2	Female	31	85-89 years	423	Larynx cancer	162	Occupational exposure to sulfuric acid	3	Rate	2021	0.00071184109	0.0013901148499999999	0.00027933354
1	Deaths	32	Central Asia	3	Both	31	85-89 years	423	Larynx cancer	162	Occupational exposure to sulfuric acid	3	Rate	2021	0.0026305178899999997	0.0050469109699999995	0.00103174915
1	Deaths	32	Central Asia	1	Male	32	90-94 years	423	Larynx cancer	162	Occupational exposure to sulfuric acid	1	Number	1990	0.0004034369506999	0.0007586840192872	0.0001568637269142
1	Deaths	32	Central Asia	2	Female	32	90-94 years	423	Larynx cancer	162	Occupational exposure to sulfuric acid	1	Number	1990	0.0002290205712082	0.0004625035757964	8.30387758829e-05
1	Deaths	32	Central Asia	3	Both	32	90-94 years	423	Larynx cancer	162	Occupational exposure to sulfuric acid	1	Number	1990	0.0006324575219082	0.001192053888597	0.0002480447212877
1	Deaths	32	Central Asia	1	Male	32	90-94 years	423	Larynx cancer	162	Occupational exposure to sulfuric acid	3	Rate	1990	0.00228662555	0.00430011744	0.0008890821899999999
1	Deaths	32	Central Asia	2	Female	32	90-94 years	423	Larynx cancer	162	Occupational exposure to sulfuric acid	3	Rate	1990	0.00049451677	0.0009986691399999999	0.00017930297
1	Deaths	32	Central Asia	3	Both	32	90-94 years	423	Larynx cancer	162	Occupational exposure to sulfuric acid	3	Rate	1990	0.00098890518	0.0018638852799999998	0.00038784061
1	Deaths	32	Central Asia	1	Male	32	90-94 years	423	Larynx cancer	162	Occupational exposure to sulfuric acid	1	Number	1991	0.0004472570918449	0.0008428065046776	0.0001742168369477
1	Deaths	32	Central Asia	2	Female	32	90-94 years	423	Larynx cancer	162	Occupational exposure to sulfuric acid	1	Number	1991	0.0002716152735935	0.0005439849737155	0.0001005417926749
1	Deaths	32	Central Asia	3	Both	32	90-94 years	423	Larynx cancer	162	Occupational exposure to sulfuric acid	1	Number	1991	0.0007188723654385	0.0013621941631203	0.0002817177262775
1	Deaths	32	Central Asia	1	Male	32	90-94 years	423	Larynx cancer	162	Occupational exposure to sulfuric acid	3	Rate	1991	0.00234043122	0.00441028368	0.0009116513300000001
1	Deaths	32	Central Asia	2	Female	32	90-94 years	423	Larynx cancer	162	Occupational exposure to sulfuric acid	3	Rate	1991	0.00052732935	0.00105612339	0.00019519756
1	Deaths	32	Central Asia	3	Both	32	90-94 years	423	Larynx cancer	162	Occupational exposure to sulfuric acid	3	Rate	1991	0.00101797703	0.00192896881	0.00039893337
1	Deaths	32	Central Asia	1	Male	32	90-94 years	423	Larynx cancer	162	Occupational exposure to sulfuric acid	1	Number	1992	0.0005289990499876	0.0010063368136826	0.0002079946299453
1	Deaths	32	Central Asia	2	Female	32	90-94 years	423	Larynx cancer	162	Occupational exposure to sulfuric acid	1	Number	1992	0.000346989707381	0.0006920353629925	0.0001285046295031
1	Deaths	32	Central Asia	3	Both	32	90-94 years	423	Larynx cancer	162	Occupational exposure to sulfuric acid	1	Number	1992	0.0008759887573686	0.0016577709954296	0.0003409436836099
1	Deaths	32	Central Asia	1	Male	32	90-94 years	423	Larynx cancer	162	Occupational exposure to sulfuric acid	3	Rate	1992	0.0025843032999999997	0.004916227259999999	0.0010161099699999999
1	Deaths	32	Central Asia	2	Female	32	90-94 years	423	Larynx cancer	162	Occupational exposure to sulfuric acid	3	Rate	1992	0.00060688552	0.0012103709	0.00022475478999999998
1	Deaths	32	Central Asia	3	Both	32	90-94 years	423	Larynx cancer	162	Occupational exposure to sulfuric acid	3	Rate	1992	0.00112819469	0.00213505987	0.00043910478
1	Deaths	32	Central Asia	1	Male	32	90-94 years	423	Larynx cancer	162	Occupational exposure to sulfuric acid	1	Number	1993	0.0005626627755905	0.0010702254962189	0.0002230697989749
1	Deaths	32	Central Asia	2	Female	32	90-94 years	423	Larynx cancer	162	Occupational exposure to sulfuric acid	1	Number	1993	0.0003935423436376	0.0007795109238455	0.0001450192202257
1	Deaths	32	Central Asia	3	Both	32	90-94 years	423	Larynx cancer	162	Occupational exposure to sulfuric acid	1	Number	1993	0.0009562051192282	0.0018193334268626	0.0003656290526119
1	Deaths	32	Central Asia	1	Male	32	90-94 years	423	Larynx cancer	162	Occupational exposure to sulfuric acid	3	Rate	1993	0.0026145938400000002	0.00497314752	0.00103656568
1	Deaths	32	Central Asia	2	Female	32	90-94 years	423	Larynx cancer	162	Occupational exposure to sulfuric acid	3	Rate	1993	0.00062913326	0.00124615878	0.00023183379
1	Deaths	32	Central Asia	3	Both	32	90-94 years	423	Larynx cancer	162	Occupational exposure to sulfuric acid	3	Rate	1993	0.00113734856	0.00216398784	0.0004348938
1	Deaths	32	Central Asia	1	Male	32	90-94 years	423	Larynx cancer	162	Occupational exposure to sulfuric acid	1	Number	1994	0.0005636903660278	0.0010658743469094	0.000224314140464
1	Deaths	32	Central Asia	2	Female	32	90-94 years	423	Larynx cancer	162	Occupational exposure to sulfuric acid	1	Number	1994	0.0003911978492998	0.0007658687749122	0.0001420161086539
1	Deaths	32	Central Asia	3	Both	32	90-94 years	423	Larynx cancer	162	Occupational exposure to sulfuric acid	1	Number	1994	0.0009548882153276	0.0018314365780496	0.0003656785457565
1	Deaths	32	Central Asia	1	Male	32	90-94 years	423	Larynx cancer	162	Occupational exposure to sulfuric acid	3	Rate	1994	0.0025405485	0.00480388816	0.00101098225
1	Deaths	32	Central Asia	2	Female	32	90-94 years	423	Larynx cancer	162	Occupational exposure to sulfuric acid	3	Rate	1994	0.0005846299400000001	0.00114456104	0.00021223754
1	Deaths	32	Central Asia	3	Both	32	90-94 years	423	Larynx cancer	162	Occupational exposure to sulfuric acid	3	Rate	1994	0.0010716859300000001	0.0020554498100000002	0.00041040673
1	Deaths	32	Central Asia	1	Male	32	90-94 years	423	Larynx cancer	162	Occupational exposure to sulfuric acid	1	Number	1995	0.000576274823614	0.0010919218437698	0.0002275888133714
1	Deaths	32	Central Asia	2	Female	32	90-94 years	423	Larynx cancer	162	Occupational exposure to sulfuric acid	1	Number	1995	0.0004141327600649	0.0008116966841652	0.0001502488373751
1	Deaths	32	Central Asia	3	Both	32	90-94 years	423	Larynx cancer	162	Occupational exposure to sulfuric acid	1	Number	1995	0.0009904075836789	0.0018760544157812	0.000383651693496
1	Deaths	32	Central Asia	1	Male	32	90-94 years	423	Larynx cancer	162	Occupational exposure to sulfuric acid	3	Rate	1995	0.00259236871	0.00491200362	0.0010238068600000002
1	Deaths	32	Central Asia	2	Female	32	90-94 years	423	Larynx cancer	162	Occupational exposure to sulfuric acid	3	Rate	1995	0.00059879966	0.00117364224	0.00021724665000000002
1	Deaths	32	Central Asia	3	Both	32	90-94 years	423	Larynx cancer	162	Occupational exposure to sulfuric acid	3	Rate	1995	0.00108371372	0.00205279719	0.00041979546
1	Deaths	32	Central Asia	1	Male	32	90-94 years	423	Larynx cancer	162	Occupational exposure to sulfuric acid	1	Number	1996	0.0006026391565064	0.0011455309513366	0.0002421352579543
1	Deaths	32	Central Asia	2	Female	32	90-94 years	423	Larynx cancer	162	Occupational exposure to sulfuric acid	1	Number	1996	0.0004432334659279	0.0008770790877457	0.0001625365781775
1	Deaths	32	Central Asia	3	Both	32	90-94 years	423	Larynx cancer	162	Occupational exposure to sulfuric acid	1	Number	1996	0.0010458726224343	0.001982320421781	0.0004161288966466
1	Deaths	32	Central Asia	1	Male	32	90-94 years	423	Larynx cancer	162	Occupational exposure to sulfuric acid	3	Rate	1996	0.00274619429	0.00522012306	0.00110339737
1	Deaths	32	Central Asia	2	Female	32	90-94 years	423	Larynx cancer	162	Occupational exposure to sulfuric acid	3	Rate	1996	0.00063341478	0.0012534136	0.00023227729
1	Deaths	32	Central Asia	3	Both	32	90-94 years	423	Larynx cancer	162	Occupational exposure to sulfuric acid	3	Rate	1996	0.00113781052	0.00215657718	0.00045270889
1	Deaths	32	Central Asia	1	Male	32	90-94 years	423	Larynx cancer	162	Occupational exposure to sulfuric acid	1	Number	1997	0.0005792810415623	0.0011029881038038	0.0002318419966363
1	Deaths	32	Central Asia	2	Female	32	90-94 years	423	Larynx cancer	162	Occupational exposure to sulfuric acid	1	Number	1997	0.0004397137630038	0.0008592338555283	0.0001626251279059
1	Deaths	32	Central Asia	3	Both	32	90-94 years	423	Larynx cancer	162	Occupational exposure to sulfuric acid	1	Number	1997	0.0010189948045661	0.0019523496858059	0.0004045901766782
1	Deaths	32	Central Asia	1	Male	32	90-94 years	423	Larynx cancer	162	Occupational exposure to sulfuric acid	3	Rate	1997	0.00270362501	0.00514787471	0.00108205478
1	Deaths	32	Central Asia	2	Female	32	90-94 years	423	Larynx cancer	162	Occupational exposure to sulfuric acid	3	Rate	1997	0.0006342348	0.0012393426300000001	0.00023456739999999998
1	Deaths	32	Central Asia	3	Both	32	90-94 years	423	Larynx cancer	162	Occupational exposure to sulfuric acid	3	Rate	1997	0.00112278637	0.0021512098	0.00044580043999999997
1	Deaths	32	Central Asia	1	Male	32	90-94 years	423	Larynx cancer	162	Occupational exposure to sulfuric acid	1	Number	1998	0.0005658949291624	0.0010773408874523	0.0002230108014107
1	Deaths	32	Central Asia	2	Female	32	90-94 years	423	Larynx cancer	162	Occupational exposure to sulfuric acid	1	Number	1998	0.0004410574419714	0.0008576180221856	0.000165529621755
1	Deaths	32	Central Asia	3	Both	32	90-94 years	423	Larynx cancer	162	Occupational exposure to sulfuric acid	1	Number	1998	0.0010069523711338	0.0019231810081752	0.0003988699264012
1	Deaths	32	Central Asia	1	Male	32	90-94 years	423	Larynx cancer	162	Occupational exposure to sulfuric acid	3	Rate	1998	0.00273931735	0.0052150645600000005	0.00107952435
1	Deaths	32	Central Asia	2	Female	32	90-94 years	423	Larynx cancer	162	Occupational exposure to sulfuric acid	3	Rate	1998	0.00065182207	0.00126744116	0.00024462995
1	Deaths	32	Central Asia	3	Both	32	90-94 years	423	Larynx cancer	162	Occupational exposure to sulfuric acid	3	Rate	1998	0.00114007224	0.00217742699	0.00045160082999999996
1	Deaths	32	Central Asia	1	Male	32	90-94 years	423	Larynx cancer	162	Occupational exposure to sulfuric acid	1	Number	1999	0.0005456623247778	0.0010411802439237	0.0002157135319579
1	Deaths	32	Central Asia	2	Female	32	90-94 years	423	Larynx cancer	162	Occupational exposure to sulfuric acid	1	Number	1999	0.0004272701411868	0.0008279071065063	0.0001613076865898
1	Deaths	32	Central Asia	3	Both	32	90-94 years	423	Larynx cancer	162	Occupational exposure to sulfuric acid	1	Number	1999	0.0009729324659647	0.001849758360587	0.0003823209534891
1	Deaths	32	Central Asia	1	Male	32	90-94 years	423	Larynx cancer	162	Occupational exposure to sulfuric acid	3	Rate	1999	0.00274419862	0.0052362152600000005	0.00108484818
1	Deaths	32	Central Asia	2	Female	32	90-94 years	423	Larynx cancer	162	Occupational exposure to sulfuric acid	3	Rate	1999	0.0006457830200000001	0.00125131223	0.00024380304999999997
1	Deaths	32	Central Asia	3	Both	32	90-94 years	423	Larynx cancer	162	Occupational exposure to sulfuric acid	3	Rate	1999	0.00113069461	0.00214969885	0.00044431474000000004
1	Deaths	32	Central Asia	1	Male	32	90-94 years	423	Larynx cancer	162	Occupational exposure to sulfuric acid	1	Number	2000	0.0005085386842208	0.0009698441260459	0.0002024543235723
1	Deaths	32	Central Asia	2	Female	32	90-94 years	423	Larynx cancer	162	Occupational exposure to sulfuric acid	1	Number	2000	0.0004236322927384	0.0008204734273296	0.0001627655776544
1	Deaths	32	Central Asia	3	Both	32	90-94 years	423	Larynx cancer	162	Occupational exposure to sulfuric acid	1	Number	2000	0.0009321709769593	0.001756487195222	0.0003681132531042
1	Deaths	32	Central Asia	1	Male	32	90-94 years	423	Larynx cancer	162	Occupational exposure to sulfuric acid	3	Rate	2000	0.0026124263000000003	0.00498220958	0.00104003297
1	Deaths	32	Central Asia	2	Female	32	90-94 years	423	Larynx cancer	162	Occupational exposure to sulfuric acid	3	Rate	2000	0.0006450261399999999	0.00124925984	0.00024782826
1	Deaths	32	Central Asia	3	Both	32	90-94 years	423	Larynx cancer	162	Occupational exposure to sulfuric acid	3	Rate	2000	0.00109483103	0.0020629870799999997	0.00043234752
1	Deaths	32	Central Asia	1	Male	32	90-94 years	423	Larynx cancer	162	Occupational exposure to sulfuric acid	1	Number	2001	0.000432330593133	0.0008207608729985	0.0001708711071269
1	Deaths	32	Central Asia	2	Female	32	90-94 years	423	Larynx cancer	162	Occupational exposure to sulfuric acid	1	Number	2001	0.0004283594404549	0.0008307293677393	0.0001658647125283
1	Deaths	32	Central Asia	3	Both	32	90-94 years	423	Larynx cancer	162	Occupational exposure to sulfuric acid	1	Number	2001	0.000860690033588	0.0016276440875382	0.0003394181999284
1	Deaths	32	Central Asia	1	Male	32	90-94 years	423	Larynx cancer	162	Occupational exposure to sulfuric acid	3	Rate	2001	0.00225768362	0.0042861144	0.00089230997
1	Deaths	32	Central Asia	2	Female	32	90-94 years	423	Larynx cancer	162	Occupational exposure to sulfuric acid	3	Rate	2001	0.00064644593	0.00125367056	0.00025030981
1	Deaths	32	Central Asia	3	Both	32	90-94 years	423	Larynx cancer	162	Occupational exposure to sulfuric acid	3	Rate	2001	0.00100767956	0.0019056148100000002	0.00039738438999999993
1	Deaths	32	Central Asia	1	Male	32	90-94 years	423	Larynx cancer	162	Occupational exposure to sulfuric acid	1	Number	2002	0.0004112263708977	0.0007757938939177	0.000163460895848
1	Deaths	32	Central Asia	2	Female	32	90-94 years	423	Larynx cancer	162	Occupational exposure to sulfuric acid	1	Number	2002	0.0004220524529856	0.0008264629798174	0.0001632785244219
1	Deaths	32	Central Asia	3	Both	32	90-94 years	423	Larynx cancer	162	Occupational exposure to sulfuric acid	1	Number	2002	0.0008332788238834	0.0015852117473805	0.0003314210375565
1	Deaths	32	Central Asia	1	Male	32	90-94 years	423	Larynx cancer	162	Occupational exposure to sulfuric acid	3	Rate	2002	0.00218137202	0.004115239719999999	0.00086708696
1	Deaths	32	Central Asia	2	Female	32	90-94 years	423	Larynx cancer	162	Occupational exposure to sulfuric acid	3	Rate	2002	0.00063545455	0.00124434689	0.00024583693
1	Deaths	32	Central Asia	3	Both	32	90-94 years	423	Larynx cancer	162	Occupational exposure to sulfuric acid	3	Rate	2002	0.0009772337599999999	0.00185906852	0.00038867641000000006
1	Deaths	32	Central Asia	1	Male	32	90-94 years	423	Larynx cancer	162	Occupational exposure to sulfuric acid	1	Number	2003	0.0003962921750742	0.0007481900710407	0.0001577269809839
1	Deaths	32	Central Asia	2	Female	32	90-94 years	423	Larynx cancer	162	Occupational exposure to sulfuric acid	1	Number	2003	0.0004078433638086	0.000797496955767	0.0001587305326957
1	Deaths	32	Central Asia	3	Both	32	90-94 years	423	Larynx cancer	162	Occupational exposure to sulfuric acid	1	Number	2003	0.0008041355388829	0.0015231666443308	0.0003193524432193
1	Deaths	32	Central Asia	1	Male	32	90-94 years	423	Larynx cancer	162	Occupational exposure to sulfuric acid	3	Rate	2003	0.00212324591	0.0040086370799999995	0.00084506631
1	Deaths	32	Central Asia	2	Female	32	90-94 years	423	Larynx cancer	162	Occupational exposure to sulfuric acid	3	Rate	2003	0.00060649429	0.001185939	0.00023604445
1	Deaths	32	Central Asia	3	Both	32	90-94 years	423	Larynx cancer	162	Occupational exposure to sulfuric acid	3	Rate	2003	0.0009360155999999999	0.0017729694399999999	0.00037172697
1	Deaths	32	Central Asia	1	Male	32	90-94 years	423	Larynx cancer	162	Occupational exposure to sulfuric acid	1	Number	2004	0.0003591505933354	0.0006746864395556	0.0001422984946102
1	Deaths	32	Central Asia	2	Female	32	90-94 years	423	Larynx cancer	162	Occupational exposure to sulfuric acid	1	Number	2004	0.0003709470988115	0.000728093463617	0.0001430067992513
1	Deaths	32	Central Asia	3	Both	32	90-94 years	423	Larynx cancer	162	Occupational exposure to sulfuric acid	1	Number	2004	0.0007300976921469	0.0013910078625668	0.0002887694215196
1	Deaths	32	Central Asia	1	Male	32	90-94 years	423	Larynx cancer	162	Occupational exposure to sulfuric acid	3	Rate	2004	0.0019592701300000003	0.00368060923	0.0007762793500000001
1	Deaths	32	Central Asia	2	Female	32	90-94 years	423	Larynx cancer	162	Occupational exposure to sulfuric acid	3	Rate	2004	0.00055256517	0.0010845726800000001	0.00021302384000000001
1	Deaths	32	Central Asia	3	Both	32	90-94 years	423	Larynx cancer	162	Occupational exposure to sulfuric acid	3	Rate	2004	0.0008542884800000001	0.00162762053	0.00033788956
1	Deaths	32	Central Asia	1	Male	32	90-94 years	423	Larynx cancer	162	Occupational exposure to sulfuric acid	1	Number	2005	0.0002810680949078	0.0005340676448437	0.0001105772124978
1	Deaths	32	Central Asia	2	Female	32	90-94 years	423	Larynx cancer	162	Occupational exposure to sulfuric acid	1	Number	2005	0.000301273182347	0.0005829202962823	0.0001135474831249
1	Deaths	32	Central Asia	3	Both	32	90-94 years	423	Larynx cancer	162	Occupational exposure to sulfuric acid	1	Number	2005	0.0005823412772549	0.0011093948472648	0.0002260481971031
1	Deaths	32	Central Asia	1	Male	32	90-94 years	423	Larynx cancer	162	Occupational exposure to sulfuric acid	3	Rate	2005	0.0015807071899999999	0.0030035588600000004	0.00062187846
1	Deaths	32	Central Asia	2	Female	32	90-94 years	423	Larynx cancer	162	Occupational exposure to sulfuric acid	3	Rate	2005	0.00045203903	0.0008746305400000001	0.00017036994
1	Deaths	32	Central Asia	3	Both	32	90-94 years	423	Larynx cancer	162	Occupational exposure to sulfuric acid	3	Rate	2005	0.00068974274	0.00131400104	0.00026773837
1	Deaths	32	Central Asia	1	Male	32	90-94 years	423	Larynx cancer	162	Occupational exposure to sulfuric acid	1	Number	2006	0.0002113898526703	0.0004064672385866	8.18547594143e-05
1	Deaths	32	Central Asia	2	Female	32	90-94 years	423	Larynx cancer	162	Occupational exposure to sulfuric acid	1	Number	2006	0.0002298987666975	0.0004458916787855	8.77247054774e-05
1	Deaths	32	Central Asia	3	Both	32	90-94 years	423	Larynx cancer	162	Occupational exposure to sulfuric acid	1	Number	2006	0.0004412886193679	0.0008243324165336	0.000174490326792
1	Deaths	32	Central Asia	1	Male	32	90-94 years	423	Larynx cancer	162	Occupational exposure to sulfuric acid	3	Rate	2006	0.00124324762	0.0023905567	0.00048141258
1	Deaths	32	Central Asia	2	Female	32	90-94 years	423	Larynx cancer	162	Occupational exposure to sulfuric acid	3	Rate	2006	0.0003539382	0.00068646778	0.00013505564
1	Deaths	32	Central Asia	3	Both	32	90-94 years	423	Larynx cancer	162	Occupational exposure to sulfuric acid	3	Rate	2006	0.00053843571	0.00100580435	0.00021290335
1	Deaths	32	Central Asia	1	Male	32	90-94 years	423	Larynx cancer	162	Occupational exposure to sulfuric acid	1	Number	2007	0.0001624297894499	0.0003153571028139	6.28848624538e-05
1	Deaths	32	Central Asia	2	Female	32	90-94 years	423	Larynx cancer	162	Occupational exposure to sulfuric acid	1	Number	2007	0.0001690769194825	0.0003289250071439	6.51050771241e-05
1	Deaths	32	Central Asia	3	Both	32	90-94 years	423	Larynx cancer	162	Occupational exposure to sulfuric acid	1	Number	2007	0.0003315067089325	0.0006246634950536	0.0001289870007534
1	Deaths	32	Central Asia	1	Male	32	90-94 years	423	Larynx cancer	162	Occupational exposure to sulfuric acid	3	Rate	2007	0.00100435163	0.0019499466400000002	0.00038883577999999995
1	Deaths	32	Central Asia	2	Female	32	90-94 years	423	Larynx cancer	162	Occupational exposure to sulfuric acid	3	Rate	2007	0.00026826637	0.00052188979	0.00010329915
1	Deaths	32	Central Asia	3	Both	32	90-94 years	423	Larynx cancer	162	Occupational exposure to sulfuric acid	3	Rate	2007	0.00041857773	0.0007887328500000001	0.00016286574
1	Deaths	32	Central Asia	1	Male	32	90-94 years	423	Larynx cancer	162	Occupational exposure to sulfuric acid	1	Number	2008	0.0001433194902712	0.0002748586282709	5.5732439415e-05
1	Deaths	32	Central Asia	2	Female	32	90-94 years	423	Larynx cancer	162	Occupational exposure to sulfuric acid	1	Number	2008	0.0001583356832383	0.0003057577900376	6.13193091273e-05
1	Deaths	32	Central Asia	3	Both	32	90-94 years	423	Larynx cancer	162	Occupational exposure to sulfuric acid	1	Number	2008	0.0003016551735096	0.000565831180484	0.0001162540650979
1	Deaths	32	Central Asia	1	Male	32	90-94 years	423	Larynx cancer	162	Occupational exposure to sulfuric acid	3	Rate	2008	0.00093755611	0.0017980484399999998	0.00036458607
1	Deaths	32	Central Asia	2	Female	32	90-94 years	423	Larynx cancer	162	Occupational exposure to sulfuric acid	3	Rate	2008	0.00026083013999999996	0.0005036820899999999	0.00010101276
1	Deaths	32	Central Asia	3	Both	32	90-94 years	423	Larynx cancer	162	Occupational exposure to sulfuric acid	3	Rate	2008	0.00039696162	0.0007446027299999999	0.00015298396
1	Deaths	32	Central Asia	1	Male	32	90-94 years	423	Larynx cancer	162	Occupational exposure to sulfuric acid	1	Number	2009	0.000125503104299	0.0002410493049797	4.8886603509e-05
1	Deaths	32	Central Asia	2	Female	32	90-94 years	423	Larynx cancer	162	Occupational exposure to sulfuric acid	1	Number	2009	0.0001646473229498	0.0003139719043702	6.05035782284e-05
1	Deaths	32	Central Asia	3	Both	32	90-94 years	423	Larynx cancer	162	Occupational exposure to sulfuric acid	1	Number	2009	0.0002901504272488	0.0005379329822515	0.0001106245062385
1	Deaths	32	Central Asia	1	Male	32	90-94 years	423	Larynx cancer	162	Occupational exposure to sulfuric acid	3	Rate	2009	0.00084831357	0.0016293254	0.00033043939
1	Deaths	32	Central Asia	2	Female	32	90-94 years	423	Larynx cancer	162	Occupational exposure to sulfuric acid	3	Rate	2009	0.00027661385	0.0005274849	0.00010164834000000001
1	Deaths	32	Central Asia	3	Both	32	90-94 years	423	Larynx cancer	162	Occupational exposure to sulfuric acid	3	Rate	2009	0.00039042338	0.00072383699	0.00014885518
1	Deaths	32	Central Asia	1	Male	32	90-94 years	423	Larynx cancer	162	Occupational exposure to sulfuric acid	1	Number	2010	0.0001117348946349	0.0002167219757191	4.36812260649e-05
1	Deaths	32	Central Asia	2	Female	32	90-94 years	423	Larynx cancer	162	Occupational exposure to sulfuric acid	1	Number	2010	0.000164127928627	0.0003129583102583	6.04937129312e-05
1	Deaths	32	Central Asia	3	Both	32	90-94 years	423	Larynx cancer	162	Occupational exposure to sulfuric acid	1	Number	2010	0.0002758628232619	0.0005113656106087	0.0001060687054953
1	Deaths	32	Central Asia	1	Male	32	90-94 years	423	Larynx cancer	162	Occupational exposure to sulfuric acid	3	Rate	2010	0.0007792533399999999	0.00151144657	0.00030463842
1	Deaths	32	Central Asia	2	Female	32	90-94 years	423	Larynx cancer	162	Occupational exposure to sulfuric acid	3	Rate	2010	0.00028195528	0.00053763092	0.00010392212000000001
1	Deaths	32	Central Asia	3	Both	32	90-94 years	423	Larynx cancer	162	Occupational exposure to sulfuric acid	3	Rate	2010	0.00038024169	0.00070485223	0.00014620217
1	Deaths	32	Central Asia	1	Male	32	90-94 years	423	Larynx cancer	162	Occupational exposure to sulfuric acid	1	Number	2011	0.0001039664779882	0.0002025373962603	4.0509252416e-05
1	Deaths	32	Central Asia	2	Female	32	90-94 years	423	Larynx cancer	162	Occupational exposure to sulfuric acid	1	Number	2011	0.0001623456251508	0.000307239241808	6.03924199859e-05
1	Deaths	32	Central Asia	3	Both	32	90-94 years	423	Larynx cancer	162	Occupational exposure to sulfuric acid	1	Number	2011	0.0002663121031391	0.0004973409677285	0.0001024849552775
1	Deaths	32	Central Asia	1	Male	32	90-94 years	423	Larynx cancer	162	Occupational exposure to sulfuric acid	3	Rate	2011	0.00072636576	0.00141503523	0.00028301943
1	Deaths	32	Central Asia	2	Female	32	90-94 years	423	Larynx cancer	162	Occupational exposure to sulfuric acid	3	Rate	2011	0.00027946903	0.0005288954	0.00010396222000000001
1	Deaths	32	Central Asia	3	Both	32	90-94 years	423	Larynx cancer	162	Occupational exposure to sulfuric acid	3	Rate	2011	0.00036781418	0.0006868972899999999	0.00014154603
1	Deaths	32	Central Asia	1	Male	32	90-94 years	423	Larynx cancer	162	Occupational exposure to sulfuric acid	1	Number	2012	0.0001076987270508	0.0002119172977562	4.20753514447e-05
1	Deaths	32	Central Asia	2	Female	32	90-94 years	423	Larynx cancer	162	Occupational exposure to sulfuric acid	1	Number	2012	0.0001635990932046	0.0003117704729989	6.18776727437e-05
1	Deaths	32	Central Asia	3	Both	32	90-94 years	423	Larynx cancer	162	Occupational exposure to sulfuric acid	1	Number	2012	0.0002712978202555	0.0005133451671962	0.0001042693713975
1	Deaths	32	Central Asia	1	Male	32	90-94 years	423	Larynx cancer	162	Occupational exposure to sulfuric acid	3	Rate	2012	0.00074824133	0.00147230412	0.00029232023
1	Deaths	32	Central Asia	2	Female	32	90-94 years	423	Larynx cancer	162	Occupational exposure to sulfuric acid	3	Rate	2012	0.00028220881	0.00053780477	0.00010673912999999999
1	Deaths	32	Central Asia	3	Both	32	90-94 years	423	Larynx cancer	162	Occupational exposure to sulfuric acid	3	Rate	2012	0.00037490447000000003	0.00070938793	0.00014408908
1	Deaths	32	Central Asia	1	Male	32	90-94 years	423	Larynx cancer	162	Occupational exposure to sulfuric acid	1	Number	2013	0.0001137951147339	0.0002246909688287	4.43241144468e-05
1	Deaths	32	Central Asia	2	Female	32	90-94 years	423	Larynx cancer	162	Occupational exposure to sulfuric acid	1	Number	2013	0.0001494922623691	0.0002866597022524	5.72390123404e-05
1	Deaths	32	Central Asia	3	Both	32	90-94 years	423	Larynx cancer	162	Occupational exposure to sulfuric acid	1	Number	2013	0.0002632873771031	0.000496721764367	0.0001011421506543
1	Deaths	32	Central Asia	1	Male	32	90-94 years	423	Larynx cancer	162	Occupational exposure to sulfuric acid	3	Rate	2013	0.00075769463	0.00149608479	0.00029512817
1	Deaths	32	Central Asia	2	Female	32	90-94 years	423	Larynx cancer	162	Occupational exposure to sulfuric acid	3	Rate	2013	0.00025073196	0.00048079243	9.600262999999998e-05
1	Deaths	32	Central Asia	3	Both	32	90-94 years	423	Larynx cancer	162	Occupational exposure to sulfuric acid	3	Rate	2013	0.00035273856	0.00066548167	0.00013550493
1	Deaths	32	Central Asia	1	Male	32	90-94 years	423	Larynx cancer	162	Occupational exposure to sulfuric acid	1	Number	2014	0.0001274431865817	0.0002517281284822	4.97976964112e-05
1	Deaths	32	Central Asia	2	Female	32	90-94 years	423	Larynx cancer	162	Occupational exposure to sulfuric acid	1	Number	2014	0.0001366914348561	0.0002630656651359	5.29080772945e-05
1	Deaths	32	Central Asia	3	Both	32	90-94 years	423	Larynx cancer	162	Occupational exposure to sulfuric acid	1	Number	2014	0.0002641346214378	0.0005052046628729	0.0001031278251436
1	Deaths	32	Central Asia	1	Male	32	90-94 years	423	Larynx cancer	162	Occupational exposure to sulfuric acid	3	Rate	2014	0.0007918854499999999	0.0015641467299999999	0.00030942471
1	Deaths	32	Central Asia	2	Female	32	90-94 years	423	Larynx cancer	162	Occupational exposure to sulfuric acid	3	Rate	2014	0.00021962398999999998	0.00042267118000000005	8.500813e-05
1	Deaths	32	Central Asia	3	Both	32	90-94 years	423	Larynx cancer	162	Occupational exposure to sulfuric acid	3	Rate	2014	0.00033719678	0.00064494911	0.00013165397
1	Deaths	32	Central Asia	1	Male	32	90-94 years	423	Larynx cancer	162	Occupational exposure to sulfuric acid	1	Number	2015	0.0001661083170661	0.0003237560460182	6.51162779361e-05
1	Deaths	32	Central Asia	2	Female	32	90-94 years	423	Larynx cancer	162	Occupational exposure to sulfuric acid	1	Number	2015	0.0001384580600192	0.0002657975473821	5.26297283113e-05
1	Deaths	32	Central Asia	3	Both	32	90-94 years	423	Larynx cancer	162	Occupational exposure to sulfuric acid	1	Number	2015	0.0003045663770854	0.0005834454958073	0.0001181862175589
1	Deaths	32	Central Asia	1	Male	32	90-94 years	423	Larynx cancer	162	Occupational exposure to sulfuric acid	3	Rate	2015	0.00090735606	0.00176849669	0.0003556935
1	Deaths	32	Central Asia	2	Female	32	90-94 years	423	Larynx cancer	162	Occupational exposure to sulfuric acid	3	Rate	2015	0.00020717428999999997	0.00039771189999999996	7.874967e-05
1	Deaths	32	Central Asia	3	Both	32	90-94 years	423	Larynx cancer	162	Occupational exposure to sulfuric acid	3	Rate	2015	0.00035773037	0.0006852896	0.00013881637
1	Deaths	32	Central Asia	1	Male	32	90-94 years	423	Larynx cancer	162	Occupational exposure to sulfuric acid	1	Number	2016	0.0002414506639052	0.0004675941991858	9.51363249837e-05
1	Deaths	32	Central Asia	2	Female	32	90-94 years	423	Larynx cancer	162	Occupational exposure to sulfuric acid	1	Number	2016	0.0001499725210936	0.0002848875554621	5.69912739353e-05
1	Deaths	32	Central Asia	3	Both	32	90-94 years	423	Larynx cancer	162	Occupational exposure to sulfuric acid	1	Number	2016	0.0003914231849988	0.0007474731168755	0.0001541419081921
1	Deaths	32	Central Asia	1	Male	32	90-94 years	423	Larynx cancer	162	Occupational exposure to sulfuric acid	3	Rate	2016	0.00115944682	0.00224538877	0.00045684492
1	Deaths	32	Central Asia	2	Female	32	90-94 years	423	Larynx cancer	162	Occupational exposure to sulfuric acid	3	Rate	2016	0.00021061694999999998	0.00040008761	8.003685000000001e-05
1	Deaths	32	Central Asia	3	Both	32	90-94 years	423	Larynx cancer	162	Occupational exposure to sulfuric acid	3	Rate	2016	0.00042531696000000003	0.00081219766	0.00016748923
1	Deaths	32	Central Asia	1	Male	32	90-94 years	423	Larynx cancer	162	Occupational exposure to sulfuric acid	1	Number	2017	0.0002936632204918	0.0005611381933103	0.000116113074569
1	Deaths	32	Central Asia	2	Female	32	90-94 years	423	Larynx cancer	162	Occupational exposure to sulfuric acid	1	Number	2017	0.0001323175607253	0.0002558352310532	5.00855564192e-05
1	Deaths	32	Central Asia	3	Both	32	90-94 years	423	Larynx cancer	162	Occupational exposure to sulfuric acid	1	Number	2017	0.0004259807812172	0.0008133750584756	0.0001694626118111
1	Deaths	32	Central Asia	1	Male	32	90-94 years	423	Larynx cancer	162	Occupational exposure to sulfuric acid	3	Rate	2017	0.0012322331699999999	0.0023545784700000003	0.00048721928
1	Deaths	32	Central Asia	2	Female	32	90-94 years	423	Larynx cancer	162	Occupational exposure to sulfuric acid	3	Rate	2017	0.0001747114	0.00033780346	6.61327e-05
1	Deaths	32	Central Asia	3	Both	32	90-94 years	423	Larynx cancer	162	Occupational exposure to sulfuric acid	3	Rate	2017	0.00042783448	0.00081691455	0.00017020005
1	Deaths	32	Central Asia	1	Male	32	90-94 years	423	Larynx cancer	162	Occupational exposure to sulfuric acid	1	Number	2018	0.0003468556281974	0.000663649280888	0.0001363803985577
1	Deaths	32	Central Asia	2	Female	32	90-94 years	423	Larynx cancer	162	Occupational exposure to sulfuric acid	1	Number	2018	0.0001272299028482	0.0002448951821214	4.78832069647e-05
1	Deaths	32	Central Asia	3	Both	32	90-94 years	423	Larynx cancer	162	Occupational exposure to sulfuric acid	1	Number	2018	0.0004740855310457	0.0009045448784471	0.0001904086343301
1	Deaths	32	Central Asia	1	Male	32	90-94 years	423	Larynx cancer	162	Occupational exposure to sulfuric acid	3	Rate	2018	0.00128935227	0.00246695639	0.00050696129
1	Deaths	32	Central Asia	2	Female	32	90-94 years	423	Larynx cancer	162	Occupational exposure to sulfuric acid	3	Rate	2018	0.00015872443999999998	0.00030551662	5.973623e-05
1	Deaths	32	Central Asia	3	Both	32	90-94 years	423	Larynx cancer	162	Occupational exposure to sulfuric acid	3	Rate	2018	0.0004428253	0.00084490103	0.00017785347999999999
1	Deaths	32	Central Asia	1	Male	32	90-94 years	423	Larynx cancer	162	Occupational exposure to sulfuric acid	1	Number	2019	0.0004190926460458	0.0007919943863364	0.0001652909680248
1	Deaths	32	Central Asia	2	Female	32	90-94 years	423	Larynx cancer	162	Occupational exposure to sulfuric acid	1	Number	2019	0.0001208680727179	0.0002316991578362	4.58025301777e-05
1	Deaths	32	Central Asia	3	Both	32	90-94 years	423	Larynx cancer	162	Occupational exposure to sulfuric acid	1	Number	2019	0.0005399607187637	0.0010300339514687	0.00021803899879
1	Deaths	32	Central Asia	1	Male	32	90-94 years	423	Larynx cancer	162	Occupational exposure to sulfuric acid	3	Rate	2019	0.0013892154	0.0026253164	0.0005479093
1	Deaths	32	Central Asia	2	Female	32	90-94 years	423	Larynx cancer	162	Occupational exposure to sulfuric acid	3	Rate	2019	0.00014108087	0.00027044627	5.34621e-05
1	Deaths	32	Central Asia	3	Both	32	90-94 years	423	Larynx cancer	162	Occupational exposure to sulfuric acid	3	Rate	2019	0.00046612439	0.0008891831	0.00018822349999999998
1	Deaths	32	Central Asia	1	Male	32	90-94 years	423	Larynx cancer	162	Occupational exposure to sulfuric acid	1	Number	2020	0.0004304161962567	0.0007978867208501	0.0001695791321651
1	Deaths	32	Central Asia	2	Female	32	90-94 years	423	Larynx cancer	162	Occupational exposure to sulfuric acid	1	Number	2020	0.0001205297282622	0.0002271900824055	4.61556579683e-05
1	Deaths	32	Central Asia	3	Both	32	90-94 years	423	Larynx cancer	162	Occupational exposure to sulfuric acid	1	Number	2020	0.000550945924519	0.0010282336636866	0.0002186343986898
1	Deaths	32	Central Asia	1	Male	32	90-94 years	423	Larynx cancer	162	Occupational exposure to sulfuric acid	3	Rate	2020	0.00138974567	0.0025762497399999997	0.00054754414
1	Deaths	32	Central Asia	2	Female	32	90-94 years	423	Larynx cancer	162	Occupational exposure to sulfuric acid	3	Rate	2020	0.00013927854000000001	0.00026253029	5.3335330000000006e-05
1	Deaths	32	Central Asia	3	Both	32	90-94 years	423	Larynx cancer	162	Occupational exposure to sulfuric acid	3	Rate	2020	0.00046885232	0.0008750218899999999	0.00018605681999999998
1	Deaths	32	Central Asia	1	Male	32	90-94 years	423	Larynx cancer	162	Occupational exposure to sulfuric acid	1	Number	2021	0.000440782268145	0.0008235032338857	0.000173250577196
1	Deaths	32	Central Asia	2	Female	32	90-94 years	423	Larynx cancer	162	Occupational exposure to sulfuric acid	1	Number	2021	0.0001110206727098	0.0002130656381518	4.29404941859e-05
1	Deaths	32	Central Asia	3	Both	32	90-94 years	423	Larynx cancer	162	Occupational exposure to sulfuric acid	1	Number	2021	0.0005518029408548	0.0010452090512103	0.0002178849092785
1	Deaths	21	Oceania	1	Male	9	20-24 years	423	Larynx cancer	162	Occupational exposure to sulfuric acid	1	Number	1990	0.0	0.0	0.0
1	Deaths	21	Oceania	2	Female	9	20-24 years	423	Larynx cancer	162	Occupational exposure to sulfuric acid	1	Number	1990	0.0	0.0	0.0
1	Deaths	21	Oceania	3	Both	9	20-24 years	423	Larynx cancer	162	Occupational exposure to sulfuric acid	1	Number	1990	0.0	0.0	0.0
1	Deaths	21	Oceania	1	Male	9	20-24 years	423	Larynx cancer	162	Occupational exposure to sulfuric acid	3	Rate	1990	0.0	0.0	0.0
1	Deaths	21	Oceania	2	Female	9	20-24 years	423	Larynx cancer	162	Occupational exposure to sulfuric acid	3	Rate	1990	0.0	0.0	0.0
1	Deaths	21	Oceania	3	Both	9	20-24 years	423	Larynx cancer	162	Occupational exposure to sulfuric acid	3	Rate	1990	0.0	0.0	0.0
1	Deaths	21	Oceania	1	Male	9	20-24 years	423	Larynx cancer	162	Occupational exposure to sulfuric acid	1	Number	1991	0.0	0.0	0.0
1	Deaths	21	Oceania	2	Female	9	20-24 years	423	Larynx cancer	162	Occupational exposure to sulfuric acid	1	Number	1991	0.0	0.0	0.0
1	Deaths	21	Oceania	3	Both	9	20-24 years	423	Larynx cancer	162	Occupational exposure to sulfuric acid	1	Number	1991	0.0	0.0	0.0
1	Deaths	21	Oceania	1	Male	9	20-24 years	423	Larynx cancer	162	Occupational exposure to sulfuric acid	3	Rate	1991	0.0	0.0	0.0
1	Deaths	21	Oceania	2	Female	9	20-24 years	423	Larynx cancer	162	Occupational exposure to sulfuric acid	3	Rate	1991	0.0	0.0	0.0
1	Deaths	21	Oceania	3	Both	9	20-24 years	423	Larynx cancer	162	Occupational exposure to sulfuric acid	3	Rate	1991	0.0	0.0	0.0
1	Deaths	21	Oceania	1	Male	9	20-24 years	423	Larynx cancer	162	Occupational exposure to sulfuric acid	1	Number	1992	0.0	0.0	0.0
1	Deaths	21	Oceania	2	Female	9	20-24 years	423	Larynx cancer	162	Occupational exposure to sulfuric acid	1	Number	1992	0.0	0.0	0.0
1	Deaths	21	Oceania	3	Both	9	20-24 years	423	Larynx cancer	162	Occupational exposure to sulfuric acid	1	Number	1992	0.0	0.0	0.0
1	Deaths	21	Oceania	1	Male	9	20-24 years	423	Larynx cancer	162	Occupational exposure to sulfuric acid	3	Rate	1992	0.0	0.0	0.0
1	Deaths	21	Oceania	2	Female	9	20-24 years	423	Larynx cancer	162	Occupational exposure to sulfuric acid	3	Rate	1992	0.0	0.0	0.0
1	Deaths	21	Oceania	3	Both	9	20-24 years	423	Larynx cancer	162	Occupational exposure to sulfuric acid	3	Rate	1992	0.0	0.0	0.0
1	Deaths	21	Oceania	1	Male	9	20-24 years	423	Larynx cancer	162	Occupational exposure to sulfuric acid	1	Number	1993	0.0	0.0	0.0
1	Deaths	21	Oceania	2	Female	9	20-24 years	423	Larynx cancer	162	Occupational exposure to sulfuric acid	1	Number	1993	0.0	0.0	0.0
1	Deaths	21	Oceania	3	Both	9	20-24 years	423	Larynx cancer	162	Occupational exposure to sulfuric acid	1	Number	1993	0.0	0.0	0.0
1	Deaths	21	Oceania	1	Male	9	20-24 years	423	Larynx cancer	162	Occupational exposure to sulfuric acid	3	Rate	1993	0.0	0.0	0.0
1	Deaths	21	Oceania	2	Female	9	20-24 years	423	Larynx cancer	162	Occupational exposure to sulfuric acid	3	Rate	1993	0.0	0.0	0.0
1	Deaths	21	Oceania	3	Both	9	20-24 years	423	Larynx cancer	162	Occupational exposure to sulfuric acid	3	Rate	1993	0.0	0.0	0.0
1	Deaths	21	Oceania	1	Male	9	20-24 years	423	Larynx cancer	162	Occupational exposure to sulfuric acid	1	Number	1994	0.0	0.0	0.0
1	Deaths	21	Oceania	2	Female	9	20-24 years	423	Larynx cancer	162	Occupational exposure to sulfuric acid	1	Number	1994	0.0	0.0	0.0
1	Deaths	21	Oceania	3	Both	9	20-24 years	423	Larynx cancer	162	Occupational exposure to sulfuric acid	1	Number	1994	0.0	0.0	0.0
1	Deaths	21	Oceania	1	Male	9	20-24 years	423	Larynx cancer	162	Occupational exposure to sulfuric acid	3	Rate	1994	0.0	0.0	0.0
1	Deaths	21	Oceania	2	Female	9	20-24 years	423	Larynx cancer	162	Occupational exposure to sulfuric acid	3	Rate	1994	0.0	0.0	0.0
1	Deaths	21	Oceania	3	Both	9	20-24 years	423	Larynx cancer	162	Occupational exposure to sulfuric acid	3	Rate	1994	0.0	0.0	0.0
1	Deaths	21	Oceania	1	Male	9	20-24 years	423	Larynx cancer	162	Occupational exposure to sulfuric acid	1	Number	1995	0.0	0.0	0.0
1	Deaths	21	Oceania	2	Female	9	20-24 years	423	Larynx cancer	162	Occupational exposure to sulfuric acid	1	Number	1995	0.0	0.0	0.0
1	Deaths	21	Oceania	3	Both	9	20-24 years	423	Larynx cancer	162	Occupational exposure to sulfuric acid	1	Number	1995	0.0	0.0	0.0
1	Deaths	21	Oceania	1	Male	9	20-24 years	423	Larynx cancer	162	Occupational exposure to sulfuric acid	3	Rate	1995	0.0	0.0	0.0
1	Deaths	21	Oceania	2	Female	9	20-24 years	423	Larynx cancer	162	Occupational exposure to sulfuric acid	3	Rate	1995	0.0	0.0	0.0
1	Deaths	21	Oceania	3	Both	9	20-24 years	423	Larynx cancer	162	Occupational exposure to sulfuric acid	3	Rate	1995	0.0	0.0	0.0
1	Deaths	21	Oceania	1	Male	9	20-24 years	423	Larynx cancer	162	Occupational exposure to sulfuric acid	1	Number	1996	0.0	0.0	0.0
1	Deaths	21	Oceania	2	Female	9	20-24 years	423	Larynx cancer	162	Occupational exposure to sulfuric acid	1	Number	1996	0.0	0.0	0.0
1	Deaths	21	Oceania	3	Both	9	20-24 years	423	Larynx cancer	162	Occupational exposure to sulfuric acid	1	Number	1996	0.0	0.0	0.0
1	Deaths	21	Oceania	1	Male	9	20-24 years	423	Larynx cancer	162	Occupational exposure to sulfuric acid	3	Rate	1996	0.0	0.0	0.0
1	Deaths	21	Oceania	2	Female	9	20-24 years	423	Larynx cancer	162	Occupational exposure to sulfuric acid	3	Rate	1996	0.0	0.0	0.0
1	Deaths	21	Oceania	3	Both	9	20-24 years	423	Larynx cancer	162	Occupational exposure to sulfuric acid	3	Rate	1996	0.0	0.0	0.0
1	Deaths	21	Oceania	1	Male	9	20-24 years	423	Larynx cancer	162	Occupational exposure to sulfuric acid	1	Number	1997	0.0	0.0	0.0
1	Deaths	21	Oceania	2	Female	9	20-24 years	423	Larynx cancer	162	Occupational exposure to sulfuric acid	1	Number	1997	0.0	0.0	0.0
1	Deaths	21	Oceania	3	Both	9	20-24 years	423	Larynx cancer	162	Occupational exposure to sulfuric acid	1	Number	1997	0.0	0.0	0.0
1	Deaths	21	Oceania	1	Male	9	20-24 years	423	Larynx cancer	162	Occupational exposure to sulfuric acid	3	Rate	1997	0.0	0.0	0.0
1	Deaths	21	Oceania	2	Female	9	20-24 years	423	Larynx cancer	162	Occupational exposure to sulfuric acid	3	Rate	1997	0.0	0.0	0.0
1	Deaths	21	Oceania	3	Both	9	20-24 years	423	Larynx cancer	162	Occupational exposure to sulfuric acid	3	Rate	1997	0.0	0.0	0.0
1	Deaths	21	Oceania	1	Male	9	20-24 years	423	Larynx cancer	162	Occupational exposure to sulfuric acid	1	Number	1998	0.0	0.0	0.0
1	Deaths	21	Oceania	2	Female	9	20-24 years	423	Larynx cancer	162	Occupational exposure to sulfuric acid	1	Number	1998	0.0	0.0	0.0
1	Deaths	21	Oceania	3	Both	9	20-24 years	423	Larynx cancer	162	Occupational exposure to sulfuric acid	1	Number	1998	0.0	0.0	0.0
1	Deaths	21	Oceania	1	Male	9	20-24 years	423	Larynx cancer	162	Occupational exposure to sulfuric acid	3	Rate	1998	0.0	0.0	0.0
1	Deaths	21	Oceania	2	Female	9	20-24 years	423	Larynx cancer	162	Occupational exposure to sulfuric acid	3	Rate	1998	0.0	0.0	0.0
1	Deaths	21	Oceania	3	Both	9	20-24 years	423	Larynx cancer	162	Occupational exposure to sulfuric acid	3	Rate	1998	0.0	0.0	0.0
1	Deaths	21	Oceania	1	Male	9	20-24 years	423	Larynx cancer	162	Occupational exposure to sulfuric acid	1	Number	1999	0.0	0.0	0.0
1	Deaths	21	Oceania	2	Female	9	20-24 years	423	Larynx cancer	162	Occupational exposure to sulfuric acid	1	Number	1999	0.0	0.0	0.0
1	Deaths	21	Oceania	3	Both	9	20-24 years	423	Larynx cancer	162	Occupational exposure to sulfuric acid	1	Number	1999	0.0	0.0	0.0
1	Deaths	21	Oceania	1	Male	9	20-24 years	423	Larynx cancer	162	Occupational exposure to sulfuric acid	3	Rate	1999	0.0	0.0	0.0
1	Deaths	21	Oceania	2	Female	9	20-24 years	423	Larynx cancer	162	Occupational exposure to sulfuric acid	3	Rate	1999	0.0	0.0	0.0
1	Deaths	21	Oceania	3	Both	9	20-24 years	423	Larynx cancer	162	Occupational exposure to sulfuric acid	3	Rate	1999	0.0	0.0	0.0
1	Deaths	21	Oceania	1	Male	9	20-24 years	423	Larynx cancer	162	Occupational exposure to sulfuric acid	1	Number	2000	0.0	0.0	0.0
1	Deaths	21	Oceania	2	Female	9	20-24 years	423	Larynx cancer	162	Occupational exposure to sulfuric acid	1	Number	2000	0.0	0.0	0.0
1	Deaths	21	Oceania	3	Both	9	20-24 years	423	Larynx cancer	162	Occupational exposure to sulfuric acid	1	Number	2000	0.0	0.0	0.0
1	Deaths	21	Oceania	1	Male	9	20-24 years	423	Larynx cancer	162	Occupational exposure to sulfuric acid	3	Rate	2000	0.0	0.0	0.0
1	Deaths	21	Oceania	2	Female	9	20-24 years	423	Larynx cancer	162	Occupational exposure to sulfuric acid	3	Rate	2000	0.0	0.0	0.0
1	Deaths	21	Oceania	3	Both	9	20-24 years	423	Larynx cancer	162	Occupational exposure to sulfuric acid	3	Rate	2000	0.0	0.0	0.0
1	Deaths	21	Oceania	1	Male	9	20-24 years	423	Larynx cancer	162	Occupational exposure to sulfuric acid	1	Number	2001	0.0	0.0	0.0
1	Deaths	21	Oceania	2	Female	9	20-24 years	423	Larynx cancer	162	Occupational exposure to sulfuric acid	1	Number	2001	0.0	0.0	0.0
1	Deaths	21	Oceania	3	Both	9	20-24 years	423	Larynx cancer	162	Occupational exposure to sulfuric acid	1	Number	2001	0.0	0.0	0.0
1	Deaths	21	Oceania	1	Male	9	20-24 years	423	Larynx cancer	162	Occupational exposure to sulfuric acid	3	Rate	2001	0.0	0.0	0.0
1	Deaths	21	Oceania	2	Female	9	20-24 years	423	Larynx cancer	162	Occupational exposure to sulfuric acid	3	Rate	2001	0.0	0.0	0.0
1	Deaths	21	Oceania	3	Both	9	20-24 years	423	Larynx cancer	162	Occupational exposure to sulfuric acid	3	Rate	2001	0.0	0.0	0.0
1	Deaths	21	Oceania	1	Male	9	20-24 years	423	Larynx cancer	162	Occupational exposure to sulfuric acid	1	Number	2002	0.0	0.0	0.0
1	Deaths	21	Oceania	2	Female	9	20-24 years	423	Larynx cancer	162	Occupational exposure to sulfuric acid	1	Number	2002	0.0	0.0	0.0
1	Deaths	21	Oceania	3	Both	9	20-24 years	423	Larynx cancer	162	Occupational exposure to sulfuric acid	1	Number	2002	0.0	0.0	0.0
1	Deaths	21	Oceania	1	Male	9	20-24 years	423	Larynx cancer	162	Occupational exposure to sulfuric acid	3	Rate	2002	0.0	0.0	0.0
1	Deaths	21	Oceania	2	Female	9	20-24 years	423	Larynx cancer	162	Occupational exposure to sulfuric acid	3	Rate	2002	0.0	0.0	0.0
1	Deaths	21	Oceania	3	Both	9	20-24 years	423	Larynx cancer	162	Occupational exposure to sulfuric acid	3	Rate	2002	0.0	0.0	0.0
1	Deaths	21	Oceania	1	Male	9	20-24 years	423	Larynx cancer	162	Occupational exposure to sulfuric acid	1	Number	2003	0.0	0.0	0.0
1	Deaths	21	Oceania	2	Female	9	20-24 years	423	Larynx cancer	162	Occupational exposure to sulfuric acid	1	Number	2003	0.0	0.0	0.0
1	Deaths	21	Oceania	3	Both	9	20-24 years	423	Larynx cancer	162	Occupational exposure to sulfuric acid	1	Number	2003	0.0	0.0	0.0
1	Deaths	21	Oceania	1	Male	9	20-24 years	423	Larynx cancer	162	Occupational exposure to sulfuric acid	3	Rate	2003	0.0	0.0	0.0
1	Deaths	21	Oceania	2	Female	9	20-24 years	423	Larynx cancer	162	Occupational exposure to sulfuric acid	3	Rate	2003	0.0	0.0	0.0
1	Deaths	21	Oceania	3	Both	9	20-24 years	423	Larynx cancer	162	Occupational exposure to sulfuric acid	3	Rate	2003	0.0	0.0	0.0
1	Deaths	21	Oceania	1	Male	9	20-24 years	423	Larynx cancer	162	Occupational exposure to sulfuric acid	1	Number	2004	0.0	0.0	0.0
1	Deaths	21	Oceania	2	Female	9	20-24 years	423	Larynx cancer	162	Occupational exposure to sulfuric acid	1	Number	2004	0.0	0.0	0.0
1	Deaths	21	Oceania	3	Both	9	20-24 years	423	Larynx cancer	162	Occupational exposure to sulfuric acid	1	Number	2004	0.0	0.0	0.0
1	Deaths	21	Oceania	1	Male	9	20-24 years	423	Larynx cancer	162	Occupational exposure to sulfuric acid	3	Rate	2004	0.0	0.0	0.0
1	Deaths	21	Oceania	2	Female	9	20-24 years	423	Larynx cancer	162	Occupational exposure to sulfuric acid	3	Rate	2004	0.0	0.0	0.0
1	Deaths	21	Oceania	3	Both	9	20-24 years	423	Larynx cancer	162	Occupational exposure to sulfuric acid	3	Rate	2004	0.0	0.0	0.0
1	Deaths	21	Oceania	1	Male	9	20-24 years	423	Larynx cancer	162	Occupational exposure to sulfuric acid	1	Number	2005	0.0	0.0	0.0
1	Deaths	21	Oceania	2	Female	9	20-24 years	423	Larynx cancer	162	Occupational exposure to sulfuric acid	1	Number	2005	0.0	0.0	0.0
1	Deaths	21	Oceania	3	Both	9	20-24 years	423	Larynx cancer	162	Occupational exposure to sulfuric acid	1	Number	2005	0.0	0.0	0.0
1	Deaths	21	Oceania	1	Male	9	20-24 years	423	Larynx cancer	162	Occupational exposure to sulfuric acid	3	Rate	2005	0.0	0.0	0.0
1	Deaths	21	Oceania	2	Female	9	20-24 years	423	Larynx cancer	162	Occupational exposure to sulfuric acid	3	Rate	2005	0.0	0.0	0.0
1	Deaths	21	Oceania	3	Both	9	20-24 years	423	Larynx cancer	162	Occupational exposure to sulfuric acid	3	Rate	2005	0.0	0.0	0.0
1	Deaths	21	Oceania	1	Male	9	20-24 years	423	Larynx cancer	162	Occupational exposure to sulfuric acid	1	Number	2006	0.0	0.0	0.0
1	Deaths	21	Oceania	2	Female	9	20-24 years	423	Larynx cancer	162	Occupational exposure to sulfuric acid	1	Number	2006	0.0	0.0	0.0
1	Deaths	21	Oceania	3	Both	9	20-24 years	423	Larynx cancer	162	Occupational exposure to sulfuric acid	1	Number	2006	0.0	0.0	0.0
1	Deaths	21	Oceania	1	Male	9	20-24 years	423	Larynx cancer	162	Occupational exposure to sulfuric acid	3	Rate	2006	0.0	0.0	0.0
1	Deaths	21	Oceania	2	Female	9	20-24 years	423	Larynx cancer	162	Occupational exposure to sulfuric acid	3	Rate	2006	0.0	0.0	0.0
1	Deaths	21	Oceania	3	Both	9	20-24 years	423	Larynx cancer	162	Occupational exposure to sulfuric acid	3	Rate	2006	0.0	0.0	0.0
1	Deaths	21	Oceania	1	Male	9	20-24 years	423	Larynx cancer	162	Occupational exposure to sulfuric acid	1	Number	2007	0.0	0.0	0.0
1	Deaths	21	Oceania	2	Female	9	20-24 years	423	Larynx cancer	162	Occupational exposure to sulfuric acid	1	Number	2007	0.0	0.0	0.0
1	Deaths	21	Oceania	3	Both	9	20-24 years	423	Larynx cancer	162	Occupational exposure to sulfuric acid	1	Number	2007	0.0	0.0	0.0
1	Deaths	21	Oceania	1	Male	9	20-24 years	423	Larynx cancer	162	Occupational exposure to sulfuric acid	3	Rate	2007	0.0	0.0	0.0
1	Deaths	21	Oceania	2	Female	9	20-24 years	423	Larynx cancer	162	Occupational exposure to sulfuric acid	3	Rate	2007	0.0	0.0	0.0
1	Deaths	21	Oceania	3	Both	9	20-24 years	423	Larynx cancer	162	Occupational exposure to sulfuric acid	3	Rate	2007	0.0	0.0	0.0
1	Deaths	21	Oceania	1	Male	9	20-24 years	423	Larynx cancer	162	Occupational exposure to sulfuric acid	1	Number	2008	0.0	0.0	0.0
1	Deaths	21	Oceania	2	Female	9	20-24 years	423	Larynx cancer	162	Occupational exposure to sulfuric acid	1	Number	2008	0.0	0.0	0.0
1	Deaths	21	Oceania	3	Both	9	20-24 years	423	Larynx cancer	162	Occupational exposure to sulfuric acid	1	Number	2008	0.0	0.0	0.0
1	Deaths	21	Oceania	1	Male	9	20-24 years	423	Larynx cancer	162	Occupational exposure to sulfuric acid	3	Rate	2008	0.0	0.0	0.0
1	Deaths	21	Oceania	2	Female	9	20-24 years	423	Larynx cancer	162	Occupational exposure to sulfuric acid	3	Rate	2008	0.0	0.0	0.0
1	Deaths	21	Oceania	3	Both	9	20-24 years	423	Larynx cancer	162	Occupational exposure to sulfuric acid	3	Rate	2008	0.0	0.0	0.0
1	Deaths	21	Oceania	1	Male	9	20-24 years	423	Larynx cancer	162	Occupational exposure to sulfuric acid	1	Number	2009	0.0	0.0	0.0
1	Deaths	21	Oceania	2	Female	9	20-24 years	423	Larynx cancer	162	Occupational exposure to sulfuric acid	1	Number	2009	0.0	0.0	0.0
1	Deaths	21	Oceania	3	Both	9	20-24 years	423	Larynx cancer	162	Occupational exposure to sulfuric acid	1	Number	2009	0.0	0.0	0.0
1	Deaths	21	Oceania	1	Male	9	20-24 years	423	Larynx cancer	162	Occupational exposure to sulfuric acid	3	Rate	2009	0.0	0.0	0.0
1	Deaths	21	Oceania	2	Female	9	20-24 years	423	Larynx cancer	162	Occupational exposure to sulfuric acid	3	Rate	2009	0.0	0.0	0.0
1	Deaths	21	Oceania	3	Both	9	20-24 years	423	Larynx cancer	162	Occupational exposure to sulfuric acid	3	Rate	2009	0.0	0.0	0.0
1	Deaths	21	Oceania	1	Male	9	20-24 years	423	Larynx cancer	162	Occupational exposure to sulfuric acid	1	Number	2010	0.0	0.0	0.0
1	Deaths	21	Oceania	2	Female	9	20-24 years	423	Larynx cancer	162	Occupational exposure to sulfuric acid	1	Number	2010	0.0	0.0	0.0
1	Deaths	21	Oceania	3	Both	9	20-24 years	423	Larynx cancer	162	Occupational exposure to sulfuric acid	1	Number	2010	0.0	0.0	0.0
1	Deaths	21	Oceania	1	Male	9	20-24 years	423	Larynx cancer	162	Occupational exposure to sulfuric acid	3	Rate	2010	0.0	0.0	0.0
1	Deaths	21	Oceania	2	Female	9	20-24 years	423	Larynx cancer	162	Occupational exposure to sulfuric acid	3	Rate	2010	0.0	0.0	0.0
1	Deaths	21	Oceania	3	Both	9	20-24 years	423	Larynx cancer	162	Occupational exposure to sulfuric acid	3	Rate	2010	0.0	0.0	0.0
1	Deaths	21	Oceania	1	Male	9	20-24 years	423	Larynx cancer	162	Occupational exposure to sulfuric acid	1	Number	2011	0.0	0.0	0.0
1	Deaths	21	Oceania	2	Female	9	20-24 years	423	Larynx cancer	162	Occupational exposure to sulfuric acid	1	Number	2011	0.0	0.0	0.0
1	Deaths	21	Oceania	3	Both	9	20-24 years	423	Larynx cancer	162	Occupational exposure to sulfuric acid	1	Number	2011	0.0	0.0	0.0
1	Deaths	21	Oceania	1	Male	9	20-24 years	423	Larynx cancer	162	Occupational exposure to sulfuric acid	3	Rate	2011	0.0	0.0	0.0
1	Deaths	21	Oceania	2	Female	9	20-24 years	423	Larynx cancer	162	Occupational exposure to sulfuric acid	3	Rate	2011	0.0	0.0	0.0
1	Deaths	21	Oceania	3	Both	9	20-24 years	423	Larynx cancer	162	Occupational exposure to sulfuric acid	3	Rate	2011	0.0	0.0	0.0
1	Deaths	21	Oceania	1	Male	9	20-24 years	423	Larynx cancer	162	Occupational exposure to sulfuric acid	1	Number	2012	0.0	0.0	0.0
1	Deaths	21	Oceania	2	Female	9	20-24 years	423	Larynx cancer	162	Occupational exposure to sulfuric acid	1	Number	2012	0.0	0.0	0.0
1	Deaths	21	Oceania	3	Both	9	20-24 years	423	Larynx cancer	162	Occupational exposure to sulfuric acid	1	Number	2012	0.0	0.0	0.0
1	Deaths	21	Oceania	1	Male	9	20-24 years	423	Larynx cancer	162	Occupational exposure to sulfuric acid	3	Rate	2012	0.0	0.0	0.0
1	Deaths	21	Oceania	2	Female	9	20-24 years	423	Larynx cancer	162	Occupational exposure to sulfuric acid	3	Rate	2012	0.0	0.0	0.0
1	Deaths	21	Oceania	3	Both	9	20-24 years	423	Larynx cancer	162	Occupational exposure to sulfuric acid	3	Rate	2012	0.0	0.0	0.0
1	Deaths	21	Oceania	1	Male	9	20-24 years	423	Larynx cancer	162	Occupational exposure to sulfuric acid	1	Number	2013	0.0	0.0	0.0
1	Deaths	21	Oceania	2	Female	9	20-24 years	423	Larynx cancer	162	Occupational exposure to sulfuric acid	1	Number	2013	0.0	0.0	0.0
1	Deaths	21	Oceania	3	Both	9	20-24 years	423	Larynx cancer	162	Occupational exposure to sulfuric acid	1	Number	2013	0.0	0.0	0.0
1	Deaths	21	Oceania	1	Male	9	20-24 years	423	Larynx cancer	162	Occupational exposure to sulfuric acid	3	Rate	2013	0.0	0.0	0.0
1	Deaths	21	Oceania	2	Female	9	20-24 years	423	Larynx cancer	162	Occupational exposure to sulfuric acid	3	Rate	2013	0.0	0.0	0.0
1	Deaths	21	Oceania	3	Both	9	20-24 years	423	Larynx cancer	162	Occupational exposure to sulfuric acid	3	Rate	2013	0.0	0.0	0.0
1	Deaths	21	Oceania	1	Male	9	20-24 years	423	Larynx cancer	162	Occupational exposure to sulfuric acid	1	Number	2014	0.0	0.0	0.0
1	Deaths	21	Oceania	2	Female	9	20-24 years	423	Larynx cancer	162	Occupational exposure to sulfuric acid	1	Number	2014	0.0	0.0	0.0
1	Deaths	21	Oceania	3	Both	9	20-24 years	423	Larynx cancer	162	Occupational exposure to sulfuric acid	1	Number	2014	0.0	0.0	0.0
1	Deaths	21	Oceania	1	Male	9	20-24 years	423	Larynx cancer	162	Occupational exposure to sulfuric acid	3	Rate	2014	0.0	0.0	0.0
1	Deaths	21	Oceania	2	Female	9	20-24 years	423	Larynx cancer	162	Occupational exposure to sulfuric acid	3	Rate	2014	0.0	0.0	0.0
1	Deaths	21	Oceania	3	Both	9	20-24 years	423	Larynx cancer	162	Occupational exposure to sulfuric acid	3	Rate	2014	0.0	0.0	0.0
1	Deaths	21	Oceania	1	Male	9	20-24 years	423	Larynx cancer	162	Occupational exposure to sulfuric acid	1	Number	2015	0.0	0.0	0.0
1	Deaths	21	Oceania	2	Female	9	20-24 years	423	Larynx cancer	162	Occupational exposure to sulfuric acid	1	Number	2015	0.0	0.0	0.0
1	Deaths	21	Oceania	3	Both	9	20-24 years	423	Larynx cancer	162	Occupational exposure to sulfuric acid	1	Number	2015	0.0	0.0	0.0
1	Deaths	21	Oceania	1	Male	9	20-24 years	423	Larynx cancer	162	Occupational exposure to sulfuric acid	3	Rate	2015	0.0	0.0	0.0
1	Deaths	21	Oceania	2	Female	9	20-24 years	423	Larynx cancer	162	Occupational exposure to sulfuric acid	3	Rate	2015	0.0	0.0	0.0
1	Deaths	21	Oceania	3	Both	9	20-24 years	423	Larynx cancer	162	Occupational exposure to sulfuric acid	3	Rate	2015	0.0	0.0	0.0
1	Deaths	21	Oceania	1	Male	9	20-24 years	423	Larynx cancer	162	Occupational exposure to sulfuric acid	1	Number	2016	0.0	0.0	0.0
1	Deaths	21	Oceania	2	Female	9	20-24 years	423	Larynx cancer	162	Occupational exposure to sulfuric acid	1	Number	2016	0.0	0.0	0.0
1	Deaths	21	Oceania	3	Both	9	20-24 years	423	Larynx cancer	162	Occupational exposure to sulfuric acid	1	Number	2016	0.0	0.0	0.0
1	Deaths	21	Oceania	1	Male	9	20-24 years	423	Larynx cancer	162	Occupational exposure to sulfuric acid	3	Rate	2016	0.0	0.0	0.0
1	Deaths	21	Oceania	2	Female	9	20-24 years	423	Larynx cancer	162	Occupational exposure to sulfuric acid	3	Rate	2016	0.0	0.0	0.0
1	Deaths	21	Oceania	3	Both	9	20-24 years	423	Larynx cancer	162	Occupational exposure to sulfuric acid	3	Rate	2016	0.0	0.0	0.0
1	Deaths	21	Oceania	1	Male	9	20-24 years	423	Larynx cancer	162	Occupational exposure to sulfuric acid	1	Number	2017	0.0	0.0	0.0
1	Deaths	21	Oceania	2	Female	9	20-24 years	423	Larynx cancer	162	Occupational exposure to sulfuric acid	1	Number	2017	0.0	0.0	0.0
1	Deaths	21	Oceania	3	Both	9	20-24 years	423	Larynx cancer	162	Occupational exposure to sulfuric acid	1	Number	2017	0.0	0.0	0.0
1	Deaths	21	Oceania	1	Male	9	20-24 years	423	Larynx cancer	162	Occupational exposure to sulfuric acid	3	Rate	2017	0.0	0.0	0.0
1	Deaths	21	Oceania	2	Female	9	20-24 years	423	Larynx cancer	162	Occupational exposure to sulfuric acid	3	Rate	2017	0.0	0.0	0.0
1	Deaths	21	Oceania	3	Both	9	20-24 years	423	Larynx cancer	162	Occupational exposure to sulfuric acid	3	Rate	2017	0.0	0.0	0.0
1	Deaths	21	Oceania	1	Male	9	20-24 years	423	Larynx cancer	162	Occupational exposure to sulfuric acid	1	Number	2018	0.0	0.0	0.0
1	Deaths	21	Oceania	2	Female	9	20-24 years	423	Larynx cancer	162	Occupational exposure to sulfuric acid	1	Number	2018	0.0	0.0	0.0
1	Deaths	21	Oceania	3	Both	9	20-24 years	423	Larynx cancer	162	Occupational exposure to sulfuric acid	1	Number	2018	0.0	0.0	0.0
1	Deaths	21	Oceania	1	Male	9	20-24 years	423	Larynx cancer	162	Occupational exposure to sulfuric acid	3	Rate	2018	0.0	0.0	0.0
1	Deaths	21	Oceania	2	Female	9	20-24 years	423	Larynx cancer	162	Occupational exposure to sulfuric acid	3	Rate	2018	0.0	0.0	0.0
1	Deaths	21	Oceania	3	Both	9	20-24 years	423	Larynx cancer	162	Occupational exposure to sulfuric acid	3	Rate	2018	0.0	0.0	0.0
1	Deaths	21	Oceania	1	Male	9	20-24 years	423	Larynx cancer	162	Occupational exposure to sulfuric acid	1	Number	2019	0.0	0.0	0.0
1	Deaths	21	Oceania	2	Female	9	20-24 years	423	Larynx cancer	162	Occupational exposure to sulfuric acid	1	Number	2019	0.0	0.0	0.0
1	Deaths	21	Oceania	3	Both	9	20-24 years	423	Larynx cancer	162	Occupational exposure to sulfuric acid	1	Number	2019	0.0	0.0	0.0
1	Deaths	21	Oceania	1	Male	9	20-24 years	423	Larynx cancer	162	Occupational exposure to sulfuric acid	3	Rate	2019	0.0	0.0	0.0
[truncated: 68,561 more rows]
