# Supplementary material for: Global, regional and national mortality burden of laryngeal cancer attributable to occupational exposure to sulfuric acid and asbestos: 1990–2021 and projections to 2040
Source: Front Public Health. 2025 Jul 18;13:1602789. doi: 10.3389/fpubh.2025.1602789 (PMC12315700; doi:10.3389/fpubh.2025.1602789)
Supplement: Supplementary file 2 [file Data_Sheet_2.zip › original data/The earliest original data/1 Occupational exposure to sulfuric acid/3 204countries/IHME-GBD_2021_DATA-169d3d56-1.csv]

measure_id	measure_name	location_id	location_name	sex_id	sex_name	age_id	age_name	cause_id	cause_name	rei_id	rei_name	metric_id	metric_name	year	val	upper	lower
1	Deaths	11	Indonesia	1	Male	22	All ages	423	Larynx cancer	162	Occupational exposure to sulfuric acid	1	Number	1990	31.617959987156624	60.63069518103676	12.335345036359795
1	Deaths	11	Indonesia	2	Female	22	All ages	423	Larynx cancer	162	Occupational exposure to sulfuric acid	1	Number	1990	6.707786105034228	13.330986931643013	2.279431696922816
1	Deaths	11	Indonesia	3	Both	22	All ages	423	Larynx cancer	162	Occupational exposure to sulfuric acid	1	Number	1990	38.32574609219084	70.12322624738948	14.834673968333751
1	Deaths	11	Indonesia	1	Male	22	All ages	423	Larynx cancer	162	Occupational exposure to sulfuric acid	3	Rate	1990	0.0342560689	0.06568954078	0.01336456968
1	Deaths	11	Indonesia	2	Female	22	All ages	423	Larynx cancer	162	Occupational exposure to sulfuric acid	3	Rate	1990	0.007237230440000001	0.01438319931	0.00245934683
1	Deaths	11	Indonesia	3	Both	22	All ages	423	Larynx cancer	162	Occupational exposure to sulfuric acid	3	Rate	1990	0.02071849075	0.03790787037	0.00801946698
1	Deaths	11	Indonesia	1	Male	22	All ages	423	Larynx cancer	162	Occupational exposure to sulfuric acid	1	Number	1991	32.75683001542762	60.3240192731648	12.89857623990448
1	Deaths	11	Indonesia	2	Female	22	All ages	423	Larynx cancer	162	Occupational exposure to sulfuric acid	1	Number	1991	7.003188607830043	13.86589317160428	2.453880691049318
1	Deaths	11	Indonesia	3	Both	22	All ages	423	Larynx cancer	162	Occupational exposure to sulfuric acid	1	Number	1991	39.76001862325762	74.19029701467066	15.654096881571288
1	Deaths	11	Indonesia	1	Male	22	All ages	423	Larynx cancer	162	Occupational exposure to sulfuric acid	3	Rate	1991	0.03496693445	0.0643940829	0.013768843619999999
1	Deaths	11	Indonesia	2	Female	22	All ages	423	Larynx cancer	162	Occupational exposure to sulfuric acid	3	Rate	1991	0.007444608659999999	0.01473987838	0.00260855197
1	Deaths	11	Indonesia	3	Both	22	All ages	423	Larynx cancer	162	Occupational exposure to sulfuric acid	3	Rate	1991	0.02117710121	0.03951546007	0.008337732359999999
1	Deaths	11	Indonesia	1	Male	22	All ages	423	Larynx cancer	162	Occupational exposure to sulfuric acid	1	Number	1992	33.79024508607829	62.11676596131613	13.414555774571138
1	Deaths	11	Indonesia	2	Female	22	All ages	423	Larynx cancer	162	Occupational exposure to sulfuric acid	1	Number	1992	7.260892168589278	14.281352313637182	2.473250659844525
1	Deaths	11	Indonesia	3	Both	22	All ages	423	Larynx cancer	162	Occupational exposure to sulfuric acid	1	Number	1992	41.05113725466758	75.14586520004183	16.239693676521078
1	Deaths	11	Indonesia	1	Male	22	All ages	423	Larynx cancer	162	Occupational exposure to sulfuric acid	3	Rate	1992	0.03555731937	0.0653651869	0.014116075290000002
1	Deaths	11	Indonesia	2	Female	22	All ages	423	Larynx cancer	162	Occupational exposure to sulfuric acid	3	Rate	1992	0.00760837851	0.014964818579999999	0.00259161364
1	Deaths	11	Indonesia	3	Both	22	All ages	423	Larynx cancer	162	Occupational exposure to sulfuric acid	3	Rate	1992	0.0215533174	0.03945427076	0.00852642084
1	Deaths	11	Indonesia	1	Male	22	All ages	423	Larynx cancer	162	Occupational exposure to sulfuric acid	1	Number	1993	34.55453184479944	61.37030103012664	13.181061811269467
1	Deaths	11	Indonesia	2	Female	22	All ages	423	Larynx cancer	162	Occupational exposure to sulfuric acid	1	Number	1993	7.477200391561656	14.8233982729429	2.6127137383025687
1	Deaths	11	Indonesia	3	Both	22	All ages	423	Larynx cancer	162	Occupational exposure to sulfuric acid	1	Number	1993	42.03173223636112	75.35680425456349	15.860768938314
1	Deaths	11	Indonesia	1	Male	22	All ages	423	Larynx cancer	162	Occupational exposure to sulfuric acid	3	Rate	1993	0.03585938895	0.0636877821	0.013678808450000001
1	Deaths	11	Indonesia	2	Female	22	All ages	423	Larynx cancer	162	Occupational exposure to sulfuric acid	3	Rate	1993	0.00772637715	0.015317386149999999	0.00269978209
1	Deaths	11	Indonesia	3	Both	22	All ages	423	Larynx cancer	162	Occupational exposure to sulfuric acid	3	Rate	1993	0.02176274503	0.03901744777	0.00821222091
1	Deaths	11	Indonesia	1	Male	22	All ages	423	Larynx cancer	162	Occupational exposure to sulfuric acid	1	Number	1994	35.24510069349418	62.39403882844202	13.889409169100652
1	Deaths	11	Indonesia	2	Female	22	All ages	423	Larynx cancer	162	Occupational exposure to sulfuric acid	1	Number	1994	7.626769869784788	15.381044673576902	2.7844366044664803
1	Deaths	11	Indonesia	3	Both	22	All ages	423	Larynx cancer	162	Occupational exposure to sulfuric acid	1	Number	1994	42.87187056327896	76.43321223355508	16.794449848303245
1	Deaths	11	Indonesia	1	Male	22	All ages	423	Larynx cancer	162	Occupational exposure to sulfuric acid	3	Rate	1994	0.03608148104	0.06387467434	0.01421901041
1	Deaths	11	Indonesia	2	Female	22	All ages	423	Larynx cancer	162	Occupational exposure to sulfuric acid	3	Rate	1994	0.007774403420000001	0.01567877992	0.00283833573
1	Deaths	11	Indonesia	3	Both	22	All ages	423	Larynx cancer	162	Occupational exposure to sulfuric acid	3	Rate	1994	0.02189764736	0.039039759779999995	0.00857809411
1	Deaths	11	Indonesia	1	Male	22	All ages	423	Larynx cancer	162	Occupational exposure to sulfuric acid	1	Number	1995	35.959676195002984	67.07588191709914	13.735906700675336
1	Deaths	11	Indonesia	2	Female	22	All ages	423	Larynx cancer	162	Occupational exposure to sulfuric acid	1	Number	1995	7.759337297183018	15.314303144662723	2.8454198366797985
1	Deaths	11	Indonesia	3	Both	22	All ages	423	Larynx cancer	162	Occupational exposure to sulfuric acid	1	Number	1995	43.71901349218609	81.93802008629277	16.808760115893943
1	Deaths	11	Indonesia	1	Male	22	All ages	423	Larynx cancer	162	Occupational exposure to sulfuric acid	3	Rate	1995	0.03632153084	0.06775085238	0.01387412823
1	Deaths	11	Indonesia	2	Female	22	All ages	423	Larynx cancer	162	Occupational exposure to sulfuric acid	3	Rate	1995	0.0078048649599999995	0.015404159329999998	0.00286211525
1	Deaths	11	Indonesia	3	Both	22	All ages	423	Larynx cancer	162	Occupational exposure to sulfuric acid	3	Rate	1995	0.0220335251	0.041295154630000004	0.00847128534
1	Deaths	11	Indonesia	1	Male	22	All ages	423	Larynx cancer	162	Occupational exposure to sulfuric acid	1	Number	1996	36.44439548457579	68.24651208793966	14.30609827776894
1	Deaths	11	Indonesia	2	Female	22	All ages	423	Larynx cancer	162	Occupational exposure to sulfuric acid	1	Number	1996	7.912427538259681	15.357531588739402	2.941893944649709
1	Deaths	11	Indonesia	3	Both	22	All ages	423	Larynx cancer	162	Occupational exposure to sulfuric acid	1	Number	1996	44.35682302283548	81.33116970318781	17.453049621088162
1	Deaths	11	Indonesia	1	Male	22	All ages	423	Larynx cancer	162	Occupational exposure to sulfuric acid	3	Rate	1996	0.036321842789999996	0.06801701742999999	0.014257990719999999
1	Deaths	11	Indonesia	2	Female	22	All ages	423	Larynx cancer	162	Occupational exposure to sulfuric acid	3	Rate	1996	0.00785533325	0.01524671511	0.0029206658999999997
1	Deaths	11	Indonesia	3	Both	22	All ages	423	Larynx cancer	162	Occupational exposure to sulfuric acid	3	Rate	1996	0.02206102154	0.04045034257	0.008680335459999999
1	Deaths	11	Indonesia	1	Male	22	All ages	423	Larynx cancer	162	Occupational exposure to sulfuric acid	1	Number	1997	37.10136019728161	68.90243654219525	14.861446112387512
1	Deaths	11	Indonesia	2	Female	22	All ages	423	Larynx cancer	162	Occupational exposure to sulfuric acid	1	Number	1997	7.990003882717548	15.717578922659545	2.957600147427816
1	Deaths	11	Indonesia	3	Both	22	All ages	423	Larynx cancer	162	Occupational exposure to sulfuric acid	1	Number	1997	45.09136407999921	83.1787403032504	18.16577135442929
1	Deaths	11	Indonesia	1	Male	22	All ages	423	Larynx cancer	162	Occupational exposure to sulfuric acid	3	Rate	1997	0.03648734757	0.06776212886	0.014615495139999999
1	Deaths	11	Indonesia	2	Female	22	All ages	423	Larynx cancer	162	Occupational exposure to sulfuric acid	3	Rate	1997	0.00783108808	0.01540496686	0.00289877547
1	Deaths	11	Indonesia	3	Both	22	All ages	423	Larynx cancer	162	Occupational exposure to sulfuric acid	3	Rate	1997	0.02213484779	0.04083151604	0.00891737458
1	Deaths	11	Indonesia	1	Male	22	All ages	423	Larynx cancer	162	Occupational exposure to sulfuric acid	1	Number	1998	38.11680800305539	70.2296049833712	15.26007244777113
1	Deaths	11	Indonesia	2	Female	22	All ages	423	Larynx cancer	162	Occupational exposure to sulfuric acid	1	Number	1998	8.128900594175855	15.996562503051251	2.916255764965716
1	Deaths	11	Indonesia	3	Both	22	All ages	423	Larynx cancer	162	Occupational exposure to sulfuric acid	1	Number	1998	46.24570859723125	86.02571777375721	18.50522982343623
1	Deaths	11	Indonesia	1	Male	22	All ages	423	Larynx cancer	162	Occupational exposure to sulfuric acid	3	Rate	1998	0.03699362667	0.06816016146000001	0.014810406550000002
1	Deaths	11	Indonesia	2	Female	22	All ages	423	Larynx cancer	162	Occupational exposure to sulfuric acid	3	Rate	1998	0.007867664160000001	0.01548248499	0.00282253679
1	Deaths	11	Indonesia	3	Both	22	All ages	423	Larynx cancer	162	Occupational exposure to sulfuric acid	3	Rate	1998	0.02241058654	0.04168790687	0.00896760082
1	Deaths	11	Indonesia	1	Male	22	All ages	423	Larynx cancer	162	Occupational exposure to sulfuric acid	1	Number	1999	39.19955881575903	73.35726511058687	15.467914137950318
1	Deaths	11	Indonesia	2	Female	22	All ages	423	Larynx cancer	162	Occupational exposure to sulfuric acid	1	Number	1999	8.221908308555683	15.977039128552113	2.9662815834120764
1	Deaths	11	Indonesia	3	Both	22	All ages	423	Larynx cancer	162	Occupational exposure to sulfuric acid	1	Number	1999	47.42146712431475	86.76067770366268	18.914204025169376
1	Deaths	11	Indonesia	1	Male	22	All ages	423	Larynx cancer	162	Occupational exposure to sulfuric acid	3	Rate	1999	0.03754706606	0.07026482344	0.014815850270000002
1	Deaths	11	Indonesia	2	Female	22	All ages	423	Larynx cancer	162	Occupational exposure to sulfuric acid	3	Rate	1999	0.007860075079999999	0.01527391481	0.0028357402
1	Deaths	11	Indonesia	3	Both	22	All ages	423	Larynx cancer	162	Occupational exposure to sulfuric acid	3	Rate	1999	0.02268920261	0.04151138112	0.00904966112
1	Deaths	11	Indonesia	1	Male	22	All ages	423	Larynx cancer	162	Occupational exposure to sulfuric acid	1	Number	2000	40.19955361218199	72.51890449910564	15.345916480949567
1	Deaths	11	Indonesia	2	Female	22	All ages	423	Larynx cancer	162	Occupational exposure to sulfuric acid	1	Number	2000	8.302819375222755	16.73362175793791	3.0336284404310243
1	Deaths	11	Indonesia	3	Both	22	All ages	423	Larynx cancer	162	Occupational exposure to sulfuric acid	1	Number	2000	48.5023729874048	87.67315694566622	19.00291390123809
1	Deaths	11	Indonesia	1	Male	22	All ages	423	Larynx cancer	162	Occupational exposure to sulfuric acid	3	Rate	2000	0.03799947889	0.06855002937	0.014506052359999999
1	Deaths	11	Indonesia	2	Female	22	All ages	423	Larynx cancer	162	Occupational exposure to sulfuric acid	3	Rate	2000	0.00784104954	0.01580296418	0.00286491008
1	Deaths	11	Indonesia	3	Both	22	All ages	423	Larynx cancer	162	Occupational exposure to sulfuric acid	3	Rate	2000	0.02291318452	0.041417998729999995	0.00897723649
1	Deaths	11	Indonesia	1	Male	22	All ages	423	Larynx cancer	162	Occupational exposure to sulfuric acid	1	Number	2001	40.81652227804938	76.56533399011605	16.22194373042249
1	Deaths	11	Indonesia	2	Female	22	All ages	423	Larynx cancer	162	Occupational exposure to sulfuric acid	1	Number	2001	8.280293471296336	16.820160222562322	3.014245001638604
1	Deaths	11	Indonesia	3	Both	22	All ages	423	Larynx cancer	162	Occupational exposure to sulfuric acid	1	Number	2001	49.09681574934573	91.0433227520221	19.08963996348728
1	Deaths	11	Indonesia	1	Male	22	All ages	423	Larynx cancer	162	Occupational exposure to sulfuric acid	3	Rate	2001	0.03806984037	0.07141299356	0.015130314240000001
1	Deaths	11	Indonesia	2	Female	22	All ages	423	Larynx cancer	162	Occupational exposure to sulfuric acid	3	Rate	2001	0.00772498125	0.015692127679999997	0.00281209672
1	Deaths	11	Indonesia	3	Both	22	All ages	423	Larynx cancer	162	Occupational exposure to sulfuric acid	3	Rate	2001	0.022899273720000002	0.04246356787	0.00890360982
1	Deaths	11	Indonesia	1	Male	22	All ages	423	Larynx cancer	162	Occupational exposure to sulfuric acid	1	Number	2002	41.94722175927944	77.27893724806562	16.854495140987027
1	Deaths	11	Indonesia	2	Female	22	All ages	423	Larynx cancer	162	Occupational exposure to sulfuric acid	1	Number	2002	8.207359657395697	16.862810414647733	2.8586325374476105
1	Deaths	11	Indonesia	3	Both	22	All ages	423	Larynx cancer	162	Occupational exposure to sulfuric acid	1	Number	2002	50.15458141667517	90.78546906129918	20.623434865474067
1	Deaths	11	Indonesia	1	Male	22	All ages	423	Larynx cancer	162	Occupational exposure to sulfuric acid	3	Rate	2002	0.03859780332	0.07110833794	0.01550869071
1	Deaths	11	Indonesia	2	Female	22	All ages	423	Larynx cancer	162	Occupational exposure to sulfuric acid	3	Rate	2002	0.00756398408	0.015540933350000001	0.0026345441
1	Deaths	11	Indonesia	3	Both	22	All ages	423	Larynx cancer	162	Occupational exposure to sulfuric acid	3	Rate	2002	0.02309318008	0.04180126972	0.00949585624
1	Deaths	11	Indonesia	1	Male	22	All ages	423	Larynx cancer	162	Occupational exposure to sulfuric acid	1	Number	2003	43.03247232957114	79.09349015689699	17.216825833344615
1	Deaths	11	Indonesia	2	Female	22	All ages	423	Larynx cancer	162	Occupational exposure to sulfuric acid	1	Number	2003	8.161620181985514	16.529745491780883	2.967606694746706
1	Deaths	11	Indonesia	3	Both	22	All ages	423	Larynx cancer	162	Occupational exposure to sulfuric acid	1	Number	2003	51.19409251155668	93.2343333912712	20.473285720324977
1	Deaths	11	Indonesia	1	Male	22	All ages	423	Larynx cancer	162	Occupational exposure to sulfuric acid	3	Rate	2003	0.03905829977	0.0717889789	0.015626802460000002
1	Deaths	11	Indonesia	2	Female	22	All ages	423	Larynx cancer	162	Occupational exposure to sulfuric acid	3	Rate	2003	0.00743040204	0.01504880795	0.00270173205
1	Deaths	11	Indonesia	3	Both	22	All ages	423	Larynx cancer	162	Occupational exposure to sulfuric acid	3	Rate	2003	0.023268363360000002	0.042376185229999995	0.00930536763
1	Deaths	11	Indonesia	1	Male	22	All ages	423	Larynx cancer	162	Occupational exposure to sulfuric acid	1	Number	2004	44.30930469437265	85.22081800289354	18.030621526587304
1	Deaths	11	Indonesia	2	Female	22	All ages	423	Larynx cancer	162	Occupational exposure to sulfuric acid	1	Number	2004	8.171053406930275	16.75514885980316	2.8925019452615883
1	Deaths	11	Indonesia	3	Both	22	All ages	423	Larynx cancer	162	Occupational exposure to sulfuric acid	1	Number	2004	52.48035810130293	99.22894921936172	21.25016936638709
1	Deaths	11	Indonesia	1	Male	22	All ages	423	Larynx cancer	162	Occupational exposure to sulfuric acid	3	Rate	2004	0.03967670584	0.07631086407	0.01614549521
1	Deaths	11	Indonesia	2	Female	22	All ages	423	Larynx cancer	162	Occupational exposure to sulfuric acid	3	Rate	2004	0.00735150984	0.015074634270000001	0.00260238863
1	Deaths	11	Indonesia	3	Both	22	All ages	423	Larynx cancer	162	Occupational exposure to sulfuric acid	3	Rate	2004	0.023552399459999998	0.04453246766	0.00953675805
1	Deaths	11	Indonesia	1	Male	22	All ages	423	Larynx cancer	162	Occupational exposure to sulfuric acid	1	Number	2005	45.687949088665626	84.40246534452545	17.946043019755592
1	Deaths	11	Indonesia	2	Female	22	All ages	423	Larynx cancer	162	Occupational exposure to sulfuric acid	1	Number	2005	8.268554109042299	17.231171884162293	2.987663772392094
1	Deaths	11	Indonesia	3	Both	22	All ages	423	Larynx cancer	162	Occupational exposure to sulfuric acid	1	Number	2005	53.95650319770795	98.60031353278202	21.306314635712216
1	Deaths	11	Indonesia	1	Male	22	All ages	423	Larynx cancer	162	Occupational exposure to sulfuric acid	3	Rate	2005	0.04035524145	0.07455099071	0.01585137686
1	Deaths	11	Indonesia	2	Female	22	All ages	423	Larynx cancer	162	Occupational exposure to sulfuric acid	3	Rate	2005	0.007350987000000001	0.015319016960000001	0.00265612068
1	Deaths	11	Indonesia	3	Both	22	All ages	423	Larynx cancer	162	Occupational exposure to sulfuric acid	3	Rate	2005	0.0239066487	0.043687098269999995	0.00944024444
1	Deaths	11	Indonesia	1	Male	22	All ages	423	Larynx cancer	162	Occupational exposure to sulfuric acid	1	Number	2006	46.79959494307041	86.25197772084928	18.84719817845569
1	Deaths	11	Indonesia	2	Female	22	All ages	423	Larynx cancer	162	Occupational exposure to sulfuric acid	1	Number	2006	8.420998975433687	16.80037491544187	3.0110208674672885
1	Deaths	11	Indonesia	3	Both	22	All ages	423	Larynx cancer	162	Occupational exposure to sulfuric acid	1	Number	2006	55.22059391850399	100.15333461110606	22.096579411457093
1	Deaths	11	Indonesia	1	Male	22	All ages	423	Larynx cancer	162	Occupational exposure to sulfuric acid	3	Rate	2006	0.04075760313	0.07511654495	0.0164139588
1	Deaths	11	Indonesia	2	Female	22	All ages	423	Larynx cancer	162	Occupational exposure to sulfuric acid	3	Rate	2006	0.00739351251	0.014750480619999999	0.00264363177
1	Deaths	11	Indonesia	3	Both	22	All ages	423	Larynx cancer	162	Occupational exposure to sulfuric acid	3	Rate	2006	0.02414317487	0.04378836407	0.00966091711
1	Deaths	11	Indonesia	1	Male	22	All ages	423	Larynx cancer	162	Occupational exposure to sulfuric acid	1	Number	2007	48.61138001013689	90.90855025591756	19.72988517423156
1	Deaths	11	Indonesia	2	Female	22	All ages	423	Larynx cancer	162	Occupational exposure to sulfuric acid	1	Number	2007	8.669072592612306	17.421070637044295	3.002596978243095
1	Deaths	11	Indonesia	3	Both	22	All ages	423	Larynx cancer	162	Occupational exposure to sulfuric acid	1	Number	2007	57.28045260274924	105.47899905009878	22.608450913909863
1	Deaths	11	Indonesia	1	Male	22	All ages	423	Larynx cancer	162	Occupational exposure to sulfuric acid	3	Rate	2007	0.04173646473	0.07805171342	0.01693956552
1	Deaths	11	Indonesia	2	Female	22	All ages	423	Larynx cancer	162	Occupational exposure to sulfuric acid	3	Rate	2007	0.00751568794	0.01510326844	0.00260311373
1	Deaths	11	Indonesia	3	Both	22	All ages	423	Larynx cancer	162	Occupational exposure to sulfuric acid	3	Rate	2007	0.024709174020000002	0.0455006695	0.00975264898
1	Deaths	11	Indonesia	1	Male	22	All ages	423	Larynx cancer	162	Occupational exposure to sulfuric acid	1	Number	2008	50.202005402614525	91.38118053158736	19.08957898134213
1	Deaths	11	Indonesia	2	Female	22	All ages	423	Larynx cancer	162	Occupational exposure to sulfuric acid	1	Number	2008	8.910422613022295	18.355739614366293	3.2629433514906427
1	Deaths	11	Indonesia	3	Both	22	All ages	423	Larynx cancer	162	Occupational exposure to sulfuric acid	1	Number	2008	59.11242801563683	108.2257020104268	22.5074125487016
1	Deaths	11	Indonesia	1	Male	22	All ages	423	Larynx cancer	162	Occupational exposure to sulfuric acid	3	Rate	2008	0.04248770756	0.07733907926	0.01615617629
1	Deaths	11	Indonesia	2	Female	22	All ages	423	Larynx cancer	162	Occupational exposure to sulfuric acid	3	Rate	2008	0.0076267563	0.01571134826	0.00279287244
1	Deaths	11	Indonesia	3	Both	22	All ages	423	Larynx cancer	162	Occupational exposure to sulfuric acid	3	Rate	2008	0.025155548649999998	0.046055914180000004	0.00957812647
1	Deaths	11	Indonesia	1	Male	22	All ages	423	Larynx cancer	162	Occupational exposure to sulfuric acid	1	Number	2009	52.196910579511794	98.0143048260461	21.5541888753845
1	Deaths	11	Indonesia	2	Female	22	All ages	423	Larynx cancer	162	Occupational exposure to sulfuric acid	1	Number	2009	9.22526917450258	18.513595096908524	3.143959014348684
1	Deaths	11	Indonesia	3	Both	22	All ages	423	Larynx cancer	162	Occupational exposure to sulfuric acid	1	Number	2009	61.42217975401442	115.11828559923003	24.63312140411463
1	Deaths	11	Indonesia	1	Male	22	All ages	423	Larynx cancer	162	Occupational exposure to sulfuric acid	3	Rate	2009	0.0435429112	0.08176399951	0.01798060693
1	Deaths	11	Indonesia	2	Female	22	All ages	423	Larynx cancer	162	Occupational exposure to sulfuric acid	3	Rate	2009	0.0077949773	0.01564323498	0.0026565175100000003
1	Deaths	11	Indonesia	3	Both	22	All ages	423	Larynx cancer	162	Occupational exposure to sulfuric acid	3	Rate	2009	0.025783421990000003	0.048323640560000006	0.01034033906
1	Deaths	11	Indonesia	1	Male	22	All ages	423	Larynx cancer	162	Occupational exposure to sulfuric acid	1	Number	2010	54.20541045190439	102.33383449975771	21.79582599014549
1	Deaths	11	Indonesia	2	Female	22	All ages	423	Larynx cancer	162	Occupational exposure to sulfuric acid	1	Number	2010	9.5047642291909	19.25241702862593	3.386592283247424
1	Deaths	11	Indonesia	3	Both	22	All ages	423	Larynx cancer	162	Occupational exposure to sulfuric acid	1	Number	2010	63.71017468109532	118.80472418515842	24.888570786570924
1	Deaths	11	Indonesia	1	Male	22	All ages	423	Larynx cancer	162	Occupational exposure to sulfuric acid	3	Rate	2010	0.044567215990000006	0.08413798672	0.017920338140000002
1	Deaths	11	Indonesia	2	Female	22	All ages	423	Larynx cancer	162	Occupational exposure to sulfuric acid	3	Rate	2010	0.00792721148	0.0160569981	0.0028245028000000003
1	Deaths	11	Indonesia	3	Both	22	All ages	423	Larynx cancer	162	Occupational exposure to sulfuric acid	3	Rate	2010	0.02637811128	0.04918906989	0.01030468827
1	Deaths	11	Indonesia	1	Male	22	All ages	423	Larynx cancer	162	Occupational exposure to sulfuric acid	1	Number	2011	56.05614136611352	104.84497457136266	21.62024428551817
1	Deaths	11	Indonesia	2	Female	22	All ages	423	Larynx cancer	162	Occupational exposure to sulfuric acid	1	Number	2011	9.839040690694285	20.03917721830357	3.472536575547734
1	Deaths	11	Indonesia	3	Both	22	All ages	423	Larynx cancer	162	Occupational exposure to sulfuric acid	1	Number	2011	65.8951820568078	121.46830932716615	24.92586558327139
1	Deaths	11	Indonesia	1	Male	22	All ages	423	Larynx cancer	162	Occupational exposure to sulfuric acid	3	Rate	2011	0.04542135433	0.08495413034	0.01751852255
1	Deaths	11	Indonesia	2	Female	22	All ages	423	Larynx cancer	162	Occupational exposure to sulfuric acid	3	Rate	2011	0.00809878858	0.0164948052	0.00285834162
1	Deaths	11	Indonesia	3	Both	22	All ages	423	Larynx cancer	162	Occupational exposure to sulfuric acid	3	Rate	2011	0.026906817359999998	0.04959885551	0.01017791729
1	Deaths	11	Indonesia	1	Male	22	All ages	423	Larynx cancer	162	Occupational exposure to sulfuric acid	1	Number	2012	57.96292417746168	108.13362550724122	23.006335736595275
1	Deaths	11	Indonesia	2	Female	22	All ages	423	Larynx cancer	162	Occupational exposure to sulfuric acid	1	Number	2012	10.031351051894545	20.28301566306684	3.3731314778362327
1	Deaths	11	Indonesia	3	Both	22	All ages	423	Larynx cancer	162	Occupational exposure to sulfuric acid	1	Number	2012	67.99427522935618	127.75492419466514	26.772005202593405
1	Deaths	11	Indonesia	1	Male	22	All ages	423	Larynx cancer	162	Occupational exposure to sulfuric acid	3	Rate	2012	0.04628662706	0.08635072966	0.01837184195
1	Deaths	11	Indonesia	2	Female	22	All ages	423	Larynx cancer	162	Occupational exposure to sulfuric acid	3	Rate	2012	0.00814880946	0.01647658715	0.00274011004
1	Deaths	11	Indonesia	3	Both	22	All ages	423	Larynx cancer	162	Occupational exposure to sulfuric acid	3	Rate	2012	0.02738082043	0.05144601698	0.01078089978
1	Deaths	11	Indonesia	1	Male	22	All ages	423	Larynx cancer	162	Occupational exposure to sulfuric acid	1	Number	2013	59.82432945860664	116.03240611446552	22.968923691347808
1	Deaths	11	Indonesia	2	Female	22	All ages	423	Larynx cancer	162	Occupational exposure to sulfuric acid	1	Number	2013	10.27408544217395	21.860089975484428	3.77622979799305
1	Deaths	11	Indonesia	3	Both	22	All ages	423	Larynx cancer	162	Occupational exposure to sulfuric acid	1	Number	2013	70.09841490078065	133.8504570342536	26.87226829147449
1	Deaths	11	Indonesia	1	Male	22	All ages	423	Larynx cancer	162	Occupational exposure to sulfuric acid	3	Rate	2013	0.04708570649	0.0913251827	0.018078063039999998
1	Deaths	11	Indonesia	2	Female	22	All ages	423	Larynx cancer	162	Occupational exposure to sulfuric acid	3	Rate	2013	0.00823668186	0.017525122560000002	0.00302738415
1	Deaths	11	Indonesia	3	Both	22	All ages	423	Larynx cancer	162	Occupational exposure to sulfuric acid	3	Rate	2013	0.027840047790000003	0.05315959178	0.01067249858
1	Deaths	11	Indonesia	1	Male	22	All ages	423	Larynx cancer	162	Occupational exposure to sulfuric acid	1	Number	2014	62.11577859312074	116.4388486871706	23.805838686594
1	Deaths	11	Indonesia	2	Female	22	All ages	423	Larynx cancer	162	Occupational exposure to sulfuric acid	1	Number	2014	10.531150254234133	22.14605032388202	3.6749039239995143
1	Deaths	11	Indonesia	3	Both	22	All ages	423	Larynx cancer	162	Occupational exposure to sulfuric acid	1	Number	2014	72.64692884735484	135.10319546448738	27.669104793460043
1	Deaths	11	Indonesia	1	Male	22	All ages	423	Larynx cancer	162	Occupational exposure to sulfuric acid	3	Rate	2014	0.04819222915	0.09033852276	0.018469645859999998
1	Deaths	11	Indonesia	2	Female	22	All ages	423	Larynx cancer	162	Occupational exposure to sulfuric acid	3	Rate	2014	0.0083326379	0.01752277898	0.00290772071
1	Deaths	11	Indonesia	3	Both	22	All ages	423	Larynx cancer	162	Occupational exposure to sulfuric acid	3	Rate	2014	0.028458185440000002	0.05292435415	0.01083889612
1	Deaths	11	Indonesia	1	Male	22	All ages	423	Larynx cancer	162	Occupational exposure to sulfuric acid	1	Number	2015	64.1120952327528	122.81057657587768	24.619166973638315
1	Deaths	11	Indonesia	2	Female	22	All ages	423	Larynx cancer	162	Occupational exposure to sulfuric acid	1	Number	2015	10.79597458518372	21.964654309126946	3.846368588388733
1	Deaths	11	Indonesia	3	Both	22	All ages	423	Larynx cancer	162	Occupational exposure to sulfuric acid	1	Number	2015	74.9080698179365	141.83662683001637	29.391791743270712
1	Deaths	11	Indonesia	1	Male	22	All ages	423	Larynx cancer	162	Occupational exposure to sulfuric acid	3	Rate	2015	0.049040901850000006	0.09394079870000001	0.01883179994
1	Deaths	11	Indonesia	2	Female	22	All ages	423	Larynx cancer	162	Occupational exposure to sulfuric acid	3	Rate	2015	0.00843156053	0.01715420047	0.0030039797999999998
1	Deaths	11	Indonesia	3	Both	22	All ages	423	Larynx cancer	162	Occupational exposure to sulfuric acid	3	Rate	2015	0.02894725905	0.05481093812	0.01135807946
1	Deaths	11	Indonesia	1	Male	22	All ages	423	Larynx cancer	162	Occupational exposure to sulfuric acid	1	Number	2016	66.24027114352363	128.6610812299016	27.113666665769905
1	Deaths	11	Indonesia	2	Female	22	All ages	423	Larynx cancer	162	Occupational exposure to sulfuric acid	1	Number	2016	11.1861497943276	22.56574906385661	4.0035933774687305
1	Deaths	11	Indonesia	3	Both	22	All ages	423	Larynx cancer	162	Occupational exposure to sulfuric acid	1	Number	2016	77.42642093785116	151.72671188631645	31.05961266628462
1	Deaths	11	Indonesia	1	Male	22	All ages	423	Larynx cancer	162	Occupational exposure to sulfuric acid	3	Rate	2016	0.049966825560000004	0.09705252849	0.02045257106
1	Deaths	11	Indonesia	2	Female	22	All ages	423	Larynx cancer	162	Occupational exposure to sulfuric acid	3	Rate	2016	0.008624346199999999	0.01739783892	0.0030867077599999997
1	Deaths	11	Indonesia	3	Both	22	All ages	423	Larynx cancer	162	Occupational exposure to sulfuric acid	3	Rate	2016	0.029521328309999997	0.057850718399999994	0.01184248234
1	Deaths	11	Indonesia	1	Male	22	All ages	423	Larynx cancer	162	Occupational exposure to sulfuric acid	1	Number	2017	69.16874373353467	134.8370501151081	27.15573122313711
1	Deaths	11	Indonesia	2	Female	22	All ages	423	Larynx cancer	162	Occupational exposure to sulfuric acid	1	Number	2017	11.619117398581796	24.68634776263472	4.335143146382148
1	Deaths	11	Indonesia	3	Both	22	All ages	423	Larynx cancer	162	Occupational exposure to sulfuric acid	1	Number	2017	80.78786113211638	159.2085756122651	31.89608364502103
1	Deaths	11	Indonesia	1	Male	22	All ages	423	Larynx cancer	162	Occupational exposure to sulfuric acid	3	Rate	2017	0.05146667989	0.10032877454	0.02020587986
1	Deaths	11	Indonesia	2	Female	22	All ages	423	Larynx cancer	162	Occupational exposure to sulfuric acid	3	Rate	2017	0.008844931720000001	0.01879222431	0.00330008243
1	Deaths	11	Indonesia	3	Both	22	All ages	423	Larynx cancer	162	Occupational exposure to sulfuric acid	3	Rate	2017	0.03039881691	0.05990692504	0.012001842769999998
1	Deaths	11	Indonesia	1	Male	22	All ages	423	Larynx cancer	162	Occupational exposure to sulfuric acid	1	Number	2018	71.63176677612041	140.67397409560837	27.4384193423352
1	Deaths	11	Indonesia	2	Female	22	All ages	423	Larynx cancer	162	Occupational exposure to sulfuric acid	1	Number	2018	12.008405073398556	25.052836821885627	4.319754506233868
1	Deaths	11	Indonesia	3	Both	22	All ages	423	Larynx cancer	162	Occupational exposure to sulfuric acid	1	Number	2018	83.64017184951891	161.04433777184107	32.26693341104934
1	Deaths	11	Indonesia	1	Male	22	All ages	423	Larynx cancer	162	Occupational exposure to sulfuric acid	3	Rate	2018	0.05259242424	0.10328358016000001	0.02014543345
1	Deaths	11	Indonesia	2	Female	22	All ages	423	Larynx cancer	162	Occupational exposure to sulfuric acid	3	Rate	2018	0.00902788347	0.01883464874	0.0032475786799999995
1	Deaths	11	Indonesia	3	Both	22	All ages	423	Larynx cancer	162	Occupational exposure to sulfuric acid	3	Rate	2018	0.03106801869	0.059819682170000006	0.01198550491
1	Deaths	11	Indonesia	1	Male	22	All ages	423	Larynx cancer	162	Occupational exposure to sulfuric acid	1	Number	2019	74.14853518125766	143.7698909190894	30.077214932928143
1	Deaths	11	Indonesia	2	Female	22	All ages	423	Larynx cancer	162	Occupational exposure to sulfuric acid	1	Number	2019	12.436780157648442	24.52131144611031	4.539260472093248
1	Deaths	11	Indonesia	3	Both	22	All ages	423	Larynx cancer	162	Occupational exposure to sulfuric acid	1	Number	2019	86.58531533890603	165.82170587937213	35.49446915550877
1	Deaths	11	Indonesia	1	Male	22	All ages	423	Larynx cancer	162	Occupational exposure to sulfuric acid	3	Rate	2019	0.053738866309999994	0.10419667668999999	0.02179834609
1	Deaths	11	Indonesia	2	Female	22	All ages	423	Larynx cancer	162	Occupational exposure to sulfuric acid	3	Rate	2019	0.00923656537	0.018211522049999998	0.0033712243500000003
1	Deaths	11	Indonesia	3	Both	22	All ages	423	Larynx cancer	162	Occupational exposure to sulfuric acid	3	Rate	2019	0.031759674610000004	0.060823748250000004	0.013019445460000001
1	Deaths	11	Indonesia	1	Male	22	All ages	423	Larynx cancer	162	Occupational exposure to sulfuric acid	1	Number	2020	77.1569509913117	148.5938991464344	30.317890555331136
1	Deaths	11	Indonesia	2	Female	22	All ages	423	Larynx cancer	162	Occupational exposure to sulfuric acid	1	Number	2020	12.986179254928649	26.32823973469548	4.529246078554886
1	Deaths	11	Indonesia	3	Both	22	All ages	423	Larynx cancer	162	Occupational exposure to sulfuric acid	1	Number	2020	90.14313024624036	172.72440660207013	35.03113819002152
1	Deaths	11	Indonesia	1	Male	22	All ages	423	Larynx cancer	162	Occupational exposure to sulfuric acid	3	Rate	2020	0.055240703819999994	0.10638615792000002	0.02170616634
1	Deaths	11	Indonesia	2	Female	22	All ages	423	Larynx cancer	162	Occupational exposure to sulfuric acid	3	Rate	2020	0.00953247738	0.01932618862	0.0033246834900000004
1	Deaths	11	Indonesia	3	Both	22	All ages	423	Larynx cancer	162	Occupational exposure to sulfuric acid	3	Rate	2020	0.032671801800000004	0.06260285796	0.01269681229
1	Deaths	11	Indonesia	1	Male	22	All ages	423	Larynx cancer	162	Occupational exposure to sulfuric acid	1	Number	2021	79.68322040052497	154.93859013609887	29.986222787435224
1	Deaths	11	Indonesia	2	Female	22	All ages	423	Larynx cancer	162	Occupational exposure to sulfuric acid	1	Number	2021	13.421394118171444	26.890615281427596	4.83829283029022
1	Deaths	11	Indonesia	3	Both	22	All ages	423	Larynx cancer	162	Occupational exposure to sulfuric acid	1	Number	2021	93.10461451869622	177.5716396679029	35.7255739066201
1	Deaths	11	Indonesia	1	Male	22	All ages	423	Larynx cancer	162	Occupational exposure to sulfuric acid	3	Rate	2021	0.05643345421	0.1097310047	0.02123691942
1	Deaths	11	Indonesia	2	Female	22	All ages	423	Larynx cancer	162	Occupational exposure to sulfuric acid	3	Rate	2021	0.00974573049	0.01952618981	0.00351324889
1	Deaths	11	Indonesia	3	Both	22	All ages	423	Larynx cancer	162	Occupational exposure to sulfuric acid	3	Rate	2021	0.03338109729	0.06366533184999999	0.012808805069999998
1	Deaths	11	Indonesia	1	Male	27	Age-standardized	423	Larynx cancer	162	Occupational exposure to sulfuric acid	3	Rate	1990	0.057086036060000005	0.10918056241	0.02203862284
1	Deaths	11	Indonesia	2	Female	27	Age-standardized	423	Larynx cancer	162	Occupational exposure to sulfuric acid	3	Rate	1990	0.0112381397	0.0223627026	0.00382047249
1	Deaths	11	Indonesia	3	Both	27	Age-standardized	423	Larynx cancer	162	Occupational exposure to sulfuric acid	3	Rate	1990	0.03347152329	0.061264484460000004	0.01293432755
1	Deaths	11	Indonesia	1	Male	27	Age-standardized	423	Larynx cancer	162	Occupational exposure to sulfuric acid	3	Rate	1991	0.05752438283999999	0.10656248214999998	0.02259744302
1	Deaths	11	Indonesia	2	Female	27	Age-standardized	423	Larynx cancer	162	Occupational exposure to sulfuric acid	3	Rate	1991	0.011419524890000001	0.02260174169	0.0039728614199999995
1	Deaths	11	Indonesia	3	Both	27	Age-standardized	423	Larynx cancer	162	Occupational exposure to sulfuric acid	3	Rate	1991	0.0337747556	0.06316078709	0.013273562530000001
1	Deaths	11	Indonesia	1	Male	27	Age-standardized	423	Larynx cancer	162	Occupational exposure to sulfuric acid	3	Rate	1992	0.05796243384	0.10648021832000001	0.02292721265
1	Deaths	11	Indonesia	2	Female	27	Age-standardized	423	Larynx cancer	162	Occupational exposure to sulfuric acid	3	Rate	1992	0.01153527524	0.02267350849	0.0039504071
1	Deaths	11	Indonesia	3	Both	27	Age-standardized	423	Larynx cancer	162	Occupational exposure to sulfuric acid	3	Rate	1992	0.03400487321	0.06223027819	0.01344700377
1	Deaths	11	Indonesia	1	Male	27	Age-standardized	423	Larynx cancer	162	Occupational exposure to sulfuric acid	3	Rate	1993	0.05797520963	0.10348264256999999	0.021877247210000002
1	Deaths	11	Indonesia	2	Female	27	Age-standardized	423	Larynx cancer	162	Occupational exposure to sulfuric acid	3	Rate	1993	0.01158333023	0.02311208326	0.00409328257
1	Deaths	11	Indonesia	3	Both	27	Age-standardized	423	Larynx cancer	162	Occupational exposure to sulfuric acid	3	Rate	1993	0.03399112146	0.06108124468000001	0.012735624269999999
1	Deaths	11	Indonesia	1	Male	27	Age-standardized	423	Larynx cancer	162	Occupational exposure to sulfuric acid	3	Rate	1994	0.057893977570000005	0.10259451571000001	0.02274876571
1	Deaths	11	Indonesia	2	Female	27	Age-standardized	423	Larynx cancer	162	Occupational exposure to sulfuric acid	3	Rate	1994	0.01153371939	0.0232111354	0.004232085500000001
1	Deaths	11	Indonesia	3	Both	27	Age-standardized	423	Larynx cancer	162	Occupational exposure to sulfuric acid	3	Rate	1994	0.03388185319	0.060491548199999995	0.01324490693
1	Deaths	11	Indonesia	1	Male	27	Age-standardized	423	Larynx cancer	162	Occupational exposure to sulfuric acid	3	Rate	1995	0.05785522263	0.10869926516999999	0.02200082401
1	Deaths	11	Indonesia	2	Female	27	Age-standardized	423	Larynx cancer	162	Occupational exposure to sulfuric acid	3	Rate	1995	0.01145912188	0.02261067279	0.0042326251
1	Deaths	11	Indonesia	3	Both	27	Age-standardized	423	Larynx cancer	162	Occupational exposure to sulfuric acid	3	Rate	1995	0.03378058897	0.06357070004	0.01295147935
1	Deaths	11	Indonesia	1	Male	27	Age-standardized	423	Larynx cancer	162	Occupational exposure to sulfuric acid	3	Rate	1996	0.05714923958	0.1075684606	0.02238995036
1	Deaths	11	Indonesia	2	Female	27	Age-standardized	423	Larynx cancer	162	Occupational exposure to sulfuric acid	3	Rate	1996	0.01140285864	0.02212332758	0.0042327623400000005
1	Deaths	11	Indonesia	3	Both	27	Age-standardized	423	Larynx cancer	162	Occupational exposure to sulfuric acid	3	Rate	1996	0.03342242418	0.06137771150000001	0.01313256023
1	Deaths	11	Indonesia	1	Male	27	Age-standardized	423	Larynx cancer	162	Occupational exposure to sulfuric acid	3	Rate	1997	0.05694790414	0.10576360262000001	0.02280333444
1	Deaths	11	Indonesia	2	Female	27	Age-standardized	423	Larynx cancer	162	Occupational exposure to sulfuric acid	3	Rate	1997	0.01125570285	0.02208387888	0.00418108526
1	Deaths	11	Indonesia	3	Both	27	Age-standardized	423	Larynx cancer	162	Occupational exposure to sulfuric acid	3	Rate	1997	0.03323329708	0.06143375088	0.013391575959999999
1	Deaths	11	Indonesia	1	Male	27	Age-standardized	423	Larynx cancer	162	Occupational exposure to sulfuric acid	3	Rate	1998	0.05726055921	0.10588577953	0.02284665433
1	Deaths	11	Indonesia	2	Female	27	Age-standardized	423	Larynx cancer	162	Occupational exposure to sulfuric acid	3	Rate	1998	0.0111957059	0.02206255041	0.00399033758
1	Deaths	11	Indonesia	3	Both	27	Age-standardized	423	Larynx cancer	162	Occupational exposure to sulfuric acid	3	Rate	1998	0.03334353431	0.06213639344	0.013282501249999999
1	Deaths	11	Indonesia	1	Male	27	Age-standardized	423	Larynx cancer	162	Occupational exposure to sulfuric acid	3	Rate	1999	0.05761489736	0.1078683942	0.02269581453
1	Deaths	11	Indonesia	2	Female	27	Age-standardized	423	Larynx cancer	162	Occupational exposure to sulfuric acid	3	Rate	1999	0.01107110905	0.021489979399999998	0.00399034305
1	Deaths	11	Indonesia	3	Both	27	Age-standardized	423	Larynx cancer	162	Occupational exposure to sulfuric acid	3	Rate	1999	0.03344489923	0.060963427939999995	0.013326914399999999
1	Deaths	11	Indonesia	1	Male	27	Age-standardized	423	Larynx cancer	162	Occupational exposure to sulfuric acid	3	Rate	2000	0.05775223057	0.10475916812000001	0.02197033035
1	Deaths	11	Indonesia	2	Female	27	Age-standardized	423	Larynx cancer	162	Occupational exposure to sulfuric acid	3	Rate	2000	0.010922532379999999	0.022027747009999998	0.00397576671
1	Deaths	11	Indonesia	3	Both	27	Age-standardized	423	Larynx cancer	162	Occupational exposure to sulfuric acid	3	Rate	2000	0.03342955546	0.060659136440000004	0.013066012350000001
1	Deaths	11	Indonesia	1	Male	27	Age-standardized	423	Larynx cancer	162	Occupational exposure to sulfuric acid	3	Rate	2001	0.05716013493	0.10707130494	0.02267708221
1	Deaths	11	Indonesia	2	Female	27	Age-standardized	423	Larynx cancer	162	Occupational exposure to sulfuric acid	3	Rate	2001	0.01064444628	0.02153175469	0.00387829746
1	Deaths	11	Indonesia	3	Both	27	Age-standardized	423	Larynx cancer	162	Occupational exposure to sulfuric acid	3	Rate	2001	0.03303517586	0.061357928990000005	0.01278602167
1	Deaths	11	Indonesia	1	Male	27	Age-standardized	423	Larynx cancer	162	Occupational exposure to sulfuric acid	3	Rate	2002	0.057375360880000004	0.10571249589	0.02308076958
1	Deaths	11	Indonesia	2	Female	27	Age-standardized	423	Larynx cancer	162	Occupational exposure to sulfuric acid	3	Rate	2002	0.0103199002	0.02113613044	0.00359901445
1	Deaths	11	Indonesia	3	Both	27	Age-standardized	423	Larynx cancer	162	Occupational exposure to sulfuric acid	3	Rate	2002	0.03298928025	0.059591918449999996	0.013455062169999999
1	Deaths	11	Indonesia	1	Male	27	Age-standardized	423	Larynx cancer	162	Occupational exposure to sulfuric acid	3	Rate	2003	0.057433265000000004	0.10572273505	0.02294151173
1	Deaths	11	Indonesia	2	Female	27	Age-standardized	423	Larynx cancer	162	Occupational exposure to sulfuric acid	3	Rate	2003	0.010034309790000001	0.02030881899	0.0036534425900000005
1	Deaths	11	Indonesia	3	Both	27	Age-standardized	423	Larynx cancer	162	Occupational exposure to sulfuric acid	3	Rate	2003	0.032891135540000005	0.060091080459999995	0.01314074221
1	Deaths	11	Indonesia	1	Male	27	Age-standardized	423	Larynx cancer	162	Occupational exposure to sulfuric acid	3	Rate	2004	0.05768469095	0.11144284981	0.02336478871
1	Deaths	11	Indonesia	2	Female	27	Age-standardized	423	Larynx cancer	162	Occupational exposure to sulfuric acid	3	Rate	2004	0.00982242862	0.02014105607	0.0034642806399999997
1	Deaths	11	Indonesia	3	Both	27	Age-standardized	423	Larynx cancer	162	Occupational exposure to sulfuric acid	3	Rate	2004	0.03292528679	0.062476905220000004	0.01326209449
1	Deaths	11	Indonesia	1	Male	27	Age-standardized	423	Larynx cancer	162	Occupational exposure to sulfuric acid	3	Rate	2005	0.057947260189999995	0.1069494087	0.02267381959
1	Deaths	11	Indonesia	2	Female	27	Age-standardized	423	Larynx cancer	162	Occupational exposure to sulfuric acid	3	Rate	2005	0.009704867629999999	0.02016450492	0.00351779117
1	Deaths	11	Indonesia	3	Both	27	Age-standardized	423	Larynx cancer	162	Occupational exposure to sulfuric acid	3	Rate	2005	0.03300958236	0.06046977758	0.01300724026
1	Deaths	11	Indonesia	1	Male	27	Age-standardized	423	Larynx cancer	162	Occupational exposure to sulfuric acid	3	Rate	2006	0.05767000463	0.1063029265	0.023101217110000002
1	Deaths	11	Indonesia	2	Female	27	Age-standardized	423	Larynx cancer	162	Occupational exposure to sulfuric acid	3	Rate	2006	0.0096366459	0.01924630644	0.0034438282499999998
1	Deaths	11	Indonesia	3	Both	27	Age-standardized	423	Larynx cancer	162	Occupational exposure to sulfuric acid	3	Rate	2006	0.03288545358	0.05974518511	0.01310984528
1	Deaths	11	Indonesia	1	Male	27	Age-standardized	423	Larynx cancer	162	Occupational exposure to sulfuric acid	3	Rate	2007	0.05820221646	0.1090398764	0.02346004105
1	Deaths	11	Indonesia	2	Female	27	Age-standardized	423	Larynx cancer	162	Occupational exposure to sulfuric acid	3	Rate	2007	0.00967223465	0.01958897001	0.00334537961
1	Deaths	11	Indonesia	3	Both	27	Age-standardized	423	Larynx cancer	162	Occupational exposure to sulfuric acid	3	Rate	2007	0.0331997437	0.06125406417	0.01302384585
1	Deaths	11	Indonesia	1	Male	27	Age-standardized	423	Larynx cancer	162	Occupational exposure to sulfuric acid	3	Rate	2008	0.058325064860000005	0.10612038632	0.02206798109
1	Deaths	11	Indonesia	2	Female	27	Age-standardized	423	Larynx cancer	162	Occupational exposure to sulfuric acid	3	Rate	2008	0.00968362749	0.01995396897	0.00352493288
1	Deaths	11	Indonesia	3	Both	27	Age-standardized	423	Larynx cancer	162	Occupational exposure to sulfuric acid	3	Rate	2008	0.03330569503	0.06113334444	0.01269870969
1	Deaths	11	Indonesia	1	Male	27	Age-standardized	423	Larynx cancer	162	Occupational exposure to sulfuric acid	3	Rate	2009	0.05872224765	0.11052989982	0.023696921569999998
1	Deaths	11	Indonesia	2	Female	27	Age-standardized	423	Larynx cancer	162	Occupational exposure to sulfuric acid	3	Rate	2009	0.009751966059999999	0.0196186263	0.00333357973
1	Deaths	11	Indonesia	3	Both	27	Age-standardized	423	Larynx cancer	162	Occupational exposure to sulfuric acid	3	Rate	2009	0.03357626448	0.06272029996	0.013242631619999999
1	Deaths	11	Indonesia	1	Male	27	Age-standardized	423	Larynx cancer	162	Occupational exposure to sulfuric acid	3	Rate	2010	0.05890334186	0.11222842808	0.02335581188
1	Deaths	11	Indonesia	2	Female	27	Age-standardized	423	Larynx cancer	162	Occupational exposure to sulfuric acid	3	Rate	2010	0.00975352713	0.01967577229	0.0034707675800000003
1	Deaths	11	Indonesia	3	Both	27	Age-standardized	423	Larynx cancer	162	Occupational exposure to sulfuric acid	3	Rate	2010	0.03370320856	0.06310501986	0.013060673140000001
1	Deaths	11	Indonesia	1	Male	27	Age-standardized	423	Larynx cancer	162	Occupational exposure to sulfuric acid	3	Rate	2011	0.05878815905	0.11055354721999999	0.022797766
1	Deaths	11	Indonesia	2	Female	27	Age-standardized	423	Larynx cancer	162	Occupational exposure to sulfuric acid	3	Rate	2011	0.009795176650000001	0.01984237311	0.00346633739
1	Deaths	11	Indonesia	3	Both	27	Age-standardized	423	Larynx cancer	162	Occupational exposure to sulfuric acid	3	Rate	2011	0.03371938474	0.062178618539999994	0.012815408030000001
1	Deaths	11	Indonesia	1	Male	27	Age-standardized	423	Larynx cancer	162	Occupational exposure to sulfuric acid	3	Rate	2012	0.05855096362	0.10956165988	0.02302652208
1	Deaths	11	Indonesia	2	Female	27	Age-standardized	423	Larynx cancer	162	Occupational exposure to sulfuric acid	3	Rate	2012	0.00967943816	0.01949868423	0.0032660011099999997
1	Deaths	11	Indonesia	3	Both	27	Age-standardized	423	Larynx cancer	162	Occupational exposure to sulfuric acid	3	Rate	2012	0.033594954229999995	0.06340102966	0.01311907063
1	Deaths	11	Indonesia	1	Male	27	Age-standardized	423	Larynx cancer	162	Occupational exposure to sulfuric acid	3	Rate	2013	0.05812544902	0.11283711052999999	0.0220851474
1	Deaths	11	Indonesia	2	Female	27	Age-standardized	423	Larynx cancer	162	Occupational exposure to sulfuric acid	3	Rate	2013	0.00958970025	0.02037991375	0.00350233333
1	Deaths	11	Indonesia	3	Both	27	Age-standardized	423	Larynx cancer	162	Occupational exposure to sulfuric acid	3	Rate	2013	0.03338596874	0.06350305881	0.01271299979
1	Deaths	11	Indonesia	1	Male	27	Age-standardized	423	Larynx cancer	162	Occupational exposure to sulfuric acid	3	Rate	2014	0.05803148683	0.10892027155999999	0.022147613729999998
1	Deaths	11	Indonesia	2	Female	27	Age-standardized	423	Larynx cancer	162	Occupational exposure to sulfuric acid	3	Rate	2014	0.00949807803	0.01988603029	0.0032963646099999997
1	Deaths	11	Indonesia	3	Both	27	Age-standardized	423	Larynx cancer	162	Occupational exposure to sulfuric acid	3	Rate	2014	0.03333004238	0.06183993435	0.01259165549
1	Deaths	11	Indonesia	1	Male	27	Age-standardized	423	Larynx cancer	162	Occupational exposure to sulfuric acid	3	Rate	2015	0.05756776479	0.10972593454	0.02221019498
1	Deaths	11	Indonesia	2	Female	27	Age-standardized	423	Larynx cancer	162	Occupational exposure to sulfuric acid	3	Rate	2015	0.009399016	0.01917652063	0.00335700776
1	Deaths	11	Indonesia	3	Both	27	Age-standardized	423	Larynx cancer	162	Occupational exposure to sulfuric acid	3	Rate	2015	0.03308258075	0.06313826179	0.01289099309
1	Deaths	11	Indonesia	1	Male	27	Age-standardized	423	Larynx cancer	162	Occupational exposure to sulfuric acid	3	Rate	2016	0.057213650969999995	0.11072977574000001	0.02311946719
1	Deaths	11	Indonesia	2	Female	27	Age-standardized	423	Larynx cancer	162	Occupational exposure to sulfuric acid	3	Rate	2016	0.00939841471	0.01903776213	0.0033427085899999996
1	Deaths	11	Indonesia	3	Both	27	Age-standardized	423	Larynx cancer	162	Occupational exposure to sulfuric acid	3	Rate	2016	0.032929915770000005	0.0644572359	0.012986056460000001
1	Deaths	11	Indonesia	1	Male	27	Age-standardized	423	Larynx cancer	162	Occupational exposure to sulfuric acid	3	Rate	2017	0.05742778854	0.11280107455999999	0.02256109284
1	Deaths	11	Indonesia	2	Female	27	Age-standardized	423	Larynx cancer	162	Occupational exposure to sulfuric acid	3	Rate	2017	0.009418140660000001	0.01994510256	0.0035200780500000005
1	Deaths	11	Indonesia	3	Both	27	Age-standardized	423	Larynx cancer	162	Occupational exposure to sulfuric acid	3	Rate	2017	0.03306537831	0.06545481817	0.01300446877
1	Deaths	11	Indonesia	1	Male	27	Age-standardized	423	Larynx cancer	162	Occupational exposure to sulfuric acid	3	Rate	2018	0.05721149137999999	0.11354573472000001	0.02159449091
1	Deaths	11	Indonesia	2	Female	27	Age-standardized	423	Larynx cancer	162	Occupational exposure to sulfuric acid	3	Rate	2018	0.009389796340000001	0.01961859303	0.0033945756999999997
1	Deaths	11	Indonesia	3	Both	27	Age-standardized	423	Larynx cancer	162	Occupational exposure to sulfuric acid	3	Rate	2018	0.0329578435	0.06399147039	0.01264507006
1	Deaths	11	Indonesia	1	Male	27	Age-standardized	423	Larynx cancer	162	Occupational exposure to sulfuric acid	3	Rate	2019	0.05700504371	0.11018109790000001	0.02296187131
1	Deaths	11	Indonesia	2	Female	27	Age-standardized	423	Larynx cancer	162	Occupational exposure to sulfuric acid	3	Rate	2019	0.00938038314	0.0185442842	0.0034454280599999997
1	Deaths	11	Indonesia	3	Both	27	Age-standardized	423	Larynx cancer	162	Occupational exposure to sulfuric acid	3	Rate	2019	0.032859522950000004	0.06283682721	0.01338873402
1	Deaths	11	Indonesia	1	Male	27	Age-standardized	423	Larynx cancer	162	Occupational exposure to sulfuric acid	3	Rate	2020	0.057199946370000004	0.11041427724	0.02221231425
1	Deaths	11	Indonesia	2	Female	27	Age-standardized	423	Larynx cancer	162	Occupational exposure to sulfuric acid	3	Rate	2020	0.00945049788	0.01922732282	0.00327507078
1	Deaths	11	Indonesia	3	Both	27	Age-standardized	423	Larynx cancer	162	Occupational exposure to sulfuric acid	3	Rate	2020	0.032986871599999995	0.06336763383999999	0.01268738699
1	Deaths	11	Indonesia	1	Male	27	Age-standardized	423	Larynx cancer	162	Occupational exposure to sulfuric acid	3	Rate	2021	0.05720980754999999	0.11142107939	0.02150504224
1	Deaths	11	Indonesia	2	Female	27	Age-standardized	423	Larynx cancer	162	Occupational exposure to sulfuric acid	3	Rate	2021	0.00944527573	0.018815730450000002	0.003431643
1	Deaths	11	Indonesia	3	Both	27	Age-standardized	423	Larynx cancer	162	Occupational exposure to sulfuric acid	3	Rate	2021	0.03295059258	0.06281538195	0.01267427892
1	Deaths	7	Democratic People's Republic of Korea	1	Male	22	All ages	423	Larynx cancer	162	Occupational exposure to sulfuric acid	1	Number	1990	5.271330315054466	10.441245351771204	1.91270557619409
1	Deaths	7	Democratic People's Republic of Korea	2	Female	22	All ages	423	Larynx cancer	162	Occupational exposure to sulfuric acid	1	Number	1990	0.7916463753310461	1.816472267356389	0.254814372967573
1	Deaths	7	Democratic People's Republic of Korea	3	Both	22	All ages	423	Larynx cancer	162	Occupational exposure to sulfuric acid	1	Number	1990	6.062976690385512	11.920110358447548	2.1943597740258403
1	Deaths	7	Democratic People's Republic of Korea	1	Male	22	All ages	423	Larynx cancer	162	Occupational exposure to sulfuric acid	3	Rate	1990	0.05445055076	0.10785352578	0.01975741717
1	Deaths	7	Democratic People's Republic of Korea	2	Female	22	All ages	423	Larynx cancer	162	Occupational exposure to sulfuric acid	3	Rate	1990	0.00725582453	0.01664885288	0.00233549781
1	Deaths	7	Democratic People's Republic of Korea	3	Both	22	All ages	423	Larynx cancer	162	Occupational exposure to sulfuric acid	3	Rate	1990	0.029444154259999997	0.05788865537	0.01065665777
1	Deaths	7	Democratic People's Republic of Korea	1	Male	22	All ages	423	Larynx cancer	162	Occupational exposure to sulfuric acid	1	Number	1991	5.49520227388944	10.738585166164	2.0219037462009206
1	Deaths	7	Democratic People's Republic of Korea	2	Female	22	All ages	423	Larynx cancer	162	Occupational exposure to sulfuric acid	1	Number	1991	0.8323318887293166	1.880544565060316	0.2693407388527505
1	Deaths	7	Democratic People's Republic of Korea	3	Both	22	All ages	423	Larynx cancer	162	Occupational exposure to sulfuric acid	1	Number	1991	6.327534162618754	12.484180374894606	2.336233801152418
1	Deaths	7	Democratic People's Republic of Korea	1	Male	22	All ages	423	Larynx cancer	162	Occupational exposure to sulfuric acid	3	Rate	1991	0.05582954517	0.10910068377999999	0.02054191291
1	Deaths	7	Democratic People's Republic of Korea	2	Female	22	All ages	423	Larynx cancer	162	Occupational exposure to sulfuric acid	3	Rate	1991	0.00752472785	0.0170011341	0.00243498511
1	Deaths	7	Democratic People's Republic of Korea	3	Both	22	All ages	423	Larynx cancer	162	Occupational exposure to sulfuric acid	3	Rate	1991	0.03026933048	0.059721176040000004	0.01117595436
1	Deaths	7	Democratic People's Republic of Korea	1	Male	22	All ages	423	Larynx cancer	162	Occupational exposure to sulfuric acid	1	Number	1992	5.716713061775336	11.058134745454067	2.160344583756108
1	Deaths	7	Democratic People's Republic of Korea	2	Female	22	All ages	423	Larynx cancer	162	Occupational exposure to sulfuric acid	1	Number	1992	0.8727904016016663	2.0291401791214074	0.2868747850026844
1	Deaths	7	Democratic People's Republic of Korea	3	Both	22	All ages	423	Larynx cancer	162	Occupational exposure to sulfuric acid	1	Number	1992	6.589503463377003	12.979304001901795	2.46762538044565
1	Deaths	7	Democratic People's Republic of Korea	1	Male	22	All ages	423	Larynx cancer	162	Occupational exposure to sulfuric acid	3	Rate	1992	0.0571069829	0.11046500059999999	0.02158071603
1	Deaths	7	Democratic People's Republic of Korea	2	Female	22	All ages	423	Larynx cancer	162	Occupational exposure to sulfuric acid	3	Rate	1992	0.00778318552	0.01809503683	0.00255823124
1	Deaths	7	Democratic People's Republic of Korea	3	Both	22	All ages	423	Larynx cancer	162	Occupational exposure to sulfuric acid	3	Rate	1992	0.031046937729999998	0.061152960220000004	0.01162640128
1	Deaths	7	Democratic People's Republic of Korea	1	Male	22	All ages	423	Larynx cancer	162	Occupational exposure to sulfuric acid	1	Number	1993	5.949289318306312	11.68280556612555	2.2547943574546627
1	Deaths	7	Democratic People's Republic of Korea	2	Female	22	All ages	423	Larynx cancer	162	Occupational exposure to sulfuric acid	1	Number	1993	0.9129912962355516	2.0749083528202474	0.307054497988284
1	Deaths	7	Democratic People's Republic of Korea	3	Both	22	All ages	423	Larynx cancer	162	Occupational exposure to sulfuric acid	1	Number	1993	6.862280614541864	13.599621102165438	2.6108617425708904
1	Deaths	7	Democratic People's Republic of Korea	1	Male	22	All ages	423	Larynx cancer	162	Occupational exposure to sulfuric acid	3	Rate	1993	0.0584207397	0.11472263432000002	0.022141594929999998
1	Deaths	7	Democratic People's Republic of Korea	2	Female	22	All ages	423	Larynx cancer	162	Occupational exposure to sulfuric acid	3	Rate	1993	0.00803207138	0.01825407545	0.00270132219
1	Deaths	7	Democratic People's Republic of Korea	3	Both	22	All ages	423	Larynx cancer	162	Occupational exposure to sulfuric acid	3	Rate	1993	0.0318430194	0.06310627951	0.01211517363
1	Deaths	7	Democratic People's Republic of Korea	1	Male	22	All ages	423	Larynx cancer	162	Occupational exposure to sulfuric acid	1	Number	1994	6.1542927541258186	12.144954925285296	2.364923608043686
1	Deaths	7	Democratic People's Republic of Korea	2	Female	22	All ages	423	Larynx cancer	162	Occupational exposure to sulfuric acid	1	Number	1994	0.952005596946018	2.1212681942406544	0.32112478912753
1	Deaths	7	Democratic People's Republic of Korea	3	Both	22	All ages	423	Larynx cancer	162	Occupational exposure to sulfuric acid	1	Number	1994	7.1062983510718425	14.160869968444857	2.787827048861513
1	Deaths	7	Democratic People's Republic of Korea	1	Male	22	All ages	423	Larynx cancer	162	Occupational exposure to sulfuric acid	3	Rate	1994	0.05939717543	0.11721509638000001	0.022824683199999998
1	Deaths	7	Democratic People's Republic of Korea	2	Female	22	All ages	423	Larynx cancer	162	Occupational exposure to sulfuric acid	3	Rate	1994	0.00826484932	0.01841581818	0.00278784915
1	Deaths	7	Democratic People's Republic of Korea	3	Both	22	All ages	423	Larynx cancer	162	Occupational exposure to sulfuric acid	3	Rate	1994	0.032478535509999996	0.06472065982	0.01274144925
1	Deaths	7	Democratic People's Republic of Korea	1	Male	22	All ages	423	Larynx cancer	162	Occupational exposure to sulfuric acid	1	Number	1995	6.349645634867441	12.657730434549114	2.505245613375287
1	Deaths	7	Democratic People's Republic of Korea	2	Female	22	All ages	423	Larynx cancer	162	Occupational exposure to sulfuric acid	1	Number	1995	0.988602228454924	2.166033224583631	0.3344261867023934
1	Deaths	7	Democratic People's Republic of Korea	3	Both	22	All ages	423	Larynx cancer	162	Occupational exposure to sulfuric acid	1	Number	1995	7.338247863322364	14.556171152632183	2.883037103092541
1	Deaths	7	Democratic People's Republic of Korea	1	Male	22	All ages	423	Larynx cancer	162	Occupational exposure to sulfuric acid	3	Rate	1995	0.060348721800000005	0.12030243837000001	0.023810520970000002
1	Deaths	7	Democratic People's Republic of Korea	2	Female	22	All ages	423	Larynx cancer	162	Occupational exposure to sulfuric acid	3	Rate	1995	0.00848790109	0.018597040579999998	0.00287130285
1	Deaths	7	Democratic People's Republic of Korea	3	Both	22	All ages	423	Larynx cancer	162	Occupational exposure to sulfuric acid	3	Rate	1995	0.033101715729999995	0.06566066569000001	0.0130049402
1	Deaths	7	Democratic People's Republic of Korea	1	Male	22	All ages	423	Larynx cancer	162	Occupational exposure to sulfuric acid	1	Number	1996	6.542206120815872	13.158666049218256	2.531508858319027
1	Deaths	7	Democratic People's Republic of Korea	2	Female	22	All ages	423	Larynx cancer	162	Occupational exposure to sulfuric acid	1	Number	1996	1.0260875605246245	2.25959241954239	0.3441289236673971
1	Deaths	7	Democratic People's Republic of Korea	3	Both	22	All ages	423	Larynx cancer	162	Occupational exposure to sulfuric acid	1	Number	1996	7.568293681340487	15.209465873839074	2.9452762663446066
1	Deaths	7	Democratic People's Republic of Korea	1	Male	22	All ages	423	Larynx cancer	162	Occupational exposure to sulfuric acid	3	Rate	1996	0.06132514526	0.12334632874	0.02372978558
1	Deaths	7	Democratic People's Republic of Korea	2	Female	22	All ages	423	Larynx cancer	162	Occupational exposure to sulfuric acid	3	Rate	1996	0.00872781408	0.019219902179999998	0.00292713155
1	Deaths	7	Democratic People's Republic of Korea	3	Both	22	All ages	423	Larynx cancer	162	Occupational exposure to sulfuric acid	3	Rate	1996	0.03374997776	0.06782494926	0.013134137320000001
1	Deaths	7	Democratic People's Republic of Korea	1	Male	22	All ages	423	Larynx cancer	162	Occupational exposure to sulfuric acid	1	Number	1997	6.757819334809139	13.435691260120109	2.589279018662224
1	Deaths	7	Democratic People's Republic of Korea	2	Female	22	All ages	423	Larynx cancer	162	Occupational exposure to sulfuric acid	1	Number	1997	1.0658122161265218	2.303234076676548	0.3515257759685131
1	Deaths	7	Democratic People's Republic of Korea	3	Both	22	All ages	423	Larynx cancer	162	Occupational exposure to sulfuric acid	1	Number	1997	7.823631550935658	15.645127497881978	2.979939362970343
1	Deaths	7	Democratic People's Republic of Korea	1	Male	22	All ages	423	Larynx cancer	162	Occupational exposure to sulfuric acid	3	Rate	1997	0.062461742560000005	0.12418454045	0.02393240651
1	Deaths	7	Democratic People's Republic of Korea	2	Female	22	All ages	423	Larynx cancer	162	Occupational exposure to sulfuric acid	3	Rate	1997	0.00898143123	0.019408989839999998	0.0029622522
1	Deaths	7	Democratic People's Republic of Korea	3	Both	22	All ages	423	Larynx cancer	162	Occupational exposure to sulfuric acid	3	Rate	1997	0.03448664433	0.06896387491	0.01313560183
1	Deaths	7	Democratic People's Republic of Korea	1	Male	22	All ages	423	Larynx cancer	162	Occupational exposure to sulfuric acid	1	Number	1998	7.002192904794418	13.83952915219237	2.661810528085224
1	Deaths	7	Democratic People's Republic of Korea	2	Female	22	All ages	423	Larynx cancer	162	Occupational exposure to sulfuric acid	1	Number	1998	1.109257498384137	2.37644866528578	0.3646939684471291
1	Deaths	7	Democratic People's Republic of Korea	3	Both	22	All ages	423	Larynx cancer	162	Occupational exposure to sulfuric acid	1	Number	1998	8.111450403178557	16.26830095801312	3.090161384213929
1	Deaths	7	Democratic People's Republic of Korea	1	Male	22	All ages	423	Larynx cancer	162	Occupational exposure to sulfuric acid	3	Rate	1998	0.06384881111	0.12619439291	0.024271458939999997
1	Deaths	7	Democratic People's Republic of Korea	2	Female	22	All ages	423	Larynx cancer	162	Occupational exposure to sulfuric acid	3	Rate	1998	0.00926604923	0.01985137838	0.0030464272400000003
1	Deaths	7	Democratic People's Republic of Korea	3	Both	22	All ages	423	Larynx cancer	162	Occupational exposure to sulfuric acid	3	Rate	1998	0.03536244524	0.07092281566	0.01347177845
1	Deaths	7	Democratic People's Republic of Korea	1	Male	22	All ages	423	Larynx cancer	162	Occupational exposure to sulfuric acid	1	Number	1999	7.227239714168834	14.57357144317654	2.7672649452579865
1	Deaths	7	Democratic People's Republic of Korea	2	Female	22	All ages	423	Larynx cancer	162	Occupational exposure to sulfuric acid	1	Number	1999	1.155167395408022	2.510501642674151	0.3850182861927537
1	Deaths	7	Democratic People's Republic of Korea	3	Both	22	All ages	423	Larynx cancer	162	Occupational exposure to sulfuric acid	1	Number	1999	8.38240710957685	16.950057032321553	3.1810512733035257
1	Deaths	7	Democratic People's Republic of Korea	1	Male	22	All ages	423	Larynx cancer	162	Occupational exposure to sulfuric acid	3	Rate	1999	0.06505761048	0.13118725429	0.0249101527
1	Deaths	7	Democratic People's Republic of Korea	2	Female	22	All ages	423	Larynx cancer	162	Occupational exposure to sulfuric acid	3	Rate	1999	0.00957143231	0.02080139781	0.00319016662
1	Deaths	7	Democratic People's Republic of Korea	3	Both	22	All ages	423	Larynx cancer	162	Occupational exposure to sulfuric acid	3	Rate	1999	0.03616552737	0.07313027672	0.01372450603
1	Deaths	7	Democratic People's Republic of Korea	1	Male	22	All ages	423	Larynx cancer	162	Occupational exposure to sulfuric acid	1	Number	2000	7.448412944288515	15.221427372644053	2.862992451428717
1	Deaths	7	Democratic People's Republic of Korea	2	Female	22	All ages	423	Larynx cancer	162	Occupational exposure to sulfuric acid	1	Number	2000	1.2055651296698806	2.636818490337699	0.4072877241509702
1	Deaths	7	Democratic People's Republic of Korea	3	Both	22	All ages	423	Larynx cancer	162	Occupational exposure to sulfuric acid	1	Number	2000	8.653978073958381	17.545184110164342	3.3132880094349653
1	Deaths	7	Democratic People's Republic of Korea	1	Male	22	All ages	423	Larynx cancer	162	Occupational exposure to sulfuric acid	3	Rate	2000	0.06624121171	0.13536921229	0.02546154335
1	Deaths	7	Democratic People's Republic of Korea	2	Female	22	All ages	423	Larynx cancer	162	Occupational exposure to sulfuric acid	3	Rate	2000	0.00991430844	0.02168462836	0.0033494466799999997
1	Deaths	7	Democratic People's Republic of Korea	3	Both	22	All ages	423	Larynx cancer	162	Occupational exposure to sulfuric acid	3	Rate	2000	0.036976128090000004	0.07496586766	0.014156791339999999
1	Deaths	7	Democratic People's Republic of Korea	1	Male	22	All ages	423	Larynx cancer	162	Occupational exposure to sulfuric acid	1	Number	2001	7.601118118466733	15.338163393464471	2.918962841787944
1	Deaths	7	Democratic People's Republic of Korea	2	Female	22	All ages	423	Larynx cancer	162	Occupational exposure to sulfuric acid	1	Number	2001	1.2539889290103636	2.689306715694354	0.4222371379193478
1	Deaths	7	Democratic People's Republic of Korea	3	Both	22	All ages	423	Larynx cancer	162	Occupational exposure to sulfuric acid	1	Number	2001	8.855107047477103	17.83689685949593	3.4281886989344224
1	Deaths	7	Democratic People's Republic of Korea	1	Male	22	All ages	423	Larynx cancer	162	Occupational exposure to sulfuric acid	3	Rate	2001	0.06683868428	0.13487261275	0.025667228530000002
1	Deaths	7	Democratic People's Republic of Korea	2	Female	22	All ages	423	Larynx cancer	162	Occupational exposure to sulfuric acid	3	Rate	2001	0.010241485270000001	0.02196390612	0.0034484638
1	Deaths	7	Democratic People's Republic of Korea	3	Both	22	All ages	423	Larynx cancer	162	Occupational exposure to sulfuric acid	3	Rate	2001	0.03749535639	0.07552712814	0.01451604779
1	Deaths	7	Democratic People's Republic of Korea	1	Male	22	All ages	423	Larynx cancer	162	Occupational exposure to sulfuric acid	1	Number	2002	7.620750327472416	15.184146176303688	2.9595746653699093
1	Deaths	7	Democratic People's Republic of Korea	2	Female	22	All ages	423	Larynx cancer	162	Occupational exposure to sulfuric acid	1	Number	2002	1.2962574913109937	2.7395571791773974	0.4402153691563463
1	Deaths	7	Democratic People's Republic of Korea	3	Both	22	All ages	423	Larynx cancer	162	Occupational exposure to sulfuric acid	1	Number	2002	8.917007818783414	17.64074127445496	3.4526732820212214
1	Deaths	7	Democratic People's Republic of Korea	1	Male	22	All ages	423	Larynx cancer	162	Occupational exposure to sulfuric acid	3	Rate	2002	0.0663095382	0.13212002463	0.025751798830000002
1	Deaths	7	Democratic People's Republic of Korea	2	Female	22	All ages	423	Larynx cancer	162	Occupational exposure to sulfuric acid	3	Rate	2002	0.010519715629999999	0.02223274517	0.0035725467600000002
1	Deaths	7	Democratic People's Republic of Korea	3	Both	22	All ages	423	Larynx cancer	162	Occupational exposure to sulfuric acid	3	Rate	2002	0.03744303583	0.07407450134	0.01449797646
1	Deaths	7	Democratic People's Republic of Korea	1	Male	22	All ages	423	Larynx cancer	162	Occupational exposure to sulfuric acid	1	Number	2003	7.646379647168323	15.02585673142061	3.027126519089921
1	Deaths	7	Democratic People's Republic of Korea	2	Female	22	All ages	423	Larynx cancer	162	Occupational exposure to sulfuric acid	1	Number	2003	1.3360566381115124	2.826044650752287	0.4565982814654075
1	Deaths	7	Democratic People's Republic of Korea	3	Both	22	All ages	423	Larynx cancer	162	Occupational exposure to sulfuric acid	1	Number	2003	8.982436285279826	17.386356493472334	3.520639112579822
1	Deaths	7	Democratic People's Republic of Korea	1	Male	22	All ages	423	Larynx cancer	162	Occupational exposure to sulfuric acid	3	Rate	2003	0.06578918026	0.12928194029	0.02604528959
1	Deaths	7	Democratic People's Republic of Korea	2	Female	22	All ages	423	Larynx cancer	162	Occupational exposure to sulfuric acid	3	Rate	2003	0.01076465885	0.022769548610000002	0.0036788296199999995
1	Deaths	7	Democratic People's Republic of Korea	3	Both	22	All ages	423	Larynx cancer	162	Occupational exposure to sulfuric acid	3	Rate	2003	0.03737378098	0.07234049415	0.01464854199
1	Deaths	7	Democratic People's Republic of Korea	1	Male	22	All ages	423	Larynx cancer	162	Occupational exposure to sulfuric acid	1	Number	2004	7.687115890956365	15.33689487399121	3.082301680233328
1	Deaths	7	Democratic People's Republic of Korea	2	Female	22	All ages	423	Larynx cancer	162	Occupational exposure to sulfuric acid	1	Number	2004	1.381388595257967	2.8690210153755893	0.4674397230806284
1	Deaths	7	Democratic People's Republic of Korea	3	Both	22	All ages	423	Larynx cancer	162	Occupational exposure to sulfuric acid	1	Number	2004	9.068504486214346	17.496646180486675	3.582949018480264
1	Deaths	7	Democratic People's Republic of Korea	1	Male	22	All ages	423	Larynx cancer	162	Occupational exposure to sulfuric acid	3	Rate	2004	0.06535771102	0.13039797465	0.026206471369999998
1	Deaths	7	Democratic People's Republic of Korea	2	Female	22	All ages	423	Larynx cancer	162	Occupational exposure to sulfuric acid	3	Rate	2004	0.01104095991	0.022931089850000003	0.00373608357
1	Deaths	7	Democratic People's Republic of Korea	3	Both	22	All ages	423	Larynx cancer	162	Occupational exposure to sulfuric acid	3	Rate	2004	0.0373603137	0.07208246861	0.01476098948
1	Deaths	7	Democratic People's Republic of Korea	1	Male	22	All ages	423	Larynx cancer	162	Occupational exposure to sulfuric acid	1	Number	2005	7.755996283606437	15.417803506524356	3.0987586813282366
1	Deaths	7	Democratic People's Republic of Korea	2	Female	22	All ages	423	Larynx cancer	162	Occupational exposure to sulfuric acid	1	Number	2005	1.4281751044394793	2.9405457046804795	0.4736757654610464
1	Deaths	7	Democratic People's Republic of Korea	3	Both	22	All ages	423	Larynx cancer	162	Occupational exposure to sulfuric acid	1	Number	2005	9.184171388045916	17.68070916182716	3.650981240030839
1	Deaths	7	Democratic People's Republic of Korea	1	Male	22	All ages	423	Larynx cancer	162	Occupational exposure to sulfuric acid	3	Rate	2005	0.06521488884	0.12963780604	0.026055350669999998
1	Deaths	7	Democratic People's Republic of Korea	2	Female	22	All ages	423	Larynx cancer	162	Occupational exposure to sulfuric acid	3	Rate	2005	0.01133108923	0.02333018245	0.00375812626
1	Deaths	7	Democratic People's Republic of Korea	3	Both	22	All ages	423	Larynx cancer	162	Occupational exposure to sulfuric acid	3	Rate	2005	0.0374909667	0.07217492471	0.01490377415
1	Deaths	7	Democratic People's Republic of Korea	1	Male	22	All ages	423	Larynx cancer	162	Occupational exposure to sulfuric acid	1	Number	2006	7.879182936695535	15.573658583440384	3.1259137981477068
1	Deaths	7	Democratic People's Republic of Korea	2	Female	22	All ages	423	Larynx cancer	162	Occupational exposure to sulfuric acid	1	Number	2006	1.481092862680104	3.0249502475085355	0.4883787891928819
1	Deaths	7	Democratic People's Republic of Korea	3	Both	22	All ages	423	Larynx cancer	162	Occupational exposure to sulfuric acid	1	Number	2006	9.360275799375636	18.001551696458748	3.69354991778426
1	Deaths	7	Democratic People's Republic of Korea	1	Male	22	All ages	423	Larynx cancer	162	Occupational exposure to sulfuric acid	3	Rate	2006	0.06557032784	0.12960352706	0.026013762359999998
1	Deaths	7	Democratic People's Republic of Korea	2	Female	22	All ages	423	Larynx cancer	162	Occupational exposure to sulfuric acid	3	Rate	2006	0.0116725732	0.02383979701	0.0038489397299999997
1	Deaths	7	Democratic People's Republic of Korea	3	Both	22	All ages	423	Larynx cancer	162	Occupational exposure to sulfuric acid	3	Rate	2006	0.03788811847	0.07286590031	0.01495059118
1	Deaths	7	Democratic People's Republic of Korea	1	Male	22	All ages	423	Larynx cancer	162	Occupational exposure to sulfuric acid	1	Number	2007	8.041477266976715	15.80634598904522	3.115995685484929
1	Deaths	7	Democratic People's Republic of Korea	2	Female	22	All ages	423	Larynx cancer	162	Occupational exposure to sulfuric acid	1	Number	2007	1.535344877760212	3.133294970591103	0.5106709330603855
1	Deaths	7	Democratic People's Republic of Korea	3	Both	22	All ages	423	Larynx cancer	162	Occupational exposure to sulfuric acid	1	Number	2007	9.57682214473694	18.4024707471386	3.71091550759557
1	Deaths	7	Democratic People's Republic of Korea	1	Male	22	All ages	423	Larynx cancer	162	Occupational exposure to sulfuric acid	3	Rate	2007	0.06628801021	0.13029586349	0.025685971239999997
1	Deaths	7	Democratic People's Republic of Korea	2	Female	22	All ages	423	Larynx cancer	162	Occupational exposure to sulfuric acid	3	Rate	2007	0.01202807375	0.024546604179999997	0.00400065662
1	Deaths	7	Democratic People's Republic of Korea	3	Both	22	All ages	423	Larynx cancer	162	Occupational exposure to sulfuric acid	3	Rate	2007	0.038467626649999996	0.07391798276	0.014905791310000001
1	Deaths	7	Democratic People's Republic of Korea	1	Male	22	All ages	423	Larynx cancer	162	Occupational exposure to sulfuric acid	1	Number	2008	8.184864521833129	15.796934877155008	3.160085512076777
1	Deaths	7	Democratic People's Republic of Korea	2	Female	22	All ages	423	Larynx cancer	162	Occupational exposure to sulfuric acid	1	Number	2008	1.587138594214372	3.2999305792793274	0.5320719562561802
1	Deaths	7	Democratic People's Republic of Korea	3	Both	22	All ages	423	Larynx cancer	162	Occupational exposure to sulfuric acid	1	Number	2008	9.772003116047488	18.547291196569148	3.78492502555986
1	Deaths	7	Democratic People's Republic of Korea	1	Male	22	All ages	423	Larynx cancer	162	Occupational exposure to sulfuric acid	3	Rate	2008	0.06688786204	0.12909476974	0.02582466249
1	Deaths	7	Democratic People's Republic of Korea	2	Female	22	All ages	423	Larynx cancer	162	Occupational exposure to sulfuric acid	3	Rate	2008	0.01236872526	0.0257166796	0.00414648845
1	Deaths	7	Democratic People's Republic of Korea	3	Both	22	All ages	423	Larynx cancer	162	Occupational exposure to sulfuric acid	3	Rate	2008	0.038981102819999995	0.07398624996	0.015098291500000001
1	Deaths	7	Democratic People's Republic of Korea	1	Male	22	All ages	423	Larynx cancer	162	Occupational exposure to sulfuric acid	1	Number	2009	8.383175240069347	16.289971437547262	3.2035841011190387
1	Deaths	7	Democratic People's Republic of Korea	2	Female	22	All ages	423	Larynx cancer	162	Occupational exposure to sulfuric acid	1	Number	2009	1.6344742665666383	3.4308054449065803	0.5617363607483812
1	Deaths	7	Democratic People's Republic of Korea	3	Both	22	All ages	423	Larynx cancer	162	Occupational exposure to sulfuric acid	1	Number	2009	10.017649506635989	19.57771138203826	3.9157946518594415
1	Deaths	7	Democratic People's Republic of Korea	1	Male	22	All ages	423	Larynx cancer	162	Occupational exposure to sulfuric acid	3	Rate	2009	0.06797380729	0.13208496154000002	0.0259758149
1	Deaths	7	Democratic People's Republic of Korea	2	Female	22	All ages	423	Larynx cancer	162	Occupational exposure to sulfuric acid	3	Rate	2009	0.01267959174	0.02661480408	0.00435772399
1	Deaths	7	Democratic People's Republic of Korea	3	Both	22	All ages	423	Larynx cancer	162	Occupational exposure to sulfuric acid	3	Rate	2009	0.039715478080000005	0.07761682685	0.01552436593
1	Deaths	7	Democratic People's Republic of Korea	1	Male	22	All ages	423	Larynx cancer	162	Occupational exposure to sulfuric acid	1	Number	2010	8.499535090194922	16.399540321396536	3.3288884128683653
1	Deaths	7	Democratic People's Republic of Korea	2	Female	22	All ages	423	Larynx cancer	162	Occupational exposure to sulfuric acid	1	Number	2010	1.6794914489902406	3.525865064546488	0.5915955227519418
1	Deaths	7	Democratic People's Republic of Korea	3	Both	22	All ages	423	Larynx cancer	162	Occupational exposure to sulfuric acid	1	Number	2010	10.179026539185164	19.77499610547028	4.001275516031104
1	Deaths	7	Democratic People's Republic of Korea	1	Male	22	All ages	423	Larynx cancer	162	Occupational exposure to sulfuric acid	3	Rate	2010	0.0684279369	0.13202918729000002	0.026800167759999997
1	Deaths	7	Democratic People's Republic of Korea	2	Female	22	All ages	423	Larynx cancer	162	Occupational exposure to sulfuric acid	3	Rate	2010	0.01297703265	0.02724352427	0.00457111849
1	Deaths	7	Democratic People's Republic of Korea	3	Both	22	All ages	423	Larynx cancer	162	Occupational exposure to sulfuric acid	3	Rate	2010	0.04013308861	0.0779673447	0.01577592358
1	Deaths	7	Democratic People's Republic of Korea	1	Male	22	All ages	423	Larynx cancer	162	Occupational exposure to sulfuric acid	1	Number	2011	8.598954131480825	16.458491203921856	3.421549362343775
1	Deaths	7	Democratic People's Republic of Korea	2	Female	22	All ages	423	Larynx cancer	162	Occupational exposure to sulfuric acid	1	Number	2011	1.7120035718054427	3.5770713907976104	0.6084210552157082
1	Deaths	7	Democratic People's Republic of Korea	3	Both	22	All ages	423	Larynx cancer	162	Occupational exposure to sulfuric acid	1	Number	2011	10.310957703286284	19.937137204977883	4.092215035107164
1	Deaths	7	Democratic People's Republic of Korea	1	Male	22	All ages	423	Larynx cancer	162	Occupational exposure to sulfuric acid	3	Rate	2011	0.06877460182	0.13163533166000002	0.027365618119999997
1	Deaths	7	Democratic People's Republic of Korea	2	Female	22	All ages	423	Larynx cancer	162	Occupational exposure to sulfuric acid	3	Rate	2011	0.01318146574	0.0275414402	0.004684500330000001
1	Deaths	7	Democratic People's Republic of Korea	3	Both	22	All ages	423	Larynx cancer	162	Occupational exposure to sulfuric acid	3	Rate	2011	0.04044931558	0.07821228424	0.01605353277
1	Deaths	7	Democratic People's Republic of Korea	1	Male	22	All ages	423	Larynx cancer	162	Occupational exposure to sulfuric acid	1	Number	2012	8.709985340520792	16.77068111587053	3.451558320288558
1	Deaths	7	Democratic People's Republic of Korea	2	Female	22	All ages	423	Larynx cancer	162	Occupational exposure to sulfuric acid	1	Number	2012	1.743856005317466	3.6736891901861752	0.6277317035846183
1	Deaths	7	Democratic People's Republic of Korea	3	Both	22	All ages	423	Larynx cancer	162	Occupational exposure to sulfuric acid	1	Number	2012	10.453841345838264	20.15584627705373	4.076523519553671
1	Deaths	7	Democratic People's Republic of Korea	1	Male	22	All ages	423	Larynx cancer	162	Occupational exposure to sulfuric acid	3	Rate	2012	0.06923557022	0.13330994539000002	0.02743639617
1	Deaths	7	Democratic People's Republic of Korea	2	Female	22	All ages	423	Larynx cancer	162	Occupational exposure to sulfuric acid	3	Rate	2012	0.013383715449999998	0.028194765280000002	0.00481770426
1	Deaths	7	Democratic People's Republic of Korea	3	Both	22	All ages	423	Larynx cancer	162	Occupational exposure to sulfuric acid	3	Rate	2012	0.04081952756	0.07870332975	0.015917762539999998
1	Deaths	7	Democratic People's Republic of Korea	1	Male	22	All ages	423	Larynx cancer	162	Occupational exposure to sulfuric acid	1	Number	2013	8.75935628025641	16.806588995022828	3.4154188277963127
1	Deaths	7	Democratic People's Republic of Korea	2	Female	22	All ages	423	Larynx cancer	162	Occupational exposure to sulfuric acid	1	Number	2013	1.75758221315585	3.636275708499213	0.6358754246064118
1	Deaths	7	Democratic People's Republic of Korea	3	Both	22	All ages	423	Larynx cancer	162	Occupational exposure to sulfuric acid	1	Number	2013	10.51693849341226	20.02244011002792	4.125127598342921
1	Deaths	7	Democratic People's Republic of Korea	1	Male	22	All ages	423	Larynx cancer	162	Occupational exposure to sulfuric acid	3	Rate	2013	0.06922346469	0.13281915732	0.026991381220000003
1	Deaths	7	Democratic People's Republic of Korea	2	Female	22	All ages	423	Larynx cancer	162	Occupational exposure to sulfuric acid	3	Rate	2013	0.01344911531	0.027824980779999998	0.00486575356
1	Deaths	7	Democratic People's Republic of Korea	3	Both	22	All ages	423	Larynx cancer	162	Occupational exposure to sulfuric acid	3	Rate	2013	0.040886742139999994	0.07784131726	0.0160372744
1	Deaths	7	Democratic People's Republic of Korea	1	Male	22	All ages	423	Larynx cancer	162	Occupational exposure to sulfuric acid	1	Number	2014	8.883284399550316	16.73186847457769	3.4813081181390486
1	Deaths	7	Democratic People's Republic of Korea	2	Female	22	All ages	423	Larynx cancer	162	Occupational exposure to sulfuric acid	1	Number	2014	1.7733625806680615	3.638378158136944	0.6447827966631938
1	Deaths	7	Democratic People's Republic of Korea	3	Both	22	All ages	423	Larynx cancer	162	Occupational exposure to sulfuric acid	1	Number	2014	10.656646980218358	20.128395916177386	4.22496356117971
1	Deaths	7	Democratic People's Republic of Korea	1	Male	22	All ages	423	Larynx cancer	162	Occupational exposure to sulfuric acid	3	Rate	2014	0.06981187644999999	0.13149225918	0.02735887328
1	Deaths	7	Democratic People's Republic of Korea	2	Female	22	All ages	423	Larynx cancer	162	Occupational exposure to sulfuric acid	3	Rate	2014	0.01353201471	0.02776340681	0.00492015022
1	Deaths	7	Democratic People's Republic of Korea	3	Both	22	All ages	423	Larynx cancer	162	Occupational exposure to sulfuric acid	3	Rate	2014	0.04125758745	0.07792780003000001	0.01635709656
1	Deaths	7	Democratic People's Republic of Korea	1	Male	22	All ages	423	Larynx cancer	162	Occupational exposure to sulfuric acid	1	Number	2015	8.97541888313184	16.71292787943089	3.506444690395952
1	Deaths	7	Democratic People's Republic of Korea	2	Female	22	All ages	423	Larynx cancer	162	Occupational exposure to sulfuric acid	1	Number	2015	1.7924793760649922	3.628233710096767	0.6498652472995154
1	Deaths	7	Democratic People's Republic of Korea	3	Both	22	All ages	423	Larynx cancer	162	Occupational exposure to sulfuric acid	1	Number	2015	10.767898259196844	20.136461645649227	4.225184121789045
1	Deaths	7	Democratic People's Republic of Korea	1	Male	22	All ages	423	Larynx cancer	162	Occupational exposure to sulfuric acid	3	Rate	2015	0.07015889568	0.13064131924	0.02740911488
1	Deaths	7	Democratic People's Republic of Korea	2	Female	22	All ages	423	Larynx cancer	162	Occupational exposure to sulfuric acid	3	Rate	2015	0.01364182706	0.027613002110000003	0.00494585848
1	Deaths	7	Democratic People's Republic of Korea	3	Both	22	All ages	423	Larynx cancer	162	Occupational exposure to sulfuric acid	3	Rate	2015	0.04152267749	0.07764930375	0.01629296204
1	Deaths	7	Democratic People's Republic of Korea	1	Male	22	All ages	423	Larynx cancer	162	Occupational exposure to sulfuric acid	1	Number	2016	9.107784393873189	16.86551567004843	3.532628812428168
1	Deaths	7	Democratic People's Republic of Korea	2	Female	22	All ages	423	Larynx cancer	162	Occupational exposure to sulfuric acid	1	Number	2016	1.8182777725266637	3.6201512565600735	0.666379207995389
1	Deaths	7	Democratic People's Republic of Korea	3	Both	22	All ages	423	Larynx cancer	162	Occupational exposure to sulfuric acid	1	Number	2016	10.92606216639987	20.2406060646154	4.2515327130958696
1	Deaths	7	Democratic People's Republic of Korea	1	Male	22	All ages	423	Larynx cancer	162	Occupational exposure to sulfuric acid	3	Rate	2016	0.07083149236	0.13116358411	0.027473352460000003
1	Deaths	7	Democratic People's Republic of Korea	2	Female	22	All ages	423	Larynx cancer	162	Occupational exposure to sulfuric acid	3	Rate	2016	0.01380426845	0.02748399641	0.00505911562
1	Deaths	7	Democratic People's Republic of Korea	3	Both	22	All ages	423	Larynx cancer	162	Occupational exposure to sulfuric acid	3	Rate	2016	0.041974505360000004	0.07775806277	0.01633305577
1	Deaths	7	Democratic People's Republic of Korea	1	Male	22	All ages	423	Larynx cancer	162	Occupational exposure to sulfuric acid	1	Number	2017	9.283488581212149	17.345897894076707	3.535683736874475
1	Deaths	7	Democratic People's Republic of Korea	2	Female	22	All ages	423	Larynx cancer	162	Occupational exposure to sulfuric acid	1	Number	2017	1.8478244427630792	3.742263242555481	0.6861072092730536
1	Deaths	7	Democratic People's Republic of Korea	3	Both	22	All ages	423	Larynx cancer	162	Occupational exposure to sulfuric acid	1	Number	2017	11.13131302397522	20.59759727248727	4.284962706546649
1	Deaths	7	Democratic People's Republic of Korea	1	Male	22	All ages	423	Larynx cancer	162	Occupational exposure to sulfuric acid	3	Rate	2017	0.07185315584	0.1342552957	0.027365793830000002
1	Deaths	7	Democratic People's Republic of Korea	2	Female	22	All ages	423	Larynx cancer	162	Occupational exposure to sulfuric acid	3	Rate	2017	0.01399714864	0.028347397979999998	0.00519721699
1	Deaths	7	Democratic People's Republic of Korea	3	Both	22	All ages	423	Larynx cancer	162	Occupational exposure to sulfuric acid	3	Rate	2017	0.04261357407	0.07885298302999999	0.01640395659
1	Deaths	7	Democratic People's Republic of Korea	1	Male	22	All ages	423	Larynx cancer	162	Occupational exposure to sulfuric acid	1	Number	2018	9.505802885694804	17.858142529773538	3.560026359312483
1	Deaths	7	Democratic People's Republic of Korea	2	Female	22	All ages	423	Larynx cancer	162	Occupational exposure to sulfuric acid	1	Number	2018	1.8867536688216204	3.7698111638297824	0.7110445140430008
1	Deaths	7	Democratic People's Republic of Korea	3	Both	22	All ages	423	Larynx cancer	162	Occupational exposure to sulfuric acid	1	Number	2018	11.392556554516435	21.110671333586524	4.368397740025459
1	Deaths	7	Democratic People's Republic of Korea	1	Male	22	All ages	423	Larynx cancer	162	Occupational exposure to sulfuric acid	3	Rate	2018	0.07324961964	0.13761090604	0.02743277763
1	Deaths	7	Democratic People's Republic of Korea	2	Female	22	All ages	423	Larynx cancer	162	Occupational exposure to sulfuric acid	3	Rate	2018	0.01426361649	0.02849929037	0.00537540561
1	Deaths	7	Democratic People's Republic of Korea	3	Both	22	All ages	423	Larynx cancer	162	Occupational exposure to sulfuric acid	3	Rate	2018	0.04347472758	0.08055967777999999	0.01667008637
1	Deaths	7	Democratic People's Republic of Korea	1	Male	22	All ages	423	Larynx cancer	162	Occupational exposure to sulfuric acid	1	Number	2019	9.746044093416012	18.031665294200167	3.729785038897536
1	Deaths	7	Democratic People's Republic of Korea	2	Female	22	All ages	423	Larynx cancer	162	Occupational exposure to sulfuric acid	1	Number	2019	1.92604528289135	3.8279498539961256	0.7210072323986885
1	Deaths	7	Democratic People's Republic of Korea	3	Both	22	All ages	423	Larynx cancer	162	Occupational exposure to sulfuric acid	1	Number	2019	11.672089376307367	21.204413851879224	4.569575750231001
1	Deaths	7	Democratic People's Republic of Korea	1	Male	22	All ages	423	Larynx cancer	162	Occupational exposure to sulfuric acid	3	Rate	2019	0.07480222040000001	0.13839549551	0.02862660992
1	Deaths	7	Democratic People's Republic of Korea	2	Female	22	All ages	423	Larynx cancer	162	Occupational exposure to sulfuric acid	3	Rate	2019	0.014536145830000001	0.02889009817	0.00544154718
1	Deaths	7	Democratic People's Republic of Korea	3	Both	22	All ages	423	Larynx cancer	162	Occupational exposure to sulfuric acid	3	Rate	2019	0.04441582205	0.08068919299	0.01738861457
1	Deaths	7	Democratic People's Republic of Korea	1	Male	22	All ages	423	Larynx cancer	162	Occupational exposure to sulfuric acid	1	Number	2020	9.909445831212729	18.14373445462937	3.889546954883113
1	Deaths	7	Democratic People's Republic of Korea	2	Female	22	All ages	423	Larynx cancer	162	Occupational exposure to sulfuric acid	1	Number	2020	1.9639599499385492	3.9223428541854735	0.7117751840948747
1	Deaths	7	Democratic People's Republic of Korea	3	Both	22	All ages	423	Larynx cancer	162	Occupational exposure to sulfuric acid	1	Number	2020	11.87340578115129	21.792718501376804	4.770992775821353
1	Deaths	7	Democratic People's Republic of Korea	1	Male	22	All ages	423	Larynx cancer	162	Occupational exposure to sulfuric acid	3	Rate	2020	0.07579303677	0.13877352540000001	0.02974945122
1	Deaths	7	Democratic People's Republic of Korea	2	Female	22	All ages	423	Larynx cancer	162	Occupational exposure to sulfuric acid	3	Rate	2020	0.0148028747	0.02956371377	0.00536483387
1	Deaths	7	Democratic People's Republic of Korea	3	Both	22	All ages	423	Larynx cancer	162	Occupational exposure to sulfuric acid	3	Rate	2020	0.04507443968	0.08273064979	0.01811189056
1	Deaths	7	Democratic People's Republic of Korea	1	Male	22	All ages	423	Larynx cancer	162	Occupational exposure to sulfuric acid	1	Number	2021	10.0867068899093	18.64314367401916	3.94305756684125
1	Deaths	7	Democratic People's Republic of Korea	2	Female	22	All ages	423	Larynx cancer	162	Occupational exposure to sulfuric acid	1	Number	2021	1.9973766591290365	4.085355673583179	0.7413350211755065
1	Deaths	7	Democratic People's Republic of Korea	3	Both	22	All ages	423	Larynx cancer	162	Occupational exposure to sulfuric acid	1	Number	2021	12.084083549038349	22.465848351614067	4.772805386501904
1	Deaths	7	Democratic People's Republic of Korea	1	Male	22	All ages	423	Larynx cancer	162	Occupational exposure to sulfuric acid	3	Rate	2021	0.07692283516000001	0.14217558648	0.030070385760000002
1	Deaths	7	Democratic People's Republic of Korea	2	Female	22	All ages	423	Larynx cancer	162	Occupational exposure to sulfuric acid	3	Rate	2021	0.01504104821	0.03076436853	0.00558255036
1	Deaths	7	Democratic People's Republic of Korea	3	Both	22	All ages	423	Larynx cancer	162	Occupational exposure to sulfuric acid	3	Rate	2021	0.04578645957	0.08512285215	0.01808410708
1	Deaths	7	Democratic People's Republic of Korea	1	Male	27	Age-standardized	423	Larynx cancer	162	Occupational exposure to sulfuric acid	3	Rate	1990	0.06575999348	0.12953222121000002	0.02344783637
1	Deaths	7	Democratic People's Republic of Korea	2	Female	27	Age-standardized	423	Larynx cancer	162	Occupational exposure to sulfuric acid	3	Rate	1990	0.00736014334	0.0168148492	0.00237554454
1	Deaths	7	Democratic People's Republic of Korea	3	Both	27	Age-standardized	423	Larynx cancer	162	Occupational exposure to sulfuric acid	3	Rate	1990	0.03145925576	0.06255906342	0.01133913852
1	Deaths	7	Democratic People's Republic of Korea	1	Male	27	Age-standardized	423	Larynx cancer	162	Occupational exposure to sulfuric acid	3	Rate	1991	0.06625204144	0.12946905454000002	0.02443267284
1	Deaths	7	Democratic People's Republic of Korea	2	Female	27	Age-standardized	423	Larynx cancer	162	Occupational exposure to sulfuric acid	3	Rate	1991	0.0075104242	0.01695446538	0.00243955383
1	Deaths	7	Democratic People's Republic of Korea	3	Both	27	Age-standardized	423	Larynx cancer	162	Occupational exposure to sulfuric acid	3	Rate	1991	0.031834499419999995	0.06340409266000001	0.0118149651
1	Deaths	7	Democratic People's Republic of Korea	1	Male	27	Age-standardized	423	Larynx cancer	162	Occupational exposure to sulfuric acid	3	Rate	1992	0.06682090072	0.13086072081	0.025152545480000003
1	Deaths	7	Democratic People's Republic of Korea	2	Female	27	Age-standardized	423	Larynx cancer	162	Occupational exposure to sulfuric acid	3	Rate	1992	0.007653864359999999	0.01768523181	0.0025263122399999997
1	Deaths	7	Democratic People's Republic of Korea	3	Both	27	Age-standardized	423	Larynx cancer	162	Occupational exposure to sulfuric acid	3	Rate	1992	0.03222879076	0.06415017614	0.012084461050000002
1	Deaths	7	Democratic People's Republic of Korea	1	Male	27	Age-standardized	423	Larynx cancer	162	Occupational exposure to sulfuric acid	3	Rate	1993	0.06757126527	0.13187271446	0.025639043
1	Deaths	7	Democratic People's Republic of Korea	2	Female	27	Age-standardized	423	Larynx cancer	162	Occupational exposure to sulfuric acid	3	Rate	1993	0.007798252580000001	0.01759162969	0.00263197346
1	Deaths	7	Democratic People's Republic of Korea	3	Both	27	Age-standardized	423	Larynx cancer	162	Occupational exposure to sulfuric acid	3	Rate	1993	0.032684507030000004	0.0657170628	0.012482353069999999
1	Deaths	7	Democratic People's Republic of Korea	1	Male	27	Age-standardized	423	Larynx cancer	162	Occupational exposure to sulfuric acid	3	Rate	1994	0.0679881806	0.13219927737	0.02656578206
1	Deaths	7	Democratic People's Republic of Korea	2	Female	27	Age-standardized	423	Larynx cancer	162	Occupational exposure to sulfuric acid	3	Rate	1994	0.00791476512	0.017465616150000002	0.0026888311700000002
1	Deaths	7	Democratic People's Republic of Korea	3	Both	27	Age-standardized	423	Larynx cancer	162	Occupational exposure to sulfuric acid	3	Rate	1994	0.03296222516	0.06537751497000001	0.01295028839
1	Deaths	7	Democratic People's Republic of Korea	1	Male	27	Age-standardized	423	Larynx cancer	162	Occupational exposure to sulfuric acid	3	Rate	1995	0.06829769123	0.134082899	0.02689538373
1	Deaths	7	Democratic People's Republic of Korea	2	Female	27	Age-standardized	423	Larynx cancer	162	Occupational exposure to sulfuric acid	3	Rate	1995	0.008017442080000001	0.01741324704	0.00271265264
1	Deaths	7	Democratic People's Republic of Korea	3	Both	27	Age-standardized	423	Larynx cancer	162	Occupational exposure to sulfuric acid	3	Rate	1995	0.03320009561	0.06515282173999999	0.0131190752
1	Deaths	7	Democratic People's Republic of Korea	1	Male	27	Age-standardized	423	Larynx cancer	162	Occupational exposure to sulfuric acid	3	Rate	1996	0.06829193996	0.13605532379000002	0.02631671326
1	Deaths	7	Democratic People's Republic of Korea	2	Female	27	Age-standardized	423	Larynx cancer	162	Occupational exposure to sulfuric acid	3	Rate	1996	0.00811153762	0.0178080753	0.00273944927
1	Deaths	7	Democratic People's Republic of Korea	3	Both	27	Age-standardized	423	Larynx cancer	162	Occupational exposure to sulfuric acid	3	Rate	1996	0.03336591159	0.06725568089	0.013017105939999999
1	Deaths	7	Democratic People's Republic of Korea	1	Male	27	Age-standardized	423	Larynx cancer	162	Occupational exposure to sulfuric acid	3	Rate	1997	0.06827822412000001	0.13464985537	0.026181420049999998
1	Deaths	7	Democratic People's Republic of Korea	2	Female	27	Age-standardized	423	Larynx cancer	162	Occupational exposure to sulfuric acid	3	Rate	1997	0.00821979815	0.01775432843	0.0027365967000000002
1	Deaths	7	Democratic People's Republic of Korea	3	Both	27	Age-standardized	423	Larynx cancer	162	Occupational exposure to sulfuric acid	3	Rate	1997	0.03359652338	0.06756962419	0.012816107319999999
1	Deaths	7	Democratic People's Republic of Korea	1	Male	27	Age-standardized	423	Larynx cancer	162	Occupational exposure to sulfuric acid	3	Rate	1998	0.06842698613	0.13727704205	0.0264022628
1	Deaths	7	Democratic People's Republic of Korea	2	Female	27	Age-standardized	423	Larynx cancer	162	Occupational exposure to sulfuric acid	3	Rate	1998	0.00837135033	0.01780563627	0.0027824222900000002
1	Deaths	7	Democratic People's Republic of Korea	3	Both	27	Age-standardized	423	Larynx cancer	162	Occupational exposure to sulfuric acid	3	Rate	1998	0.03394827141	0.06789000979	0.0129364863
1	Deaths	7	Democratic People's Republic of Korea	1	Male	27	Age-standardized	423	Larynx cancer	162	Occupational exposure to sulfuric acid	3	Rate	1999	0.06877237608	0.14039176499	0.02666227136
1	Deaths	7	Democratic People's Republic of Korea	2	Female	27	Age-standardized	423	Larynx cancer	162	Occupational exposure to sulfuric acid	3	Rate	1999	0.00853624804	0.01858910947	0.00285336837
1	Deaths	7	Democratic People's Republic of Korea	3	Both	27	Age-standardized	423	Larynx cancer	162	Occupational exposure to sulfuric acid	3	Rate	1999	0.03432262356	0.06978060001	0.01315982235
1	Deaths	7	Democratic People's Republic of Korea	1	Male	27	Age-standardized	423	Larynx cancer	162	Occupational exposure to sulfuric acid	3	Rate	2000	0.06927787565	0.14368101552	0.02707119168
1	Deaths	7	Democratic People's Republic of Korea	2	Female	27	Age-standardized	423	Larynx cancer	162	Occupational exposure to sulfuric acid	3	Rate	2000	0.00874027439	0.01904576907	0.00296468211
1	Deaths	7	Democratic People's Republic of Korea	3	Both	27	Age-standardized	423	Larynx cancer	162	Occupational exposure to sulfuric acid	3	Rate	2000	0.03477579418	0.07112032017	0.0133141535
1	Deaths	7	Democratic People's Republic of Korea	1	Male	27	Age-standardized	423	Larynx cancer	162	Occupational exposure to sulfuric acid	3	Rate	2001	0.06969987313	0.14270269164	0.027258857719999998
1	Deaths	7	Democratic People's Republic of Korea	2	Female	27	Age-standardized	423	Larynx cancer	162	Occupational exposure to sulfuric acid	3	Rate	2001	0.00892243868	0.01921319791	0.0030301487500000003
1	Deaths	7	Democratic People's Republic of Korea	3	Both	27	Age-standardized	423	Larynx cancer	162	Occupational exposure to sulfuric acid	3	Rate	2001	0.035102853409999996	0.07124104435999999	0.01359467512
1	Deaths	7	Democratic People's Republic of Korea	1	Male	27	Age-standardized	423	Larynx cancer	162	Occupational exposure to sulfuric acid	3	Rate	2002	0.06929678865	0.14112732731	0.027047123240000002
1	Deaths	7	Democratic People's Republic of Korea	2	Female	27	Age-standardized	423	Larynx cancer	162	Occupational exposure to sulfuric acid	3	Rate	2002	0.0090722318	0.019224705039999998	0.00307060201
1	Deaths	7	Democratic People's Republic of Korea	3	Both	27	Age-standardized	423	Larynx cancer	162	Occupational exposure to sulfuric acid	3	Rate	2002	0.03500797444	0.07061820946	0.0135366397
1	Deaths	7	Democratic People's Republic of Korea	1	Male	27	Age-standardized	423	Larynx cancer	162	Occupational exposure to sulfuric acid	3	Rate	2003	0.06897703677	0.13714695378	0.027401930390000002
1	Deaths	7	Democratic People's Republic of Korea	2	Female	27	Age-standardized	423	Larynx cancer	162	Occupational exposure to sulfuric acid	3	Rate	2003	0.00921834235	0.01966335843	0.0031649754400000004
1	Deaths	7	Democratic People's Republic of Korea	3	Both	27	Age-standardized	423	Larynx cancer	162	Occupational exposure to sulfuric acid	3	Rate	2003	0.03494694964	0.06785209904	0.01366795281
1	Deaths	7	Democratic People's Republic of Korea	1	Male	27	Age-standardized	423	Larynx cancer	162	Occupational exposure to sulfuric acid	3	Rate	2004	0.06849859771	0.13756565273	0.02745698198
1	Deaths	7	Democratic People's Republic of Korea	2	Female	27	Age-standardized	423	Larynx cancer	162	Occupational exposure to sulfuric acid	3	Rate	2004	0.00936346628	0.01966290159	0.00317101509
1	Deaths	7	Democratic People's Republic of Korea	3	Both	27	Age-standardized	423	Larynx cancer	162	Occupational exposure to sulfuric acid	3	Rate	2004	0.03484068008	0.06712091791000001	0.013910158399999999
1	Deaths	7	Democratic People's Republic of Korea	1	Male	27	Age-standardized	423	Larynx cancer	162	Occupational exposure to sulfuric acid	3	Rate	2005	0.06802359553	0.13633606593	0.02726282107
1	Deaths	7	Democratic People's Republic of Korea	2	Female	27	Age-standardized	423	Larynx cancer	162	Occupational exposure to sulfuric acid	3	Rate	2005	0.009507607900000001	0.01967886831	0.0031798986000000002
1	Deaths	7	Democratic People's Republic of Korea	3	Both	27	Age-standardized	423	Larynx cancer	162	Occupational exposure to sulfuric acid	3	Rate	2005	0.03477232519	0.06756623457000001	0.01385488178
1	Deaths	7	Democratic People's Republic of Korea	1	Male	27	Age-standardized	423	Larynx cancer	162	Occupational exposure to sulfuric acid	3	Rate	2006	0.06761803925	0.13429151352	0.026766471639999997
1	Deaths	7	Democratic People's Republic of Korea	2	Female	27	Age-standardized	423	Larynx cancer	162	Occupational exposure to sulfuric acid	3	Rate	2006	0.00965514412	0.01973760592	0.00321723395
1	Deaths	7	Democratic People's Republic of Korea	3	Both	27	Age-standardized	423	Larynx cancer	162	Occupational exposure to sulfuric acid	3	Rate	2006	0.03478808644	0.06709843008	0.013653774430000001
1	Deaths	7	Democratic People's Republic of Korea	1	Male	27	Age-standardized	423	Larynx cancer	162	Occupational exposure to sulfuric acid	3	Rate	2007	0.06750213325	0.13273701849	0.026043378250000002
1	Deaths	7	Democratic People's Republic of Korea	2	Female	27	Age-standardized	423	Larynx cancer	162	Occupational exposure to sulfuric acid	3	Rate	2007	0.009819559	0.020040122310000002	0.0032101150399999998
1	Deaths	7	Democratic People's Republic of Korea	3	Both	27	Age-standardized	423	Larynx cancer	162	Occupational exposure to sulfuric acid	3	Rate	2007	0.03495066991	0.06683889264	0.013540125440000002
1	Deaths	7	Democratic People's Republic of Korea	1	Male	27	Age-standardized	423	Larynx cancer	162	Occupational exposure to sulfuric acid	3	Rate	2008	0.06733471959	0.13009540601	0.025955209760000004
1	Deaths	7	Democratic People's Republic of Korea	2	Female	27	Age-standardized	423	Larynx cancer	162	Occupational exposure to sulfuric acid	3	Rate	2008	0.01001359824	0.02076748155	0.0033983798700000004
1	Deaths	7	Democratic People's Republic of Korea	3	Both	27	Age-standardized	423	Larynx cancer	162	Occupational exposure to sulfuric acid	3	Rate	2008	0.03510315376	0.06599797779	0.01362116451
1	Deaths	7	Democratic People's Republic of Korea	1	Male	27	Age-standardized	423	Larynx cancer	162	Occupational exposure to sulfuric acid	3	Rate	2009	0.06795436115	0.13189490388	0.025921858729999997
1	Deaths	7	Democratic People's Republic of Korea	2	Female	27	Age-standardized	423	Larynx cancer	162	Occupational exposure to sulfuric acid	3	Rate	2009	0.01017555903	0.02127814375	0.00352549261
1	Deaths	7	Democratic People's Republic of Korea	3	Both	27	Age-standardized	423	Larynx cancer	162	Occupational exposure to sulfuric acid	3	Rate	2009	0.03554399217	0.0689576639	0.01392360817
1	Deaths	7	Democratic People's Republic of Korea	1	Male	27	Age-standardized	423	Larynx cancer	162	Occupational exposure to sulfuric acid	3	Rate	2010	0.06802905173	0.13142934569	0.02638590179
1	Deaths	7	Democratic People's Republic of Korea	2	Female	27	Age-standardized	423	Larynx cancer	162	Occupational exposure to sulfuric acid	3	Rate	2010	0.0103378903	0.0219597587	0.00364669094
1	Deaths	7	Democratic People's Republic of Korea	3	Both	27	Age-standardized	423	Larynx cancer	162	Occupational exposure to sulfuric acid	3	Rate	2010	0.03573877813	0.06910704715	0.01404416605
1	Deaths	7	Democratic People's Republic of Korea	1	Male	27	Age-standardized	423	Larynx cancer	162	Occupational exposure to sulfuric acid	3	Rate	2011	0.06781270071	0.13000818617	0.0269400063
1	Deaths	7	Democratic People's Republic of Korea	2	Female	27	Age-standardized	423	Larynx cancer	162	Occupational exposure to sulfuric acid	3	Rate	2011	0.01039025598	0.02179670647	0.0036451798400000002
1	Deaths	7	Democratic People's Republic of Korea	3	Both	27	Age-standardized	423	Larynx cancer	162	Occupational exposure to sulfuric acid	3	Rate	2011	0.0357216742	0.06877595776	0.01408349415
1	Deaths	7	Democratic People's Republic of Korea	1	Male	27	Age-standardized	423	Larynx cancer	162	Occupational exposure to sulfuric acid	3	Rate	2012	0.06768503612	0.13093640125	0.0266524866
1	Deaths	7	Democratic People's Republic of Korea	2	Female	27	Age-standardized	423	Larynx cancer	162	Occupational exposure to sulfuric acid	3	Rate	2012	0.01046056883	0.022174095079999998	0.0037305377599999995
1	Deaths	7	Democratic People's Republic of Korea	3	Both	27	Age-standardized	423	Larynx cancer	162	Occupational exposure to sulfuric acid	3	Rate	2012	0.035734903340000006	0.06822614627	0.013981264190000002
1	Deaths	7	Democratic People's Republic of Korea	1	Male	27	Age-standardized	423	Larynx cancer	162	Occupational exposure to sulfuric acid	3	Rate	2013	0.06699521645	0.12905660576	0.026204078359999997
1	Deaths	7	Democratic People's Republic of Korea	2	Female	27	Age-standardized	423	Larynx cancer	162	Occupational exposure to sulfuric acid	3	Rate	2013	0.01046715083	0.02176359491	0.0037609275
1	Deaths	7	Democratic People's Republic of Korea	3	Both	27	Age-standardized	423	Larynx cancer	162	Occupational exposure to sulfuric acid	3	Rate	2013	0.03545518883	0.06700586906	0.01390558861
1	Deaths	7	Democratic People's Republic of Korea	1	Male	27	Age-standardized	423	Larynx cancer	162	Occupational exposure to sulfuric acid	3	Rate	2014	0.06658233522	0.12572128741	0.026184597860000002
1	Deaths	7	Democratic People's Republic of Korea	2	Female	27	Age-standardized	423	Larynx cancer	162	Occupational exposure to sulfuric acid	3	Rate	2014	0.010450044010000001	0.021231724089999997	0.0038700490999999996
1	Deaths	7	Democratic People's Republic of Korea	3	Both	27	Age-standardized	423	Larynx cancer	162	Occupational exposure to sulfuric acid	3	Rate	2014	0.03535451803	0.0665065614	0.013967305860000001
1	Deaths	7	Democratic People's Republic of Korea	1	Male	27	Age-standardized	423	Larynx cancer	162	Occupational exposure to sulfuric acid	3	Rate	2015	0.06560359058	0.12193855819999999	0.02565768255
1	Deaths	7	Democratic People's Republic of Korea	2	Female	27	Age-standardized	423	Larynx cancer	162	Occupational exposure to sulfuric acid	3	Rate	2015	0.01042997931	0.02108299788	0.0038143554700000005
1	Deaths	7	Democratic People's Republic of Korea	3	Both	27	Age-standardized	423	Larynx cancer	162	Occupational exposure to sulfuric acid	3	Rate	2015	0.03501442215	0.06534948294000001	0.013718010800000001
1	Deaths	7	Democratic People's Republic of Korea	1	Male	27	Age-standardized	423	Larynx cancer	162	Occupational exposure to sulfuric acid	3	Rate	2016	0.06463125216	0.11892616521999999	0.02486782193
1	Deaths	7	Democratic People's Republic of Korea	2	Female	27	Age-standardized	423	Larynx cancer	162	Occupational exposure to sulfuric acid	3	Rate	2016	0.010400324970000001	0.0207070667	0.00385828998
1	Deaths	7	Democratic People's Republic of Korea	3	Both	27	Age-standardized	423	Larynx cancer	162	Occupational exposure to sulfuric acid	3	Rate	2016	0.034693872619999996	0.06411198019	0.01349055311
1	Deaths	7	Democratic People's Republic of Korea	1	Male	27	Age-standardized	423	Larynx cancer	162	Occupational exposure to sulfuric acid	3	Rate	2017	0.06384606136	0.11852400456000001	0.02464879037
1	Deaths	7	Democratic People's Republic of Korea	2	Female	27	Age-standardized	423	Larynx cancer	162	Occupational exposure to sulfuric acid	3	Rate	2017	0.010373035039999999	0.02105066997	0.0038747889699999997
1	Deaths	7	Democratic People's Republic of Korea	3	Both	27	Age-standardized	423	Larynx cancer	162	Occupational exposure to sulfuric acid	3	Rate	2017	0.03444130993	0.06368840696	0.01313800334
1	Deaths	7	Democratic People's Republic of Korea	1	Male	27	Age-standardized	423	Larynx cancer	162	Occupational exposure to sulfuric acid	3	Rate	2018	0.06342742813999999	0.11929794826	0.02403672603
1	Deaths	7	Democratic People's Republic of Korea	2	Female	27	Age-standardized	423	Larynx cancer	162	Occupational exposure to sulfuric acid	3	Rate	2018	0.01040674292	0.02080527686	0.00392121277
1	Deaths	7	Democratic People's Republic of Korea	3	Both	27	Age-standardized	423	Larynx cancer	162	Occupational exposure to sulfuric acid	3	Rate	2018	0.034357014809999996	0.06345086843999999	0.01325146762
1	Deaths	7	Democratic People's Republic of Korea	1	Male	27	Age-standardized	423	Larynx cancer	162	Occupational exposure to sulfuric acid	3	Rate	2019	0.06326797452	0.11718589055	0.02421739555
1	Deaths	7	Democratic People's Republic of Korea	2	Female	27	Age-standardized	423	Larynx cancer	162	Occupational exposure to sulfuric acid	3	Rate	2019	0.0104450592	0.02097847734	0.003908322509999999
1	Deaths	7	Democratic People's Republic of Korea	3	Both	27	Age-standardized	423	Larynx cancer	162	Occupational exposure to sulfuric acid	3	Rate	2019	0.03439465006	0.06268920738	0.0134409527
1	Deaths	7	Democratic People's Republic of Korea	1	Male	27	Age-standardized	423	Larynx cancer	162	Occupational exposure to sulfuric acid	3	Rate	2020	0.06271889297	0.11519434969	0.02448137408
1	Deaths	7	Democratic People's Republic of Korea	2	Female	27	Age-standardized	423	Larynx cancer	162	Occupational exposure to sulfuric acid	3	Rate	2020	0.01047705451	0.02099300235	0.00380406623
1	Deaths	7	Democratic People's Republic of Korea	3	Both	27	Age-standardized	423	Larynx cancer	162	Occupational exposure to sulfuric acid	3	Rate	2020	0.03423844335	0.06244755394	0.013632756990000001
1	Deaths	7	Democratic People's Republic of Korea	1	Male	27	Age-standardized	423	Larynx cancer	162	Occupational exposure to sulfuric acid	3	Rate	2021	0.06224462872	0.11583678328	0.024193769099999998
1	Deaths	7	Democratic People's Republic of Korea	2	Female	27	Age-standardized	423	Larynx cancer	162	Occupational exposure to sulfuric acid	3	Rate	2021	0.01046966899	0.02149671319	0.0038973989999999997
1	Deaths	7	Democratic People's Republic of Korea	3	Both	27	Age-standardized	423	Larynx cancer	162	Occupational exposure to sulfuric acid	3	Rate	2021	0.03411193917	0.06268228408	0.01335717858
1	Deaths	6	China	1	Male	22	All ages	423	Larynx cancer	162	Occupational exposure to sulfuric acid	1	Number	1990	426.4163347680431	826.1343611441182	167.76255321539713
1	Deaths	6	China	2	Female	22	All ages	423	Larynx cancer	162	Occupational exposure to sulfuric acid	1	Number	1990	88.23518314332976	172.60911797808464	32.09495795828892
1	Deaths	6	China	3	Both	22	All ages	423	Larynx cancer	162	Occupational exposure to sulfuric acid	1	Number	1990	514.6515179113723	1000.9651674206552	208.11892280559573
1	Deaths	6	China	1	Male	22	All ages	423	Larynx cancer	162	Occupational exposure to sulfuric acid	3	Rate	1990	0.07026843344	0.13613729736	0.027645310090000003
1	Deaths	6	China	2	Female	22	All ages	423	Larynx cancer	162	Occupational exposure to sulfuric acid	3	Rate	1990	0.01549022682	0.030302587859999997	0.00563446645
1	Deaths	6	China	3	Both	22	All ages	423	Larynx cancer	162	Occupational exposure to sulfuric acid	3	Rate	1990	0.04374586517	0.08508298474999999	0.01769030503
1	Deaths	6	China	1	Male	22	All ages	423	Larynx cancer	162	Occupational exposure to sulfuric acid	1	Number	1991	437.60573779171136	818.9092942808514	181.5583422087984
1	Deaths	6	China	2	Female	22	All ages	423	Larynx cancer	162	Occupational exposure to sulfuric acid	1	Number	1991	91.18924918295798	174.09079496913623	34.30137547283263
1	Deaths	6	China	3	Both	22	All ages	423	Larynx cancer	162	Occupational exposure to sulfuric acid	1	Number	1991	528.7949869746701	983.9486624771992	216.51220098709425
1	Deaths	6	China	1	Male	22	All ages	423	Larynx cancer	162	Occupational exposure to sulfuric acid	3	Rate	1991	0.07105878764	0.13297517974	0.029481596259999996
1	Deaths	6	China	2	Female	22	All ages	423	Larynx cancer	162	Occupational exposure to sulfuric acid	3	Rate	1991	0.015804739560000003	0.03017307082	0.00594504627
1	Deaths	6	China	3	Both	22	All ages	423	Larynx cancer	162	Occupational exposure to sulfuric acid	3	Rate	1991	0.04433186064	0.08248995556000001	0.01815143668
1	Deaths	6	China	1	Male	22	All ages	423	Larynx cancer	162	Occupational exposure to sulfuric acid	1	Number	1992	441.6434965171837	837.4894705706045	179.67886729294094
1	Deaths	6	China	2	Female	22	All ages	423	Larynx cancer	162	Occupational exposure to sulfuric acid	1	Number	1992	93.2185321476386	179.6612531488875	33.63095769858236
1	Deaths	6	China	3	Both	22	All ages	423	Larynx cancer	162	Occupational exposure to sulfuric acid	1	Number	1992	534.8620286648224	1005.533247508395	217.2430787824061
1	Deaths	6	China	1	Male	22	All ages	423	Larynx cancer	162	Occupational exposure to sulfuric acid	3	Rate	1992	0.07086416742	0.13437986639	0.028830478510000004
1	Deaths	6	China	2	Female	22	All ages	423	Larynx cancer	162	Occupational exposure to sulfuric acid	3	Rate	1992	0.01598906641	0.03081592942	0.0057684626000000004
1	Deaths	6	China	3	Both	22	All ages	423	Larynx cancer	162	Occupational exposure to sulfuric acid	3	Rate	1992	0.04434127453	0.08336098543	0.01800994365
1	Deaths	6	China	1	Male	22	All ages	423	Larynx cancer	162	Occupational exposure to sulfuric acid	1	Number	1993	450.1678492278487	838.462874276228	186.92707737067863
1	Deaths	6	China	2	Female	22	All ages	423	Larynx cancer	162	Occupational exposure to sulfuric acid	1	Number	1993	94.12024050404446	186.15828353277888	36.28300705683944
1	Deaths	6	China	3	Both	22	All ages	423	Larynx cancer	162	Occupational exposure to sulfuric acid	1	Number	1993	544.2880897318929	1011.7533117332192	227.0775649412357
1	Deaths	6	China	1	Male	22	All ages	423	Larynx cancer	162	Occupational exposure to sulfuric acid	3	Rate	1993	0.07154428476	0.13325524411	0.029707950210000004
1	Deaths	6	China	2	Female	22	All ages	423	Larynx cancer	162	Occupational exposure to sulfuric acid	3	Rate	1993	0.01600601271	0.03165792858	0.0061702591199999995
1	Deaths	6	China	3	Both	22	All ages	423	Larynx cancer	162	Occupational exposure to sulfuric acid	3	Rate	1993	0.04471470875	0.08311821536	0.01865502364
1	Deaths	6	China	1	Male	22	All ages	423	Larynx cancer	162	Occupational exposure to sulfuric acid	1	Number	1994	456.0294339819212	850.9243782958661	194.23471738666888
1	Deaths	6	China	2	Female	22	All ages	423	Larynx cancer	162	Occupational exposure to sulfuric acid	1	Number	1994	95.37048916574896	184.59272499657288	35.635727883607856
1	Deaths	6	China	3	Both	22	All ages	423	Larynx cancer	162	Occupational exposure to sulfuric acid	1	Number	1994	551.3999231476704	1045.9463819030782	235.9107157788217
1	Deaths	6	China	1	Male	22	All ages	423	Larynx cancer	162	Occupational exposure to sulfuric acid	3	Rate	1994	0.07192507547	0.13420800407	0.03063474782
1	Deaths	6	China	2	Female	22	All ages	423	Larynx cancer	162	Occupational exposure to sulfuric acid	3	Rate	1994	0.01610242256	0.03116676958	0.00601676214
1	Deaths	6	China	3	Both	22	All ages	423	Larynx cancer	162	Occupational exposure to sulfuric acid	3	Rate	1994	0.04496422166	0.08529229509	0.019237474060000002
1	Deaths	6	China	1	Male	22	All ages	423	Larynx cancer	162	Occupational exposure to sulfuric acid	1	Number	1995	462.10307539678143	872.3732404446234	187.236947826994
1	Deaths	6	China	2	Female	22	All ages	423	Larynx cancer	162	Occupational exposure to sulfuric acid	1	Number	1995	95.79432852998224	185.85935202403223	37.41840321566718
1	Deaths	6	China	3	Both	22	All ages	423	Larynx cancer	162	Occupational exposure to sulfuric acid	1	Number	1995	557.8974039267634	1063.3996607676938	229.60482586475268
1	Deaths	6	China	1	Male	22	All ages	423	Larynx cancer	162	Occupational exposure to sulfuric acid	3	Rate	1995	0.0724496372	0.13677278542000001	0.029355461290000003
1	Deaths	6	China	2	Female	22	All ages	423	Larynx cancer	162	Occupational exposure to sulfuric acid	3	Rate	1995	0.01607502673	0.031188631909999997	0.00627909649
1	Deaths	6	China	3	Both	22	All ages	423	Larynx cancer	162	Occupational exposure to sulfuric acid	3	Rate	1995	0.04521976478	0.08619269814	0.0186103684
1	Deaths	6	China	1	Male	22	All ages	423	Larynx cancer	162	Occupational exposure to sulfuric acid	1	Number	1996	465.7465400341487	884.5578156452092	186.24616061458488
1	Deaths	6	China	2	Female	22	All ages	423	Larynx cancer	162	Occupational exposure to sulfuric acid	1	Number	1996	95.32498495794422	177.6068466068782	37.848291623561
1	Deaths	6	China	3	Both	22	All ages	423	Larynx cancer	162	Occupational exposure to sulfuric acid	1	Number	1996	561.0715249920931	1066.449696336538	231.71577947253772
1	Deaths	6	China	1	Male	22	All ages	423	Larynx cancer	162	Occupational exposure to sulfuric acid	3	Rate	1996	0.07268836555000001	0.13805161462	0.02906715959
1	Deaths	6	China	2	Female	22	All ages	423	Larynx cancer	162	Occupational exposure to sulfuric acid	3	Rate	1996	0.01591116176	0.02964523171	0.0063174443799999995
1	Deaths	6	China	3	Both	22	All ages	423	Larynx cancer	162	Occupational exposure to sulfuric acid	3	Rate	1996	0.04525310813	0.08601428031000001	0.018688988400000002
1	Deaths	6	China	1	Male	22	All ages	423	Larynx cancer	162	Occupational exposure to sulfuric acid	1	Number	1997	465.3345674561918	859.6921275313314	196.8818737134444
1	Deaths	6	China	2	Female	22	All ages	423	Larynx cancer	162	Occupational exposure to sulfuric acid	1	Number	1997	95.32994200179029	178.97321972559695	38.227494606229016
1	Deaths	6	China	3	Both	22	All ages	423	Larynx cancer	162	Occupational exposure to sulfuric acid	1	Number	1997	560.664509457981	1027.153016617991	237.2489045776608
1	Deaths	6	China	1	Male	22	All ages	423	Larynx cancer	162	Occupational exposure to sulfuric acid	3	Rate	1997	0.07236772297	0.1336972709	0.0306185998
1	Deaths	6	China	2	Female	22	All ages	423	Larynx cancer	162	Occupational exposure to sulfuric acid	3	Rate	1997	0.01583613863	0.029730897340000003	0.0063503228000000005
1	Deaths	6	China	3	Both	22	All ages	423	Larynx cancer	162	Occupational exposure to sulfuric acid	3	Rate	1997	0.04503361382	0.08250283637	0.01905627227
1	Deaths	6	China	1	Male	22	All ages	423	Larynx cancer	162	Occupational exposure to sulfuric acid	1	Number	1998	471.534187566727	888.98938782065	191.7186830023453
1	Deaths	6	China	2	Female	22	All ages	423	Larynx cancer	162	Occupational exposure to sulfuric acid	1	Number	1998	97.48805763291853	185.6049560825512	38.926339936002
1	Deaths	6	China	3	Both	22	All ages	423	Larynx cancer	162	Occupational exposure to sulfuric acid	1	Number	1998	569.0222451996455	1036.5903845803746	232.7369089080804
1	Deaths	6	China	1	Male	22	All ages	423	Larynx cancer	162	Occupational exposure to sulfuric acid	3	Rate	1998	0.07311681366	0.13784805669	0.02972819276
1	Deaths	6	China	2	Female	22	All ages	423	Larynx cancer	162	Occupational exposure to sulfuric acid	3	Rate	1998	0.01612168215	0.030693647810000002	0.0064372816
1	Deaths	6	China	3	Both	22	All ages	423	Larynx cancer	162	Occupational exposure to sulfuric acid	3	Rate	1998	0.04553610352	0.08295332469	0.01862481136
1	Deaths	6	China	1	Male	22	All ages	423	Larynx cancer	162	Occupational exposure to sulfuric acid	1	Number	1999	473.23933432441305	844.8619980045393	195.59313980335207
1	Deaths	6	China	2	Female	22	All ages	423	Larynx cancer	162	Occupational exposure to sulfuric acid	1	Number	1999	99.22676870660214	186.89771667796623	40.491435091070656
1	Deaths	6	China	3	Both	22	All ages	423	Larynx cancer	162	Occupational exposure to sulfuric acid	1	Number	1999	572.4661030310149	1028.693023322312	237.07015554569887
1	Deaths	6	China	1	Male	22	All ages	423	Larynx cancer	162	Occupational exposure to sulfuric acid	3	Rate	1999	0.0731776839	0.1306422348	0.030244850590000004
1	Deaths	6	China	2	Female	22	All ages	423	Larynx cancer	162	Occupational exposure to sulfuric acid	3	Rate	1999	0.01633481458	0.03076729785	0.0066657424500000005
1	Deaths	6	China	3	Both	22	All ages	423	Larynx cancer	162	Occupational exposure to sulfuric acid	3	Rate	1999	0.045645572659999994	0.08202281653	0.01890278386
1	Deaths	6	China	1	Male	22	All ages	423	Larynx cancer	162	Occupational exposure to sulfuric acid	1	Number	2000	484.1450754894205	882.1552594974485	195.3093471749338
1	Deaths	6	China	2	Female	22	All ages	423	Larynx cancer	162	Occupational exposure to sulfuric acid	1	Number	2000	101.95277397103897	191.27149902092924	41.82712059144176
1	Deaths	6	China	3	Both	22	All ages	423	Larynx cancer	162	Occupational exposure to sulfuric acid	1	Number	2000	586.0978494604603	1062.499025713711	234.63976899772285
1	Deaths	6	China	1	Male	22	All ages	423	Larynx cancer	162	Occupational exposure to sulfuric acid	3	Rate	2000	0.07463820363	0.13599742562	0.030109856660000003
1	Deaths	6	China	2	Female	22	All ages	423	Larynx cancer	162	Occupational exposure to sulfuric acid	3	Rate	2000	0.0167017969	0.03133389711	0.00685207519
1	Deaths	6	China	3	Both	22	All ages	423	Larynx cancer	162	Occupational exposure to sulfuric acid	3	Rate	2000	0.04654947573	0.08438654511999999	0.01863572481
1	Deaths	6	China	1	Male	22	All ages	423	Larynx cancer	162	Occupational exposure to sulfuric acid	1	Number	2001	484.49329028475296	865.4972964509341	198.0621957238012
1	Deaths	6	China	2	Female	22	All ages	423	Larynx cancer	162	Occupational exposure to sulfuric acid	1	Number	2001	105.06349672635372	201.4673899648351	41.686956910452935
1	Deaths	6	China	3	Both	22	All ages	423	Larynx cancer	162	Occupational exposure to sulfuric acid	1	Number	2001	589.556787011107	1048.578923083396	240.03682431627067
1	Deaths	6	China	1	Male	22	All ages	423	Larynx cancer	162	Occupational exposure to sulfuric acid	3	Rate	2001	0.07441722369	0.13293869535	0.030421966659999997
1	Deaths	6	China	2	Female	22	All ages	423	Larynx cancer	162	Occupational exposure to sulfuric acid	3	Rate	2001	0.01711683654	0.03282285941	0.0067915960299999995
1	Deaths	6	China	3	Both	22	All ages	423	Larynx cancer	162	Occupational exposure to sulfuric acid	3	Rate	2001	0.04661073257	0.08290131305	0.018977463190000002
1	Deaths	6	China	1	Male	22	All ages	423	Larynx cancer	162	Occupational exposure to sulfuric acid	1	Number	2002	484.2153589251764	892.2646137543063	195.6550516642528
1	Deaths	6	China	2	Female	22	All ages	423	Larynx cancer	162	Occupational exposure to sulfuric acid	1	Number	2002	106.48700391558744	197.0611840000082	41.32175901343285
1	Deaths	6	China	3	Both	22	All ages	423	Larynx cancer	162	Occupational exposure to sulfuric acid	1	Number	2002	590.7023628407643	1091.3139205132788	237.02255169505676
1	Deaths	6	China	1	Male	22	All ages	423	Larynx cancer	162	Occupational exposure to sulfuric acid	3	Rate	2002	0.07406245222999999	0.13647502937	0.02992613235
1	Deaths	6	China	2	Female	22	All ages	423	Larynx cancer	162	Occupational exposure to sulfuric acid	3	Rate	2002	0.017244872730000003	0.03191276788	0.006691788190000001
1	Deaths	6	China	3	Both	22	All ages	423	Larynx cancer	162	Occupational exposure to sulfuric acid	3	Rate	2002	0.04646469757	0.08584284483	0.018644213859999998
1	Deaths	6	China	1	Male	22	All ages	423	Larynx cancer	162	Occupational exposure to sulfuric acid	1	Number	2003	482.5770071365702	851.9143089783936	205.9800945165171
1	Deaths	6	China	2	Female	22	All ages	423	Larynx cancer	162	Occupational exposure to sulfuric acid	1	Number	2003	107.31543495076072	200.03812562296275	42.15428699401454
1	Deaths	6	China	3	Both	22	All ages	423	Larynx cancer	162	Occupational exposure to sulfuric acid	1	Number	2003	589.8924420873308	1050.0447696308352	250.49608642009665
1	Deaths	6	China	1	Male	22	All ages	423	Larynx cancer	162	Occupational exposure to sulfuric acid	3	Rate	2003	0.07348350453000001	0.12972364629	0.031365230800000005
1	Deaths	6	China	2	Female	22	All ages	423	Larynx cancer	162	Occupational exposure to sulfuric acid	3	Rate	2003	0.01726988777	0.03219141759	0.0067837381100000005
1	Deaths	6	China	3	Both	22	All ages	423	Larynx cancer	162	Occupational exposure to sulfuric acid	3	Rate	2003	0.04615325066	0.08215562024	0.01959884182
1	Deaths	6	China	1	Male	22	All ages	423	Larynx cancer	162	Occupational exposure to sulfuric acid	1	Number	2004	485.5059885619575	880.1764235141374	189.41631733953452
1	Deaths	6	China	2	Female	22	All ages	423	Larynx cancer	162	Occupational exposure to sulfuric acid	1	Number	2004	109.01536035066798	207.20388468474903	44.11554175024563
1	Deaths	6	China	3	Both	22	All ages	423	Larynx cancer	162	Occupational exposure to sulfuric acid	1	Number	2004	594.5213489126256	1083.8466604389866	237.10166804096417
1	Deaths	6	China	1	Male	22	All ages	423	Larynx cancer	162	Occupational exposure to sulfuric acid	3	Rate	2004	0.07358784307	0.13340779734	0.02870971433
1	Deaths	6	China	2	Female	22	All ages	423	Larynx cancer	162	Occupational exposure to sulfuric acid	3	Rate	2004	0.017429584760000002	0.03312815423	0.00705327737
1	Deaths	6	China	3	Both	22	All ages	423	Larynx cancer	162	Occupational exposure to sulfuric acid	3	Rate	2004	0.046258136740000004	0.0843312475	0.01844825489
1	Deaths	6	China	1	Male	22	All ages	423	Larynx cancer	162	Occupational exposure to sulfuric acid	1	Number	2005	483.4099405135249	870.3544783875475	199.0578145104334
1	Deaths	6	China	2	Female	22	All ages	423	Larynx cancer	162	Occupational exposure to sulfuric acid	1	Number	2005	108.8839424544513	207.77981385267367	43.34569737302097
1	Deaths	6	China	3	Both	22	All ages	423	Larynx cancer	162	Occupational exposure to sulfuric acid	1	Number	2005	592.2938829679763	1077.251578553423	247.08310334785412
1	Deaths	6	China	1	Male	22	All ages	423	Larynx cancer	162	Occupational exposure to sulfuric acid	3	Rate	2005	0.07290294090999999	0.13125795685	0.0300198628
1	Deaths	6	China	2	Female	22	All ages	423	Larynx cancer	162	Occupational exposure to sulfuric acid	3	Rate	2005	0.0172895552	0.03299311616	0.00688281312
1	Deaths	6	China	3	Both	22	All ages	423	Larynx cancer	162	Occupational exposure to sulfuric acid	3	Rate	2005	0.04581289107	0.08332351665	0.019111443869999998
1	Deaths	6	China	1	Male	22	All ages	423	Larynx cancer	162	Occupational exposure to sulfuric acid	1	Number	2006	477.0598608573519	873.9937609711742	203.31197016637785
1	Deaths	6	China	2	Female	22	All ages	423	Larynx cancer	162	Occupational exposure to sulfuric acid	1	Number	2006	107.09998370777524	198.9078840979859	43.724099447927415
1	Deaths	6	China	3	Both	22	All ages	423	Larynx cancer	162	Occupational exposure to sulfuric acid	1	Number	2006	584.1598445651275	1058.198809268441	246.45037471150857
1	Deaths	6	China	1	Male	22	All ages	423	Larynx cancer	162	Occupational exposure to sulfuric acid	3	Rate	2006	0.07153602267	0.13105700694	0.030487012009999998
1	Deaths	6	China	2	Female	22	All ages	423	Larynx cancer	162	Occupational exposure to sulfuric acid	3	Rate	2006	0.016880853459999998	0.031351403869999996	0.006891692140000001
1	Deaths	6	China	3	Both	22	All ages	423	Larynx cancer	162	Occupational exposure to sulfuric acid	3	Rate	2006	0.04488954721	0.08131689614000001	0.0189383879
1	Deaths	6	China	1	Male	22	All ages	423	Larynx cancer	162	Occupational exposure to sulfuric acid	1	Number	2007	482.6348691129865	883.4103063013633	203.56820634878653
1	Deaths	6	China	2	Female	22	All ages	423	Larynx cancer	162	Occupational exposure to sulfuric acid	1	Number	2007	107.82580804653024	195.4375693218276	43.16801647648405
1	Deaths	6	China	3	Both	22	All ages	423	Larynx cancer	162	Occupational exposure to sulfuric acid	1	Number	2007	590.4606771595166	1069.2526606571262	254.368725556765
1	Deaths	6	China	1	Male	22	All ages	423	Larynx cancer	162	Occupational exposure to sulfuric acid	3	Rate	2007	0.07191692075	0.13163605254	0.030333487069999998
1	Deaths	6	China	2	Female	22	All ages	423	Larynx cancer	162	Occupational exposure to sulfuric acid	3	Rate	2007	0.01686253599	0.03056386135	0.00675090913
1	Deaths	6	China	3	Both	22	All ages	423	Larynx cancer	162	Occupational exposure to sulfuric acid	3	Rate	2007	0.04505474055	0.08158866977	0.0194094499
1	Deaths	6	China	1	Male	22	All ages	423	Larynx cancer	162	Occupational exposure to sulfuric acid	1	Number	2008	494.4173887825014	919.4508346174192	198.8372516644598
1	Deaths	6	China	2	Female	22	All ages	423	Larynx cancer	162	Occupational exposure to sulfuric acid	1	Number	2008	108.87042870056784	206.0632256699431	44.54773500690781
1	Deaths	6	China	3	Both	22	All ages	423	Larynx cancer	162	Occupational exposure to sulfuric acid	1	Number	2008	603.2878174830691	1105.7326989373344	244.0877377406086
1	Deaths	6	China	1	Male	22	All ages	423	Larynx cancer	162	Occupational exposure to sulfuric acid	3	Rate	2008	0.07319838554000001	0.1361244936	0.02943781132
1	Deaths	6	China	2	Female	22	All ages	423	Larynx cancer	162	Occupational exposure to sulfuric acid	3	Rate	2008	0.01689289149	0.03197382203	0.00691225398
1	Deaths	6	China	3	Both	22	All ages	423	Larynx cancer	162	Occupational exposure to sulfuric acid	3	Rate	2008	0.04570627873	0.0837724971	0.01849256997
1	Deaths	6	China	1	Male	22	All ages	423	Larynx cancer	162	Occupational exposure to sulfuric acid	1	Number	2009	505.1498897290392	930.3266774136292	207.37430459666763
1	Deaths	6	China	2	Female	22	All ages	423	Larynx cancer	162	Occupational exposure to sulfuric acid	1	Number	2009	110.19080971250658	208.23263764775825	44.41583221561296
1	Deaths	6	China	3	Both	22	All ages	423	Larynx cancer	162	Occupational exposure to sulfuric acid	1	Number	2009	615.3406994415465	1115.1797138081463	258.3744798629772
1	Deaths	6	China	1	Male	22	All ages	423	Larynx cancer	162	Occupational exposure to sulfuric acid	3	Rate	2009	0.07432515831	0.13688348544	0.030511989280000002
1	Deaths	6	China	2	Female	22	All ages	423	Larynx cancer	162	Occupational exposure to sulfuric acid	3	Rate	2009	0.01697033713	0.03206962606	0.00684042207
1	Deaths	6	China	3	Both	22	All ages	423	Larynx cancer	162	Occupational exposure to sulfuric acid	3	Rate	2009	0.046302327049999994	0.08391353907	0.019441814390000003
1	Deaths	6	China	1	Male	22	All ages	423	Larynx cancer	162	Occupational exposure to sulfuric acid	1	Number	2010	525.6160594914884	982.1365034679106	218.9083241310052
1	Deaths	6	China	2	Female	22	All ages	423	Larynx cancer	162	Occupational exposure to sulfuric acid	1	Number	2010	112.29074624450688	206.9385640475152	43.87970897357943
1	Deaths	6	China	3	Both	22	All ages	423	Larynx cancer	162	Occupational exposure to sulfuric acid	1	Number	2010	637.9068057359952	1194.0103552829785	278.408354424229
1	Deaths	6	China	1	Male	22	All ages	423	Larynx cancer	162	Occupational exposure to sulfuric acid	3	Rate	2010	0.07692143449	0.14373105111	0.03203620211
1	Deaths	6	China	2	Female	22	All ages	423	Larynx cancer	162	Occupational exposure to sulfuric acid	3	Rate	2010	0.01717976156	0.03166026861	0.0067133131
1	Deaths	6	China	3	Both	22	All ages	423	Larynx cancer	162	Occupational exposure to sulfuric acid	3	Rate	2010	0.04771402523	0.08930934692	0.02082433222
1	Deaths	6	China	1	Male	22	All ages	423	Larynx cancer	162	Occupational exposure to sulfuric acid	1	Number	2011	541.7118537888656	990.525044240529	226.9534532913778
1	Deaths	6	China	2	Female	22	All ages	423	Larynx cancer	162	Occupational exposure to sulfuric acid	1	Number	2011	113.65805013232443	212.04324175820133	45.97969188408979
1	Deaths	6	China	3	Both	22	All ages	423	Larynx cancer	162	Occupational exposure to sulfuric acid	1	Number	2011	655.3699039211896	1193.034305089081	282.73651434350535
1	Deaths	6	China	1	Male	22	All ages	423	Larynx cancer	162	Occupational exposure to sulfuric acid	3	Rate	2011	0.07891127157000001	0.14428997670000002	0.03306035388
1	Deaths	6	China	2	Female	22	All ages	423	Larynx cancer	162	Occupational exposure to sulfuric acid	3	Rate	2011	0.017289533319999998	0.03225577677	0.00699437843
1	Deaths	6	China	3	Both	22	All ages	423	Larynx cancer	162	Occupational exposure to sulfuric acid	3	Rate	2011	0.04876761649	0.08877648959	0.02103908925
1	Deaths	6	China	1	Male	22	All ages	423	Larynx cancer	162	Occupational exposure to sulfuric acid	1	Number	2012	563.2882252257787	1011.3553999022664	225.1361606286858
1	Deaths	6	China	2	Female	22	All ages	423	Larynx cancer	162	Occupational exposure to sulfuric acid	1	Number	2012	114.22913706700666	224.50867560868164	44.64429732250274
1	Deaths	6	China	3	Both	22	All ages	423	Larynx cancer	162	Occupational exposure to sulfuric acid	1	Number	2012	677.5173622927854	1236.0831258089731	273.9046428802354
1	Deaths	6	China	1	Male	22	All ages	423	Larynx cancer	162	Occupational exposure to sulfuric acid	3	Rate	2012	0.0816410755	0.14658240464	0.03263046779
1	Deaths	6	China	2	Female	22	All ages	423	Larynx cancer	162	Occupational exposure to sulfuric acid	3	Rate	2012	0.0172751459	0.03395298456	0.006751663979999999
1	Deaths	6	China	3	Both	22	All ages	423	Larynx cancer	162	Occupational exposure to sulfuric acid	3	Rate	2012	0.05014223903	0.09148101436999999	0.02027135073
1	Deaths	6	China	1	Male	22	All ages	423	Larynx cancer	162	Occupational exposure to sulfuric acid	1	Number	2013	569.889099789292	1072.0514061716626	232.7349113718305
1	Deaths	6	China	2	Female	22	All ages	423	Larynx cancer	162	Occupational exposure to sulfuric acid	1	Number	2013	114.2149704020111	210.878237306365	45.25699393493555
1	Deaths	6	China	3	Both	22	All ages	423	Larynx cancer	162	Occupational exposure to sulfuric acid	1	Number	2013	684.1040701913034	1284.1285301589196	285.2641087671028
1	Deaths	6	China	1	Male	22	All ages	423	Larynx cancer	162	Occupational exposure to sulfuric acid	3	Rate	2013	0.08211851714	0.15447790071	0.03353607889
1	Deaths	6	China	2	Female	22	All ages	423	Larynx cancer	162	Occupational exposure to sulfuric acid	3	Rate	2013	0.01716565742	0.03169342484	0.00680178834
1	Deaths	6	China	3	Both	22	All ages	423	Larynx cancer	162	Occupational exposure to sulfuric acid	3	Rate	2013	0.05032572219999999	0.09446617626	0.020985289980000002
1	Deaths	6	China	1	Male	22	All ages	423	Larynx cancer	162	Occupational exposure to sulfuric acid	1	Number	2014	567.4804276004908	1053.262407433792	243.92613216275197
1	Deaths	6	China	2	Female	22	All ages	423	Larynx cancer	162	Occupational exposure to sulfuric acid	1	Number	2014	114.64460054391422	216.9680513259029	44.74586879271759
1	Deaths	6	China	3	Both	22	All ages	423	Larynx cancer	162	Occupational exposure to sulfuric acid	1	Number	2014	682.1250281444059	1271.0420143594015	293.0403553615606
1	Deaths	6	China	1	Male	22	All ages	423	Larynx cancer	162	Occupational exposure to sulfuric acid	3	Rate	2014	0.0812593014	0.15081994595	0.03492854754
1	Deaths	6	China	2	Female	22	All ages	423	Larynx cancer	162	Occupational exposure to sulfuric acid	3	Rate	2014	0.017122315029999998	0.03240445088	0.00668285169
1	Deaths	6	China	3	Both	22	All ages	423	Larynx cancer	162	Occupational exposure to sulfuric acid	3	Rate	2014	0.04986585672	0.09291786161	0.02142233135
1	Deaths	6	China	1	Male	22	All ages	423	Larynx cancer	162	Occupational exposure to sulfuric acid	1	Number	2015	577.4495532254643	1102.225498395732	237.9110830209135
1	Deaths	6	China	2	Female	22	All ages	423	Larynx cancer	162	Occupational exposure to sulfuric acid	1	Number	2015	115.75380058782426	217.80041096983197	44.5635675335542
1	Deaths	6	China	3	Both	22	All ages	423	Larynx cancer	162	Occupational exposure to sulfuric acid	1	Number	2015	693.2033538132879	1300.792865229292	288.6874003838519
1	Deaths	6	China	1	Male	22	All ages	423	Larynx cancer	162	Occupational exposure to sulfuric acid	3	Rate	2015	0.08210338338	0.15671748669	0.03382685942
1	Deaths	6	China	2	Female	22	All ages	423	Larynx cancer	162	Occupational exposure to sulfuric acid	3	Rate	2015	0.01717311321	0.03231264196	0.00661140443
1	Deaths	6	China	3	Both	22	All ages	423	Larynx cancer	162	Occupational exposure to sulfuric acid	3	Rate	2015	0.05032837431	0.09444096000999999	0.02095945939
1	Deaths	6	China	1	Male	22	All ages	423	Larynx cancer	162	Occupational exposure to sulfuric acid	1	Number	2016	593.110154959194	1125.637121121351	248.17139332143603
1	Deaths	6	China	2	Female	22	All ages	423	Larynx cancer	162	Occupational exposure to sulfuric acid	1	Number	2016	119.63478707538152	226.28093554672228	46.40316956972703
1	Deaths	6	China	3	Both	22	All ages	423	Larynx cancer	162	Occupational exposure to sulfuric acid	1	Number	2016	712.7449420345749	1338.6201920306123	305.3154895137428
1	Deaths	6	China	1	Male	22	All ages	423	Larynx cancer	162	Occupational exposure to sulfuric acid	3	Rate	2016	0.08366221761	0.15877876477	0.03500626138
1	Deaths	6	China	2	Female	22	All ages	423	Larynx cancer	162	Occupational exposure to sulfuric acid	3	Rate	2016	0.01762172863	0.03333028242	0.00683500244
1	Deaths	6	China	3	Both	22	All ages	423	Larynx cancer	162	Occupational exposure to sulfuric acid	3	Rate	2016	0.05135644821	0.09645354813	0.02199934114
1	Deaths	6	China	1	Male	22	All ages	423	Larynx cancer	162	Occupational exposure to sulfuric acid	1	Number	2017	600.9781067412101	1087.4589509844343	254.18275612451217
1	Deaths	6	China	2	Female	22	All ages	423	Larynx cancer	162	Occupational exposure to sulfuric acid	1	Number	2017	123.81818146821372	238.87415413162196	46.96738761676401
1	Deaths	6	China	3	Both	22	All ages	423	Larynx cancer	162	Occupational exposure to sulfuric acid	1	Number	2017	724.7962882094232	1314.7071732206873	303.7844651903563
1	Deaths	6	China	1	Male	22	All ages	423	Larynx cancer	162	Occupational exposure to sulfuric acid	3	Rate	2017	0.08410696194	0.15219001754	0.03557290882
1	Deaths	6	China	2	Female	22	All ages	423	Larynx cancer	162	Occupational exposure to sulfuric acid	3	Rate	2017	0.01811205643	0.03494238171	0.00687036399
1	Deaths	6	China	3	Both	22	All ages	423	Larynx cancer	162	Occupational exposure to sulfuric acid	3	Rate	2017	0.05183917454999999	0.09403102049	0.02172739592
1	Deaths	6	China	1	Male	22	All ages	423	Larynx cancer	162	Occupational exposure to sulfuric acid	1	Number	2018	609.3897117121379	1172.0989496059606	247.3132089959073
1	Deaths	6	China	2	Female	22	All ages	423	Larynx cancer	162	Occupational exposure to sulfuric acid	1	Number	2018	128.2529800220832	244.2930631720569	50.907617554006336
1	Deaths	6	China	3	Both	22	All ages	423	Larynx cancer	162	Occupational exposure to sulfuric acid	1	Number	2018	737.6426917342204	1409.2976073904615	305.7949884104127
1	Deaths	6	China	1	Male	22	All ages	423	Larynx cancer	162	Occupational exposure to sulfuric acid	3	Rate	2018	0.08469798374	0.16290793208999998	0.03437361962
1	Deaths	6	China	2	Female	22	All ages	423	Larynx cancer	162	Occupational exposure to sulfuric acid	3	Rate	2018	0.01864993769	0.03552393406	0.00740274335
1	Deaths	6	China	3	Both	22	All ages	423	Larynx cancer	162	Occupational exposure to sulfuric acid	3	Rate	2018	0.0524202471	0.10015110248	0.021731183719999998
1	Deaths	6	China	1	Male	22	All ages	423	Larynx cancer	162	Occupational exposure to sulfuric acid	1	Number	2019	619.7296776763395	1170.1346948481073	247.90129944125945
1	Deaths	6	China	2	Female	22	All ages	423	Larynx cancer	162	Occupational exposure to sulfuric acid	1	Number	2019	132.633985173049	260.9470382763089	47.59986274287399
1	Deaths	6	China	3	Both	22	All ages	423	Larynx cancer	162	Occupational exposure to sulfuric acid	1	Number	2019	752.3636628493887	1411.374500482218	298.3052994116316
1	Deaths	6	China	1	Male	22	All ages	423	Larynx cancer	162	Occupational exposure to sulfuric acid	3	Rate	2019	0.08566103049	0.16173978329	0.03426571541
1	Deaths	6	China	2	Female	22	All ages	423	Larynx cancer	162	Occupational exposure to sulfuric acid	3	Rate	2019	0.01919721382	0.0377690234	0.006889521880000001
1	Deaths	6	China	3	Both	22	All ages	423	Larynx cancer	162	Occupational exposure to sulfuric acid	3	Rate	2019	0.05319427104	0.09978822932	0.02109104112
1	Deaths	6	China	1	Male	22	All ages	423	Larynx cancer	162	Occupational exposure to sulfuric acid	1	Number	2020	639.9531512603412	1254.732849919521	257.8327890098693
1	Deaths	6	China	2	Female	22	All ages	423	Larynx cancer	162	Occupational exposure to sulfuric acid	1	Number	2020	139.62734372697173	275.0169475299424	49.57090574012939
1	Deaths	6	China	3	Both	22	All ages	423	Larynx cancer	162	Occupational exposure to sulfuric acid	1	Number	2020	779.5804949873129	1532.2330931013726	317.78105684941625
1	Deaths	6	China	1	Male	22	All ages	423	Larynx cancer	162	Occupational exposure to sulfuric acid	3	Rate	2020	0.08811075961999999	0.17275555922	0.03549922811
1	Deaths	6	China	2	Female	22	All ages	423	Larynx cancer	162	Occupational exposure to sulfuric acid	3	Rate	2020	0.02014303012	0.03967471207	0.00715123715
1	Deaths	6	China	3	Both	22	All ages	423	Larynx cancer	162	Occupational exposure to sulfuric acid	3	Rate	2020	0.054919961499999996	0.10794290394	0.02238707038
1	Deaths	6	China	1	Male	22	All ages	423	Larynx cancer	162	Occupational exposure to sulfuric acid	1	Number	2021	655.8161841888176	1286.2144597520232	263.75614825122824
1	Deaths	6	China	2	Female	22	All ages	423	Larynx cancer	162	Occupational exposure to sulfuric acid	1	Number	2021	143.41018366580775	278.09058904291794	52.83000625285656
1	Deaths	6	China	3	Both	22	All ages	423	Larynx cancer	162	Occupational exposure to sulfuric acid	1	Number	2021	799.2263678546242	1539.076130136329	322.0424796829594
1	Deaths	6	China	1	Male	22	All ages	423	Larynx cancer	162	Occupational exposure to sulfuric acid	3	Rate	2021	0.09007184055	0.17665270623	0.03622509218
1	Deaths	6	China	2	Female	22	All ages	423	Larynx cancer	162	Occupational exposure to sulfuric acid	3	Rate	2021	0.02064517855	0.040033627429999996	0.00760535189
1	Deaths	6	China	3	Both	22	All ages	423	Larynx cancer	162	Occupational exposure to sulfuric acid	3	Rate	2021	0.05617491768	0.10817645462999999	0.02263527646
1	Deaths	6	China	1	Male	27	Age-standardized	423	Larynx cancer	162	Occupational exposure to sulfuric acid	3	Rate	1990	0.08946459264	0.17358028801	0.03517288827
1	Deaths	6	China	2	Female	27	Age-standardized	423	Larynx cancer	162	Occupational exposure to sulfuric acid	3	Rate	1990	0.019069280600000002	0.03731369455	0.00696415643
1	Deaths	6	China	3	Both	27	Age-standardized	423	Larynx cancer	162	Occupational exposure to sulfuric acid	3	Rate	1990	0.05467417046	0.10643338723	0.022078055960000002
1	Deaths	6	China	1	Male	27	Age-standardized	423	Larynx cancer	162	Occupational exposure to sulfuric acid	3	Rate	1991	0.08945619308	0.16778581626	0.03704530035
1	Deaths	6	China	2	Female	27	Age-standardized	423	Larynx cancer	162	Occupational exposure to sulfuric acid	3	Rate	1991	0.01921702179	0.03663502891	0.00725062478
1	Deaths	6	China	3	Both	27	Age-standardized	423	Larynx cancer	162	Occupational exposure to sulfuric acid	3	Rate	1991	0.05477720721	0.10192553996	0.02239606207
1	Deaths	6	China	1	Male	27	Age-standardized	423	Larynx cancer	162	Occupational exposure to sulfuric acid	3	Rate	1992	0.08811280584	0.16712275735999998	0.03578439931
1	Deaths	6	China	2	Female	27	Age-standardized	423	Larynx cancer	162	Occupational exposure to sulfuric acid	3	Rate	1992	0.0191868724	0.03692769274	0.00698307081
1	Deaths	6	China	3	Both	27	Age-standardized	423	Larynx cancer	162	Occupational exposure to sulfuric acid	3	Rate	1992	0.05410892106	0.10184675261000001	0.02194507977
1	Deaths	6	China	1	Male	27	Age-standardized	423	Larynx cancer	162	Occupational exposure to sulfuric acid	3	Rate	1993	0.08777673306	0.16367323932	0.036426379509999995
1	Deaths	6	China	2	Female	27	Age-standardized	423	Larynx cancer	162	Occupational exposure to sulfuric acid	3	Rate	1993	0.01894829403	0.03745224324	0.00731753479
1	Deaths	6	China	3	Both	27	Age-standardized	423	Larynx cancer	162	Occupational exposure to sulfuric acid	3	Rate	1993	0.05385050328	0.10020434281	0.02246437882
1	Deaths	6	China	1	Male	27	Age-standardized	423	Larynx cancer	162	Occupational exposure to sulfuric acid	3	Rate	1994	0.08684817357	0.16190139633	0.03689739284
1	Deaths	6	China	2	Female	27	Age-standardized	423	Larynx cancer	162	Occupational exposure to sulfuric acid	3	Rate	1994	0.01877757682	0.036387755300000005	0.00701371714
1	Deaths	6	China	3	Both	27	Age-standardized	423	Larynx cancer	162	Occupational exposure to sulfuric acid	3	Rate	1994	0.05331964334	0.10126888701	0.0227713637
1	Deaths	6	China	1	Male	27	Age-standardized	423	Larynx cancer	162	Occupational exposure to sulfuric acid	3	Rate	1995	0.08607612572	0.16254648991	0.03484188945
1	Deaths	6	China	2	Female	27	Age-standardized	423	Larynx cancer	162	Occupational exposure to sulfuric acid	3	Rate	1995	0.018456620190000002	0.035777211489999995	0.00725484094
1	Deaths	6	China	3	Both	27	Age-standardized	423	Larynx cancer	162	Occupational exposure to sulfuric acid	3	Rate	1995	0.052787015970000004	0.10064942813	0.021728553980000002
1	Deaths	6	China	1	Male	27	Age-standardized	423	Larynx cancer	162	Occupational exposure to sulfuric acid	3	Rate	1996	0.08475147785	0.16125440605	0.033930355339999996
1	Deaths	6	China	2	Female	27	Age-standardized	423	Larynx cancer	162	Occupational exposure to sulfuric acid	3	Rate	1996	0.01795218992	0.03343502066	0.00718263314
1	Deaths	6	China	3	Both	27	Age-standardized	423	Larynx cancer	162	Occupational exposure to sulfuric acid	3	Rate	1996	0.051865337080000004	0.09854584822	0.02140668873
1	Deaths	6	China	1	Male	27	Age-standardized	423	Larynx cancer	162	Occupational exposure to sulfuric acid	3	Rate	1997	0.08270793538	0.15311412417	0.034983350419999996
1	Deaths	6	China	2	Female	27	Age-standardized	423	Larynx cancer	162	Occupational exposure to sulfuric acid	3	Rate	1997	0.01754842904	0.032903105839999995	0.00704580627
1	Deaths	6	China	3	Both	27	Age-standardized	423	Larynx cancer	162	Occupational exposure to sulfuric acid	3	Rate	1997	0.05062783458	0.09266783622	0.02140466719
1	Deaths	6	China	1	Male	27	Age-standardized	423	Larynx cancer	162	Occupational exposure to sulfuric acid	3	Rate	1998	0.08190563816	0.15444875297000002	0.0332701168
1	Deaths	6	China	2	Female	27	Age-standardized	423	Larynx cancer	162	Occupational exposure to sulfuric acid	3	Rate	1998	0.01756347903	0.033382507730000004	0.00699580901
1	Deaths	6	China	3	Both	27	Age-standardized	423	Larynx cancer	162	Occupational exposure to sulfuric acid	3	Rate	1998	0.05023972569	0.09160768784	0.02053221748
1	Deaths	6	China	1	Male	27	Age-standardized	423	Larynx cancer	162	Occupational exposure to sulfuric acid	3	Rate	1999	0.07996395865	0.14315640808000002	0.03298283978
1	Deaths	6	China	2	Female	27	Age-standardized	423	Larynx cancer	162	Occupational exposure to sulfuric acid	3	Rate	1999	0.01743045754	0.03284764136	0.00713119524
1	Deaths	6	China	3	Both	27	Age-standardized	423	Larynx cancer	162	Occupational exposure to sulfuric acid	3	Rate	1999	0.04918627424	0.08858273582000001	0.02033731558
1	Deaths	6	China	1	Male	27	Age-standardized	423	Larynx cancer	162	Occupational exposure to sulfuric acid	3	Rate	2000	0.07982938953	0.14553414869	0.032167693979999995
1	Deaths	6	China	2	Female	27	Age-standardized	423	Larynx cancer	162	Occupational exposure to sulfuric acid	3	Rate	2000	0.0174750438	0.03274797527	0.0071590099700000005
1	Deaths	6	China	3	Both	27	Age-standardized	423	Larynx cancer	162	Occupational exposure to sulfuric acid	3	Rate	2000	0.04911705562	0.08930325921	0.01964772058
1	Deaths	6	China	1	Male	27	Age-standardized	423	Larynx cancer	162	Occupational exposure to sulfuric acid	3	Rate	2001	0.07771349856	0.13850933829999998	0.031680485620000004
1	Deaths	6	China	2	Female	27	Age-standardized	423	Larynx cancer	162	Occupational exposure to sulfuric acid	3	Rate	2001	0.01751915871	0.0337610753	0.00693990111
1	Deaths	6	China	3	Both	27	Age-standardized	423	Larynx cancer	162	Occupational exposure to sulfuric acid	3	Rate	2001	0.04803718266	0.08544183017	0.01951187503
1	Deaths	6	China	1	Male	27	Age-standardized	423	Larynx cancer	162	Occupational exposure to sulfuric acid	3	Rate	2002	0.07549466116	0.13932994218	0.030452558829999997
1	Deaths	6	China	2	Female	27	Age-standardized	423	Larynx cancer	162	Occupational exposure to sulfuric acid	3	Rate	2002	0.01725147828	0.0319538912	0.00671266809
1	Deaths	6	China	3	Both	27	Age-standardized	423	Larynx cancer	162	Occupational exposure to sulfuric acid	3	Rate	2002	0.04675833734	0.08641569154	0.01876277631
1	Deaths	6	China	1	Male	27	Age-standardized	423	Larynx cancer	162	Occupational exposure to sulfuric acid	3	Rate	2003	0.07319358138	0.12931129601	0.03123849032
1	Deaths	6	China	2	Female	27	Age-standardized	423	Larynx cancer	162	Occupational exposure to sulfuric acid	3	Rate	2003	0.01689452108	0.03144056652	0.006626157949999999
1	Deaths	6	China	3	Both	27	Age-standardized	423	Larynx cancer	162	Occupational exposure to sulfuric acid	3	Rate	2003	0.04539114595	0.08094776714	0.019267799170000002
1	Deaths	6	China	1	Male	27	Age-standardized	423	Larynx cancer	162	Occupational exposure to sulfuric acid	3	Rate	2004	0.07165986878	0.13018063018	0.02795664771
1	Deaths	6	China	2	Female	27	Age-standardized	423	Larynx cancer	162	Occupational exposure to sulfuric acid	3	Rate	2004	0.016680591050000002	0.031731091089999997	0.006741187809999999
1	Deaths	6	China	3	Both	27	Age-standardized	423	Larynx cancer	162	Occupational exposure to sulfuric acid	3	Rate	2004	0.04448506866	0.08117976356	0.0177434099
1	Deaths	6	China	1	Male	27	Age-standardized	423	Larynx cancer	162	Occupational exposure to sulfuric acid	3	Rate	2005	0.06927568212	0.12502925955	0.0284813011
1	Deaths	6	China	2	Female	27	Age-standardized	423	Larynx cancer	162	Occupational exposure to sulfuric acid	3	Rate	2005	0.01617406874	0.03086005021	0.00644790701
1	Deaths	6	China	3	Both	27	Age-standardized	423	Larynx cancer	162	Occupational exposure to sulfuric acid	3	Rate	2005	0.04300314109	0.0783578745	0.0179102902
1	Deaths	6	China	1	Male	27	Age-standardized	423	Larynx cancer	162	Occupational exposure to sulfuric acid	3	Rate	2006	0.06604556759	0.12128783434999998	0.02815469639
1	Deaths	6	China	2	Female	27	Age-standardized	423	Larynx cancer	162	Occupational exposure to sulfuric acid	3	Rate	2006	0.015370085180000001	0.028571011860000002	0.00627889654
1	Deaths	6	China	3	Both	27	Age-standardized	423	Larynx cancer	162	Occupational exposure to sulfuric acid	3	Rate	2006	0.04095668124	0.07450766668	0.01727603776
1	Deaths	6	China	1	Male	27	Age-standardized	423	Larynx cancer	162	Occupational exposure to sulfuric acid	3	Rate	2007	0.06469103284	0.11863370219	0.02717936355
1	Deaths	6	China	2	Female	27	Age-standardized	423	Larynx cancer	162	Occupational exposure to sulfuric acid	3	Rate	2007	0.01496604145	0.02721161837	0.00599592489
1	Deaths	6	China	3	Both	27	Age-standardized	423	Larynx cancer	162	Occupational exposure to sulfuric acid	3	Rate	2007	0.0400518485	0.07274564279	0.017187269459999998
1	Deaths	6	China	1	Male	27	Age-standardized	423	Larynx cancer	162	Occupational exposure to sulfuric acid	3	Rate	2008	0.06453610753000001	0.1200560934	0.02589423399
1	Deaths	6	China	2	Female	27	Age-standardized	423	Larynx cancer	162	Occupational exposure to sulfuric acid	3	Rate	2008	0.014679181530000002	0.0278408036	0.00599109228
1	Deaths	6	China	3	Both	27	Age-standardized	423	Larynx cancer	162	Occupational exposure to sulfuric acid	3	Rate	2008	0.03981306011	0.07331268614	0.01606866372
1	Deaths	6	China	1	Male	27	Age-standardized	423	Larynx cancer	162	Occupational exposure to sulfuric acid	3	Rate	2009	0.06397023026	0.11800339543999999	0.02623915373
1	Deaths	6	China	2	Female	27	Age-standardized	423	Larynx cancer	162	Occupational exposure to sulfuric acid	3	Rate	2009	0.01436723487	0.02719478294	0.00578802582
1	Deaths	6	China	3	Both	27	Age-standardized	423	Larynx cancer	162	Occupational exposure to sulfuric acid	3	Rate	2009	0.03934454842	0.07138200306999999	0.01651598518
1	Deaths	6	China	1	Male	27	Age-standardized	423	Larynx cancer	162	Occupational exposure to sulfuric acid	3	Rate	2010	0.06456355845	0.12083138398	0.02685637912
1	Deaths	6	China	2	Female	27	Age-standardized	423	Larynx cancer	162	Occupational exposure to sulfuric acid	3	Rate	2010	0.014156167709999999	0.02608272386	0.00552058666
1	Deaths	6	China	3	Both	27	Age-standardized	423	Larynx cancer	162	Occupational exposure to sulfuric acid	3	Rate	2010	0.03949817815	0.07407171297000001	0.017212622070000003
1	Deaths	6	China	1	Male	27	Age-standardized	423	Larynx cancer	162	Occupational exposure to sulfuric acid	3	Rate	2011	0.06428130061000001	0.11745566216999999	0.026884944740000003
1	Deaths	6	China	2	Female	27	Age-standardized	423	Larynx cancer	162	Occupational exposure to sulfuric acid	3	Rate	2011	0.01380690002	0.02573358073	0.00557241534
1	Deaths	6	China	3	Both	27	Age-standardized	423	Larynx cancer	162	Occupational exposure to sulfuric acid	3	Rate	2011	0.03914011292	0.07126137651	0.01687741206
1	Deaths	6	China	1	Male	27	Age-standardized	423	Larynx cancer	162	Occupational exposure to sulfuric acid	3	Rate	2012	0.06465015823	0.11635070999	0.025798182220000004
1	Deaths	6	China	2	Female	27	Age-standardized	423	Larynx cancer	162	Occupational exposure to sulfuric acid	3	Rate	2012	0.013393938709999999	0.026280520050000002	0.0052319938
1	Deaths	6	China	3	Both	27	Age-standardized	423	Larynx cancer	162	Occupational exposure to sulfuric acid	3	Rate	2012	0.039073452360000004	0.07137858678	0.01582050589
1	Deaths	6	China	1	Male	27	Age-standardized	423	Larynx cancer	162	Occupational exposure to sulfuric acid	3	Rate	2013	0.06335180424	0.11938944212000001	0.02586166586
1	Deaths	6	China	2	Female	27	Age-standardized	423	Larynx cancer	162	Occupational exposure to sulfuric acid	3	Rate	2013	0.01292585418	0.023915410669999998	0.00510656613
1	Deaths	6	China	3	Both	27	Age-standardized	423	Larynx cancer	162	Occupational exposure to sulfuric acid	3	Rate	2013	0.03814207662	0.07167446101	0.01587896783
1	Deaths	6	China	1	Male	27	Age-standardized	423	Larynx cancer	162	Occupational exposure to sulfuric acid	3	Rate	2014	0.061262814299999996	0.11390479581	0.026327798809999997
1	Deaths	6	China	2	Female	27	Age-standardized	423	Larynx cancer	162	Occupational exposure to sulfuric acid	3	Rate	2014	0.012541630080000001	0.02379348854	0.00488461191
1	Deaths	6	China	3	Both	27	Age-standardized	423	Larynx cancer	162	Occupational exposure to sulfuric acid	3	Rate	2014	0.03686336434	0.06882412227	0.01582150521
1	Deaths	6	China	1	Male	27	Age-standardized	423	Larynx cancer	162	Occupational exposure to sulfuric acid	3	Rate	2015	0.0602977257	0.11531179258000002	0.024887916179999997
1	Deaths	6	China	2	Female	27	Age-standardized	423	Larynx cancer	162	Occupational exposure to sulfuric acid	3	Rate	2015	0.012227127769999999	0.02304813997	0.00469371131
1	Deaths	6	China	3	Both	27	Age-standardized	423	Larynx cancer	162	Occupational exposure to sulfuric acid	3	Rate	2015	0.03618951928	0.06790388184	0.015045525639999998
1	Deaths	6	China	1	Male	27	Age-standardized	423	Larynx cancer	162	Occupational exposure to sulfuric acid	3	Rate	2016	0.05995427675	0.11390053237999999	0.025023543920000002
1	Deaths	6	China	2	Female	27	Age-standardized	423	Larynx cancer	162	Occupational exposure to sulfuric acid	3	Rate	2016	0.01219950971	0.023090100120000002	0.00475748602
1	Deaths	6	China	3	Both	27	Age-standardized	423	Larynx cancer	162	Occupational exposure to sulfuric acid	3	Rate	2016	0.03597248832	0.06751090556	0.015389074610000001
1	Deaths	6	China	1	Male	27	Age-standardized	423	Larynx cancer	162	Occupational exposure to sulfuric acid	3	Rate	2017	0.058948120619999995	0.10661294547999998	0.02502403662
1	Deaths	6	China	2	Female	27	Age-standardized	423	Larynx cancer	162	Occupational exposure to sulfuric acid	3	Rate	2017	0.01220664746	0.02359844269	0.0046354375799999995
1	Deaths	6	China	3	Both	27	Age-standardized	423	Larynx cancer	162	Occupational exposure to sulfuric acid	3	Rate	2017	0.03544995903	0.06447555745	0.01485838643
1	Deaths	6	China	1	Male	27	Age-standardized	423	Larynx cancer	162	Occupational exposure to sulfuric acid	3	Rate	2018	0.058307416189999996	0.11193309444999999	0.02364800096
1	Deaths	6	China	2	Female	27	Age-standardized	423	Larynx cancer	162	Occupational exposure to sulfuric acid	3	Rate	2018	0.01227853673	0.02342526719	0.00488189805
1	Deaths	6	China	3	Both	27	Age-standardized	423	Larynx cancer	162	Occupational exposure to sulfuric acid	3	Rate	2018	0.03514364152	0.06704761681	0.014567467609999999
1	Deaths	6	China	1	Male	27	Age-standardized	423	Larynx cancer	162	Occupational exposure to sulfuric acid	3	Rate	2019	0.05789475366	0.10947292994999999	0.02318179854
1	Deaths	6	China	2	Female	27	Age-standardized	423	Larynx cancer	162	Occupational exposure to sulfuric acid	3	Rate	2019	0.01231487718	0.024228740390000003	0.00441161453
1	Deaths	6	China	3	Both	27	Age-standardized	423	Larynx cancer	162	Occupational exposure to sulfuric acid	3	Rate	2019	0.03494040025	0.06544159977	0.013848886230000001
1	Deaths	6	China	1	Male	27	Age-standardized	423	Larynx cancer	162	Occupational exposure to sulfuric acid	3	Rate	2020	0.05825590108	0.11400268850999999	0.0234491914
1	Deaths	6	China	2	Female	27	Age-standardized	423	Larynx cancer	162	Occupational exposure to sulfuric acid	3	Rate	2020	0.012561289190000002	0.02467793664	0.00445722581
1	Deaths	6	China	3	Both	27	Age-standardized	423	Larynx cancer	162	Occupational exposure to sulfuric acid	3	Rate	2020	0.03522706437	0.06914062227	0.01433194007
1	Deaths	6	China	1	Male	27	Age-standardized	423	Larynx cancer	162	Occupational exposure to sulfuric acid	3	Rate	2021	0.058205729690000006	0.11408675294000001	0.02342815492
1	Deaths	6	China	2	Female	27	Age-standardized	423	Larynx cancer	162	Occupational exposure to sulfuric acid	3	Rate	2021	0.012501887500000001	0.02426898353	0.0046147267
1	Deaths	6	China	3	Both	27	Age-standardized	423	Larynx cancer	162	Occupational exposure to sulfuric acid	3	Rate	2021	0.03515595298	0.06781164196	0.01413868812
1	Deaths	8	Taiwan	1	Male	22	All ages	423	Larynx cancer	162	Occupational exposure to sulfuric acid	1	Number	1990	7.117068014414547	12.974446077759543	2.825568811763956
1	Deaths	8	Taiwan	2	Female	22	All ages	423	Larynx cancer	162	Occupational exposure to sulfuric acid	1	Number	1990	0.4455260228838471	0.8110946306365294	0.1806495866411577
1	Deaths	8	Taiwan	3	Both	22	All ages	423	Larynx cancer	162	Occupational exposure to sulfuric acid	1	Number	1990	7.5625940372984015	13.855547156463118	3.011115298488005
1	Deaths	8	Taiwan	1	Male	22	All ages	423	Larynx cancer	162	Occupational exposure to sulfuric acid	3	Rate	1990	0.06753746159	0.12312108748	0.02681325297
1	Deaths	8	Taiwan	2	Female	22	All ages	423	Larynx cancer	162	Occupational exposure to sulfuric acid	3	Rate	1990	0.00452177692	0.00823204212	0.00183346671
1	Deaths	8	Taiwan	3	Both	22	All ages	423	Larynx cancer	162	Occupational exposure to sulfuric acid	3	Rate	1990	0.037088169	0.06794981617	0.01476699034
1	Deaths	8	Taiwan	1	Male	22	All ages	423	Larynx cancer	162	Occupational exposure to sulfuric acid	1	Number	1991	7.060869309427933	12.98390662789683	2.806793045908234
1	Deaths	8	Taiwan	2	Female	22	All ages	423	Larynx cancer	162	Occupational exposure to sulfuric acid	1	Number	1991	0.4139428167056624	0.759893845286727	0.169192196919899
1	Deaths	8	Taiwan	3	Both	22	All ages	423	Larynx cancer	162	Occupational exposure to sulfuric acid	1	Number	1991	7.4748121261336	13.740571369085242	2.982760713411557
1	Deaths	8	Taiwan	1	Male	22	All ages	423	Larynx cancer	162	Occupational exposure to sulfuric acid	3	Rate	1991	0.06639677484	0.12209396423	0.0263936348
1	Deaths	8	Taiwan	2	Female	22	All ages	423	Larynx cancer	162	Occupational exposure to sulfuric acid	3	Rate	1991	0.0041565711	0.00763040852	0.00169892886
1	Deaths	8	Taiwan	3	Both	22	All ages	423	Larynx cancer	162	Occupational exposure to sulfuric acid	3	Rate	1991	0.036297631	0.06672411036999999	0.014484263410000002
1	Deaths	8	Taiwan	1	Male	22	All ages	423	Larynx cancer	162	Occupational exposure to sulfuric acid	1	Number	1992	7.093157271367989	13.077709152488165	2.864724819764412
1	Deaths	8	Taiwan	2	Female	22	All ages	423	Larynx cancer	162	Occupational exposure to sulfuric acid	1	Number	1992	0.3813813130891355	0.6983393458354057	0.1565956661981936
1	Deaths	8	Taiwan	3	Both	22	All ages	423	Larynx cancer	162	Occupational exposure to sulfuric acid	1	Number	1992	7.474538584457116	13.785041621782568	3.0199138195704007
1	Deaths	8	Taiwan	1	Male	22	All ages	423	Larynx cancer	162	Occupational exposure to sulfuric acid	3	Rate	1992	0.06611185956	0.12189094895000001	0.02670070291
1	Deaths	8	Taiwan	2	Female	22	All ages	423	Larynx cancer	162	Occupational exposure to sulfuric acid	3	Rate	1992	0.0037894668199999998	0.00693881344	0.0015559600299999998
1	Deaths	8	Taiwan	3	Both	22	All ages	423	Larynx cancer	162	Occupational exposure to sulfuric acid	3	Rate	1992	0.03594691028	0.06629568485	0.014523514720000002
1	Deaths	8	Taiwan	1	Male	22	All ages	423	Larynx cancer	162	Occupational exposure to sulfuric acid	1	Number	1993	7.031572776180181	13.034586808663514	2.880244637323901
1	Deaths	8	Taiwan	2	Female	22	All ages	423	Larynx cancer	162	Occupational exposure to sulfuric acid	1	Number	1993	0.3827508736544954	0.7091518390376984	0.1548230962879568
1	Deaths	8	Taiwan	3	Both	22	All ages	423	Larynx cancer	162	Occupational exposure to sulfuric acid	1	Number	1993	7.414323649834672	13.750559019792105	3.029673765377517
1	Deaths	8	Taiwan	1	Male	22	All ages	423	Larynx cancer	162	Occupational exposure to sulfuric acid	3	Rate	1993	0.06496988497	0.12043615740000001	0.02661270369
1	Deaths	8	Taiwan	2	Female	22	All ages	423	Larynx cancer	162	Occupational exposure to sulfuric acid	3	Rate	1993	0.00376339324	0.00697272671	0.0015222961800000002
1	Deaths	8	Taiwan	3	Both	22	All ages	423	Larynx cancer	162	Occupational exposure to sulfuric acid	3	Rate	1993	0.03531776497	0.06550010959	0.014431701529999999
1	Deaths	8	Taiwan	1	Male	22	All ages	423	Larynx cancer	162	Occupational exposure to sulfuric acid	1	Number	1994	7.930211848797157	14.66507794698554	3.221891758274579
1	Deaths	8	Taiwan	2	Female	22	All ages	423	Larynx cancer	162	Occupational exposure to sulfuric acid	1	Number	1994	0.3962540882888031	0.7331272938986405	0.1615358201997966
1	Deaths	8	Taiwan	3	Both	22	All ages	423	Larynx cancer	162	Occupational exposure to sulfuric acid	1	Number	1994	8.326465937085956	15.422957758752192	3.379823119534537
1	Deaths	8	Taiwan	1	Male	22	All ages	423	Larynx cancer	162	Occupational exposure to sulfuric acid	3	Rate	1994	0.07265428711	0.13435716523	0.02951803222
1	Deaths	8	Taiwan	2	Female	22	All ages	423	Larynx cancer	162	Occupational exposure to sulfuric acid	3	Rate	1994	0.0038558307400000003	0.0071338437599999995	0.00157185705
1	Deaths	8	Taiwan	3	Both	22	All ages	423	Larynx cancer	162	Occupational exposure to sulfuric acid	3	Rate	1994	0.0392910819	0.07277813913	0.01594877202
1	Deaths	8	Taiwan	1	Male	22	All ages	423	Larynx cancer	162	Occupational exposure to sulfuric acid	1	Number	1995	8.044173436271993	15.004840408379977	3.3205732806221877
1	Deaths	8	Taiwan	2	Female	22	All ages	423	Larynx cancer	162	Occupational exposure to sulfuric acid	1	Number	1995	0.4188900094284977	0.7719030954819661	0.1726070691115027
1	Deaths	8	Taiwan	3	Both	22	All ages	423	Larynx cancer	162	Occupational exposure to sulfuric acid	1	Number	1995	8.463063445700499	15.797098445725243	3.4918181404575765
1	Deaths	8	Taiwan	1	Male	22	All ages	423	Larynx cancer	162	Occupational exposure to sulfuric acid	3	Rate	1995	0.0731023954	0.13635829525999998	0.03017610981
1	Deaths	8	Taiwan	2	Female	22	All ages	423	Larynx cancer	162	Occupational exposure to sulfuric acid	3	Rate	1995	0.0040347785799999996	0.0074350259099999995	0.0016625636500000002
1	Deaths	8	Taiwan	3	Both	22	All ages	423	Larynx cancer	162	Occupational exposure to sulfuric acid	3	Rate	1995	0.03957298232	0.07386666797000001	0.01632761688
1	Deaths	8	Taiwan	1	Male	22	All ages	423	Larynx cancer	162	Occupational exposure to sulfuric acid	1	Number	1996	8.243637295725687	15.240294383508449	3.4037488056968987
1	Deaths	8	Taiwan	2	Female	22	All ages	423	Larynx cancer	162	Occupational exposure to sulfuric acid	1	Number	1996	0.3980749967647183	0.7272633572331666	0.1618751619591744
1	Deaths	8	Taiwan	3	Both	22	All ages	423	Larynx cancer	162	Occupational exposure to sulfuric acid	1	Number	1996	8.641712292490393	15.990458718113247	3.565107718931952
1	Deaths	8	Taiwan	1	Male	22	All ages	423	Larynx cancer	162	Occupational exposure to sulfuric acid	3	Rate	1996	0.07434007732	0.13743504501999998	0.030694575749999998
1	Deaths	8	Taiwan	2	Female	22	All ages	423	Larynx cancer	162	Occupational exposure to sulfuric acid	3	Rate	1996	0.00379641686	0.00693586609	0.0015437935
1	Deaths	8	Taiwan	3	Both	22	All ages	423	Larynx cancer	162	Occupational exposure to sulfuric acid	3	Rate	1996	0.04005496607	0.07411694115	0.01652453401
1	Deaths	8	Taiwan	1	Male	22	All ages	423	Larynx cancer	162	Occupational exposure to sulfuric acid	1	Number	1997	8.459587857119596	15.753728256143052	3.48736162871926
1	Deaths	8	Taiwan	2	Female	22	All ages	423	Larynx cancer	162	Occupational exposure to sulfuric acid	1	Number	1997	0.3550304603429914	0.6366807200394323	0.1426923788961559
1	Deaths	8	Taiwan	3	Both	22	All ages	423	Larynx cancer	162	Occupational exposure to sulfuric acid	1	Number	1997	8.814618317462573	16.419595352171292	3.633347481213932
1	Deaths	8	Taiwan	1	Male	22	All ages	423	Larynx cancer	162	Occupational exposure to sulfuric acid	3	Rate	1997	0.07572800694000001	0.14102323457000002	0.031217944669999997
1	Deaths	8	Taiwan	2	Female	22	All ages	423	Larynx cancer	162	Occupational exposure to sulfuric acid	3	Rate	1997	0.00335305264	0.00601307269	0.0013476450899999998
1	Deaths	8	Taiwan	3	Both	22	All ages	423	Larynx cancer	162	Occupational exposure to sulfuric acid	3	Rate	1997	0.04050967448	0.0754601548	0.01669791231
1	Deaths	8	Taiwan	1	Male	22	All ages	423	Larynx cancer	162	Occupational exposure to sulfuric acid	1	Number	1998	8.158435333469289	15.224871113000294	3.3746499488554305
1	Deaths	8	Taiwan	2	Female	22	All ages	423	Larynx cancer	162	Occupational exposure to sulfuric acid	1	Number	1998	0.3748696825527124	0.673261727631735	0.1504577947685592
1	Deaths	8	Taiwan	3	Both	22	All ages	423	Larynx cancer	162	Occupational exposure to sulfuric acid	1	Number	1998	8.533305016022007	15.915595881750429	3.527726223840573
1	Deaths	8	Taiwan	1	Male	22	All ages	423	Larynx cancer	162	Occupational exposure to sulfuric acid	3	Rate	1998	0.07252855372	0.13534922289999998	0.030000664360000002
1	Deaths	8	Taiwan	2	Female	22	All ages	423	Larynx cancer	162	Occupational exposure to sulfuric acid	3	Rate	1998	0.0035069472399999998	0.00629843774	0.00140754927
1	Deaths	8	Taiwan	3	Both	22	All ages	423	Larynx cancer	162	Occupational exposure to sulfuric acid	3	Rate	1998	0.03889749604	0.07254830651000001	0.01608048893
1	Deaths	8	Taiwan	1	Male	22	All ages	423	Larynx cancer	162	Occupational exposure to sulfuric acid	1	Number	1999	8.26312694733386	15.473321598690015	3.421923727310089
1	Deaths	8	Taiwan	2	Female	22	All ages	423	Larynx cancer	162	Occupational exposure to sulfuric acid	1	Number	1999	0.3702803421890374	0.664943479017378	0.149203544696285
1	Deaths	8	Taiwan	3	Both	22	All ages	423	Larynx cancer	162	Occupational exposure to sulfuric acid	1	Number	1999	8.633407289522902	16.137802010591432	3.575172847998809
1	Deaths	8	Taiwan	1	Male	22	All ages	423	Larynx cancer	162	Occupational exposure to sulfuric acid	3	Rate	1999	0.07298978441	0.13667881599	0.030226508279999998
1	Deaths	8	Taiwan	2	Female	22	All ages	423	Larynx cancer	162	Occupational exposure to sulfuric acid	3	Rate	1999	0.00343277178	0.0061645163200000005	0.00138322687
1	Deaths	8	Taiwan	3	Both	22	All ages	423	Larynx cancer	162	Occupational exposure to sulfuric acid	3	Rate	1999	0.03905182395	0.07299674182	0.01617171714
1	Deaths	8	Taiwan	1	Male	22	All ages	423	Larynx cancer	162	Occupational exposure to sulfuric acid	1	Number	2000	8.435899518936388	15.75378502442932	3.487387212885254
1	Deaths	8	Taiwan	2	Female	22	All ages	423	Larynx cancer	162	Occupational exposure to sulfuric acid	1	Number	2000	0.372328888386744	0.6744874675102488	0.1486566182000766
1	Deaths	8	Taiwan	3	Both	22	All ages	423	Larynx cancer	162	Occupational exposure to sulfuric acid	1	Number	2000	8.80822840732314	16.408670854241574	3.648063947122429
1	Deaths	8	Taiwan	1	Male	22	All ages	423	Larynx cancer	162	Occupational exposure to sulfuric acid	3	Rate	2000	0.07408414146	0.13834987432999998	0.030626264219999998
1	Deaths	8	Taiwan	2	Female	22	All ages	423	Larynx cancer	162	Occupational exposure to sulfuric acid	3	Rate	2000	0.0034227255399999997	0.006200393130000001	0.00136656279
1	Deaths	8	Taiwan	3	Both	22	All ages	423	Larynx cancer	162	Occupational exposure to sulfuric acid	3	Rate	2000	0.03956077165	0.07369696275	0.01638470509
1	Deaths	8	Taiwan	1	Male	22	All ages	423	Larynx cancer	162	Occupational exposure to sulfuric acid	1	Number	2001	8.577399697415165	16.055029983999535	3.5938923192783045
1	Deaths	8	Taiwan	2	Female	22	All ages	423	Larynx cancer	162	Occupational exposure to sulfuric acid	1	Number	2001	0.4023435171153318	0.7280216897470977	0.1612924876291434
1	Deaths	8	Taiwan	3	Both	22	All ages	423	Larynx cancer	162	Occupational exposure to sulfuric acid	1	Number	2001	8.979743214530494	16.777515936809834	3.767881833166784
1	Deaths	8	Taiwan	1	Male	22	All ages	423	Larynx cancer	162	Occupational exposure to sulfuric acid	3	Rate	2001	0.074959235	0.14030741344	0.03140758603
1	Deaths	8	Taiwan	2	Female	22	All ages	423	Larynx cancer	162	Occupational exposure to sulfuric acid	3	Rate	2001	0.0036708514100000002	0.006642233149999999	0.0014715802100000001
1	Deaths	8	Taiwan	3	Both	22	All ages	423	Larynx cancer	162	Occupational exposure to sulfuric acid	3	Rate	2001	0.04008232684	0.07488876477999999	0.016818462120000002
1	Deaths	8	Taiwan	1	Male	22	All ages	423	Larynx cancer	162	Occupational exposure to sulfuric acid	1	Number	2002	8.232751828146393	15.407057026436068	3.4227463106142664
1	Deaths	8	Taiwan	2	Female	22	All ages	423	Larynx cancer	162	Occupational exposure to sulfuric acid	1	Number	2002	0.3920901120603648	0.7120956754830166	0.1575384335459122
1	Deaths	8	Taiwan	3	Both	22	All ages	423	Larynx cancer	162	Occupational exposure to sulfuric acid	1	Number	2002	8.624841940206759	16.107082428668008	3.592444376055403
1	Deaths	8	Taiwan	1	Male	22	All ages	423	Larynx cancer	162	Occupational exposure to sulfuric acid	3	Rate	2002	0.07166331861	0.13411321750000002	0.02979384834
1	Deaths	8	Taiwan	2	Female	22	All ages	423	Larynx cancer	162	Occupational exposure to sulfuric acid	3	Rate	2002	0.00355357504	0.0064538363500000005	0.00142779588
1	Deaths	8	Taiwan	3	Both	22	All ages	423	Larynx cancer	162	Occupational exposure to sulfuric acid	3	Rate	2002	0.03829556454	0.07151781088	0.015950980479999998
1	Deaths	8	Taiwan	1	Male	22	All ages	423	Larynx cancer	162	Occupational exposure to sulfuric acid	1	Number	2003	8.303076354482538	15.516344015830558	3.48774971740526
1	Deaths	8	Taiwan	2	Female	22	All ages	423	Larynx cancer	162	Occupational exposure to sulfuric acid	1	Number	2003	0.3590211162082231	0.6438228301952307	0.1464453238986391
1	Deaths	8	Taiwan	3	Both	22	All ages	423	Larynx cancer	162	Occupational exposure to sulfuric acid	1	Number	2003	8.662097470690764	16.161111763815857	3.635479342620157
1	Deaths	8	Taiwan	1	Male	22	All ages	423	Larynx cancer	162	Occupational exposure to sulfuric acid	3	Rate	2003	0.07204615186999999	0.13463598666999999	0.03026335482
1	Deaths	8	Taiwan	2	Female	22	All ages	423	Larynx cancer	162	Occupational exposure to sulfuric acid	3	Rate	2003	0.0032345348800000002	0.00580040368	0.00131937228
1	Deaths	8	Taiwan	3	Both	22	All ages	423	Larynx cancer	162	Occupational exposure to sulfuric acid	3	Rate	2003	0.03828672481	0.07143258788	0.016068925300000002
1	Deaths	8	Taiwan	1	Male	22	All ages	423	Larynx cancer	162	Occupational exposure to sulfuric acid	1	Number	2004	7.843369025867767	14.554424230843484	3.283523149506644
1	Deaths	8	Taiwan	2	Female	22	All ages	423	Larynx cancer	162	Occupational exposure to sulfuric acid	1	Number	2004	0.3886346831707624	0.6970103444450841	0.1585861056397869
1	Deaths	8	Taiwan	3	Both	22	All ages	423	Larynx cancer	162	Occupational exposure to sulfuric acid	1	Number	2004	8.232003709038535	15.27136443713582	3.4445445386643865
1	Deaths	8	Taiwan	1	Male	22	All ages	423	Larynx cancer	162	Occupational exposure to sulfuric acid	3	Rate	2004	0.0678768375	0.12595458472	0.02841574412
1	Deaths	8	Taiwan	2	Female	22	All ages	423	Larynx cancer	162	Occupational exposure to sulfuric acid	3	Rate	2004	0.00348138114	0.006243803680000001	0.00142061093
1	Deaths	8	Taiwan	3	Both	22	All ages	423	Larynx cancer	162	Occupational exposure to sulfuric acid	3	Rate	2004	0.03623475801	0.06721986704999999	0.015161829639999999
1	Deaths	8	Taiwan	1	Male	22	All ages	423	Larynx cancer	162	Occupational exposure to sulfuric acid	1	Number	2005	7.937671096057117	14.612681684731273	3.362084289092609
1	Deaths	8	Taiwan	2	Female	22	All ages	423	Larynx cancer	162	Occupational exposure to sulfuric acid	1	Number	2005	0.3957619025160271	0.711546270018889	0.1641514964180504
1	Deaths	8	Taiwan	3	Both	22	All ages	423	Larynx cancer	162	Occupational exposure to sulfuric acid	1	Number	2005	8.333432998573155	15.376499260830588	3.534902239494363
1	Deaths	8	Taiwan	1	Male	22	All ages	423	Larynx cancer	162	Occupational exposure to sulfuric acid	3	Rate	2005	0.06854188362000001	0.12618067885	0.02903163752
1	Deaths	8	Taiwan	2	Female	22	All ages	423	Larynx cancer	162	Occupational exposure to sulfuric acid	3	Rate	2005	0.00352477129	0.0063372392500000005	0.0014619812499999999
1	Deaths	8	Taiwan	3	Both	22	All ages	423	Larynx cancer	162	Occupational exposure to sulfuric acid	3	Rate	2005	0.03653608057	0.06741483564	0.01549799141
1	Deaths	8	Taiwan	1	Male	22	All ages	423	Larynx cancer	162	Occupational exposure to sulfuric acid	1	Number	2006	7.985312016526595	14.769317022337574	3.408210485399397
1	Deaths	8	Taiwan	2	Female	22	All ages	423	Larynx cancer	162	Occupational exposure to sulfuric acid	1	Number	2006	0.3830299656692916	0.6883153767338823	0.1596893221217893
1	Deaths	8	Taiwan	3	Both	22	All ages	423	Larynx cancer	162	Occupational exposure to sulfuric acid	1	Number	2006	8.368341982195894	15.469408584899952	3.5701915315058264
1	Deaths	8	Taiwan	1	Male	22	All ages	423	Larynx cancer	162	Occupational exposure to sulfuric acid	3	Rate	2006	0.06882876569999999	0.12730296058	0.02937680086
1	Deaths	8	Taiwan	2	Female	22	All ages	423	Larynx cancer	162	Occupational exposure to sulfuric acid	3	Rate	2006	0.00339149883	0.006094616620000001	0.00141395242
1	Deaths	8	Taiwan	3	Both	22	All ages	423	Larynx cancer	162	Occupational exposure to sulfuric acid	3	Rate	2006	0.03655010759	0.06756518189	0.015593397699999999
1	Deaths	8	Taiwan	1	Male	22	All ages	423	Larynx cancer	162	Occupational exposure to sulfuric acid	1	Number	2007	7.915214462440838	14.693920966296345	3.3676387456419903
1	Deaths	8	Taiwan	2	Female	22	All ages	423	Larynx cancer	162	Occupational exposure to sulfuric acid	1	Number	2007	0.4018941628755342	0.7264409710270818	0.1681117573176866
1	Deaths	8	Taiwan	3	Both	22	All ages	423	Larynx cancer	162	Occupational exposure to sulfuric acid	1	Number	2007	8.317108625316365	15.45366952889956	3.553075021255212
1	Deaths	8	Taiwan	1	Male	22	All ages	423	Larynx cancer	162	Occupational exposure to sulfuric acid	3	Rate	2007	0.06812250434	0.12646362264	0.02898367267
1	Deaths	8	Taiwan	2	Female	22	All ages	423	Larynx cancer	162	Occupational exposure to sulfuric acid	3	Rate	2007	0.00353822728	0.00639549787	0.0014800354500000001
1	Deaths	8	Taiwan	3	Both	22	All ages	423	Larynx cancer	162	Occupational exposure to sulfuric acid	3	Rate	2007	0.03619640584	0.06725501844000001	0.01546313163
1	Deaths	8	Taiwan	1	Male	22	All ages	423	Larynx cancer	162	Occupational exposure to sulfuric acid	1	Number	2008	7.895582077903304	14.503008402661075	3.3820939358460653
1	Deaths	8	Taiwan	2	Female	22	All ages	423	Larynx cancer	162	Occupational exposure to sulfuric acid	1	Number	2008	0.4086607300638106	0.733456133232985	0.1677047529081911
1	Deaths	8	Taiwan	3	Both	22	All ages	423	Larynx cancer	162	Occupational exposure to sulfuric acid	1	Number	2008	8.304242807967116	15.276566398883702	3.538196146134975
1	Deaths	8	Taiwan	1	Male	22	All ages	423	Larynx cancer	162	Occupational exposure to sulfuric acid	3	Rate	2008	0.06787731563999999	0.12468052	0.029075431720000003
1	Deaths	8	Taiwan	2	Female	22	All ages	423	Larynx cancer	162	Occupational exposure to sulfuric acid	3	Rate	2008	0.00357829853	0.00642225889	0.00146844957
1	Deaths	8	Taiwan	3	Both	22	All ages	423	Larynx cancer	162	Occupational exposure to sulfuric acid	3	Rate	2008	0.03602291319	0.06626810391	0.015348314779999999
1	Deaths	8	Taiwan	1	Male	22	All ages	423	Larynx cancer	162	Occupational exposure to sulfuric acid	1	Number	2009	7.557491741226577	14.032561881581175	3.21231277504005
1	Deaths	8	Taiwan	2	Female	22	All ages	423	Larynx cancer	162	Occupational exposure to sulfuric acid	1	Number	2009	0.4191066131266106	0.757094772537949	0.1779021082771844
1	Deaths	8	Taiwan	3	Both	22	All ages	423	Larynx cancer	162	Occupational exposure to sulfuric acid	1	Number	2009	7.976598354353186	14.822966117926963	3.3839982808003413
1	Deaths	8	Taiwan	1	Male	22	All ages	423	Larynx cancer	162	Occupational exposure to sulfuric acid	3	Rate	2009	0.06491262935	0.12052814868999999	0.027591120929999997
1	Deaths	8	Taiwan	2	Female	22	All ages	423	Larynx cancer	162	Occupational exposure to sulfuric acid	3	Rate	2009	0.003650838	0.0065950531	0.00154970539
1	Deaths	8	Taiwan	3	Both	22	All ages	423	Larynx cancer	162	Occupational exposure to sulfuric acid	3	Rate	2009	0.03449743026	0.06410680558	0.01463521661
1	Deaths	8	Taiwan	1	Male	22	All ages	423	Larynx cancer	162	Occupational exposure to sulfuric acid	1	Number	2010	7.71805712358439	14.1017765952889	3.275560051317946
1	Deaths	8	Taiwan	2	Female	22	All ages	423	Larynx cancer	162	Occupational exposure to sulfuric acid	1	Number	2010	0.4264069221849901	0.771441450143193	0.1798318890152732
1	Deaths	8	Taiwan	3	Both	22	All ages	423	Larynx cancer	162	Occupational exposure to sulfuric acid	1	Number	2010	8.144464045769388	14.894122827071996	3.4455192485463697
1	Deaths	8	Taiwan	1	Male	22	All ages	423	Larynx cancer	162	Occupational exposure to sulfuric acid	3	Rate	2010	0.06622987349	0.12100958375000001	0.02810810083
1	Deaths	8	Taiwan	2	Female	22	All ages	423	Larynx cancer	162	Occupational exposure to sulfuric acid	3	Rate	2010	0.0036961451300000004	0.00668694481	0.00155880387
1	Deaths	8	Taiwan	3	Both	22	All ages	423	Larynx cancer	162	Occupational exposure to sulfuric acid	3	Rate	2010	0.03512063413	0.06422657594	0.01485780037
1	Deaths	8	Taiwan	1	Male	22	All ages	423	Larynx cancer	162	Occupational exposure to sulfuric acid	1	Number	2011	8.206426726972843	15.07881435875436	3.4971785747199124
1	Deaths	8	Taiwan	2	Female	22	All ages	423	Larynx cancer	162	Occupational exposure to sulfuric acid	1	Number	2011	0.4374939269408583	0.796587740667213	0.1859052926344997
1	Deaths	8	Taiwan	3	Both	22	All ages	423	Larynx cancer	162	Occupational exposure to sulfuric acid	1	Number	2011	8.64392065391371	15.88320108364141	3.6730008336359967
1	Deaths	8	Taiwan	1	Male	22	All ages	423	Larynx cancer	162	Occupational exposure to sulfuric acid	3	Rate	2011	0.07034988796	0.12926367785	0.02997968898
1	Deaths	8	Taiwan	2	Female	22	All ages	423	Larynx cancer	162	Occupational exposure to sulfuric acid	3	Rate	2011	0.0037740386700000003	0.006871759240000001	0.0016037108600000002
1	Deaths	8	Taiwan	3	Both	22	All ages	423	Larynx cancer	162	Occupational exposure to sulfuric acid	3	Rate	2011	0.03716639636	0.06829323991	0.015792857230000002
1	Deaths	8	Taiwan	1	Male	22	All ages	423	Larynx cancer	162	Occupational exposure to sulfuric acid	1	Number	2012	8.473421692532005	15.65919094076754	3.6038537653126657
1	Deaths	8	Taiwan	2	Female	22	All ages	423	Larynx cancer	162	Occupational exposure to sulfuric acid	1	Number	2012	0.4438185330801835	0.808847202365004	0.1855763531121503
1	Deaths	8	Taiwan	3	Both	22	All ages	423	Larynx cancer	162	Occupational exposure to sulfuric acid	1	Number	2012	8.917240225612199	16.44729550644534	3.777797681804072
1	Deaths	8	Taiwan	1	Male	22	All ages	423	Larynx cancer	162	Occupational exposure to sulfuric acid	3	Rate	2012	0.07255367432	0.13408182442	0.03085799832
1	Deaths	8	Taiwan	2	Female	22	All ages	423	Larynx cancer	162	Occupational exposure to sulfuric acid	3	Rate	2012	0.00381086467	0.00694519719	0.0015934584
1	Deaths	8	Taiwan	3	Both	22	All ages	423	Larynx cancer	162	Occupational exposure to sulfuric acid	3	Rate	2012	0.038230447900000006	0.07051368564	0.01619636724
1	Deaths	8	Taiwan	1	Male	22	All ages	423	Larynx cancer	162	Occupational exposure to sulfuric acid	1	Number	2013	8.601128075267532	15.854367933520162	3.63336138668954
1	Deaths	8	Taiwan	2	Female	22	All ages	423	Larynx cancer	162	Occupational exposure to sulfuric acid	1	Number	2013	0.4362987434890593	0.7933676122094094	0.1813481263036897
1	Deaths	8	Taiwan	3	Both	22	All ages	423	Larynx cancer	162	Occupational exposure to sulfuric acid	1	Number	2013	9.037426818756588	16.63220273798934	3.81342459999046
1	Deaths	8	Taiwan	1	Male	22	All ages	423	Larynx cancer	162	Occupational exposure to sulfuric acid	3	Rate	2013	0.07354497683	0.13556467385999998	0.031067492149999997
1	Deaths	8	Taiwan	2	Female	22	All ages	423	Larynx cancer	162	Occupational exposure to sulfuric acid	3	Rate	2013	0.0037298345800000003	0.00678234811	0.00155031048
1	Deaths	8	Taiwan	3	Both	22	All ages	423	Larynx cancer	162	Occupational exposure to sulfuric acid	3	Rate	2013	0.03863370867	0.07110029082	0.016301845420000002
1	Deaths	8	Taiwan	1	Male	22	All ages	423	Larynx cancer	162	Occupational exposure to sulfuric acid	1	Number	2014	8.801305081551835	16.075181883698797	3.693899473244346
1	Deaths	8	Taiwan	2	Female	22	All ages	423	Larynx cancer	162	Occupational exposure to sulfuric acid	1	Number	2014	0.4506654658797168	0.8193247108699565	0.187435490928486
1	Deaths	8	Taiwan	3	Both	22	All ages	423	Larynx cancer	162	Occupational exposure to sulfuric acid	1	Number	2014	9.25197054743156	16.877382471915	3.880639389540261
1	Deaths	8	Taiwan	1	Male	22	All ages	423	Larynx cancer	162	Occupational exposure to sulfuric acid	3	Rate	2014	0.07515776788	0.13727223151	0.03154364456
1	Deaths	8	Taiwan	2	Female	22	All ages	423	Larynx cancer	162	Occupational exposure to sulfuric acid	3	Rate	2014	0.0038369894	0.006975773539999999	0.0015958356
1	Deaths	8	Taiwan	3	Both	22	All ages	423	Larynx cancer	162	Occupational exposure to sulfuric acid	3	Rate	2014	0.0394443974	0.07195420455	0.01654452762
1	Deaths	8	Taiwan	1	Male	22	All ages	423	Larynx cancer	162	Occupational exposure to sulfuric acid	1	Number	2015	9.011856934345634	16.37994836342587	3.750896941820135
1	Deaths	8	Taiwan	2	Female	22	All ages	423	Larynx cancer	162	Occupational exposure to sulfuric acid	1	Number	2015	0.4442318020030966	0.8068617258425468	0.1836747461712063
1	Deaths	8	Taiwan	3	Both	22	All ages	423	Larynx cancer	162	Occupational exposure to sulfuric acid	1	Number	2015	9.456088736348743	17.200565230195117	3.933718923044293
1	Deaths	8	Taiwan	1	Male	22	All ages	423	Larynx cancer	162	Occupational exposure to sulfuric acid	3	Rate	2015	0.07687286797	0.13972410092999998	0.031995870270000004
1	Deaths	8	Taiwan	2	Female	22	All ages	423	Larynx cancer	162	Occupational exposure to sulfuric acid	3	Rate	2015	0.00376807827	0.006843990290000001	0.00155797225
1	Deaths	8	Taiwan	3	Both	22	All ages	423	Larynx cancer	162	Occupational exposure to sulfuric acid	3	Rate	2015	0.04021743331	0.07315525523	0.01673039275
1	Deaths	8	Taiwan	1	Male	22	All ages	423	Larynx cancer	162	Occupational exposure to sulfuric acid	1	Number	2016	9.572467078818509	17.453386607762265	3.980028819676632
1	Deaths	8	Taiwan	2	Female	22	All ages	423	Larynx cancer	162	Occupational exposure to sulfuric acid	1	Number	2016	0.4829227782740821	0.8883585520538706	0.1998494736596723
1	Deaths	8	Taiwan	3	Both	22	All ages	423	Larynx cancer	162	Occupational exposure to sulfuric acid	1	Number	2016	10.055389857092583	18.35610038997509	4.173854799072667
1	Deaths	8	Taiwan	1	Male	22	All ages	423	Larynx cancer	162	Occupational exposure to sulfuric acid	3	Rate	2016	0.08159677355	0.14877460772999998	0.03392620812
1	Deaths	8	Taiwan	2	Female	22	All ages	423	Larynx cancer	162	Occupational exposure to sulfuric acid	3	Rate	2016	0.0040822885199999995	0.007509556559999999	0.0016893864799999998
1	Deaths	8	Taiwan	3	Both	22	All ages	423	Larynx cancer	162	Occupational exposure to sulfuric acid	3	Rate	2016	0.04267786589	0.07790838564	0.017714998410000002
1	Deaths	8	Taiwan	1	Male	22	All ages	423	Larynx cancer	162	Occupational exposure to sulfuric acid	1	Number	2017	9.24214744623592	16.742417527380496	3.854847009092216
1	Deaths	8	Taiwan	2	Female	22	All ages	423	Larynx cancer	162	Occupational exposure to sulfuric acid	1	Number	2017	0.4814262830071302	0.8937228596964619	0.1984717314971573
1	Deaths	8	Taiwan	3	Both	22	All ages	423	Larynx cancer	162	Occupational exposure to sulfuric acid	1	Number	2017	9.723573729243048	17.652665882638864	4.044952480007926
1	Deaths	8	Taiwan	1	Male	22	All ages	423	Larynx cancer	162	Occupational exposure to sulfuric acid	3	Rate	2017	0.07875745614	0.14267141071	0.03284928595
1	Deaths	8	Taiwan	2	Female	22	All ages	423	Larynx cancer	162	Occupational exposure to sulfuric acid	3	Rate	2017	0.00405757451	0.0075325075200000004	0.0016727666700000002
1	Deaths	8	Taiwan	3	Both	22	All ages	423	Larynx cancer	162	Occupational exposure to sulfuric acid	3	Rate	2017	0.04120188459	0.07479997815	0.017139754370000003
1	Deaths	8	Taiwan	1	Male	22	All ages	423	Larynx cancer	162	Occupational exposure to sulfuric acid	1	Number	2018	9.301344598389994	16.922887998933156	3.895701513072262
1	Deaths	8	Taiwan	2	Female	22	All ages	423	Larynx cancer	162	Occupational exposure to sulfuric acid	1	Number	2018	0.4964237470902104	0.9123860398420438	0.2050613927754473
1	Deaths	8	Taiwan	3	Both	22	All ages	423	Larynx cancer	162	Occupational exposure to sulfuric acid	1	Number	2018	9.797768345480204	17.860895047453603	4.103521181363444
1	Deaths	8	Taiwan	1	Male	22	All ages	423	Larynx cancer	162	Occupational exposure to sulfuric acid	3	Rate	2018	0.07927040198	0.14422475376	0.03320098741
1	Deaths	8	Taiwan	2	Female	22	All ages	423	Larynx cancer	162	Occupational exposure to sulfuric acid	3	Rate	2018	0.00417388841	0.0076712638000000005	0.00172413865
1	Deaths	8	Taiwan	3	Both	22	All ages	423	Larynx cancer	162	Occupational exposure to sulfuric acid	3	Rate	2018	0.04146809035	0.07559448064	0.01736774958
1	Deaths	8	Taiwan	1	Male	22	All ages	423	Larynx cancer	162	Occupational exposure to sulfuric acid	1	Number	2019	9.520501887381569	17.377133930519058	3.984027187495515
1	Deaths	8	Taiwan	2	Female	22	All ages	423	Larynx cancer	162	Occupational exposure to sulfuric acid	1	Number	2019	0.4958588263407592	0.912465461239616	0.2017431475795394
1	Deaths	8	Taiwan	3	Both	22	All ages	423	Larynx cancer	162	Occupational exposure to sulfuric acid	1	Number	2019	10.016360713722335	18.33067281912484	4.192283410981096
1	Deaths	8	Taiwan	1	Male	22	All ages	423	Larynx cancer	162	Occupational exposure to sulfuric acid	3	Rate	2019	0.08119223709	0.14819474801000002	0.03397636845
1	Deaths	8	Taiwan	2	Female	22	All ages	423	Larynx cancer	162	Occupational exposure to sulfuric acid	3	Rate	2019	0.0041615227400000005	0.00765791707	0.00169314057
1	Deaths	8	Taiwan	3	Both	22	All ages	423	Larynx cancer	162	Occupational exposure to sulfuric acid	3	Rate	2019	0.04236824361	0.07753698512	0.017732956100000002
1	Deaths	8	Taiwan	1	Male	22	All ages	423	Larynx cancer	162	Occupational exposure to sulfuric acid	1	Number	2020	9.328937487921792	16.8630756116032	3.928692753391065
1	Deaths	8	Taiwan	2	Female	22	All ages	423	Larynx cancer	162	Occupational exposure to sulfuric acid	1	Number	2020	0.4863824025552037	0.900757479410652	0.1968590528061303
1	Deaths	8	Taiwan	3	Both	22	All ages	423	Larynx cancer	162	Occupational exposure to sulfuric acid	1	Number	2020	9.815319890477	17.792635753137453	4.130415794426833
1	Deaths	8	Taiwan	1	Male	22	All ages	423	Larynx cancer	162	Occupational exposure to sulfuric acid	3	Rate	2020	0.07964507725	0.1439671947	0.03354090841
1	Deaths	8	Taiwan	2	Female	22	All ages	423	Larynx cancer	162	Occupational exposure to sulfuric acid	3	Rate	2020	0.00407635193	0.007549213270000001	0.00164986804
1	Deaths	8	Taiwan	3	Both	22	All ages	423	Larynx cancer	162	Occupational exposure to sulfuric acid	3	Rate	2020	0.04151128492	0.07524922065	0.01746849505
1	Deaths	8	Taiwan	1	Male	22	All ages	423	Larynx cancer	162	Occupational exposure to sulfuric acid	1	Number	2021	9.592173571579734	17.55427229860961	4.102115724309733
1	Deaths	8	Taiwan	2	Female	22	All ages	423	Larynx cancer	162	Occupational exposure to sulfuric acid	1	Number	2021	0.5007547345904809	0.9422010177182693	0.2030104656029682
1	Deaths	8	Taiwan	3	Both	22	All ages	423	Larynx cancer	162	Occupational exposure to sulfuric acid	1	Number	2021	10.09292830617022	18.47363549276876	4.3146307245296605
1	Deaths	8	Taiwan	1	Male	22	All ages	423	Larynx cancer	162	Occupational exposure to sulfuric acid	3	Rate	2021	0.08202068282000001	0.15010293439	0.03507633908
1	Deaths	8	Taiwan	2	Female	22	All ages	423	Larynx cancer	162	Occupational exposure to sulfuric acid	3	Rate	2021	0.00419327024	0.00788989741	0.0016999894
1	Deaths	8	Taiwan	3	Both	22	All ages	423	Larynx cancer	162	Occupational exposure to sulfuric acid	3	Rate	2021	0.04270026204	0.07815661148	0.01825395534
1	Deaths	8	Taiwan	1	Male	27	Age-standardized	423	Larynx cancer	162	Occupational exposure to sulfuric acid	3	Rate	1990	0.07400100043	0.13493920644000001	0.02928374958
1	Deaths	8	Taiwan	2	Female	27	Age-standardized	423	Larynx cancer	162	Occupational exposure to sulfuric acid	3	Rate	1990	0.00550825531	0.01002827576	0.00223049782
1	Deaths	8	Taiwan	3	Both	27	Age-standardized	423	Larynx cancer	162	Occupational exposure to sulfuric acid	3	Rate	1990	0.04249703077	0.07774537890000001	0.01686441643
1	Deaths	8	Taiwan	1	Male	27	Age-standardized	423	Larynx cancer	162	Occupational exposure to sulfuric acid	3	Rate	1991	0.07216898513	0.13252549181	0.02856184678
1	Deaths	8	Taiwan	2	Female	27	Age-standardized	423	Larynx cancer	162	Occupational exposure to sulfuric acid	3	Rate	1991	0.00495038844	0.00909465397	0.0020183945300000002
1	Deaths	8	Taiwan	3	Both	27	Age-standardized	423	Larynx cancer	162	Occupational exposure to sulfuric acid	3	Rate	1991	0.04101519491	0.0753052265	0.0163716764
1	Deaths	8	Taiwan	1	Male	27	Age-standardized	423	Larynx cancer	162	Occupational exposure to sulfuric acid	3	Rate	1992	0.07101999117999999	0.13091599179	0.02864052076
1	Deaths	8	Taiwan	2	Female	27	Age-standardized	423	Larynx cancer	162	Occupational exposure to sulfuric acid	3	Rate	1992	0.00441012282	0.00807772235	0.00180113492
1	Deaths	8	Taiwan	3	Both	27	Age-standardized	423	Larynx cancer	162	Occupational exposure to sulfuric acid	3	Rate	1992	0.03999590141	0.07375381522999999	0.01610653828
1	Deaths	8	Taiwan	1	Male	27	Age-standardized	423	Larynx cancer	162	Occupational exposure to sulfuric acid	3	Rate	1993	0.06909517797999999	0.12814518772	0.02821389941
1	Deaths	8	Taiwan	2	Female	27	Age-standardized	423	Larynx cancer	162	Occupational exposure to sulfuric acid	3	Rate	1993	0.00429059143	0.0079599397	0.0017297697699999999
1	Deaths	8	Taiwan	3	Both	27	Age-standardized	423	Larynx cancer	162	Occupational exposure to sulfuric acid	3	Rate	1993	0.03869540403	0.07179609501	0.015758197959999998
1	Deaths	8	Taiwan	1	Male	27	Age-standardized	423	Larynx cancer	162	Occupational exposure to sulfuric acid	3	Rate	1994	0.07632022064999999	0.14159218083	0.03082812896
1	Deaths	8	Taiwan	2	Female	27	Age-standardized	423	Larynx cancer	162	Occupational exposure to sulfuric acid	3	Rate	1994	0.00430722968	0.00800075043	0.00174918631
1	Deaths	8	Taiwan	3	Both	27	Age-standardized	423	Larynx cancer	162	Occupational exposure to sulfuric acid	3	Rate	1994	0.04238809666	0.07870086007999999	0.01711574112
1	Deaths	8	Taiwan	1	Male	27	Age-standardized	423	Larynx cancer	162	Occupational exposure to sulfuric acid	3	Rate	1995	0.07606517361	0.14254316998	0.03116292044
1	Deaths	8	Taiwan	2	Female	27	Age-standardized	423	Larynx cancer	162	Occupational exposure to sulfuric acid	3	Rate	1995	0.0044223895	0.008160551890000001	0.00181874578
1	Deaths	8	Taiwan	3	Both	27	Age-standardized	423	Larynx cancer	162	Occupational exposure to sulfuric acid	3	Rate	1995	0.0420897154	0.0789153928	0.01725956331
1	Deaths	8	Taiwan	1	Male	27	Age-standardized	423	Larynx cancer	162	Occupational exposure to sulfuric acid	3	Rate	1996	0.0769668727	0.14307015361	0.03160444896
1	Deaths	8	Taiwan	2	Female	27	Age-standardized	423	Larynx cancer	162	Occupational exposure to sulfuric acid	3	Rate	1996	0.00408987249	0.007455346129999999	0.0016667860199999999
1	Deaths	8	Taiwan	3	Both	27	Age-standardized	423	Larynx cancer	162	Occupational exposure to sulfuric acid	3	Rate	1996	0.04214480173	0.07835322862	0.0173097948
1	Deaths	8	Taiwan	1	Male	27	Age-standardized	423	Larynx cancer	162	Occupational exposure to sulfuric acid	3	Rate	1997	0.07749362926	0.14519286283	0.03189345065
1	Deaths	8	Taiwan	2	Female	27	Age-standardized	423	Larynx cancer	162	Occupational exposure to sulfuric acid	3	Rate	1997	0.00353754563	0.00636134397	0.00142481601
1	Deaths	8	Taiwan	3	Both	27	Age-standardized	423	Larynx cancer	162	Occupational exposure to sulfuric acid	3	Rate	1997	0.04189622171	0.0784312659	0.01722815644
1	Deaths	8	Taiwan	1	Male	27	Age-standardized	423	Larynx cancer	162	Occupational exposure to sulfuric acid	3	Rate	1998	0.07368817398	0.13813550695	0.030497502420000003
1	Deaths	8	Taiwan	2	Female	27	Age-standardized	423	Larynx cancer	162	Occupational exposure to sulfuric acid	3	Rate	1998	0.0036009722	0.006453336779999999	0.00144685503
1	Deaths	8	Taiwan	3	Both	27	Age-standardized	423	Larynx cancer	162	Occupational exposure to sulfuric acid	3	Rate	1998	0.03962426825	0.07417046535	0.01635650323
1	Deaths	8	Taiwan	1	Male	27	Age-standardized	423	Larynx cancer	162	Occupational exposure to sulfuric acid	3	Rate	1999	0.07278354462	0.13684974518	0.03019231552
1	Deaths	8	Taiwan	2	Female	27	Age-standardized	423	Larynx cancer	162	Occupational exposure to sulfuric acid	3	Rate	1999	0.00343521571	0.0061318426099999995	0.0013872456
1	Deaths	8	Taiwan	3	Both	27	Age-standardized	423	Larynx cancer	162	Occupational exposure to sulfuric acid	3	Rate	1999	0.038899739270000004	0.07294539574	0.01610298022
1	Deaths	8	Taiwan	1	Male	27	Age-standardized	423	Larynx cancer	162	Occupational exposure to sulfuric acid	3	Rate	2000	0.07261862923	0.1360315952	0.0300895609
1	Deaths	8	Taiwan	2	Female	27	Age-standardized	423	Larynx cancer	162	Occupational exposure to sulfuric acid	3	Rate	2000	0.0033299918599999996	0.00603467124	0.0013272246
1	Deaths	8	Taiwan	3	Both	27	Age-standardized	423	Larynx cancer	162	Occupational exposure to sulfuric acid	3	Rate	2000	0.03850948298	0.07195773775	0.01595166786
1	Deaths	8	Taiwan	1	Male	27	Age-standardized	423	Larynx cancer	162	Occupational exposure to sulfuric acid	3	Rate	2001	0.07199001824	0.13444184686000002	0.0302501702
1	Deaths	8	Taiwan	2	Female	27	Age-standardized	423	Larynx cancer	162	Occupational exposure to sulfuric acid	3	Rate	2001	0.0034699360900000004	0.006292219199999999	0.00138720261
1	Deaths	8	Taiwan	3	Both	27	Age-standardized	423	Larynx cancer	162	Occupational exposure to sulfuric acid	3	Rate	2001	0.03801570372	0.07103870177	0.0159638847
1	Deaths	8	Taiwan	1	Male	27	Age-standardized	423	Larynx cancer	162	Occupational exposure to sulfuric acid	3	Rate	2002	0.06714240566999999	0.12547494901	0.02822761413
1	Deaths	8	Taiwan	2	Female	27	Age-standardized	423	Larynx cancer	162	Occupational exposure to sulfuric acid	3	Rate	2002	0.0032604432600000003	0.00595103033	0.00130663201
1	Deaths	8	Taiwan	3	Both	27	Age-standardized	423	Larynx cancer	162	Occupational exposure to sulfuric acid	3	Rate	2002	0.0352913454	0.06576702532999999	0.014801057519999999
1	Deaths	8	Taiwan	1	Male	27	Age-standardized	423	Larynx cancer	162	Occupational exposure to sulfuric acid	3	Rate	2003	0.06591485499000001	0.12232893072	0.028031290879999997
1	Deaths	8	Taiwan	2	Female	27	Age-standardized	423	Larynx cancer	162	Occupational exposure to sulfuric acid	3	Rate	2003	0.0028807582800000004	0.00519894072	0.00117392568
1	Deaths	8	Taiwan	3	Both	27	Age-standardized	423	Larynx cancer	162	Occupational exposure to sulfuric acid	3	Rate	2003	0.03431282932	0.06353144679	0.01457513299
1	Deaths	8	Taiwan	1	Male	27	Age-standardized	423	Larynx cancer	162	Occupational exposure to sulfuric acid	3	Rate	2004	0.06039741848	0.11247022245	0.02570316932
1	Deaths	8	Taiwan	2	Female	27	Age-standardized	423	Larynx cancer	162	Occupational exposure to sulfuric acid	3	Rate	2004	0.0030150395	0.00543582227	0.00123144405
1	Deaths	8	Taiwan	3	Both	27	Age-standardized	423	Larynx cancer	162	Occupational exposure to sulfuric acid	3	Rate	2004	0.03156986865	0.05870855832	0.01342294252
1	Deaths	8	Taiwan	1	Male	27	Age-standardized	423	Larynx cancer	162	Occupational exposure to sulfuric acid	3	Rate	2005	0.059747805519999996	0.10963529256999999	0.02558473081
1	Deaths	8	Taiwan	2	Female	27	Age-standardized	423	Larynx cancer	162	Occupational exposure to sulfuric acid	3	Rate	2005	0.0029876038599999997	0.0054185840599999995	0.00122670204
1	Deaths	8	Taiwan	3	Both	27	Age-standardized	423	Larynx cancer	162	Occupational exposure to sulfuric acid	3	Rate	2005	0.03111001318	0.057314840779999994	0.01328213123
1	Deaths	8	Taiwan	1	Male	27	Age-standardized	423	Larynx cancer	162	Occupational exposure to sulfuric acid	3	Rate	2006	0.05873981767	0.10798845392999999	0.0252270669
1	Deaths	8	Taiwan	2	Female	27	Age-standardized	423	Larynx cancer	162	Occupational exposure to sulfuric acid	3	Rate	2006	0.00280831068	0.00508885777	0.00115862389
1	Deaths	8	Taiwan	3	Both	27	Age-standardized	423	Larynx cancer	162	Occupational exposure to sulfuric acid	3	Rate	2006	0.030398970489999996	0.05574796987	0.01303094632
1	Deaths	8	Taiwan	1	Male	27	Age-standardized	423	Larynx cancer	162	Occupational exposure to sulfuric acid	3	Rate	2007	0.056707822940000006	0.10465061320999999	0.024266732840000003
1	Deaths	8	Taiwan	2	Female	27	Age-standardized	423	Larynx cancer	162	Occupational exposure to sulfuric acid	3	Rate	2007	0.00284703817	0.00515995829	0.00118252844
1	Deaths	8	Taiwan	3	Both	27	Age-standardized	423	Larynx cancer	162	Occupational exposure to sulfuric acid	3	Rate	2007	0.029302030929999997	0.05415460497	0.012505673299999999
1	Deaths	8	Taiwan	1	Male	27	Age-standardized	423	Larynx cancer	162	Occupational exposure to sulfuric acid	3	Rate	2008	0.055004538	0.10082435338	0.02360580139
1	Deaths	8	Taiwan	2	Female	27	Age-standardized	423	Larynx cancer	162	Occupational exposure to sulfuric acid	3	Rate	2008	0.00280001809	0.005042287370000001	0.00114998954
1	Deaths	8	Taiwan	3	Both	27	Age-standardized	423	Larynx cancer	162	Occupational exposure to sulfuric acid	3	Rate	2008	0.0283483957	0.05208271623	0.01210340493
1	Deaths	8	Taiwan	1	Male	27	Age-standardized	423	Larynx cancer	162	Occupational exposure to sulfuric acid	3	Rate	2009	0.051108003990000005	0.09488350507	0.02160618362
1	Deaths	8	Taiwan	2	Female	27	Age-standardized	423	Larynx cancer	162	Occupational exposure to sulfuric acid	3	Rate	2009	0.00276960526	0.00501058347	0.00116497099
1	Deaths	8	Taiwan	3	Both	27	Age-standardized	423	Larynx cancer	162	Occupational exposure to sulfuric acid	3	Rate	2009	0.02637546513	0.04899491979000001	0.01117698548
1	Deaths	8	Taiwan	1	Male	27	Age-standardized	423	Larynx cancer	162	Occupational exposure to sulfuric acid	3	Rate	2010	0.05062100808	0.09264215146	0.02143127871
1	Deaths	8	Taiwan	2	Female	27	Age-standardized	423	Larynx cancer	162	Occupational exposure to sulfuric acid	3	Rate	2010	0.00270845945	0.00489198623	0.00113681618
1	Deaths	8	Taiwan	3	Both	27	Age-standardized	423	Larynx cancer	162	Occupational exposure to sulfuric acid	3	Rate	2010	0.02604841059	0.04770474094	0.01099181016
1	Deaths	8	Taiwan	1	Male	27	Age-standardized	423	Larynx cancer	162	Occupational exposure to sulfuric acid	3	Rate	2011	0.052250233550000004	0.09637210227000001	0.022192519719999998
1	Deaths	8	Taiwan	2	Female	27	Age-standardized	423	Larynx cancer	162	Occupational exposure to sulfuric acid	3	Rate	2011	0.0026707096	0.00485274033	0.0011291959
1	Deaths	8	Taiwan	3	Both	27	Age-standardized	423	Larynx cancer	162	Occupational exposure to sulfuric acid	3	Rate	2011	0.026760145770000004	0.049326262850000004	0.01133833264
1	Deaths	8	Taiwan	1	Male	27	Age-standardized	423	Larynx cancer	162	Occupational exposure to sulfuric acid	3	Rate	2012	0.05214610566	0.09686160445999999	0.0221046356
1	Deaths	8	Taiwan	2	Female	27	Age-standardized	423	Larynx cancer	162	Occupational exposure to sulfuric acid	3	Rate	2012	0.0026149678500000002	0.00476178158	0.00108864923
1	Deaths	8	Taiwan	3	Both	27	Age-standardized	423	Larynx cancer	162	Occupational exposure to sulfuric acid	3	Rate	2012	0.02662796848	0.04934515849	0.01124602963
1	Deaths	8	Taiwan	1	Male	27	Age-standardized	423	Larynx cancer	162	Occupational exposure to sulfuric acid	3	Rate	2013	0.05128597216	0.09518406314	0.02163344522
1	Deaths	8	Taiwan	2	Female	27	Age-standardized	423	Larynx cancer	162	Occupational exposure to sulfuric acid	3	Rate	2013	0.00247974545	0.0045231571	0.00103606026
1	Deaths	8	Taiwan	3	Both	27	Age-standardized	423	Larynx cancer	162	Occupational exposure to sulfuric acid	3	Rate	2013	0.026108429069999998	0.04833911085999999	0.011008259579999999
1	Deaths	8	Taiwan	1	Male	27	Age-standardized	423	Larynx cancer	162	Occupational exposure to sulfuric acid	3	Rate	2014	0.05119355076	0.09423538881	0.021464860800000003
1	Deaths	8	Taiwan	2	Female	27	Age-standardized	423	Larynx cancer	162	Occupational exposure to sulfuric acid	3	Rate	2014	0.00248300731	0.00451230741	0.00103858132
1	Deaths	8	Taiwan	3	Both	27	Age-standardized	423	Larynx cancer	162	Occupational exposure to sulfuric acid	3	Rate	2014	0.026036958009999996	0.04781472406	0.01091868775
1	Deaths	8	Taiwan	1	Male	27	Age-standardized	423	Larynx cancer	162	Occupational exposure to sulfuric acid	3	Rate	2015	0.05107219832	0.09349117248	0.021265146789999998
1	Deaths	8	Taiwan	2	Female	27	Age-standardized	423	Larynx cancer	162	Occupational exposure to sulfuric acid	3	Rate	2015	0.00238342796	0.00433160965	0.0009904400799999999
1	Deaths	8	Taiwan	3	Both	27	Age-standardized	423	Larynx cancer	162	Occupational exposure to sulfuric acid	3	Rate	2015	0.025900423699999998	0.04733067588	0.01079945104
1	Deaths	8	Taiwan	1	Male	27	Age-standardized	423	Larynx cancer	162	Occupational exposure to sulfuric acid	3	Rate	2016	0.05312031949	0.0973677059	0.02209941064
1	Deaths	8	Taiwan	2	Female	27	Age-standardized	423	Larynx cancer	162	Occupational exposure to sulfuric acid	3	Rate	2016	0.00252336466	0.00462158031	0.00104918425
1	Deaths	8	Taiwan	3	Both	27	Age-standardized	423	Larynx cancer	162	Occupational exposure to sulfuric acid	3	Rate	2016	0.02691587816	0.049319491029999996	0.01119370994
1	Deaths	8	Taiwan	1	Male	27	Age-standardized	423	Larynx cancer	162	Occupational exposure to sulfuric acid	3	Rate	2017	0.05005083095000001	0.09098078563	0.020841132069999997
1	Deaths	8	Taiwan	2	Female	27	Age-standardized	423	Larynx cancer	162	Occupational exposure to sulfuric acid	3	Rate	2017	0.00244171545	0.00450665265	0.00100953069
1	Deaths	8	Taiwan	3	Both	27	Age-standardized	423	Larynx cancer	162	Occupational exposure to sulfuric acid	3	Rate	2017	0.025363308319999996	0.04610473566	0.01053044687
1	Deaths	8	Taiwan	1	Male	27	Age-standardized	423	Larynx cancer	162	Occupational exposure to sulfuric acid	3	Rate	2018	0.04918828004	0.08918306235000001	0.02062984864
1	Deaths	8	Taiwan	2	Female	27	Age-standardized	423	Larynx cancer	162	Occupational exposure to sulfuric acid	3	Rate	2018	0.00244677211	0.00446944907	0.00101301357
1	Deaths	8	Taiwan	3	Both	27	Age-standardized	423	Larynx cancer	162	Occupational exposure to sulfuric acid	3	Rate	2018	0.02493308158	0.045229295659999995	0.01045214379
1	Deaths	8	Taiwan	1	Male	27	Age-standardized	423	Larynx cancer	162	Occupational exposure to sulfuric acid	3	Rate	2019	0.0492646366	0.08983035995000001	0.02065947038
1	Deaths	8	Taiwan	2	Female	27	Age-standardized	423	Larynx cancer	162	Occupational exposure to sulfuric acid	3	Rate	2019	0.0023766724	0.0043633232699999995	0.0009704596100000001
1	Deaths	8	Taiwan	3	Both	27	Age-standardized	423	Larynx cancer	162	Occupational exposure to sulfuric acid	3	Rate	2019	0.02492024449	0.04535630508	0.0104498369
1	Deaths	8	Taiwan	1	Male	27	Age-standardized	423	Larynx cancer	162	Occupational exposure to sulfuric acid	3	Rate	2020	0.04716980037	0.0850078509	0.01991786897
1	Deaths	8	Taiwan	2	Female	27	Age-standardized	423	Larynx cancer	162	Occupational exposure to sulfuric acid	3	Rate	2020	0.00227365257	0.00425116621	0.00092098078
1	Deaths	8	Taiwan	3	Both	27	Age-standardized	423	Larynx cancer	162	Occupational exposure to sulfuric acid	3	Rate	2020	0.02384511483	0.04296011475	0.01005628069
1	Deaths	8	Taiwan	1	Male	27	Age-standardized	423	Larynx cancer	162	Occupational exposure to sulfuric acid	3	Rate	2021	0.04749529879	0.08695189997	0.02035708228
1	Deaths	8	Taiwan	2	Female	27	Age-standardized	423	Larynx cancer	162	Occupational exposure to sulfuric acid	3	Rate	2021	0.00227368293	0.00423018264	0.00092439026
1	Deaths	8	Taiwan	3	Both	27	Age-standardized	423	Larynx cancer	162	Occupational exposure to sulfuric acid	3	Rate	2021	0.02398075477	0.04396244303	0.010269709160000001
1	Deaths	12	Lao People's Democratic Republic	1	Male	22	All ages	423	Larynx cancer	162	Occupational exposure to sulfuric acid	1	Number	1990	1.0855760145653908	2.100276625987697	0.4024752895783394
1	Deaths	12	Lao People's Democratic Republic	2	Female	22	All ages	423	Larynx cancer	162	Occupational exposure to sulfuric acid	1	Number	1990	0.2746142707270941	0.6237890294890753	0.0711867339888572
1	Deaths	12	Lao People's Democratic Republic	3	Both	22	All ages	423	Larynx cancer	162	Occupational exposure to sulfuric acid	1	Number	1990	1.3601902852924834	2.7028295658640946	0.5048699006978954
1	Deaths	12	Lao People's Democratic Republic	1	Male	22	All ages	423	Larynx cancer	162	Occupational exposure to sulfuric acid	3	Rate	1990	0.05303133243	0.10260033977	0.01966126792
1	Deaths	12	Lao People's Democratic Republic	2	Female	22	All ages	423	Larynx cancer	162	Occupational exposure to sulfuric acid	3	Rate	1990	0.01293856945	0.02939008835	0.00335399358
1	Deaths	12	Lao People's Democratic Republic	3	Both	22	All ages	423	Larynx cancer	162	Occupational exposure to sulfuric acid	3	Rate	1990	0.03262243528	0.06482393201	0.01210866291
1	Deaths	12	Lao People's Democratic Republic	1	Male	22	All ages	423	Larynx cancer	162	Occupational exposure to sulfuric acid	1	Number	1991	1.082347238700461	2.1164660082363587	0.3990165633597529
1	Deaths	12	Lao People's Democratic Republic	2	Female	22	All ages	423	Larynx cancer	162	Occupational exposure to sulfuric acid	1	Number	1991	0.2787452537074639	0.6313130196336054	0.0724959165956032
1	Deaths	12	Lao People's Democratic Republic	3	Both	22	All ages	423	Larynx cancer	162	Occupational exposure to sulfuric acid	1	Number	1991	1.3610924924079244	2.671162401332354	0.5067510539676334
1	Deaths	12	Lao People's Democratic Republic	1	Male	22	All ages	423	Larynx cancer	162	Occupational exposure to sulfuric acid	3	Rate	1991	0.05151477276	0.10073409120999999	0.018991361420000002
1	Deaths	12	Lao People's Democratic Republic	2	Female	22	All ages	423	Larynx cancer	162	Occupational exposure to sulfuric acid	3	Rate	1991	0.01282707988	0.02905126606	0.00333606008
1	Deaths	12	Lao People's Democratic Republic	3	Both	22	All ages	423	Larynx cancer	162	Occupational exposure to sulfuric acid	3	Rate	1991	0.03184481001	0.06249586979	0.01185620458
1	Deaths	12	Lao People's Democratic Republic	1	Male	22	All ages	423	Larynx cancer	162	Occupational exposure to sulfuric acid	1	Number	1992	1.0813501343527292	2.1118083450204024	0.3978321236805823
1	Deaths	12	Lao People's Democratic Republic	2	Female	22	All ages	423	Larynx cancer	162	Occupational exposure to sulfuric acid	1	Number	1992	0.2832206925117549	0.6435299276431099	0.073045275223564
1	Deaths	12	Lao People's Democratic Republic	3	Both	22	All ages	423	Larynx cancer	162	Occupational exposure to sulfuric acid	1	Number	1992	1.3645708268644838	2.601525872140551	0.5032441481422545
1	Deaths	12	Lao People's Democratic Republic	1	Male	22	All ages	423	Larynx cancer	162	Occupational exposure to sulfuric acid	3	Rate	1992	0.05001413195	0.09767443298	0.01840035683
1	Deaths	12	Lao People's Democratic Republic	2	Female	22	All ages	423	Larynx cancer	162	Occupational exposure to sulfuric acid	3	Rate	1992	0.012703899959999999	0.02886561625	0.00327645505
1	Deaths	12	Lao People's Democratic Republic	3	Both	22	All ages	423	Larynx cancer	162	Occupational exposure to sulfuric acid	3	Rate	1992	0.03107308027	0.05924018061	0.011459534019999999
1	Deaths	12	Lao People's Democratic Republic	1	Male	22	All ages	423	Larynx cancer	162	Occupational exposure to sulfuric acid	1	Number	1993	1.0788474757086273	2.1362673797342917	0.4023639202814154
1	Deaths	12	Lao People's Democratic Republic	2	Female	22	All ages	423	Larynx cancer	162	Occupational exposure to sulfuric acid	1	Number	1993	0.2869827701855905	0.6601003193676702	0.073203352321194
1	Deaths	12	Lao People's Democratic Republic	3	Both	22	All ages	423	Larynx cancer	162	Occupational exposure to sulfuric acid	1	Number	1993	1.3658302458942173	2.6541544481745385	0.5014438976976594
1	Deaths	12	Lao People's Democratic Republic	1	Male	22	All ages	423	Larynx cancer	162	Occupational exposure to sulfuric acid	3	Rate	1993	0.04838138101	0.09580183331	0.018044183789999998
1	Deaths	12	Lao People's Democratic Republic	2	Female	22	All ages	423	Larynx cancer	162	Occupational exposure to sulfuric acid	3	Rate	1993	0.01252550731	0.02881041035	0.00319499712
1	Deaths	12	Lao People's Democratic Republic	3	Both	22	All ages	423	Larynx cancer	162	Occupational exposure to sulfuric acid	3	Rate	1993	0.03021034295	0.058706355620000004	0.01109127007
1	Deaths	12	Lao People's Democratic Republic	1	Male	22	All ages	423	Larynx cancer	162	Occupational exposure to sulfuric acid	1	Number	1994	1.0727773548754227	2.1588495147300804	0.4048795073412491
1	Deaths	12	Lao People's Democratic Republic	2	Female	22	All ages	423	Larynx cancer	162	Occupational exposure to sulfuric acid	1	Number	1994	0.2900591272396024	0.6612622786707483	0.0744467423527998
1	Deaths	12	Lao People's Democratic Republic	3	Both	22	All ages	423	Larynx cancer	162	Occupational exposure to sulfuric acid	1	Number	1994	1.3628364821150245	2.647397474055152	0.5036236407485628
1	Deaths	12	Lao People's Democratic Republic	1	Male	22	All ages	423	Larynx cancer	162	Occupational exposure to sulfuric acid	3	Rate	1994	0.04665294451	0.09388405353	0.01760740111
1	Deaths	12	Lao People's Democratic Republic	2	Female	22	All ages	423	Larynx cancer	162	Occupational exposure to sulfuric acid	3	Rate	1994	0.012319859579999998	0.02808619917	0.00316202224
1	Deaths	12	Lao People's Democratic Republic	3	Both	22	All ages	423	Larynx cancer	162	Occupational exposure to sulfuric acid	3	Rate	1994	0.02928382865	0.05688571962	0.01082156854
1	Deaths	12	Lao People's Democratic Republic	1	Male	22	All ages	423	Larynx cancer	162	Occupational exposure to sulfuric acid	1	Number	1995	1.072396817096783	2.1476170764508704	0.4002946688097248
1	Deaths	12	Lao People's Democratic Republic	2	Female	22	All ages	423	Larynx cancer	162	Occupational exposure to sulfuric acid	1	Number	1995	0.2938465948499701	0.6697029890396837	0.0737402723974863
1	Deaths	12	Lao People's Democratic Republic	3	Both	22	All ages	423	Larynx cancer	162	Occupational exposure to sulfuric acid	1	Number	1995	1.3662434119467537	2.657617376099524	0.5097410238984358
1	Deaths	12	Lao People's Democratic Republic	1	Male	22	All ages	423	Larynx cancer	162	Occupational exposure to sulfuric acid	3	Rate	1995	0.04532686373	0.09077306555	0.01691920529
1	Deaths	12	Lao People's Democratic Republic	2	Female	22	All ages	423	Larynx cancer	162	Occupational exposure to sulfuric acid	3	Rate	1995	0.012167667220000001	0.027731215030000003	0.00305345412
1	Deaths	12	Lao People's Democratic Republic	3	Both	22	All ages	423	Larynx cancer	162	Occupational exposure to sulfuric acid	3	Rate	1995	0.02857713098	0.05558824964	0.010662035680000001
1	Deaths	12	Lao People's Democratic Republic	1	Male	22	All ages	423	Larynx cancer	162	Occupational exposure to sulfuric acid	1	Number	1996	1.0717842125575856	2.1013251233484525	0.3991809551425707
1	Deaths	12	Lao People's Democratic Republic	2	Female	22	All ages	423	Larynx cancer	162	Occupational exposure to sulfuric acid	1	Number	1996	0.2985099149834129	0.6790553921327777	0.0771407196377054
1	Deaths	12	Lao People's Democratic Republic	3	Both	22	All ages	423	Larynx cancer	162	Occupational exposure to sulfuric acid	1	Number	1996	1.3702941275409997	2.617560495402754	0.5209860304059882
1	Deaths	12	Lao People's Democratic Republic	1	Male	22	All ages	423	Larynx cancer	162	Occupational exposure to sulfuric acid	3	Rate	1996	0.04413569937	0.08653183434	0.01643813225
1	Deaths	12	Lao People's Democratic Republic	2	Female	22	All ages	423	Larynx cancer	162	Occupational exposure to sulfuric acid	3	Rate	1996	0.012074064609999999	0.027466285939999998	0.0031201711800000003
1	Deaths	12	Lao People's Democratic Republic	3	Both	22	All ages	423	Larynx cancer	162	Occupational exposure to sulfuric acid	3	Rate	1996	0.027961150700000003	0.053411893110000004	0.01063083364
1	Deaths	12	Lao People's Democratic Republic	1	Male	22	All ages	423	Larynx cancer	162	Occupational exposure to sulfuric acid	1	Number	1997	1.070539338918142	2.096832974649516	0.3981762758276589
1	Deaths	12	Lao People's Democratic Republic	2	Female	22	All ages	423	Larynx cancer	162	Occupational exposure to sulfuric acid	1	Number	1997	0.3030770220583958	0.683080030214764	0.0789971837534497
1	Deaths	12	Lao People's Democratic Republic	3	Both	22	All ages	423	Larynx cancer	162	Occupational exposure to sulfuric acid	1	Number	1997	1.3736163609765386	2.5518284256034987	0.521263249015639
1	Deaths	12	Lao People's Democratic Republic	1	Male	22	All ages	423	Larynx cancer	162	Occupational exposure to sulfuric acid	3	Rate	1997	0.042962218329999996	0.08414879564000001	0.01597936243
1	Deaths	12	Lao People's Democratic Republic	2	Female	22	All ages	423	Larynx cancer	162	Occupational exposure to sulfuric acid	3	Rate	1997	0.01197685194	0.02699362798	0.0031217727
1	Deaths	12	Lao People's Democratic Republic	3	Both	22	All ages	423	Larynx cancer	162	Occupational exposure to sulfuric acid	3	Rate	1997	0.02735013213	0.05080956124	0.01037889409
1	Deaths	12	Lao People's Democratic Republic	1	Male	22	All ages	423	Larynx cancer	162	Occupational exposure to sulfuric acid	1	Number	1998	1.0717088302670912	2.093033454563386	0.407677212192983
1	Deaths	12	Lao People's Democratic Republic	2	Female	22	All ages	423	Larynx cancer	162	Occupational exposure to sulfuric acid	1	Number	1998	0.3062189276193094	0.6905134784930416	0.0805421335836129
1	Deaths	12	Lao People's Democratic Republic	3	Both	22	All ages	423	Larynx cancer	162	Occupational exposure to sulfuric acid	1	Number	1998	1.377927757886401	2.5830042071853594	0.5174137561391873
1	Deaths	12	Lao People's Democratic Republic	1	Male	22	All ages	423	Larynx cancer	162	Occupational exposure to sulfuric acid	3	Rate	1998	0.04192125453	0.08187166673	0.01594681288
1	Deaths	12	Lao People's Democratic Republic	2	Female	22	All ages	423	Larynx cancer	162	Occupational exposure to sulfuric acid	3	Rate	1998	0.01182374934	0.0266621608	0.0031098992
1	Deaths	12	Lao People's Democratic Republic	3	Both	22	All ages	423	Larynx cancer	162	Occupational exposure to sulfuric acid	3	Rate	1998	0.02677488651	0.05019105256	0.01005400648
1	Deaths	12	Lao People's Democratic Republic	1	Male	22	All ages	423	Larynx cancer	162	Occupational exposure to sulfuric acid	1	Number	1999	1.0657426563126964	2.058035449688318	0.4106259771367643
1	Deaths	12	Lao People's Democratic Republic	2	Female	22	All ages	423	Larynx cancer	162	Occupational exposure to sulfuric acid	1	Number	1999	0.3087676767084147	0.684236143609249	0.0822797068347657
1	Deaths	12	Lao People's Democratic Republic	3	Both	22	All ages	423	Larynx cancer	162	Occupational exposure to sulfuric acid	1	Number	1999	1.3745103330211108	2.6153559741682724	0.5076936833012162
1	Deaths	12	Lao People's Democratic Republic	1	Male	22	All ages	423	Larynx cancer	162	Occupational exposure to sulfuric acid	3	Rate	1999	0.040677828060000004	0.07855218299	0.01567298897
1	Deaths	12	Lao People's Democratic Republic	2	Female	22	All ages	423	Larynx cancer	162	Occupational exposure to sulfuric acid	3	Rate	1999	0.01165892957	0.02583645118	0.0031068449799999997
1	Deaths	12	Lao People's Democratic Republic	3	Both	22	All ages	423	Larynx cancer	162	Occupational exposure to sulfuric acid	3	Rate	1999	0.02609022602	0.04964329976	0.00963677218
1	Deaths	12	Lao People's Democratic Republic	1	Male	22	All ages	423	Larynx cancer	162	Occupational exposure to sulfuric acid	1	Number	2000	1.0614250477850706	2.082106048473871	0.4019749167616147
1	Deaths	12	Lao People's Democratic Republic	2	Female	22	All ages	423	Larynx cancer	162	Occupational exposure to sulfuric acid	1	Number	2000	0.3075414043364048	0.660867253071391	0.0845606568060456
1	Deaths	12	Lao People's Democratic Republic	3	Both	22	All ages	423	Larynx cancer	162	Occupational exposure to sulfuric acid	1	Number	2000	1.368966452121475	2.645037664354761	0.500697858062743
1	Deaths	12	Lao People's Democratic Republic	1	Male	22	All ages	423	Larynx cancer	162	Occupational exposure to sulfuric acid	3	Rate	2000	0.03957462211	0.07763012588	0.01498740346
1	Deaths	12	Lao People's Democratic Republic	2	Female	22	All ages	423	Larynx cancer	162	Occupational exposure to sulfuric acid	3	Rate	2000	0.01136636924	0.024424877799999998	0.0031252626000000004
1	Deaths	12	Lao People's Democratic Republic	3	Both	22	All ages	423	Larynx cancer	162	Occupational exposure to sulfuric acid	3	Rate	2000	0.025408641120000002	0.04909310426	0.00929318039
1	Deaths	12	Lao People's Democratic Republic	1	Male	22	All ages	423	Larynx cancer	162	Occupational exposure to sulfuric acid	1	Number	2001	1.0639452541407577	2.0877584941001555	0.4054794414907774
1	Deaths	12	Lao People's Democratic Republic	2	Female	22	All ages	423	Larynx cancer	162	Occupational exposure to sulfuric acid	1	Number	2001	0.3107246226815	0.6700347641584976	0.0843725266300249
1	Deaths	12	Lao People's Democratic Republic	3	Both	22	All ages	423	Larynx cancer	162	Occupational exposure to sulfuric acid	1	Number	2001	1.3746698768222594	2.6460157750271174	0.5078839991696807
1	Deaths	12	Lao People's Democratic Republic	1	Male	22	All ages	423	Larynx cancer	162	Occupational exposure to sulfuric acid	3	Rate	2001	0.03880647893	0.07614917751	0.014789510399999999
1	Deaths	12	Lao People's Democratic Republic	2	Female	22	All ages	423	Larynx cancer	162	Occupational exposure to sulfuric acid	3	Rate	2001	0.01125415852	0.0242680396	0.0030558949000000003
1	Deaths	12	Lao People's Democratic Republic	3	Both	22	All ages	423	Larynx cancer	162	Occupational exposure to sulfuric acid	3	Rate	2001	0.024981982819999998	0.04808625091	0.0092298155
1	Deaths	12	Lao People's Democratic Republic	1	Male	22	All ages	423	Larynx cancer	162	Occupational exposure to sulfuric acid	1	Number	2002	1.0494123288463593	2.063797954426056	0.3978068283885759
1	Deaths	12	Lao People's Democratic Republic	2	Female	22	All ages	423	Larynx cancer	162	Occupational exposure to sulfuric acid	1	Number	2002	0.3081249643346468	0.6659362362254373	0.0841041408713497
1	Deaths	12	Lao People's Democratic Republic	3	Both	22	All ages	423	Larynx cancer	162	Occupational exposure to sulfuric acid	1	Number	2002	1.357537293181006	2.641781687657088	0.5163826892935701
1	Deaths	12	Lao People's Democratic Republic	1	Male	22	All ages	423	Larynx cancer	162	Occupational exposure to sulfuric acid	3	Rate	2002	0.03750156191	0.07375141746	0.01421593495
1	Deaths	12	Lao People's Democratic Republic	2	Female	22	All ages	423	Larynx cancer	162	Occupational exposure to sulfuric acid	3	Rate	2002	0.01095088756	0.02366764686	0.00298909565
1	Deaths	12	Lao People's Democratic Republic	3	Both	22	All ages	423	Larynx cancer	162	Occupational exposure to sulfuric acid	3	Rate	2002	0.02418983776	0.0470736758	0.00920137777
1	Deaths	12	Lao People's Democratic Republic	1	Male	22	All ages	423	Larynx cancer	162	Occupational exposure to sulfuric acid	1	Number	2003	1.0467710092580935	2.041018440954155	0.39401937605763
1	Deaths	12	Lao People's Democratic Republic	2	Female	22	All ages	423	Larynx cancer	162	Occupational exposure to sulfuric acid	1	Number	2003	0.3070297233582046	0.6588424498959811	0.0875416222410896
1	Deaths	12	Lao People's Democratic Republic	3	Both	22	All ages	423	Larynx cancer	162	Occupational exposure to sulfuric acid	1	Number	2003	1.353800732616298	2.6096342497038374	0.5155980828078139
1	Deaths	12	Lao People's Democratic Republic	1	Male	22	All ages	423	Larynx cancer	162	Occupational exposure to sulfuric acid	3	Rate	2003	0.03669692594	0.07155251903	0.013813240650000001
1	Deaths	12	Lao People's Democratic Republic	2	Female	22	All ages	423	Larynx cancer	162	Occupational exposure to sulfuric acid	3	Rate	2003	0.01071951184	0.02300255938	0.0030563928699999998
1	Deaths	12	Lao People's Democratic Republic	3	Both	22	All ages	423	Larynx cancer	162	Occupational exposure to sulfuric acid	3	Rate	2003	0.02368155014	0.04564939495	0.00901917214
1	Deaths	12	Lao People's Democratic Republic	1	Male	22	All ages	423	Larynx cancer	162	Occupational exposure to sulfuric acid	1	Number	2004	1.014518965539859	1.976960857762368	0.3893031769032716
1	Deaths	12	Lao People's Democratic Republic	2	Female	22	All ages	423	Larynx cancer	162	Occupational exposure to sulfuric acid	1	Number	2004	0.2954535510109885	0.642048489829756	0.0860028505550235
1	Deaths	12	Lao People's Democratic Republic	3	Both	22	All ages	423	Larynx cancer	162	Occupational exposure to sulfuric acid	1	Number	2004	1.3099725165508471	2.52453069660006	0.5033491386265301
1	Deaths	12	Lao People's Democratic Republic	1	Male	22	All ages	423	Larynx cancer	162	Occupational exposure to sulfuric acid	3	Rate	2004	0.03494150173	0.06808939368	0.013408164949999999
1	Deaths	12	Lao People's Democratic Republic	2	Female	22	All ages	423	Larynx cancer	162	Occupational exposure to sulfuric acid	3	Rate	2004	0.01014621501	0.02204868414	0.00295343688
1	Deaths	12	Lao People's Democratic Republic	3	Both	22	All ages	423	Larynx cancer	162	Occupational exposure to sulfuric acid	3	Rate	2004	0.02252578053	0.043410853049999996	0.008655397030000001
1	Deaths	12	Lao People's Democratic Republic	1	Male	22	All ages	423	Larynx cancer	162	Occupational exposure to sulfuric acid	1	Number	2005	0.979193732811676	1.912073231004357	0.3825972390994483
1	Deaths	12	Lao People's Democratic Republic	2	Female	22	All ages	423	Larynx cancer	162	Occupational exposure to sulfuric acid	1	Number	2005	0.2849719405463546	0.6217952502496721	0.0856125488569216
1	Deaths	12	Lao People's Democratic Republic	3	Both	22	All ages	423	Larynx cancer	162	Occupational exposure to sulfuric acid	1	Number	2005	1.26416567335803	2.4669288769710365	0.4919584812133286
1	Deaths	12	Lao People's Democratic Republic	1	Male	22	All ages	423	Larynx cancer	162	Occupational exposure to sulfuric acid	3	Rate	2005	0.0331907778	0.06481168703	0.01296852658
1	Deaths	12	Lao People's Democratic Republic	2	Female	22	All ages	423	Larynx cancer	162	Occupational exposure to sulfuric acid	3	Rate	2005	0.0096405658	0.021035257050000002	0.00289626203
1	Deaths	12	Lao People's Democratic Republic	3	Both	22	All ages	423	Larynx cancer	162	Occupational exposure to sulfuric acid	3	Rate	2005	0.02140417064	0.04176870782	0.00832957539
1	Deaths	12	Lao People's Democratic Republic	1	Male	22	All ages	423	Larynx cancer	162	Occupational exposure to sulfuric acid	1	Number	2006	0.988783181784843	1.9333107872847848	0.3882656309973505
1	Deaths	12	Lao People's Democratic Republic	2	Female	22	All ages	423	Larynx cancer	162	Occupational exposure to sulfuric acid	1	Number	2006	0.2852253934133097	0.6227183103927779	0.0883039721937491
1	Deaths	12	Lao People's Democratic Republic	3	Both	22	All ages	423	Larynx cancer	162	Occupational exposure to sulfuric acid	1	Number	2006	1.2740085751981505	2.4704235131242145	0.5056729779498634
1	Deaths	12	Lao People's Democratic Republic	1	Male	22	All ages	423	Larynx cancer	162	Occupational exposure to sulfuric acid	3	Rate	2006	0.03302252077	0.06456703228999999	0.012966957869999999
1	Deaths	12	Lao People's Democratic Republic	2	Female	22	All ages	423	Larynx cancer	162	Occupational exposure to sulfuric acid	3	Rate	2006	0.00951535879	0.020774406080000002	0.00294589471
1	Deaths	12	Lao People's Democratic Republic	3	Both	22	All ages	423	Larynx cancer	162	Occupational exposure to sulfuric acid	3	Rate	2006	0.02126255046	0.04123010287	0.00843942295
1	Deaths	12	Lao People's Democratic Republic	1	Male	22	All ages	423	Larynx cancer	162	Occupational exposure to sulfuric acid	1	Number	2007	0.999897859326319	1.9057353668179824	0.3916482579231201
1	Deaths	12	Lao People's Democratic Republic	2	Female	22	All ages	423	Larynx cancer	162	Occupational exposure to sulfuric acid	1	Number	2007	0.2870442324799169	0.6292584368762104	0.091290915625888
1	Deaths	12	Lao People's Democratic Republic	3	Both	22	All ages	423	Larynx cancer	162	Occupational exposure to sulfuric acid	1	Number	2007	1.2869420918062366	2.5152436343608477	0.515297130521896
1	Deaths	12	Lao People's Democratic Republic	1	Male	22	All ages	423	Larynx cancer	162	Occupational exposure to sulfuric acid	3	Rate	2007	0.03288067453	0.06266826532	0.012878974369999999
1	Deaths	12	Lao People's Democratic Republic	2	Female	22	All ages	423	Larynx cancer	162	Occupational exposure to sulfuric acid	3	Rate	2007	0.00943951222	0.020693301009999998	0.00300212168
1	Deaths	12	Lao People's Democratic Republic	3	Both	22	All ages	423	Larynx cancer	162	Occupational exposure to sulfuric acid	3	Rate	2007	0.02116030454	0.04135642281	0.00847267665
1	Deaths	12	Lao People's Democratic Republic	1	Male	22	All ages	423	Larynx cancer	162	Occupational exposure to sulfuric acid	1	Number	2008	1.0174234397571225	1.955691995220271	0.3943372484339634
1	Deaths	12	Lao People's Democratic Republic	2	Female	22	All ages	423	Larynx cancer	162	Occupational exposure to sulfuric acid	1	Number	2008	0.2908078628126951	0.6335381010918778	0.0942231665260924
1	Deaths	12	Lao People's Democratic Republic	3	Both	22	All ages	423	Larynx cancer	162	Occupational exposure to sulfuric acid	1	Number	2008	1.308231302569817	2.5343218551845763	0.52635607288497
1	Deaths	12	Lao People's Democratic Republic	1	Male	22	All ages	423	Larynx cancer	162	Occupational exposure to sulfuric acid	3	Rate	2008	0.032918714	0.06327637339	0.01275877338
1	Deaths	12	Lao People's Democratic Republic	2	Female	22	All ages	423	Larynx cancer	162	Occupational exposure to sulfuric acid	3	Rate	2008	0.00942244234	0.02052721741	0.0030529172899999998
1	Deaths	12	Lao People's Democratic Republic	3	Both	22	All ages	423	Larynx cancer	162	Occupational exposure to sulfuric acid	3	Rate	2008	0.0211789129	0.04102805194	0.0085211609
1	Deaths	12	Lao People's Democratic Republic	1	Male	22	All ages	423	Larynx cancer	162	Occupational exposure to sulfuric acid	1	Number	2009	1.0323605380193654	1.9511183025528636	0.4006847021702592
1	Deaths	12	Lao People's Democratic Republic	2	Female	22	All ages	423	Larynx cancer	162	Occupational exposure to sulfuric acid	1	Number	2009	0.2944446681173205	0.6402572168777931	0.0958746768605258
1	Deaths	12	Lao People's Democratic Republic	3	Both	22	All ages	423	Larynx cancer	162	Occupational exposure to sulfuric acid	1	Number	2009	1.3268052061366888	2.5307754874197226	0.5377411603819378
1	Deaths	12	Lao People's Democratic Republic	1	Male	22	All ages	423	Larynx cancer	162	Occupational exposure to sulfuric acid	3	Rate	2009	0.032900962799999996	0.06218144565	0.0127696788
1	Deaths	12	Lao People's Democratic Republic	2	Female	22	All ages	423	Larynx cancer	162	Occupational exposure to sulfuric acid	3	Rate	2009	0.00940839137	0.020458140780000002	0.0030634838399999998
1	Deaths	12	Lao People's Democratic Republic	3	Both	22	All ages	423	Larynx cancer	162	Occupational exposure to sulfuric acid	3	Rate	2009	0.02117001896	0.04038012875	0.00858000143
1	Deaths	12	Lao People's Democratic Republic	1	Male	22	All ages	423	Larynx cancer	162	Occupational exposure to sulfuric acid	1	Number	2010	1.0520596594181442	2.0084601183292663	0.4071665862617473
1	Deaths	12	Lao People's Democratic Republic	2	Female	22	All ages	423	Larynx cancer	162	Occupational exposure to sulfuric acid	1	Number	2010	0.297778802911513	0.650185367784991	0.0987065895919606
1	Deaths	12	Lao People's Democratic Republic	3	Both	22	All ages	423	Larynx cancer	162	Occupational exposure to sulfuric acid	1	Number	2010	1.3498384623296584	2.537551744178402	0.5456259153103301
1	Deaths	12	Lao People's Democratic Republic	1	Male	22	All ages	423	Larynx cancer	162	Occupational exposure to sulfuric acid	3	Rate	2010	0.033064575699999994	0.06312273362	0.01279660359
1	Deaths	12	Lao People's Democratic Republic	2	Female	22	All ages	423	Larynx cancer	162	Occupational exposure to sulfuric acid	3	Rate	2010	0.0093921987	0.02050740384	0.0031132904500000003
1	Deaths	12	Lao People's Democratic Republic	3	Both	22	All ages	423	Larynx cancer	162	Occupational exposure to sulfuric acid	3	Rate	2010	0.02124952125	0.03994682417	0.00858939037
1	Deaths	12	Lao People's Democratic Republic	1	Male	22	All ages	423	Larynx cancer	162	Occupational exposure to sulfuric acid	1	Number	2011	1.0818101977884211	2.0694357502123832	0.4132318934475857
1	Deaths	12	Lao People's Democratic Republic	2	Female	22	All ages	423	Larynx cancer	162	Occupational exposure to sulfuric acid	1	Number	2011	0.3083533016014392	0.6647048579610368	0.1023393390740048
1	Deaths	12	Lao People's Democratic Republic	3	Both	22	All ages	423	Larynx cancer	162	Occupational exposure to sulfuric acid	1	Number	2011	1.3901634993898582	2.631906318387359	0.5575479414042601
1	Deaths	12	Lao People's Democratic Republic	1	Male	22	All ages	423	Larynx cancer	162	Occupational exposure to sulfuric acid	3	Rate	2011	0.0335360168	0.06415231822999999	0.01281015075
1	Deaths	12	Lao People's Democratic Republic	2	Female	22	All ages	423	Larynx cancer	162	Occupational exposure to sulfuric acid	3	Rate	2011	0.00960200905	0.0206986662	0.00318680959
1	Deaths	12	Lao People's Democratic Republic	3	Both	22	All ages	423	Larynx cancer	162	Occupational exposure to sulfuric acid	3	Rate	2011	0.02159592177	0.0408861569	0.008661399699999999
1	Deaths	12	Lao People's Democratic Republic	1	Male	22	All ages	423	Larynx cancer	162	Occupational exposure to sulfuric acid	1	Number	2012	1.1098729511227383	2.12398289957676	0.4231819135555896
1	Deaths	12	Lao People's Democratic Republic	2	Female	22	All ages	423	Larynx cancer	162	Occupational exposure to sulfuric acid	1	Number	2012	0.3168405226700659	0.6853026748028228	0.1059375503017138
1	Deaths	12	Lao People's Democratic Republic	3	Both	22	All ages	423	Larynx cancer	162	Occupational exposure to sulfuric acid	1	Number	2012	1.4267134737928069	2.718861020965426	0.5733811363937353
1	Deaths	12	Lao People's Democratic Republic	1	Male	22	All ages	423	Larynx cancer	162	Occupational exposure to sulfuric acid	3	Rate	2012	0.03393648438	0.06494483213	0.012939594919999999
1	Deaths	12	Lao People's Democratic Republic	2	Female	22	All ages	423	Larynx cancer	162	Occupational exposure to sulfuric acid	3	Rate	2012	0.00974055806	0.02106810845	0.00325681466
1	Deaths	12	Lao People's Democratic Republic	3	Both	22	All ages	423	Larynx cancer	162	Occupational exposure to sulfuric acid	3	Rate	2012	0.02187124617	0.04167962228	0.00878982375
1	Deaths	12	Lao People's Democratic Republic	1	Male	22	All ages	423	Larynx cancer	162	Occupational exposure to sulfuric acid	1	Number	2013	1.14645575611475	2.231673315539536	0.4430960888338796
1	Deaths	12	Lao People's Democratic Republic	2	Female	22	All ages	423	Larynx cancer	162	Occupational exposure to sulfuric acid	1	Number	2013	0.3265833018504863	0.6925550057170892	0.1116877850099424
1	Deaths	12	Lao People's Democratic Republic	3	Both	22	All ages	423	Larynx cancer	162	Occupational exposure to sulfuric acid	1	Number	2013	1.473039057965237	2.8137465654447045	0.5842468662751816
1	Deaths	12	Lao People's Democratic Republic	1	Male	22	All ages	423	Larynx cancer	162	Occupational exposure to sulfuric acid	3	Rate	2013	0.03457417177	0.06730155623999999	0.01336264414
1	Deaths	12	Lao People's Democratic Republic	2	Female	22	All ages	423	Larynx cancer	162	Occupational exposure to sulfuric acid	3	Rate	2013	0.00991109697	0.021017546760000002	0.00338948275
1	Deaths	12	Lao People's Democratic Republic	3	Both	22	All ages	423	Larynx cancer	162	Occupational exposure to sulfuric acid	3	Rate	2013	0.02228143895	0.04256120839	0.00883741732
1	Deaths	12	Lao People's Democratic Republic	1	Male	22	All ages	423	Larynx cancer	162	Occupational exposure to sulfuric acid	1	Number	2014	1.1908282356262745	2.3160997854893326	0.4553678639989376
1	Deaths	12	Lao People's Democratic Republic	2	Female	22	All ages	423	Larynx cancer	162	Occupational exposure to sulfuric acid	1	Number	2014	0.3371123271588755	0.7235112104401947	0.119250507468688
1	Deaths	12	Lao People's Democratic Republic	3	Both	22	All ages	423	Larynx cancer	162	Occupational exposure to sulfuric acid	1	Number	2014	1.5279405627851483	2.9032993848161315	0.6063296056253833
1	Deaths	12	Lao People's Democratic Republic	1	Male	22	All ages	423	Larynx cancer	162	Occupational exposure to sulfuric acid	3	Rate	2014	0.03541486709	0.06888009841	0.013542500839999999
1	Deaths	12	Lao People's Democratic Republic	2	Female	22	All ages	423	Larynx cancer	162	Occupational exposure to sulfuric acid	3	Rate	2014	0.010097609070000001	0.021671510579999997	0.00357194
1	Deaths	12	Lao People's Democratic Republic	3	Both	22	All ages	423	Larynx cancer	162	Occupational exposure to sulfuric acid	3	Rate	2014	0.02280152486	0.04332606563	0.00904828363
1	Deaths	12	Lao People's Democratic Republic	1	Male	22	All ages	423	Larynx cancer	162	Occupational exposure to sulfuric acid	1	Number	2015	1.244615607730163	2.430521203468214	0.479144195317846
1	Deaths	12	Lao People's Democratic Republic	2	Female	22	All ages	423	Larynx cancer	162	Occupational exposure to sulfuric acid	1	Number	2015	0.3463960511691792	0.741674060209609	0.1219509488057395
1	Deaths	12	Lao People's Democratic Republic	3	Both	22	All ages	423	Larynx cancer	162	Occupational exposure to sulfuric acid	1	Number	2015	1.591011658899342	3.03781874048594	0.6234376621761628
1	Deaths	12	Lao People's Democratic Republic	1	Male	22	All ages	423	Larynx cancer	162	Occupational exposure to sulfuric acid	3	Rate	2015	0.03649645969	0.07127133757	0.01405017477
1	Deaths	12	Lao People's Democratic Republic	2	Female	22	All ages	423	Larynx cancer	162	Occupational exposure to sulfuric acid	3	Rate	2015	0.01023903382	0.02192295715	0.0036047174500000003
1	Deaths	12	Lao People's Democratic Republic	3	Both	22	All ages	423	Larynx cancer	162	Occupational exposure to sulfuric acid	3	Rate	2015	0.0234202038	0.04471766979	0.00917720308
1	Deaths	12	Lao People's Democratic Republic	1	Male	22	All ages	423	Larynx cancer	162	Occupational exposure to sulfuric acid	1	Number	2016	1.2930977826974843	2.585676257793432	0.5039647749798284
1	Deaths	12	Lao People's Democratic Republic	2	Female	22	All ages	423	Larynx cancer	162	Occupational exposure to sulfuric acid	1	Number	2016	0.3566297219565024	0.7475069267785266	0.1220246081352828
1	Deaths	12	Lao People's Democratic Republic	3	Both	22	All ages	423	Larynx cancer	162	Occupational exposure to sulfuric acid	1	Number	2016	1.649727504653987	3.118052821973332	0.6387815632244385
1	Deaths	12	Lao People's Democratic Republic	1	Male	22	All ages	423	Larynx cancer	162	Occupational exposure to sulfuric acid	3	Rate	2016	0.03738305868	0.07475110435	0.01456946645
1	Deaths	12	Lao People's Democratic Republic	2	Female	22	All ages	423	Larynx cancer	162	Occupational exposure to sulfuric acid	3	Rate	2016	0.01040112505	0.02180107979	0.00355885427
1	Deaths	12	Lao People's Democratic Republic	3	Both	22	All ages	423	Larynx cancer	162	Occupational exposure to sulfuric acid	3	Rate	2016	0.02395141331	0.045269156059999996	0.00927408993
1	Deaths	12	Lao People's Democratic Republic	1	Male	22	All ages	423	Larynx cancer	162	Occupational exposure to sulfuric acid	1	Number	2017	1.337900178381683	2.6672700988433613	0.5158794244923257
1	Deaths	12	Lao People's Democratic Republic	2	Female	22	All ages	423	Larynx cancer	162	Occupational exposure to sulfuric acid	1	Number	2017	0.368881584202235	0.775570373132211	0.1264587540717439
1	Deaths	12	Lao People's Democratic Republic	3	Both	22	All ages	423	Larynx cancer	162	Occupational exposure to sulfuric acid	1	Number	2017	1.706781762583918	3.251351456217304	0.6553544435314081
1	Deaths	12	Lao People's Democratic Republic	1	Male	22	All ages	423	Larynx cancer	162	Occupational exposure to sulfuric acid	3	Rate	2017	0.03812975974	0.07601640965999999	0.014702411160000001
1	Deaths	12	Lao People's Democratic Republic	2	Female	22	All ages	423	Larynx cancer	162	Occupational exposure to sulfuric acid	3	Rate	2017	0.01061405642	0.02231596277	0.00363867541
1	Deaths	12	Lao People's Democratic Republic	3	Both	22	All ages	423	Larynx cancer	162	Occupational exposure to sulfuric acid	3	Rate	2017	0.02443770504	0.046552857329999996	0.00938336637
1	Deaths	12	Lao People's Democratic Republic	1	Male	22	All ages	423	Larynx cancer	162	Occupational exposure to sulfuric acid	1	Number	2018	1.3854836154491617	2.764592047374239	0.5369860039447347
1	Deaths	12	Lao People's Democratic Republic	2	Female	22	All ages	423	Larynx cancer	162	Occupational exposure to sulfuric acid	1	Number	2018	0.3809124774542138	0.806321907107641	0.1335176564971987
1	Deaths	12	Lao People's Democratic Republic	3	Both	22	All ages	423	Larynx cancer	162	Occupational exposure to sulfuric acid	1	Number	2018	1.7663960929033755	3.407472627121596	0.6731332263835661
1	Deaths	12	Lao People's Democratic Republic	1	Male	22	All ages	423	Larynx cancer	162	Occupational exposure to sulfuric acid	3	Rate	2018	0.03892593631	0.07767275828	0.015086921820000002
1	Deaths	12	Lao People's Democratic Republic	2	Female	22	All ages	423	Larynx cancer	162	Occupational exposure to sulfuric acid	3	Rate	2018	0.010812786	0.02288868636	0.0037901038499999996
1	Deaths	12	Lao People's Democratic Republic	3	Both	22	All ages	423	Larynx cancer	162	Occupational exposure to sulfuric acid	3	Rate	2018	0.02494177618	0.04811402151	0.00950474151
1	Deaths	12	Lao People's Democratic Republic	1	Male	22	All ages	423	Larynx cancer	162	Occupational exposure to sulfuric acid	1	Number	2019	1.4315089510095194	2.885589677836564	0.5406674478055824
1	Deaths	12	Lao People's Democratic Republic	2	Female	22	All ages	423	Larynx cancer	162	Occupational exposure to sulfuric acid	1	Number	2019	0.3947651478013361	0.837007306244826	0.1397419640777454
1	Deaths	12	Lao People's Democratic Republic	3	Both	22	All ages	423	Larynx cancer	162	Occupational exposure to sulfuric acid	1	Number	2019	1.826274098810854	3.5948220125128505	0.7022295682048121
1	Deaths	12	Lao People's Democratic Republic	1	Male	22	All ages	423	Larynx cancer	162	Occupational exposure to sulfuric acid	3	Rate	2019	0.039651850669999995	0.07992892458	0.01497613053
1	Deaths	12	Lao People's Democratic Republic	2	Female	22	All ages	423	Larynx cancer	162	Occupational exposure to sulfuric acid	3	Rate	2019	0.01105559775	0.023440813209999998	0.00391354442
1	Deaths	12	Lao People's Democratic Republic	3	Both	22	All ages	423	Larynx cancer	162	Occupational exposure to sulfuric acid	3	Rate	2019	0.0254323103	0.050060737849999995	0.009779101770000001
1	Deaths	12	Lao People's Democratic Republic	1	Male	22	All ages	423	Larynx cancer	162	Occupational exposure to sulfuric acid	1	Number	2020	1.4824105429968912	3.041511695724203	0.5592684607452265
1	Deaths	12	Lao People's Democratic Republic	2	Female	22	All ages	423	Larynx cancer	162	Occupational exposure to sulfuric acid	1	Number	2020	0.4091461263677722	0.865274563011075	0.1456421548223218
1	Deaths	12	Lao People's Democratic Republic	3	Both	22	All ages	423	Larynx cancer	162	Occupational exposure to sulfuric acid	1	Number	2020	1.8915566693646644	3.797962048301392	0.7259098625693196
1	Deaths	12	Lao People's Democratic Republic	1	Male	22	All ages	423	Larynx cancer	162	Occupational exposure to sulfuric acid	3	Rate	2020	0.04048841809	0.08307145261	0.015275050069999999
1	Deaths	12	Lao People's Democratic Republic	2	Female	22	All ages	423	Larynx cancer	162	Occupational exposure to sulfuric acid	3	Rate	2020	0.01130552705	0.023909269440000002	0.0040243844800000005
1	Deaths	12	Lao People's Democratic Republic	3	Both	22	All ages	423	Larynx cancer	162	Occupational exposure to sulfuric acid	3	Rate	2020	0.025981807609999998	0.05216757228	0.009970861939999999
1	Deaths	12	Lao People's Democratic Republic	1	Male	22	All ages	423	Larynx cancer	162	Occupational exposure to sulfuric acid	1	Number	2021	1.5214546434751264	3.2007651933536665	0.5760960823278531
1	Deaths	12	Lao People's Democratic Republic	2	Female	22	All ages	423	Larynx cancer	162	Occupational exposure to sulfuric acid	1	Number	2021	0.4231244839370262	0.8992679022863777	0.1550370862007394
1	Deaths	12	Lao People's Democratic Republic	3	Both	22	All ages	423	Larynx cancer	162	Occupational exposure to sulfuric acid	1	Number	2021	1.944579127412154	3.8689437131234974	0.7447919499339829
1	Deaths	12	Lao People's Democratic Republic	1	Male	22	All ages	423	Larynx cancer	162	Occupational exposure to sulfuric acid	3	Rate	2021	0.04099871701	0.08625118529	0.01552409094
1	Deaths	12	Lao People's Democratic Republic	2	Female	22	All ages	423	Larynx cancer	162	Occupational exposure to sulfuric acid	3	Rate	2021	0.0115400601	0.0245261289	0.00422839462
1	Deaths	12	Lao People's Democratic Republic	3	Both	22	All ages	423	Larynx cancer	162	Occupational exposure to sulfuric acid	3	Rate	2021	0.02635805384	0.052442107009999996	0.010095380559999999
1	Deaths	12	Lao People's Democratic Republic	1	Male	27	Age-standardized	423	Larynx cancer	162	Occupational exposure to sulfuric acid	3	Rate	1990	0.09644100872	0.18665794979	0.03579673531
1	Deaths	12	Lao People's Democratic Republic	2	Female	27	Age-standardized	423	Larynx cancer	162	Occupational exposure to sulfuric acid	3	Rate	1990	0.022330075760000002	0.05075180344	0.00587182617
1	Deaths	12	Lao People's Democratic Republic	3	Both	27	Age-standardized	423	Larynx cancer	162	Occupational exposure to sulfuric acid	3	Rate	1990	0.05802570036	0.11509870515	0.02152563676
1	Deaths	12	Lao People's Democratic Republic	1	Male	27	Age-standardized	423	Larynx cancer	162	Occupational exposure to sulfuric acid	3	Rate	1991	0.094320741	0.18405094403	0.03478074708
1	Deaths	12	Lao People's Democratic Republic	2	Female	27	Age-standardized	423	Larynx cancer	162	Occupational exposure to sulfuric acid	3	Rate	1991	0.02224052466	0.05029310521	0.00588589404
1	Deaths	12	Lao People's Democratic Republic	3	Both	27	Age-standardized	423	Larynx cancer	162	Occupational exposure to sulfuric acid	3	Rate	1991	0.05697155399	0.11172097735	0.021234575920000002
1	Deaths	12	Lao People's Democratic Republic	1	Male	27	Age-standardized	423	Larynx cancer	162	Occupational exposure to sulfuric acid	3	Rate	1992	0.09249469692	0.17971615726999998	0.03413119526
1	Deaths	12	Lao People's Democratic Republic	2	Female	27	Age-standardized	423	Larynx cancer	162	Occupational exposure to sulfuric acid	3	Rate	1992	0.02217837928	0.050764388960000004	0.00578377538
1	Deaths	12	Lao People's Democratic Republic	3	Both	27	Age-standardized	423	Larynx cancer	162	Occupational exposure to sulfuric acid	3	Rate	1992	0.056077152500000005	0.10738613788000001	0.0206452982
1	Deaths	12	Lao People's Democratic Republic	1	Male	27	Age-standardized	423	Larynx cancer	162	Occupational exposure to sulfuric acid	3	Rate	1993	0.09067057554	0.17980118462	0.033917576170000005
1	Deaths	12	Lao People's Democratic Republic	2	Female	27	Age-standardized	423	Larynx cancer	162	Occupational exposure to sulfuric acid	3	Rate	1993	0.02206043844	0.05059193891	0.00570266103
1	Deaths	12	Lao People's Democratic Republic	3	Both	27	Age-standardized	423	Larynx cancer	162	Occupational exposure to sulfuric acid	3	Rate	1993	0.055146774600000004	0.10748500822	0.02026301978
1	Deaths	12	Lao People's Democratic Republic	1	Male	27	Age-standardized	423	Larynx cancer	162	Occupational exposure to sulfuric acid	3	Rate	1994	0.08872795382	0.17814207988	0.03353991989
1	Deaths	12	Lao People's Democratic Republic	2	Female	27	Age-standardized	423	Larynx cancer	162	Occupational exposure to sulfuric acid	3	Rate	1994	0.021892241280000002	0.04976163936	0.00566848766
1	Deaths	12	Lao People's Democratic Republic	3	Both	27	Age-standardized	423	Larynx cancer	162	Occupational exposure to sulfuric acid	3	Rate	1994	0.05410535198	0.1055382534	0.02009953994
1	Deaths	12	Lao People's Democratic Republic	1	Male	27	Age-standardized	423	Larynx cancer	162	Occupational exposure to sulfuric acid	3	Rate	1995	0.08731826147	0.1745337311	0.03251020945
1	Deaths	12	Lao People's Democratic Republic	2	Female	27	Age-standardized	423	Larynx cancer	162	Occupational exposure to sulfuric acid	3	Rate	1995	0.02173932778	0.04936751483	0.00556481759
1	Deaths	12	Lao People's Democratic Republic	3	Both	27	Age-standardized	423	Larynx cancer	162	Occupational exposure to sulfuric acid	3	Rate	1995	0.05328214948	0.10364372106	0.02004570101
1	Deaths	12	Lao People's Democratic Republic	1	Male	27	Age-standardized	423	Larynx cancer	162	Occupational exposure to sulfuric acid	3	Rate	1996	0.08564639819	0.16772494970000001	0.031840283489999996
1	Deaths	12	Lao People's Democratic Republic	2	Female	27	Age-standardized	423	Larynx cancer	162	Occupational exposure to sulfuric acid	3	Rate	1996	0.02171278796	0.04932352332000001	0.00571408005
1	Deaths	12	Lao People's Democratic Republic	3	Both	27	Age-standardized	423	Larynx cancer	162	Occupational exposure to sulfuric acid	3	Rate	1996	0.05250131654	0.10042858404	0.01989414416
1	Deaths	12	Lao People's Democratic Republic	1	Male	27	Age-standardized	423	Larynx cancer	162	Occupational exposure to sulfuric acid	3	Rate	1997	0.0839711103	0.16446882751	0.03123106018
1	Deaths	12	Lao People's Democratic Republic	2	Female	27	Age-standardized	423	Larynx cancer	162	Occupational exposure to sulfuric acid	3	Rate	1997	0.02168241366	0.04857822363	0.00575631639
1	Deaths	12	Lao People's Democratic Republic	3	Both	27	Age-standardized	423	Larynx cancer	162	Occupational exposure to sulfuric acid	3	Rate	1997	0.05172269409	0.09575160829000001	0.019712329509999998
1	Deaths	12	Lao People's Democratic Republic	1	Male	27	Age-standardized	423	Larynx cancer	162	Occupational exposure to sulfuric acid	3	Rate	1998	0.08253100045999999	0.16214182972	0.031255090799999996
1	Deaths	12	Lao People's Democratic Republic	2	Female	27	Age-standardized	423	Larynx cancer	162	Occupational exposure to sulfuric acid	3	Rate	1998	0.02154289361	0.04858882531	0.00577132208
1	Deaths	12	Lao People's Democratic Republic	3	Both	27	Age-standardized	423	Larynx cancer	162	Occupational exposure to sulfuric acid	3	Rate	1998	0.05098818022	0.09555823016000001	0.01935008824
1	Deaths	12	Lao People's Democratic Republic	1	Male	27	Age-standardized	423	Larynx cancer	162	Occupational exposure to sulfuric acid	3	Rate	1999	0.08064749025	0.15455688662	0.03090797073
1	Deaths	12	Lao People's Democratic Republic	2	Female	27	Age-standardized	423	Larynx cancer	162	Occupational exposure to sulfuric acid	3	Rate	1999	0.021352847379999998	0.04763288178	0.0057876175999999994
1	Deaths	12	Lao People's Democratic Republic	3	Both	27	Age-standardized	423	Larynx cancer	162	Occupational exposure to sulfuric acid	3	Rate	1999	0.049972721860000006	0.09480932159	0.01849458034
1	Deaths	12	Lao People's Democratic Republic	1	Male	27	Age-standardized	423	Larynx cancer	162	Occupational exposure to sulfuric acid	3	Rate	2000	0.0787786454	0.15347787695	0.02956766277
1	Deaths	12	Lao People's Democratic Republic	2	Female	27	Age-standardized	423	Larynx cancer	162	Occupational exposure to sulfuric acid	3	Rate	2000	0.020811779059999997	0.04500686851	0.00574622085
1	Deaths	12	Lao People's Democratic Republic	3	Both	27	Age-standardized	423	Larynx cancer	162	Occupational exposure to sulfuric acid	3	Rate	2000	0.04871007261	0.09326604099	0.01775202735
1	Deaths	12	Lao People's Democratic Republic	1	Male	27	Age-standardized	423	Larynx cancer	162	Occupational exposure to sulfuric acid	3	Rate	2001	0.07721798401	0.15118980272	0.02902632541
1	Deaths	12	Lao People's Democratic Republic	2	Female	27	Age-standardized	423	Larynx cancer	162	Occupational exposure to sulfuric acid	3	Rate	2001	0.02059658247	0.044470542120000005	0.00562573882
1	Deaths	12	Lao People's Democratic Republic	3	Both	27	Age-standardized	423	Larynx cancer	162	Occupational exposure to sulfuric acid	3	Rate	2001	0.04788193459	0.09147740563000001	0.01780973742
1	Deaths	12	Lao People's Democratic Republic	1	Male	27	Age-standardized	423	Larynx cancer	162	Occupational exposure to sulfuric acid	3	Rate	2002	0.07447566206	0.14573416072	0.02806766858
1	Deaths	12	Lao People's Democratic Republic	2	Female	27	Age-standardized	423	Larynx cancer	162	Occupational exposure to sulfuric acid	3	Rate	2002	0.02000879099	0.04312678316	0.00559388508
1	Deaths	12	Lao People's Democratic Republic	3	Both	27	Age-standardized	423	Larynx cancer	162	Occupational exposure to sulfuric acid	3	Rate	2002	0.04630867105	0.0895526079	0.01762550146
1	Deaths	12	Lao People's Democratic Republic	1	Male	27	Age-standardized	423	Larynx cancer	162	Occupational exposure to sulfuric acid	3	Rate	2003	0.07258147087	0.14147493558	0.02720997168
1	Deaths	12	Lao People's Democratic Republic	2	Female	27	Age-standardized	423	Larynx cancer	162	Occupational exposure to sulfuric acid	3	Rate	2003	0.01950973527	0.04185598448	0.00568373206
1	Deaths	12	Lao People's Democratic Republic	3	Both	27	Age-standardized	423	Larynx cancer	162	Occupational exposure to sulfuric acid	3	Rate	2003	0.04519080815	0.08727378754	0.01724400853
1	Deaths	12	Lao People's Democratic Republic	1	Male	27	Age-standardized	423	Larynx cancer	162	Occupational exposure to sulfuric acid	3	Rate	2004	0.06870736658	0.13360946297	0.02618978531
1	Deaths	12	Lao People's Democratic Republic	2	Female	27	Age-standardized	423	Larynx cancer	162	Occupational exposure to sulfuric acid	3	Rate	2004	0.01835157282	0.03986593384	0.00544917848
1	Deaths	12	Lao People's Democratic Republic	3	Both	27	Age-standardized	423	Larynx cancer	162	Occupational exposure to sulfuric acid	3	Rate	2004	0.04273990946	0.08282415550000001	0.01638901067
1	Deaths	12	Lao People's Democratic Republic	1	Male	27	Age-standardized	423	Larynx cancer	162	Occupational exposure to sulfuric acid	3	Rate	2005	0.06464565396	0.1253666075	0.02525509375
1	Deaths	12	Lao People's Democratic Republic	2	Female	27	Age-standardized	423	Larynx cancer	162	Occupational exposure to sulfuric acid	3	Rate	2005	0.017286698359999998	0.037693218790000003	0.005256519439999999
1	Deaths	12	Lao People's Democratic Republic	3	Both	27	Age-standardized	423	Larynx cancer	162	Occupational exposure to sulfuric acid	3	Rate	2005	0.04018715392	0.07849905606	0.01574525474
1	Deaths	12	Lao People's Democratic Republic	1	Male	27	Age-standardized	423	Larynx cancer	162	Occupational exposure to sulfuric acid	3	Rate	2006	0.06348580814	0.12404115253	0.024914740100000003
1	Deaths	12	Lao People's Democratic Republic	2	Female	27	Age-standardized	423	Larynx cancer	162	Occupational exposure to sulfuric acid	3	Rate	2006	0.01689317562	0.03656956878	0.0052801624
1	Deaths	12	Lao People's Democratic Republic	3	Both	27	Age-standardized	423	Larynx cancer	162	Occupational exposure to sulfuric acid	3	Rate	2006	0.03947067679	0.07669768740999999	0.01558379118
1	Deaths	12	Lao People's Democratic Republic	1	Male	27	Age-standardized	423	Larynx cancer	162	Occupational exposure to sulfuric acid	3	Rate	2007	0.06235515544	0.12062809542000001	0.02449223485
1	Deaths	12	Lao People's Democratic Republic	2	Female	27	Age-standardized	423	Larynx cancer	162	Occupational exposure to sulfuric acid	3	Rate	2007	0.01658163387	0.03616317495	0.00534966198
1	Deaths	12	Lao People's Democratic Republic	3	Both	27	Age-standardized	423	Larynx cancer	162	Occupational exposure to sulfuric acid	3	Rate	2007	0.038822165719999996	0.07613646535	0.015498804790000001
1	Deaths	12	Lao People's Democratic Republic	1	Male	27	Age-standardized	423	Larynx cancer	162	Occupational exposure to sulfuric acid	3	Rate	2008	0.061578122310000004	0.11830066909999999	0.02393148752
1	Deaths	12	Lao People's Democratic Republic	2	Female	27	Age-standardized	423	Larynx cancer	162	Occupational exposure to sulfuric acid	3	Rate	2008	0.01636182052	0.0353334815	0.00537942451
1	Deaths	12	Lao People's Democratic Republic	3	Both	27	Age-standardized	423	Larynx cancer	162	Occupational exposure to sulfuric acid	3	Rate	2008	0.03838739452	0.07404154229	0.015356355620000001
1	Deaths	12	Lao People's Democratic Republic	1	Male	27	Age-standardized	423	Larynx cancer	162	Occupational exposure to sulfuric acid	3	Rate	2009	0.06066615298	0.11492991724	0.02353028894
1	Deaths	12	Lao People's Democratic Republic	2	Female	27	Age-standardized	423	Larynx cancer	162	Occupational exposure to sulfuric acid	3	Rate	2009	0.01610599925	0.03497189582	0.005324553639999999
1	Deaths	12	Lao People's Democratic Republic	3	Both	27	Age-standardized	423	Larynx cancer	162	Occupational exposure to sulfuric acid	3	Rate	2009	0.03782961925	0.07256398348	0.015242610600000001
1	Deaths	12	Lao People's Democratic Republic	1	Male	27	Age-standardized	423	Larynx cancer	162	Occupational exposure to sulfuric acid	3	Rate	2010	0.05989937171	0.11414014197999998	0.02304091258
1	Deaths	12	Lao People's Democratic Republic	2	Female	27	Age-standardized	423	Larynx cancer	162	Occupational exposure to sulfuric acid	3	Rate	2010	0.01574106344	0.03442424742	0.00525858659
1	Deaths	12	Lao People's Democratic Republic	3	Both	27	Age-standardized	423	Larynx cancer	162	Occupational exposure to sulfuric acid	3	Rate	2010	0.03720876283	0.07037733651	0.01507291385
1	Deaths	12	Lao People's Democratic Republic	1	Male	27	Age-standardized	423	Larynx cancer	162	Occupational exposure to sulfuric acid	3	Rate	2011	0.059606088280000004	0.11483970808999999	0.02286743002
1	Deaths	12	Lao People's Democratic Republic	2	Female	27	Age-standardized	423	Larynx cancer	162	Occupational exposure to sulfuric acid	3	Rate	2011	0.01580321828	0.03396421179	0.00529126461
1	Deaths	12	Lao People's Democratic Republic	3	Both	27	Age-standardized	423	Larynx cancer	162	Occupational exposure to sulfuric acid	3	Rate	2011	0.03713002622	0.06994520112	0.014893717159999998
1	Deaths	12	Lao People's Democratic Republic	1	Male	27	Age-standardized	423	Larynx cancer	162	Occupational exposure to sulfuric acid	3	Rate	2012	0.059188419049999996	0.11320430543	0.02278841839
1	Deaths	12	Lao People's Democratic Republic	2	Female	27	Age-standardized	423	Larynx cancer	162	Occupational exposure to sulfuric acid	3	Rate	2012	0.01574941777	0.03421104534	0.00527274734
1	Deaths	12	Lao People's Democratic Republic	3	Both	27	Age-standardized	423	Larynx cancer	162	Occupational exposure to sulfuric acid	3	Rate	2012	0.03693546516	0.0700085701	0.01479112404
1	Deaths	12	Lao People's Democratic Republic	1	Male	27	Age-standardized	423	Larynx cancer	162	Occupational exposure to sulfuric acid	3	Rate	2013	0.059112594049999995	0.11422993963	0.02293888221
1	Deaths	12	Lao People's Democratic Republic	2	Female	27	Age-standardized	423	Larynx cancer	162	Occupational exposure to sulfuric acid	3	Rate	2013	0.01573601023	0.03369890444	0.00534613556
1	Deaths	12	Lao People's Democratic Republic	3	Both	27	Age-standardized	423	Larynx cancer	162	Occupational exposure to sulfuric acid	3	Rate	2013	0.03692581584	0.07090049473	0.01465140539
1	Deaths	12	Lao People's Democratic Republic	1	Male	27	Age-standardized	423	Larynx cancer	162	Occupational exposure to sulfuric acid	3	Rate	2014	0.059337684610000004	0.11514576472999999	0.02258962516
1	Deaths	12	Lao People's Democratic Republic	2	Female	27	Age-standardized	423	Larynx cancer	162	Occupational exposure to sulfuric acid	3	Rate	2014	0.015743975889999998	0.033665222700000004	0.00552133411
1	Deaths	12	Lao People's Democratic Republic	3	Both	27	Age-standardized	423	Larynx cancer	162	Occupational exposure to sulfuric acid	3	Rate	2014	0.037053681740000004	0.07142500677	0.01471082206
1	Deaths	12	Lao People's Democratic Republic	1	Male	27	Age-standardized	423	Larynx cancer	162	Occupational exposure to sulfuric acid	3	Rate	2015	0.059886955809999996	0.11658513193999999	0.022850686010000003
1	Deaths	12	Lao People's Democratic Republic	2	Female	27	Age-standardized	423	Larynx cancer	162	Occupational exposure to sulfuric acid	3	Rate	2015	0.015697821259999998	0.03362176501	0.00552128592
1	Deaths	12	Lao People's Democratic Republic	3	Both	27	Age-standardized	423	Larynx cancer	162	Occupational exposure to sulfuric acid	3	Rate	2015	0.03728656406	0.07133104922	0.014647298130000002
1	Deaths	12	Lao People's Democratic Republic	1	Male	27	Age-standardized	423	Larynx cancer	162	Occupational exposure to sulfuric acid	3	Rate	2016	0.06006520779	0.11932772843	0.023323773909999998
1	Deaths	12	Lao People's Democratic Republic	2	Female	27	Age-standardized	423	Larynx cancer	162	Occupational exposure to sulfuric acid	3	Rate	2016	0.015626886	0.0328796542	0.00537788992
1	Deaths	12	Lao People's Democratic Republic	3	Both	27	Age-standardized	423	Larynx cancer	162	Occupational exposure to sulfuric acid	3	Rate	2016	0.03734656292	0.07113134548	0.01442870687
1	Deaths	12	Lao People's Democratic Republic	1	Male	27	Age-standardized	423	Larynx cancer	162	Occupational exposure to sulfuric acid	3	Rate	2017	0.05998182249	0.11910586701	0.02300573315
1	Deaths	12	Lao People's Democratic Republic	2	Female	27	Age-standardized	423	Larynx cancer	162	Occupational exposure to sulfuric acid	3	Rate	2017	0.01563016835	0.03276305285	0.00534938689
1	Deaths	12	Lao People's Democratic Republic	3	Both	27	Age-standardized	423	Larynx cancer	162	Occupational exposure to sulfuric acid	3	Rate	2017	0.03731572629	0.07238377097000001	0.0143989539
1	Deaths	12	Lao People's Democratic Republic	1	Male	27	Age-standardized	423	Larynx cancer	162	Occupational exposure to sulfuric acid	3	Rate	2018	0.059964211840000003	0.11922366883999999	0.02300408886
1	Deaths	12	Lao People's Democratic Republic	2	Female	27	Age-standardized	423	Larynx cancer	162	Occupational exposure to sulfuric acid	3	Rate	2018	0.01560667805	0.03293906559	0.00545726478
1	Deaths	12	Lao People's Democratic Republic	3	Both	27	Age-standardized	423	Larynx cancer	162	Occupational exposure to sulfuric acid	3	Rate	2018	0.03730291327	0.07244818445	0.01432413194
1	Deaths	12	Lao People's Democratic Republic	1	Male	27	Age-standardized	423	Larynx cancer	162	Occupational exposure to sulfuric acid	3	Rate	2019	0.059837992750000006	0.12229311829999999	0.0223267648
1	Deaths	12	Lao People's Democratic Republic	2	Female	27	Age-standardized	423	Larynx cancer	162	Occupational exposure to sulfuric acid	3	Rate	2019	0.01563799786	0.03330025704	0.00545890662
1	Deaths	12	Lao People's Democratic Republic	3	Both	27	Age-standardized	423	Larynx cancer	162	Occupational exposure to sulfuric acid	3	Rate	2019	0.03726070302	0.07358618902	0.01423979991
1	Deaths	12	Lao People's Democratic Republic	1	Male	27	Age-standardized	423	Larynx cancer	162	Occupational exposure to sulfuric acid	3	Rate	2020	0.05985341482	0.12375208201	0.02248325412
1	Deaths	12	Lao People's Democratic Republic	2	Female	27	Age-standardized	423	Larynx cancer	162	Occupational exposure to sulfuric acid	3	Rate	2020	0.01564432006	0.03327492249	0.0054668537299999995
1	Deaths	12	Lao People's Democratic Republic	3	Both	27	Age-standardized	423	Larynx cancer	162	Occupational exposure to sulfuric acid	3	Rate	2020	0.03727604898	0.0748371539	0.014185750959999998
1	Deaths	12	Lao People's Democratic Republic	1	Male	27	Age-standardized	423	Larynx cancer	162	Occupational exposure to sulfuric acid	3	Rate	2021	0.05945400106	0.12467695448999999	0.02260513714
1	Deaths	12	Lao People's Democratic Republic	2	Female	27	Age-standardized	423	Larynx cancer	162	Occupational exposure to sulfuric acid	3	Rate	2021	0.0156468632	0.03331821745	0.005685950489999999
1	Deaths	12	Lao People's Democratic Republic	3	Both	27	Age-standardized	423	Larynx cancer	162	Occupational exposure to sulfuric acid	3	Rate	2021	0.03705802818	0.07416036544	0.014111423500000001
1	Deaths	10	Cambodia	1	Male	22	All ages	423	Larynx cancer	162	Occupational exposure to sulfuric acid	1	Number	1990	2.1408687037260794	4.131734423950957	0.7870329841235504
1	Deaths	10	Cambodia	2	Female	22	All ages	423	Larynx cancer	162	Occupational exposure to sulfuric acid	1	Number	1990	0.5680497080712799	1.1918801162087145	0.1866828004812382
1	Deaths	10	Cambodia	3	Both	22	All ages	423	Larynx cancer	162	Occupational exposure to sulfuric acid	1	Number	1990	2.7089184117973577	5.071863432289161	1.0348970849799202
1	Deaths	10	Cambodia	1	Male	22	All ages	423	Larynx cancer	162	Occupational exposure to sulfuric acid	3	Rate	1990	0.04390951242	0.08474244296000001	0.01614215507
1	Deaths	10	Cambodia	2	Female	22	All ages	423	Larynx cancer	162	Occupational exposure to sulfuric acid	3	Rate	1990	0.01052489285	0.02208329718	0.00345888123
1	Deaths	10	Cambodia	3	Both	22	All ages	423	Larynx cancer	162	Occupational exposure to sulfuric acid	3	Rate	1990	0.02636971434	0.04937158288	0.01007410942
1	Deaths	10	Cambodia	1	Male	22	All ages	423	Larynx cancer	162	Occupational exposure to sulfuric acid	1	Number	1991	2.141929047207201	4.083311898276795	0.7978766699106863
1	Deaths	10	Cambodia	2	Female	22	All ages	423	Larynx cancer	162	Occupational exposure to sulfuric acid	1	Number	1991	0.5821037002216104	1.231293956208324	0.1944519109195652
1	Deaths	10	Cambodia	3	Both	22	All ages	423	Larynx cancer	162	Occupational exposure to sulfuric acid	1	Number	1991	2.724032747428813	5.001375817144045	1.0311604274560968
1	Deaths	10	Cambodia	1	Male	22	All ages	423	Larynx cancer	162	Occupational exposure to sulfuric acid	3	Rate	1991	0.04265021367	0.08130714002	0.01588736588
1	Deaths	10	Cambodia	2	Female	22	All ages	423	Larynx cancer	162	Occupational exposure to sulfuric acid	3	Rate	1991	0.010530108390000001	0.02227379556	0.00351758578
1	Deaths	10	Cambodia	3	Both	22	All ages	423	Larynx cancer	162	Occupational exposure to sulfuric acid	3	Rate	1991	0.025820029029999997	0.04740606327	0.00977396186
1	Deaths	10	Cambodia	1	Male	22	All ages	423	Larynx cancer	162	Occupational exposure to sulfuric acid	1	Number	1992	2.152868408355251	4.102656679468129	0.8164623820687558
1	Deaths	10	Cambodia	2	Female	22	All ages	423	Larynx cancer	162	Occupational exposure to sulfuric acid	1	Number	1992	0.5981578459295489	1.273283473911185	0.1999859426257642
1	Deaths	10	Cambodia	3	Both	22	All ages	423	Larynx cancer	162	Occupational exposure to sulfuric acid	1	Number	1992	2.7510262542847976	4.976358690971805	1.0396594304529647
1	Deaths	10	Cambodia	1	Male	22	All ages	423	Larynx cancer	162	Occupational exposure to sulfuric acid	3	Rate	1992	0.0416728272	0.07941465545	0.01580416882
1	Deaths	10	Cambodia	2	Female	22	All ages	423	Larynx cancer	162	Occupational exposure to sulfuric acid	3	Rate	1992	0.01057481115	0.02251033296	0.00353554432
1	Deaths	10	Cambodia	3	Both	22	All ages	423	Larynx cancer	162	Occupational exposure to sulfuric acid	3	Rate	1992	0.025419366290000002	0.045981343929999995	0.00960640919
1	Deaths	10	Cambodia	1	Male	22	All ages	423	Larynx cancer	162	Occupational exposure to sulfuric acid	1	Number	1993	2.1854933767840707	4.091538135783831	0.8158544236111132
1	Deaths	10	Cambodia	2	Female	22	All ages	423	Larynx cancer	162	Occupational exposure to sulfuric acid	1	Number	1993	0.6191067969386927	1.322020917765319	0.2082033150577099
1	Deaths	10	Cambodia	3	Both	22	All ages	423	Larynx cancer	162	Occupational exposure to sulfuric acid	1	Number	1993	2.8046001737227653	5.098477790268161	1.0786834811350463
1	Deaths	10	Cambodia	1	Male	22	All ages	423	Larynx cancer	162	Occupational exposure to sulfuric acid	3	Rate	1993	0.04119710591	0.07712653431	0.01537906335
1	Deaths	10	Cambodia	2	Female	22	All ages	423	Larynx cancer	162	Occupational exposure to sulfuric acid	3	Rate	1993	0.010710974179999999	0.022871872810000003	0.0036020608099999996
1	Deaths	10	Cambodia	3	Both	22	All ages	423	Larynx cancer	162	Occupational exposure to sulfuric acid	3	Rate	1993	0.02530066497	0.04599403496	0.00973094476
1	Deaths	10	Cambodia	1	Male	22	All ages	423	Larynx cancer	162	Occupational exposure to sulfuric acid	1	Number	1994	2.22875499729088	4.160817109073852	0.8309514243650051
1	Deaths	10	Cambodia	2	Female	22	All ages	423	Larynx cancer	162	Occupational exposure to sulfuric acid	1	Number	1994	0.6439005536426317	1.3513953806722625	0.2165619892775384
1	Deaths	10	Cambodia	3	Both	22	All ages	423	Larynx cancer	162	Occupational exposure to sulfuric acid	1	Number	1994	2.872655550933512	5.360220554497853	1.0969744874554248
1	Deaths	10	Cambodia	1	Male	22	All ages	423	Larynx cancer	162	Occupational exposure to sulfuric acid	3	Rate	1994	0.04100632899	0.07655387670000001	0.01528847609
1	Deaths	10	Cambodia	2	Female	22	All ages	423	Larynx cancer	162	Occupational exposure to sulfuric acid	3	Rate	1994	0.01092116615	0.0229209517	0.00367309743
1	Deaths	10	Cambodia	3	Both	22	All ages	423	Larynx cancer	162	Occupational exposure to sulfuric acid	3	Rate	1994	0.025352081	0.04730561783	0.00968114191
1	Deaths	10	Cambodia	1	Male	22	All ages	423	Larynx cancer	162	Occupational exposure to sulfuric acid	1	Number	1995	2.2900650511359903	4.318542879152066	0.8496509095378215
1	Deaths	10	Cambodia	2	Female	22	All ages	423	Larynx cancer	162	Occupational exposure to sulfuric acid	1	Number	1995	0.6672497879592033	1.3756920229107876	0.2227730558298646
1	Deaths	10	Cambodia	3	Both	22	All ages	423	Larynx cancer	162	Occupational exposure to sulfuric acid	1	Number	1995	2.9573148390951958	5.523275439802969	1.099582369788286
1	Deaths	10	Cambodia	1	Male	22	All ages	423	Larynx cancer	162	Occupational exposure to sulfuric acid	3	Rate	1995	0.04126362435	0.07781382936	0.015309467279999999
1	Deaths	10	Cambodia	2	Female	22	All ages	423	Larynx cancer	162	Occupational exposure to sulfuric acid	3	Rate	1995	0.0111243577	0.022935473970000002	0.0037140621099999997
1	Deaths	10	Cambodia	3	Both	22	All ages	423	Larynx cancer	162	Occupational exposure to sulfuric acid	3	Rate	1995	0.0256090316	0.0478291095	0.00952189442
1	Deaths	10	Cambodia	1	Male	22	All ages	423	Larynx cancer	162	Occupational exposure to sulfuric acid	1	Number	1996	2.3114876702899125	4.353915157723298	0.8763039687297733
1	Deaths	10	Cambodia	2	Female	22	All ages	423	Larynx cancer	162	Occupational exposure to sulfuric acid	1	Number	1996	0.6882787638767445	1.413495196838292	0.2314411306150314
1	Deaths	10	Cambodia	3	Both	22	All ages	423	Larynx cancer	162	Occupational exposure to sulfuric acid	1	Number	1996	2.9997664341666592	5.564737353236806	1.1391107962418376
1	Deaths	10	Cambodia	1	Male	22	All ages	423	Larynx cancer	162	Occupational exposure to sulfuric acid	3	Rate	1996	0.040906165609999996	0.07705080013	0.0155078635
1	Deaths	10	Cambodia	2	Female	22	All ages	423	Larynx cancer	162	Occupational exposure to sulfuric acid	3	Rate	1996	0.01130492598	0.02321655035	0.0038014028400000003
1	Deaths	10	Cambodia	3	Both	22	All ages	423	Larynx cancer	162	Occupational exposure to sulfuric acid	3	Rate	1996	0.025553815650000002	0.04740378146	0.00970363124
1	Deaths	10	Cambodia	1	Male	22	All ages	423	Larynx cancer	162	Occupational exposure to sulfuric acid	1	Number	1997	2.347734032553041	4.382235679160479	0.904248785548996
1	Deaths	10	Cambodia	2	Female	22	All ages	423	Larynx cancer	162	Occupational exposure to sulfuric acid	1	Number	1997	0.7073513788972103	1.46263056583662	0.2386827612219337
1	Deaths	10	Cambodia	3	Both	22	All ages	423	Larynx cancer	162	Occupational exposure to sulfuric acid	1	Number	1997	3.0550854114502526	5.687099269612316	1.1471282860918897
1	Deaths	10	Cambodia	1	Male	22	All ages	423	Larynx cancer	162	Occupational exposure to sulfuric acid	3	Rate	1997	0.04084664166	0.07624356421	0.015732415
1	Deaths	10	Cambodia	2	Female	22	All ages	423	Larynx cancer	162	Occupational exposure to sulfuric acid	3	Rate	1997	0.01145516397	0.02368649226	0.00386533518
1	Deaths	10	Cambodia	3	Both	22	All ages	423	Larynx cancer	162	Occupational exposure to sulfuric acid	3	Rate	1997	0.02562424494	0.047700016549999995	0.009621431880000001
1	Deaths	10	Cambodia	1	Male	22	All ages	423	Larynx cancer	162	Occupational exposure to sulfuric acid	1	Number	1998	2.390698195079454	4.479569554806113	0.9324777965302772
1	Deaths	10	Cambodia	2	Female	22	All ages	423	Larynx cancer	162	Occupational exposure to sulfuric acid	1	Number	1998	0.7308619073666566	1.4921109553829592	0.2458509059171097
1	Deaths	10	Cambodia	3	Both	22	All ages	423	Larynx cancer	162	Occupational exposure to sulfuric acid	1	Number	1998	3.121560102446109	5.877956606933696	1.1960896113076729
1	Deaths	10	Cambodia	1	Male	22	All ages	423	Larynx cancer	162	Occupational exposure to sulfuric acid	3	Rate	1998	0.040895689959999995	0.07662827874	0.01595112379
1	Deaths	10	Cambodia	2	Female	22	All ages	423	Larynx cancer	162	Occupational exposure to sulfuric acid	3	Rate	1998	0.01167026015	0.02382573623	0.00392569923
1	Deaths	10	Cambodia	3	Both	22	All ages	423	Larynx cancer	162	Occupational exposure to sulfuric acid	3	Rate	1998	0.025780023410000002	0.048544270810000005	0.00987814336
1	Deaths	10	Cambodia	1	Male	22	All ages	423	Larynx cancer	162	Occupational exposure to sulfuric acid	1	Number	1999	2.431677396042603	4.53234260783773	0.9488792834823578
1	Deaths	10	Cambodia	2	Female	22	All ages	423	Larynx cancer	162	Occupational exposure to sulfuric acid	1	Number	1999	0.7589626449679041	1.562032368574401	0.2545011793613358
1	Deaths	10	Cambodia	3	Both	22	All ages	423	Larynx cancer	162	Occupational exposure to sulfuric acid	1	Number	1999	3.190640041010507	6.033170311783962	1.2362447329659638
1	Deaths	10	Cambodia	1	Male	22	All ages	423	Larynx cancer	162	Occupational exposure to sulfuric acid	3	Rate	1999	0.0408299947	0.07610200470999999	0.015932514800000002
1	Deaths	10	Cambodia	2	Female	22	All ages	423	Larynx cancer	162	Occupational exposure to sulfuric acid	3	Rate	1999	0.011933181300000002	0.02455985887	0.004001525939999999
1	Deaths	10	Cambodia	3	Both	22	All ages	423	Larynx cancer	162	Occupational exposure to sulfuric acid	3	Rate	1999	0.0259070557	0.04898756278	0.01003794247
1	Deaths	10	Cambodia	1	Male	22	All ages	423	Larynx cancer	162	Occupational exposure to sulfuric acid	1	Number	2000	2.4642553307672728	4.654116417370108	0.974146559389107
1	Deaths	10	Cambodia	2	Female	22	All ages	423	Larynx cancer	162	Occupational exposure to sulfuric acid	1	Number	2000	0.7836679495116072	1.6223425721060378	0.2685189216656699
1	Deaths	10	Cambodia	3	Both	22	All ages	423	Larynx cancer	162	Occupational exposure to sulfuric acid	1	Number	2000	3.2479232802788776	6.161280073008145	1.27572606132173
1	Deaths	10	Cambodia	1	Male	22	All ages	423	Larynx cancer	162	Occupational exposure to sulfuric acid	3	Rate	2000	0.04059374706	0.07666739005	0.01604714355
1	Deaths	10	Cambodia	2	Female	22	All ages	423	Larynx cancer	162	Occupational exposure to sulfuric acid	3	Rate	2000	0.012126376539999999	0.02510391924	0.00415502708
1	Deaths	10	Cambodia	3	Both	22	All ages	423	Larynx cancer	162	Occupational exposure to sulfuric acid	3	Rate	2000	0.02591489527	0.04916031385	0.01017890646
1	Deaths	10	Cambodia	1	Male	22	All ages	423	Larynx cancer	162	Occupational exposure to sulfuric acid	1	Number	2001	2.512131502071801	4.801497080742282	1.0106909590013602
1	Deaths	10	Cambodia	2	Female	22	All ages	423	Larynx cancer	162	Occupational exposure to sulfuric acid	1	Number	2001	0.8129948833600253	1.6728631390705488	0.2792371568867644
1	Deaths	10	Cambodia	3	Both	22	All ages	423	Larynx cancer	162	Occupational exposure to sulfuric acid	1	Number	2001	3.3251263854318243	6.259019747341961	1.3213282633664083
1	Deaths	10	Cambodia	1	Male	22	All ages	423	Larynx cancer	162	Occupational exposure to sulfuric acid	3	Rate	2001	0.04068501614	0.07776224536	0.016368561099999998
1	Deaths	10	Cambodia	2	Female	22	All ages	423	Larynx cancer	162	Occupational exposure to sulfuric acid	3	Rate	2001	0.01239835435	0.02551153815	0.00425842928
1	Deaths	10	Cambodia	3	Both	22	All ages	423	Larynx cancer	162	Occupational exposure to sulfuric acid	3	Rate	2001	0.02611656539	0.04916026627	0.0103781186
1	Deaths	10	Cambodia	1	Male	22	All ages	423	Larynx cancer	162	Occupational exposure to sulfuric acid	1	Number	2002	2.544677370931025	4.8567446810050425	1.008384059747221
1	Deaths	10	Cambodia	2	Female	22	All ages	423	Larynx cancer	162	Occupational exposure to sulfuric acid	1	Number	2002	0.8343538024490101	1.7584064639946788	0.2934696810089555
1	Deaths	10	Cambodia	3	Both	22	All ages	423	Larynx cancer	162	Occupational exposure to sulfuric acid	1	Number	2002	3.3790311733800324	6.347847833469511	1.3620413203959112
1	Deaths	10	Cambodia	1	Male	22	All ages	423	Larynx cancer	162	Occupational exposure to sulfuric acid	3	Rate	2002	0.04057353085	0.07743821767	0.01607814893
1	Deaths	10	Cambodia	2	Female	22	All ages	423	Larynx cancer	162	Occupational exposure to sulfuric acid	3	Rate	2002	0.01255073968	0.026450771510000002	0.00441450804
1	Deaths	10	Cambodia	3	Both	22	All ages	423	Larynx cancer	162	Occupational exposure to sulfuric acid	3	Rate	2002	0.026154275910000004	0.04913342172	0.01054243144
1	Deaths	10	Cambodia	1	Male	22	All ages	423	Larynx cancer	162	Occupational exposure to sulfuric acid	1	Number	2003	2.605487008772666	4.961468220994251	0.9931324139262144
1	Deaths	10	Cambodia	2	Female	22	All ages	423	Larynx cancer	162	Occupational exposure to sulfuric acid	1	Number	2003	0.8565436824318606	1.8206047750060192	0.3082110028725174
1	Deaths	10	Cambodia	3	Both	22	All ages	423	Larynx cancer	162	Occupational exposure to sulfuric acid	1	Number	2003	3.462030691204525	6.465365356989672	1.3817868331681074
1	Deaths	10	Cambodia	1	Male	22	All ages	423	Larynx cancer	162	Occupational exposure to sulfuric acid	3	Rate	2003	0.04091648294	0.077914735	0.01559611901
1	Deaths	10	Cambodia	2	Female	22	All ages	423	Larynx cancer	162	Occupational exposure to sulfuric acid	3	Rate	2003	0.01271051905	0.027016522520000003	0.00457363927
1	Deaths	10	Cambodia	3	Both	22	All ages	423	Larynx cancer	162	Occupational exposure to sulfuric acid	3	Rate	2003	0.02641425713	0.04932880098	0.010542619619999999
1	Deaths	10	Cambodia	1	Male	22	All ages	423	Larynx cancer	162	Occupational exposure to sulfuric acid	1	Number	2004	2.6896099015577235	5.123672456084035	1.0351767574577142
1	Deaths	10	Cambodia	2	Female	22	All ages	423	Larynx cancer	162	Occupational exposure to sulfuric acid	1	Number	2004	0.8857857632421097	1.8754339685912709	0.3217555460315567
1	Deaths	10	Cambodia	3	Both	22	All ages	423	Larynx cancer	162	Occupational exposure to sulfuric acid	1	Number	2004	3.5753956647998337	6.597951839137665	1.4088301941392158
1	Deaths	10	Cambodia	1	Male	22	All ages	423	Larynx cancer	162	Occupational exposure to sulfuric acid	3	Rate	2004	0.04159783201	0.07924333785	0.016010168919999998
1	Deaths	10	Cambodia	2	Female	22	All ages	423	Larynx cancer	162	Occupational exposure to sulfuric acid	3	Rate	2004	0.01296395	0.027447982580000002	0.00470906509
1	Deaths	10	Cambodia	3	Both	22	All ages	423	Larynx cancer	162	Occupational exposure to sulfuric acid	3	Rate	2004	0.026885848769999998	0.04961451877	0.01059395913
1	Deaths	10	Cambodia	1	Male	22	All ages	423	Larynx cancer	162	Occupational exposure to sulfuric acid	1	Number	2005	2.7941953269130044	5.412680906224017	1.083181832865924
1	Deaths	10	Cambodia	2	Female	22	All ages	423	Larynx cancer	162	Occupational exposure to sulfuric acid	1	Number	2005	0.9195561285964804	1.9131975495600424	0.3388553268295943
1	Deaths	10	Cambodia	3	Both	22	All ages	423	Larynx cancer	162	Occupational exposure to sulfuric acid	1	Number	2005	3.713751455509487	6.962150997262499	1.445864516831921
1	Deaths	10	Cambodia	1	Male	22	All ages	423	Larynx cancer	162	Occupational exposure to sulfuric acid	3	Rate	2005	0.04255386181	0.08243177313000001	0.0164961875
1	Deaths	10	Cambodia	2	Female	22	All ages	423	Larynx cancer	162	Occupational exposure to sulfuric acid	3	Rate	2005	0.013269703990000001	0.027608499760000002	0.00488986995
1	Deaths	10	Cambodia	3	Both	22	All ages	423	Larynx cancer	162	Occupational exposure to sulfuric acid	3	Rate	2005	0.027517430149999998	0.05158678659	0.010713284489999999
1	Deaths	10	Cambodia	1	Male	22	All ages	423	Larynx cancer	162	Occupational exposure to sulfuric acid	1	Number	2006	2.8833450188741527	5.547342808692619	1.116684741019721
1	Deaths	10	Cambodia	2	Female	22	All ages	423	Larynx cancer	162	Occupational exposure to sulfuric acid	1	Number	2006	0.9517933827836376	1.9454124332637743	0.3546116204591932
1	Deaths	10	Cambodia	3	Both	22	All ages	423	Larynx cancer	162	Occupational exposure to sulfuric acid	1	Number	2006	3.835138401657789	7.121811139019467	1.499016278297992
1	Deaths	10	Cambodia	1	Male	22	All ages	423	Larynx cancer	162	Occupational exposure to sulfuric acid	3	Rate	2006	0.04325269635	0.08321499249	0.0167512475
1	Deaths	10	Cambodia	2	Female	22	All ages	423	Larynx cancer	162	Occupational exposure to sulfuric acid	3	Rate	2006	0.01354393146	0.02768303828	0.00504609043
1	Deaths	10	Cambodia	3	Both	22	All ages	423	Larynx cancer	162	Occupational exposure to sulfuric acid	3	Rate	2006	0.028006526849999998	0.052007821880000006	0.01094673392
1	Deaths	10	Cambodia	1	Male	22	All ages	423	Larynx cancer	162	Occupational exposure to sulfuric acid	1	Number	2007	3.033248930309554	5.862128992857564	1.182810507147825
1	Deaths	10	Cambodia	2	Female	22	All ages	423	Larynx cancer	162	Occupational exposure to sulfuric acid	1	Number	2007	0.9959822289398254	2.0408593313230483	0.3827392900099837
1	Deaths	10	Cambodia	3	Both	22	All ages	423	Larynx cancer	162	Occupational exposure to sulfuric acid	1	Number	2007	4.029231159249377	7.775301425144777	1.5964377769940188
1	Deaths	10	Cambodia	1	Male	22	All ages	423	Larynx cancer	162	Occupational exposure to sulfuric acid	3	Rate	2007	0.04482579185	0.08663139098	0.01747974492
1	Deaths	10	Cambodia	2	Female	22	All ages	423	Larynx cancer	162	Occupational exposure to sulfuric acid	3	Rate	2007	0.013975904579999998	0.028637915870000002	0.00537070606
1	Deaths	10	Cambodia	3	Both	22	All ages	423	Larynx cancer	162	Occupational exposure to sulfuric acid	3	Rate	2007	0.029001517990000003	0.055964906269999996	0.011490807320000001
1	Deaths	10	Cambodia	1	Male	22	All ages	423	Larynx cancer	162	Occupational exposure to sulfuric acid	1	Number	2008	3.175740429055477	6.222114357239677	1.255492080602563
1	Deaths	10	Cambodia	2	Female	22	All ages	423	Larynx cancer	162	Occupational exposure to sulfuric acid	1	Number	2008	1.0411499202384935	2.1275237983922977	0.4107540890518178
1	Deaths	10	Cambodia	3	Both	22	All ages	423	Larynx cancer	162	Occupational exposure to sulfuric acid	1	Number	2008	4.216890349293974	8.156022162350224	1.679073176155565
1	Deaths	10	Cambodia	1	Male	22	All ages	423	Larynx cancer	162	Occupational exposure to sulfuric acid	3	Rate	2008	0.046226424700000004	0.09056977649	0.01827507992
1	Deaths	10	Cambodia	2	Female	22	All ages	423	Larynx cancer	162	Occupational exposure to sulfuric acid	3	Rate	2008	0.01440384607	0.02943334548	0.00568260013
1	Deaths	10	Cambodia	3	Both	22	All ages	423	Larynx cancer	162	Occupational exposure to sulfuric acid	3	Rate	2008	0.02991074699	0.05785133005	0.011909802910000001
1	Deaths	10	Cambodia	1	Male	22	All ages	423	Larynx cancer	162	Occupational exposure to sulfuric acid	1	Number	2009	3.332429529891693	6.4409718080530585	1.2930935897562654
1	Deaths	10	Cambodia	2	Female	22	All ages	423	Larynx cancer	162	Occupational exposure to sulfuric acid	1	Number	2009	1.0886971081232988	2.218499152762697	0.4337372388032293
1	Deaths	10	Cambodia	3	Both	22	All ages	423	Larynx cancer	162	Occupational exposure to sulfuric acid	1	Number	2009	4.4211266380149965	8.611797032693884	1.7347053903864134
1	Deaths	10	Cambodia	1	Male	22	All ages	423	Larynx cancer	162	Occupational exposure to sulfuric acid	3	Rate	2009	0.04777183796	0.09233415403	0.01853706339
1	Deaths	10	Cambodia	2	Female	22	All ages	423	Larynx cancer	162	Occupational exposure to sulfuric acid	3	Rate	2009	0.014847331450000001	0.03025523996	0.00591518109
1	Deaths	10	Cambodia	3	Both	22	All ages	423	Larynx cancer	162	Occupational exposure to sulfuric acid	3	Rate	2009	0.030898968000000002	0.06018729223000001	0.012123743729999999
1	Deaths	10	Cambodia	1	Male	22	All ages	423	Larynx cancer	162	Occupational exposure to sulfuric acid	1	Number	2010	3.506867395965217	6.7712208117810295	1.3514039997073684
1	Deaths	10	Cambodia	2	Female	22	All ages	423	Larynx cancer	162	Occupational exposure to sulfuric acid	1	Number	2010	1.1415938662914074	2.2776057781255705	0.4485533676576508
1	Deaths	10	Cambodia	3	Both	22	All ages	423	Larynx cancer	162	Occupational exposure to sulfuric acid	1	Number	2010	4.648461262256624	9.290808680343556	1.8200769029852013
1	Deaths	10	Cambodia	1	Male	22	All ages	423	Larynx cancer	162	Occupational exposure to sulfuric acid	3	Rate	2010	0.04950708045	0.09559054724999999	0.01907801436
1	Deaths	10	Cambodia	2	Female	22	All ages	423	Larynx cancer	162	Occupational exposure to sulfuric acid	3	Rate	2010	0.015346142330000001	0.03061724794	0.00602978347
1	Deaths	10	Cambodia	3	Both	22	All ages	423	Larynx cancer	162	Occupational exposure to sulfuric acid	3	Rate	2010	0.03200861772	0.0639751364	0.012532780750000002
1	Deaths	10	Cambodia	1	Male	22	All ages	423	Larynx cancer	162	Occupational exposure to sulfuric acid	1	Number	2011	3.6904073862480216	7.277583888780954	1.4123983309198402
1	Deaths	10	Cambodia	2	Female	22	All ages	423	Larynx cancer	162	Occupational exposure to sulfuric acid	1	Number	2011	1.1950614123837913	2.3779045479357093	0.4665639192862003
1	Deaths	10	Cambodia	3	Both	22	All ages	423	Larynx cancer	162	Occupational exposure to sulfuric acid	1	Number	2011	4.885468798631809	9.7338770057445	1.8891112208880876
1	Deaths	10	Cambodia	1	Male	22	All ages	423	Larynx cancer	162	Occupational exposure to sulfuric acid	3	Rate	2011	0.051299840910000005	0.10116468363	0.01963355318
1	Deaths	10	Cambodia	2	Female	22	All ages	423	Larynx cancer	162	Occupational exposure to sulfuric acid	3	Rate	2011	0.01583434425	0.03150679858	0.00618188625
1	Deaths	10	Cambodia	3	Both	22	All ages	423	Larynx cancer	162	Occupational exposure to sulfuric acid	3	Rate	2011	0.03314187982	0.06603234924	0.012815289510000001
1	Deaths	10	Cambodia	1	Male	22	All ages	423	Larynx cancer	162	Occupational exposure to sulfuric acid	1	Number	2012	3.872168897627858	7.617359144811307	1.446692241022549
1	Deaths	10	Cambodia	2	Female	22	All ages	423	Larynx cancer	162	Occupational exposure to sulfuric acid	1	Number	2012	1.2420827961193002	2.470845192955692	0.481327697730218
1	Deaths	10	Cambodia	3	Both	22	All ages	423	Larynx cancer	162	Occupational exposure to sulfuric acid	1	Number	2012	5.114251693747152	9.850054355021992	1.946011190347825
1	Deaths	10	Cambodia	1	Male	22	All ages	423	Larynx cancer	162	Occupational exposure to sulfuric acid	3	Rate	2012	0.05299653489	0.10425517335000001	0.01980018895
1	Deaths	10	Cambodia	2	Female	22	All ages	423	Larynx cancer	162	Occupational exposure to sulfuric acid	3	Rate	2012	0.01622057095	0.03226718854	0.0062857404500000005
1	Deaths	10	Cambodia	3	Both	22	All ages	423	Larynx cancer	162	Occupational exposure to sulfuric acid	3	Rate	2012	0.03417723952	0.06582540069	0.01300469639
1	Deaths	10	Cambodia	1	Male	22	All ages	423	Larynx cancer	162	Occupational exposure to sulfuric acid	1	Number	2013	4.066737260386182	7.991216439750684	1.4888447881525324
1	Deaths	10	Cambodia	2	Female	22	All ages	423	Larynx cancer	162	Occupational exposure to sulfuric acid	1	Number	2013	1.2916740801626756	2.5867252733895096	0.4924785532735336
1	Deaths	10	Cambodia	3	Both	22	All ages	423	Larynx cancer	162	Occupational exposure to sulfuric acid	1	Number	2013	5.358411340548853	10.290124983524109	2.0657109756301386
1	Deaths	10	Cambodia	1	Male	22	All ages	423	Larynx cancer	162	Occupational exposure to sulfuric acid	3	Rate	2013	0.0548021116	0.10768719667000001	0.0200632185
1	Deaths	10	Cambodia	2	Female	22	All ages	423	Larynx cancer	162	Occupational exposure to sulfuric acid	3	Rate	2013	0.016626356680000003	0.03329618337	0.00633915646
1	Deaths	10	Cambodia	3	Both	22	All ages	423	Larynx cancer	162	Occupational exposure to sulfuric acid	3	Rate	2013	0.03527683919	0.06774453495	0.01359950726
1	Deaths	10	Cambodia	1	Male	22	All ages	423	Larynx cancer	162	Occupational exposure to sulfuric acid	1	Number	2014	4.285644725955598	8.489365345202229	1.543657477403905
1	Deaths	10	Cambodia	2	Female	22	All ages	423	Larynx cancer	162	Occupational exposure to sulfuric acid	1	Number	2014	1.346954324977384	2.727826460082229	0.5161962197410978
1	Deaths	10	Cambodia	3	Both	22	All ages	423	Larynx cancer	162	Occupational exposure to sulfuric acid	1	Number	2014	5.632599050932978	10.723454528875449	2.131472159302585
1	Deaths	10	Cambodia	1	Male	22	All ages	423	Larynx cancer	162	Occupational exposure to sulfuric acid	3	Rate	2014	0.0568691576	0.11265120807	0.02048384922
1	Deaths	10	Cambodia	2	Female	22	All ages	423	Larynx cancer	162	Occupational exposure to sulfuric acid	3	Rate	2014	0.01709182477	0.034614040730000004	0.00655013698
1	Deaths	10	Cambodia	3	Both	22	All ages	423	Larynx cancer	162	Occupational exposure to sulfuric acid	3	Rate	2014	0.03653577649	0.06955754073	0.01382576493
1	Deaths	10	Cambodia	1	Male	22	All ages	423	Larynx cancer	162	Occupational exposure to sulfuric acid	1	Number	2015	4.557472084822924	9.145223945464988	1.604606600511213
1	Deaths	10	Cambodia	2	Female	22	All ages	423	Larynx cancer	162	Occupational exposure to sulfuric acid	1	Number	2015	1.4050451394206829	2.8355341545546766	0.5265714619364616
1	Deaths	10	Cambodia	3	Both	22	All ages	423	Larynx cancer	162	Occupational exposure to sulfuric acid	1	Number	2015	5.962517224243607	11.41349207105262	2.1574809615835457
1	Deaths	10	Cambodia	1	Male	22	All ages	423	Larynx cancer	162	Occupational exposure to sulfuric acid	3	Rate	2015	0.059561663980000006	0.11951905475	0.020970625240000002
1	Deaths	10	Cambodia	2	Female	22	All ages	423	Larynx cancer	162	Occupational exposure to sulfuric acid	3	Rate	2015	0.017579009229999998	0.03547635565	0.00658811901
1	Deaths	10	Cambodia	3	Both	22	All ages	423	Larynx cancer	162	Occupational exposure to sulfuric acid	3	Rate	2015	0.03811271485	0.07295562468	0.013790728580000002
1	Deaths	10	Cambodia	1	Male	22	All ages	423	Larynx cancer	162	Occupational exposure to sulfuric acid	1	Number	2016	4.804716224287844	9.711092905289254	1.6485628609063177
1	Deaths	10	Cambodia	2	Female	22	All ages	423	Larynx cancer	162	Occupational exposure to sulfuric acid	1	Number	2016	1.4643795310535432	2.952595225764393	0.5430828160459127
1	Deaths	10	Cambodia	3	Both	22	All ages	423	Larynx cancer	162	Occupational exposure to sulfuric acid	1	Number	2016	6.269095755341385	12.341098746587097	2.2084777327408527
1	Deaths	10	Cambodia	1	Male	22	All ages	423	Larynx cancer	162	Occupational exposure to sulfuric acid	3	Rate	2016	0.06185571368	0.12502019979	0.021223528619999998
1	Deaths	10	Cambodia	2	Female	22	All ages	423	Larynx cancer	162	Occupational exposure to sulfuric acid	3	Rate	2016	0.01806819645	0.03643049458	0.006700808630000001
1	Deaths	10	Cambodia	3	Both	22	All ages	423	Larynx cancer	162	Occupational exposure to sulfuric acid	3	Rate	2016	0.03949694874	0.07775216133	0.013913989390000001
1	Deaths	10	Cambodia	1	Male	22	All ages	423	Larynx cancer	162	Occupational exposure to sulfuric acid	1	Number	2017	5.052991550237095	10.398316416370694	1.683594141829552
1	Deaths	10	Cambodia	2	Female	22	All ages	423	Larynx cancer	162	Occupational exposure to sulfuric acid	1	Number	2017	1.5246218270609804	3.0812951876278527	0.5521082602187724
1	Deaths	10	Cambodia	3	Both	22	All ages	423	Larynx cancer	162	Occupational exposure to sulfuric acid	1	Number	2017	6.577613377298081	13.05610032103856	2.2858260796221064
1	Deaths	10	Cambodia	1	Male	22	All ages	423	Larynx cancer	162	Occupational exposure to sulfuric acid	3	Rate	2017	0.06409759199000001	0.1319034549	0.02135652302
1	Deaths	10	Cambodia	2	Female	22	All ages	423	Larynx cancer	162	Occupational exposure to sulfuric acid	3	Rate	2017	0.018556115340000002	0.037502328710000005	0.00671968903
1	Deaths	10	Cambodia	3	Both	22	All ages	423	Larynx cancer	162	Occupational exposure to sulfuric acid	3	Rate	2017	0.04085587014	0.08109603113	0.01419806974
1	Deaths	10	Cambodia	1	Male	22	All ages	423	Larynx cancer	162	Occupational exposure to sulfuric acid	1	Number	2018	5.287771612993536	10.818654714146335	1.739070951742243
1	Deaths	10	Cambodia	2	Female	22	All ages	423	Larynx cancer	162	Occupational exposure to sulfuric acid	1	Number	2018	1.5825739435319182	3.192153509048318	0.5633702308666618
1	Deaths	10	Cambodia	3	Both	22	All ages	423	Larynx cancer	162	Occupational exposure to sulfuric acid	1	Number	2018	6.870345556525453	13.665963940566298	2.3762793150353776
1	Deaths	10	Cambodia	1	Male	22	All ages	423	Larynx cancer	162	Occupational exposure to sulfuric acid	3	Rate	2018	0.06604129654	0.13511891897	0.021720019099999998
1	Deaths	10	Cambodia	2	Female	22	All ages	423	Larynx cancer	162	Occupational exposure to sulfuric acid	3	Rate	2018	0.01899057976	0.03830522174	0.00676033328
1	Deaths	10	Cambodia	3	Both	22	All ages	423	Larynx cancer	162	Occupational exposure to sulfuric acid	3	Rate	2018	0.042045577359999996	0.08363383463	0.014542505170000001
1	Deaths	10	Cambodia	1	Male	22	All ages	423	Larynx cancer	162	Occupational exposure to sulfuric acid	1	Number	2019	5.5391253225962895	11.396579169115991	1.8235887237429504
1	Deaths	10	Cambodia	2	Female	22	All ages	423	Larynx cancer	162	Occupational exposure to sulfuric acid	1	Number	2019	1.6424589554243638	3.3131543276376685	0.5690578741779582
1	Deaths	10	Cambodia	3	Both	22	All ages	423	Larynx cancer	162	Occupational exposure to sulfuric acid	1	Number	2019	7.181584278020661	14.688550709149805	2.4599099065760024
1	Deaths	10	Cambodia	1	Male	22	All ages	423	Larynx cancer	162	Occupational exposure to sulfuric acid	3	Rate	2019	0.06806326012	0.14003805427	0.02240776051
1	Deaths	10	Cambodia	2	Female	22	All ages	423	Larynx cancer	162	Occupational exposure to sulfuric acid	3	Rate	2019	0.019422811419999998	0.039179531090000004	0.00672936376
1	Deaths	10	Cambodia	3	Both	22	All ages	423	Larynx cancer	162	Occupational exposure to sulfuric acid	3	Rate	2019	0.04327678635	0.08851435091	0.01482360874
1	Deaths	10	Cambodia	1	Male	22	All ages	423	Larynx cancer	162	Occupational exposure to sulfuric acid	1	Number	2020	5.805488354657276	11.832439927644652	1.970609423487442
1	Deaths	10	Cambodia	2	Female	22	All ages	423	Larynx cancer	162	Occupational exposure to sulfuric acid	1	Number	2020	1.7114484182671852	3.4552477113388065	0.5924000155066593
1	Deaths	10	Cambodia	3	Both	22	All ages	423	Larynx cancer	162	Occupational exposure to sulfuric acid	1	Number	2020	7.516936772924463	15.20134423414677	2.590515822436453
1	Deaths	10	Cambodia	1	Male	22	All ages	423	Larynx cancer	162	Occupational exposure to sulfuric acid	3	Rate	2020	0.07028336965	0.14324785418	0.02385691988
1	Deaths	10	Cambodia	2	Female	22	All ages	423	Larynx cancer	162	Occupational exposure to sulfuric acid	3	Rate	2020	0.01996652187	0.0403104635	0.00691120325
1	Deaths	10	Cambodia	3	Both	22	All ages	423	Larynx cancer	162	Occupational exposure to sulfuric acid	3	Rate	2020	0.044659385100000004	0.09031374171	0.015390690010000001
1	Deaths	10	Cambodia	1	Male	22	All ages	423	Larynx cancer	162	Occupational exposure to sulfuric acid	1	Number	2021	6.029081283908593	12.300109509577275	2.054220071414952
1	Deaths	10	Cambodia	2	Female	22	All ages	423	Larynx cancer	162	Occupational exposure to sulfuric acid	1	Number	2021	1.7751143977602228	3.540482206223464	0.6105506230156323
1	Deaths	10	Cambodia	3	Both	22	All ages	423	Larynx cancer	162	Occupational exposure to sulfuric acid	1	Number	2021	7.804195681668813	15.534254063751622	2.692840789270207
1	Deaths	10	Cambodia	1	Male	22	All ages	423	Larynx cancer	162	Occupational exposure to sulfuric acid	3	Rate	2021	0.07204862675	0.14698856382	0.024548306489999998
1	Deaths	10	Cambodia	2	Female	22	All ages	423	Larynx cancer	162	Occupational exposure to sulfuric acid	3	Rate	2021	0.020460043639999998	0.04080774767	0.0070372323100000005
1	Deaths	10	Cambodia	3	Both	22	All ages	423	Larynx cancer	162	Occupational exposure to sulfuric acid	3	Rate	2021	0.04578831404	0.09114165411	0.01579927577
1	Deaths	10	Cambodia	1	Male	27	Age-standardized	423	Larynx cancer	162	Occupational exposure to sulfuric acid	3	Rate	1990	0.09719595681	0.18709514277	0.03524846794
1	Deaths	10	Cambodia	2	Female	27	Age-standardized	423	Larynx cancer	162	Occupational exposure to sulfuric acid	3	Rate	1990	0.01938980645	0.04073616463	0.00654140138
1	Deaths	10	Cambodia	3	Both	27	Age-standardized	423	Larynx cancer	162	Occupational exposure to sulfuric acid	3	Rate	1990	0.05309611938	0.09891571134999999	0.02012874576
1	Deaths	10	Cambodia	1	Male	27	Age-standardized	423	Larynx cancer	162	Occupational exposure to sulfuric acid	3	Rate	1991	0.09560088561	0.18211384302	0.0351257673
1	Deaths	10	Cambodia	2	Female	27	Age-standardized	423	Larynx cancer	162	Occupational exposure to sulfuric acid	3	Rate	1991	0.01943015557	0.0412301613	0.006617900249999999
1	Deaths	10	Cambodia	3	Both	27	Age-standardized	423	Larynx cancer	162	Occupational exposure to sulfuric acid	3	Rate	1991	0.052342664260000005	0.09580815735999999	0.01981498395
1	Deaths	10	Cambodia	1	Male	27	Age-standardized	423	Larynx cancer	162	Occupational exposure to sulfuric acid	3	Rate	1992	0.09442155641	0.179184282	0.035621854210000005
1	Deaths	10	Cambodia	2	Female	27	Age-standardized	423	Larynx cancer	162	Occupational exposure to sulfuric acid	3	Rate	1992	0.019510159870000002	0.04150236985	0.00667618893
1	Deaths	10	Cambodia	3	Both	27	Age-standardized	423	Larynx cancer	162	Occupational exposure to sulfuric acid	3	Rate	1992	0.051788734520000004	0.09333160256	0.01960637016
1	Deaths	10	Cambodia	1	Male	27	Age-standardized	423	Larynx cancer	162	Occupational exposure to sulfuric acid	3	Rate	1993	0.09398932655	0.17528031282999998	0.03487377243
1	Deaths	10	Cambodia	2	Female	27	Age-standardized	423	Larynx cancer	162	Occupational exposure to sulfuric acid	3	Rate	1993	0.01971930263	0.04197265981	0.0066921620300000005
1	Deaths	10	Cambodia	3	Both	27	Age-standardized	423	Larynx cancer	162	Occupational exposure to sulfuric acid	3	Rate	1993	0.05164482033	0.09404896386	0.0198014253
1	Deaths	10	Cambodia	1	Male	27	Age-standardized	423	Larynx cancer	162	Occupational exposure to sulfuric acid	3	Rate	1994	0.09405601775	0.17572544584	0.03488927754
1	Deaths	10	Cambodia	2	Female	27	Age-standardized	423	Larynx cancer	162	Occupational exposure to sulfuric acid	3	Rate	1994	0.02002409024	0.041870929689999996	0.00680775359
1	Deaths	10	Cambodia	3	Both	27	Age-standardized	423	Larynx cancer	162	Occupational exposure to sulfuric acid	3	Rate	1994	0.051757081899999995	0.09670250505	0.019684376099999998
1	Deaths	10	Cambodia	1	Male	27	Age-standardized	423	Larynx cancer	162	Occupational exposure to sulfuric acid	3	Rate	1995	0.09477345757	0.1793119537	0.03487683773
1	Deaths	10	Cambodia	2	Female	27	Age-standardized	423	Larynx cancer	162	Occupational exposure to sulfuric acid	3	Rate	1995	0.02024815211	0.04158847861	0.0068691127
1	Deaths	10	Cambodia	3	Both	27	Age-standardized	423	Larynx cancer	162	Occupational exposure to sulfuric acid	3	Rate	1995	0.05209624518	0.09747720462	0.0193133218
1	Deaths	10	Cambodia	1	Male	27	Age-standardized	423	Larynx cancer	162	Occupational exposure to sulfuric acid	3	Rate	1996	0.09374035549	0.1770056321	0.03520282679
1	Deaths	10	Cambodia	2	Female	27	Age-standardized	423	Larynx cancer	162	Occupational exposure to sulfuric acid	3	Rate	1996	0.02036442287	0.04162432281	0.00692599945
1	Deaths	10	Cambodia	3	Both	27	Age-standardized	423	Larynx cancer	162	Occupational exposure to sulfuric acid	3	Rate	1996	0.051625012270000006	0.09588131294	0.01953791275
1	Deaths	10	Cambodia	1	Male	27	Age-standardized	423	Larynx cancer	162	Occupational exposure to sulfuric acid	3	Rate	1997	0.09319303442	0.17447865978	0.03569223924
1	Deaths	10	Cambodia	2	Female	27	Age-standardized	423	Larynx cancer	162	Occupational exposure to sulfuric acid	3	Rate	1997	0.02037923668	0.041974460580000005	0.00697803434
1	Deaths	10	Cambodia	3	Both	27	Age-standardized	423	Larynx cancer	162	Occupational exposure to sulfuric acid	3	Rate	1997	0.05129756422	0.09607377878000001	0.01922858827
1	Deaths	10	Cambodia	1	Male	27	Age-standardized	423	Larynx cancer	162	Occupational exposure to sulfuric acid	3	Rate	1998	0.09234735415	0.17365630301	0.03582922257
1	Deaths	10	Cambodia	2	Female	27	Age-standardized	423	Larynx cancer	162	Occupational exposure to sulfuric acid	3	Rate	1998	0.02040965846	0.04149992874	0.006941349559999999
1	Deaths	10	Cambodia	3	Both	27	Age-standardized	423	Larynx cancer	162	Occupational exposure to sulfuric acid	3	Rate	1998	0.05088840728	0.09549826559	0.019433139199999998
1	Deaths	10	Cambodia	1	Male	27	Age-standardized	423	Larynx cancer	162	Occupational exposure to sulfuric acid	3	Rate	1999	0.09146753787	0.16963896280000001	0.03549923345
1	Deaths	10	Cambodia	2	Female	27	Age-standardized	423	Larynx cancer	162	Occupational exposure to sulfuric acid	3	Rate	1999	0.02054848116	0.042076179990000004	0.00686415957
1	Deaths	10	Cambodia	3	Both	27	Age-standardized	423	Larynx cancer	162	Occupational exposure to sulfuric acid	3	Rate	1999	0.050512343519999996	0.0950776226	0.01954265313
1	Deaths	10	Cambodia	1	Male	27	Age-standardized	423	Larynx cancer	162	Occupational exposure to sulfuric acid	3	Rate	2000	0.09012495841	0.16910184749999999	0.03542578585
1	Deaths	10	Cambodia	2	Female	27	Age-standardized	423	Larynx cancer	162	Occupational exposure to sulfuric acid	3	Rate	2000	0.02053804542	0.04256392807	0.007020504710000001
1	Deaths	10	Cambodia	3	Both	27	Age-standardized	423	Larynx cancer	162	Occupational exposure to sulfuric acid	3	Rate	2000	0.04985790885	0.09408646371	0.01960839467
1	Deaths	10	Cambodia	1	Male	27	Age-standardized	423	Larynx cancer	162	Occupational exposure to sulfuric acid	3	Rate	2001	0.08912191192	0.16903614456	0.03568245913
1	Deaths	10	Cambodia	2	Female	27	Age-standardized	423	Larynx cancer	162	Occupational exposure to sulfuric acid	3	Rate	2001	0.02059468243	0.04278618472	0.00709560164
1	Deaths	10	Cambodia	3	Both	27	Age-standardized	423	Larynx cancer	162	Occupational exposure to sulfuric acid	3	Rate	2001	0.049406101220000005	0.09301713320999999	0.01968191083
1	Deaths	10	Cambodia	1	Male	27	Age-standardized	423	Larynx cancer	162	Occupational exposure to sulfuric acid	3	Rate	2002	0.0874924462	0.16577931274000002	0.03428027127
1	Deaths	10	Cambodia	2	Female	27	Age-standardized	423	Larynx cancer	162	Occupational exposure to sulfuric acid	3	Rate	2002	0.02042508147	0.04323451729	0.00718996399
1	Deaths	10	Cambodia	3	Both	27	Age-standardized	423	Larynx cancer	162	Occupational exposure to sulfuric acid	3	Rate	2002	0.0485656874	0.090284911	0.019588166980000002
1	Deaths	10	Cambodia	1	Male	27	Age-standardized	423	Larynx cancer	162	Occupational exposure to sulfuric acid	3	Rate	2003	0.08659068112	0.16437024432	0.03297820015
1	Deaths	10	Cambodia	2	Female	27	Age-standardized	423	Larynx cancer	162	Occupational exposure to sulfuric acid	3	Rate	2003	0.02027702168	0.04320578766	0.0072389360299999995
1	Deaths	10	Cambodia	3	Both	27	Age-standardized	423	Larynx cancer	162	Occupational exposure to sulfuric acid	3	Rate	2003	0.04808657695	0.08972451563	0.019199424689999998
1	Deaths	10	Cambodia	1	Male	27	Age-standardized	423	Larynx cancer	162	Occupational exposure to sulfuric acid	3	Rate	2004	0.08635454917	0.16512842021	0.03344111265
1	Deaths	10	Cambodia	2	Female	27	Age-standardized	423	Larynx cancer	162	Occupational exposure to sulfuric acid	3	Rate	2004	0.020246730180000002	0.04266708608	0.00726861882
1	Deaths	10	Cambodia	3	Both	27	Age-standardized	423	Larynx cancer	162	Occupational exposure to sulfuric acid	3	Rate	2004	0.04793323158	0.08817659689	0.01894807048
1	Deaths	10	Cambodia	1	Male	27	Age-standardized	423	Larynx cancer	162	Occupational exposure to sulfuric acid	3	Rate	2005	0.08657696737000001	0.16688183552	0.03340693228
1	Deaths	10	Cambodia	2	Female	27	Age-standardized	423	Larynx cancer	162	Occupational exposure to sulfuric acid	3	Rate	2005	0.02027504418	0.04213833536	0.00743393173
1	Deaths	10	Cambodia	3	Both	27	Age-standardized	423	Larynx cancer	162	Occupational exposure to sulfuric acid	3	Rate	2005	0.04800119559	0.0897309039	0.018725389880000002
1	Deaths	10	Cambodia	1	Male	27	Age-standardized	423	Larynx cancer	162	Occupational exposure to sulfuric acid	3	Rate	2006	0.08617030301999999	0.16636465613	0.03316257802
1	Deaths	10	Cambodia	2	Female	27	Age-standardized	423	Larynx cancer	162	Occupational exposure to sulfuric acid	3	Rate	2006	0.02024550308	0.04134572831	0.00761674333
1	Deaths	10	Cambodia	3	Both	27	Age-standardized	423	Larynx cancer	162	Occupational exposure to sulfuric acid	3	Rate	2006	0.04778350789	0.08926457145	0.01871764176
1	Deaths	10	Cambodia	1	Male	27	Age-standardized	423	Larynx cancer	162	Occupational exposure to sulfuric acid	3	Rate	2007	0.08731873134	0.1685015896	0.033633655240000004
1	Deaths	10	Cambodia	2	Female	27	Age-standardized	423	Larynx cancer	162	Occupational exposure to sulfuric acid	3	Rate	2007	0.020416767449999998	0.04138570456	0.007851151510000001
1	Deaths	10	Cambodia	3	Both	27	Age-standardized	423	Larynx cancer	162	Occupational exposure to sulfuric acid	3	Rate	2007	0.048329885180000004	0.09323786595	0.01916978243
1	Deaths	10	Cambodia	1	Male	27	Age-standardized	423	Larynx cancer	162	Occupational exposure to sulfuric acid	3	Rate	2008	0.08764464002	0.16993885896	0.03422983558
1	Deaths	10	Cambodia	2	Female	27	Age-standardized	423	Larynx cancer	162	Occupational exposure to sulfuric acid	3	Rate	2008	0.02052347874	0.04160683679	0.008116857
1	Deaths	10	Cambodia	3	Both	27	Age-standardized	423	Larynx cancer	162	Occupational exposure to sulfuric acid	3	Rate	2008	0.04854076795	0.09441751291	0.0193040214
1	Deaths	10	Cambodia	1	Male	27	Age-standardized	423	Larynx cancer	162	Occupational exposure to sulfuric acid	3	Rate	2009	0.08840796504	0.16967324805	0.03438586194
1	Deaths	10	Cambodia	2	Female	27	Age-standardized	423	Larynx cancer	162	Occupational exposure to sulfuric acid	3	Rate	2009	0.02066669816	0.04187793897	0.00824556644
1	Deaths	10	Cambodia	3	Both	27	Age-standardized	423	Larynx cancer	162	Occupational exposure to sulfuric acid	3	Rate	2009	0.04892364935	0.09588414297	0.019280949329999998
1	Deaths	10	Cambodia	1	Male	27	Age-standardized	423	Larynx cancer	162	Occupational exposure to sulfuric acid	3	Rate	2010	0.08941691017999999	0.17391755263	0.03465924246
1	Deaths	10	Cambodia	2	Female	27	Age-standardized	423	Larynx cancer	162	Occupational exposure to sulfuric acid	3	Rate	2010	0.02086190398	0.04174447944	0.008295803
1	Deaths	10	Cambodia	3	Both	27	Age-standardized	423	Larynx cancer	162	Occupational exposure to sulfuric acid	3	Rate	2010	0.04942926678	0.09905610711000001	0.019397378099999998
1	Deaths	10	Cambodia	1	Male	27	Age-standardized	423	Larynx cancer	162	Occupational exposure to sulfuric acid	3	Rate	2011	0.09036611090999999	0.17807547879	0.03440612171
1	Deaths	10	Cambodia	2	Female	27	Age-standardized	423	Larynx cancer	162	Occupational exposure to sulfuric acid	3	Rate	2011	0.0210276354	0.04177888306	0.00830881821
1	Deaths	10	Cambodia	3	Both	27	Age-standardized	423	Larynx cancer	162	Occupational exposure to sulfuric acid	3	Rate	2011	0.04991719426	0.09882488465	0.01938556608
1	Deaths	10	Cambodia	1	Male	27	Age-standardized	423	Larynx cancer	162	Occupational exposure to sulfuric acid	3	Rate	2012	0.09105146116	0.17959013008	0.03434735576
1	Deaths	10	Cambodia	2	Female	27	Age-standardized	423	Larynx cancer	162	Occupational exposure to sulfuric acid	3	Rate	2012	0.02105733129	0.04175152433	0.008219020129999999
1	Deaths	10	Cambodia	3	Both	27	Age-standardized	423	Larynx cancer	162	Occupational exposure to sulfuric acid	3	Rate	2012	0.05022600419	0.09679699104	0.01922126172
1	Deaths	10	Cambodia	1	Male	27	Age-standardized	423	Larynx cancer	162	Occupational exposure to sulfuric acid	3	Rate	2013	0.0919427199	0.18095766011	0.03401031568
1	Deaths	10	Cambodia	2	Female	27	Age-standardized	423	Larynx cancer	162	Occupational exposure to sulfuric acid	3	Rate	2013	0.021150506660000002	0.04264364725	0.00811395688
1	Deaths	10	Cambodia	3	Both	27	Age-standardized	423	Larynx cancer	162	Occupational exposure to sulfuric acid	3	Rate	2013	0.05067878185	0.09801402305	0.01964878606
1	Deaths	10	Cambodia	1	Male	27	Age-standardized	423	Larynx cancer	162	Occupational exposure to sulfuric acid	3	Rate	2014	0.0931440904	0.18482772368	0.03424247154
1	Deaths	10	Cambodia	2	Female	27	Age-standardized	423	Larynx cancer	162	Occupational exposure to sulfuric acid	3	Rate	2014	0.02130268759	0.04336033063	0.008188019769999999
1	Deaths	10	Cambodia	3	Both	27	Age-standardized	423	Larynx cancer	162	Occupational exposure to sulfuric acid	3	Rate	2014	0.05128572192	0.09853552852	0.01930045832
1	Deaths	10	Cambodia	1	Male	27	Age-standardized	423	Larynx cancer	162	Occupational exposure to sulfuric acid	3	Rate	2015	0.09521249236	0.18978934891	0.03384413954
1	Deaths	10	Cambodia	2	Female	27	Age-standardized	423	Larynx cancer	162	Occupational exposure to sulfuric acid	3	Rate	2015	0.02147170009	0.04346991553	0.00812248663
1	Deaths	10	Cambodia	3	Both	27	Age-standardized	423	Larynx cancer	162	Occupational exposure to sulfuric acid	3	Rate	2015	0.05227095274	0.10003821503999999	0.01894548172
1	Deaths	10	Cambodia	1	Male	27	Age-standardized	423	Larynx cancer	162	Occupational exposure to sulfuric acid	3	Rate	2016	0.09646700128999999	0.19240635371999998	0.03319401312
1	Deaths	10	Cambodia	2	Female	27	Age-standardized	423	Larynx cancer	162	Occupational exposure to sulfuric acid	3	Rate	2016	0.02163573527	0.04380792747	0.00808437855
1	Deaths	10	Cambodia	3	Both	27	Age-standardized	423	Larynx cancer	162	Occupational exposure to sulfuric acid	3	Rate	2016	0.05294845815	0.10438930076999998	0.01864304576
1	Deaths	10	Cambodia	1	Male	27	Age-standardized	423	Larynx cancer	162	Occupational exposure to sulfuric acid	3	Rate	2017	0.09756360789	0.20114357989999998	0.03257804181
1	Deaths	10	Cambodia	2	Female	27	Age-standardized	423	Larynx cancer	162	Occupational exposure to sulfuric acid	3	Rate	2017	0.021796048130000002	0.04400908563	0.00790378326
1	Deaths	10	Cambodia	3	Both	27	Age-standardized	423	Larynx cancer	162	Occupational exposure to sulfuric acid	3	Rate	2017	0.05358699057	0.10641761037	0.01846246457
1	Deaths	10	Cambodia	1	Male	27	Age-standardized	423	Larynx cancer	162	Occupational exposure to sulfuric acid	3	Rate	2018	0.09816747754	0.19844599691	0.03233336921
1	Deaths	10	Cambodia	2	Female	27	Age-standardized	423	Larynx cancer	162	Occupational exposure to sulfuric acid	3	Rate	2018	0.02188583624	0.04413875183	0.00777504319
1	Deaths	10	Cambodia	3	Both	27	Age-standardized	423	Larynx cancer	162	Occupational exposure to sulfuric acid	3	Rate	2018	0.054004178140000005	0.10747543482	0.01877376922
1	Deaths	10	Cambodia	1	Male	27	Age-standardized	423	Larynx cancer	162	Occupational exposure to sulfuric acid	3	Rate	2019	0.09892317998	0.20535259326	0.03257782409
1	Deaths	10	Cambodia	2	Female	27	Age-standardized	423	Larynx cancer	162	Occupational exposure to sulfuric acid	3	Rate	2019	0.02199530622	0.04442786514	0.007677499789999999
1	Deaths	10	Cambodia	3	Both	27	Age-standardized	423	Larynx cancer	162	Occupational exposure to sulfuric acid	3	Rate	2019	0.054496819630000005	0.11054338107	0.01874168468
1	Deaths	10	Cambodia	1	Male	27	Age-standardized	423	Larynx cancer	162	Occupational exposure to sulfuric acid	3	Rate	2020	0.09978938658999999	0.20556774465999997	0.03364039409
1	Deaths	10	Cambodia	2	Female	27	Age-standardized	423	Larynx cancer	162	Occupational exposure to sulfuric acid	3	Rate	2020	0.02220940864	0.044793511370000004	0.007677235639999999
1	Deaths	10	Cambodia	3	Both	27	Age-standardized	423	Larynx cancer	162	Occupational exposure to sulfuric acid	3	Rate	2020	0.055105387680000006	0.11070028920000001	0.01886339655
1	Deaths	10	Cambodia	1	Male	27	Age-standardized	423	Larynx cancer	162	Occupational exposure to sulfuric acid	3	Rate	2021	0.10004808957	0.20679190506999998	0.033937744650000004
1	Deaths	10	Cambodia	2	Female	27	Age-standardized	423	Larynx cancer	162	Occupational exposure to sulfuric acid	3	Rate	2021	0.02236603883	0.04467219	0.00772158166
1	Deaths	10	Cambodia	3	Both	27	Age-standardized	423	Larynx cancer	162	Occupational exposure to sulfuric acid	3	Rate	2021	0.05542099813	0.11011788039	0.0191052585
1	Deaths	13	Malaysia	1	Male	22	All ages	423	Larynx cancer	162	Occupational exposure to sulfuric acid	1	Number	1990	4.56941657255733	8.47836032248436	1.8283252226655708
1	Deaths	13	Malaysia	2	Female	22	All ages	423	Larynx cancer	162	Occupational exposure to sulfuric acid	1	Number	1990	0.4676348387110444	0.9743600752974448	0.1536937685341618
1	Deaths	13	Malaysia	3	Both	22	All ages	423	Larynx cancer	162	Occupational exposure to sulfuric acid	1	Number	1990	5.037051411268379	9.241609649761113	2.027787201123093
1	Deaths	13	Malaysia	1	Male	22	All ages	423	Larynx cancer	162	Occupational exposure to sulfuric acid	3	Rate	1990	0.05124954222	0.09509137073	0.020506081949999998
1	Deaths	13	Malaysia	2	Female	22	All ages	423	Larynx cancer	162	Occupational exposure to sulfuric acid	3	Rate	1990	0.00534384951	0.01113440056	0.0017563198899999998
1	Deaths	13	Malaysia	3	Both	22	All ages	423	Larynx cancer	162	Occupational exposure to sulfuric acid	3	Rate	1990	0.028511214590000004	0.05231026932	0.01147788087
1	Deaths	13	Malaysia	1	Male	22	All ages	423	Larynx cancer	162	Occupational exposure to sulfuric acid	1	Number	1991	4.60700442018717	8.634061313705406	1.8582892321092257
1	Deaths	13	Malaysia	2	Female	22	All ages	423	Larynx cancer	162	Occupational exposure to sulfuric acid	1	Number	1991	0.4764488020366648	0.9814206549148174	0.1599527870561576
1	Deaths	13	Malaysia	3	Both	22	All ages	423	Larynx cancer	162	Occupational exposure to sulfuric acid	1	Number	1991	5.0834532222238415	9.64579099804934	2.0450297597579183
1	Deaths	13	Malaysia	1	Male	22	All ages	423	Larynx cancer	162	Occupational exposure to sulfuric acid	3	Rate	1991	0.05012019825	0.09393107218	0.02021656943
1	Deaths	13	Malaysia	2	Female	22	All ages	423	Larynx cancer	162	Occupational exposure to sulfuric acid	3	Rate	1991	0.00529031035	0.01089733006	0.00177605628
1	Deaths	13	Malaysia	3	Both	22	All ages	423	Larynx cancer	162	Occupational exposure to sulfuric acid	3	Rate	1991	0.027934166570000002	0.053004743160000006	0.01123767633
1	Deaths	13	Malaysia	1	Male	22	All ages	423	Larynx cancer	162	Occupational exposure to sulfuric acid	1	Number	1992	4.717783183724674	8.801530164718727	1.8970311833669289
1	Deaths	13	Malaysia	2	Female	22	All ages	423	Larynx cancer	162	Occupational exposure to sulfuric acid	1	Number	1992	0.4910619890033353	1.0122702679874978	0.1670691605566454
1	Deaths	13	Malaysia	3	Both	22	All ages	423	Larynx cancer	162	Occupational exposure to sulfuric acid	1	Number	1992	5.208845172728018	9.857163822326171	2.106795658195166
1	Deaths	13	Malaysia	1	Male	22	All ages	423	Larynx cancer	162	Occupational exposure to sulfuric acid	3	Rate	1992	0.04971426688	0.09274729307	0.01999021805
1	Deaths	13	Malaysia	2	Female	22	All ages	423	Larynx cancer	162	Occupational exposure to sulfuric acid	3	Rate	1992	0.005291312780000001	0.01090745919	0.00180021098
1	Deaths	13	Malaysia	3	Both	22	All ages	423	Larynx cancer	162	Occupational exposure to sulfuric acid	3	Rate	1992	0.027750419309999996	0.05251460165	0.01122407385
1	Deaths	13	Malaysia	1	Male	22	All ages	423	Larynx cancer	162	Occupational exposure to sulfuric acid	1	Number	1993	4.868676476680779	9.161478628569911	1.9854384036242456
1	Deaths	13	Malaysia	2	Female	22	All ages	423	Larynx cancer	162	Occupational exposure to sulfuric acid	1	Number	1993	0.5087130195927071	1.0577997951312688	0.1706748828684736
1	Deaths	13	Malaysia	3	Both	22	All ages	423	Larynx cancer	162	Occupational exposure to sulfuric acid	1	Number	1993	5.3773894962734925	10.111330101605212	2.2187786605543667
1	Deaths	13	Malaysia	1	Male	22	All ages	423	Larynx cancer	162	Occupational exposure to sulfuric acid	3	Rate	1993	0.049649713959999994	0.09342678561000001	0.02024707316
1	Deaths	13	Malaysia	2	Female	22	All ages	423	Larynx cancer	162	Occupational exposure to sulfuric acid	3	Rate	1993	0.00531545907	0.0110527769	0.00178335391
1	Deaths	13	Malaysia	3	Both	22	All ages	423	Larynx cancer	162	Occupational exposure to sulfuric acid	3	Rate	1993	0.027752126760000002	0.05218348324	0.01145087717
1	Deaths	13	Malaysia	1	Male	22	All ages	423	Larynx cancer	162	Occupational exposure to sulfuric acid	1	Number	1994	5.0356134878071686	9.388777775180763	2.046506138440512
1	Deaths	13	Malaysia	2	Female	22	All ages	423	Larynx cancer	162	Occupational exposure to sulfuric acid	1	Number	1994	0.5058945481036976	1.044185136181018	0.1725864117636674
1	Deaths	13	Malaysia	3	Both	22	All ages	423	Larynx cancer	162	Occupational exposure to sulfuric acid	1	Number	1994	5.541508035910867	10.343849835190085	2.296981915099523
1	Deaths	13	Malaysia	1	Male	22	All ages	423	Larynx cancer	162	Occupational exposure to sulfuric acid	3	Rate	1994	0.04968091978	0.09262885577	0.02019064957
1	Deaths	13	Malaysia	2	Female	22	All ages	423	Larynx cancer	162	Occupational exposure to sulfuric acid	3	Rate	1994	0.00512465858	0.01057748565	0.00174828221
1	Deaths	13	Malaysia	3	Both	22	All ages	423	Larynx cancer	162	Occupational exposure to sulfuric acid	3	Rate	1994	0.02769690303	0.05169939373	0.011480500420000001
1	Deaths	13	Malaysia	1	Male	22	All ages	423	Larynx cancer	162	Occupational exposure to sulfuric acid	1	Number	1995	5.374861822871941	9.851972698271137	2.212986446133701
1	Deaths	13	Malaysia	2	Female	22	All ages	423	Larynx cancer	162	Occupational exposure to sulfuric acid	1	Number	1995	0.5332812340936575	1.08245371942301	0.1842360572822043
1	Deaths	13	Malaysia	3	Both	22	All ages	423	Larynx cancer	162	Occupational exposure to sulfuric acid	1	Number	1995	5.9081430569655975	10.923723623519503	2.47661825895735
1	Deaths	13	Malaysia	1	Male	22	All ages	423	Larynx cancer	162	Occupational exposure to sulfuric acid	3	Rate	1995	0.05131531721	0.09405955368	0.02112800388
1	Deaths	13	Malaysia	2	Female	22	All ages	423	Larynx cancer	162	Occupational exposure to sulfuric acid	3	Rate	1995	0.00523848	0.01063306151	0.00180977098
1	Deaths	13	Malaysia	3	Both	22	All ages	423	Larynx cancer	162	Occupational exposure to sulfuric acid	3	Rate	1995	0.02860495858	0.052888472539999995	0.01199083401
1	Deaths	13	Malaysia	1	Male	22	All ages	423	Larynx cancer	162	Occupational exposure to sulfuric acid	1	Number	1996	5.460141579406784	10.022437918682565	2.2875817376657093
1	Deaths	13	Malaysia	2	Female	22	All ages	423	Larynx cancer	162	Occupational exposure to sulfuric acid	1	Number	1996	0.538594347222427	1.0524232369854585	0.1864932660050305
1	Deaths	13	Malaysia	3	Both	22	All ages	423	Larynx cancer	162	Occupational exposure to sulfuric acid	1	Number	1996	5.998735926629219	11.225936395613438	2.519454056533916
1	Deaths	13	Malaysia	1	Male	22	All ages	423	Larynx cancer	162	Occupational exposure to sulfuric acid	3	Rate	1996	0.05047951136	0.09265836086	0.02114890368
1	Deaths	13	Malaysia	2	Female	22	All ages	423	Larynx cancer	162	Occupational exposure to sulfuric acid	3	Rate	1996	0.00513382729	0.01003159273	0.0017776350999999999
1	Deaths	13	Malaysia	3	Both	22	All ages	423	Larynx cancer	162	Occupational exposure to sulfuric acid	3	Rate	1996	0.02815298385	0.05268503397	0.01182418267
1	Deaths	13	Malaysia	1	Male	22	All ages	423	Larynx cancer	162	Occupational exposure to sulfuric acid	1	Number	1997	5.598207681011724	10.230443632444278	2.3436238537571663
1	Deaths	13	Malaysia	2	Female	22	All ages	423	Larynx cancer	162	Occupational exposure to sulfuric acid	1	Number	1997	0.5462673720470188	1.058406596424999	0.1929258914800137
1	Deaths	13	Malaysia	3	Both	22	All ages	423	Larynx cancer	162	Occupational exposure to sulfuric acid	1	Number	1997	6.144475053058741	11.458817616757075	2.587223024595241
1	Deaths	13	Malaysia	1	Male	22	All ages	423	Larynx cancer	162	Occupational exposure to sulfuric acid	3	Rate	1997	0.050169226830000004	0.09168174465	0.02100275721
1	Deaths	13	Malaysia	2	Female	22	All ages	423	Larynx cancer	162	Occupational exposure to sulfuric acid	3	Rate	1997	0.00505765864	0.0097993392	0.00178621926
1	Deaths	13	Malaysia	3	Both	22	All ages	423	Larynx cancer	162	Occupational exposure to sulfuric acid	3	Rate	1997	0.027981013649999997	0.05218172902	0.01178182386
1	Deaths	13	Malaysia	1	Male	22	All ages	423	Larynx cancer	162	Occupational exposure to sulfuric acid	1	Number	1998	5.573962075493292	10.195142275673485	2.341886734363848
1	Deaths	13	Malaysia	2	Female	22	All ages	423	Larynx cancer	162	Occupational exposure to sulfuric acid	1	Number	1998	0.5516755639990584	1.0301904540882216	0.1978861639469183
1	Deaths	13	Malaysia	3	Both	22	All ages	423	Larynx cancer	162	Occupational exposure to sulfuric acid	1	Number	1998	6.125637639492349	11.248569970135256	2.5966029920661686
1	Deaths	13	Malaysia	1	Male	22	All ages	423	Larynx cancer	162	Occupational exposure to sulfuric acid	3	Rate	1998	0.04848438605	0.08868112256	0.02037059797
1	Deaths	13	Malaysia	2	Female	22	All ages	423	Larynx cancer	162	Occupational exposure to sulfuric acid	3	Rate	1998	0.00496778834	0.00927677145	0.0017819469300000002
1	Deaths	13	Malaysia	3	Both	22	All ages	423	Larynx cancer	162	Occupational exposure to sulfuric acid	3	Rate	1998	0.027102840240000002	0.04976921796000001	0.0114886515
1	Deaths	13	Malaysia	1	Male	22	All ages	423	Larynx cancer	162	Occupational exposure to sulfuric acid	1	Number	1999	6.0964006216616	10.876718445750338	2.5478399273347145
1	Deaths	13	Malaysia	2	Female	22	All ages	423	Larynx cancer	162	Occupational exposure to sulfuric acid	1	Number	1999	0.6000799491952911	1.146813677485946	0.2116904184979553
1	Deaths	13	Malaysia	3	Both	22	All ages	423	Larynx cancer	162	Occupational exposure to sulfuric acid	1	Number	1999	6.69648057085689	12.12591509197009	2.8171869738909527
1	Deaths	13	Malaysia	1	Male	22	All ages	423	Larynx cancer	162	Occupational exposure to sulfuric acid	3	Rate	1999	0.051559434700000004	0.09198828773	0.02154799111
1	Deaths	13	Malaysia	2	Female	22	All ages	423	Larynx cancer	162	Occupational exposure to sulfuric acid	3	Rate	1999	0.00526431137	0.01006063324	0.0018570930100000002
1	Deaths	13	Malaysia	3	Both	22	All ages	423	Larynx cancer	162	Occupational exposure to sulfuric acid	3	Rate	1999	0.028835496109999997	0.05221500665	0.012130996750000001
1	Deaths	13	Malaysia	1	Male	22	All ages	423	Larynx cancer	162	Occupational exposure to sulfuric acid	1	Number	2000	5.788196027815964	10.32754377215253	2.3917280009871806
1	Deaths	13	Malaysia	2	Female	22	All ages	423	Larynx cancer	162	Occupational exposure to sulfuric acid	1	Number	2000	0.5782765086622716	1.094801211197812	0.2102601776170141
1	Deaths	13	Malaysia	3	Both	22	All ages	423	Larynx cancer	162	Occupational exposure to sulfuric acid	1	Number	2000	6.366472536478232	11.312558806933456	2.665892507779443
1	Deaths	13	Malaysia	1	Male	22	All ages	423	Larynx cancer	162	Occupational exposure to sulfuric acid	3	Rate	2000	0.047686378040000005	0.08508404936	0.01970438546
1	Deaths	13	Malaysia	2	Female	22	All ages	423	Larynx cancer	162	Occupational exposure to sulfuric acid	3	Rate	2000	0.00495132461	0.009373917329999999	0.0018002916900000001
1	Deaths	13	Malaysia	3	Both	22	All ages	423	Larynx cancer	162	Occupational exposure to sulfuric acid	3	Rate	2000	0.026730479669999998	0.04749727914	0.01119310341
1	Deaths	13	Malaysia	1	Male	22	All ages	423	Larynx cancer	162	Occupational exposure to sulfuric acid	1	Number	2001	5.63109233733812	10.02692064525063	2.330670945722679
1	Deaths	13	Malaysia	2	Female	22	All ages	423	Larynx cancer	162	Occupational exposure to sulfuric acid	1	Number	2001	0.5681424199965679	1.073146504427729	0.2071503312654656
1	Deaths	13	Malaysia	3	Both	22	All ages	423	Larynx cancer	162	Occupational exposure to sulfuric acid	1	Number	2001	6.199234757334689	11.068331248757836	2.5956787169937057
1	Deaths	13	Malaysia	1	Male	22	All ages	423	Larynx cancer	162	Occupational exposure to sulfuric acid	3	Rate	2001	0.04528599523	0.08063783247	0.018743566439999998
1	Deaths	13	Malaysia	2	Female	22	All ages	423	Larynx cancer	162	Occupational exposure to sulfuric acid	3	Rate	2001	0.00475808414	0.00898739679	0.00173484442
1	Deaths	13	Malaysia	3	Both	22	All ages	423	Larynx cancer	162	Occupational exposure to sulfuric acid	3	Rate	2001	0.02543267166	0.045408384339999996	0.010648902180000001
1	Deaths	13	Malaysia	1	Male	22	All ages	423	Larynx cancer	162	Occupational exposure to sulfuric acid	1	Number	2002	5.524210471605907	9.911564681587386	2.296253169348873
1	Deaths	13	Malaysia	2	Female	22	All ages	423	Larynx cancer	162	Occupational exposure to sulfuric acid	1	Number	2002	0.5751136262756014	1.0768266812872749	0.2128122661012353
1	Deaths	13	Malaysia	3	Both	22	All ages	423	Larynx cancer	162	Occupational exposure to sulfuric acid	1	Number	2002	6.099324097881501	11.02056645208357	2.5611755553602986
1	Deaths	13	Malaysia	1	Male	22	All ages	423	Larynx cancer	162	Occupational exposure to sulfuric acid	3	Rate	2002	0.04345984379	0.07797585827	0.018064989479999998
1	Deaths	13	Malaysia	2	Female	22	All ages	423	Larynx cancer	162	Occupational exposure to sulfuric acid	3	Rate	2002	0.00472156604	0.008840528299999999	0.00174714547
1	Deaths	13	Malaysia	3	Both	22	All ages	423	Larynx cancer	162	Occupational exposure to sulfuric acid	3	Rate	2002	0.024503506579999997	0.04427417174	0.01028930109
1	Deaths	13	Malaysia	1	Male	22	All ages	423	Larynx cancer	162	Occupational exposure to sulfuric acid	1	Number	2003	5.691714432936871	10.335316274029196	2.3520985323390766
1	Deaths	13	Malaysia	2	Female	22	All ages	423	Larynx cancer	162	Occupational exposure to sulfuric acid	1	Number	2003	0.5879527584873621	1.090164022144405	0.2201150963690802
1	Deaths	13	Malaysia	3	Both	22	All ages	423	Larynx cancer	162	Occupational exposure to sulfuric acid	1	Number	2003	6.279667191424226	11.333994154217862	2.6192270222006697
1	Deaths	13	Malaysia	1	Male	22	All ages	423	Larynx cancer	162	Occupational exposure to sulfuric acid	3	Rate	2003	0.04388710578	0.0796925292	0.01813632752
1	Deaths	13	Malaysia	2	Female	22	All ages	423	Larynx cancer	162	Occupational exposure to sulfuric acid	3	Rate	2003	0.004741197579999999	0.00879098354	0.0017749881199999999
1	Deaths	13	Malaysia	3	Both	22	All ages	423	Larynx cancer	162	Occupational exposure to sulfuric acid	3	Rate	2003	0.02475240871	0.04467492417	0.01032414231
1	Deaths	13	Malaysia	1	Male	22	All ages	423	Larynx cancer	162	Occupational exposure to sulfuric acid	1	Number	2004	5.7366210730549385	10.568876473148356	2.370264748391379
1	Deaths	13	Malaysia	2	Female	22	All ages	423	Larynx cancer	162	Occupational exposure to sulfuric acid	1	Number	2004	0.59144258064233	1.0845367779555546	0.2204778769842109
1	Deaths	13	Malaysia	3	Both	22	All ages	423	Larynx cancer	162	Occupational exposure to sulfuric acid	1	Number	2004	6.328063653697268	11.63103867231175	2.659767721606024
1	Deaths	13	Malaysia	1	Male	22	All ages	423	Larynx cancer	162	Occupational exposure to sulfuric acid	3	Rate	2004	0.04342003888	0.07999500429	0.01794034959
1	Deaths	13	Malaysia	2	Female	22	All ages	423	Larynx cancer	162	Occupational exposure to sulfuric acid	3	Rate	2004	0.00469186583	0.008603541939999999	0.00174903304
1	Deaths	13	Malaysia	3	Both	22	All ages	423	Larynx cancer	162	Occupational exposure to sulfuric acid	3	Rate	2004	0.02451063746	0.045050775050000005	0.01030214074
1	Deaths	13	Malaysia	1	Male	22	All ages	423	Larynx cancer	162	Occupational exposure to sulfuric acid	1	Number	2005	5.717701524056039	10.629330336837508	2.383278612589586
1	Deaths	13	Malaysia	2	Female	22	All ages	423	Larynx cancer	162	Occupational exposure to sulfuric acid	1	Number	2005	0.6040919333759539	1.1133043559195266	0.2263480405071094
1	Deaths	13	Malaysia	3	Both	22	All ages	423	Larynx cancer	162	Occupational exposure to sulfuric acid	1	Number	2005	6.321793457431981	11.567099008148835	2.6409278627901465
1	Deaths	13	Malaysia	1	Male	22	All ages	423	Larynx cancer	162	Occupational exposure to sulfuric acid	3	Rate	2005	0.04252771526	0.07905993904	0.01772659762
1	Deaths	13	Malaysia	2	Female	22	All ages	423	Larynx cancer	162	Occupational exposure to sulfuric acid	3	Rate	2005	0.0047199441400000005	0.00869856736	0.00176852239
1	Deaths	13	Malaysia	3	Both	22	All ages	423	Larynx cancer	162	Occupational exposure to sulfuric acid	3	Rate	2005	0.024089118710000003	0.04407629307	0.01006322418
1	Deaths	13	Malaysia	1	Male	22	All ages	423	Larynx cancer	162	Occupational exposure to sulfuric acid	1	Number	2006	5.69297236512582	10.745219796770458	2.388711947002288
1	Deaths	13	Malaysia	2	Female	22	All ages	423	Larynx cancer	162	Occupational exposure to sulfuric acid	1	Number	2006	0.6184785275421958	1.166974638333858	0.2302166839749481
1	Deaths	13	Malaysia	3	Both	22	All ages	423	Larynx cancer	162	Occupational exposure to sulfuric acid	1	Number	2006	6.311450892668011	11.612279239403597	2.6355655995032112
1	Deaths	13	Malaysia	1	Male	22	All ages	423	Larynx cancer	162	Occupational exposure to sulfuric acid	3	Rate	2006	0.04164523661	0.0786034416	0.0174739078
1	Deaths	13	Malaysia	2	Female	22	All ages	423	Larynx cancer	162	Occupational exposure to sulfuric acid	3	Rate	2006	0.0047637259	0.00898842412	0.00177320494
1	Deaths	13	Malaysia	3	Both	22	All ages	423	Larynx cancer	162	Occupational exposure to sulfuric acid	3	Rate	2006	0.02367985622	0.04356796995	0.00988834668
1	Deaths	13	Malaysia	1	Male	22	All ages	423	Larynx cancer	162	Occupational exposure to sulfuric acid	1	Number	2007	5.819944161998307	11.158178779158792	2.4167318865458567
1	Deaths	13	Malaysia	2	Female	22	All ages	423	Larynx cancer	162	Occupational exposure to sulfuric acid	1	Number	2007	0.6334288200479538	1.1929410126315907	0.2343253210462595
1	Deaths	13	Malaysia	3	Both	22	All ages	423	Larynx cancer	162	Occupational exposure to sulfuric acid	1	Number	2007	6.453372982046261	12.052005700788063	2.713762664572383
1	Deaths	13	Malaysia	1	Male	22	All ages	423	Larynx cancer	162	Occupational exposure to sulfuric acid	3	Rate	2007	0.041897778479999995	0.08032772991	0.01739805304
1	Deaths	13	Malaysia	2	Female	22	All ages	423	Larynx cancer	162	Occupational exposure to sulfuric acid	3	Rate	2007	0.0048124723099999996	0.0090633634	0.00178028546
1	Deaths	13	Malaysia	3	Both	22	All ages	423	Larynx cancer	162	Occupational exposure to sulfuric acid	3	Rate	2007	0.023854510779999998	0.04454952483	0.010031262860000001
1	Deaths	13	Malaysia	1	Male	22	All ages	423	Larynx cancer	162	Occupational exposure to sulfuric acid	1	Number	2008	6.149302262439105	11.841974307468536	2.5216656408490588
1	Deaths	13	Malaysia	2	Female	22	All ages	423	Larynx cancer	162	Occupational exposure to sulfuric acid	1	Number	2008	0.665197187580831	1.2792007104135557	0.2410983951008215
1	Deaths	13	Malaysia	3	Both	22	All ages	423	Larynx cancer	162	Occupational exposure to sulfuric acid	1	Number	2008	6.814499450019933	12.907737032313324	2.8194255713950582
1	Deaths	13	Malaysia	1	Male	22	All ages	423	Larynx cancer	162	Occupational exposure to sulfuric acid	3	Rate	2008	0.04359319045	0.08394927086	0.01787641034
1	Deaths	13	Malaysia	2	Female	22	All ages	423	Larynx cancer	162	Occupational exposure to sulfuric acid	3	Rate	2008	0.00498751727	0.00959119454	0.0018077082
1	Deaths	13	Malaysia	3	Both	22	All ages	423	Larynx cancer	162	Occupational exposure to sulfuric acid	3	Rate	2008	0.02483115181	0.04703411896	0.01027362096
1	Deaths	13	Malaysia	1	Male	22	All ages	423	Larynx cancer	162	Occupational exposure to sulfuric acid	1	Number	2009	6.394307689444271	12.353326802158715	2.545023574659232
1	Deaths	13	Malaysia	2	Female	22	All ages	423	Larynx cancer	162	Occupational exposure to sulfuric acid	1	Number	2009	0.7049803750393302	1.364388854263924	0.2545058482401278
1	Deaths	13	Malaysia	3	Both	22	All ages	423	Larynx cancer	162	Occupational exposure to sulfuric acid	1	Number	2009	7.099288064483597	13.621526677659809	2.866482008681234
1	Deaths	13	Malaysia	1	Male	22	All ages	423	Larynx cancer	162	Occupational exposure to sulfuric acid	3	Rate	2009	0.04467245097	0.08630385221999999	0.01778025806
1	Deaths	13	Malaysia	2	Female	22	All ages	423	Larynx cancer	162	Occupational exposure to sulfuric acid	3	Rate	2009	0.00521954492	0.0101016839	0.00188431445
1	Deaths	13	Malaysia	3	Both	22	All ages	423	Larynx cancer	162	Occupational exposure to sulfuric acid	3	Rate	2009	0.025518364990000004	0.04896252783	0.0103035591
1	Deaths	13	Malaysia	1	Male	22	All ages	423	Larynx cancer	162	Occupational exposure to sulfuric acid	1	Number	2010	6.583080226895504	13.110522987156742	2.597161896045057
1	Deaths	13	Malaysia	2	Female	22	All ages	423	Larynx cancer	162	Occupational exposure to sulfuric acid	1	Number	2010	0.7532305195193884	1.5195254349710314	0.2698289219539493
1	Deaths	13	Malaysia	3	Both	22	All ages	423	Larynx cancer	162	Occupational exposure to sulfuric acid	1	Number	2010	7.336310746414895	14.27928083817442	2.948013948058522
1	Deaths	13	Malaysia	1	Male	22	All ages	423	Larynx cancer	162	Occupational exposure to sulfuric acid	3	Rate	2010	0.04535462944	0.09032594034	0.01789334344
1	Deaths	13	Malaysia	2	Female	22	All ages	423	Larynx cancer	162	Occupational exposure to sulfuric acid	3	Rate	2010	0.00550989936	0.0111153651	0.0019738050499999997
1	Deaths	13	Malaysia	3	Both	22	All ages	423	Larynx cancer	162	Occupational exposure to sulfuric acid	3	Rate	2010	0.02602896814	0.050662377700000004	0.01045944805
1	Deaths	13	Malaysia	1	Male	22	All ages	423	Larynx cancer	162	Occupational exposure to sulfuric acid	1	Number	2011	6.7560508976818126	13.13583600166792	2.717861590176008
1	Deaths	13	Malaysia	2	Female	22	All ages	423	Larynx cancer	162	Occupational exposure to sulfuric acid	1	Number	2011	0.7926789964385703	1.598664076181456	0.2771922423473378
1	Deaths	13	Malaysia	3	Both	22	All ages	423	Larynx cancer	162	Occupational exposure to sulfuric acid	1	Number	2011	7.548729894120383	14.464384034783755	3.0624067792090344
1	Deaths	13	Malaysia	1	Male	22	All ages	423	Larynx cancer	162	Occupational exposure to sulfuric acid	3	Rate	2011	0.04592227824	0.0892869999	0.01847386854
1	Deaths	13	Malaysia	2	Female	22	All ages	423	Larynx cancer	162	Occupational exposure to sulfuric acid	3	Rate	2011	0.00573052407	0.01155724197	0.0020039093
1	Deaths	13	Malaysia	3	Both	22	All ages	423	Larynx cancer	162	Occupational exposure to sulfuric acid	3	Rate	2011	0.026445480670000004	0.050673105770000004	0.01072853585
1	Deaths	13	Malaysia	1	Male	22	All ages	423	Larynx cancer	162	Occupational exposure to sulfuric acid	1	Number	2012	6.889983701033804	13.114798608330124	2.726933605842121
1	Deaths	13	Malaysia	2	Female	22	All ages	423	Larynx cancer	162	Occupational exposure to sulfuric acid	1	Number	2012	0.8200602938937729	1.598671262490173	0.2932827826450106
1	Deaths	13	Malaysia	3	Both	22	All ages	423	Larynx cancer	162	Occupational exposure to sulfuric acid	1	Number	2012	7.710043994927573	14.385984242551082	3.078930046848239
1	Deaths	13	Malaysia	1	Male	22	All ages	423	Larynx cancer	162	Occupational exposure to sulfuric acid	3	Rate	2012	0.046221506600000004	0.08798072341999999	0.01829365426
1	Deaths	13	Malaysia	2	Female	22	All ages	423	Larynx cancer	162	Occupational exposure to sulfuric acid	3	Rate	2012	0.00586018997	0.01142418108	0.00209581275
1	Deaths	13	Malaysia	3	Both	22	All ages	423	Larynx cancer	162	Occupational exposure to sulfuric acid	3	Rate	2012	0.02667817306	0.04977815659	0.01065366536
1	Deaths	13	Malaysia	1	Male	22	All ages	423	Larynx cancer	162	Occupational exposure to sulfuric acid	1	Number	2013	7.185030225425036	13.540571885027733	2.7987330192614728
1	Deaths	13	Malaysia	2	Female	22	All ages	423	Larynx cancer	162	Occupational exposure to sulfuric acid	1	Number	2013	0.8644909125914827	1.6947624444762706	0.3092826965664067
1	Deaths	13	Malaysia	3	Both	22	All ages	423	Larynx cancer	162	Occupational exposure to sulfuric acid	1	Number	2013	8.049521138016514	15.167569279695169	3.211941351138606
1	Deaths	13	Malaysia	1	Male	22	All ages	423	Larynx cancer	162	Occupational exposure to sulfuric acid	3	Rate	2013	0.04758789298	0.08968191721	0.01853656884
1	Deaths	13	Malaysia	2	Female	22	All ages	423	Larynx cancer	162	Occupational exposure to sulfuric acid	3	Rate	2013	0.00610801471	0.0119742542	0.00218522049
1	Deaths	13	Malaysia	3	Both	22	All ages	423	Larynx cancer	162	Occupational exposure to sulfuric acid	3	Rate	2013	0.027518010799999996	0.05185169752	0.01098030992
1	Deaths	13	Malaysia	1	Male	22	All ages	423	Larynx cancer	162	Occupational exposure to sulfuric acid	1	Number	2014	7.597095905050203	14.53794748314737	3.09559132724639
1	Deaths	13	Malaysia	2	Female	22	All ages	423	Larynx cancer	162	Occupational exposure to sulfuric acid	1	Number	2014	0.9162575225659976	1.779102618191759	0.322910974254416
1	Deaths	13	Malaysia	3	Both	22	All ages	423	Larynx cancer	162	Occupational exposure to sulfuric acid	1	Number	2014	8.513353427616194	15.943062906481137	3.4608116860055853
1	Deaths	13	Malaysia	1	Male	22	All ages	423	Larynx cancer	162	Occupational exposure to sulfuric acid	3	Rate	2014	0.04969600513	0.09509922235	0.0202496486
1	Deaths	13	Malaysia	2	Female	22	All ages	423	Larynx cancer	162	Occupational exposure to sulfuric acid	3	Rate	2014	0.00640208623	0.01243096848	0.0022562476699999998
1	Deaths	13	Malaysia	3	Both	22	All ages	423	Larynx cancer	162	Occupational exposure to sulfuric acid	3	Rate	2014	0.02876230617	0.05386352869	0.01169232855
1	Deaths	13	Malaysia	1	Male	22	All ages	423	Larynx cancer	162	Occupational exposure to sulfuric acid	1	Number	2015	8.25403413150278	15.909746045639592	3.286755952849824
1	Deaths	13	Malaysia	2	Female	22	All ages	423	Larynx cancer	162	Occupational exposure to sulfuric acid	1	Number	2015	0.99983003729786	1.936727771003225	0.3472746155879445
1	Deaths	13	Malaysia	3	Both	22	All ages	423	Larynx cancer	162	Occupational exposure to sulfuric acid	1	Number	2015	9.253864168800648	17.45894855393797	3.723811198682002
1	Deaths	13	Malaysia	1	Male	22	All ages	423	Larynx cancer	162	Occupational exposure to sulfuric acid	3	Rate	2015	0.053351312149999996	0.10283526988000001	0.021244489670000002
1	Deaths	13	Malaysia	2	Female	22	All ages	423	Larynx cancer	162	Occupational exposure to sulfuric acid	3	Rate	2015	0.00691015811	0.01338537012	0.00240013043
1	Deaths	13	Malaysia	3	Both	22	All ages	423	Larynx cancer	162	Occupational exposure to sulfuric acid	3	Rate	2015	0.030907939159999998	0.05831295012	0.01243754262
1	Deaths	13	Malaysia	1	Male	22	All ages	423	Larynx cancer	162	Occupational exposure to sulfuric acid	1	Number	2016	8.684222822362907	16.90395736908544	3.41573648715025
1	Deaths	13	Malaysia	2	Female	22	All ages	423	Larynx cancer	162	Occupational exposure to sulfuric acid	1	Number	2016	1.0436745096766935	2.037406632880548	0.3646219549956498
1	Deaths	13	Malaysia	3	Both	22	All ages	423	Larynx cancer	162	Occupational exposure to sulfuric acid	1	Number	2016	9.727897332039612	18.81102541604392	3.9263433013121034
1	Deaths	13	Malaysia	1	Male	22	All ages	423	Larynx cancer	162	Occupational exposure to sulfuric acid	3	Rate	2016	0.055485436900000004	0.10800315459000001	0.0218239024
1	Deaths	13	Malaysia	2	Female	22	All ages	423	Larynx cancer	162	Occupational exposure to sulfuric acid	3	Rate	2016	0.00713608516	0.01393069113	0.00249308889
1	Deaths	13	Malaysia	3	Both	22	All ages	423	Larynx cancer	162	Occupational exposure to sulfuric acid	3	Rate	2016	0.03213001684	0.06213044224	0.012968216260000002
1	Deaths	13	Malaysia	1	Male	22	All ages	423	Larynx cancer	162	Occupational exposure to sulfuric acid	1	Number	2017	9.090995871388492	17.41105162275603	3.5832266801609194
1	Deaths	13	Malaysia	2	Female	22	All ages	423	Larynx cancer	162	Occupational exposure to sulfuric acid	1	Number	2017	1.121143601286143	2.228835310723324	0.3822845297608692
1	Deaths	13	Malaysia	3	Both	22	All ages	423	Larynx cancer	162	Occupational exposure to sulfuric acid	1	Number	2017	10.212139472674622	19.36108253207827	4.122201761762522
1	Deaths	13	Malaysia	1	Male	22	All ages	423	Larynx cancer	162	Occupational exposure to sulfuric acid	3	Rate	2017	0.05743435501	0.10999812717000002	0.02263781836
1	Deaths	13	Malaysia	2	Female	22	All ages	423	Larynx cancer	162	Occupational exposure to sulfuric acid	3	Rate	2017	0.00758545767	0.01507990225	0.0025864689600000003
1	Deaths	13	Malaysia	3	Both	22	All ages	423	Larynx cancer	162	Occupational exposure to sulfuric acid	3	Rate	2017	0.033363552840000005	0.06325359165	0.01346743223
1	Deaths	13	Malaysia	1	Male	22	All ages	423	Larynx cancer	162	Occupational exposure to sulfuric acid	1	Number	2018	9.585566752900636	18.3171778379212	3.7918697332505023
1	Deaths	13	Malaysia	2	Female	22	All ages	423	Larynx cancer	162	Occupational exposure to sulfuric acid	1	Number	2018	1.1577912668987596	2.3089885446106395	0.3977368601025678
1	Deaths	13	Malaysia	3	Both	22	All ages	423	Larynx cancer	162	Occupational exposure to sulfuric acid	1	Number	2018	10.743358019799391	20.164826254390803	4.342074776241764
1	Deaths	13	Malaysia	1	Male	22	All ages	423	Larynx cancer	162	Occupational exposure to sulfuric acid	3	Rate	2018	0.05991308507	0.11448865387	0.02370048843
1	Deaths	13	Malaysia	2	Female	22	All ages	423	Larynx cancer	162	Occupational exposure to sulfuric acid	3	Rate	2018	0.00775412455	0.015464086899999998	0.00266377994
1	Deaths	13	Malaysia	3	Both	22	All ages	423	Larynx cancer	162	Occupational exposure to sulfuric acid	3	Rate	2018	0.03473395865	0.06519416368	0.01403820346
1	Deaths	13	Malaysia	1	Male	22	All ages	423	Larynx cancer	162	Occupational exposure to sulfuric acid	1	Number	2019	9.823850035385105	18.71613067905676	3.909060395922944
1	Deaths	13	Malaysia	2	Female	22	All ages	423	Larynx cancer	162	Occupational exposure to sulfuric acid	1	Number	2019	1.2071907790082712	2.446572231626327	0.4112664313375891
1	Deaths	13	Malaysia	3	Both	22	All ages	423	Larynx cancer	162	Occupational exposure to sulfuric acid	1	Number	2019	11.031040814393377	20.512987946752794	4.514559076271878
1	Deaths	13	Malaysia	1	Male	22	All ages	423	Larynx cancer	162	Occupational exposure to sulfuric acid	3	Rate	2019	0.06078781898	0.11581129186000001	0.024188404230000002
1	Deaths	13	Malaysia	2	Female	22	All ages	423	Larynx cancer	162	Occupational exposure to sulfuric acid	3	Rate	2019	0.00800654818	0.01622659715	0.00272767532
1	Deaths	13	Malaysia	3	Both	22	All ages	423	Larynx cancer	162	Occupational exposure to sulfuric acid	3	Rate	2019	0.03531240549	0.06566587509	0.01445194007
1	Deaths	13	Malaysia	1	Male	22	All ages	423	Larynx cancer	162	Occupational exposure to sulfuric acid	1	Number	2020	9.766374659453309	18.39353200128441	3.910938283850224
1	Deaths	13	Malaysia	2	Female	22	All ages	423	Larynx cancer	162	Occupational exposure to sulfuric acid	1	Number	2020	1.1564758869729868	2.3559968148221357	0.3883867641558824
1	Deaths	13	Malaysia	3	Both	22	All ages	423	Larynx cancer	162	Occupational exposure to sulfuric acid	1	Number	2020	10.922850546426314	20.23800970430937	4.423324592359895
1	Deaths	13	Malaysia	1	Male	22	All ages	423	Larynx cancer	162	Occupational exposure to sulfuric acid	3	Rate	2020	0.059846001950000005	0.11271115336	0.02396529197
1	Deaths	13	Malaysia	2	Female	22	All ages	423	Larynx cancer	162	Occupational exposure to sulfuric acid	3	Rate	2020	0.00759794399	0.01547869008	0.00255166659
1	Deaths	13	Malaysia	3	Both	22	All ages	423	Larynx cancer	162	Occupational exposure to sulfuric acid	3	Rate	2020	0.034631649050000005	0.06416600195	0.0140244549
1	Deaths	13	Malaysia	1	Male	22	All ages	423	Larynx cancer	162	Occupational exposure to sulfuric acid	1	Number	2021	10.429239244755882	19.357452308324994	4.233135428685728
1	Deaths	13	Malaysia	2	Female	22	All ages	423	Larynx cancer	162	Occupational exposure to sulfuric acid	1	Number	2021	1.2920568618555828	2.5934324736947536	0.4306563232340212
1	Deaths	13	Malaysia	3	Both	22	All ages	423	Larynx cancer	162	Occupational exposure to sulfuric acid	1	Number	2021	11.721296106611453	21.737639797001545	4.830106444672797
1	Deaths	13	Malaysia	1	Male	22	All ages	423	Larynx cancer	162	Occupational exposure to sulfuric acid	3	Rate	2021	0.06336622049	0.11761247031000001	0.02571978518
1	Deaths	13	Malaysia	2	Female	22	All ages	423	Larynx cancer	162	Occupational exposure to sulfuric acid	3	Rate	2021	0.00841536111	0.01689141664	0.00280492955
1	Deaths	13	Malaysia	3	Both	22	All ages	423	Larynx cancer	162	Occupational exposure to sulfuric acid	3	Rate	2021	0.0368452565	0.06833108785	0.01518317678
1	Deaths	13	Malaysia	1	Male	27	Age-standardized	423	Larynx cancer	162	Occupational exposure to sulfuric acid	3	Rate	1990	0.09275132737	0.17267739226	0.03747474842
1	Deaths	13	Malaysia	2	Female	27	Age-standardized	423	Larynx cancer	162	Occupational exposure to sulfuric acid	3	Rate	1990	0.00899433155	0.018749698739999997	0.00296175082
1	Deaths	13	Malaysia	3	Both	27	Age-standardized	423	Larynx cancer	162	Occupational exposure to sulfuric acid	3	Rate	1990	0.049938380510000005	0.09226877216	0.02014456696
1	Deaths	13	Malaysia	1	Male	27	Age-standardized	423	Larynx cancer	162	Occupational exposure to sulfuric acid	3	Rate	1991	0.09117595101	0.16929368189000002	0.03687967914
1	Deaths	13	Malaysia	2	Female	27	Age-standardized	423	Larynx cancer	162	Occupational exposure to sulfuric acid	3	Rate	1991	0.00893902784	0.01831175091	0.00298911798
1	Deaths	13	Malaysia	3	Both	27	Age-standardized	423	Larynx cancer	162	Occupational exposure to sulfuric acid	3	Rate	1991	0.049145000890000005	0.09239478225	0.01985286954
1	Deaths	13	Malaysia	1	Male	27	Age-standardized	423	Larynx cancer	162	Occupational exposure to sulfuric acid	3	Rate	1992	0.09050685543999999	0.16833737486	0.03699659652
1	Deaths	13	Malaysia	2	Female	27	Age-standardized	423	Larynx cancer	162	Occupational exposure to sulfuric acid	3	Rate	1992	0.00894128584	0.01843724791	0.00301764762
1	Deaths	13	Malaysia	3	Both	27	Age-standardized	423	Larynx cancer	162	Occupational exposure to sulfuric acid	3	Rate	1992	0.04882507453	0.09254607075	0.019957461790000002
1	Deaths	13	Malaysia	1	Male	27	Age-standardized	423	Larynx cancer	162	Occupational exposure to sulfuric acid	3	Rate	1993	0.09017593052	0.16953958722	0.03703587669
1	Deaths	13	Malaysia	2	Female	27	Age-standardized	423	Larynx cancer	162	Occupational exposure to sulfuric acid	3	Rate	1993	0.00895803277	0.01856946859	0.0030091384200000002
1	Deaths	13	Malaysia	3	Both	27	Age-standardized	423	Larynx cancer	162	Occupational exposure to sulfuric acid	3	Rate	1993	0.04869873870000001	0.09105597087	0.02027189455
1	Deaths	13	Malaysia	1	Male	27	Age-standardized	423	Larynx cancer	162	Occupational exposure to sulfuric acid	3	Rate	1994	0.0895476462	0.16614738039000002	0.03667893272
1	Deaths	13	Malaysia	2	Female	27	Age-standardized	423	Larynx cancer	162	Occupational exposure to sulfuric acid	3	Rate	1994	0.00860375916	0.0175365121	0.0028945080400000003
1	Deaths	13	Malaysia	3	Both	27	Age-standardized	423	Larynx cancer	162	Occupational exposure to sulfuric acid	3	Rate	1994	0.04825490146	0.08947073432	0.02013943068
1	Deaths	13	Malaysia	1	Male	27	Age-standardized	423	Larynx cancer	162	Occupational exposure to sulfuric acid	3	Rate	1995	0.09160022887000001	0.16810207678	0.03797431752
1	Deaths	13	Malaysia	2	Female	27	Age-standardized	423	Larynx cancer	162	Occupational exposure to sulfuric acid	3	Rate	1995	0.008715161820000001	0.01750342362	0.00296510686
1	Deaths	13	Malaysia	3	Both	27	Age-standardized	423	Larynx cancer	162	Occupational exposure to sulfuric acid	3	Rate	1995	0.04934355738000001	0.09058377471	0.02080371882
1	Deaths	13	Malaysia	1	Male	27	Age-standardized	423	Larynx cancer	162	Occupational exposure to sulfuric acid	3	Rate	1996	0.08810471619	0.16116278884	0.0371060942
1	Deaths	13	Malaysia	2	Female	27	Age-standardized	423	Larynx cancer	162	Occupational exposure to sulfuric acid	3	Rate	1996	0.008396558660000001	0.0163891432	0.00286753
1	Deaths	13	Malaysia	3	Both	27	Age-standardized	423	Larynx cancer	162	Occupational exposure to sulfuric acid	3	Rate	1996	0.0476035731	0.08849188142	0.02004121799
1	Deaths	13	Malaysia	1	Male	27	Age-standardized	423	Larynx cancer	162	Occupational exposure to sulfuric acid	3	Rate	1997	0.08603309952	0.15568198787	0.03637740867
1	Deaths	13	Malaysia	2	Female	27	Age-standardized	423	Larynx cancer	162	Occupational exposure to sulfuric acid	3	Rate	1997	0.00819196191	0.01594315039	0.00286228214
1	Deaths	13	Malaysia	3	Both	27	Age-standardized	423	Larynx cancer	162	Occupational exposure to sulfuric acid	3	Rate	1997	0.046613544709999996	0.08605938798	0.01977046776
1	Deaths	13	Malaysia	1	Male	27	Age-standardized	423	Larynx cancer	162	Occupational exposure to sulfuric acid	3	Rate	1998	0.08158993514	0.14835356202	0.034338735349999996
1	Deaths	13	Malaysia	2	Female	27	Age-standardized	423	Larynx cancer	162	Occupational exposure to sulfuric acid	3	Rate	1998	0.00795282027	0.01505590525	0.00281063328
1	Deaths	13	Malaysia	3	Both	27	Age-standardized	423	Larynx cancer	162	Occupational exposure to sulfuric acid	3	Rate	1998	0.04440363215	0.08160481629	0.01873425929
1	Deaths	13	Malaysia	1	Male	27	Age-standardized	423	Larynx cancer	162	Occupational exposure to sulfuric acid	3	Rate	1999	0.08517028799000001	0.15356286346	0.035560038360000004
1	Deaths	13	Malaysia	2	Female	27	Age-standardized	423	Larynx cancer	162	Occupational exposure to sulfuric acid	3	Rate	1999	0.00828709137	0.01589287314	0.00292174239
1	Deaths	13	Malaysia	3	Both	27	Age-standardized	423	Larynx cancer	162	Occupational exposure to sulfuric acid	3	Rate	1999	0.04643633104	0.0840423463	0.01949771478
1	Deaths	13	Malaysia	1	Male	27	Age-standardized	423	Larynx cancer	162	Occupational exposure to sulfuric acid	3	Rate	2000	0.07760255778	0.1402660926	0.03203449705
1	Deaths	13	Malaysia	2	Female	27	Age-standardized	423	Larynx cancer	162	Occupational exposure to sulfuric acid	3	Rate	2000	0.007692354669999999	0.01450897295	0.00276076784
1	Deaths	13	Malaysia	3	Both	27	Age-standardized	423	Larynx cancer	162	Occupational exposure to sulfuric acid	3	Rate	2000	0.04241424419	0.07605729074	0.01767777948
1	Deaths	13	Malaysia	1	Male	27	Age-standardized	423	Larynx cancer	162	Occupational exposure to sulfuric acid	3	Rate	2001	0.07277383244	0.13034302887	0.029836336999999997
1	Deaths	13	Malaysia	2	Female	27	Age-standardized	423	Larynx cancer	162	Occupational exposure to sulfuric acid	3	Rate	2001	0.00732416759	0.013946951220000002	0.00265172947
1	Deaths	13	Malaysia	3	Both	27	Age-standardized	423	Larynx cancer	162	Occupational exposure to sulfuric acid	3	Rate	2001	0.0398963315	0.07165878583	0.01658897642
1	Deaths	13	Malaysia	1	Male	27	Age-standardized	423	Larynx cancer	162	Occupational exposure to sulfuric acid	3	Rate	2002	0.06883132667	0.12390628742000001	0.02856163427
1	Deaths	13	Malaysia	2	Female	27	Age-standardized	423	Larynx cancer	162	Occupational exposure to sulfuric acid	3	Rate	2002	0.00716992193	0.013422833839999999	0.00264051854
1	Deaths	13	Malaysia	3	Both	27	Age-standardized	423	Larynx cancer	162	Occupational exposure to sulfuric acid	3	Rate	2002	0.0379407522	0.06870978299000001	0.015834533629999998
1	Deaths	13	Malaysia	1	Male	27	Age-standardized	423	Larynx cancer	162	Occupational exposure to sulfuric acid	3	Rate	2003	0.06803082829	0.12458647559	0.028464983710000002
1	Deaths	13	Malaysia	2	Female	27	Age-standardized	423	Larynx cancer	162	Occupational exposure to sulfuric acid	3	Rate	2003	0.00707212997	0.01317810783	0.00261755264
1	Deaths	13	Malaysia	3	Both	27	Age-standardized	423	Larynx cancer	162	Occupational exposure to sulfuric acid	3	Rate	2003	0.03759064892	0.06909005081	0.01568989759
1	Deaths	13	Malaysia	1	Male	27	Age-standardized	423	Larynx cancer	162	Occupational exposure to sulfuric acid	3	Rate	2004	0.0656696263	0.12224309709999999	0.02745390136
1	Deaths	13	Malaysia	2	Female	27	Age-standardized	423	Larynx cancer	162	Occupational exposure to sulfuric acid	3	Rate	2004	0.00685125925	0.01254008245	0.00255334758
1	Deaths	13	Malaysia	3	Both	27	Age-standardized	423	Larynx cancer	162	Occupational exposure to sulfuric acid	3	Rate	2004	0.036364101600000004	0.06783778201	0.015223213709999999
1	Deaths	13	Malaysia	1	Male	27	Age-standardized	423	Larynx cancer	162	Occupational exposure to sulfuric acid	3	Rate	2005	0.06270157677	0.11825216816999999	0.02616127277
1	Deaths	13	Malaysia	2	Female	27	Age-standardized	423	Larynx cancer	162	Occupational exposure to sulfuric acid	3	Rate	2005	0.00672383996	0.01236456203	0.0025072728200000003
1	Deaths	13	Malaysia	3	Both	27	Age-standardized	423	Larynx cancer	162	Occupational exposure to sulfuric acid	3	Rate	2005	0.0348249909	0.06483274275999999	0.01445926108
1	Deaths	13	Malaysia	1	Male	27	Age-standardized	423	Larynx cancer	162	Occupational exposure to sulfuric acid	3	Rate	2006	0.059616991589999994	0.11305937613	0.025122501869999998
1	Deaths	13	Malaysia	2	Female	27	Age-standardized	423	Larynx cancer	162	Occupational exposure to sulfuric acid	3	Rate	2006	0.006589797939999999	0.012387450449999999	0.00244102728
1	Deaths	13	Malaysia	3	Both	27	Age-standardized	423	Larynx cancer	162	Occupational exposure to sulfuric acid	3	Rate	2006	0.0332519339	0.062100448319999994	0.01395543978
1	Deaths	13	Malaysia	1	Male	27	Age-standardized	423	Larynx cancer	162	Occupational exposure to sulfuric acid	3	Rate	2007	0.05839979935	0.1116608338	0.024340948470000002
1	Deaths	13	Malaysia	2	Female	27	Age-standardized	423	Larynx cancer	162	Occupational exposure to sulfuric acid	3	Rate	2007	0.00652038295	0.01239455654	0.0023938842100000002
1	Deaths	13	Malaysia	3	Both	27	Age-standardized	423	Larynx cancer	162	Occupational exposure to sulfuric acid	3	Rate	2007	0.03269281188	0.06149488587	0.01376868538
1	Deaths	13	Malaysia	1	Male	27	Age-standardized	423	Larynx cancer	162	Occupational exposure to sulfuric acid	3	Rate	2008	0.05917432123000001	0.11348473157	0.0241367222
1	Deaths	13	Malaysia	2	Female	27	Age-standardized	423	Larynx cancer	162	Occupational exposure to sulfuric acid	3	Rate	2008	0.006609867060000001	0.012764674799999999	0.00238659391
1	Deaths	13	Malaysia	3	Both	27	Age-standardized	423	Larynx cancer	162	Occupational exposure to sulfuric acid	3	Rate	2008	0.03319584456	0.06259076601	0.01373937872
1	Deaths	13	Malaysia	1	Male	27	Age-standardized	423	Larynx cancer	162	Occupational exposure to sulfuric acid	3	Rate	2009	0.059163927289999994	0.11408698039000001	0.02340158656
1	Deaths	13	Malaysia	2	Female	27	Age-standardized	423	Larynx cancer	162	Occupational exposure to sulfuric acid	3	Rate	2009	0.00674492974	0.013057591839999999	0.00242612908
1	Deaths	13	Malaysia	3	Both	27	Age-standardized	423	Larynx cancer	162	Occupational exposure to sulfuric acid	3	Rate	2009	0.03326910543	0.06370420975	0.0134604445
1	Deaths	13	Malaysia	1	Male	27	Age-standardized	423	Larynx cancer	162	Occupational exposure to sulfuric acid	3	Rate	2010	0.059085648319999996	0.11661397633000001	0.02330927264
1	Deaths	13	Malaysia	2	Female	27	Age-standardized	423	Larynx cancer	162	Occupational exposure to sulfuric acid	3	Rate	2010	0.00695281762	0.014082306670000001	0.0024861258
1	Deaths	13	Malaysia	3	Both	27	Age-standardized	423	Larynx cancer	162	Occupational exposure to sulfuric acid	3	Rate	2010	0.033263029730000004	0.06532847584	0.01329243743
1	Deaths	13	Malaysia	1	Male	27	Age-standardized	423	Larynx cancer	162	Occupational exposure to sulfuric acid	3	Rate	2011	0.058668933129999996	0.11430869759000001	0.02348386131
1	Deaths	13	Malaysia	2	Female	27	Age-standardized	423	Larynx cancer	162	Occupational exposure to sulfuric acid	3	Rate	2011	0.00706979418	0.01420383521	0.0024850475499999997
1	Deaths	13	Malaysia	3	Both	27	Age-standardized	423	Larynx cancer	162	Occupational exposure to sulfuric acid	3	Rate	2011	0.03309333584	0.06361821264	0.01348446993
1	Deaths	13	Malaysia	1	Male	27	Age-standardized	423	Larynx cancer	162	Occupational exposure to sulfuric acid	3	Rate	2012	0.05768348748	0.10926737771999999	0.022879394549999998
1	Deaths	13	Malaysia	2	Female	27	Age-standardized	423	Larynx cancer	162	Occupational exposure to sulfuric acid	3	Rate	2012	0.007047495430000001	0.013769106980000001	0.002537783
1	Deaths	13	Malaysia	3	Both	27	Age-standardized	423	Larynx cancer	162	Occupational exposure to sulfuric acid	3	Rate	2012	0.03258067345	0.06044809606	0.013069584470000001
1	Deaths	13	Malaysia	1	Male	27	Age-standardized	423	Larynx cancer	162	Occupational exposure to sulfuric acid	3	Rate	2013	0.058015221480000004	0.11004288211	0.02272599993
1	Deaths	13	Malaysia	2	Female	27	Age-standardized	423	Larynx cancer	162	Occupational exposure to sulfuric acid	3	Rate	2013	0.00715408531	0.014016721210000001	0.0025521697800000003
1	Deaths	13	Malaysia	3	Both	27	Age-standardized	423	Larynx cancer	162	Occupational exposure to sulfuric acid	3	Rate	2013	0.03279159711	0.062448553729999995	0.0130636775
1	Deaths	13	Malaysia	1	Male	27	Age-standardized	423	Larynx cancer	162	Occupational exposure to sulfuric acid	3	Rate	2014	0.059441364079999996	0.11329234024999998	0.024104239979999997
1	Deaths	13	Malaysia	2	Female	27	Age-standardized	423	Larynx cancer	162	Occupational exposure to sulfuric acid	3	Rate	2014	0.00733511564	0.01426206471	0.0025763594200000003
1	Deaths	13	Malaysia	3	Both	27	Age-standardized	423	Larynx cancer	162	Occupational exposure to sulfuric acid	3	Rate	2014	0.033583831939999996	0.06264023093	0.013558986640000001
1	Deaths	13	Malaysia	1	Male	27	Age-standardized	423	Larynx cancer	162	Occupational exposure to sulfuric acid	3	Rate	2015	0.06245172457999999	0.11947851112	0.024891031290000004
1	Deaths	13	Malaysia	2	Female	27	Age-standardized	423	Larynx cancer	162	Occupational exposure to sulfuric acid	3	Rate	2015	0.00772918517	0.015011899930000001	0.00269094284
1	Deaths	13	Malaysia	3	Both	27	Age-standardized	423	Larynx cancer	162	Occupational exposure to sulfuric acid	3	Rate	2015	0.03528185882	0.06669035132	0.01414790368
1	Deaths	13	Malaysia	1	Male	27	Age-standardized	423	Larynx cancer	162	Occupational exposure to sulfuric acid	3	Rate	2016	0.06376229084	0.12362219334	0.025115204840000002
[truncated: 56,753 more rows]
