# Supplementary material for: Global, regional and national mortality burden of laryngeal cancer attributable to occupational exposure to sulfuric acid and asbestos: 1990–2021 and projections to 2040
Source: Front Public Health. 2025 Jul 18;13:1602789. doi: 10.3389/fpubh.2025.1602789 (PMC12315700; doi:10.3389/fpubh.2025.1602789)
Supplement: Supplementary file 2 [file Data_Sheet_2.zip › original data/The earliest original data/2 Occupational exposure to asbestos/1 globa+5SDI/IHME-GBD_2021_DATA-7e92d181-1.csv]

measure_id	measure_name	location_id	location_name	sex_id	sex_name	age_id	age_name	cause_id	cause_name	rei_id	rei_name	metric_id	metric_name	year	val	upper	lower
1	Deaths	44635	High SDI	1	Male	9	20-24 years	423	Larynx cancer	150	Occupational exposure to asbestos	1	Number	1990	2.9288550296e-06	1.20201706762e-05	0.0
1	Deaths	44635	High SDI	2	Female	9	20-24 years	423	Larynx cancer	150	Occupational exposure to asbestos	1	Number	1990	1.0149245469e-06	3.0101005492e-06	1.404570205e-07
1	Deaths	44635	High SDI	3	Both	9	20-24 years	423	Larynx cancer	150	Occupational exposure to asbestos	1	Number	1990	3.9437795764e-06	1.78301396516e-05	3.868496582e-07
1	Deaths	44635	High SDI	1	Male	9	20-24 years	423	Larynx cancer	150	Occupational exposure to asbestos	3	Rate	1990	8.3e-09	3.4050000000000004e-08	0.0
1	Deaths	44635	High SDI	2	Female	9	20-24 years	423	Larynx cancer	150	Occupational exposure to asbestos	3	Rate	1990	3.02e-09	8.96e-09	4.1999999999999995e-10
1	Deaths	44635	High SDI	3	Both	9	20-24 years	423	Larynx cancer	150	Occupational exposure to asbestos	3	Rate	1990	5.730000000000001e-09	2.588e-08	5.6e-10
1	Deaths	44635	High SDI	1	Male	9	20-24 years	423	Larynx cancer	150	Occupational exposure to asbestos	1	Number	1991	2.7626601649e-06	1.07730291345e-05	0.0
1	Deaths	44635	High SDI	2	Female	9	20-24 years	423	Larynx cancer	150	Occupational exposure to asbestos	1	Number	1991	9.394297249e-07	4.2600001431e-06	1.209607927e-07
1	Deaths	44635	High SDI	3	Both	9	20-24 years	423	Larynx cancer	150	Occupational exposure to asbestos	1	Number	1991	3.7020898898e-06	1.67094561718e-05	3.077292919e-07
1	Deaths	44635	High SDI	1	Male	9	20-24 years	423	Larynx cancer	150	Occupational exposure to asbestos	3	Rate	1991	7.77e-09	3.031e-08	0.0
1	Deaths	44635	High SDI	2	Female	9	20-24 years	423	Larynx cancer	150	Occupational exposure to asbestos	3	Rate	1991	2.78e-09	1.2620000000000002e-08	3.6e-10
1	Deaths	44635	High SDI	3	Both	9	20-24 years	423	Larynx cancer	150	Occupational exposure to asbestos	3	Rate	1991	5.34e-09	2.411e-08	4.4e-10
1	Deaths	44635	High SDI	1	Male	9	20-24 years	423	Larynx cancer	150	Occupational exposure to asbestos	1	Number	1992	2.4743303903e-06	8.2178180437e-06	0.0
1	Deaths	44635	High SDI	2	Female	9	20-24 years	423	Larynx cancer	150	Occupational exposure to asbestos	1	Number	1992	8.221636195e-07	2.5034597617e-06	8.69071448e-08
1	Deaths	44635	High SDI	3	Both	9	20-24 years	423	Larynx cancer	150	Occupational exposure to asbestos	1	Number	1992	3.2964940099e-06	1.21586433673e-05	2.678981614e-07
1	Deaths	44635	High SDI	1	Male	9	20-24 years	423	Larynx cancer	150	Occupational exposure to asbestos	3	Rate	1992	6.96e-09	2.313e-08	0.0
1	Deaths	44635	High SDI	2	Female	9	20-24 years	423	Larynx cancer	150	Occupational exposure to asbestos	3	Rate	1992	2.44e-09	7.4200000000000004e-09	2.6e-10
1	Deaths	44635	High SDI	3	Both	9	20-24 years	423	Larynx cancer	150	Occupational exposure to asbestos	3	Rate	1992	4.76e-09	1.756e-08	3.9000000000000005e-10
1	Deaths	44635	High SDI	1	Male	9	20-24 years	423	Larynx cancer	150	Occupational exposure to asbestos	1	Number	1993	2.3182456164e-06	9.2449316254e-06	0.0
1	Deaths	44635	High SDI	2	Female	9	20-24 years	423	Larynx cancer	150	Occupational exposure to asbestos	1	Number	1993	5.706739099e-07	9.985553087e-07	5.57897574e-08
1	Deaths	44635	High SDI	3	Both	9	20-24 years	423	Larynx cancer	150	Occupational exposure to asbestos	1	Number	1993	2.8889195264e-06	1.64897902251e-05	1.721556696e-07
1	Deaths	44635	High SDI	1	Male	9	20-24 years	423	Larynx cancer	150	Occupational exposure to asbestos	3	Rate	1993	6.57e-09	2.619e-08	0.0
1	Deaths	44635	High SDI	2	Female	9	20-24 years	423	Larynx cancer	150	Occupational exposure to asbestos	3	Rate	1993	1.7e-09	2.9800000000000005e-09	1.7e-10
1	Deaths	44635	High SDI	3	Both	9	20-24 years	423	Larynx cancer	150	Occupational exposure to asbestos	3	Rate	1993	4.1999999999999996e-09	2.396e-08	2.5e-10
1	Deaths	44635	High SDI	1	Male	9	20-24 years	423	Larynx cancer	150	Occupational exposure to asbestos	1	Number	1994	2.228705999e-06	7.0385169067e-06	0.0
1	Deaths	44635	High SDI	2	Female	9	20-24 years	423	Larynx cancer	150	Occupational exposure to asbestos	1	Number	1994	7.675793484e-07	3.0494156425e-06	5.19392868e-08
1	Deaths	44635	High SDI	3	Both	9	20-24 years	423	Larynx cancer	150	Occupational exposure to asbestos	1	Number	1994	2.9962853474e-06	1.39851631506e-05	1.336155144e-07
1	Deaths	44635	High SDI	1	Male	9	20-24 years	423	Larynx cancer	150	Occupational exposure to asbestos	3	Rate	1994	6.39e-09	2.019e-08	0.0
1	Deaths	44635	High SDI	2	Female	9	20-24 years	423	Larynx cancer	150	Occupational exposure to asbestos	3	Rate	1994	2.3200000000000003e-09	9.2e-09	1.6e-10
1	Deaths	44635	High SDI	3	Both	9	20-24 years	423	Larynx cancer	150	Occupational exposure to asbestos	3	Rate	1994	4.41e-09	2.0569999999999998e-08	2e-10
1	Deaths	44635	High SDI	1	Male	9	20-24 years	423	Larynx cancer	150	Occupational exposure to asbestos	1	Number	1995	2.6572308309e-06	1.56067270733e-05	0.0
1	Deaths	44635	High SDI	2	Female	9	20-24 years	423	Larynx cancer	150	Occupational exposure to asbestos	1	Number	1995	9.134469011e-07	4.1840385323e-06	5.57884026e-08
1	Deaths	44635	High SDI	3	Both	9	20-24 years	423	Larynx cancer	150	Occupational exposure to asbestos	1	Number	1995	3.570677732e-06	1.89203550433e-05	1.588656878e-07
1	Deaths	44635	High SDI	1	Male	9	20-24 years	423	Larynx cancer	150	Occupational exposure to asbestos	3	Rate	1995	7.75e-09	4.5539999999999996e-08	0.0
1	Deaths	44635	High SDI	2	Female	9	20-24 years	423	Larynx cancer	150	Occupational exposure to asbestos	3	Rate	1995	2.8000000000000003e-09	1.284e-08	1.7e-10
1	Deaths	44635	High SDI	3	Both	9	20-24 years	423	Larynx cancer	150	Occupational exposure to asbestos	3	Rate	1995	5.34e-09	2.8300000000000002e-08	2.4e-10
1	Deaths	44635	High SDI	1	Male	9	20-24 years	423	Larynx cancer	150	Occupational exposure to asbestos	1	Number	1996	2.6445705541e-06	1.18310622152e-05	0.0
1	Deaths	44635	High SDI	2	Female	9	20-24 years	423	Larynx cancer	150	Occupational exposure to asbestos	1	Number	1996	7.386613866e-07	5.0108193983e-06	4.65149392e-08
1	Deaths	44635	High SDI	3	Both	9	20-24 years	423	Larynx cancer	150	Occupational exposure to asbestos	1	Number	1996	3.3832319407e-06	1.70948032803e-05	1.611056609e-07
1	Deaths	44635	High SDI	1	Male	9	20-24 years	423	Larynx cancer	150	Occupational exposure to asbestos	3	Rate	1996	7.87e-09	3.5200000000000004e-08	0.0
1	Deaths	44635	High SDI	2	Female	9	20-24 years	423	Larynx cancer	150	Occupational exposure to asbestos	3	Rate	1996	2.31e-09	1.567e-08	1.5e-10
1	Deaths	44635	High SDI	3	Both	9	20-24 years	423	Larynx cancer	150	Occupational exposure to asbestos	3	Rate	1996	5.16e-09	2.6069999999999998e-08	2.5e-10
1	Deaths	44635	High SDI	1	Male	9	20-24 years	423	Larynx cancer	150	Occupational exposure to asbestos	1	Number	1997	2.6443831052e-06	1.23666403101e-05	0.0
1	Deaths	44635	High SDI	2	Female	9	20-24 years	423	Larynx cancer	150	Occupational exposure to asbestos	1	Number	1997	8.124270825e-07	4.3216076062e-06	3.80392658e-08
1	Deaths	44635	High SDI	3	Both	9	20-24 years	423	Larynx cancer	150	Occupational exposure to asbestos	1	Number	1997	3.4568101877e-06	1.6594334397e-05	1.098851924e-07
1	Deaths	44635	High SDI	1	Male	9	20-24 years	423	Larynx cancer	150	Occupational exposure to asbestos	3	Rate	1997	7.98e-09	3.7299999999999997e-08	0.0
1	Deaths	44635	High SDI	2	Female	9	20-24 years	423	Larynx cancer	150	Occupational exposure to asbestos	3	Rate	1997	2.58e-09	1.37e-08	1.2e-10
1	Deaths	44635	High SDI	3	Both	9	20-24 years	423	Larynx cancer	150	Occupational exposure to asbestos	3	Rate	1997	5.34e-09	2.565e-08	1.7e-10
1	Deaths	44635	High SDI	1	Male	9	20-24 years	423	Larynx cancer	150	Occupational exposure to asbestos	1	Number	1998	2.3866141008e-06	1.38001100213e-05	0.0
1	Deaths	44635	High SDI	2	Female	9	20-24 years	423	Larynx cancer	150	Occupational exposure to asbestos	1	Number	1998	7.786816218e-07	5.2281879477e-06	2.31028321e-08
1	Deaths	44635	High SDI	3	Both	9	20-24 years	423	Larynx cancer	150	Occupational exposure to asbestos	1	Number	1998	3.1652957225e-06	2.05845868956e-05	5.28219782e-08
1	Deaths	44635	High SDI	1	Male	9	20-24 years	423	Larynx cancer	150	Occupational exposure to asbestos	3	Rate	1998	7.24e-09	4.185e-08	0.0
1	Deaths	44635	High SDI	2	Female	9	20-24 years	423	Larynx cancer	150	Occupational exposure to asbestos	3	Rate	1998	2.4799999999999997e-09	1.667e-08	7e-11
1	Deaths	44635	High SDI	3	Both	9	20-24 years	423	Larynx cancer	150	Occupational exposure to asbestos	3	Rate	1998	4.92e-09	3.2e-08	8e-11
1	Deaths	44635	High SDI	1	Male	9	20-24 years	423	Larynx cancer	150	Occupational exposure to asbestos	1	Number	1999	2.3236110434e-06	1.28165407981e-05	0.0
1	Deaths	44635	High SDI	2	Female	9	20-24 years	423	Larynx cancer	150	Occupational exposure to asbestos	1	Number	1999	7.444708295e-07	4.3600011649e-06	1.51410201e-08
1	Deaths	44635	High SDI	3	Both	9	20-24 years	423	Larynx cancer	150	Occupational exposure to asbestos	1	Number	1999	3.0680818729e-06	2.12881955009e-05	3.70412226e-08
1	Deaths	44635	High SDI	1	Male	9	20-24 years	423	Larynx cancer	150	Occupational exposure to asbestos	3	Rate	1999	7.019999999999999e-09	3.874e-08	0.0
1	Deaths	44635	High SDI	2	Female	9	20-24 years	423	Larynx cancer	150	Occupational exposure to asbestos	3	Rate	1999	2.37e-09	1.3870000000000001e-08	5e-11
1	Deaths	44635	High SDI	3	Both	9	20-24 years	423	Larynx cancer	150	Occupational exposure to asbestos	3	Rate	1999	4.76e-09	3.3e-08	6e-11
1	Deaths	44635	High SDI	1	Male	9	20-24 years	423	Larynx cancer	150	Occupational exposure to asbestos	1	Number	2000	1.8381924096e-06	7.6772734342e-06	0.0
1	Deaths	44635	High SDI	2	Female	9	20-24 years	423	Larynx cancer	150	Occupational exposure to asbestos	1	Number	2000	6.558577222e-07	3.0730376575e-06	1.19695796e-08
1	Deaths	44635	High SDI	3	Both	9	20-24 years	423	Larynx cancer	150	Occupational exposure to asbestos	1	Number	2000	2.4940501318e-06	1.01268036073e-05	3.96536113e-08
1	Deaths	44635	High SDI	1	Male	9	20-24 years	423	Larynx cancer	150	Occupational exposure to asbestos	3	Rate	2000	5.49e-09	2.293e-08	0.0
1	Deaths	44635	High SDI	2	Female	9	20-24 years	423	Larynx cancer	150	Occupational exposure to asbestos	3	Rate	2000	2.06e-09	9.67e-09	4e-11
1	Deaths	44635	High SDI	3	Both	9	20-24 years	423	Larynx cancer	150	Occupational exposure to asbestos	3	Rate	2000	3.82e-09	1.5520000000000003e-08	6e-11
1	Deaths	44635	High SDI	1	Male	9	20-24 years	423	Larynx cancer	150	Occupational exposure to asbestos	1	Number	2001	1.5532733963e-06	6.8956269648e-06	0.0
1	Deaths	44635	High SDI	2	Female	9	20-24 years	423	Larynx cancer	150	Occupational exposure to asbestos	1	Number	2001	6.691315493e-07	3.4344577115e-06	4.8834241e-09
1	Deaths	44635	High SDI	3	Both	9	20-24 years	423	Larynx cancer	150	Occupational exposure to asbestos	1	Number	2001	2.2224049456e-06	1.08090186712e-05	3.10651213e-08
1	Deaths	44635	High SDI	1	Male	9	20-24 years	423	Larynx cancer	150	Occupational exposure to asbestos	3	Rate	2001	4.57e-09	2.028e-08	0.0
1	Deaths	44635	High SDI	2	Female	9	20-24 years	423	Larynx cancer	150	Occupational exposure to asbestos	3	Rate	2001	2.08e-09	1.0659999999999999e-08	2e-11
1	Deaths	44635	High SDI	3	Both	9	20-24 years	423	Larynx cancer	150	Occupational exposure to asbestos	3	Rate	2001	3.3599999999999996e-09	1.632e-08	5e-11
1	Deaths	44635	High SDI	1	Male	9	20-24 years	423	Larynx cancer	150	Occupational exposure to asbestos	1	Number	2002	1.3522462327e-06	6.2803823759e-06	0.0
1	Deaths	44635	High SDI	2	Female	9	20-24 years	423	Larynx cancer	150	Occupational exposure to asbestos	1	Number	2002	4.419445088e-07	5.873367734e-07	0.0
1	Deaths	44635	High SDI	3	Both	9	20-24 years	423	Larynx cancer	150	Occupational exposure to asbestos	1	Number	2002	1.7941907415e-06	8.9559515055e-06	1.70336945e-08
1	Deaths	44635	High SDI	1	Male	9	20-24 years	423	Larynx cancer	150	Occupational exposure to asbestos	3	Rate	2002	3.92e-09	1.8190000000000003e-08	0.0
1	Deaths	44635	High SDI	2	Female	9	20-24 years	423	Larynx cancer	150	Occupational exposure to asbestos	3	Rate	2002	1.3499999999999999e-09	1.8e-09	0.0
1	Deaths	44635	High SDI	3	Both	9	20-24 years	423	Larynx cancer	150	Occupational exposure to asbestos	3	Rate	2002	2.67e-09	1.332e-08	3e-11
1	Deaths	44635	High SDI	1	Male	9	20-24 years	423	Larynx cancer	150	Occupational exposure to asbestos	1	Number	2003	1.126316123e-06	4.2435877711e-06	0.0
1	Deaths	44635	High SDI	2	Female	9	20-24 years	423	Larynx cancer	150	Occupational exposure to asbestos	1	Number	2003	4.865956115e-07	5.460695565e-07	0.0
1	Deaths	44635	High SDI	3	Both	9	20-24 years	423	Larynx cancer	150	Occupational exposure to asbestos	1	Number	2003	1.6129117345e-06	5.4831876056e-06	8.169661e-09
1	Deaths	44635	High SDI	1	Male	9	20-24 years	423	Larynx cancer	150	Occupational exposure to asbestos	3	Rate	2003	3.2199999999999996e-09	1.213e-08	0.0
1	Deaths	44635	High SDI	2	Female	9	20-24 years	423	Larynx cancer	150	Occupational exposure to asbestos	3	Rate	2003	1.4699999999999999e-09	1.6499999999999999e-09	0.0
1	Deaths	44635	High SDI	3	Both	9	20-24 years	423	Larynx cancer	150	Occupational exposure to asbestos	3	Rate	2003	2.37e-09	8.05e-09	1e-11
1	Deaths	44635	High SDI	1	Male	9	20-24 years	423	Larynx cancer	150	Occupational exposure to asbestos	1	Number	2004	9.970377477e-07	3.9472408176e-06	0.0
1	Deaths	44635	High SDI	2	Female	9	20-24 years	423	Larynx cancer	150	Occupational exposure to asbestos	1	Number	2004	3.977535356e-07	6.151805224e-07	0.0
1	Deaths	44635	High SDI	3	Both	9	20-24 years	423	Larynx cancer	150	Occupational exposure to asbestos	1	Number	2004	1.3947912833e-06	5.3800403835e-06	6.6279067e-09
1	Deaths	44635	High SDI	1	Male	9	20-24 years	423	Larynx cancer	150	Occupational exposure to asbestos	3	Rate	2004	2.8199999999999998e-09	1.118e-08	0.0
1	Deaths	44635	High SDI	2	Female	9	20-24 years	423	Larynx cancer	150	Occupational exposure to asbestos	3	Rate	2004	1.19e-09	1.8399999999999998e-09	0.0
1	Deaths	44635	High SDI	3	Both	9	20-24 years	423	Larynx cancer	150	Occupational exposure to asbestos	3	Rate	2004	2.03e-09	7.82e-09	1e-11
1	Deaths	44635	High SDI	1	Male	9	20-24 years	423	Larynx cancer	150	Occupational exposure to asbestos	1	Number	2005	8.428352141e-07	3.5146958406e-06	0.0
1	Deaths	44635	High SDI	2	Female	9	20-24 years	423	Larynx cancer	150	Occupational exposure to asbestos	1	Number	2005	3.908282009e-07	2.999994066e-07	0.0
1	Deaths	44635	High SDI	3	Both	9	20-24 years	423	Larynx cancer	150	Occupational exposure to asbestos	1	Number	2005	1.2336634149e-06	3.8978202459e-06	4.726605e-10
1	Deaths	44635	High SDI	1	Male	9	20-24 years	423	Larynx cancer	150	Occupational exposure to asbestos	3	Rate	2005	2.38e-09	9.91e-09	0.0
1	Deaths	44635	High SDI	2	Female	9	20-24 years	423	Larynx cancer	150	Occupational exposure to asbestos	3	Rate	2005	1.1600000000000001e-09	8.9e-10	0.0
1	Deaths	44635	High SDI	3	Both	9	20-24 years	423	Larynx cancer	150	Occupational exposure to asbestos	3	Rate	2005	1.78e-09	5.6399999999999995e-09	0.0
1	Deaths	44635	High SDI	1	Male	9	20-24 years	423	Larynx cancer	150	Occupational exposure to asbestos	1	Number	2006	1.0812900771e-06	4.5846455933e-06	0.0
1	Deaths	44635	High SDI	2	Female	9	20-24 years	423	Larynx cancer	150	Occupational exposure to asbestos	1	Number	2006	4.695117773e-07	4.703454923e-07	0.0
1	Deaths	44635	High SDI	3	Both	9	20-24 years	423	Larynx cancer	150	Occupational exposure to asbestos	1	Number	2006	1.5508018544e-06	7.315590692e-06	2.1480846e-09
1	Deaths	44635	High SDI	1	Male	9	20-24 years	423	Larynx cancer	150	Occupational exposure to asbestos	3	Rate	2006	3.02e-09	1.282e-08	0.0
1	Deaths	44635	High SDI	2	Female	9	20-24 years	423	Larynx cancer	150	Occupational exposure to asbestos	3	Rate	2006	1.39e-09	1.39e-09	0.0
1	Deaths	44635	High SDI	3	Both	9	20-24 years	423	Larynx cancer	150	Occupational exposure to asbestos	3	Rate	2006	2.23e-09	1.051e-08	0.0
1	Deaths	44635	High SDI	1	Male	9	20-24 years	423	Larynx cancer	150	Occupational exposure to asbestos	1	Number	2007	1.1529750125e-06	7.0175198426e-06	0.0
1	Deaths	44635	High SDI	2	Female	9	20-24 years	423	Larynx cancer	150	Occupational exposure to asbestos	1	Number	2007	3.102324785e-07	9.136821678e-07	0.0
1	Deaths	44635	High SDI	3	Both	9	20-24 years	423	Larynx cancer	150	Occupational exposure to asbestos	1	Number	2007	1.463207491e-06	8.0201089528e-06	1.1643693e-09
1	Deaths	44635	High SDI	1	Male	9	20-24 years	423	Larynx cancer	150	Occupational exposure to asbestos	3	Rate	2007	3.1900000000000004e-09	1.9400000000000002e-08	0.0
1	Deaths	44635	High SDI	2	Female	9	20-24 years	423	Larynx cancer	150	Occupational exposure to asbestos	3	Rate	2007	9.100000000000001e-10	2.68e-09	0.0
1	Deaths	44635	High SDI	3	Both	9	20-24 years	423	Larynx cancer	150	Occupational exposure to asbestos	3	Rate	2007	2.08e-09	1.142e-08	0.0
1	Deaths	44635	High SDI	1	Male	9	20-24 years	423	Larynx cancer	150	Occupational exposure to asbestos	1	Number	2008	1.0800822263e-06	6.7719404594e-06	0.0
1	Deaths	44635	High SDI	2	Female	9	20-24 years	423	Larynx cancer	150	Occupational exposure to asbestos	1	Number	2008	5.82502893e-07	1.4124636928e-06	0.0
1	Deaths	44635	High SDI	3	Both	9	20-24 years	423	Larynx cancer	150	Occupational exposure to asbestos	1	Number	2008	1.6625851193e-06	7.6595248169e-06	3.5199335e-09
1	Deaths	44635	High SDI	1	Male	9	20-24 years	423	Larynx cancer	150	Occupational exposure to asbestos	3	Rate	2008	2.9399999999999998e-09	1.841e-08	0.0
1	Deaths	44635	High SDI	2	Female	9	20-24 years	423	Larynx cancer	150	Occupational exposure to asbestos	3	Rate	2008	1.7e-09	4.11e-09	0.0
1	Deaths	44635	High SDI	3	Both	9	20-24 years	423	Larynx cancer	150	Occupational exposure to asbestos	3	Rate	2008	2.34e-09	1.077e-08	0.0
1	Deaths	44635	High SDI	1	Male	9	20-24 years	423	Larynx cancer	150	Occupational exposure to asbestos	1	Number	2009	9.502362415e-07	6.4850031946e-06	0.0
1	Deaths	44635	High SDI	2	Female	9	20-24 years	423	Larynx cancer	150	Occupational exposure to asbestos	1	Number	2009	5.731728469e-07	1.9438308636e-06	0.0
1	Deaths	44635	High SDI	3	Both	9	20-24 years	423	Larynx cancer	150	Occupational exposure to asbestos	1	Number	2009	1.5234090884e-06	7.3568570357e-06	2.201586e-10
1	Deaths	44635	High SDI	1	Male	9	20-24 years	423	Larynx cancer	150	Occupational exposure to asbestos	3	Rate	2009	2.5499999999999997e-09	1.738e-08	0.0
1	Deaths	44635	High SDI	2	Female	9	20-24 years	423	Larynx cancer	150	Occupational exposure to asbestos	3	Rate	2009	1.66e-09	5.63e-09	0.0
1	Deaths	44635	High SDI	3	Both	9	20-24 years	423	Larynx cancer	150	Occupational exposure to asbestos	3	Rate	2009	2.12e-09	1.024e-08	0.0
1	Deaths	44635	High SDI	1	Male	9	20-24 years	423	Larynx cancer	150	Occupational exposure to asbestos	1	Number	2010	8.421541851e-07	5.9341069348e-06	0.0
1	Deaths	44635	High SDI	2	Female	9	20-24 years	423	Larynx cancer	150	Occupational exposure to asbestos	1	Number	2010	5.364172288e-07	2.3546038358e-06	0.0
1	Deaths	44635	High SDI	3	Both	9	20-24 years	423	Larynx cancer	150	Occupational exposure to asbestos	1	Number	2010	1.3785714139e-06	7.0461282276e-06	1.58067e-11
1	Deaths	44635	High SDI	1	Male	9	20-24 years	423	Larynx cancer	150	Occupational exposure to asbestos	3	Rate	2010	2.25e-09	1.585e-08	0.0
1	Deaths	44635	High SDI	2	Female	9	20-24 years	423	Larynx cancer	150	Occupational exposure to asbestos	3	Rate	2010	1.5399999999999999e-09	6.78e-09	0.0
1	Deaths	44635	High SDI	3	Both	9	20-24 years	423	Larynx cancer	150	Occupational exposure to asbestos	3	Rate	2010	1.91e-09	9.76e-09	0.0
1	Deaths	44635	High SDI	1	Male	9	20-24 years	423	Larynx cancer	150	Occupational exposure to asbestos	1	Number	2011	7.805741032e-07	4.9628802541e-06	0.0
1	Deaths	44635	High SDI	2	Female	9	20-24 years	423	Larynx cancer	150	Occupational exposure to asbestos	1	Number	2011	5.238461314e-07	2.6330479039e-06	0.0
1	Deaths	44635	High SDI	3	Both	9	20-24 years	423	Larynx cancer	150	Occupational exposure to asbestos	1	Number	2011	1.3044202346e-06	6.4899913311e-06	0.0
1	Deaths	44635	High SDI	1	Male	9	20-24 years	423	Larynx cancer	150	Occupational exposure to asbestos	3	Rate	2011	2.09e-09	1.329e-08	0.0
1	Deaths	44635	High SDI	2	Female	9	20-24 years	423	Larynx cancer	150	Occupational exposure to asbestos	3	Rate	2011	1.51e-09	7.57e-09	0.0
1	Deaths	44635	High SDI	3	Both	9	20-24 years	423	Larynx cancer	150	Occupational exposure to asbestos	3	Rate	2011	1.81e-09	9e-09	0.0
1	Deaths	44635	High SDI	1	Male	9	20-24 years	423	Larynx cancer	150	Occupational exposure to asbestos	1	Number	2012	7.818466865e-07	5.0172913e-06	0.0
1	Deaths	44635	High SDI	2	Female	9	20-24 years	423	Larynx cancer	150	Occupational exposure to asbestos	1	Number	2012	8.42964706e-07	5.2340639653e-06	0.0
1	Deaths	44635	High SDI	3	Both	9	20-24 years	423	Larynx cancer	150	Occupational exposure to asbestos	1	Number	2012	1.6248113925e-06	7.6485573771e-06	0.0
1	Deaths	44635	High SDI	1	Male	9	20-24 years	423	Larynx cancer	150	Occupational exposure to asbestos	3	Rate	2012	2.0999999999999998e-09	1.35e-08	0.0
1	Deaths	44635	High SDI	2	Female	9	20-24 years	423	Larynx cancer	150	Occupational exposure to asbestos	3	Rate	2012	2.43e-09	1.5070000000000002e-08	0.0
1	Deaths	44635	High SDI	3	Both	9	20-24 years	423	Larynx cancer	150	Occupational exposure to asbestos	3	Rate	2012	2.26e-09	1.0640000000000001e-08	0.0
1	Deaths	44635	High SDI	1	Male	9	20-24 years	423	Larynx cancer	150	Occupational exposure to asbestos	1	Number	2013	8.060459619e-07	5.7752063377e-06	0.0
1	Deaths	44635	High SDI	2	Female	9	20-24 years	423	Larynx cancer	150	Occupational exposure to asbestos	1	Number	2013	9.181086288e-07	5.748158451e-06	0.0
1	Deaths	44635	High SDI	3	Both	9	20-24 years	423	Larynx cancer	150	Occupational exposure to asbestos	1	Number	2013	1.7241545907e-06	8.7144893252e-06	0.0
1	Deaths	44635	High SDI	1	Male	9	20-24 years	423	Larynx cancer	150	Occupational exposure to asbestos	3	Rate	2013	2.19e-09	1.568e-08	0.0
1	Deaths	44635	High SDI	2	Female	9	20-24 years	423	Larynx cancer	150	Occupational exposure to asbestos	3	Rate	2013	2.6600000000000003e-09	1.667e-08	0.0
1	Deaths	44635	High SDI	3	Both	9	20-24 years	423	Larynx cancer	150	Occupational exposure to asbestos	3	Rate	2013	2.42e-09	1.222e-08	0.0
1	Deaths	44635	High SDI	1	Male	9	20-24 years	423	Larynx cancer	150	Occupational exposure to asbestos	1	Number	2014	8.8563738e-07	6.6517431114e-06	0.0
1	Deaths	44635	High SDI	2	Female	9	20-24 years	423	Larynx cancer	150	Occupational exposure to asbestos	1	Number	2014	9.383120476e-07	4.6453282319e-06	0.0
1	Deaths	44635	High SDI	3	Both	9	20-24 years	423	Larynx cancer	150	Occupational exposure to asbestos	1	Number	2014	1.8239494276e-06	9.2394997613e-06	0.0
1	Deaths	44635	High SDI	1	Male	9	20-24 years	423	Larynx cancer	150	Occupational exposure to asbestos	3	Rate	2014	2.43e-09	1.826e-08	0.0
1	Deaths	44635	High SDI	2	Female	9	20-24 years	423	Larynx cancer	150	Occupational exposure to asbestos	3	Rate	2014	2.75e-09	1.3619999999999999e-08	0.0
1	Deaths	44635	High SDI	3	Both	9	20-24 years	423	Larynx cancer	150	Occupational exposure to asbestos	3	Rate	2014	2.59e-09	1.31e-08	0.0
1	Deaths	44635	High SDI	1	Male	9	20-24 years	423	Larynx cancer	150	Occupational exposure to asbestos	1	Number	2015	1.0209533144e-06	6.2348635601e-06	0.0
1	Deaths	44635	High SDI	2	Female	9	20-24 years	423	Larynx cancer	150	Occupational exposure to asbestos	1	Number	2015	1.1057301463e-06	5.7794590673e-06	0.0
1	Deaths	44635	High SDI	3	Both	9	20-24 years	423	Larynx cancer	150	Occupational exposure to asbestos	1	Number	2015	2.1266834607e-06	1.0225498581e-05	0.0
1	Deaths	44635	High SDI	1	Male	9	20-24 years	423	Larynx cancer	150	Occupational exposure to asbestos	3	Rate	2015	2.84e-09	1.736e-08	0.0
1	Deaths	44635	High SDI	2	Female	9	20-24 years	423	Larynx cancer	150	Occupational exposure to asbestos	3	Rate	2015	3.2899999999999996e-09	1.72e-08	0.0
1	Deaths	44635	High SDI	3	Both	9	20-24 years	423	Larynx cancer	150	Occupational exposure to asbestos	3	Rate	2015	3.0599999999999998e-09	1.471e-08	0.0
1	Deaths	44635	High SDI	1	Male	9	20-24 years	423	Larynx cancer	150	Occupational exposure to asbestos	1	Number	2016	1.0042163091e-06	6.8545617435e-06	0.0
1	Deaths	44635	High SDI	2	Female	9	20-24 years	423	Larynx cancer	150	Occupational exposure to asbestos	1	Number	2016	1.0030597169e-06	4.8250900789e-06	0.0
1	Deaths	44635	High SDI	3	Both	9	20-24 years	423	Larynx cancer	150	Occupational exposure to asbestos	1	Number	2016	2.0072760261e-06	9.6357248174e-06	0.0
1	Deaths	44635	High SDI	1	Male	9	20-24 years	423	Larynx cancer	150	Occupational exposure to asbestos	3	Rate	2016	2.83e-09	1.933e-08	0.0
1	Deaths	44635	High SDI	2	Female	9	20-24 years	423	Larynx cancer	150	Occupational exposure to asbestos	3	Rate	2016	3.03e-09	1.4560000000000001e-08	0.0
1	Deaths	44635	High SDI	3	Both	9	20-24 years	423	Larynx cancer	150	Occupational exposure to asbestos	3	Rate	2016	2.93e-09	1.4039999999999999e-08	0.0
1	Deaths	44635	High SDI	1	Male	9	20-24 years	423	Larynx cancer	150	Occupational exposure to asbestos	1	Number	2017	1.0095531833e-06	6.8523096181e-06	0.0
1	Deaths	44635	High SDI	2	Female	9	20-24 years	423	Larynx cancer	150	Occupational exposure to asbestos	1	Number	2017	9.277405012e-07	4.6286256993e-06	0.0
1	Deaths	44635	High SDI	3	Both	9	20-24 years	423	Larynx cancer	150	Occupational exposure to asbestos	1	Number	2017	1.9372936845e-06	9.0350346256e-06	1.782977e-10
1	Deaths	44635	High SDI	1	Male	9	20-24 years	423	Larynx cancer	150	Occupational exposure to asbestos	3	Rate	2017	2.88e-09	1.953e-08	0.0
1	Deaths	44635	High SDI	2	Female	9	20-24 years	423	Larynx cancer	150	Occupational exposure to asbestos	3	Rate	2017	2.83e-09	1.4129999999999998e-08	0.0
1	Deaths	44635	High SDI	3	Both	9	20-24 years	423	Larynx cancer	150	Occupational exposure to asbestos	3	Rate	2017	2.86e-09	1.332e-08	0.0
1	Deaths	44635	High SDI	1	Male	9	20-24 years	423	Larynx cancer	150	Occupational exposure to asbestos	1	Number	2018	1.1068396461e-06	7.2509953078e-06	0.0
1	Deaths	44635	High SDI	2	Female	9	20-24 years	423	Larynx cancer	150	Occupational exposure to asbestos	1	Number	2018	7.716983864e-07	4.1117364062e-06	0.0
1	Deaths	44635	High SDI	3	Both	9	20-24 years	423	Larynx cancer	150	Occupational exposure to asbestos	1	Number	2018	1.8785380326e-06	9.5476768285e-06	3.425189e-10
1	Deaths	44635	High SDI	1	Male	9	20-24 years	423	Larynx cancer	150	Occupational exposure to asbestos	3	Rate	2018	3.1900000000000004e-09	2.087e-08	0.0
1	Deaths	44635	High SDI	2	Female	9	20-24 years	423	Larynx cancer	150	Occupational exposure to asbestos	3	Rate	2018	2.38e-09	1.269e-08	0.0
1	Deaths	44635	High SDI	3	Both	9	20-24 years	423	Larynx cancer	150	Occupational exposure to asbestos	3	Rate	2018	2.8000000000000003e-09	1.422e-08	0.0
1	Deaths	44635	High SDI	1	Male	9	20-24 years	423	Larynx cancer	150	Occupational exposure to asbestos	1	Number	2019	1.1981954278e-06	7.728394903e-06	0.0
1	Deaths	44635	High SDI	2	Female	9	20-24 years	423	Larynx cancer	150	Occupational exposure to asbestos	1	Number	2019	7.438215979e-07	3.7638745035e-06	0.0
1	Deaths	44635	High SDI	3	Both	9	20-24 years	423	Larynx cancer	150	Occupational exposure to asbestos	1	Number	2019	1.9420170257e-06	9.543528498e-06	1.108614e-10
1	Deaths	44635	High SDI	1	Male	9	20-24 years	423	Larynx cancer	150	Occupational exposure to asbestos	3	Rate	2019	3.48e-09	2.244e-08	0.0
1	Deaths	44635	High SDI	2	Female	9	20-24 years	423	Larynx cancer	150	Occupational exposure to asbestos	3	Rate	2019	2.3200000000000003e-09	1.1729999999999998e-08	0.0
1	Deaths	44635	High SDI	3	Both	9	20-24 years	423	Larynx cancer	150	Occupational exposure to asbestos	3	Rate	2019	2.92e-09	1.434e-08	0.0
1	Deaths	44635	High SDI	1	Male	9	20-24 years	423	Larynx cancer	150	Occupational exposure to asbestos	1	Number	2020	8.215909256e-07	5.2112824674e-06	0.0
1	Deaths	44635	High SDI	2	Female	9	20-24 years	423	Larynx cancer	150	Occupational exposure to asbestos	1	Number	2020	7.200435921e-07	4.2472670786e-06	0.0
1	Deaths	44635	High SDI	3	Both	9	20-24 years	423	Larynx cancer	150	Occupational exposure to asbestos	1	Number	2020	1.5416345177e-06	7.0473834608e-06	2.7405e-11
1	Deaths	44635	High SDI	1	Male	9	20-24 years	423	Larynx cancer	150	Occupational exposure to asbestos	3	Rate	2020	2.4e-09	1.5240000000000003e-08	0.0
1	Deaths	44635	High SDI	2	Female	9	20-24 years	423	Larynx cancer	150	Occupational exposure to asbestos	3	Rate	2020	2.26e-09	1.3339999999999999e-08	0.0
1	Deaths	44635	High SDI	3	Both	9	20-24 years	423	Larynx cancer	150	Occupational exposure to asbestos	3	Rate	2020	2.33e-09	1.067e-08	0.0
1	Deaths	44635	High SDI	1	Male	9	20-24 years	423	Larynx cancer	150	Occupational exposure to asbestos	1	Number	2021	9.220742963e-07	6.0731629721e-06	0.0
1	Deaths	44635	High SDI	2	Female	9	20-24 years	423	Larynx cancer	150	Occupational exposure to asbestos	1	Number	2021	7.901440772e-07	3.3429130153e-06	0.0
1	Deaths	44635	High SDI	3	Both	9	20-24 years	423	Larynx cancer	150	Occupational exposure to asbestos	1	Number	2021	1.7122183736e-06	7.915169461e-06	1.2547407e-09
1	Deaths	44635	High SDI	1	Male	9	20-24 years	423	Larynx cancer	150	Occupational exposure to asbestos	3	Rate	2021	2.72e-09	1.793e-08	0.0
1	Deaths	44635	High SDI	2	Female	9	20-24 years	423	Larynx cancer	150	Occupational exposure to asbestos	3	Rate	2021	2.51e-09	1.06e-08	0.0
1	Deaths	44635	High SDI	3	Both	9	20-24 years	423	Larynx cancer	150	Occupational exposure to asbestos	3	Rate	2021	2.62e-09	1.2099999999999999e-08	0.0
1	Deaths	44635	High SDI	1	Male	10	25-29 years	423	Larynx cancer	150	Occupational exposure to asbestos	1	Number	1990	5.32545640422e-05	0.0002882644326699	2.9023344041e-06
1	Deaths	44635	High SDI	2	Female	10	25-29 years	423	Larynx cancer	150	Occupational exposure to asbestos	1	Number	1990	3.30525321331e-05	0.0001430574797543	4.422146335e-07
1	Deaths	44635	High SDI	3	Both	10	25-29 years	423	Larynx cancer	150	Occupational exposure to asbestos	1	Number	1990	8.63070961753e-05	0.0003694514454321	6.4023412495e-06
1	Deaths	44635	High SDI	1	Male	10	25-29 years	423	Larynx cancer	150	Occupational exposure to asbestos	3	Rate	1990	1.4375e-07	7.781e-07	7.83e-09
1	Deaths	44635	High SDI	2	Female	10	25-29 years	423	Larynx cancer	150	Occupational exposure to asbestos	3	Rate	1990	9.221e-08	3.9909e-07	1.23e-09
1	Deaths	44635	High SDI	3	Both	10	25-29 years	423	Larynx cancer	150	Occupational exposure to asbestos	3	Rate	1990	1.184e-07	5.0684e-07	8.78e-09
1	Deaths	44635	High SDI	1	Male	10	25-29 years	423	Larynx cancer	150	Occupational exposure to asbestos	1	Number	1991	4.84664372863e-05	0.0002502625708351	2.867559613e-06
1	Deaths	44635	High SDI	2	Female	10	25-29 years	423	Larynx cancer	150	Occupational exposure to asbestos	1	Number	1991	3.21568142763e-05	0.0001416279952597	4.753315301e-07
1	Deaths	44635	High SDI	3	Both	10	25-29 years	423	Larynx cancer	150	Occupational exposure to asbestos	1	Number	1991	8.06232515626e-05	0.0003495887092792	7.2498462549e-06
1	Deaths	44635	High SDI	1	Male	10	25-29 years	423	Larynx cancer	150	Occupational exposure to asbestos	3	Rate	1991	1.317e-07	6.800500000000001e-07	7.79e-09
1	Deaths	44635	High SDI	2	Female	10	25-29 years	423	Larynx cancer	150	Occupational exposure to asbestos	3	Rate	1991	9.066e-08	3.9929e-07	1.34e-09
1	Deaths	44635	High SDI	3	Both	10	25-29 years	423	Larynx cancer	150	Occupational exposure to asbestos	3	Rate	1991	1.1156e-07	4.837199999999999e-07	1.003e-08
1	Deaths	44635	High SDI	1	Male	10	25-29 years	423	Larynx cancer	150	Occupational exposure to asbestos	1	Number	1992	4.49099227702e-05	0.0002263739354565	2.6130425425e-06
1	Deaths	44635	High SDI	2	Female	10	25-29 years	423	Larynx cancer	150	Occupational exposure to asbestos	1	Number	1992	2.92717881972e-05	0.0001221992004027	3.524384783e-07
1	Deaths	44635	High SDI	3	Both	10	25-29 years	423	Larynx cancer	150	Occupational exposure to asbestos	1	Number	1992	7.41817109675e-05	0.000296030508322	5.8983127533e-06
1	Deaths	44635	High SDI	1	Male	10	25-29 years	423	Larynx cancer	150	Occupational exposure to asbestos	3	Rate	1992	1.2273000000000001e-07	6.1864e-07	7.1400000000000006e-09
1	Deaths	44635	High SDI	2	Female	10	25-29 years	423	Larynx cancer	150	Occupational exposure to asbestos	3	Rate	1992	8.321e-08	3.4738e-07	1e-09
1	Deaths	44635	High SDI	3	Both	10	25-29 years	423	Larynx cancer	150	Occupational exposure to asbestos	3	Rate	1992	1.0336e-07	4.1247e-07	8.22e-09
1	Deaths	44635	High SDI	1	Male	10	25-29 years	423	Larynx cancer	150	Occupational exposure to asbestos	1	Number	1993	4.04824245093e-05	0.0002165550034963	2.38479723e-06
1	Deaths	44635	High SDI	2	Female	10	25-29 years	423	Larynx cancer	150	Occupational exposure to asbestos	1	Number	1993	2.93847478955e-05	0.0001095899746578	3.900197472e-07
1	Deaths	44635	High SDI	3	Both	10	25-29 years	423	Larynx cancer	150	Occupational exposure to asbestos	1	Number	1993	6.98671724049e-05	0.0002771056547675	6.9952712785e-06
1	Deaths	44635	High SDI	1	Male	10	25-29 years	423	Larynx cancer	150	Occupational exposure to asbestos	3	Rate	1993	1.1157e-07	5.9685e-07	6.57e-09
1	Deaths	44635	High SDI	2	Female	10	25-29 years	423	Larynx cancer	150	Occupational exposure to asbestos	3	Rate	1993	8.445e-08	3.1495e-07	1.12e-09
1	Deaths	44635	High SDI	3	Both	10	25-29 years	423	Larynx cancer	150	Occupational exposure to asbestos	3	Rate	1993	9.829e-08	3.8986e-07	9.84e-09
1	Deaths	44635	High SDI	1	Male	10	25-29 years	423	Larynx cancer	150	Occupational exposure to asbestos	1	Number	1994	3.60209850807e-05	0.0002066091971111	2.0981744711e-06
1	Deaths	44635	High SDI	2	Female	10	25-29 years	423	Larynx cancer	150	Occupational exposure to asbestos	1	Number	1994	3.35032749637e-05	0.0001208114371683	3.940758797e-07
1	Deaths	44635	High SDI	3	Both	10	25-29 years	423	Larynx cancer	150	Occupational exposure to asbestos	1	Number	1994	6.95242600444e-05	0.0002556150750665	8.3150340735e-06
1	Deaths	44635	High SDI	1	Male	10	25-29 years	423	Larynx cancer	150	Occupational exposure to asbestos	3	Rate	1994	1.0001e-07	5.736100000000001e-07	5.83e-09
1	Deaths	44635	High SDI	2	Female	10	25-29 years	423	Larynx cancer	150	Occupational exposure to asbestos	3	Rate	1994	9.711e-08	3.5019e-07	1.14e-09
1	Deaths	44635	High SDI	3	Both	10	25-29 years	423	Larynx cancer	150	Occupational exposure to asbestos	3	Rate	1994	9.859000000000001e-08	3.6248e-07	1.179e-08
1	Deaths	44635	High SDI	1	Male	10	25-29 years	423	Larynx cancer	150	Occupational exposure to asbestos	1	Number	1995	3.48713295289e-05	0.0001797162081039	2.1536751665e-06
1	Deaths	44635	High SDI	2	Female	10	25-29 years	423	Larynx cancer	150	Occupational exposure to asbestos	1	Number	1995	3.57543931866e-05	0.0001356030973991	5.61664618e-07
1	Deaths	44635	High SDI	3	Both	10	25-29 years	423	Larynx cancer	150	Occupational exposure to asbestos	1	Number	1995	7.06257227156e-05	0.0002430217952281	9.2234612047e-06
1	Deaths	44635	High SDI	1	Male	10	25-29 years	423	Larynx cancer	150	Occupational exposure to asbestos	3	Rate	1995	9.724e-08	5.0115e-07	6.0100000000000005e-09
1	Deaths	44635	High SDI	2	Female	10	25-29 years	423	Larynx cancer	150	Occupational exposure to asbestos	3	Rate	1995	1.0414999999999999e-07	3.9498e-07	1.6400000000000001e-09
1	Deaths	44635	High SDI	3	Both	10	25-29 years	423	Larynx cancer	150	Occupational exposure to asbestos	3	Rate	1995	1.0062000000000001e-07	3.4622e-07	1.314e-08
1	Deaths	44635	High SDI	1	Male	10	25-29 years	423	Larynx cancer	150	Occupational exposure to asbestos	1	Number	1996	3.27013946034e-05	0.0001685414011753	2.2444764199e-06
1	Deaths	44635	High SDI	2	Female	10	25-29 years	423	Larynx cancer	150	Occupational exposure to asbestos	1	Number	1996	3.0440970006e-05	0.0001254999812642	5.337777335e-07
1	Deaths	44635	High SDI	3	Both	10	25-29 years	423	Larynx cancer	150	Occupational exposure to asbestos	1	Number	1996	6.31423646094e-05	0.0002119088529457	7.8078500085e-06
1	Deaths	44635	High SDI	1	Male	10	25-29 years	423	Larynx cancer	150	Occupational exposure to asbestos	3	Rate	1996	9.066e-08	4.6726e-07	6.2200000000000004e-09
1	Deaths	44635	High SDI	2	Female	10	25-29 years	423	Larynx cancer	150	Occupational exposure to asbestos	3	Rate	1996	8.81e-08	3.6319999999999997e-07	1.5399999999999999e-09
1	Deaths	44635	High SDI	3	Both	10	25-29 years	423	Larynx cancer	150	Occupational exposure to asbestos	3	Rate	1996	8.941e-08	3.0005e-07	1.1060000000000001e-08
1	Deaths	44635	High SDI	1	Male	10	25-29 years	423	Larynx cancer	150	Occupational exposure to asbestos	1	Number	1997	3.11983713526e-05	0.0001691868403216	2.3270829427e-06
1	Deaths	44635	High SDI	2	Female	10	25-29 years	423	Larynx cancer	150	Occupational exposure to asbestos	1	Number	1997	2.81656807529e-05	0.0001212578301995	2.387676051e-07
1	Deaths	44635	High SDI	3	Both	10	25-29 years	423	Larynx cancer	150	Occupational exposure to asbestos	1	Number	1997	5.93640521056e-05	0.0002117376297293	7.2678845318e-06
1	Deaths	44635	High SDI	1	Male	10	25-29 years	423	Larynx cancer	150	Occupational exposure to asbestos	3	Rate	1997	8.655e-08	4.6933e-07	6.46e-09
1	Deaths	44635	High SDI	2	Female	10	25-29 years	423	Larynx cancer	150	Occupational exposure to asbestos	3	Rate	1997	8.152e-08	3.5096999999999997e-07	6.9e-10
1	Deaths	44635	High SDI	3	Both	10	25-29 years	423	Larynx cancer	150	Occupational exposure to asbestos	3	Rate	1997	8.409e-08	2.9992e-07	1.029e-08
1	Deaths	44635	High SDI	1	Male	10	25-29 years	423	Larynx cancer	150	Occupational exposure to asbestos	1	Number	1998	3.02203766701e-05	0.0001586830031703	1.732031608e-06
1	Deaths	44635	High SDI	2	Female	10	25-29 years	423	Larynx cancer	150	Occupational exposure to asbestos	1	Number	1998	3.1984341437e-05	0.0001252786974798	2.479045853e-07
1	Deaths	44635	High SDI	3	Both	10	25-29 years	423	Larynx cancer	150	Occupational exposure to asbestos	1	Number	1998	6.22047181071e-05	0.0002219507902607	7.2727584658e-06
1	Deaths	44635	High SDI	1	Male	10	25-29 years	423	Larynx cancer	150	Occupational exposure to asbestos	3	Rate	1998	8.427e-08	4.4248000000000003e-07	4.83e-09
1	Deaths	44635	High SDI	2	Female	10	25-29 years	423	Larynx cancer	150	Occupational exposure to asbestos	3	Rate	1998	9.294000000000001e-08	3.6403e-07	7.2e-10
1	Deaths	44635	High SDI	3	Both	10	25-29 years	423	Larynx cancer	150	Occupational exposure to asbestos	3	Rate	1998	8.851e-08	3.1583e-07	1.035e-08
1	Deaths	44635	High SDI	1	Male	10	25-29 years	423	Larynx cancer	150	Occupational exposure to asbestos	1	Number	1999	2.84228051429e-05	0.0001518432303743	1.8322745861e-06
1	Deaths	44635	High SDI	2	Female	10	25-29 years	423	Larynx cancer	150	Occupational exposure to asbestos	1	Number	1999	2.68482981878e-05	0.000119896728102	1.247534148e-07
1	Deaths	44635	High SDI	3	Both	10	25-29 years	423	Larynx cancer	150	Occupational exposure to asbestos	1	Number	1999	5.52711033307e-05	0.0002134382306115	5.9386821836e-06
1	Deaths	44635	High SDI	1	Male	10	25-29 years	423	Larynx cancer	150	Occupational exposure to asbestos	3	Rate	1999	8.009e-08	4.2785000000000006e-07	5.16e-09
1	Deaths	44635	High SDI	2	Female	10	25-29 years	423	Larynx cancer	150	Occupational exposure to asbestos	3	Rate	1999	7.873e-08	3.5157e-07	3.7e-10
1	Deaths	44635	High SDI	3	Both	10	25-29 years	423	Larynx cancer	150	Occupational exposure to asbestos	3	Rate	1999	7.941999999999999e-08	3.0669e-07	8.53e-09
1	Deaths	44635	High SDI	1	Male	10	25-29 years	423	Larynx cancer	150	Occupational exposure to asbestos	1	Number	2000	2.77288119342e-05	0.0001465732248426	1.6076872858e-06
1	Deaths	44635	High SDI	2	Female	10	25-29 years	423	Larynx cancer	150	Occupational exposure to asbestos	1	Number	2000	2.25976063e-05	8.94356149584e-05	7.63674857e-08
1	Deaths	44635	High SDI	3	Both	10	25-29 years	423	Larynx cancer	150	Occupational exposure to asbestos	1	Number	2000	5.03264182342e-05	0.0001877931886035	5.2740938772e-06
1	Deaths	44635	High SDI	1	Male	10	25-29 years	423	Larynx cancer	150	Occupational exposure to asbestos	3	Rate	2000	7.928e-08	4.1906000000000005e-07	4.6e-09
1	Deaths	44635	High SDI	2	Female	10	25-29 years	423	Larynx cancer	150	Occupational exposure to asbestos	3	Rate	2000	6.717e-08	2.6583e-07	2.2999999999999998e-10
1	Deaths	44635	High SDI	3	Both	10	25-29 years	423	Larynx cancer	150	Occupational exposure to asbestos	3	Rate	2000	7.334e-08	2.7367e-07	7.690000000000001e-09
1	Deaths	44635	High SDI	1	Male	10	25-29 years	423	Larynx cancer	150	Occupational exposure to asbestos	1	Number	2001	2.48735956135e-05	0.000135773113374	1.5560161134e-06
1	Deaths	44635	High SDI	2	Female	10	25-29 years	423	Larynx cancer	150	Occupational exposure to asbestos	1	Number	2001	1.97487669729e-05	8.45992061351e-05	2.71145681e-08
1	Deaths	44635	High SDI	3	Both	10	25-29 years	423	Larynx cancer	150	Occupational exposure to asbestos	1	Number	2001	4.46223625864e-05	0.0001669477101589	4.8362049253e-06
1	Deaths	44635	High SDI	1	Male	10	25-29 years	423	Larynx cancer	150	Occupational exposure to asbestos	3	Rate	2001	7.226e-08	3.9441e-07	4.52e-09
1	Deaths	44635	High SDI	2	Female	10	25-29 years	423	Larynx cancer	150	Occupational exposure to asbestos	3	Rate	2001	5.966999999999999e-08	2.5562e-07	8e-11
1	Deaths	44635	High SDI	3	Both	10	25-29 years	423	Larynx cancer	150	Occupational exposure to asbestos	3	Rate	2001	6.609e-08	2.4726e-07	7.160000000000001e-09
1	Deaths	44635	High SDI	1	Male	10	25-29 years	423	Larynx cancer	150	Occupational exposure to asbestos	1	Number	2002	2.27712962143e-05	0.0001223029147638	1.6060806636e-06
1	Deaths	44635	High SDI	2	Female	10	25-29 years	423	Larynx cancer	150	Occupational exposure to asbestos	1	Number	2002	1.45135726282e-05	6.3651205538e-05	1.10185239e-08
1	Deaths	44635	High SDI	3	Both	10	25-29 years	423	Larynx cancer	150	Occupational exposure to asbestos	1	Number	2002	3.72848688424e-05	0.0001500998275157	3.8988454436e-06
1	Deaths	44635	High SDI	1	Male	10	25-29 years	423	Larynx cancer	150	Occupational exposure to asbestos	3	Rate	2002	6.682e-08	3.5888e-07	4.7100000000000005e-09
1	Deaths	44635	High SDI	2	Female	10	25-29 years	423	Larynx cancer	150	Occupational exposure to asbestos	3	Rate	2002	4.433e-08	1.9441e-07	3e-11
1	Deaths	44635	High SDI	3	Both	10	25-29 years	423	Larynx cancer	150	Occupational exposure to asbestos	3	Rate	2002	5.5800000000000003e-08	2.2463999999999998e-07	5.83e-09
1	Deaths	44635	High SDI	1	Male	10	25-29 years	423	Larynx cancer	150	Occupational exposure to asbestos	1	Number	2003	2.11777718626e-05	0.0001121425902972	1.6896704827e-06
1	Deaths	44635	High SDI	2	Female	10	25-29 years	423	Larynx cancer	150	Occupational exposure to asbestos	1	Number	2003	1.16693697554e-05	5.11776641983e-05	8.39070182e-08
1	Deaths	44635	High SDI	3	Both	10	25-29 years	423	Larynx cancer	150	Occupational exposure to asbestos	1	Number	2003	3.2847141618e-05	0.0001419225565408	3.6326253153e-06
1	Deaths	44635	High SDI	1	Male	10	25-29 years	423	Larynx cancer	150	Occupational exposure to asbestos	3	Rate	2003	6.225e-08	3.2966e-07	4.97e-09
1	Deaths	44635	High SDI	2	Female	10	25-29 years	423	Larynx cancer	150	Occupational exposure to asbestos	3	Rate	2003	3.5769999999999995e-08	1.5686e-07	2.6e-10
1	Deaths	44635	High SDI	3	Both	10	25-29 years	423	Larynx cancer	150	Occupational exposure to asbestos	3	Rate	2003	4.9289999999999993e-08	2.1295e-07	5.45e-09
1	Deaths	44635	High SDI	1	Male	10	25-29 years	423	Larynx cancer	150	Occupational exposure to asbestos	1	Number	2004	1.9693818303e-05	0.0001040442443527	1.3795899638e-06
1	Deaths	44635	High SDI	2	Female	10	25-29 years	423	Larynx cancer	150	Occupational exposure to asbestos	1	Number	2004	1.08177793609e-05	5.18662810583e-05	1.022386865e-07
1	Deaths	44635	High SDI	3	Both	10	25-29 years	423	Larynx cancer	150	Occupational exposure to asbestos	1	Number	2004	3.05115976638e-05	0.0001294320634595	3.1278318296e-06
1	Deaths	44635	High SDI	1	Male	10	25-29 years	423	Larynx cancer	150	Occupational exposure to asbestos	3	Rate	2004	5.748e-08	3.0365e-07	4.03e-09
1	Deaths	44635	High SDI	2	Female	10	25-29 years	423	Larynx cancer	150	Occupational exposure to asbestos	3	Rate	2004	3.298e-08	1.5813e-07	3.0999999999999996e-10
1	Deaths	44635	High SDI	3	Both	10	25-29 years	423	Larynx cancer	150	Occupational exposure to asbestos	3	Rate	2004	4.55e-08	1.93e-07	4.66e-09
1	Deaths	44635	High SDI	1	Male	10	25-29 years	423	Larynx cancer	150	Occupational exposure to asbestos	1	Number	2005	1.7232820563e-05	9.04976340914e-05	1.1520693974e-06
1	Deaths	44635	High SDI	2	Female	10	25-29 years	423	Larynx cancer	150	Occupational exposure to asbestos	1	Number	2005	1.18235914434e-05	5.88648081089e-05	1.58368915e-07
1	Deaths	44635	High SDI	3	Both	10	25-29 years	423	Larynx cancer	150	Occupational exposure to asbestos	1	Number	2005	2.90564120065e-05	0.0001064793811044	3.4738500192e-06
1	Deaths	44635	High SDI	1	Male	10	25-29 years	423	Larynx cancer	150	Occupational exposure to asbestos	3	Rate	2005	4.951e-08	2.6001e-07	3.31e-09
1	Deaths	44635	High SDI	2	Female	10	25-29 years	423	Larynx cancer	150	Occupational exposure to asbestos	3	Rate	2005	3.556e-08	1.7702e-07	4.8e-10
1	Deaths	44635	High SDI	3	Both	10	25-29 years	423	Larynx cancer	150	Occupational exposure to asbestos	3	Rate	2005	4.269e-08	1.5645e-07	5.099999999999999e-09
1	Deaths	44635	High SDI	1	Male	10	25-29 years	423	Larynx cancer	150	Occupational exposure to asbestos	1	Number	2006	1.67803373367e-05	8.06341538959e-05	1.0989192221e-06
1	Deaths	44635	High SDI	2	Female	10	25-29 years	423	Larynx cancer	150	Occupational exposure to asbestos	1	Number	2006	1.3923866927e-05	6.04015027908e-05	2.434341642e-07
1	Deaths	44635	High SDI	3	Both	10	25-29 years	423	Larynx cancer	150	Occupational exposure to asbestos	1	Number	2006	3.07042042637e-05	0.0001095392982277	4.1494721103e-06
1	Deaths	44635	High SDI	1	Male	10	25-29 years	423	Larynx cancer	150	Occupational exposure to asbestos	3	Rate	2006	4.727e-08	2.2712999999999997e-07	3.1e-09
1	Deaths	44635	High SDI	2	Female	10	25-29 years	423	Larynx cancer	150	Occupational exposure to asbestos	3	Rate	2006	4.1139999999999996e-08	1.7847e-07	7.2e-10
1	Deaths	44635	High SDI	3	Both	10	25-29 years	423	Larynx cancer	150	Occupational exposure to asbestos	3	Rate	2006	4.428e-08	1.5796e-07	5.98e-09
1	Deaths	44635	High SDI	1	Male	10	25-29 years	423	Larynx cancer	150	Occupational exposure to asbestos	1	Number	2007	1.90988267024e-05	8.90028063317e-05	7.513131357e-07
1	Deaths	44635	High SDI	2	Female	10	25-29 years	423	Larynx cancer	150	Occupational exposure to asbestos	1	Number	2007	1.43895874313e-05	5.89740986343e-05	3.07473029e-07
1	Deaths	44635	High SDI	3	Both	10	25-29 years	423	Larynx cancer	150	Occupational exposure to asbestos	1	Number	2007	3.34884141336e-05	0.000113932707544	3.4512080776e-06
1	Deaths	44635	High SDI	1	Male	10	25-29 years	423	Larynx cancer	150	Occupational exposure to asbestos	3	Rate	2007	5.2620000000000004e-08	2.4522e-07	2.07e-09
1	Deaths	44635	High SDI	2	Female	10	25-29 years	423	Larynx cancer	150	Occupational exposure to asbestos	3	Rate	2007	4.171e-08	1.7095e-07	8.9e-10
1	Deaths	44635	High SDI	3	Both	10	25-29 years	423	Larynx cancer	150	Occupational exposure to asbestos	3	Rate	2007	4.73e-08	1.6094e-07	4.88e-09
1	Deaths	44635	High SDI	1	Male	10	25-29 years	423	Larynx cancer	150	Occupational exposure to asbestos	1	Number	2008	2.28708329144e-05	0.0001080336418021	1.0646721423e-06
1	Deaths	44635	High SDI	2	Female	10	25-29 years	423	Larynx cancer	150	Occupational exposure to asbestos	1	Number	2008	2.03275468164e-05	8.38037206357e-05	4.831830288e-07
1	Deaths	44635	High SDI	3	Both	10	25-29 years	423	Larynx cancer	150	Occupational exposure to asbestos	1	Number	2008	4.31983797308e-05	0.0001478866323588	4.2157039063e-06
1	Deaths	44635	High SDI	1	Male	10	25-29 years	423	Larynx cancer	150	Occupational exposure to asbestos	3	Rate	2008	6.16e-08	2.9098e-07	2.87e-09
1	Deaths	44635	High SDI	2	Female	10	25-29 years	423	Larynx cancer	150	Occupational exposure to asbestos	3	Rate	2008	5.7829999999999996e-08	2.3841e-07	1.37e-09
1	Deaths	44635	High SDI	3	Both	10	25-29 years	423	Larynx cancer	150	Occupational exposure to asbestos	3	Rate	2008	5.977e-08	2.0461e-07	5.83e-09
1	Deaths	44635	High SDI	1	Male	10	25-29 years	423	Larynx cancer	150	Occupational exposure to asbestos	1	Number	2009	2.35464330879e-05	0.0001183946677976	1.1637524854e-06
1	Deaths	44635	High SDI	2	Female	10	25-29 years	423	Larynx cancer	150	Occupational exposure to asbestos	1	Number	2009	2.84554688288e-05	0.0001188210822669	5.238301138e-07
1	Deaths	44635	High SDI	3	Both	10	25-29 years	423	Larynx cancer	150	Occupational exposure to asbestos	1	Number	2009	5.20019019167e-05	0.0001642432819186	5.0048118473e-06
1	Deaths	44635	High SDI	1	Male	10	25-29 years	423	Larynx cancer	150	Occupational exposure to asbestos	3	Rate	2009	6.229e-08	3.1321e-07	3.0799999999999997e-09
1	Deaths	44635	High SDI	2	Female	10	25-29 years	423	Larynx cancer	150	Occupational exposure to asbestos	3	Rate	2009	7.983000000000001e-08	3.3335999999999996e-07	1.4699999999999999e-09
1	Deaths	44635	High SDI	3	Both	10	25-29 years	423	Larynx cancer	150	Occupational exposure to asbestos	3	Rate	2009	7.08e-08	2.2363e-07	6.8099999999999994e-09
1	Deaths	44635	High SDI	1	Male	10	25-29 years	423	Larynx cancer	150	Occupational exposure to asbestos	1	Number	2010	2.14241183628e-05	0.0001123103088689	8.386865396e-07
1	Deaths	44635	High SDI	2	Female	10	25-29 years	423	Larynx cancer	150	Occupational exposure to asbestos	1	Number	2010	3.23468902541e-05	0.000132884579344	6.934175119e-07
1	Deaths	44635	High SDI	3	Both	10	25-29 years	423	Larynx cancer	150	Occupational exposure to asbestos	1	Number	2010	5.37710086169e-05	0.0001899856885895	5.1346698509e-06
1	Deaths	44635	High SDI	1	Male	10	25-29 years	423	Larynx cancer	150	Occupational exposure to asbestos	3	Rate	2010	5.6079999999999997e-08	2.94e-07	2.2000000000000003e-09
1	Deaths	44635	High SDI	2	Female	10	25-29 years	423	Larynx cancer	150	Occupational exposure to asbestos	3	Rate	2010	9.014e-08	3.7031000000000004e-07	1.93e-09
1	Deaths	44635	High SDI	3	Both	10	25-29 years	423	Larynx cancer	150	Occupational exposure to asbestos	3	Rate	2010	7.258e-08	2.5644e-07	6.930000000000001e-09
1	Deaths	44635	High SDI	1	Male	10	25-29 years	423	Larynx cancer	150	Occupational exposure to asbestos	1	Number	2011	2.06743021644e-05	0.0001092106038738	6.88920284e-07
1	Deaths	44635	High SDI	2	Female	10	25-29 years	423	Larynx cancer	150	Occupational exposure to asbestos	1	Number	2011	3.26821931814e-05	0.0001392600823028	7.339391896e-07
1	Deaths	44635	High SDI	3	Both	10	25-29 years	423	Larynx cancer	150	Occupational exposure to asbestos	1	Number	2011	5.33564953458e-05	0.000184031729953	4.9108483396e-06
1	Deaths	44635	High SDI	1	Male	10	25-29 years	423	Larynx cancer	150	Occupational exposure to asbestos	3	Rate	2011	5.357e-08	2.83e-07	1.7900000000000002e-09
1	Deaths	44635	High SDI	2	Female	10	25-29 years	423	Larynx cancer	150	Occupational exposure to asbestos	3	Rate	2011	9.059e-08	3.8602e-07	2.03e-09
1	Deaths	44635	High SDI	3	Both	10	25-29 years	423	Larynx cancer	150	Occupational exposure to asbestos	3	Rate	2011	7.146e-08	2.4647e-07	6.579999999999999e-09
1	Deaths	44635	High SDI	1	Male	10	25-29 years	423	Larynx cancer	150	Occupational exposure to asbestos	1	Number	2012	2.67408569942e-05	0.0001545115560004	4.666044972e-07
1	Deaths	44635	High SDI	2	Female	10	25-29 years	423	Larynx cancer	150	Occupational exposure to asbestos	1	Number	2012	3.46785385545e-05	0.0001536102733402	6.785091785e-07
1	Deaths	44635	High SDI	3	Both	10	25-29 years	423	Larynx cancer	150	Occupational exposure to asbestos	1	Number	2012	6.14193955487e-05	0.0002259897464495	4.5332167502e-06
1	Deaths	44635	High SDI	1	Male	10	25-29 years	423	Larynx cancer	150	Occupational exposure to asbestos	3	Rate	2012	6.872000000000001e-08	3.9709e-07	1.2e-09
1	Deaths	44635	High SDI	2	Female	10	25-29 years	423	Larynx cancer	150	Occupational exposure to asbestos	3	Rate	2012	9.574e-08	4.2408e-07	1.87e-09
1	Deaths	44635	High SDI	3	Both	10	25-29 years	423	Larynx cancer	150	Occupational exposure to asbestos	3	Rate	2012	8.175e-08	3.0078e-07	6.030000000000001e-09
1	Deaths	44635	High SDI	1	Male	10	25-29 years	423	Larynx cancer	150	Occupational exposure to asbestos	1	Number	2013	2.82871813343e-05	0.0001634942234598	5.960279366e-07
1	Deaths	44635	High SDI	2	Female	10	25-29 years	423	Larynx cancer	150	Occupational exposure to asbestos	1	Number	2013	3.47085673811e-05	0.000158160223828	1.0647832101e-06
1	Deaths	44635	High SDI	3	Both	10	25-29 years	423	Larynx cancer	150	Occupational exposure to asbestos	1	Number	2013	6.29957487155e-05	0.0002436798816487	4.9183475246e-06
1	Deaths	44635	High SDI	1	Male	10	25-29 years	423	Larynx cancer	150	Occupational exposure to asbestos	3	Rate	2013	7.225e-08	4.1756999999999995e-07	1.5200000000000001e-09
1	Deaths	44635	High SDI	2	Female	10	25-29 years	423	Larynx cancer	150	Occupational exposure to asbestos	3	Rate	2013	9.547e-08	4.3503e-07	2.93e-09
1	Deaths	44635	High SDI	3	Both	10	25-29 years	423	Larynx cancer	150	Occupational exposure to asbestos	3	Rate	2013	8.343e-08	3.2271e-07	6.509999999999999e-09
1	Deaths	44635	High SDI	1	Male	10	25-29 years	423	Larynx cancer	150	Occupational exposure to asbestos	1	Number	2014	2.94266366791e-05	0.0001468085643945	7.48348712e-07
1	Deaths	44635	High SDI	2	Female	10	25-29 years	423	Larynx cancer	150	Occupational exposure to asbestos	1	Number	2014	2.94648596288e-05	0.0001623078185899	1.2829911825e-06
1	Deaths	44635	High SDI	3	Both	10	25-29 years	423	Larynx cancer	150	Occupational exposure to asbestos	1	Number	2014	5.88914963079e-05	0.0002290108014414	6.3980794509e-06
1	Deaths	44635	High SDI	1	Male	10	25-29 years	423	Larynx cancer	150	Occupational exposure to asbestos	3	Rate	2014	7.491e-08	3.7373e-07	1.91e-09
1	Deaths	44635	High SDI	2	Female	10	25-29 years	423	Larynx cancer	150	Occupational exposure to asbestos	3	Rate	2014	8.078e-08	4.4496e-07	3.52e-09
1	Deaths	44635	High SDI	3	Both	10	25-29 years	423	Larynx cancer	150	Occupational exposure to asbestos	3	Rate	2014	7.773999999999999e-08	3.0229e-07	8.450000000000001e-09
1	Deaths	44635	High SDI	1	Male	10	25-29 years	423	Larynx cancer	150	Occupational exposure to asbestos	1	Number	2015	3.28924933055e-05	0.000163865386144	4.660096716e-07
1	Deaths	44635	High SDI	2	Female	10	25-29 years	423	Larynx cancer	150	Occupational exposure to asbestos	1	Number	2015	2.39030422826e-05	0.0001135996740568	1.2243542694e-06
1	Deaths	44635	High SDI	3	Both	10	25-29 years	423	Larynx cancer	150	Occupational exposure to asbestos	1	Number	2015	5.67955355881e-05	0.0002047633390029	6.3694692334e-06
1	Deaths	44635	High SDI	1	Male	10	25-29 years	423	Larynx cancer	150	Occupational exposure to asbestos	3	Rate	2015	8.366e-08	4.1678999999999996e-07	1.19e-09
1	Deaths	44635	High SDI	2	Female	10	25-29 years	423	Larynx cancer	150	Occupational exposure to asbestos	3	Rate	2015	6.534e-08	3.1052e-07	3.3500000000000002e-09
1	Deaths	44635	High SDI	3	Both	10	25-29 years	423	Larynx cancer	150	Occupational exposure to asbestos	3	Rate	2015	7.482999999999999e-08	2.6978e-07	8.39e-09
1	Deaths	44635	High SDI	1	Male	10	25-29 years	423	Larynx cancer	150	Occupational exposure to asbestos	1	Number	2016	3.04402571888e-05	0.0001564337870931	5.986561005e-07
1	Deaths	44635	High SDI	2	Female	10	25-29 years	423	Larynx cancer	150	Occupational exposure to asbestos	1	Number	2016	2.18097847516e-05	9.9579336072e-05	1.1866021334e-06
1	Deaths	44635	High SDI	3	Both	10	25-29 years	423	Larynx cancer	150	Occupational exposure to asbestos	1	Number	2016	5.22500419403e-05	0.0002071944168713	5.744833612e-06
1	Deaths	44635	High SDI	1	Male	10	25-29 years	423	Larynx cancer	150	Occupational exposure to asbestos	3	Rate	2016	7.771e-08	3.9938e-07	1.5299999999999999e-09
1	Deaths	44635	High SDI	2	Female	10	25-29 years	423	Larynx cancer	150	Occupational exposure to asbestos	3	Rate	2016	5.964e-08	2.723e-07	3.24e-09
1	Deaths	44635	High SDI	3	Both	10	25-29 years	423	Larynx cancer	150	Occupational exposure to asbestos	3	Rate	2016	6.899e-08	2.7356e-07	7.59e-09
1	Deaths	44635	High SDI	1	Male	10	25-29 years	423	Larynx cancer	150	Occupational exposure to asbestos	1	Number	2017	2.87408924617e-05	0.0001437154057911	5.88988008e-07
1	Deaths	44635	High SDI	2	Female	10	25-29 years	423	Larynx cancer	150	Occupational exposure to asbestos	1	Number	2017	1.93647016821e-05	8.02924194147e-05	9.937192648e-07
1	Deaths	44635	High SDI	3	Both	10	25-29 years	423	Larynx cancer	150	Occupational exposure to asbestos	1	Number	2017	4.81055941438e-05	0.0002085802650732	5.2722415236e-06
1	Deaths	44635	High SDI	1	Male	10	25-29 years	423	Larynx cancer	150	Occupational exposure to asbestos	3	Rate	2017	7.387e-08	3.6937e-07	1.51e-09
1	Deaths	44635	High SDI	2	Female	10	25-29 years	423	Larynx cancer	150	Occupational exposure to asbestos	3	Rate	2017	5.315e-08	2.2036e-07	2.7300000000000003e-09
1	Deaths	44635	High SDI	3	Both	10	25-29 years	423	Larynx cancer	150	Occupational exposure to asbestos	3	Rate	2017	6.384999999999999e-08	2.7682999999999997e-07	7.000000000000001e-09
1	Deaths	44635	High SDI	1	Male	10	25-29 years	423	Larynx cancer	150	Occupational exposure to asbestos	1	Number	2018	2.7723612573e-05	0.0001391827190189	6.955227759e-07
1	Deaths	44635	High SDI	2	Female	10	25-29 years	423	Larynx cancer	150	Occupational exposure to asbestos	1	Number	2018	1.8544933643e-05	6.60826339481e-05	1.1284397169e-06
1	Deaths	44635	High SDI	3	Both	10	25-29 years	423	Larynx cancer	150	Occupational exposure to asbestos	1	Number	2018	4.6268546216e-05	0.0001910628714709	5.5673611656e-06
1	Deaths	44635	High SDI	1	Male	10	25-29 years	423	Larynx cancer	150	Occupational exposure to asbestos	3	Rate	2018	7.202999999999999e-08	3.616e-07	1.81e-09
1	Deaths	44635	High SDI	2	Female	10	25-29 years	423	Larynx cancer	150	Occupational exposure to asbestos	3	Rate	2018	5.135e-08	1.8297000000000003e-07	3.1200000000000004e-09
1	Deaths	44635	High SDI	3	Both	10	25-29 years	423	Larynx cancer	150	Occupational exposure to asbestos	3	Rate	2018	6.202000000000001e-08	2.5609e-07	7.46e-09
1	Deaths	44635	High SDI	1	Male	10	25-29 years	423	Larynx cancer	150	Occupational exposure to asbestos	1	Number	2019	2.32827293373e-05	0.0001276759047835	5.678011336e-07
1	Deaths	44635	High SDI	2	Female	10	25-29 years	423	Larynx cancer	150	Occupational exposure to asbestos	1	Number	2019	1.6140444869e-05	7.01388717479e-05	8.198271553e-07
1	Deaths	44635	High SDI	3	Both	10	25-29 years	423	Larynx cancer	150	Occupational exposure to asbestos	1	Number	2019	3.94231742063e-05	0.0001505745412497	4.6174233555e-06
1	Deaths	44635	High SDI	1	Male	10	25-29 years	423	Larynx cancer	150	Occupational exposure to asbestos	3	Rate	2019	6.13e-08	3.3613e-07	1.4900000000000002e-09
1	Deaths	44635	High SDI	2	Female	10	25-29 years	423	Larynx cancer	150	Occupational exposure to asbestos	3	Rate	2019	4.524e-08	1.9660999999999999e-07	2.3e-09
1	Deaths	44635	High SDI	3	Both	10	25-29 years	423	Larynx cancer	150	Occupational exposure to asbestos	3	Rate	2019	5.352e-08	2.0442e-07	6.27e-09
1	Deaths	44635	High SDI	1	Male	10	25-29 years	423	Larynx cancer	150	Occupational exposure to asbestos	1	Number	2020	2.54537235018e-05	0.0001233538894669	4.589823262e-07
1	Deaths	44635	High SDI	2	Female	10	25-29 years	423	Larynx cancer	150	Occupational exposure to asbestos	1	Number	2020	1.32110045656e-05	6.3176145143e-05	5.568342699e-07
1	Deaths	44635	High SDI	3	Both	10	25-29 years	423	Larynx cancer	150	Occupational exposure to asbestos	1	Number	2020	3.86647280674e-05	0.000151469096814	4.0281348406e-06
1	Deaths	44635	High SDI	1	Male	10	25-29 years	423	Larynx cancer	150	Occupational exposure to asbestos	3	Rate	2020	6.811e-08	3.301e-07	1.23e-09
1	Deaths	44635	High SDI	2	Female	10	25-29 years	423	Larynx cancer	150	Occupational exposure to asbestos	3	Rate	2020	3.764e-08	1.7999e-07	1.59e-09
1	Deaths	44635	High SDI	3	Both	10	25-29 years	423	Larynx cancer	150	Occupational exposure to asbestos	3	Rate	2020	5.335e-08	2.0901000000000002e-07	5.56e-09
1	Deaths	44635	High SDI	1	Male	10	25-29 years	423	Larynx cancer	150	Occupational exposure to asbestos	1	Number	2021	2.39828678917e-05	0.0001065219000019	5.867297767e-07
1	Deaths	44635	High SDI	2	Female	10	25-29 years	423	Larynx cancer	150	Occupational exposure to asbestos	1	Number	2021	1.31488245127e-05	5.3321413079e-05	4.797756727e-07
1	Deaths	44635	High SDI	3	Both	10	25-29 years	423	Larynx cancer	150	Occupational exposure to asbestos	1	Number	2021	3.71316924043e-05	0.0001216833541718	3.8563179235e-06
1	Deaths	44635	High SDI	1	Male	10	25-29 years	423	Larynx cancer	150	Occupational exposure to asbestos	3	Rate	2021	6.513e-08	2.8927e-07	1.59e-09
1	Deaths	44635	High SDI	2	Female	10	25-29 years	423	Larynx cancer	150	Occupational exposure to asbestos	3	Rate	2021	3.805e-08	1.5429000000000001e-07	1.39e-09
1	Deaths	44635	High SDI	3	Both	10	25-29 years	423	Larynx cancer	150	Occupational exposure to asbestos	3	Rate	2021	5.2020000000000005e-08	1.7047e-07	5.3999999999999996e-09
1	Deaths	44635	High SDI	1	Male	11	30-34 years	423	Larynx cancer	150	Occupational exposure to asbestos	1	Number	1990	0.0003168839116998	0.0014019739066991	1.27698944439e-05
1	Deaths	44635	High SDI	2	Female	11	30-34 years	423	Larynx cancer	150	Occupational exposure to asbestos	1	Number	1990	9.04917333204e-05	0.0003439844570216	2.4432109081e-06
1	Deaths	44635	High SDI	3	Both	11	30-34 years	423	Larynx cancer	150	Occupational exposure to asbestos	1	Number	1990	0.0004073756450202	0.0014994358990039	3.21495293064e-05
1	Deaths	44635	High SDI	1	Male	11	30-34 years	423	Larynx cancer	150	Occupational exposure to asbestos	3	Rate	1990	8.670400000000001e-07	3.8359899999999995e-06	3.494e-08
1	Deaths	44635	High SDI	2	Female	11	30-34 years	423	Larynx cancer	150	Occupational exposure to asbestos	3	Rate	1990	2.5502e-07	9.6939e-07	6.89e-09
1	Deaths	44635	High SDI	3	Both	11	30-34 years	423	Larynx cancer	150	Occupational exposure to asbestos	3	Rate	1990	5.655400000000001e-07	2.08161e-06	4.4629999999999997e-08
1	Deaths	44635	High SDI	1	Male	11	30-34 years	423	Larynx cancer	150	Occupational exposure to asbestos	1	Number	1991	0.0003180439486527	0.0013880860351007	1.1690857389e-05
1	Deaths	44635	High SDI	2	Female	11	30-34 years	423	Larynx cancer	150	Occupational exposure to asbestos	1	Number	1991	9.25281682787e-05	0.0003716269188614	2.4914086081e-06
1	Deaths	44635	High SDI	3	Both	11	30-34 years	423	Larynx cancer	150	Occupational exposure to asbestos	1	Number	1991	0.0004105721169315	0.0014407408388758	3.83717665174e-05
1	Deaths	44635	High SDI	1	Male	11	30-34 years	423	Larynx cancer	150	Occupational exposure to asbestos	3	Rate	1991	8.6189e-07	3.76168e-06	3.168e-08
1	Deaths	44635	High SDI	2	Female	11	30-34 years	423	Larynx cancer	150	Occupational exposure to asbestos	3	Rate	1991	2.5836e-07	1.03767e-06	6.96e-09
1	Deaths	44635	High SDI	3	Both	11	30-34 years	423	Larynx cancer	150	Occupational exposure to asbestos	3	Rate	1991	5.6464e-07	1.9813700000000002e-06	5.2769999999999995e-08
1	Deaths	44635	High SDI	1	Male	11	30-34 years	423	Larynx cancer	150	Occupational exposure to asbestos	1	Number	1992	0.0003114357504363	0.001354951467303	1.27850386967e-05
1	Deaths	44635	High SDI	2	Female	11	30-34 years	423	Larynx cancer	150	Occupational exposure to asbestos	1	Number	1992	8.64021136254e-05	0.0003124781502611	2.3920516012e-06
1	Deaths	44635	High SDI	3	Both	11	30-34 years	423	Larynx cancer	150	Occupational exposure to asbestos	1	Number	1992	0.0003978378640617	0.0014570696503696	3.41337398733e-05
1	Deaths	44635	High SDI	1	Male	11	30-34 years	423	Larynx cancer	150	Occupational exposure to asbestos	3	Rate	1992	8.371600000000001e-07	3.64219e-06	3.4369999999999996e-08
1	Deaths	44635	High SDI	2	Female	11	30-34 years	423	Larynx cancer	150	Occupational exposure to asbestos	3	Rate	1992	2.396e-07	8.665200000000001e-07	6.6300000000000005e-09
1	Deaths	44635	High SDI	3	Both	11	30-34 years	423	Larynx cancer	150	Occupational exposure to asbestos	3	Rate	1992	5.4303e-07	1.98882e-06	4.6589999999999996e-08
1	Deaths	44635	High SDI	1	Male	11	30-34 years	423	Larynx cancer	150	Occupational exposure to asbestos	1	Number	1993	0.0003386163098235	0.0015510617610361	1.27268282689e-05
1	Deaths	44635	High SDI	2	Female	11	30-34 years	423	Larynx cancer	150	Occupational exposure to asbestos	1	Number	1993	9.42029181681e-05	0.0003426155118258	2.6627790792e-06
1	Deaths	44635	High SDI	3	Both	11	30-34 years	423	Larynx cancer	150	Occupational exposure to asbestos	1	Number	1993	0.0004328192279916	0.0016915991607418	4.35708220448e-05
1	Deaths	44635	High SDI	1	Male	11	30-34 years	423	Larynx cancer	150	Occupational exposure to asbestos	3	Rate	1993	9.0388e-07	4.1403e-06	3.397e-08
1	Deaths	44635	High SDI	2	Female	11	30-34 years	423	Larynx cancer	150	Occupational exposure to asbestos	3	Rate	1993	2.5978e-07	9.4482e-07	7.34e-09
1	Deaths	44635	High SDI	3	Both	11	30-34 years	423	Larynx cancer	150	Occupational exposure to asbestos	3	Rate	1993	5.8707e-07	2.29447e-06	5.91e-08
1	Deaths	44635	High SDI	1	Male	11	30-34 years	423	Larynx cancer	150	Occupational exposure to asbestos	1	Number	1994	0.0003469798592035	0.0014338469772603	1.1347680021e-05
1	Deaths	44635	High SDI	2	Female	11	30-34 years	423	Larynx cancer	150	Occupational exposure to asbestos	1	Number	1994	0.0001042970173467	0.0003731847661925	2.7143127753e-06
1	Deaths	44635	High SDI	3	Both	11	30-34 years	423	Larynx cancer	150	Occupational exposure to asbestos	1	Number	1994	0.0004512768765503	0.0015988177341492	4.52910450674e-05
1	Deaths	44635	High SDI	1	Male	11	30-34 years	423	Larynx cancer	150	Occupational exposure to asbestos	3	Rate	1994	9.206800000000001e-07	3.8045899999999997e-06	3.011e-08
1	Deaths	44635	High SDI	2	Female	11	30-34 years	423	Larynx cancer	150	Occupational exposure to asbestos	3	Rate	1994	2.8649e-07	1.0251000000000001e-06	7.46e-09
1	Deaths	44635	High SDI	3	Both	11	30-34 years	423	Larynx cancer	150	Occupational exposure to asbestos	3	Rate	1994	6.0908e-07	2.15788e-06	6.113e-08
1	Deaths	44635	High SDI	1	Male	11	30-34 years	423	Larynx cancer	150	Occupational exposure to asbestos	1	Number	1995	0.0003259592639583	0.0013469373902408	9.5918758586e-06
1	Deaths	44635	High SDI	2	Female	11	30-34 years	423	Larynx cancer	150	Occupational exposure to asbestos	1	Number	1995	0.0001132737174455	0.0003962140698362	2.7559461118e-06
1	Deaths	44635	High SDI	3	Both	11	30-34 years	423	Larynx cancer	150	Occupational exposure to asbestos	1	Number	1995	0.0004392329814038	0.001525796743375	4.0586672467e-05
1	Deaths	44635	High SDI	1	Male	11	30-34 years	423	Larynx cancer	150	Occupational exposure to asbestos	3	Rate	1995	8.6357e-07	3.56846e-06	2.541e-08
1	Deaths	44635	High SDI	2	Female	11	30-34 years	423	Larynx cancer	150	Occupational exposure to asbestos	3	Rate	1995	3.1132e-07	1.08893e-06	7.57e-09
1	Deaths	44635	High SDI	3	Both	11	30-34 years	423	Larynx cancer	150	Occupational exposure to asbestos	3	Rate	1995	5.9251e-07	2.05824e-06	5.4750000000000004e-08
1	Deaths	44635	High SDI	1	Male	11	30-34 years	423	Larynx cancer	150	Occupational exposure to asbestos	1	Number	1996	0.0002737360892594	0.0011550717428151	1.18944660994e-05
1	Deaths	44635	High SDI	2	Female	11	30-34 years	423	Larynx cancer	150	Occupational exposure to asbestos	1	Number	1996	0.0001033827111828	0.0003650222634493	2.7640317885e-06
1	Deaths	44635	High SDI	3	Both	11	30-34 years	423	Larynx cancer	150	Occupational exposure to asbestos	1	Number	1996	0.0003771188004423	0.0013452133351869	4.29076385097e-05
1	Deaths	44635	High SDI	1	Male	11	30-34 years	423	Larynx cancer	150	Occupational exposure to asbestos	3	Rate	1996	7.304400000000001e-07	3.0822e-06	3.174e-08
1	Deaths	44635	High SDI	2	Female	11	30-34 years	423	Larynx cancer	150	Occupational exposure to asbestos	3	Rate	1996	2.868e-07	1.01265e-06	7.67e-09
1	Deaths	44635	High SDI	3	Both	11	30-34 years	423	Larynx cancer	150	Occupational exposure to asbestos	3	Rate	1996	5.1293e-07	1.82968e-06	5.8359999999999995e-08
1	Deaths	44635	High SDI	1	Male	11	30-34 years	423	Larynx cancer	150	Occupational exposure to asbestos	1	Number	1997	0.0002703327044619	0.0012139056374546	1.21584981642e-05
1	Deaths	44635	High SDI	2	Female	11	30-34 years	423	Larynx cancer	150	Occupational exposure to asbestos	1	Number	1997	9.03235180888e-05	0.0003344272844205	1.9070298521e-06
1	Deaths	44635	High SDI	3	Both	11	30-34 years	423	Larynx cancer	150	Occupational exposure to asbestos	1	Number	1997	0.0003606562225507	0.0012997744527349	4.24152094246e-05
1	Deaths	44635	High SDI	1	Male	11	30-34 years	423	Larynx cancer	150	Occupational exposure to asbestos	3	Rate	1997	7.258100000000001e-07	3.25921e-06	3.264e-08
1	Deaths	44635	High SDI	2	Female	11	30-34 years	423	Larynx cancer	150	Occupational exposure to asbestos	3	Rate	1997	2.5235999999999996e-07	9.3437e-07	5.3299999999999996e-09
1	Deaths	44635	High SDI	3	Both	11	30-34 years	423	Larynx cancer	150	Occupational exposure to asbestos	3	Rate	1997	4.938e-07	1.7796e-06	5.807e-08
1	Deaths	44635	High SDI	1	Male	11	30-34 years	423	Larynx cancer	150	Occupational exposure to asbestos	1	Number	1998	0.0002691418963139	0.0010190473048182	1.08023464975e-05
1	Deaths	44635	High SDI	2	Female	11	30-34 years	423	Larynx cancer	150	Occupational exposure to asbestos	1	Number	1998	9.20758741538e-05	0.0003075378062371	3.5974862168e-06
1	Deaths	44635	High SDI	3	Both	11	30-34 years	423	Larynx cancer	150	Occupational exposure to asbestos	1	Number	1998	0.0003612177704677	0.0011318816474664	5.50002909742e-05
1	Deaths	44635	High SDI	1	Male	11	30-34 years	423	Larynx cancer	150	Occupational exposure to asbestos	3	Rate	1998	7.288199999999999e-07	2.7595199999999997e-06	2.925e-08
1	Deaths	44635	High SDI	2	Female	11	30-34 years	423	Larynx cancer	150	Occupational exposure to asbestos	3	Rate	1998	2.5971e-07	8.6746e-07	1.015e-08
1	Deaths	44635	High SDI	3	Both	11	30-34 years	423	Larynx cancer	150	Occupational exposure to asbestos	3	Rate	1998	4.9905e-07	1.56378e-06	7.599000000000001e-08
1	Deaths	44635	High SDI	1	Male	11	30-34 years	423	Larynx cancer	150	Occupational exposure to asbestos	1	Number	1999	0.0002031971320728	0.0008433333856071	7.9689038272e-06
1	Deaths	44635	High SDI	2	Female	11	30-34 years	423	Larynx cancer	150	Occupational exposure to asbestos	1	Number	1999	9.36084682416e-05	0.0003184962679206	6.2347509076e-06
1	Deaths	44635	High SDI	3	Both	11	30-34 years	423	Larynx cancer	150	Occupational exposure to asbestos	1	Number	1999	0.0002968056003143	0.0009700480664192	3.63343065279e-05
1	Deaths	44635	High SDI	1	Male	11	30-34 years	423	Larynx cancer	150	Occupational exposure to asbestos	3	Rate	1999	5.5411e-07	2.29974e-06	2.173e-08
1	Deaths	44635	High SDI	2	Female	11	30-34 years	423	Larynx cancer	150	Occupational exposure to asbestos	3	Rate	1999	2.6592e-07	9.0478e-07	1.771e-08
1	Deaths	44635	High SDI	3	Both	11	30-34 years	423	Larynx cancer	150	Occupational exposure to asbestos	3	Rate	1999	4.1295999999999996e-07	1.3496900000000001e-06	5.055e-08
1	Deaths	44635	High SDI	1	Male	11	30-34 years	423	Larynx cancer	150	Occupational exposure to asbestos	1	Number	2000	0.0002223057331266	0.0008334586405435	8.6625668166e-06
1	Deaths	44635	High SDI	2	Female	11	30-34 years	423	Larynx cancer	150	Occupational exposure to asbestos	1	Number	2000	9.22191219011e-05	0.00029913646586	6.0108849631e-06
1	Deaths	44635	High SDI	3	Both	11	30-34 years	423	Larynx cancer	150	Occupational exposure to asbestos	1	Number	2000	0.0003145248550277	0.000956433085422	5.37549079665e-05
1	Deaths	44635	High SDI	1	Male	11	30-34 years	423	Larynx cancer	150	Occupational exposure to asbestos	3	Rate	2000	6.082299999999999e-07	2.28034e-06	2.37e-08
1	Deaths	44635	High SDI	2	Female	11	30-34 years	423	Larynx cancer	150	Occupational exposure to asbestos	3	Rate	2000	2.6286e-07	8.526499999999999e-07	1.7130000000000002e-08
1	Deaths	44635	High SDI	3	Both	11	30-34 years	423	Larynx cancer	150	Occupational exposure to asbestos	3	Rate	2000	4.3908000000000004e-07	1.33518e-06	7.504e-08
1	Deaths	44635	High SDI	1	Male	11	30-34 years	423	Larynx cancer	150	Occupational exposure to asbestos	1	Number	2001	0.0002130834510726	0.0008047866191933	7.4597476842e-06
1	Deaths	44635	High SDI	2	Female	11	30-34 years	423	Larynx cancer	150	Occupational exposure to asbestos	1	Number	2001	9.08684356988e-05	0.000296873688461	5.4725775476e-06
1	Deaths	44635	High SDI	3	Both	11	30-34 years	423	Larynx cancer	150	Occupational exposure to asbestos	1	Number	2001	0.0003039518867715	0.0009530073888651	4.40650068727e-05
1	Deaths	44635	High SDI	1	Male	11	30-34 years	423	Larynx cancer	150	Occupational exposure to asbestos	3	Rate	2001	5.784200000000001e-07	2.18461e-06	2.025e-08
1	Deaths	44635	High SDI	2	Female	11	30-34 years	423	Larynx cancer	150	Occupational exposure to asbestos	3	Rate	2001	2.5683999999999996e-07	8.391e-07	1.5470000000000002e-08
1	Deaths	44635	High SDI	3	Both	11	30-34 years	423	Larynx cancer	150	Occupational exposure to asbestos	3	Rate	2001	4.2088000000000005e-07	1.3196099999999999e-06	6.102e-08
1	Deaths	44635	High SDI	1	Male	11	30-34 years	423	Larynx cancer	150	Occupational exposure to asbestos	1	Number	2002	0.000220025277327	0.0008020757544298	8.0233622002e-06
1	Deaths	44635	High SDI	2	Female	11	30-34 years	423	Larynx cancer	150	Occupational exposure to asbestos	1	Number	2002	8.55572534028e-05	0.0002745791115678	8.191043996e-06
1	Deaths	44635	High SDI	3	Both	11	30-34 years	423	Larynx cancer	150	Occupational exposure to asbestos	1	Number	2002	0.0003055825307298	0.0009168438098677	4.36098048303e-05
1	Deaths	44635	High SDI	1	Male	11	30-34 years	423	Larynx cancer	150	Occupational exposure to asbestos	3	Rate	2002	5.9598e-07	2.17257e-06	2.173e-08
1	Deaths	44635	High SDI	2	Female	11	30-34 years	423	Larynx cancer	150	Occupational exposure to asbestos	3	Rate	2002	2.4136000000000004e-07	7.745900000000001e-07	2.311e-08
1	Deaths	44635	High SDI	3	Both	11	30-34 years	423	Larynx cancer	150	Occupational exposure to asbestos	3	Rate	2002	4.2227e-07	1.26695e-06	6.026e-08
1	Deaths	44635	High SDI	1	Male	11	30-34 years	423	Larynx cancer	150	Occupational exposure to asbestos	1	Number	2003	0.0001895740874175	0.0007503975315717	7.825678036e-06
1	Deaths	44635	High SDI	2	Female	11	30-34 years	423	Larynx cancer	150	Occupational exposure to asbestos	1	Number	2003	8.05070397121e-05	0.0002623809927328	8.0307265058e-06
1	Deaths	44635	High SDI	3	Both	11	30-34 years	423	Larynx cancer	150	Occupational exposure to asbestos	1	Number	2003	0.0002700811271297	0.0008167028630993	3.86413410513e-05
1	Deaths	44635	High SDI	1	Male	11	30-34 years	423	Larynx cancer	150	Occupational exposure to asbestos	3	Rate	2003	5.1462e-07	2.0370299999999997e-06	2.124e-08
1	Deaths	44635	High SDI	2	Female	11	30-34 years	423	Larynx cancer	150	Occupational exposure to asbestos	3	Rate	2003	2.2752e-07	7.4152e-07	2.2699999999999998e-08
1	Deaths	44635	High SDI	3	Both	11	30-34 years	423	Larynx cancer	150	Occupational exposure to asbestos	3	Rate	2003	3.7396e-07	1.13082e-06	5.35e-08
1	Deaths	44635	High SDI	1	Male	11	30-34 years	423	Larynx cancer	150	Occupational exposure to asbestos	1	Number	2004	0.0001724107436342	0.0006722522882782	6.8277033026e-06
1	Deaths	44635	High SDI	2	Female	11	30-34 years	423	Larynx cancer	150	Occupational exposure to asbestos	1	Number	2004	7.43439614884e-05	0.0002508487950081	7.9112286818e-06
1	Deaths	44635	High SDI	3	Both	11	30-34 years	423	Larynx cancer	150	Occupational exposure to asbestos	1	Number	2004	0.0002467547051226	0.000758642581694	3.88423487293e-05
1	Deaths	44635	High SDI	1	Male	11	30-34 years	423	Larynx cancer	150	Occupational exposure to asbestos	3	Rate	2004	4.7090999999999997e-07	1.83616e-06	1.8649999999999998e-08
1	Deaths	44635	High SDI	2	Female	11	30-34 years	423	Larynx cancer	150	Occupational exposure to asbestos	3	Rate	2004	2.1148999999999997e-07	7.1361e-07	2.251e-08
1	Deaths	44635	High SDI	3	Both	11	30-34 years	423	Larynx cancer	150	Occupational exposure to asbestos	3	Rate	2004	3.4384e-07	1.05713e-06	5.413e-08
1	Deaths	44635	High SDI	1	Male	11	30-34 years	423	Larynx cancer	150	Occupational exposure to asbestos	1	Number	2005	0.0001358661711909	0.0005759881578742	5.6034976542e-06
1	Deaths	44635	High SDI	2	Female	11	30-34 years	423	Larynx cancer	150	Occupational exposure to asbestos	1	Number	2005	6.55114341315e-05	0.0002273275172344	4.5401510374e-06
1	Deaths	44635	High SDI	3	Both	11	30-34 years	423	Larynx cancer	150	Occupational exposure to asbestos	1	Number	2005	0.0002013776053224	0.0006802807411314	2.81290086944e-05
1	Deaths	44635	High SDI	1	Male	11	30-34 years	423	Larynx cancer	150	Occupational exposure to asbestos	3	Rate	2005	3.7472e-07	1.58859e-06	1.545e-08
1	Deaths	44635	High SDI	2	Female	11	30-34 years	423	Larynx cancer	150	Occupational exposure to asbestos	3	Rate	2005	1.8836000000000003e-07	6.5362e-07	1.305e-08
1	Deaths	44635	High SDI	3	Both	11	30-34 years	423	Larynx cancer	150	Occupational exposure to asbestos	3	Rate	2005	2.8348e-07	9.5764e-07	3.96e-08
1	Deaths	44635	High SDI	1	Male	11	30-34 years	423	Larynx cancer	150	Occupational exposure to asbestos	1	Number	2006	0.0001643556087293	0.0006408372597293	6.3747292003e-06
1	Deaths	44635	High SDI	2	Female	11	30-34 years	423	Larynx cancer	150	Occupational exposure to asbestos	1	Number	2006	6.859883464e-05	0.0002181387588034	6.0274680083e-06
1	Deaths	44635	High SDI	3	Both	11	30-34 years	423	Larynx cancer	150	Occupational exposure to asbestos	1	Number	2006	0.0002329544433693	0.0007403004676484	3.73076564459e-05
1	Deaths	44635	High SDI	1	Male	11	30-34 years	423	Larynx cancer	150	Occupational exposure to asbestos	3	Rate	2006	4.5752000000000004e-07	1.7839000000000002e-06	1.775e-08
1	Deaths	44635	High SDI	2	Female	11	30-34 years	423	Larynx cancer	150	Occupational exposure to asbestos	3	Rate	2006	1.9979000000000002e-07	6.353e-07	1.755e-08
1	Deaths	44635	High SDI	3	Both	11	30-34 years	423	Larynx cancer	150	Occupational exposure to asbestos	3	Rate	2006	3.3156000000000004e-07	1.05366e-06	5.31e-08
1	Deaths	44635	High SDI	1	Male	11	30-34 years	423	Larynx cancer	150	Occupational exposure to asbestos	1	Number	2007	0.0001649201928913	0.0006539893139589	6.1410684526e-06
1	Deaths	44635	High SDI	2	Female	11	30-34 years	423	Larynx cancer	150	Occupational exposure to asbestos	1	Number	2007	6.99344101462e-05	0.0002256057638271	6.5259912693e-06
1	Deaths	44635	High SDI	3	Both	11	30-34 years	423	Larynx cancer	150	Occupational exposure to asbestos	1	Number	2007	0.0002348546030376	0.000711003721806	3.99711243567e-05
1	Deaths	44635	High SDI	1	Male	11	30-34 years	423	Larynx cancer	150	Occupational exposure to asbestos	3	Rate	2007	4.5945999999999996e-07	1.82199e-06	1.711e-08
1	Deaths	44635	High SDI	2	Female	11	30-34 years	423	Larynx cancer	150	Occupational exposure to asbestos	3	Rate	2007	2.0500999999999998e-07	6.613499999999999e-07	1.913e-08
1	Deaths	44635	High SDI	3	Both	11	30-34 years	423	Larynx cancer	150	Occupational exposure to asbestos	3	Rate	2007	3.3546999999999997e-07	1.01561e-06	5.71e-08
1	Deaths	44635	High SDI	1	Male	11	30-34 years	423	Larynx cancer	150	Occupational exposure to asbestos	1	Number	2008	0.0001692245225914	0.0006347566178531	8.3799185332e-06
1	Deaths	44635	High SDI	2	Female	11	30-34 years	423	Larynx cancer	150	Occupational exposure to asbestos	1	Number	2008	7.92626334904e-05	0.0002610058371998	6.5118101398e-06
1	Deaths	44635	High SDI	3	Both	11	30-34 years	423	Larynx cancer	150	Occupational exposure to asbestos	1	Number	2008	0.0002484871560818	0.0007170780463467	4.31650099091e-05
1	Deaths	44635	High SDI	1	Male	11	30-34 years	423	Larynx cancer	150	Occupational exposure to asbestos	3	Rate	2008	4.673e-07	1.7528099999999998e-06	2.314e-08
1	Deaths	44635	High SDI	2	Female	11	30-34 years	423	Larynx cancer	150	Occupational exposure to asbestos	3	Rate	2008	2.3210999999999998e-07	7.643400000000001e-07	1.907e-08
1	Deaths	44635	High SDI	3	Both	11	30-34 years	423	Larynx cancer	150	Occupational exposure to asbestos	3	Rate	2008	3.5316e-07	1.01913e-06	6.134999999999999e-08
1	Deaths	44635	High SDI	1	Male	11	30-34 years	423	Larynx cancer	150	Occupational exposure to asbestos	1	Number	2009	0.0001852883136646	0.0006775059443836	7.5634739615e-06
1	Deaths	44635	High SDI	2	Female	11	30-34 years	423	Larynx cancer	150	Occupational exposure to asbestos	1	Number	2009	8.62042256228e-05	0.0002625178987715	5.4650039723e-06
1	Deaths	44635	High SDI	3	Both	11	30-34 years	423	Larynx cancer	150	Occupational exposure to asbestos	1	Number	2009	0.0002714925392874	0.0007961035784183	4.41329270154e-05
1	Deaths	44635	High SDI	1	Male	11	30-34 years	423	Larynx cancer	150	Occupational exposure to asbestos	3	Rate	2009	5.0436e-07	1.84418e-06	2.059e-08
1	Deaths	44635	High SDI	2	Female	11	30-34 years	423	Larynx cancer	150	Occupational exposure to asbestos	3	Rate	2009	2.5019e-07	7.619200000000001e-07	1.586e-08
1	Deaths	44635	High SDI	3	Both	11	30-34 years	423	Larynx cancer	150	Occupational exposure to asbestos	3	Rate	2009	3.8135e-07	1.11824e-06	6.199e-08
1	Deaths	44635	High SDI	1	Male	11	30-34 years	423	Larynx cancer	150	Occupational exposure to asbestos	1	Number	2010	0.0001916980119661	0.0007440695308784	6.582345655e-06
1	Deaths	44635	High SDI	2	Female	11	30-34 years	423	Larynx cancer	150	Occupational exposure to asbestos	1	Number	2010	9.43444959529e-05	0.000277332131347	7.1651404276e-06
1	Deaths	44635	High SDI	3	Both	11	30-34 years	423	Larynx cancer	150	Occupational exposure to asbestos	1	Number	2010	0.000286042507919	0.0008450312036252	4.29855684773e-05
1	Deaths	44635	High SDI	1	Male	11	30-34 years	423	Larynx cancer	150	Occupational exposure to asbestos	3	Rate	2010	5.1319e-07	1.99193e-06	1.7619999999999998e-08
1	Deaths	44635	High SDI	2	Female	11	30-34 years	423	Larynx cancer	150	Occupational exposure to asbestos	3	Rate	2010	2.6943e-07	7.9201e-07	2.046e-08
1	Deaths	44635	High SDI	3	Both	11	30-34 years	423	Larynx cancer	150	Occupational exposure to asbestos	3	Rate	2010	3.9525000000000005e-07	1.16765e-06	5.94e-08
1	Deaths	44635	High SDI	1	Male	11	30-34 years	423	Larynx cancer	150	Occupational exposure to asbestos	1	Number	2011	0.0002125294221208	0.00101528739343	7.0916015572e-06
1	Deaths	44635	High SDI	2	Female	11	30-34 years	423	Larynx cancer	150	Occupational exposure to asbestos	1	Number	2011	0.0001019017405082	0.0003110561027866	7.8651286807e-06
1	Deaths	44635	High SDI	3	Both	11	30-34 years	423	Larynx cancer	150	Occupational exposure to asbestos	1	Number	2011	0.000314431162629	0.0011096214613916	4.32606839514e-05
1	Deaths	44635	High SDI	1	Male	11	30-34 years	423	Larynx cancer	150	Occupational exposure to asbestos	3	Rate	2011	5.5946e-07	2.67263e-06	1.867e-08
1	Deaths	44635	High SDI	2	Female	11	30-34 years	423	Larynx cancer	150	Occupational exposure to asbestos	3	Rate	2011	2.8584e-07	8.7253e-07	2.206e-08
1	Deaths	44635	High SDI	3	Both	11	30-34 years	423	Larynx cancer	150	Occupational exposure to asbestos	3	Rate	2011	4.2699e-07	1.50685e-06	5.875e-08
1	Deaths	44635	High SDI	1	Male	11	30-34 years	423	Larynx cancer	150	Occupational exposure to asbestos	1	Number	2012	0.0002635730198431	0.0012236060941652	5.5486911075e-06
1	Deaths	44635	High SDI	2	Female	11	30-34 years	423	Larynx cancer	150	Occupational exposure to asbestos	1	Number	2012	0.0001089635628048	0.0003416482745214	9.6538155674e-06
1	Deaths	44635	High SDI	3	Both	11	30-34 years	423	Larynx cancer	150	Occupational exposure to asbestos	1	Number	2012	0.0003725365826479	0.0013482983748006	4.60277262305e-05
1	Deaths	44635	High SDI	1	Male	11	30-34 years	423	Larynx cancer	150	Occupational exposure to asbestos	3	Rate	2012	6.8287e-07	3.17013e-06	1.438e-08
1	Deaths	44635	High SDI	2	Female	11	30-34 years	423	Larynx cancer	150	Occupational exposure to asbestos	3	Rate	2012	3.0042e-07	9.419399999999999e-07	2.6620000000000003e-08
1	Deaths	44635	High SDI	3	Both	11	30-34 years	423	Larynx cancer	150	Occupational exposure to asbestos	3	Rate	2012	4.9759e-07	1.80088e-06	6.147999999999999e-08
1	Deaths	44635	High SDI	1	Male	11	30-34 years	423	Larynx cancer	150	Occupational exposure to asbestos	1	Number	2013	0.0002666181160858	0.0011301662199707	7.2280553455e-06
1	Deaths	44635	High SDI	2	Female	11	30-34 years	423	Larynx cancer	150	Occupational exposure to asbestos	1	Number	2013	0.0001181598062282	0.0003469511914104	1.37612950663e-05
1	Deaths	44635	High SDI	3	Both	11	30-34 years	423	Larynx cancer	150	Occupational exposure to asbestos	1	Number	2013	0.0003847779223141	0.0013623140136311	5.10980508548e-05
1	Deaths	44635	High SDI	1	Male	11	30-34 years	423	Larynx cancer	150	Occupational exposure to asbestos	3	Rate	2013	6.8073e-07	2.8855299999999997e-06	1.845e-08
1	Deaths	44635	High SDI	2	Female	11	30-34 years	423	Larynx cancer	150	Occupational exposure to asbestos	3	Rate	2013	3.2098999999999996e-07	9.4251e-07	3.738e-08
1	Deaths	44635	High SDI	3	Both	11	30-34 years	423	Larynx cancer	150	Occupational exposure to asbestos	3	Rate	2013	5.0643e-07	1.7930299999999998e-06	6.725e-08
1	Deaths	44635	High SDI	1	Male	11	30-34 years	423	Larynx cancer	150	Occupational exposure to asbestos	1	Number	2014	0.0002665878830216	0.001246084709139	7.9554634788e-06
1	Deaths	44635	High SDI	2	Female	11	30-34 years	423	Larynx cancer	150	Occupational exposure to asbestos	1	Number	2014	0.0001134788877911	0.0003508814847514	1.26806733893e-05
1	Deaths	44635	High SDI	3	Both	11	30-34 years	423	Larynx cancer	150	Occupational exposure to asbestos	1	Number	2014	0.0003800667708128	0.0014144497304945	5.35393821945e-05
1	Deaths	44635	High SDI	1	Male	11	30-34 years	423	Larynx cancer	150	Occupational exposure to asbestos	3	Rate	2014	6.7284e-07	3.14497e-06	2.008e-08
1	Deaths	44635	High SDI	2	Female	11	30-34 years	423	Larynx cancer	150	Occupational exposure to asbestos	3	Rate	2014	3.053e-07	9.4399e-07	3.412e-08
1	Deaths	44635	High SDI	3	Both	11	30-34 years	423	Larynx cancer	150	Occupational exposure to asbestos	3	Rate	2014	4.9493e-07	1.8419299999999999e-06	6.972e-08
1	Deaths	44635	High SDI	1	Male	11	30-34 years	423	Larynx cancer	150	Occupational exposure to asbestos	1	Number	2015	0.00029024670236	0.0011997247788567	7.9670714764e-06
1	Deaths	44635	High SDI	2	Female	11	30-34 years	423	Larynx cancer	150	Occupational exposure to asbestos	1	Number	2015	0.0001227851335489	0.0003732853823294	1.6808259394e-05
1	Deaths	44635	High SDI	3	Both	11	30-34 years	423	Larynx cancer	150	Occupational exposure to asbestos	1	Number	2015	0.0004130318359089	0.0013464349209375	5.71069752905e-05
1	Deaths	44635	High SDI	1	Male	11	30-34 years	423	Larynx cancer	150	Occupational exposure to asbestos	3	Rate	2015	7.271e-07	3.0054300000000005e-06	1.996e-08
1	Deaths	44635	High SDI	2	Female	11	30-34 years	423	Larynx cancer	150	Occupational exposure to asbestos	3	Rate	2015	3.2907e-07	1.00044e-06	4.505e-08
1	Deaths	44635	High SDI	3	Both	11	30-34 years	423	Larynx cancer	150	Occupational exposure to asbestos	3	Rate	2015	5.348e-07	1.74339e-06	7.394e-08
1	Deaths	44635	High SDI	1	Male	11	30-34 years	423	Larynx cancer	150	Occupational exposure to asbestos	1	Number	2016	0.0002866419393637	0.0012359396907566	1.07113657913e-05
1	Deaths	44635	High SDI	2	Female	11	30-34 years	423	Larynx cancer	150	Occupational exposure to asbestos	1	Number	2016	0.0001232906957738	0.0003525142537014	1.59303364941e-05
1	Deaths	44635	High SDI	3	Both	11	30-34 years	423	Larynx cancer	150	Occupational exposure to asbestos	1	Number	2016	0.0004099326351375	0.0014484072265109	6.25322593627e-05
1	Deaths	44635	High SDI	1	Male	11	30-34 years	423	Larynx cancer	150	Occupational exposure to asbestos	3	Rate	2016	7.1315e-07	3.07496e-06	2.6649999999999997e-08
1	Deaths	44635	High SDI	2	Female	11	30-34 years	423	Larynx cancer	150	Occupational exposure to asbestos	3	Rate	2016	3.2969e-07	9.426500000000001e-07	4.26e-08
1	Deaths	44635	High SDI	3	Both	11	30-34 years	423	Larynx cancer	150	Occupational exposure to asbestos	3	Rate	2016	5.283300000000001e-07	1.86675e-06	8.059000000000001e-08
1	Deaths	44635	High SDI	1	Male	11	30-34 years	423	Larynx cancer	150	Occupational exposure to asbestos	1	Number	2017	0.000289665621344	0.0012686981871713	9.6347897941e-06
1	Deaths	44635	High SDI	2	Female	11	30-34 years	423	Larynx cancer	150	Occupational exposure to asbestos	1	Number	2017	0.0001183559511624	0.0003528289240516	1.55095589463e-05
1	Deaths	44635	High SDI	3	Both	11	30-34 years	423	Larynx cancer	150	Occupational exposure to asbestos	1	Number	2017	0.0004080215725065	0.001397166467763	6.15602639689e-05
1	Deaths	44635	High SDI	1	Male	11	30-34 years	423	Larynx cancer	150	Occupational exposure to asbestos	3	Rate	2017	7.1727e-07	3.14156e-06	2.386e-08
1	Deaths	44635	High SDI	2	Female	11	30-34 years	423	Larynx cancer	150	Occupational exposure to asbestos	3	Rate	2017	3.1623e-07	9.4271e-07	4.144e-08
1	Deaths	44635	High SDI	3	Both	11	30-34 years	423	Larynx cancer	150	Occupational exposure to asbestos	3	Rate	2017	5.2437e-07	1.79558e-06	7.911e-08
1	Deaths	44635	High SDI	1	Male	11	30-34 years	423	Larynx cancer	150	Occupational exposure to asbestos	1	Number	2018	0.0002801835363399	0.001066938936366	8.5557270373e-06
1	Deaths	44635	High SDI	2	Female	11	30-34 years	423	Larynx cancer	150	Occupational exposure to asbestos	1	Number	2018	0.0001105279439959	0.0003291552355525	1.27884703886e-05
1	Deaths	44635	High SDI	3	Both	11	30-34 years	423	Larynx cancer	150	Occupational exposure to asbestos	1	Number	2018	0.0003907114803358	0.0012595452882989	5.70789961485e-05
1	Deaths	44635	High SDI	1	Male	11	30-34 years	423	Larynx cancer	150	Occupational exposure to asbestos	3	Rate	2018	6.9185e-07	2.63458e-06	2.1129999999999998e-08
1	Deaths	44635	High SDI	2	Female	11	30-34 years	423	Larynx cancer	150	Occupational exposure to asbestos	3	Rate	2018	2.9512e-07	8.7887e-07	3.415e-08
1	Deaths	44635	High SDI	3	Both	11	30-34 years	423	Larynx cancer	150	Occupational exposure to asbestos	3	Rate	2018	5.0124e-07	1.61585e-06	7.323e-08
1	Deaths	44635	High SDI	1	Male	11	30-34 years	423	Larynx cancer	150	Occupational exposure to asbestos	1	Number	2019	0.0002705548864248	0.0011649731213998	8.1256340635e-06
1	Deaths	44635	High SDI	2	Female	11	30-34 years	423	Larynx cancer	150	Occupational exposure to asbestos	1	Number	2019	9.93962919324e-05	0.0003078990826352	9.3030139993e-06
1	Deaths	44635	High SDI	3	Both	11	30-34 years	423	Larynx cancer	150	Occupational exposure to asbestos	1	Number	2019	0.0003699511783573	0.0013047055774742	4.37707575724e-05
1	Deaths	44635	High SDI	1	Male	11	30-34 years	423	Larynx cancer	150	Occupational exposure to asbestos	3	Rate	2019	6.6805e-07	2.87653e-06	2.006e-08
1	Deaths	44635	High SDI	2	Female	11	30-34 years	423	Larynx cancer	150	Occupational exposure to asbestos	3	Rate	2019	2.6524e-07	8.216399999999999e-07	2.483e-08
1	Deaths	44635	High SDI	3	Both	11	30-34 years	423	Larynx cancer	150	Occupational exposure to asbestos	3	Rate	2019	4.7446e-07	1.67328e-06	5.614e-08
1	Deaths	44635	High SDI	1	Male	11	30-34 years	423	Larynx cancer	150	Occupational exposure to asbestos	1	Number	2020	0.0002547203342029	0.0010507989651958	6.8234090895e-06
1	Deaths	44635	High SDI	2	Female	11	30-34 years	423	Larynx cancer	150	Occupational exposure to asbestos	1	Number	2020	8.9381360571e-05	0.0002696925505026	6.7733103851e-06
1	Deaths	44635	High SDI	3	Both	11	30-34 years	423	Larynx cancer	150	Occupational exposure to asbestos	1	Number	2020	0.0003441016947739	0.0011109036003334	4.12435058626e-05
1	Deaths	44635	High SDI	1	Male	11	30-34 years	423	Larynx cancer	150	Occupational exposure to asbestos	3	Rate	2020	6.3014e-07	2.59952e-06	1.688e-08
1	Deaths	44635	High SDI	2	Female	11	30-34 years	423	Larynx cancer	150	Occupational exposure to asbestos	3	Rate	2020	2.3832e-07	7.191e-07	1.806e-08
1	Deaths	44635	High SDI	3	Both	11	30-34 years	423	Larynx cancer	150	Occupational exposure to asbestos	3	Rate	2020	4.4157e-07	1.42557e-06	5.293e-08
1	Deaths	44635	High SDI	1	Male	11	30-34 years	423	Larynx cancer	150	Occupational exposure to asbestos	1	Number	2021	0.0002501039295363	0.0009956127490887	6.8861088628e-06
1	Deaths	44635	High SDI	2	Female	11	30-34 years	423	Larynx cancer	150	Occupational exposure to asbestos	1	Number	2021	9.06501825713e-05	0.0002835977411072	8.0691220137e-06
1	Deaths	44635	High SDI	3	Both	11	30-34 years	423	Larynx cancer	150	Occupational exposure to asbestos	1	Number	2021	0.0003407541121077	0.0010817896674646	3.92615736305e-05
1	Deaths	44635	High SDI	1	Male	11	30-34 years	423	Larynx cancer	150	Occupational exposure to asbestos	3	Rate	2021	6.2254e-07	2.47821e-06	1.714e-08
1	Deaths	44635	High SDI	2	Female	11	30-34 years	423	Larynx cancer	150	Occupational exposure to asbestos	3	Rate	2021	2.4217e-07	7.5761e-07	2.1560000000000002e-08
1	Deaths	44635	High SDI	3	Both	11	30-34 years	423	Larynx cancer	150	Occupational exposure to asbestos	3	Rate	2021	4.3907e-07	1.39392e-06	5.059e-08
1	Deaths	44635	High SDI	1	Male	12	35-39 years	423	Larynx cancer	150	Occupational exposure to asbestos	1	Number	1990	0.0361100438303393	0.0883704658690019	0.0056848701245861
1	Deaths	44635	High SDI	2	Female	12	35-39 years	423	Larynx cancer	150	Occupational exposure to asbestos	1	Number	1990	0.002377123150119	0.0054826231831483	0.0006434981850036
1	Deaths	44635	High SDI	3	Both	12	35-39 years	423	Larynx cancer	150	Occupational exposure to asbestos	1	Number	1990	0.0384871669804584	0.0926857561316007	0.0085344658619205
1	Deaths	44635	High SDI	1	Male	12	35-39 years	423	Larynx cancer	150	Occupational exposure to asbestos	3	Rate	1990	0.00010557105	0.00025835922	1.662024e-05
1	Deaths	44635	High SDI	2	Female	12	35-39 years	423	Larynx cancer	150	Occupational exposure to asbestos	3	Rate	1990	7.1088000000000004e-06	1.639581e-05	1.92438e-06
1	Deaths	44635	High SDI	3	Both	12	35-39 years	423	Larynx cancer	150	Occupational exposure to asbestos	3	Rate	1990	5.689692e-05	0.00013702058999999999	1.26168e-05
1	Deaths	44635	High SDI	1	Male	12	35-39 years	423	Larynx cancer	150	Occupational exposure to asbestos	1	Number	1991	0.0359273525103925	0.0895999794521931	0.0055311070551796
1	Deaths	44635	High SDI	2	Female	12	35-39 years	423	Larynx cancer	150	Occupational exposure to asbestos	1	Number	1991	0.0024880898123093	0.0056416320959404	0.0007168551800983
1	Deaths	44635	High SDI	3	Both	12	35-39 years	423	Larynx cancer	150	Occupational exposure to asbestos	1	Number	1991	0.0384154423227018	0.0914943341677416	0.0081684431400844
1	Deaths	44635	High SDI	1	Male	12	35-39 years	423	Larynx cancer	150	Occupational exposure to asbestos	3	Rate	1991	0.00010333392	0.00025770663	1.590852e-05
1	Deaths	44635	High SDI	2	Female	12	35-39 years	423	Larynx cancer	150	Occupational exposure to asbestos	3	Rate	1991	7.33955e-06	1.6642099999999998e-05	2.11463e-06
1	Deaths	44635	High SDI	3	Both	12	35-39 years	423	Larynx cancer	150	Occupational exposure to asbestos	3	Rate	1991	5.594376e-05	0.00013324166	1.189557e-05
1	Deaths	44635	High SDI	1	Male	12	35-39 years	423	Larynx cancer	150	Occupational exposure to asbestos	1	Number	1992	0.0356050565591762	0.0866497706462883	0.0059754405625861
1	Deaths	44635	High SDI	2	Female	12	35-39 years	423	Larynx cancer	150	Occupational exposure to asbestos	1	Number	1992	0.0024731339933671	0.0054526880763272	0.0006728611553312
1	Deaths	44635	High SDI	3	Both	12	35-39 years	423	Larynx cancer	150	Occupational exposure to asbestos	1	Number	1992	0.0380781905525434	0.0887607285411791	0.008225368032984
1	Deaths	44635	High SDI	1	Male	12	35-39 years	423	Larynx cancer	150	Occupational exposure to asbestos	3	Rate	1992	0.00010088579	0.00024551936	1.693122e-05
1	Deaths	44635	High SDI	2	Female	12	35-39 years	423	Larynx cancer	150	Occupational exposure to asbestos	3	Rate	1992	7.20044e-06	1.587531e-05	1.95901e-06
1	Deaths	44635	High SDI	3	Both	12	35-39 years	423	Larynx cancer	150	Occupational exposure to asbestos	3	Rate	1992	5.467909e-05	0.00012745763	1.1811370000000001e-05
1	Deaths	44635	High SDI	1	Male	12	35-39 years	423	Larynx cancer	150	Occupational exposure to asbestos	1	Number	1993	0.0352917216022343	0.0831088389382062	0.0063192227396445
1	Deaths	44635	High SDI	2	Female	12	35-39 years	423	Larynx cancer	150	Occupational exposure to asbestos	1	Number	1993	0.0026272140224276	0.0057614986294922	0.0008032867692429
1	Deaths	44635	High SDI	3	Both	12	35-39 years	423	Larynx cancer	150	Occupational exposure to asbestos	1	Number	1993	0.037918935624662	0.0860321407510806	0.0081837497063977
1	Deaths	44635	High SDI	1	Male	12	35-39 years	423	Larynx cancer	150	Occupational exposure to asbestos	3	Rate	1993	9.834226999999999e-05	0.00023158723	1.760885e-05
1	Deaths	44635	High SDI	2	Female	12	35-39 years	423	Larynx cancer	150	Occupational exposure to asbestos	3	Rate	1993	7.53367e-06	1.652139e-05	2.30347e-06
1	Deaths	44635	High SDI	3	Both	12	35-39 years	423	Larynx cancer	150	Occupational exposure to asbestos	3	Rate	1993	5.3588400000000003e-05	0.00012158370000000001	1.1565570000000001e-05
1	Deaths	44635	High SDI	1	Male	12	35-39 years	423	Larynx cancer	150	Occupational exposure to asbestos	1	Number	1994	0.0335588066851479	0.0781526621214889	0.0067491191510785
1	Deaths	44635	High SDI	2	Female	12	35-39 years	423	Larynx cancer	150	Occupational exposure to asbestos	1	Number	1994	0.0027593647193432	0.0057841628901379	0.0009076974169199
1	Deaths	44635	High SDI	3	Both	12	35-39 years	423	Larynx cancer	150	Occupational exposure to asbestos	1	Number	1994	0.0363181714044912	0.0813543766224576	0.0092075699365949
1	Deaths	44635	High SDI	1	Male	12	35-39 years	423	Larynx cancer	150	Occupational exposure to asbestos	3	Rate	1994	9.231003e-05	0.00021497412	1.856477e-05
1	Deaths	44635	High SDI	2	Female	12	35-39 years	423	Larynx cancer	150	Occupational exposure to asbestos	3	Rate	1994	7.80899e-06	1.636916e-05	2.56878e-06
1	Deaths	44635	High SDI	3	Both	12	35-39 years	423	Larynx cancer	150	Occupational exposure to asbestos	3	Rate	1994	5.0659890000000005e-05	0.00011348048	1.2843559999999999e-05
1	Deaths	44635	High SDI	1	Male	12	35-39 years	423	Larynx cancer	150	Occupational exposure to asbestos	1	Number	1995	0.0312751451670462	0.0740093804879018	0.0061181452380523
1	Deaths	44635	High SDI	2	Female	12	35-39 years	423	Larynx cancer	150	Occupational exposure to asbestos	1	Number	1995	0.0027507101404983	0.0057758413643638	0.0009373756747629
1	Deaths	44635	High SDI	3	Both	12	35-39 years	423	Larynx cancer	150	Occupational exposure to asbestos	1	Number	1995	0.0340258553075446	0.0767278752566951	0.0079358353535364
1	Deaths	44635	High SDI	1	Male	12	35-39 years	423	Larynx cancer	150	Occupational exposure to asbestos	3	Rate	1995	8.518540999999999e-05	0.00020158240999999997	1.666425e-05
1	Deaths	44635	High SDI	2	Female	12	35-39 years	423	Larynx cancer	150	Occupational exposure to asbestos	3	Rate	1995	7.70501e-06	1.617869e-05	2.62568e-06
1	Deaths	44635	High SDI	3	Both	12	35-39 years	423	Larynx cancer	150	Occupational exposure to asbestos	3	Rate	1995	4.698762e-05	0.0001059565	1.09589e-05
1	Deaths	44635	High SDI	1	Male	12	35-39 years	423	Larynx cancer	150	Occupational exposure to asbestos	1	Number	1996	0.0277925766290178	0.0666037950669853	0.0051876216075
1	Deaths	44635	High SDI	2	Female	12	35-39 years	423	Larynx cancer	150	Occupational exposure to asbestos	1	Number	1996	0.0025744365592765	0.0055446900166109	0.0008139681713257
1	Deaths	44635	High SDI	3	Both	12	35-39 years	423	Larynx cancer	150	Occupational exposure to asbestos	1	Number	1996	0.0303670131882943	0.0692500349675665	0.0069576456362677
1	Deaths	44635	High SDI	1	Male	12	35-39 years	423	Larynx cancer	150	Occupational exposure to asbestos	3	Rate	1996	7.503678e-05	0.00017982264	1.400599e-05
1	Deaths	44635	High SDI	2	Female	12	35-39 years	423	Larynx cancer	150	Occupational exposure to asbestos	3	Rate	1996	7.14303e-06	1.538428e-05	2.25843e-06
1	Deaths	44635	High SDI	3	Both	12	35-39 years	423	Larynx cancer	150	Occupational exposure to asbestos	3	Rate	1996	4.155319e-05	9.475939e-05	9.520609999999999e-06
1	Deaths	44635	High SDI	1	Male	12	35-39 years	423	Larynx cancer	150	Occupational exposure to asbestos	1	Number	1997	0.0253630238562855	0.0616676667926495	0.004677818012382
1	Deaths	44635	High SDI	2	Female	12	35-39 years	423	Larynx cancer	150	Occupational exposure to asbestos	1	Number	1997	0.0023638610799821	0.0051450122689752	0.0007099142792272
1	Deaths	44635	High SDI	3	Both	12	35-39 years	423	Larynx cancer	150	Occupational exposure to asbestos	1	Number	1997	0.0277268849362677	0.064376139981034	0.0064975265919443
1	Deaths	44635	High SDI	1	Male	12	35-39 years	423	Larynx cancer	150	Occupational exposure to asbestos	3	Rate	1997	6.793449e-05	0.00016517596	1.2529469999999999e-05
1	Deaths	44635	High SDI	2	Female	12	35-39 years	423	Larynx cancer	150	Occupational exposure to asbestos	3	Rate	1997	6.509219999999999e-06	1.4167510000000002e-05	1.95485e-06
1	Deaths	44635	High SDI	3	Both	12	35-39 years	423	Larynx cancer	150	Occupational exposure to asbestos	3	Rate	1997	3.764677e-05	8.740807999999999e-05	8.82216e-06
1	Deaths	44635	High SDI	1	Male	12	35-39 years	423	Larynx cancer	150	Occupational exposure to asbestos	1	Number	1998	0.0242768846285946	0.0596709627272467	0.0046384121791823
1	Deaths	44635	High SDI	2	Female	12	35-39 years	423	Larynx cancer	150	Occupational exposure to asbestos	1	Number	1998	0.0022956058536609	0.0051845730767241	0.000685648864113
1	Deaths	44635	High SDI	3	Both	12	35-39 years	423	Larynx cancer	150	Occupational exposure to asbestos	1	Number	1998	0.0265724904822556	0.0625569676246874	0.0064955254910675
1	Deaths	44635	High SDI	1	Male	12	35-39 years	423	Larynx cancer	150	Occupational exposure to asbestos	3	Rate	1998	6.452520000000001e-05	0.00015859864	1.232837e-05
1	Deaths	44635	High SDI	2	Female	12	35-39 years	423	Larynx cancer	150	Occupational exposure to asbestos	3	Rate	1998	6.278629999999999e-06	1.418015e-05	1.87529e-06
1	Deaths	44635	High SDI	3	Both	12	35-39 years	423	Larynx cancer	150	Occupational exposure to asbestos	3	Rate	1998	3.581871e-05	8.432441e-05	8.755720000000001e-06
1	Deaths	44635	High SDI	1	Male	12	35-39 years	423	Larynx cancer	150	Occupational exposure to asbestos	1	Number	1999	0.0226467151933296	0.0553534472974954	0.0041024243708952
1	Deaths	44635	High SDI	2	Female	12	35-39 years	423	Larynx cancer	150	Occupational exposure to asbestos	1	Number	1999	0.0022245230346848	0.0050759933857766	0.0006304685500244
1	Deaths	44635	High SDI	3	Both	12	35-39 years	423	Larynx cancer	150	Occupational exposure to asbestos	1	Number	1999	0.0248712382280145	0.0578529983114696	0.0060500548101289
1	Deaths	44635	High SDI	1	Male	12	35-39 years	423	Larynx cancer	150	Occupational exposure to asbestos	3	Rate	1999	5.9773570000000004e-05	0.00014609948	1.0827909999999999e-05
1	Deaths	44635	High SDI	2	Female	12	35-39 years	423	Larynx cancer	150	Occupational exposure to asbestos	3	Rate	1999	6.0512e-06	1.3807840000000001e-05	1.71502e-06
1	Deaths	44635	High SDI	3	Both	12	35-39 years	423	Larynx cancer	150	Occupational exposure to asbestos	3	Rate	1999	3.33175e-05	7.749986e-05	8.10465e-06
1	Deaths	44635	High SDI	1	Male	12	35-39 years	423	Larynx cancer	150	Occupational exposure to asbestos	1	Number	2000	0.0219593442226783	0.0529647645068286	0.0038200143910031
1	Deaths	44635	High SDI	2	Female	12	35-39 years	423	Larynx cancer	150	Occupational exposure to asbestos	1	Number	2000	0.0022104631311445	0.0050592222863232	0.0006034973603756
1	Deaths	44635	High SDI	3	Both	12	35-39 years	423	Larynx cancer	150	Occupational exposure to asbestos	1	Number	2000	0.0241698073538228	0.0557472992919457	0.0058515004851925
1	Deaths	44635	High SDI	1	Male	12	35-39 years	423	Larynx cancer	150	Occupational exposure to asbestos	3	Rate	2000	5.776006000000001e-05	0.00013931418	1.0047849999999999e-05
1	Deaths	44635	High SDI	2	Female	12	35-39 years	423	Larynx cancer	150	Occupational exposure to asbestos	3	Rate	2000	6.00288e-06	1.373916e-05	1.6388999999999999e-06
1	Deaths	44635	High SDI	3	Both	12	35-39 years	423	Larynx cancer	150	Occupational exposure to asbestos	3	Rate	2000	3.2294619999999995e-05	7.448706e-05	7.81851e-06
1	Deaths	44635	High SDI	1	Male	12	35-39 years	423	Larynx cancer	150	Occupational exposure to asbestos	1	Number	2001	0.021109829619152	0.0508789700490561	0.0042712994023371
1	Deaths	44635	High SDI	2	Female	12	35-39 years	423	Larynx cancer	150	Occupational exposure to asbestos	1	Number	2001	0.0021814197328619	0.0050283061062548	0.0006637553717552
1	Deaths	44635	High SDI	3	Both	12	35-39 years	423	Larynx cancer	150	Occupational exposure to asbestos	1	Number	2001	0.0232912493520141	0.0523845973835687	0.0061644374388578
1	Deaths	44635	High SDI	1	Male	12	35-39 years	423	Larynx cancer	150	Occupational exposure to asbestos	3	Rate	2001	5.5812360000000005e-05	0.00013451910999999998	1.129291e-05
1	Deaths	44635	High SDI	2	Female	12	35-39 years	423	Larynx cancer	150	Occupational exposure to asbestos	3	Rate	2001	5.96678e-06	1.37538e-05	1.81555e-06
1	Deaths	44635	High SDI	3	Both	12	35-39 years	423	Larynx cancer	150	Occupational exposure to asbestos	3	Rate	2001	3.1312910000000004e-05	7.042618999999999e-05	8.28751e-06
1	Deaths	44635	High SDI	1	Male	12	35-39 years	423	Larynx cancer	150	Occupational exposure to asbestos	1	Number	2002	0.0205790904210652	0.0496604937846707	0.0043378143215075
1	Deaths	44635	High SDI	2	Female	12	35-39 years	423	Larynx cancer	150	Occupational exposure to asbestos	1	Number	2002	0.0019705454152661	0.0045645844213884	0.0005880978337089
1	Deaths	44635	High SDI	3	Both	12	35-39 years	423	Larynx cancer	150	Occupational exposure to asbestos	1	Number	2002	0.0225496358363313	0.0510574542752483	0.0061775110196669
1	Deaths	44635	High SDI	1	Male	12	35-39 years	423	Larynx cancer	150	Occupational exposure to asbestos	3	Rate	2002	5.462731e-05	0.00013182405	1.151475e-05
1	Deaths	44635	High SDI	2	Female	12	35-39 years	423	Larynx cancer	150	Occupational exposure to asbestos	3	Rate	2002	5.41654e-06	1.25469e-05	1.6165299999999999e-06
1	Deaths	44635	High SDI	3	Both	12	35-39 years	423	Larynx cancer	150	Occupational exposure to asbestos	3	Rate	2002	3.0451100000000004e-05	6.894814e-05	8.34213e-06
1	Deaths	44635	High SDI	1	Male	12	35-39 years	423	Larynx cancer	150	Occupational exposure to asbestos	1	Number	2003	0.0189093097122783	0.0466957986165001	0.0039328304034136
1	Deaths	44635	High SDI	2	Female	12	35-39 years	423	Larynx cancer	150	Occupational exposure to asbestos	1	Number	2003	0.0018464337242254	0.004198339514975	0.000548988916048
1	Deaths	44635	High SDI	3	Both	12	35-39 years	423	Larynx cancer	150	Occupational exposure to asbestos	1	Number	2003	0.0207557434365038	0.048700340642426	0.0057961075646655
1	Deaths	44635	High SDI	1	Male	12	35-39 years	423	Larynx cancer	150	Occupational exposure to asbestos	3	Rate	2003	5.052047e-05	0.00012475831999999998	1.050744e-05
1	Deaths	44635	High SDI	2	Female	12	35-39 years	423	Larynx cancer	150	Occupational exposure to asbestos	3	Rate	2003	5.11337e-06	1.162655e-05	1.5203299999999999e-06
1	Deaths	44635	High SDI	3	Both	12	35-39 years	423	Larynx cancer	150	Occupational exposure to asbestos	3	Rate	2003	2.822415e-05	6.622388e-05	7.88169e-06
1	Deaths	44635	High SDI	1	Male	12	35-39 years	423	Larynx cancer	150	Occupational exposure to asbestos	1	Number	2004	0.0163213302362225	0.0396831509203985	0.0033312039174105
1	Deaths	44635	High SDI	2	Female	12	35-39 years	423	Larynx cancer	150	Occupational exposure to asbestos	1	Number	2004	0.0016182955490907	0.0037505340469097	0.0004835835523276
1	Deaths	44635	High SDI	3	Both	12	35-39 years	423	Larynx cancer	150	Occupational exposure to asbestos	1	Number	2004	0.0179396257853133	0.0413770771100348	0.0050440981645718
1	Deaths	44635	High SDI	1	Male	12	35-39 years	423	Larynx cancer	150	Occupational exposure to asbestos	3	Rate	2004	4.37892e-05	0.00010646763	8.93743e-06
1	Deaths	44635	High SDI	2	Female	12	35-39 years	423	Larynx cancer	150	Occupational exposure to asbestos	3	Rate	2004	4.50421e-06	1.043887e-05	1.34596e-06
1	Deaths	44635	High SDI	3	Both	12	35-39 years	423	Larynx cancer	150	Occupational exposure to asbestos	3	Rate	2004	2.450734e-05	5.6525259999999996e-05	6.89075e-06
1	Deaths	44635	High SDI	1	Male	12	35-39 years	423	Larynx cancer	150	Occupational exposure to asbestos	1	Number	2005	0.0145572049908102	0.0352072951431779	0.002843884505979
1	Deaths	44635	High SDI	2	Female	12	35-39 years	423	Larynx cancer	150	Occupational exposure to asbestos	1	Number	2005	0.0016610017567929	0.0037864925878859	0.0005163134998092
1	Deaths	44635	High SDI	3	Both	12	35-39 years	423	Larynx cancer	150	Occupational exposure to asbestos	1	Number	2005	0.0162182067476032	0.0376004268977789	0.0045380591535239
1	Deaths	44635	High SDI	1	Male	12	35-39 years	423	Larynx cancer	150	Occupational exposure to asbestos	3	Rate	2005	3.906815e-05	9.448817999999999e-05	7.63232e-06
1	Deaths	44635	High SDI	2	Female	12	35-39 years	423	Larynx cancer	150	Occupational exposure to asbestos	3	Rate	2005	4.62979e-06	1.055426e-05	1.43914e-06
1	Deaths	44635	High SDI	3	Both	12	35-39 years	423	Larynx cancer	150	Occupational exposure to asbestos	3	Rate	2005	2.217496e-05	5.141061e-05	6.20483e-06
1	Deaths	44635	High SDI	1	Male	12	35-39 years	423	Larynx cancer	150	Occupational exposure to asbestos	1	Number	2006	0.0151996605244705	0.0352140279871369	0.0035119649908615
1	Deaths	44635	High SDI	2	Female	12	35-39 years	423	Larynx cancer	150	Occupational exposure to asbestos	1	Number	2006	0.0016448771216244	0.0036855735366081	0.0005340547355126
1	Deaths	44635	High SDI	3	Both	12	35-39 years	423	Larynx cancer	150	Occupational exposure to asbestos	1	Number	2006	0.0168445376460949	0.0372463368396407	0.0049644556302939
1	Deaths	44635	High SDI	1	Male	12	35-39 years	423	Larynx cancer	150	Occupational exposure to asbestos	3	Rate	2006	4.031842e-05	9.340825999999999e-05	9.315789999999999e-06
1	Deaths	44635	High SDI	2	Female	12	35-39 years	423	Larynx cancer	150	Occupational exposure to asbestos	3	Rate	2006	4.53797e-06	1.0167939999999999e-05	1.47338e-06
1	Deaths	44635	High SDI	3	Both	12	35-39 years	423	Larynx cancer	150	Occupational exposure to asbestos	3	Rate	2006	2.2779499999999998e-05	5.036961e-05	6.71362e-06
1	Deaths	44635	High SDI	1	Male	12	35-39 years	423	Larynx cancer	150	Occupational exposure to asbestos	1	Number	2007	0.0152147971253095	0.0339675267697862	0.003864894445284
1	Deaths	44635	High SDI	2	Female	12	35-39 years	423	Larynx cancer	150	Occupational exposure to asbestos	1	Number	2007	0.0016680689935465	0.0037816341513733	0.0005601492705869
1	Deaths	44635	High SDI	3	Both	12	35-39 years	423	Larynx cancer	150	Occupational exposure to asbestos	1	Number	2007	0.0168828661188561	0.0363507506526774	0.0052685709281392
1	Deaths	44635	High SDI	1	Male	12	35-39 years	423	Larynx cancer	150	Occupational exposure to asbestos	3	Rate	2007	4.0069480000000005e-05	8.945642e-05	1.0178530000000001e-05
1	Deaths	44635	High SDI	2	Female	12	35-39 years	423	Larynx cancer	150	Occupational exposure to asbestos	3	Rate	2007	4.58521e-06	1.0395e-05	1.5397500000000002e-06
1	Deaths	44635	High SDI	3	Both	12	35-39 years	423	Larynx cancer	150	Occupational exposure to asbestos	3	Rate	2007	2.270717e-05	4.889113999999999e-05	7.086139999999999e-06
1	Deaths	44635	High SDI	1	Male	12	35-39 years	423	Larynx cancer	150	Occupational exposure to asbestos	1	Number	2008	0.0157711107746092	0.0346287598695224	0.0040209930461457
1	Deaths	44635	High SDI	2	Female	12	35-39 years	423	Larynx cancer	150	Occupational exposure to asbestos	1	Number	2008	0.0016922457519813	0.0036882320641065	0.0005924512492851
1	Deaths	44635	High SDI	3	Both	12	35-39 years	423	Larynx cancer	150	Occupational exposure to asbestos	1	Number	2008	0.0174633565265905	0.0366738342762425	0.0052566405986054
1	Deaths	44635	High SDI	1	Male	12	35-39 years	423	Larynx cancer	150	Occupational exposure to asbestos	3	Rate	2008	4.137421e-05	9.084569000000001e-05	1.054874e-05
1	Deaths	44635	High SDI	2	Female	12	35-39 years	423	Larynx cancer	150	Occupational exposure to asbestos	3	Rate	2008	4.65193e-06	1.013882e-05	1.62863e-06
1	Deaths	44635	High SDI	3	Both	12	35-39 years	423	Larynx cancer	150	Occupational exposure to asbestos	3	Rate	2008	2.344215e-05	4.922957999999999e-05	7.05632e-06
1	Deaths	44635	High SDI	1	Male	12	35-39 years	423	Larynx cancer	150	Occupational exposure to asbestos	1	Number	2009	0.015654741710485	0.0341069421595857	0.0040424605529696
1	Deaths	44635	High SDI	2	Female	12	35-39 years	423	Larynx cancer	150	Occupational exposure to asbestos	1	Number	2009	0.0015941630257556	0.0034178188113646	0.0005369010304897
1	Deaths	44635	High SDI	3	Both	12	35-39 years	423	Larynx cancer	150	Occupational exposure to asbestos	1	Number	2009	0.0172489047362406	0.0357793737482957	0.0054079149624243
1	Deaths	44635	High SDI	1	Male	12	35-39 years	423	Larynx cancer	150	Occupational exposure to asbestos	3	Rate	2009	4.111378e-05	8.957449e-05	1.0616650000000001e-05
1	Deaths	44635	High SDI	2	Female	12	35-39 years	423	Larynx cancer	150	Occupational exposure to asbestos	3	Rate	2009	4.40426e-06	9.44254e-06	1.4833200000000002e-06
1	Deaths	44635	High SDI	3	Both	12	35-39 years	423	Larynx cancer	150	Occupational exposure to asbestos	3	Rate	2009	2.3223779999999998e-05	4.817305e-05	7.28117e-06
1	Deaths	44635	High SDI	1	Male	12	35-39 years	423	Larynx cancer	150	Occupational exposure to asbestos	1	Number	2010	0.0150898919894589	0.0325424828398069	0.0038639787795179
1	Deaths	44635	High SDI	2	Female	12	35-39 years	423	Larynx cancer	150	Occupational exposure to asbestos	1	Number	2010	0.0016427338198256	0.0035442636020786	0.000555137809401
1	Deaths	44635	High SDI	3	Both	12	35-39 years	423	Larynx cancer	150	Occupational exposure to asbestos	1	Number	2010	0.0167326258092845	0.0343073622100297	0.0053002983877915
1	Deaths	44635	High SDI	1	Male	12	35-39 years	423	Larynx cancer	150	Occupational exposure to asbestos	3	Rate	2010	3.987269e-05	8.598845000000001e-05	1.0209960000000001e-05
1	Deaths	44635	High SDI	2	Female	12	35-39 years	423	Larynx cancer	150	Occupational exposure to asbestos	3	Rate	2010	4.58056e-06	9.88275e-06	1.54793e-06
1	Deaths	44635	High SDI	3	Both	12	35-39 years	423	Larynx cancer	150	Occupational exposure to asbestos	3	Rate	2010	2.270113e-05	4.654476e-05	7.19091e-06
1	Deaths	44635	High SDI	1	Male	12	35-39 years	423	Larynx cancer	150	Occupational exposure to asbestos	1	Number	2011	0.0163470007581379	0.0348529455961484	0.0046048142667115
1	Deaths	44635	High SDI	2	Female	12	35-39 years	423	Larynx cancer	150	Occupational exposure to asbestos	1	Number	2011	0.0016461348255829	0.0036241952281738	0.0005466911377142
1	Deaths	44635	High SDI	3	Both	12	35-39 years	423	Larynx cancer	150	Occupational exposure to asbestos	1	Number	2011	0.0179931355837209	0.0361810827998415	0.0063500657820003
1	Deaths	44635	High SDI	1	Male	12	35-39 years	423	Larynx cancer	150	Occupational exposure to asbestos	3	Rate	2011	4.354318e-05	9.283711e-05	1.226575e-05
1	Deaths	44635	High SDI	2	Female	12	35-39 years	423	Larynx cancer	150	Occupational exposure to asbestos	3	Rate	2011	4.64574e-06	1.022824e-05	1.5428800000000002e-06
1	Deaths	44635	High SDI	3	Both	12	35-39 years	423	Larynx cancer	150	Occupational exposure to asbestos	3	Rate	2011	2.465649e-05	4.957994e-05	8.70167e-06
1	Deaths	44635	High SDI	1	Male	12	35-39 years	423	Larynx cancer	150	Occupational exposure to asbestos	1	Number	2012	0.0166445859283158	0.0347412021084119	0.0051936931430494
1	Deaths	44635	High SDI	2	Female	12	35-39 years	423	Larynx cancer	150	Occupational exposure to asbestos	1	Number	2012	0.0017339925484946	0.0037541805136907	0.0005594190300675
1	Deaths	44635	High SDI	3	Both	12	35-39 years	423	Larynx cancer	150	Occupational exposure to asbestos	1	Number	2012	0.0183785784768104	0.036603130070834	0.0070644380286065
1	Deaths	44635	High SDI	1	Male	12	35-39 years	423	Larynx cancer	150	Occupational exposure to asbestos	3	Rate	2012	4.446843e-05	9.281617e-05	1.387571e-05
1	Deaths	44635	High SDI	2	Female	12	35-39 years	423	Larynx cancer	150	Occupational exposure to asbestos	3	Rate	2012	4.92633e-06	1.066575e-05	1.5893300000000002e-06
1	Deaths	44635	High SDI	3	Both	12	35-39 years	423	Larynx cancer	150	Occupational exposure to asbestos	3	Rate	2012	2.530488e-05	5.039769e-05	9.7268e-06
1	Deaths	44635	High SDI	1	Male	12	35-39 years	423	Larynx cancer	150	Occupational exposure to asbestos	1	Number	2013	0.0168243776750676	0.0354158393950966	0.0055409272595327
1	Deaths	44635	High SDI	2	Female	12	35-39 years	423	Larynx cancer	150	Occupational exposure to asbestos	1	Number	2013	0.001808013737375	0.0038663661008595	0.0006287921882292
1	Deaths	44635	High SDI	3	Both	12	35-39 years	423	Larynx cancer	150	Occupational exposure to asbestos	1	Number	2013	0.0186323914124427	0.0371585974637092	0.0072895486721172
1	Deaths	44635	High SDI	1	Male	12	35-39 years	423	Larynx cancer	150	Occupational exposure to asbestos	3	Rate	2013	4.481053e-05	9.432756999999999e-05	1.475787e-05
1	Deaths	44635	High SDI	2	Female	12	35-39 years	423	Larynx cancer	150	Occupational exposure to asbestos	3	Rate	2013	5.13831e-06	1.098808e-05	1.78701e-06
1	Deaths	44635	High SDI	3	Both	12	35-39 years	423	Larynx cancer	150	Occupational exposure to asbestos	3	Rate	2013	2.56177e-05	5.10894e-05	1.002241e-05
1	Deaths	44635	High SDI	1	Male	12	35-39 years	423	Larynx cancer	150	Occupational exposure to asbestos	1	Number	2014	0.0173036149518039	0.0359309309354366	0.0057881847976754
1	Deaths	44635	High SDI	2	Female	12	35-39 years	423	Larynx cancer	150	Occupational exposure to asbestos	1	Number	2014	0.0018138998431104	0.0038767037966688	0.0006384748181148
1	Deaths	44635	High SDI	3	Both	12	35-39 years	423	Larynx cancer	150	Occupational exposure to asbestos	1	Number	2014	0.0191175147949143	0.0379356437021565	0.0076524924483882
1	Deaths	44635	High SDI	1	Male	12	35-39 years	423	Larynx cancer	150	Occupational exposure to asbestos	3	Rate	2014	4.568405e-05	9.486287000000001e-05	1.528165e-05
1	Deaths	44635	High SDI	2	Female	12	35-39 years	423	Larynx cancer	150	Occupational exposure to asbestos	3	Rate	2014	5.11827e-06	1.093886e-05	1.80158e-06
1	Deaths	44635	High SDI	3	Both	12	35-39 years	423	Larynx cancer	150	Occupational exposure to asbestos	3	Rate	2014	2.607534e-05	5.1742340000000004e-05	1.043762e-05
1	Deaths	44635	High SDI	1	Male	12	35-39 years	423	Larynx cancer	150	Occupational exposure to asbestos	1	Number	2015	0.0183000783775791	0.0378003800822344	0.0063026107688095
1	Deaths	44635	High SDI	2	Female	12	35-39 years	423	Larynx cancer	150	Occupational exposure to asbestos	1	Number	2015	0.0019834713109333	0.0041970192299432	0.0007057518824884
1	Deaths	44635	High SDI	3	Both	12	35-39 years	423	Larynx cancer	150	Occupational exposure to asbestos	1	Number	2015	0.0202835496885125	0.0398826311258991	0.0080850263354639
1	Deaths	44635	High SDI	1	Male	12	35-39 years	423	Larynx cancer	150	Occupational exposure to asbestos	3	Rate	2015	4.763051e-05	9.838488999999999e-05	1.640411e-05
1	Deaths	44635	High SDI	2	Female	12	35-39 years	423	Larynx cancer	150	Occupational exposure to asbestos	3	Rate	2015	5.51678e-06	1.167349e-05	1.96296e-06
1	Deaths	44635	High SDI	3	Both	12	35-39 years	423	Larynx cancer	150	Occupational exposure to asbestos	3	Rate	2015	2.727224e-05	5.3624170000000005e-05	1.087072e-05
1	Deaths	44635	High SDI	1	Male	12	35-39 years	423	Larynx cancer	150	Occupational exposure to asbestos	1	Number	2016	0.0170078320547742	0.0358799654821044	0.0054205434705245
1	Deaths	44635	High SDI	2	Female	12	35-39 years	423	Larynx cancer	150	Occupational exposure to asbestos	1	Number	2016	0.0020050199022399	0.0042330841097153	0.0007138930413219
1	Deaths	44635	High SDI	3	Both	12	35-39 years	423	Larynx cancer	150	Occupational exposure to asbestos	1	Number	2016	0.0190128519570141	0.0376654806351462	0.0073056514048187
1	Deaths	44635	High SDI	1	Male	12	35-39 years	423	Larynx cancer	150	Occupational exposure to asbestos	3	Rate	2016	4.362804e-05	9.203834e-05	1.3904630000000001e-05
1	Deaths	44635	High SDI	2	Female	12	35-39 years	423	Larynx cancer	150	Occupational exposure to asbestos	3	Rate	2016	5.4889e-06	1.158839e-05	1.95434e-06
1	Deaths	44635	High SDI	3	Both	12	35-39 years	423	Larynx cancer	150	Occupational exposure to asbestos	3	Rate	2016	2.517846e-05	4.987988e-05	9.67477e-06
1	Deaths	44635	High SDI	1	Male	12	35-39 years	423	Larynx cancer	150	Occupational exposure to asbestos	1	Number	2017	0.0157427589652725	0.0335294748585568	0.0048266650681919
1	Deaths	44635	High SDI	2	Female	12	35-39 years	423	Larynx cancer	150	Occupational exposure to asbestos	1	Number	2017	0.0019512665993833	0.0041874010632774	0.0006777093500364
1	Deaths	44635	High SDI	3	Both	12	35-39 years	423	Larynx cancer	150	Occupational exposure to asbestos	1	Number	2017	0.0176940255646558	0.035145388449467	0.006608841330487
1	Deaths	44635	High SDI	1	Male	12	35-39 years	423	Larynx cancer	150	Occupational exposure to asbestos	3	Rate	2017	3.985581e-05	8.488630000000001e-05	1.2219630000000001e-05
1	Deaths	44635	High SDI	2	Female	12	35-39 years	423	Larynx cancer	150	Occupational exposure to asbestos	3	Rate	2017	5.26172e-06	1.129161e-05	1.82749e-06
1	Deaths	44635	High SDI	3	Both	12	35-39 years	423	Larynx cancer	150	Occupational exposure to asbestos	3	Rate	2017	2.310424e-05	4.589162e-05	8.62959e-06
1	Deaths	44635	High SDI	1	Male	12	35-39 years	423	Larynx cancer	150	Occupational exposure to asbestos	1	Number	2018	0.0154157890348014	0.0328233971667275	0.0047907819811179
1	Deaths	44635	High SDI	2	Female	12	35-39 years	423	Larynx cancer	150	Occupational exposure to asbestos	1	Number	2018	0.0018623072263316	0.0039611383005885	0.0006180296696007
1	Deaths	44635	High SDI	3	Both	12	35-39 years	423	Larynx cancer	150	Occupational exposure to asbestos	1	Number	2018	0.017278096261133	0.0349015296576446	0.0064115575958684
1	Deaths	44635	High SDI	1	Male	12	35-39 years	423	Larynx cancer	150	Occupational exposure to asbestos	3	Rate	2018	3.856421e-05	8.211116e-05	1.198464e-05
1	Deaths	44635	High SDI	2	Female	12	35-39 years	423	Larynx cancer	150	Occupational exposure to asbestos	3	Rate	2018	4.958029999999999e-06	1.054576e-05	1.6453799999999998e-06
1	Deaths	44635	High SDI	3	Both	12	35-39 years	423	Larynx cancer	150	Occupational exposure to asbestos	3	Rate	2018	2.228403e-05	4.501345e-05	8.26916e-06
1	Deaths	44635	High SDI	1	Male	12	35-39 years	423	Larynx cancer	150	Occupational exposure to asbestos	1	Number	2019	0.0140590295048017	0.0304922683522011	0.0039424777346448
1	Deaths	44635	High SDI	2	Female	12	35-39 years	423	Larynx cancer	150	Occupational exposure to asbestos	1	Number	2019	0.0017737235276252	0.0038176996399193	0.0005396096808797
1	Deaths	44635	High SDI	3	Both	12	35-39 years	423	Larynx cancer	150	Occupational exposure to asbestos	1	Number	2019	0.0158327530324269	0.0325281946619614	0.0056273356382291
1	Deaths	44635	High SDI	1	Male	12	35-39 years	423	Larynx cancer	150	Occupational exposure to asbestos	3	Rate	2019	3.48569e-05	7.560023e-05	9.77468e-06
1	Deaths	44635	High SDI	2	Female	12	35-39 years	423	Larynx cancer	150	Occupational exposure to asbestos	3	Rate	2019	4.68642e-06	1.008688e-05	1.42572e-06
1	Deaths	44635	High SDI	3	Both	12	35-39 years	423	Larynx cancer	150	Occupational exposure to asbestos	3	Rate	2019	2.025122e-05	4.160587e-05	7.1977600000000005e-06
1	Deaths	44635	High SDI	1	Male	12	35-39 years	423	Larynx cancer	150	Occupational exposure to asbestos	1	Number	2020	0.0134657567077573	0.028953182334773	0.0040408535897402
1	Deaths	44635	High SDI	2	Female	12	35-39 years	423	Larynx cancer	150	Occupational exposure to asbestos	1	Number	2020	0.001623888705523	0.0035472091887343	0.0004596974583752
1	Deaths	44635	High SDI	3	Both	12	35-39 years	423	Larynx cancer	150	Occupational exposure to asbestos	1	Number	2020	0.0150896454132804	0.0305752408232352	0.0053218708624019
1	Deaths	44635	High SDI	1	Male	12	35-39 years	423	Larynx cancer	150	Occupational exposure to asbestos	3	Rate	2020	3.321757e-05	7.142223000000001e-05	9.96805e-06
1	Deaths	44635	High SDI	2	Female	12	35-39 years	423	Larynx cancer	150	Occupational exposure to asbestos	3	Rate	2020	4.28274e-06	9.35519e-06	1.2123800000000001e-06
1	Deaths	44635	High SDI	3	Both	12	35-39 years	423	Larynx cancer	150	Occupational exposure to asbestos	3	Rate	2020	1.923348e-05	3.897165e-05	6.78333e-06
1	Deaths	44635	High SDI	1	Male	12	35-39 years	423	Larynx cancer	150	Occupational exposure to asbestos	1	Number	2021	0.0134203325107183	0.0301524086182734	0.0042118852760763
1	Deaths	44635	High SDI	2	Female	12	35-39 years	423	Larynx cancer	150	Occupational exposure to asbestos	1	Number	2021	0.0015949287425125	0.0035241866151254	0.0004565209871164
1	Deaths	44635	High SDI	3	Both	12	35-39 years	423	Larynx cancer	150	Occupational exposure to asbestos	1	Number	2021	0.0150152612532309	0.0322133139581451	0.0054826992916465
1	Deaths	44635	High SDI	1	Male	12	35-39 years	423	Larynx cancer	150	Occupational exposure to asbestos	3	Rate	2021	3.2952e-05	7.403558999999999e-05	1.034177e-05
1	Deaths	44635	High SDI	2	Female	12	35-39 years	423	Larynx cancer	150	Occupational exposure to asbestos	3	Rate	2021	4.20467e-06	9.29073e-06	1.20352e-06
1	Deaths	44635	High SDI	3	Both	12	35-39 years	423	Larynx cancer	150	Occupational exposure to asbestos	3	Rate	2021	1.908901e-05	4.095301e-05	6.97019e-06
1	Deaths	44635	High SDI	1	Male	13	40-44 years	423	Larynx cancer	150	Occupational exposure to asbestos	1	Number	1990	0.8095509830691177	1.3646079868530387	0.4126965307483463
1	Deaths	44635	High SDI	2	Female	13	40-44 years	423	Larynx cancer	150	Occupational exposure to asbestos	1	Number	1990	0.0311826929479727	0.05519358745296	0.0126328108650556
1	Deaths	44635	High SDI	3	Both	13	40-44 years	423	Larynx cancer	150	Occupational exposure to asbestos	1	Number	1990	0.8407336760170907	1.396947655646019	0.4407908701093084
1	Deaths	44635	High SDI	1	Male	13	40-44 years	423	Larynx cancer	150	Occupational exposure to asbestos	3	Rate	1990	0.0025355228499999998	0.00427396767	0.00129257021
1	Deaths	44635	High SDI	2	Female	13	40-44 years	423	Larynx cancer	150	Occupational exposure to asbestos	3	Rate	1990	9.987072999999999e-05	0.0001767719	4.045988e-05
1	Deaths	44635	High SDI	3	Both	13	40-44 years	423	Larynx cancer	150	Occupational exposure to asbestos	3	Rate	1990	0.00133129814	0.00221206056	0.00069799043
1	Deaths	44635	High SDI	1	Male	13	40-44 years	423	Larynx cancer	150	Occupational exposure to asbestos	1	Number	1991	0.8468704878142336	1.4462176327828948	0.4354672358588675
1	Deaths	44635	High SDI	2	Female	13	40-44 years	423	Larynx cancer	150	Occupational exposure to asbestos	1	Number	1991	0.0341444697589704	0.0618917282766615	0.0136069541975025
1	Deaths	44635	High SDI	3	Both	13	40-44 years	423	Larynx cancer	150	Occupational exposure to asbestos	1	Number	1991	0.8810149575732041	1.4845118074916543	0.4648644196532984
1	Deaths	44635	High SDI	1	Male	13	40-44 years	423	Larynx cancer	150	Occupational exposure to asbestos	3	Rate	1991	0.00254331476	0.00434326937	0.00130779176
1	Deaths	44635	High SDI	2	Female	13	40-44 years	423	Larynx cancer	150	Occupational exposure to asbestos	3	Rate	1991	0.00010468937	0.00018976443999999998	4.171989e-05
1	Deaths	44635	High SDI	3	Both	13	40-44 years	423	Larynx cancer	150	Occupational exposure to asbestos	3	Rate	1991	0.00133663444	0.00225223146	0.0007052704200000001
1	Deaths	44635	High SDI	1	Male	13	40-44 years	423	Larynx cancer	150	Occupational exposure to asbestos	1	Number	1992	0.8216813107220827	1.4176099509564493	0.4199065122490755
1	Deaths	44635	High SDI	2	Female	13	40-44 years	423	Larynx cancer	150	Occupational exposure to asbestos	1	Number	1992	0.0341051844599733	0.0609779326305561	0.0134940248773281
1	Deaths	44635	High SDI	3	Both	13	40-44 years	423	Larynx cancer	150	Occupational exposure to asbestos	1	Number	1992	0.8557864951820563	1.4437670957282371	0.453667413826806
1	Deaths	44635	High SDI	1	Male	13	40-44 years	423	Larynx cancer	150	Occupational exposure to asbestos	3	Rate	1992	0.00245356275	0.00423302188	0.00125385227
1	Deaths	44635	High SDI	2	Female	13	40-44 years	423	Larynx cancer	150	Occupational exposure to asbestos	3	Rate	1992	0.00010388159	0.00018573377	4.110169e-05
1	Deaths	44635	High SDI	3	Both	13	40-44 years	423	Larynx cancer	150	Occupational exposure to asbestos	3	Rate	1992	0.00129038703	0.00217696628	0.00068405677
1	Deaths	44635	High SDI	1	Male	13	40-44 years	423	Larynx cancer	150	Occupational exposure to asbestos	1	Number	1993	0.7963774729952361	1.3622471174015005	0.4067109576529276
1	Deaths	44635	High SDI	2	Female	13	40-44 years	423	Larynx cancer	150	Occupational exposure to asbestos	1	Number	1993	0.0347266624334779	0.0617142609376315	0.0142200219133088
1	Deaths	44635	High SDI	3	Both	13	40-44 years	423	Larynx cancer	150	Occupational exposure to asbestos	1	Number	1993	0.8311041354287144	1.388624096524211	0.4468362601550586
1	Deaths	44635	High SDI	1	Male	13	40-44 years	423	Larynx cancer	150	Occupational exposure to asbestos	3	Rate	1993	0.0023751189900000002	0.00406277062	0.0012129762
1	Deaths	44635	High SDI	2	Female	13	40-44 years	423	Larynx cancer	150	Occupational exposure to asbestos	3	Rate	1993	0.00010552789	0.00018753819	4.321201e-05
1	Deaths	44635	High SDI	3	Both	13	40-44 years	423	Larynx cancer	150	Occupational exposure to asbestos	3	Rate	1993	0.00125095499	0.00209011864	0.0006725656
1	Deaths	44635	High SDI	1	Male	13	40-44 years	423	Larynx cancer	150	Occupational exposure to asbestos	1	Number	1994	0.7595110797518181	1.307597454196733	0.3868736053045546
1	Deaths	44635	High SDI	2	Female	13	40-44 years	423	Larynx cancer	150	Occupational exposure to asbestos	1	Number	1994	0.0354269724870754	0.0627472059229753	0.0146762296853481
1	Deaths	44635	High SDI	3	Both	13	40-44 years	423	Larynx cancer	150	Occupational exposure to asbestos	1	Number	1994	0.7949380522388932	1.3485898506697929	0.4230742876152634
1	Deaths	44635	High SDI	1	Male	13	40-44 years	423	Larynx cancer	150	Occupational exposure to asbestos	3	Rate	1994	0.00225642305	0.00388472678	0.0011493585
1	Deaths	44635	High SDI	2	Female	13	40-44 years	423	Larynx cancer	150	Occupational exposure to asbestos	3	Rate	1994	0.00010721611	0.00018989801	4.441611e-05
1	Deaths	44635	High SDI	3	Both	13	40-44 years	423	Larynx cancer	150	Occupational exposure to asbestos	3	Rate	1994	0.00119176575	0.00202179678	0.00063427011
1	Deaths	44635	High SDI	1	Male	13	40-44 years	423	Larynx cancer	150	Occupational exposure to asbestos	1	Number	1995	0.7588428992840764	1.297576902289877	0.3813696571972904
1	Deaths	44635	High SDI	2	Female	13	40-44 years	423	Larynx cancer	150	Occupational exposure to asbestos	1	Number	1995	0.0355665393092911	0.0639140550693505	0.0147415467792795
1	Deaths	44635	High SDI	3	Both	13	40-44 years	423	Larynx cancer	150	Occupational exposure to asbestos	1	Number	1995	0.7944094385933673	1.337427054185644	0.4172806363813379
1	Deaths	44635	High SDI	1	Male	13	40-44 years	423	Larynx cancer	150	Occupational exposure to asbestos	3	Rate	1995	0.00223038066	0.00381382026	0.0011209164699999999
1	Deaths	44635	High SDI	2	Female	13	40-44 years	423	Larynx cancer	150	Occupational exposure to asbestos	3	Rate	1995	0.00010644455	0.00019128381	4.4118920000000003e-05
1	Deaths	44635	High SDI	3	Both	13	40-44 years	423	Larynx cancer	150	Occupational exposure to asbestos	3	Rate	1995	0.00117801581	0.00198324709	0.0006187781300000001
1	Deaths	44635	High SDI	1	Male	13	40-44 years	423	Larynx cancer	150	Occupational exposure to asbestos	1	Number	1996	0.7191632369557893	1.2306205864480333	0.3628930997348004
1	Deaths	44635	High SDI	2	Female	13	40-44 years	423	Larynx cancer	150	Occupational exposure to asbestos	1	Number	1996	0.0345317190309385	0.0622676931460549	0.0144400563835812
1	Deaths	44635	High SDI	3	Both	13	40-44 years	423	Larynx cancer	150	Occupational exposure to asbestos	1	Number	1996	0.7536949559867288	1.2637074456315072	0.3959385831793054
1	Deaths	44635	High SDI	1	Male	13	40-44 years	423	Larynx cancer	150	Occupational exposure to asbestos	3	Rate	1996	0.00208187597	0.0035624727399999998	0.00105052426
1	Deaths	44635	High SDI	2	Female	13	40-44 years	423	Larynx cancer	150	Occupational exposure to asbestos	3	Rate	1996	0.00010195982	0.00018385424	4.263633e-05
1	Deaths	44635	High SDI	3	Both	13	40-44 years	423	Larynx cancer	150	Occupational exposure to asbestos	3	Rate	1996	0.00110170047	0.00184720234	0.00057875633
1	Deaths	44635	High SDI	1	Male	13	40-44 years	423	Larynx cancer	150	Occupational exposure to asbestos	1	Number	1997	0.6836727614338833	1.159969882985131	0.3430295636173124
1	Deaths	44635	High SDI	2	Female	13	40-44 years	423	Larynx cancer	150	Occupational exposure to asbestos	1	Number	1997	0.0346289221309486	0.0619299989113106	0.0143801914708574
1	Deaths	44635	High SDI	3	Both	13	40-44 years	423	Larynx cancer	150	Occupational exposure to asbestos	1	Number	1997	0.7183016835648315	1.1999725618804726	0.3754130343845858
1	Deaths	44635	High SDI	1	Male	13	40-44 years	423	Larynx cancer	150	Occupational exposure to asbestos	3	Rate	1997	0.00195226083	0.00331235043	0.00097953761
1	Deaths	44635	High SDI	2	Female	13	40-44 years	423	Larynx cancer	150	Occupational exposure to asbestos	3	Rate	1997	0.00010096479	0.00018056436	4.192718e-05
1	Deaths	44635	High SDI	3	Both	13	40-44 years	423	Larynx cancer	150	Occupational exposure to asbestos	3	Rate	1997	0.00103624779	0.00173112349	0.00054158432
1	Deaths	44635	High SDI	1	Male	13	40-44 years	423	Larynx cancer	150	Occupational exposure to asbestos	1	Number	1998	0.6591737307383457	1.124865601881474	0.3277422624043802
1	Deaths	44635	High SDI	2	Female	13	40-44 years	423	Larynx cancer	150	Occupational exposure to asbestos	1	Number	1998	0.0339384615813725	0.0602989085065942	0.0142352944956216
1	Deaths	44635	High SDI	3	Both	13	40-44 years	423	Larynx cancer	150	Occupational exposure to asbestos	1	Number	1998	0.6931121923197184	1.1651690447431076	0.3547902271430305
1	Deaths	44635	High SDI	1	Male	13	40-44 years	423	Larynx cancer	150	Occupational exposure to asbestos	3	Rate	1998	0.0018526115099999998	0.00316144116	0.00092112149
1	Deaths	44635	High SDI	2	Female	13	40-44 years	423	Larynx cancer	150	Occupational exposure to asbestos	3	Rate	1998	9.749193e-05	0.00017321519	4.089243e-05
1	Deaths	44635	High SDI	3	Both	13	40-44 years	423	Larynx cancer	150	Occupational exposure to asbestos	3	Rate	1998	0.0009846414200000001	0.00165524963	0.00050401819
1	Deaths	44635	High SDI	1	Male	13	40-44 years	423	Larynx cancer	150	Occupational exposure to asbestos	1	Number	1999	0.6213840071128472	1.0511072324364212	0.3119617484964626
1	Deaths	44635	High SDI	2	Female	13	40-44 years	423	Larynx cancer	150	Occupational exposure to asbestos	1	Number	1999	0.0340698556851864	0.0599012335296777	0.0144401629923639
1	Deaths	44635	High SDI	3	Both	13	40-44 years	423	Larynx cancer	150	Occupational exposure to asbestos	1	Number	1999	0.6554538627980345	1.0944384862559011	0.3405427757816484
1	Deaths	44635	High SDI	1	Male	13	40-44 years	423	Larynx cancer	150	Occupational exposure to asbestos	3	Rate	1999	0.00172430909	0.00291676924	0.0008656780200000001
1	Deaths	44635	High SDI	2	Female	13	40-44 years	423	Larynx cancer	150	Occupational exposure to asbestos	3	Rate	1999	9.65848e-05	0.0001698143	4.0936489999999996e-05
1	Deaths	44635	High SDI	3	Both	13	40-44 years	423	Larynx cancer	150	Occupational exposure to asbestos	3	Rate	1999	0.0009191451399999999	0.00153473475	0.00047754427
1	Deaths	44635	High SDI	1	Male	13	40-44 years	423	Larynx cancer	150	Occupational exposure to asbestos	1	Number	2000	0.600637881671389	0.996366058157966	0.3049971083738909
1	Deaths	44635	High SDI	2	Female	13	40-44 years	423	Larynx cancer	150	Occupational exposure to asbestos	1	Number	2000	0.0355841568530209	0.0616687451182318	0.0153238292289907
1	Deaths	44635	High SDI	3	Both	13	40-44 years	423	Larynx cancer	150	Occupational exposure to asbestos	1	Number	2000	0.6362220385244087	1.042522867862686	0.3350922508789838
1	Deaths	44635	High SDI	1	Male	13	40-44 years	423	Larynx cancer	150	Occupational exposure to asbestos	3	Rate	2000	0.00164945703	0.00273619604	0.00083757558
1	Deaths	44635	High SDI	2	Female	13	40-44 years	423	Larynx cancer	150	Occupational exposure to asbestos	3	Rate	2000	9.979794999999999e-05	0.00017295377	4.297662e-05
1	Deaths	44635	High SDI	3	Both	13	40-44 years	423	Larynx cancer	150	Occupational exposure to asbestos	3	Rate	2000	0.0008827775799999999	0.00144653244	0.00046495076999999996
1	Deaths	44635	High SDI	1	Male	13	40-44 years	423	Larynx cancer	150	Occupational exposure to asbestos	1	Number	2001	0.5470421241984778	0.9218138863720832	0.2770859643719088
1	Deaths	44635	High SDI	2	Female	13	40-44 years	423	Larynx cancer	150	Occupational exposure to asbestos	1	Number	2001	0.0352506861845633	0.0617672225024281	0.0146965826033461
1	Deaths	44635	High SDI	3	Both	13	40-44 years	423	Larynx cancer	150	Occupational exposure to asbestos	1	Number	2001	0.5822928103830406	0.9621189118282308	0.3077181696219205
1	Deaths	44635	High SDI	1	Male	13	40-44 years	423	Larynx cancer	150	Occupational exposure to asbestos	3	Rate	2001	0.00148733605	0.0025062915	0.00075336053
1	Deaths	44635	High SDI	2	Female	13	40-44 years	423	Larynx cancer	150	Occupational exposure to asbestos	3	Rate	2001	9.782116e-05	0.00017140493	4.078323e-05
1	Deaths	44635	High SDI	3	Both	13	40-44 years	423	Larynx cancer	150	Occupational exposure to asbestos	3	Rate	2001	0.00079967872	0.0013213043399999999	0.00042259781999999996
1	Deaths	44635	High SDI	1	Male	13	40-44 years	423	Larynx cancer	150	Occupational exposure to asbestos	1	Number	2002	0.499850423945657	0.8584839556710041	0.2520726725690805
1	Deaths	44635	High SDI	2	Female	13	40-44 years	423	Larynx cancer	150	Occupational exposure to asbestos	1	Number	2002	0.0343609544015429	0.06108371858096	0.0140756960822159
1	Deaths	44635	High SDI	3	Both	13	40-44 years	423	Larynx cancer	150	Occupational exposure to asbestos	1	Number	2002	0.5342113783471993	0.8985859988586138	0.2833314495098321
1	Deaths	44635	High SDI	1	Male	13	40-44 years	423	Larynx cancer	150	Occupational exposure to asbestos	3	Rate	2002	0.00134599658	0.0023117245	0.00067878097
1	Deaths	44635	High SDI	2	Female	13	40-44 years	423	Larynx cancer	150	Occupational exposure to asbestos	3	Rate	2002	9.448324000000001e-05	0.00016796354	3.8704319999999996e-05
1	Deaths	44635	High SDI	3	Both	13	40-44 years	423	Larynx cancer	150	Occupational exposure to asbestos	3	Rate	2002	0.0007267852500000001	0.00122251056	0.00038546749
1	Deaths	44635	High SDI	1	Male	13	40-44 years	423	Larynx cancer	150	Occupational exposure to asbestos	1	Number	2003	0.4520474200789691	0.7754909034951896	0.225282707135146
1	Deaths	44635	High SDI	2	Female	13	40-44 years	423	Larynx cancer	150	Occupational exposure to asbestos	1	Number	2003	0.0347783791012475	0.0625817515832049	0.0146123483350983
1	Deaths	44635	High SDI	3	Both	13	40-44 years	423	Larynx cancer	150	Occupational exposure to asbestos	1	Number	2003	0.486825799180217	0.8147842288547819	0.2570116165953088
1	Deaths	44635	High SDI	1	Male	13	40-44 years	423	Larynx cancer	150	Occupational exposure to asbestos	3	Rate	2003	0.0012058225	0.00206859799	0.00060093465
1	Deaths	44635	High SDI	2	Female	13	40-44 years	423	Larynx cancer	150	Occupational exposure to asbestos	3	Rate	2003	9.482661999999999e-05	0.00017063522	3.984199e-05
1	Deaths	44635	High SDI	3	Both	13	40-44 years	423	Larynx cancer	150	Occupational exposure to asbestos	3	Rate	2003	0.00065641375	0.00109861797	0.00034654277000000004
1	Deaths	44635	High SDI	1	Male	13	40-44 years	423	Larynx cancer	150	Occupational exposure to asbestos	1	Number	2004	0.3952001300746868	0.6821280413690289	0.1964398248954332
1	Deaths	44635	High SDI	2	Female	13	40-44 years	423	Larynx cancer	150	Occupational exposure to asbestos	1	Number	2004	0.0313996117955758	0.0568409963373713	0.0132999635676552
1	Deaths	44635	High SDI	3	Both	13	40-44 years	423	Larynx cancer	150	Occupational exposure to asbestos	1	Number	2004	0.4265997418702628	0.718541360195756	0.2229794605777686
1	Deaths	44635	High SDI	1	Male	13	40-44 years	423	Larynx cancer	150	Occupational exposure to asbestos	3	Rate	2004	0.00104443593	0.0018027297500000001	0.00051915168
1	Deaths	44635	High SDI	2	Female	13	40-44 years	423	Larynx cancer	150	Occupational exposure to asbestos	3	Rate	2004	8.498752e-05	0.00015384824	3.599824e-05
1	Deaths	44635	High SDI	3	Both	13	40-44 years	423	Larynx cancer	150	Occupational exposure to asbestos	3	Rate	2004	0.00057043669	0.00096081248	0.00029816160999999997
1	Deaths	44635	High SDI	1	Male	13	40-44 years	423	Larynx cancer	150	Occupational exposure to asbestos	1	Number	2005	0.3646239331315956	0.6332552167140872	0.1794590554384191
1	Deaths	44635	High SDI	2	Female	13	40-44 years	423	Larynx cancer	150	Occupational exposure to asbestos	1	Number	2005	0.0324639590868821	0.0587374353370716	0.0136332838058203
1	Deaths	44635	High SDI	3	Both	13	40-44 years	423	Larynx cancer	150	Occupational exposure to asbestos	1	Number	2005	0.3970878922184773	0.6693149054096733	0.2081524634878273
1	Deaths	44635	High SDI	1	Male	13	40-44 years	423	Larynx cancer	150	Occupational exposure to asbestos	3	Rate	2005	0.0009578507299999999	0.0016635330700000002	0.00047143089
1	Deaths	44635	High SDI	2	Female	13	40-44 years	423	Larynx cancer	150	Occupational exposure to asbestos	3	Rate	2005	8.753887000000001e-05	0.00015838514000000002	3.6762069999999996e-05
1	Deaths	44635	High SDI	3	Both	13	40-44 years	423	Larynx cancer	150	Occupational exposure to asbestos	3	Rate	2005	0.00052837913	0.00089061398	0.000276975
1	Deaths	44635	High SDI	1	Male	13	40-44 years	423	Larynx cancer	150	Occupational exposure to asbestos	1	Number	2006	0.3473825594165613	0.597442049011343	0.1713189072889629
1	Deaths	44635	High SDI	2	Female	13	40-44 years	423	Larynx cancer	150	Occupational exposure to asbestos	1	Number	2006	0.0320327509388455	0.0579257342425688	0.0133749669733771
1	Deaths	44635	High SDI	3	Both	13	40-44 years	423	Larynx cancer	150	Occupational exposure to asbestos	1	Number	2006	0.3794153103554065	0.6320534203721179	0.2000600486175902
1	Deaths	44635	High SDI	1	Male	13	40-44 years	423	Larynx cancer	150	Occupational exposure to asbestos	3	Rate	2006	0.00091495992	0.0015735836899999998	0.00045123144000000005
1	Deaths	44635	High SDI	2	Female	13	40-44 years	423	Larynx cancer	150	Occupational exposure to asbestos	3	Rate	2006	8.684144e-05	0.00015703785	3.6259809999999995e-05
1	Deaths	44635	High SDI	3	Both	13	40-44 years	423	Larynx cancer	150	Occupational exposure to asbestos	3	Rate	2006	0.00050687752	0.00084438782	0.00026726897
1	Deaths	44635	High SDI	1	Male	13	40-44 years	423	Larynx cancer	150	Occupational exposure to asbestos	1	Number	2007	0.3234916041173057	0.5463710346300685	0.1598438376043029
1	Deaths	44635	High SDI	2	Female	13	40-44 years	423	Larynx cancer	150	Occupational exposure to asbestos	1	Number	2007	0.029514826296651	0.053791804254568	0.0124997159325246
1	Deaths	44635	High SDI	3	Both	13	40-44 years	423	Larynx cancer	150	Occupational exposure to asbestos	1	Number	2007	0.3530064304139567	0.5777642625390812	0.1855310957281351
1	Deaths	44635	High SDI	1	Male	13	40-44 years	423	Larynx cancer	150	Occupational exposure to asbestos	3	Rate	2007	0.00085276748	0.0014403077	0.0004213699
1	Deaths	44635	High SDI	2	Female	13	40-44 years	423	Larynx cancer	150	Occupational exposure to asbestos	3	Rate	2007	8.024389e-05	0.0001462473	3.3983800000000005e-05
1	Deaths	44635	High SDI	3	Both	13	40-44 years	423	Larynx cancer	150	Occupational exposure to asbestos	3	Rate	2007	0.00047246603000000004	0.0007732833200000001	0.00024831599
1	Deaths	44635	High SDI	1	Male	13	40-44 years	423	Larynx cancer	150	Occupational exposure to asbestos	1	Number	2008	0.3059485059603637	0.5096846861894895	0.1489614272319145
1	Deaths	44635	High SDI	2	Female	13	40-44 years	423	Larynx cancer	150	Occupational exposure to asbestos	1	Number	2008	0.0289284082143156	0.0521772359070179	0.012313100974439
1	Deaths	44635	High SDI	3	Both	13	40-44 years	423	Larynx cancer	150	Occupational exposure to asbestos	1	Number	2008	0.3348769141746797	0.5391779034791631	0.1770188038149578
1	Deaths	44635	High SDI	1	Male	13	40-44 years	423	Larynx cancer	150	Occupational exposure to asbestos	3	Rate	2008	0.0008088192699999999	0.00134742542	0.00039380115
1	Deaths	44635	High SDI	2	Female	13	40-44 years	423	Larynx cancer	150	Occupational exposure to asbestos	3	Rate	2008	7.906652e-05	0.00014260973	3.365391e-05
1	Deaths	44635	High SDI	3	Both	13	40-44 years	423	Larynx cancer	150	Occupational exposure to asbestos	3	Rate	2008	0.00045001876	0.0007245652400000001	0.00023788377
1	Deaths	44635	High SDI	1	Male	13	40-44 years	423	Larynx cancer	150	Occupational exposure to asbestos	1	Number	2009	0.294942226652091	0.5006004823879369	0.1430099802290512
1	Deaths	44635	High SDI	2	Female	13	40-44 years	423	Larynx cancer	150	Occupational exposure to asbestos	1	Number	2009	0.0269304323498088	0.0481115546285694	0.0115941430295956
1	Deaths	44635	High SDI	3	Both	13	40-44 years	423	Larynx cancer	150	Occupational exposure to asbestos	1	Number	2009	0.3218726590019002	0.5256195728517501	0.1694609243046787
1	Deaths	44635	High SDI	1	Male	13	40-44 years	423	Larynx cancer	150	Occupational exposure to asbestos	3	Rate	2009	0.00078075441	0.0013251613199999999	0.00037856794000000005
1	Deaths	44635	High SDI	2	Female	13	40-44 years	423	Larynx cancer	150	Occupational exposure to asbestos	3	Rate	2009	7.386416000000001e-05	0.00013195925	3.180015e-05
1	Deaths	44635	High SDI	3	Both	13	40-44 years	423	Larynx cancer	150	Occupational exposure to asbestos	3	Rate	2009	0.00043358044999999997	0.00070803893	0.00022827332999999998
1	Deaths	44635	High SDI	1	Male	13	40-44 years	423	Larynx cancer	150	Occupational exposure to asbestos	1	Number	2010	0.275257559337062	0.4685752829449556	0.1328793281338358
1	Deaths	44635	High SDI	2	Female	13	40-44 years	423	Larynx cancer	150	Occupational exposure to asbestos	1	Number	2010	0.0256317079451677	0.0449556563461405	0.0112235668231506
1	Deaths	44635	High SDI	3	Both	13	40-44 years	423	Larynx cancer	150	Occupational exposure to asbestos	1	Number	2010	0.3008892672822294	0.5006906690587403	0.1556405205565641
1	Deaths	44635	High SDI	1	Male	13	40-44 years	423	Larynx cancer	150	Occupational exposure to asbestos	3	Rate	2010	0.00072765217	0.0012386937600000001	0.00035127076
1	Deaths	44635	High SDI	2	Female	13	40-44 years	423	Larynx cancer	150	Occupational exposure to asbestos	3	Rate	2010	7.035569000000001e-05	0.0001233974	3.080722e-05
1	Deaths	44635	High SDI	3	Both	13	40-44 years	423	Larynx cancer	150	Occupational exposure to asbestos	3	Rate	2010	0.00040518467	0.00067424201	0.00020958923999999998
1	Deaths	44635	High SDI	1	Male	13	40-44 years	423	Larynx cancer	150	Occupational exposure to asbestos	1	Number	2011	0.3000417701176784	0.5151197103439775	0.1440401322653545
1	Deaths	44635	High SDI	2	Female	13	40-44 years	423	Larynx cancer	150	Occupational exposure to asbestos	1	Number	2011	0.0253116230718696	0.0439684463196081	0.0110105773761081
1	Deaths	44635	High SDI	3	Both	13	40-44 years	423	Larynx cancer	150	Occupational exposure to asbestos	1	Number	2011	0.325353393189548	0.5507406213700242	0.1678018476652457
1	Deaths	44635	High SDI	1	Male	13	40-44 years	423	Larynx cancer	150	Occupational exposure to asbestos	3	Rate	2011	0.0007838807099999999	0.00134578731	0.00037631521
1	Deaths	44635	High SDI	2	Female	13	40-44 years	423	Larynx cancer	150	Occupational exposure to asbestos	3	Rate	2011	6.876151000000001e-05	0.00011944459999999999	2.9911310000000003e-05
1	Deaths	44635	High SDI	3	Both	13	40-44 years	423	Larynx cancer	150	Occupational exposure to asbestos	3	Rate	2011	0.00043330072999999997	0.00073346803	0.00022347596
1	Deaths	44635	High SDI	1	Male	13	40-44 years	423	Larynx cancer	150	Occupational exposure to asbestos	1	Number	2012	0.2967621745304012	0.5106322843087259	0.1423506909568503
1	Deaths	44635	High SDI	2	Female	13	40-44 years	423	Larynx cancer	150	Occupational exposure to asbestos	1	Number	2012	0.0244559296774737	0.0421882208410692	0.0105700903606909
1	Deaths	44635	High SDI	3	Both	13	40-44 years	423	Larynx cancer	150	Occupational exposure to asbestos	1	Number	2012	0.3212181042078754	0.5468787542326095	0.1648209196657765
1	Deaths	44635	High SDI	1	Male	13	40-44 years	423	Larynx cancer	150	Occupational exposure to asbestos	3	Rate	2012	0.0007709177400000001	0.00132650155	0.00036979333
1	Deaths	44635	High SDI	2	Female	13	40-44 years	423	Larynx cancer	150	Occupational exposure to asbestos	3	Rate	2012	6.623887999999999e-05	0.00011426679000000001	2.862909e-05
1	Deaths	44635	High SDI	3	Both	13	40-44 years	423	Larynx cancer	150	Occupational exposure to asbestos	3	Rate	2012	0.00042593132	0.00072515461	0.00021855054
1	Deaths	44635	High SDI	1	Male	13	40-44 years	423	Larynx cancer	150	Occupational exposure to asbestos	1	Number	2013	0.2913130554198697	0.5059232735506913	0.1379502190358702
1	Deaths	44635	High SDI	2	Female	13	40-44 years	423	Larynx cancer	150	Occupational exposure to asbestos	1	Number	2013	0.0235109545918852	0.0398999994787256	0.0103012089752046
1	Deaths	44635	High SDI	3	Both	13	40-44 years	423	Larynx cancer	150	Occupational exposure to asbestos	1	Number	2013	0.314824010011755	0.5293343911788726	0.1608794034446783
1	Deaths	44635	High SDI	1	Male	13	40-44 years	423	Larynx cancer	150	Occupational exposure to asbestos	3	Rate	2013	0.0007559430199999999	0.0013128459499999999	0.00035797401999999997
1	Deaths	44635	High SDI	2	Female	13	40-44 years	423	Larynx cancer	150	Occupational exposure to asbestos	3	Rate	2013	6.374253e-05	0.00010817624999999999	2.792847e-05
1	Deaths	44635	High SDI	3	Both	13	40-44 years	423	Larynx cancer	150	Occupational exposure to asbestos	3	Rate	2013	0.00041742427	0.00070184297	0.00021330954999999998
1	Deaths	44635	High SDI	1	Male	13	40-44 years	423	Larynx cancer	150	Occupational exposure to asbestos	1	Number	2014	0.2668327114173514	0.456185174327073	0.1277054697035513
1	Deaths	44635	High SDI	2	Female	13	40-44 years	423	Larynx cancer	150	Occupational exposure to asbestos	1	Number	2014	0.0232703167569934	0.0399435778165529	0.0100462574066762
1	Deaths	44635	High SDI	3	Both	13	40-44 years	423	Larynx cancer	150	Occupational exposure to asbestos	1	Number	2014	0.2901030281743448	0.4863106789536242	0.1493307146143311
1	Deaths	44635	High SDI	1	Male	13	40-44 years	423	Larynx cancer	150	Occupational exposure to asbestos	3	Rate	2014	0.00069480345	0.00118785674	0.0003325312
1	Deaths	44635	High SDI	2	Female	13	40-44 years	423	Larynx cancer	150	Occupational exposure to asbestos	3	Rate	2014	6.346278e-05	0.00010893407000000002	2.739814e-05
1	Deaths	44635	High SDI	3	Both	13	40-44 years	423	Larynx cancer	150	Occupational exposure to asbestos	3	Rate	2014	0.00038643451	0.00064779479	0.00019891741000000002
1	Deaths	44635	High SDI	1	Male	13	40-44 years	423	Larynx cancer	150	Occupational exposure to asbestos	1	Number	2015	0.2494715398462464	0.4284304041217009	0.1190488089822853
1	Deaths	44635	High SDI	2	Female	13	40-44 years	423	Larynx cancer	150	Occupational exposure to asbestos	1	Number	2015	0.0241533400473983	0.0413093734292773	0.0103520686901598
1	Deaths	44635	High SDI	3	Both	13	40-44 years	423	Larynx cancer	150	Occupational exposure to asbestos	1	Number	2015	0.2736248798936448	0.455461152655248	0.1429369488122659
1	Deaths	44635	High SDI	1	Male	13	40-44 years	423	Larynx cancer	150	Occupational exposure to asbestos	3	Rate	2015	0.0006543597399999999	0.0011237659	0.00031226307
1	Deaths	44635	High SDI	2	Female	13	40-44 years	423	Larynx cancer	150	Occupational exposure to asbestos	3	Rate	2015	6.653488e-05	0.00011379437	2.8516699999999998e-05
1	Deaths	44635	High SDI	3	Both	13	40-44 years	423	Larynx cancer	150	Occupational exposure to asbestos	3	Rate	2015	0.00036764543	0.00061196267	0.00019205167
1	Deaths	44635	High SDI	1	Male	13	40-44 years	423	Larynx cancer	150	Occupational exposure to asbestos	1	Number	2016	0.2337392526331937	0.4043201919252268	0.111044522030758
1	Deaths	44635	High SDI	2	Female	13	40-44 years	423	Larynx cancer	150	Occupational exposure to asbestos	1	Number	2016	0.0235129238621406	0.040221397001878	0.0102426707146855
1	Deaths	44635	High SDI	3	Both	13	40-44 years	423	Larynx cancer	150	Occupational exposure to asbestos	1	Number	2016	0.2572521764953343	0.4307131168819171	0.1352189171421484
1	Deaths	44635	High SDI	1	Male	13	40-44 years	423	Larynx cancer	150	Occupational exposure to asbestos	3	Rate	2016	0.00061888469	0.00107054152	0.00029401888
1	Deaths	44635	High SDI	2	Female	13	40-44 years	423	Larynx cancer	150	Occupational exposure to asbestos	3	Rate	2016	6.562514e-05	0.00011225889	2.858754e-05
1	Deaths	44635	High SDI	3	Both	13	40-44 years	423	Larynx cancer	150	Occupational exposure to asbestos	3	Rate	2016	0.00034954185	0.00058523221	0.00018372894
1	Deaths	44635	High SDI	1	Male	13	40-44 years	423	Larynx cancer	150	Occupational exposure to asbestos	1	Number	2017	0.2122831334882201	0.3685978090511456	0.0987448815210312
1	Deaths	44635	High SDI	2	Female	13	40-44 years	423	Larynx cancer	150	Occupational exposure to asbestos	1	Number	2017	0.0220833245600614	0.0384348392020109	0.0094939225276608
1	Deaths	44635	High SDI	3	Both	13	40-44 years	423	Larynx cancer	150	Occupational exposure to asbestos	1	Number	2017	0.2343664580482816	0.3938463333192437	0.1233822550782941
1	Deaths	44635	High SDI	1	Male	13	40-44 years	423	Larynx cancer	150	Occupational exposure to asbestos	3	Rate	2017	0.00056459696	0.00098033791	0.00026262595
1	Deaths	44635	High SDI	2	Female	13	40-44 years	423	Larynx cancer	150	Occupational exposure to asbestos	3	Rate	2017	6.210787e-05	0.00010809540999999999	2.670102e-05
1	Deaths	44635	High SDI	3	Both	13	40-44 years	423	Larynx cancer	150	Occupational exposure to asbestos	3	Rate	2017	0.0003203677	0.00053836903	0.00016865762
1	Deaths	44635	High SDI	1	Male	13	40-44 years	423	Larynx cancer	150	Occupational exposure to asbestos	1	Number	2018	0.1954607528846575	0.3372290261934236	0.0915833201814627
1	Deaths	44635	High SDI	2	Female	13	40-44 years	423	Larynx cancer	150	Occupational exposure to asbestos	1	Number	2018	0.0211979903809625	0.0370845639580863	0.0089173986731681
1	Deaths	44635	High SDI	3	Both	13	40-44 years	423	Larynx cancer	150	Occupational exposure to asbestos	1	Number	2018	0.2166587432656198	0.3609247168292765	0.1123694657494714
1	Deaths	44635	High SDI	1	Male	13	40-44 years	423	Larynx cancer	150	Occupational exposure to asbestos	3	Rate	2018	0.00051908934	0.0008955864100000001	0.0002432198
1	Deaths	44635	High SDI	2	Female	13	40-44 years	423	Larynx cancer	150	Occupational exposure to asbestos	3	Rate	2018	5.971097e-05	0.00010446062	2.5118720000000002e-05
1	Deaths	44635	High SDI	3	Both	13	40-44 years	423	Larynx cancer	150	Occupational exposure to asbestos	3	Rate	2018	0.00029616173	0.00049336615	0.00015360347
1	Deaths	44635	High SDI	1	Male	13	40-44 years	423	Larynx cancer	150	Occupational exposure to asbestos	1	Number	2019	0.1832477724894877	0.3118096283588804	0.0877802330835128
1	Deaths	44635	High SDI	2	Female	13	40-44 years	423	Larynx cancer	150	Occupational exposure to asbestos	1	Number	2019	0.0193926723478801	0.0343130356751361	0.0084062235480561
1	Deaths	44635	High SDI	3	Both	13	40-44 years	423	Larynx cancer	150	Occupational exposure to asbestos	1	Number	2019	0.2026404448373679	0.3401982851899298	0.1051877006783905
1	Deaths	44635	High SDI	1	Male	13	40-44 years	423	Larynx cancer	150	Occupational exposure to asbestos	3	Rate	2019	0.00048319022000000003	0.0008221838700000001	0.00023146011000000003
1	Deaths	44635	High SDI	2	Female	13	40-44 years	423	Larynx cancer	150	Occupational exposure to asbestos	3	Rate	2019	5.430922e-05	9.609372e-05	2.3541650000000002e-05
1	Deaths	44635	High SDI	3	Both	13	40-44 years	423	Larynx cancer	150	Occupational exposure to asbestos	3	Rate	2019	0.00027520537000000003	0.00046202225	0.00014285509999999998
1	Deaths	44635	High SDI	1	Male	13	40-44 years	423	Larynx cancer	150	Occupational exposure to asbestos	1	Number	2020	0.1736365260685094	0.2999069241995438	0.0832210053229669
1	Deaths	44635	High SDI	2	Female	13	40-44 years	423	Larynx cancer	150	Occupational exposure to asbestos	1	Number	2020	0.0185248405498039	0.0325020492627927	0.0082014608563027
1	Deaths	44635	High SDI	3	Both	13	40-44 years	423	Larynx cancer	150	Occupational exposure to asbestos	1	Number	2020	0.1921613666183131	0.3217344641382596	0.098115695658874
1	Deaths	44635	High SDI	1	Male	13	40-44 years	423	Larynx cancer	150	Occupational exposure to asbestos	3	Rate	2020	0.00045205909	0.0007808014400000001	0.00021666416
1	Deaths	44635	High SDI	2	Female	13	40-44 years	423	Larynx cancer	150	Occupational exposure to asbestos	3	Rate	2020	5.1206159999999995e-05	8.98418e-05	2.267039e-05
1	Deaths	44635	High SDI	3	Both	13	40-44 years	423	Larynx cancer	150	Occupational exposure to asbestos	3	Rate	2020	0.00025763345	0.00043135393	0.00013154509999999998
1	Deaths	44635	High SDI	1	Male	13	40-44 years	423	Larynx cancer	150	Occupational exposure to asbestos	1	Number	2021	0.1757674221817488	0.3093540537765041	0.0850718865205453
1	Deaths	44635	High SDI	2	Female	13	40-44 years	423	Larynx cancer	150	Occupational exposure to asbestos	1	Number	2021	0.0188253325470676	0.0327937611264327	0.0079754562282961
1	Deaths	44635	High SDI	3	Both	13	40-44 years	423	Larynx cancer	150	Occupational exposure to asbestos	1	Number	2021	0.1945927547288166	0.3321473137152804	0.1011559944500667
1	Deaths	44635	High SDI	1	Male	13	40-44 years	423	Larynx cancer	150	Occupational exposure to asbestos	3	Rate	2021	0.00045166325	0.00079493603	0.00021860618
1	Deaths	44635	High SDI	2	Female	13	40-44 years	423	Larynx cancer	150	Occupational exposure to asbestos	3	Rate	2021	5.127904e-05	8.932817e-05	2.172465e-05
1	Deaths	44635	High SDI	3	Both	13	40-44 years	423	Larynx cancer	150	Occupational exposure to asbestos	3	Rate	2021	0.00025730543	0.00043919060000000004	0.0001337562
1	Deaths	44635	High SDI	1	Male	14	45-49 years	423	Larynx cancer	150	Occupational exposure to asbestos	1	Number	1990	5.126789509320536	8.401963613824968	2.6856644026312297
1	Deaths	44635	High SDI	2	Female	14	45-49 years	423	Larynx cancer	150	Occupational exposure to asbestos	1	Number	1990	0.127942611670125	0.2118226514520449	0.0590183002331075
1	Deaths	44635	High SDI	3	Both	14	45-49 years	423	Larynx cancer	150	Occupational exposure to asbestos	1	Number	1990	5.254732120990653	8.537889420380264	2.789229931907484
1	Deaths	44635	High SDI	1	Male	14	45-49 years	423	Larynx cancer	150	Occupational exposure to asbestos	3	Rate	1990	0.020128104350000002	0.03298664789	0.01054409065
1	Deaths	44635	High SDI	2	Female	14	45-49 years	423	Larynx cancer	150	Occupational exposure to asbestos	3	Rate	1990	0.0005063696	0.00083834894	0.00023358186
1	Deaths	44635	High SDI	3	Both	14	45-49 years	423	Larynx cancer	150	Occupational exposure to asbestos	3	Rate	1990	0.01035671374	0.01682758981	0.00549737937
1	Deaths	44635	High SDI	1	Male	14	45-49 years	423	Larynx cancer	150	Occupational exposure to asbestos	1	Number	1991	5.136862884560409	8.577259766750377	2.7271083857105127
1	Deaths	44635	High SDI	2	Female	14	45-49 years	423	Larynx cancer	150	Occupational exposure to asbestos	1	Number	1991	0.1397725599767368	0.2315109119992376	0.0652696765253303
1	Deaths	44635	High SDI	3	Both	14	45-49 years	423	Larynx cancer	150	Occupational exposure to asbestos	1	Number	1991	5.276635444537137	8.737622130463699	2.8581105204297863
1	Deaths	44635	High SDI	1	Male	14	45-49 years	423	Larynx cancer	150	Occupational exposure to asbestos	3	Rate	1991	0.0200776616	0.03352460888	0.01065902683
1	Deaths	44635	High SDI	2	Female	14	45-49 years	423	Larynx cancer	150	Occupational exposure to asbestos	3	Rate	1991	0.00055149281	0.00091345972	0.00025753093
1	Deaths	44635	High SDI	3	Both	14	45-49 years	423	Larynx cancer	150	Occupational exposure to asbestos	3	Rate	1991	0.01036069279	0.01715635268	0.00561191035
1	Deaths	44635	High SDI	1	Male	14	45-49 years	423	Larynx cancer	150	Occupational exposure to asbestos	1	Number	1992	5.2085644436025	8.676614258652862	2.778895600799069
1	Deaths	44635	High SDI	2	Female	14	45-49 years	423	Larynx cancer	150	Occupational exposure to asbestos	1	Number	1992	0.1364425592582775	0.2262971801874291	0.0631902883897594
1	Deaths	44635	High SDI	3	Both	14	45-49 years	423	Larynx cancer	150	Occupational exposure to asbestos	1	Number	1992	5.345007002860784	8.833063148178475	2.911625163492535
1	Deaths	44635	High SDI	1	Male	14	45-49 years	423	Larynx cancer	150	Occupational exposure to asbestos	3	Rate	1992	0.01929047691	0.03213477127	0.01029193783
1	Deaths	44635	High SDI	2	Female	14	45-49 years	423	Larynx cancer	150	Occupational exposure to asbestos	3	Rate	1992	0.00051081152	0.00084720784	0.00023657080999999998
1	Deaths	44635	High SDI	3	Both	14	45-49 years	423	Larynx cancer	150	Occupational exposure to asbestos	3	Rate	1992	0.00995130042	0.01644534141	0.00542084542
1	Deaths	44635	High SDI	1	Male	14	45-49 years	423	Larynx cancer	150	Occupational exposure to asbestos	1	Number	1993	5.410330749951998	8.987145233402556	2.874835192366642
1	Deaths	44635	High SDI	2	Female	14	45-49 years	423	Larynx cancer	150	Occupational exposure to asbestos	1	Number	1993	0.1430258314413988	0.2376453472622993	0.0666396531026443
1	Deaths	44635	High SDI	3	Both	14	45-49 years	423	Larynx cancer	150	Occupational exposure to asbestos	1	Number	1993	5.55335658139339	9.15118424458498	3.009445560529167
1	Deaths	44635	High SDI	1	Male	14	45-49 years	423	Larynx cancer	150	Occupational exposure to asbestos	3	Rate	1993	0.01906015421	0.03166098007	0.01012781004
1	Deaths	44635	High SDI	2	Female	14	45-49 years	423	Larynx cancer	150	Occupational exposure to asbestos	3	Rate	1993	0.00050992868	0.00084727477	0.00023758974000000002
1	Deaths	44635	High SDI	3	Both	14	45-49 years	423	Larynx cancer	150	Occupational exposure to asbestos	3	Rate	1993	0.00984048678	0.01621579783	0.00533270443
1	Deaths	44635	High SDI	1	Male	14	45-49 years	423	Larynx cancer	150	Occupational exposure to asbestos	1	Number	1994	5.469188712203745	8.861024562074764	2.9204287528416115
1	Deaths	44635	High SDI	2	Female	14	45-49 years	423	Larynx cancer	150	Occupational exposure to asbestos	1	Number	1994	0.1520594778937434	0.2522713032547741	0.0704918554666029
1	Deaths	44635	High SDI	3	Both	14	45-49 years	423	Larynx cancer	150	Occupational exposure to asbestos	1	Number	1994	5.621248190097496	9.025114905467184	3.041313014502681
1	Deaths	44635	High SDI	1	Male	14	45-49 years	423	Larynx cancer	150	Occupational exposure to asbestos	3	Rate	1994	0.01838336047	0.02978419967	0.0098163178
1	Deaths	44635	High SDI	2	Female	14	45-49 years	423	Larynx cancer	150	Occupational exposure to asbestos	3	Rate	1994	0.00051761086	0.0008587321799999999	0.00023995446
1	Deaths	44635	High SDI	3	Both	14	45-49 years	423	Larynx cancer	150	Occupational exposure to asbestos	3	Rate	1994	0.00950692435	0.015263706879999998	0.00514361433
1	Deaths	44635	High SDI	1	Male	14	45-49 years	423	Larynx cancer	150	Occupational exposure to asbestos	1	Number	1995	5.662788394589412	9.047367126610848	3.0088954215925883
1	Deaths	44635	High SDI	2	Female	14	45-49 years	423	Larynx cancer	150	Occupational exposure to asbestos	1	Number	1995	0.1596697440558945	0.2637429358726267	0.074154823877069
1	Deaths	44635	High SDI	3	Both	14	45-49 years	423	Larynx cancer	150	Occupational exposure to asbestos	1	Number	1995	5.822458138645296	9.217623321560705	3.1269089277122752
1	Deaths	44635	High SDI	1	Male	14	45-49 years	423	Larynx cancer	150	Occupational exposure to asbestos	3	Rate	1995	0.01807474085	0.028877790369999996	0.009603926760000001
1	Deaths	44635	High SDI	2	Female	14	45-49 years	423	Larynx cancer	150	Occupational exposure to asbestos	3	Rate	1995	0.00051631612	0.00085285243	0.00023979077000000002
1	Deaths	44635	High SDI	3	Both	14	45-49 years	423	Larynx cancer	150	Occupational exposure to asbestos	3	Rate	1995	0.00935264796	0.01480632129	0.00502277177
1	Deaths	44635	High SDI	1	Male	14	45-49 years	423	Larynx cancer	150	Occupational exposure to asbestos	1	Number	1996	5.540689946008569	8.977465086156574	2.8886602355123823
1	Deaths	44635	High SDI	2	Female	14	45-49 years	423	Larynx cancer	150	Occupational exposure to asbestos	1	Number	1996	0.1588868641162105	0.2584886955613987	0.0749571418574745
1	Deaths	44635	High SDI	3	Both	14	45-49 years	423	Larynx cancer	150	Occupational exposure to asbestos	1	Number	1996	5.69957681012479	9.13670508482609	3.066504353418812
1	Deaths	44635	High SDI	1	Male	14	45-49 years	423	Larynx cancer	150	Occupational exposure to asbestos	3	Rate	1996	0.01696233669	0.027483722590000002	0.00884338015
1	Deaths	44635	High SDI	2	Female	14	45-49 years	423	Larynx cancer	150	Occupational exposure to asbestos	3	Rate	1996	0.00049163061	0.0007998204	0.00023193375
1	Deaths	44635	High SDI	3	Both	14	45-49 years	423	Larynx cancer	150	Occupational exposure to asbestos	3	Rate	1996	0.00877087304	0.01406014569	0.0047189328699999995
1	Deaths	44635	High SDI	1	Male	14	45-49 years	423	Larynx cancer	150	Occupational exposure to asbestos	1	Number	1997	5.396685711808648	8.881143621509406	2.7839835755703723
1	Deaths	44635	High SDI	2	Female	14	45-49 years	423	Larynx cancer	150	Occupational exposure to asbestos	1	Number	1997	0.1552593385510415	0.2581212474846269	0.0714465223901346
1	Deaths	44635	High SDI	3	Both	14	45-49 years	423	Larynx cancer	150	Occupational exposure to asbestos	1	Number	1997	5.551945050359693	9.000227802490592	2.953526972960446
1	Deaths	44635	High SDI	1	Male	14	45-49 years	423	Larynx cancer	150	Occupational exposure to asbestos	3	Rate	1997	0.01642990452	0.02703813962	0.00847568059
1	Deaths	44635	High SDI	2	Female	14	45-49 years	423	Larynx cancer	150	Occupational exposure to asbestos	3	Rate	1997	0.00047699991000000003	0.0007930203399999999	0.00021950361
1	Deaths	44635	High SDI	3	Both	14	45-49 years	423	Larynx cancer	150	Occupational exposure to asbestos	3	Rate	1997	0.00848975013	0.013762687570000001	0.00451638223
1	Deaths	44635	High SDI	1	Male	14	45-49 years	423	Larynx cancer	150	Occupational exposure to asbestos	1	Number	1998	5.340510504066852	8.861798744851999	2.724210497287752
1	Deaths	44635	High SDI	2	Female	14	45-49 years	423	Larynx cancer	150	Occupational exposure to asbestos	1	Number	1998	0.153290059837808	0.2551382811164532	0.0709864436213547
1	Deaths	44635	High SDI	3	Both	14	45-49 years	423	Larynx cancer	150	Occupational exposure to asbestos	1	Number	1998	5.493800563904666	8.987217054940011	2.892680268253637
1	Deaths	44635	High SDI	1	Male	14	45-49 years	423	Larynx cancer	150	Occupational exposure to asbestos	3	Rate	1998	0.01623471605	0.026939144900000003	0.00828137757
1	Deaths	44635	High SDI	2	Female	14	45-49 years	423	Larynx cancer	150	Occupational exposure to asbestos	3	Rate	1998	0.00046954596	0.00078151935	0.00021744005
1	Deaths	44635	High SDI	3	Both	14	45-49 years	423	Larynx cancer	150	Occupational exposure to asbestos	3	Rate	1998	0.00838209875	0.013712136060000001	0.0044134714
1	Deaths	44635	High SDI	1	Male	14	45-49 years	423	Larynx cancer	150	Occupational exposure to asbestos	1	Number	1999	5.179740959938122	8.618378455555195	2.6277768860845483
1	Deaths	44635	High SDI	2	Female	14	45-49 years	423	Larynx cancer	150	Occupational exposure to asbestos	1	Number	1999	0.1545036139401565	0.2596519346553008	0.0728947275928776
1	Deaths	44635	High SDI	3	Both	14	45-49 years	423	Larynx cancer	150	Occupational exposure to asbestos	1	Number	1999	5.334244573878279	8.758201732931926	2.7772709981466246
1	Deaths	44635	High SDI	1	Male	14	45-49 years	423	Larynx cancer	150	Occupational exposure to asbestos	3	Rate	1999	0.01568210468	0.02609287108	0.007955817200000001
1	Deaths	44635	High SDI	2	Female	14	45-49 years	423	Larynx cancer	150	Occupational exposure to asbestos	3	Rate	1999	0.00047098701	0.0007915199200000001	0.00022221144
1	Deaths	44635	High SDI	3	Both	14	45-49 years	423	Larynx cancer	150	Occupational exposure to asbestos	3	Rate	1999	0.00810258658	0.01330349346	0.0042186064799999996
1	Deaths	44635	High SDI	1	Male	14	45-49 years	423	Larynx cancer	150	Occupational exposure to asbestos	1	Number	2000	4.930039597368328	8.007844723857263	2.4686609531717707
1	Deaths	44635	High SDI	2	Female	14	45-49 years	423	Larynx cancer	150	Occupational exposure to asbestos	1	Number	2000	0.1607315886666235	0.2700964859570172	0.0757499270112307
1	Deaths	44635	High SDI	3	Both	14	45-49 years	423	Larynx cancer	150	Occupational exposure to asbestos	1	Number	2000	5.090771186034952	8.136764109396271	2.6437451521436293
1	Deaths	44635	High SDI	1	Male	14	45-49 years	423	Larynx cancer	150	Occupational exposure to asbestos	3	Rate	2000	0.01475293538	0.0239631373	0.00738736369
1	Deaths	44635	High SDI	2	Female	14	45-49 years	423	Larynx cancer	150	Occupational exposure to asbestos	3	Rate	2000	0.00048401478	0.0008133478499999999	0.00022810752
1	Deaths	44635	High SDI	3	Both	14	45-49 years	423	Larynx cancer	150	Occupational exposure to asbestos	3	Rate	2000	0.00764089355	0.01221271711	0.0039680776300000005
1	Deaths	44635	High SDI	1	Male	14	45-49 years	423	Larynx cancer	150	Occupational exposure to asbestos	1	Number	2001	4.700571973595027	7.550599702568752	2.371042469812743
1	Deaths	44635	High SDI	2	Female	14	45-49 years	423	Larynx cancer	150	Occupational exposure to asbestos	1	Number	2001	0.1601493419022341	0.2666721700711424	0.0752505260393613
1	Deaths	44635	High SDI	3	Both	14	45-49 years	423	Larynx cancer	150	Occupational exposure to asbestos	1	Number	2001	4.860721315497265	7.676111017775162	2.5120579075003637
1	Deaths	44635	High SDI	1	Male	14	45-49 years	423	Larynx cancer	150	Occupational exposure to asbestos	3	Rate	2001	0.01384158052	0.02223393969	0.00698191102
1	Deaths	44635	High SDI	2	Female	14	45-49 years	423	Larynx cancer	150	Occupational exposure to asbestos	3	Rate	2001	0.00047527614999999995	0.0007914045800000001	0.00022332143
1	Deaths	44635	High SDI	3	Both	14	45-49 years	423	Larynx cancer	150	Occupational exposure to asbestos	3	Rate	2001	0.00718448014	0.01134581959	0.00371299422
1	Deaths	44635	High SDI	1	Male	14	45-49 years	423	Larynx cancer	150	Occupational exposure to asbestos	1	Number	2002	4.3465285262072735	6.965756693919329	2.2103766865776158
1	Deaths	44635	High SDI	2	Female	14	45-49 years	423	Larynx cancer	150	Occupational exposure to asbestos	1	Number	2002	0.157418018010868	0.2616530408922658	0.0753649380383025
1	Deaths	44635	High SDI	3	Both	14	45-49 years	423	Larynx cancer	150	Occupational exposure to asbestos	1	Number	2002	4.503946544218144	7.108264530069519	2.365659856355073
1	Deaths	44635	High SDI	1	Male	14	45-49 years	423	Larynx cancer	150	Occupational exposure to asbestos	3	Rate	2002	0.01261358296	0.02021455729	0.006414491370000001
1	Deaths	44635	High SDI	2	Female	14	45-49 years	423	Larynx cancer	150	Occupational exposure to asbestos	3	Rate	2002	0.0004608817	0.00076605651	0.00022065022
1	Deaths	44635	High SDI	3	Both	14	45-49 years	423	Larynx cancer	150	Occupational exposure to asbestos	3	Rate	2002	0.00656408908	0.010359643730000001	0.00344773231
1	Deaths	44635	High SDI	1	Male	14	45-49 years	423	Larynx cancer	150	Occupational exposure to asbestos	1	Number	2003	4.133227721677772	6.60759418491359	2.0945057122500623
1	Deaths	44635	High SDI	2	Female	14	45-49 years	423	Larynx cancer	150	Occupational exposure to asbestos	1	Number	2003	0.1605503606479531	0.2659969380730471	0.0768085240107006
1	Deaths	44635	High SDI	3	Both	14	45-49 years	423	Larynx cancer	150	Occupational exposure to asbestos	1	Number	2003	4.293778082325723	6.719399808725724	2.247503853153286
1	Deaths	44635	High SDI	1	Male	14	45-49 years	423	Larynx cancer	150	Occupational exposure to asbestos	3	Rate	2003	0.01179669957	0.01885882141	0.005977956279999999
1	Deaths	44635	High SDI	2	Female	14	45-49 years	423	Larynx cancer	150	Occupational exposure to asbestos	3	Rate	2003	0.00046276748	0.00076670481	0.00022139150999999998
1	Deaths	44635	High SDI	3	Both	14	45-49 years	423	Larynx cancer	150	Occupational exposure to asbestos	3	Rate	2003	0.00615765983	0.00963621722	0.0032231205099999996
1	Deaths	44635	High SDI	1	Male	14	45-49 years	423	Larynx cancer	150	Occupational exposure to asbestos	1	Number	2004	3.713244878590977	5.911286800095053	1.896900322687824
1	Deaths	44635	High SDI	2	Female	14	45-49 years	423	Larynx cancer	150	Occupational exposure to asbestos	1	Number	2004	0.1532045800401104	0.2540251432966051	0.0739219295277505
1	Deaths	44635	High SDI	3	Both	14	45-49 years	423	Larynx cancer	150	Occupational exposure to asbestos	1	Number	2004	3.866449458631087	6.001815454014796	2.046261745661827
1	Deaths	44635	High SDI	1	Male	14	45-49 years	423	Larynx cancer	150	Occupational exposure to asbestos	3	Rate	2004	0.010449487229999999	0.01663502353	0.005338090090000001
1	Deaths	44635	High SDI	2	Female	14	45-49 years	423	Larynx cancer	150	Occupational exposure to asbestos	3	Rate	2004	0.00043539504000000004	0.00072191894	0.00021008015000000002
1	Deaths	44635	High SDI	3	Both	14	45-49 years	423	Larynx cancer	150	Occupational exposure to asbestos	3	Rate	2004	0.00546705764	0.00848640888	0.00289336018
1	Deaths	44635	High SDI	1	Male	14	45-49 years	423	Larynx cancer	150	Occupational exposure to asbestos	1	Number	2005	3.36649244106322	5.339011993566199	1.714258397743811
1	Deaths	44635	High SDI	2	Female	14	45-49 years	423	Larynx cancer	150	Occupational exposure to asbestos	1	Number	2005	0.1613624632884698	0.2664749918714924	0.0782485637362439
1	Deaths	44635	High SDI	3	Both	14	45-49 years	423	Larynx cancer	150	Occupational exposure to asbestos	1	Number	2005	3.5278549043516936	5.4734354905181	1.869982237316989
1	Deaths	44635	High SDI	1	Male	14	45-49 years	423	Larynx cancer	150	Occupational exposure to asbestos	3	Rate	2005	0.00936188975	0.01484727577	0.00476718674
1	Deaths	44635	High SDI	2	Female	14	45-49 years	423	Larynx cancer	150	Occupational exposure to asbestos	3	Rate	2005	0.0004532427	0.00074848785	0.00021978835000000001
1	Deaths	44635	High SDI	3	Both	14	45-49 years	423	Larynx cancer	150	Occupational exposure to asbestos	3	Rate	2005	0.004929834970000001	0.00764859509	0.00261311876
1	Deaths	44635	High SDI	1	Male	14	45-49 years	423	Larynx cancer	150	Occupational exposure to asbestos	1	Number	2006	3.1787997937702084	5.10434079806198	1.604731432142841
1	Deaths	44635	High SDI	2	Female	14	45-49 years	423	Larynx cancer	150	Occupational exposure to asbestos	1	Number	2006	0.157996407962474	0.2614987894287977	0.0766952200827982
1	Deaths	44635	High SDI	3	Both	14	45-49 years	423	Larynx cancer	150	Occupational exposure to asbestos	1	Number	2006	3.336796201732681	5.235501953003849	1.7737177185553787
1	Deaths	44635	High SDI	1	Male	14	45-49 years	423	Larynx cancer	150	Occupational exposure to asbestos	3	Rate	2006	0.00873827611	0.01403144021	0.00441128327
1	Deaths	44635	High SDI	2	Female	14	45-49 years	423	Larynx cancer	150	Occupational exposure to asbestos	3	Rate	2006	0.00043868769	0.00072606904	0.00021294946000000002
1	Deaths	44635	High SDI	3	Both	14	45-49 years	423	Larynx cancer	150	Occupational exposure to asbestos	3	Rate	2006	0.00460924363	0.00723199817	0.00245010381
1	Deaths	44635	High SDI	1	Male	14	45-49 years	423	Larynx cancer	150	Occupational exposure to asbestos	1	Number	2007	2.9968739511239275	4.717381048788017	1.517008554057366
1	Deaths	44635	High SDI	2	Female	14	45-49 years	423	Larynx cancer	150	Occupational exposure to asbestos	1	Number	2007	0.1477427845281896	0.2444953486379811	0.0722396227124534
1	Deaths	44635	High SDI	3	Both	14	45-49 years	423	Larynx cancer	150	Occupational exposure to asbestos	1	Number	2007	3.144616735652117	4.872239355875768	1.671418239159611
1	Deaths	44635	High SDI	1	Male	14	45-49 years	423	Larynx cancer	150	Occupational exposure to asbestos	3	Rate	2007	0.00814380984	0.012819175850000001	0.00412237197
1	Deaths	44635	High SDI	2	Female	14	45-49 years	423	Larynx cancer	150	Occupational exposure to asbestos	3	Rate	2007	0.00040607388	0.00067200016	0.00019855199
1	Deaths	44635	High SDI	3	Both	14	45-49 years	423	Larynx cancer	150	Occupational exposure to asbestos	3	Rate	2007	0.00429694369	0.006657643820000001	0.00228389997
1	Deaths	44635	High SDI	1	Male	14	45-49 years	423	Larynx cancer	150	Occupational exposure to asbestos	1	Number	2008	2.737787246272891	4.327532662250912	1.3975394469804776
1	Deaths	44635	High SDI	2	Female	14	45-49 years	423	Larynx cancer	150	Occupational exposure to asbestos	1	Number	2008	0.1402137139721448	0.2336258436307399	0.0675646204481799
1	Deaths	44635	High SDI	3	Both	14	45-49 years	423	Larynx cancer	150	Occupational exposure to asbestos	1	Number	2008	2.8780009602450383	4.45528925056647	1.5221970137374192
1	Deaths	44635	High SDI	1	Male	14	45-49 years	423	Larynx cancer	150	Occupational exposure to asbestos	3	Rate	2008	0.00735255914	0.01162195488	0.0037532103499999998
1	Deaths	44635	High SDI	2	Female	14	45-49 years	423	Larynx cancer	150	Occupational exposure to asbestos	3	Rate	2008	0.00038168367999999995	0.00063596612	0.00018392147
1	Deaths	44635	High SDI	3	Both	14	45-49 years	423	Larynx cancer	150	Occupational exposure to asbestos	3	Rate	2008	0.0038906930700000003	0.0060229872200000005	0.00205781772
1	Deaths	44635	High SDI	1	Male	14	45-49 years	423	Larynx cancer	150	Occupational exposure to asbestos	1	Number	2009	2.5761929427657178	4.143218249678038	1.2981547676996477
1	Deaths	44635	High SDI	2	Female	14	45-49 years	423	Larynx cancer	150	Occupational exposure to asbestos	1	Number	2009	0.1352989065019998	0.2253091619996797	0.0649013698649038
1	Deaths	44635	High SDI	3	Both	14	45-49 years	423	Larynx cancer	150	Occupational exposure to asbestos	1	Number	2009	2.711491849267722	4.243356489649813	1.4210592519074632
1	Deaths	44635	High SDI	1	Male	14	45-49 years	423	Larynx cancer	150	Occupational exposure to asbestos	3	Rate	2009	0.00684152628	0.01100303323	0.00344747469
1	Deaths	44635	High SDI	2	Female	14	45-49 years	423	Larynx cancer	150	Occupational exposure to asbestos	3	Rate	2009	0.00036520948999999996	0.00060817228	0.0001751869
1	Deaths	44635	High SDI	3	Both	14	45-49 years	423	Larynx cancer	150	Occupational exposure to asbestos	3	Rate	2009	0.00362973651	0.00568036595	0.00190229989
1	Deaths	44635	High SDI	1	Male	14	45-49 years	423	Larynx cancer	150	Occupational exposure to asbestos	1	Number	2010	2.397518856491169	3.884008323925881	1.1837627886413338
1	Deaths	44635	High SDI	2	Female	14	45-49 years	423	Larynx cancer	150	Occupational exposure to asbestos	1	Number	2010	0.1292493318996776	0.2147377235618154	0.0616403105057674
1	Deaths	44635	High SDI	3	Both	14	45-49 years	423	Larynx cancer	150	Occupational exposure to asbestos	1	Number	2010	2.5267681883908466	3.995030169973544	1.2880633210761614
1	Deaths	44635	High SDI	1	Male	14	45-49 years	423	Larynx cancer	150	Occupational exposure to asbestos	3	Rate	2010	0.00631901126	0.01023687145	0.0031199798000000004
1	Deaths	44635	High SDI	2	Female	14	45-49 years	423	Larynx cancer	150	Occupational exposure to asbestos	3	Rate	2010	0.00034718818	0.00057682619	0.00016557755
1	Deaths	44635	High SDI	3	Both	14	45-49 years	423	Larynx cancer	150	Occupational exposure to asbestos	3	Rate	2010	0.00336145791	0.00531474388	0.00171356069
1	Deaths	44635	High SDI	1	Male	14	45-49 years	423	Larynx cancer	150	Occupational exposure to asbestos	1	Number	2011	2.7030275497564435	4.350837324734009	1.3049733148752831
1	Deaths	44635	High SDI	2	Female	14	45-49 years	423	Larynx cancer	150	Occupational exposure to asbestos	1	Number	2011	0.1314175264465968	0.217451241636509	0.0625934820614955
1	Deaths	44635	High SDI	3	Both	14	45-49 years	423	Larynx cancer	150	Occupational exposure to asbestos	1	Number	2011	2.8344450762030444	4.503687059961811	1.440223001505486
1	Deaths	44635	High SDI	1	Male	14	45-49 years	423	Larynx cancer	150	Occupational exposure to asbestos	3	Rate	2011	0.00713770137	0.01148896079	0.00344595445
1	Deaths	44635	High SDI	2	Female	14	45-49 years	423	Larynx cancer	150	Occupational exposure to asbestos	3	Rate	2011	0.00035464564	0.00058681773	0.00016891587
1	Deaths	44635	High SDI	3	Both	14	45-49 years	423	Larynx cancer	150	Occupational exposure to asbestos	3	Rate	2011	0.00378300623	0.00601086835	0.0019222008
1	Deaths	44635	High SDI	1	Male	14	45-49 years	423	Larynx cancer	150	Occupational exposure to asbestos	1	Number	2012	2.659424535683256	4.274807709407267	1.3105230047640164
1	Deaths	44635	High SDI	2	Female	14	45-49 years	423	Larynx cancer	150	Occupational exposure to asbestos	1	Number	2012	0.1285334981956692	0.2118840564929212	0.0605179933658709
1	Deaths	44635	High SDI	3	Both	14	45-49 years	423	Larynx cancer	150	Occupational exposure to asbestos	1	Number	2012	2.787958033878925	4.420806090191793	1.4136869755312622
1	Deaths	44635	High SDI	1	Male	14	45-49 years	423	Larynx cancer	150	Occupational exposure to asbestos	3	Rate	2012	0.007025933450000001	0.01129361411	0.00346227061
1	Deaths	44635	High SDI	2	Female	14	45-49 years	423	Larynx cancer	150	Occupational exposure to asbestos	3	Rate	2012	0.00034758638	0.00057298691	0.00016365563
1	Deaths	44635	High SDI	3	Both	14	45-49 years	423	Larynx cancer	150	Occupational exposure to asbestos	3	Rate	2012	0.0037257018	0.00590776654	0.00188918773
1	Deaths	44635	High SDI	1	Male	14	45-49 years	423	Larynx cancer	150	Occupational exposure to asbestos	1	Number	2013	2.5700752494018357	4.14236872593715	1.2784522122556423
1	Deaths	44635	High SDI	2	Female	14	45-49 years	423	Larynx cancer	150	Occupational exposure to asbestos	1	Number	2013	0.1220255189334216	0.2001557003959065	0.0567661803515129
1	Deaths	44635	High SDI	3	Both	14	45-49 years	423	Larynx cancer	150	Occupational exposure to asbestos	1	Number	2013	2.692100768335257	4.25865148804865	1.3695792922002867
1	Deaths	44635	High SDI	1	Male	14	45-49 years	423	Larynx cancer	150	Occupational exposure to asbestos	3	Rate	2013	0.006809161629999999	0.01097479857	0.00338713341
1	Deaths	44635	High SDI	2	Female	14	45-49 years	423	Larynx cancer	150	Occupational exposure to asbestos	3	Rate	2013	0.00033155368	0.0005438400099999999	0.00015423853
1	Deaths	44635	High SDI	3	Both	14	45-49 years	423	Larynx cancer	150	Occupational exposure to asbestos	3	Rate	2013	0.0036112060699999998	0.00571259007	0.00183716491
1	Deaths	44635	High SDI	1	Male	14	45-49 years	423	Larynx cancer	150	Occupational exposure to asbestos	1	Number	2014	2.237419063956405	3.59331955137655	1.1278586577061875
1	Deaths	44635	High SDI	2	Female	14	45-49 years	423	Larynx cancer	150	Occupational exposure to asbestos	1	Number	2014	0.1158474840558694	0.1899717617241247	0.053640658261166
1	Deaths	44635	High SDI	3	Both	14	45-49 years	423	Larynx cancer	150	Occupational exposure to asbestos	1	Number	2014	2.353266548012276	3.696059284664373	1.2254459984843842
1	Deaths	44635	High SDI	1	Male	14	45-49 years	423	Larynx cancer	150	Occupational exposure to asbestos	3	Rate	2014	0.00593618531	0.0095335787	0.00299236656
1	Deaths	44635	High SDI	2	Female	14	45-49 years	423	Larynx cancer	150	Occupational exposure to asbestos	3	Rate	2014	0.00031580919	0.00051787769	0.00014622858
1	Deaths	44635	High SDI	3	Both	14	45-49 years	423	Larynx cancer	150	Occupational exposure to asbestos	3	Rate	2014	0.0031641009699999996	0.00496956232	0.0016476819800000002
1	Deaths	44635	High SDI	1	Male	14	45-49 years	423	Larynx cancer	150	Occupational exposure to asbestos	1	Number	2015	2.1113762479629696	3.391789922219714	1.0694485934896258
1	Deaths	44635	High SDI	2	Female	14	45-49 years	423	Larynx cancer	150	Occupational exposure to asbestos	1	Number	2015	0.1170105592880933	0.1931941880417475	0.0538919460612172
1	Deaths	44635	High SDI	3	Both	14	45-49 years	423	Larynx cancer	150	Occupational exposure to asbestos	1	Number	2015	2.228386807251064	3.500319509094637	1.167235938862961
1	Deaths	44635	High SDI	1	Male	14	45-49 years	423	Larynx cancer	150	Occupational exposure to asbestos	3	Rate	2015	0.00559534436	0.00898856025	0.00283413871
1	Deaths	44635	High SDI	2	Female	14	45-49 years	423	Larynx cancer	150	Occupational exposure to asbestos	3	Rate	2015	0.00031928031000000003	0.00052715841	0.00014705201000000002
1	Deaths	44635	High SDI	3	Both	14	45-49 years	423	Larynx cancer	150	Occupational exposure to asbestos	3	Rate	2015	0.0029958385300000003	0.00470582217	0.0015692295400000001
1	Deaths	44635	High SDI	1	Male	14	45-49 years	423	Larynx cancer	150	Occupational exposure to asbestos	1	Number	2016	1.934384508862484	3.098592513068867	0.9825395921224492
1	Deaths	44635	High SDI	2	Female	14	45-49 years	423	Larynx cancer	150	Occupational exposure to asbestos	1	Number	2016	0.1143083667383387	0.1871330910750358	0.0535909327246931
1	Deaths	44635	High SDI	3	Both	14	45-49 years	423	Larynx cancer	150	Occupational exposure to asbestos	1	Number	2016	2.048692875600822	3.220359644473807	1.0750064424457904
1	Deaths	44635	High SDI	1	Male	14	45-49 years	423	Larynx cancer	150	Occupational exposure to asbestos	3	Rate	2016	0.00506769575	0.008117685	0.00257405479
1	Deaths	44635	High SDI	2	Female	14	45-49 years	423	Larynx cancer	150	Occupational exposure to asbestos	3	Rate	2016	0.00030875616	0.00050546165	0.00014475345
1	Deaths	44635	High SDI	3	Both	14	45-49 years	423	Larynx cancer	150	Occupational exposure to asbestos	3	Rate	2016	0.00272457554	0.00428278598	0.0014296609800000001
1	Deaths	44635	High SDI	1	Male	14	45-49 years	423	Larynx cancer	150	Occupational exposure to asbestos	1	Number	2017	1.770404287984494	2.864155414073532	0.901354195288746
1	Deaths	44635	High SDI	2	Female	14	45-49 years	423	Larynx cancer	150	Occupational exposure to asbestos	1	Number	2017	0.1100220693867072	0.1805253758611041	0.0520982391244
1	Deaths	44635	High SDI	3	Both	14	45-49 years	423	Larynx cancer	150	Occupational exposure to asbestos	1	Number	2017	1.8804263573712	2.975834923053548	0.9788346111735028
1	Deaths	44635	High SDI	1	Male	14	45-49 years	423	Larynx cancer	150	Occupational exposure to asbestos	3	Rate	2017	0.0046159477	0.00746766809	0.00235008685
1	Deaths	44635	High SDI	2	Female	14	45-49 years	423	Larynx cancer	150	Occupational exposure to asbestos	3	Rate	2017	0.00029645387	0.00048642464999999995	0.00014037842
1	Deaths	44635	High SDI	3	Both	14	45-49 years	423	Larynx cancer	150	Occupational exposure to asbestos	3	Rate	2017	0.00249172691	0.00394323761	0.00129704018
1	Deaths	44635	High SDI	1	Male	14	45-49 years	423	Larynx cancer	150	Occupational exposure to asbestos	1	Number	2018	1.6686215410042458	2.64515679226281	0.8448277402263813
1	Deaths	44635	High SDI	2	Female	14	45-49 years	423	Larynx cancer	150	Occupational exposure to asbestos	1	Number	2018	0.1074997836770509	0.1762193657009153	0.0513320563683455
1	Deaths	44635	High SDI	3	Both	14	45-49 years	423	Larynx cancer	150	Occupational exposure to asbestos	1	Number	2018	1.776121324681295	2.7921570248436947	0.927474584352724
1	Deaths	44635	High SDI	1	Male	14	45-49 years	423	Larynx cancer	150	Occupational exposure to asbestos	3	Rate	2018	0.0043510981999999995	0.00689751191	0.0022029731500000003
1	Deaths	44635	High SDI	2	Female	14	45-49 years	423	Larynx cancer	150	Occupational exposure to asbestos	3	Rate	2018	0.00029014459	0.00047562045000000005	0.0001385465
1	Deaths	44635	High SDI	3	Both	14	45-49 years	423	Larynx cancer	150	Occupational exposure to asbestos	3	Rate	2018	0.00235560319	0.0037031332899999997	0.0012300748099999999
1	Deaths	44635	High SDI	1	Male	14	45-49 years	423	Larynx cancer	150	Occupational exposure to asbestos	1	Number	2019	1.5645236448461866	2.524935744922135	0.7734728727221158
1	Deaths	44635	High SDI	2	Female	14	45-49 years	423	Larynx cancer	150	Occupational exposure to asbestos	1	Number	2019	0.0986857800692876	0.16220399160586	0.0468786888115838
1	Deaths	44635	High SDI	3	Both	14	45-49 years	423	Larynx cancer	150	Occupational exposure to asbestos	1	Number	2019	1.6632094249154756	2.6345848928884745	0.868445889889023
1	Deaths	44635	High SDI	1	Male	14	45-49 years	423	Larynx cancer	150	Occupational exposure to asbestos	3	Rate	2019	0.00409857064	0.006614554880000001	0.0020262609700000002
1	Deaths	44635	High SDI	2	Female	14	45-49 years	423	Larynx cancer	150	Occupational exposure to asbestos	3	Rate	2019	0.00026813547	0.00044071845000000004	0.00012737234999999998
1	Deaths	44635	High SDI	3	Both	14	45-49 years	423	Larynx cancer	150	Occupational exposure to asbestos	3	Rate	2019	0.00221829672	0.00351386358	0.00115828509
1	Deaths	44635	High SDI	1	Male	14	45-49 years	423	Larynx cancer	150	Occupational exposure to asbestos	1	Number	2020	1.491846889557548	2.422283792942802	0.7457673186881676
1	Deaths	44635	High SDI	2	Female	14	45-49 years	423	Larynx cancer	150	Occupational exposure to asbestos	1	Number	2020	0.0921849010952731	0.1559992721673277	0.0429465824659704
1	Deaths	44635	High SDI	3	Both	14	45-49 years	423	Larynx cancer	150	Occupational exposure to asbestos	1	Number	2020	1.5840317906528203	2.5434636765035004	0.8358789571438865
1	Deaths	44635	High SDI	1	Male	14	45-49 years	423	Larynx cancer	150	Occupational exposure to asbestos	3	Rate	2020	0.0039412454100000004	0.0063993261999999995	0.00197021024
1	Deaths	44635	High SDI	2	Female	14	45-49 years	423	Larynx cancer	150	Occupational exposure to asbestos	3	Rate	2020	0.0002531955	0.00042846837000000003	0.00011795729
1	Deaths	44635	High SDI	3	Both	14	45-49 years	423	Larynx cancer	150	Occupational exposure to asbestos	3	Rate	2020	0.00213306717	0.00342504419	0.00112559986
1	Deaths	44635	High SDI	1	Male	14	45-49 years	423	Larynx cancer	150	Occupational exposure to asbestos	1	Number	2021	1.4402747509023568	2.3783459418028814	0.7385789384533394
1	Deaths	44635	High SDI	2	Female	14	45-49 years	423	Larynx cancer	150	Occupational exposure to asbestos	1	Number	2021	0.0906896417522703	0.1490855549310508	0.0431992091415562
1	Deaths	44635	High SDI	3	Both	14	45-49 years	423	Larynx cancer	150	Occupational exposure to asbestos	1	Number	2021	1.530964392654626	2.473437011792324	0.8121584346534281
1	Deaths	44635	High SDI	1	Male	14	45-49 years	423	Larynx cancer	150	Occupational exposure to asbestos	3	Rate	2021	0.0038449187399999998	0.00634916836	0.00197169047
1	Deaths	44635	High SDI	2	Female	14	45-49 years	423	Larynx cancer	150	Occupational exposure to asbestos	3	Rate	2021	0.0002525748	0.00041521008999999997	0.00012031177
1	Deaths	44635	High SDI	3	Both	14	45-49 years	423	Larynx cancer	150	Occupational exposure to asbestos	3	Rate	2021	0.00208677119	0.0033714024400000003	0.0011070073399999999
1	Deaths	44635	High SDI	1	Male	15	50-54 years	423	Larynx cancer	150	Occupational exposure to asbestos	1	Number	1990	23.930625213404987	37.15361122961747	12.595600831480414
1	Deaths	44635	High SDI	2	Female	15	50-54 years	423	Larynx cancer	150	Occupational exposure to asbestos	1	Number	1990	0.5223451936647637	0.8457967602481531	0.2611467350795115
1	Deaths	44635	High SDI	3	Both	15	50-54 years	423	Larynx cancer	150	Occupational exposure to asbestos	1	Number	1990	24.452970407069756	37.73688738500001	13.000746473101309
1	Deaths	44635	High SDI	1	Male	15	50-54 years	423	Larynx cancer	150	Occupational exposure to asbestos	3	Rate	1990	0.10381834396	0.16118368641	0.05464355435
1	Deaths	44635	High SDI	2	Female	15	50-54 years	423	Larynx cancer	150	Occupational exposure to asbestos	3	Rate	1990	0.00223618682	0.0036208997299999996	0.0011179827
1	Deaths	44635	High SDI	3	Both	15	50-54 years	423	Larynx cancer	150	Occupational exposure to asbestos	3	Rate	1990	0.05268989247	0.08131333352	0.0280132811
1	Deaths	44635	High SDI	1	Male	15	50-54 years	423	Larynx cancer	150	Occupational exposure to asbestos	1	Number	1991	23.196103004599227	35.98439057701424	12.108139918714844
1	Deaths	44635	High SDI	2	Female	15	50-54 years	423	Larynx cancer	150	Occupational exposure to asbestos	1	Number	1991	0.537791437475224	0.8732073051837947	0.2679774251607859
1	Deaths	44635	High SDI	3	Both	15	50-54 years	423	Larynx cancer	150	Occupational exposure to asbestos	1	Number	1991	23.733894442074465	36.55267503408066	12.623196286314922
1	Deaths	44635	High SDI	1	Male	15	50-54 years	423	Larynx cancer	150	Occupational exposure to asbestos	3	Rate	1991	0.09913391764	0.15378762593	0.05174693979
1	Deaths	44635	High SDI	2	Female	15	50-54 years	423	Larynx cancer	150	Occupational exposure to asbestos	3	Rate	1991	0.0022720967	0.00368918376	0.00113216868
1	Deaths	44635	High SDI	3	Both	15	50-54 years	423	Larynx cancer	150	Occupational exposure to asbestos	3	Rate	1991	0.05042453662	0.07765905024	0.02681897929
1	Deaths	44635	High SDI	1	Male	15	50-54 years	423	Larynx cancer	150	Occupational exposure to asbestos	1	Number	1992	22.42695713148579	34.906855312509435	11.648343760816273
1	Deaths	44635	High SDI	2	Female	15	50-54 years	423	Larynx cancer	150	Occupational exposure to asbestos	1	Number	1992	0.5318179129073445	0.8618228898827489	0.2668458375160537
1	Deaths	44635	High SDI	3	Both	15	50-54 years	423	Larynx cancer	150	Occupational exposure to asbestos	1	Number	1992	22.95877504439316	35.475380348106015	12.217204560492252
1	Deaths	44635	High SDI	1	Male	15	50-54 years	423	Larynx cancer	150	Occupational exposure to asbestos	3	Rate	1992	0.09458662813	0.14722111979	0.04912737618
1	Deaths	44635	High SDI	2	Female	15	50-54 years	423	Larynx cancer	150	Occupational exposure to asbestos	3	Rate	1992	0.0022196907	0.0035970587099999995	0.00111375569
1	Deaths	44635	High SDI	3	Both	15	50-54 years	423	Larynx cancer	150	Occupational exposure to asbestos	3	Rate	1992	0.04816230431	0.07441930419	0.025628925009999998
1	Deaths	44635	High SDI	1	Male	15	50-54 years	423	Larynx cancer	150	Occupational exposure to asbestos	1	Number	1993	22.16122143775182	34.466791881886664	11.613907507119135
1	Deaths	44635	High SDI	2	Female	15	50-54 years	423	Larynx cancer	150	Occupational exposure to asbestos	1	Number	1993	0.5305316696968265	0.8563652268609462	0.2665344865208152
1	Deaths	44635	High SDI	3	Both	15	50-54 years	423	Larynx cancer	150	Occupational exposure to asbestos	1	Number	1993	22.69175310744866	35.032461278271185	12.08184298321793
1	Deaths	44635	High SDI	1	Male	15	50-54 years	423	Larynx cancer	150	Occupational exposure to asbestos	3	Rate	1993	0.09170418765999999	0.14262522306	0.04805890129
1	Deaths	44635	High SDI	2	Female	15	50-54 years	423	Larynx cancer	150	Occupational exposure to asbestos	3	Rate	1993	0.00217502283	0.00351084399	0.00109271251
1	Deaths	44635	High SDI	3	Both	15	50-54 years	423	Larynx cancer	150	Occupational exposure to asbestos	3	Rate	1993	0.04673124377	0.07214561519	0.0248812662
1	Deaths	44635	High SDI	1	Male	15	50-54 years	423	Larynx cancer	150	Occupational exposure to asbestos	1	Number	1994	21.51627091096857	33.41501270418154	11.1772688880335
1	Deaths	44635	High SDI	2	Female	15	50-54 years	423	Larynx cancer	150	Occupational exposure to asbestos	1	Number	1994	0.545521295619411	0.8820189399457383	0.2721842280726566
1	Deaths	44635	High SDI	3	Both	15	50-54 years	423	Larynx cancer	150	Occupational exposure to asbestos	1	Number	1994	22.06179220658797	33.89273184768242	11.658560933185283
1	Deaths	44635	High SDI	1	Male	15	50-54 years	423	Larynx cancer	150	Occupational exposure to asbestos	3	Rate	1994	0.08728528479	0.13555503703	0.045342945440000004
1	Deaths	44635	High SDI	2	Female	15	50-54 years	423	Larynx cancer	150	Occupational exposure to asbestos	3	Rate	1994	0.0021942763200000002	0.0035477868500000003	0.0010948196
1	Deaths	44635	High SDI	3	Both	15	50-54 years	423	Larynx cancer	150	Occupational exposure to asbestos	3	Rate	1994	0.044558820310000004	0.06845410084	0.02354712241
1	Deaths	44635	High SDI	1	Male	15	50-54 years	423	Larynx cancer	150	Occupational exposure to asbestos	1	Number	1995	21.154973161129178	32.473399576875295	11.01096467483795
1	Deaths	44635	High SDI	2	Female	15	50-54 years	423	Larynx cancer	150	Occupational exposure to asbestos	1	Number	1995	0.5565814022787725	0.8997852567644107	0.2776590627537144
1	Deaths	44635	High SDI	3	Both	15	50-54 years	423	Larynx cancer	150	Occupational exposure to asbestos	1	Number	1995	21.711554563408	32.92515088915663	11.497595472553272
1	Deaths	44635	High SDI	1	Male	15	50-54 years	423	Larynx cancer	150	Occupational exposure to asbestos	3	Rate	1995	0.08550235676000001	0.13124820223	0.044503172970000004
1	Deaths	44635	High SDI	2	Female	15	50-54 years	423	Larynx cancer	150	Occupational exposure to asbestos	3	Rate	1995	0.0022337873	0.00361120381	0.0011143586299999998
1	Deaths	44635	High SDI	3	Both	15	50-54 years	423	Larynx cancer	150	Occupational exposure to asbestos	3	Rate	1995	0.0437217574	0.06630319609	0.02315334347
1	Deaths	44635	High SDI	1	Male	15	50-54 years	423	Larynx cancer	150	Occupational exposure to asbestos	1	Number	1996	20.97113317550593	32.20245592985692	10.882734115923697
1	Deaths	44635	High SDI	2	Female	15	50-54 years	423	Larynx cancer	150	Occupational exposure to asbestos	1	Number	1996	0.5517082035310942	0.8891820947220516	0.2730979732057571
1	Deaths	44635	High SDI	3	Both	15	50-54 years	423	Larynx cancer	150	Occupational exposure to asbestos	1	Number	1996	21.522841379037	32.67931161890483	11.377512996864835
1	Deaths	44635	High SDI	1	Male	15	50-54 years	423	Larynx cancer	150	Occupational exposure to asbestos	3	Rate	1996	0.08440626596999999	0.12961097702	0.04380168409
1	Deaths	44635	High SDI	2	Female	15	50-54 years	423	Larynx cancer	150	Occupational exposure to asbestos	3	Rate	1996	0.00220750526	0.00355781215	0.00109272476
1	Deaths	44635	High SDI	3	Both	15	50-54 years	423	Larynx cancer	150	Occupational exposure to asbestos	3	Rate	1996	0.04318573049	0.06557126539	0.02282905873
1	Deaths	44635	High SDI	1	Male	15	50-54 years	423	Larynx cancer	150	Occupational exposure to asbestos	1	Number	1997	20.68243955348562	31.714641943422823	10.699464091107696
1	Deaths	44635	High SDI	2	Female	15	50-54 years	423	Larynx cancer	150	Occupational exposure to asbestos	1	Number	1997	0.5563927559848948	0.8898386362181463	0.2732368892631861
1	Deaths	44635	High SDI	3	Both	15	50-54 years	423	Larynx cancer	150	Occupational exposure to asbestos	1	Number	1997	21.23883230947048	32.357391995369824	11.210319539104557
1	Deaths	44635	High SDI	1	Male	15	50-54 years	423	Larynx cancer	150	Occupational exposure to asbestos	3	Rate	1997	0.07885909709	0.12092326061	0.04079548137
1	Deaths	44635	High SDI	2	Female	15	50-54 years	423	Larynx cancer	150	Occupational exposure to asbestos	3	Rate	1997	0.00211165988	0.0033771765199999996	0.00103700735
1	Deaths	44635	High SDI	3	Both	15	50-54 years	423	Larynx cancer	150	Occupational exposure to asbestos	3	Rate	1997	0.04039668704	0.061544411609999995	0.021322253660000002
1	Deaths	44635	High SDI	1	Male	15	50-54 years	423	Larynx cancer	150	Occupational exposure to asbestos	1	Number	1998	20.529007510794237	31.28926484626625	10.519513070222718
1	Deaths	44635	High SDI	2	Female	15	50-54 years	423	Larynx cancer	150	Occupational exposure to asbestos	1	Number	1998	0.5659855440380962	0.8946821441874621	0.2803137351969293
1	Deaths	44635	High SDI	3	Both	15	50-54 years	423	Larynx cancer	150	Occupational exposure to asbestos	1	Number	1998	21.094993054832337	31.69116585396746	11.062898318809664
1	Deaths	44635	High SDI	1	Male	15	50-54 years	423	Larynx cancer	150	Occupational exposure to asbestos	3	Rate	1998	0.07442245886	0.11343091108999999	0.0381356979
1	Deaths	44635	High SDI	2	Female	15	50-54 years	423	Larynx cancer	150	Occupational exposure to asbestos	3	Rate	1998	0.00204452299	0.0032318814999999996	0.00101258395
1	Deaths	44635	High SDI	3	Both	15	50-54 years	423	Larynx cancer	150	Occupational exposure to asbestos	3	Rate	1998	0.03816893658	0.05734147892	0.02001702789
1	Deaths	44635	High SDI	1	Male	15	50-54 years	423	Larynx cancer	150	Occupational exposure to asbestos	1	Number	1999	20.88592986128495	32.020680455903424	10.5841487670027
1	Deaths	44635	High SDI	2	Female	15	50-54 years	423	Larynx cancer	150	Occupational exposure to asbestos	1	Number	1999	0.5712101177912196	0.9036965453017076	0.2835312671510388
1	Deaths	44635	High SDI	3	Both	15	50-54 years	423	Larynx cancer	150	Occupational exposure to asbestos	1	Number	1999	21.45713997907616	32.556589618361016	11.132880307613316
1	Deaths	44635	High SDI	1	Male	15	50-54 years	423	Larynx cancer	150	Occupational exposure to asbestos	3	Rate	1999	0.07218264446	0.11066480678999999	0.03657925946
1	Deaths	44635	High SDI	2	Female	15	50-54 years	423	Larynx cancer	150	Occupational exposure to asbestos	3	Rate	1999	0.0019684054600000002	0.0031141626499999998	0.00097705639
1	Deaths	44635	High SDI	3	Both	15	50-54 years	423	Larynx cancer	150	Occupational exposure to asbestos	3	Rate	1999	0.03702458534	0.056176835859999996	0.01920993559
1	Deaths	44635	High SDI	1	Male	15	50-54 years	423	Larynx cancer	150	Occupational exposure to asbestos	1	Number	2000	21.203492547911058	32.52666932355889	10.67421936987495
1	Deaths	44635	High SDI	2	Female	15	50-54 years	423	Larynx cancer	150	Occupational exposure to asbestos	1	Number	2000	0.6004625491793396	0.941063726199774	0.2964247057422958
1	Deaths	44635	High SDI	3	Both	15	50-54 years	423	Larynx cancer	150	Occupational exposure to asbestos	1	Number	2000	21.803955097090377	33.144716575976126	11.206170965350331
1	Deaths	44635	High SDI	1	Male	15	50-54 years	423	Larynx cancer	150	Occupational exposure to asbestos	3	Rate	2000	0.06954915182	0.10669007749	0.035012293459999996
1	Deaths	44635	High SDI	2	Female	15	50-54 years	423	Larynx cancer	150	Occupational exposure to asbestos	3	Rate	2000	0.0019642636900000002	0.00307845561	0.0009696796
1	Deaths	44635	High SDI	3	Both	15	50-54 years	423	Larynx cancer	150	Occupational exposure to asbestos	3	Rate	2000	0.03571116663	0.054285403319999995	0.01835380035
1	Deaths	44635	High SDI	1	Male	15	50-54 years	423	Larynx cancer	150	Occupational exposure to asbestos	1	Number	2001	21.29325909366947	33.00453172331319	10.423221469366547
1	Deaths	44635	High SDI	2	Female	15	50-54 years	423	Larynx cancer	150	Occupational exposure to asbestos	1	Number	2001	0.6204275758327439	0.968152728401478	0.3031077676360379
1	Deaths	44635	High SDI	3	Both	15	50-54 years	423	Larynx cancer	150	Occupational exposure to asbestos	1	Number	2001	21.913686669502265	33.64723836201475	10.972096568881993
1	Deaths	44635	High SDI	1	Male	15	50-54 years	423	Larynx cancer	150	Occupational exposure to asbestos	3	Rate	2001	0.06693176142	0.10374416772999999	0.03276363517
1	Deaths	44635	High SDI	2	Female	15	50-54 years	423	Larynx cancer	150	Occupational exposure to asbestos	3	Rate	2001	0.00194024042	0.00302766855	0.0009478978199999999
1	Deaths	44635	High SDI	3	Both	15	50-54 years	423	Larynx cancer	150	Occupational exposure to asbestos	3	Rate	2001	0.03435273445	0.05274669944	0.017200278779999998
1	Deaths	44635	High SDI	1	Male	15	50-54 years	423	Larynx cancer	150	Occupational exposure to asbestos	1	Number	2002	20.7204114923755	32.56234025758159	10.10016172705343
1	Deaths	44635	High SDI	2	Female	15	50-54 years	423	Larynx cancer	150	Occupational exposure to asbestos	1	Number	2002	0.6164728602732581	0.953709287533916	0.3010445536908431
1	Deaths	44635	High SDI	3	Both	15	50-54 years	423	Larynx cancer	150	Occupational exposure to asbestos	1	Number	2002	21.336884352648777	33.064133270976455	10.64856394940972
1	Deaths	44635	High SDI	1	Male	15	50-54 years	423	Larynx cancer	150	Occupational exposure to asbestos	3	Rate	2002	0.06469901796	0.10167517368	0.03153752739
1	Deaths	44635	High SDI	2	Female	15	50-54 years	423	Larynx cancer	150	Occupational exposure to asbestos	3	Rate	2002	0.00191183048	0.0029576816799999997	0.0009336115
1	Deaths	44635	High SDI	3	Both	15	50-54 years	423	Larynx cancer	150	Occupational exposure to asbestos	3	Rate	2002	0.03319830002	0.05144485944	0.016568221249999997
1	Deaths	44635	High SDI	1	Male	15	50-54 years	423	Larynx cancer	150	Occupational exposure to asbestos	1	Number	2003	19.978582871436608	31.69879807494426	9.7266807143089
1	Deaths	44635	High SDI	2	Female	15	50-54 years	423	Larynx cancer	150	Occupational exposure to asbestos	1	Number	2003	0.6176076066970836	0.957621720285062	0.3028399940425622
1	Deaths	44635	High SDI	3	Both	15	50-54 years	423	Larynx cancer	150	Occupational exposure to asbestos	1	Number	2003	20.59619047813369	32.15067623253641	10.27817362195733
1	Deaths	44635	High SDI	1	Male	15	50-54 years	423	Larynx cancer	150	Occupational exposure to asbestos	3	Rate	2003	0.06220497028	0.09869682974	0.030284824940000003
1	Deaths	44635	High SDI	2	Female	15	50-54 years	423	Larynx cancer	150	Occupational exposure to asbestos	3	Rate	2003	0.00190696247	0.0029568105400000003	0.00093506702
1	Deaths	44635	High SDI	3	Both	15	50-54 years	423	Larynx cancer	150	Occupational exposure to asbestos	3	Rate	2003	0.03192993747	0.04984266789	0.01593408458
1	Deaths	44635	High SDI	1	Male	15	50-54 years	423	Larynx cancer	150	Occupational exposure to asbestos	1	Number	2004	18.162199272068783	28.597286252341437	9.013706941300702
1	Deaths	44635	High SDI	2	Female	15	50-54 years	423	Larynx cancer	150	Occupational exposure to asbestos	1	Number	2004	0.6085478665412896	0.9447005069961738	0.2999023448054289
1	Deaths	44635	High SDI	3	Both	15	50-54 years	423	Larynx cancer	150	Occupational exposure to asbestos	1	Number	2004	18.77074713861007	29.254085925801057	9.505957540891997
1	Deaths	44635	High SDI	1	Male	15	50-54 years	423	Larynx cancer	150	Occupational exposure to asbestos	3	Rate	2004	0.056251110550000004	0.08857017183	0.02791682978
1	Deaths	44635	High SDI	2	Female	15	50-54 years	423	Larynx cancer	150	Occupational exposure to asbestos	3	Rate	2004	0.0018676966599999998	0.00289938405	0.0009204314700000001
1	Deaths	44635	High SDI	3	Both	15	50-54 years	423	Larynx cancer	150	Occupational exposure to asbestos	3	Rate	2004	0.028935713869999997	0.0450961197	0.01465374103
1	Deaths	44635	High SDI	1	Male	15	50-54 years	423	Larynx cancer	150	Occupational exposure to asbestos	1	Number	2005	17.120257300856764	27.04176211417373	8.532208525806732
1	Deaths	44635	High SDI	2	Female	15	50-54 years	423	Larynx cancer	150	Occupational exposure to asbestos	1	Number	2005	0.6423615169368818	1.0019413751602728	0.3144710858457142
1	Deaths	44635	High SDI	3	Both	15	50-54 years	423	Larynx cancer	150	Occupational exposure to asbestos	1	Number	2005	17.762618817793616	27.631966329913418	9.049571330259027
1	Deaths	44635	High SDI	1	Male	15	50-54 years	423	Larynx cancer	150	Occupational exposure to asbestos	3	Rate	2005	0.05233971499	0.082671545	0.026084500639999997
1	Deaths	44635	High SDI	2	Female	15	50-54 years	423	Larynx cancer	150	Occupational exposure to asbestos	3	Rate	2005	0.00194526901	0.0030341878400000004	0.00095231554
1	Deaths	44635	High SDI	3	Both	15	50-54 years	423	Larynx cancer	150	Occupational exposure to asbestos	3	Rate	2005	0.02702294777	0.04203756161	0.01376745715
1	Deaths	44635	High SDI	1	Male	15	50-54 years	423	Larynx cancer	150	Occupational exposure to asbestos	1	Number	2006	16.363633041004174	25.57046300848044	8.184941927070488
1	Deaths	44635	High SDI	2	Female	15	50-54 years	423	Larynx cancer	150	Occupational exposure to asbestos	1	Number	2006	0.6470180015623399	1.0054740416056314	0.3192699308935033
1	Deaths	44635	High SDI	3	Both	15	50-54 years	423	Larynx cancer	150	Occupational exposure to asbestos	1	Number	2006	17.01065104256652	26.19279605237352	8.695434058458714
1	Deaths	44635	High SDI	1	Male	15	50-54 years	423	Larynx cancer	150	Occupational exposure to asbestos	3	Rate	2006	0.04919421284	0.07687283114	0.02460650237
1	Deaths	44635	High SDI	2	Female	15	50-54 years	423	Larynx cancer	150	Occupational exposure to asbestos	3	Rate	2006	0.0019297817700000002	0.0029989049300000003	0.00095224753
1	Deaths	44635	High SDI	3	Both	15	50-54 years	423	Larynx cancer	150	Occupational exposure to asbestos	3	Rate	2006	0.025468337039999997	0.03921583931	0.01301879891
1	Deaths	44635	High SDI	1	Male	15	50-54 years	423	Larynx cancer	150	Occupational exposure to asbestos	1	Number	2007	15.744912660897874	24.544369896931464	7.892469353200574
1	Deaths	44635	High SDI	2	Female	15	50-54 years	423	Larynx cancer	150	Occupational exposure to asbestos	1	Number	2007	0.6426978812344568	1.0074918163111817	0.3180556641720152
1	Deaths	44635	High SDI	3	Both	15	50-54 years	423	Larynx cancer	150	Occupational exposure to asbestos	1	Number	2007	16.387610542132332	25.176993953202214	8.392692521070245
1	Deaths	44635	High SDI	1	Male	15	50-54 years	423	Larynx cancer	150	Occupational exposure to asbestos	3	Rate	2007	0.046627317349999996	0.07268621612	0.02337292567
1	Deaths	44635	High SDI	2	Female	15	50-54 years	423	Larynx cancer	150	Occupational exposure to asbestos	3	Rate	2007	0.0018906981799999998	0.0029638544	0.00093566088
1	Deaths	44635	High SDI	3	Both	15	50-54 years	423	Larynx cancer	150	Occupational exposure to asbestos	3	Rate	2007	0.024184716380000002	0.03715602446	0.01238587455
1	Deaths	44635	High SDI	1	Male	15	50-54 years	423	Larynx cancer	150	Occupational exposure to asbestos	1	Number	2008	15.149667667842174	23.64989083951427	7.613328079013184
1	Deaths	44635	High SDI	2	Female	15	50-54 years	423	Larynx cancer	150	Occupational exposure to asbestos	1	Number	2008	0.6409615438137225	1.0086948798714237	0.3179439164718043
1	Deaths	44635	High SDI	3	Both	15	50-54 years	423	Larynx cancer	150	Occupational exposure to asbestos	1	Number	2008	15.790629211655896	24.28724871809305	8.161907278492846
1	Deaths	44635	High SDI	1	Male	15	50-54 years	423	Larynx cancer	150	Occupational exposure to asbestos	3	Rate	2008	0.0441051732	0.06885184245999999	0.02216465476
1	Deaths	44635	High SDI	2	Female	15	50-54 years	423	Larynx cancer	150	Occupational exposure to asbestos	3	Rate	2008	0.00185636086	0.00292139476	0.00092083316
1	Deaths	44635	High SDI	3	Both	15	50-54 years	423	Larynx cancer	150	Occupational exposure to asbestos	3	Rate	2008	0.02292590048	0.03526186572	0.011850007459999999
1	Deaths	44635	High SDI	1	Male	15	50-54 years	423	Larynx cancer	150	Occupational exposure to asbestos	1	Number	2009	14.722791183659842	23.460250051851368	7.390319793266011
1	Deaths	44635	High SDI	2	Female	15	50-54 years	423	Larynx cancer	150	Occupational exposure to asbestos	1	Number	2009	0.6279260769554773	0.9923237684562104	0.3092642959422142
1	Deaths	44635	High SDI	3	Both	15	50-54 years	423	Larynx cancer	150	Occupational exposure to asbestos	1	Number	2009	15.35071726061532	24.064026049071096	7.943785772701304
1	Deaths	44635	High SDI	1	Male	15	50-54 years	423	Larynx cancer	150	Occupational exposure to asbestos	3	Rate	2009	0.04224397271	0.06731428508000001	0.0212049783
1	Deaths	44635	High SDI	2	Female	15	50-54 years	423	Larynx cancer	150	Occupational exposure to asbestos	3	Rate	2009	0.00179326425	0.0028339303000000002	0.00088321321
1	Deaths	44635	High SDI	3	Both	15	50-54 years	423	Larynx cancer	150	Occupational exposure to asbestos	3	Rate	2009	0.02197114381	0.034442310930000004	0.01136976577
1	Deaths	44635	High SDI	1	Male	15	50-54 years	423	Larynx cancer	150	Occupational exposure to asbestos	1	Number	2010	14.128729894513338	22.61050547041655	7.118881309383908
1	Deaths	44635	High SDI	2	Female	15	50-54 years	423	Larynx cancer	150	Occupational exposure to asbestos	1	Number	2010	0.6392226381536043	1.0182677545459415	0.310311713668708
1	Deaths	44635	High SDI	3	Both	15	50-54 years	423	Larynx cancer	150	Occupational exposure to asbestos	1	Number	2010	14.767952532666955	23.22224570263285	7.686000383548706
1	Deaths	44635	High SDI	1	Male	15	50-54 years	423	Larynx cancer	150	Occupational exposure to asbestos	3	Rate	2010	0.04003468398	0.06406835206	0.02017181768
1	Deaths	44635	High SDI	2	Female	15	50-54 years	423	Larynx cancer	150	Occupational exposure to asbestos	3	Rate	2010	0.0018041848799999999	0.0028740272599999997	0.0008758446099999999
1	Deaths	44635	High SDI	3	Both	15	50-54 years	423	Larynx cancer	150	Occupational exposure to asbestos	3	Rate	2010	0.02088192554	0.032836319360000005	0.010868025699999999
1	Deaths	44635	High SDI	1	Male	15	50-54 years	423	Larynx cancer	150	Occupational exposure to asbestos	1	Number	2011	15.966417194445544	25.836894232379564	7.903102165607534
1	Deaths	44635	High SDI	2	Female	15	50-54 years	423	Larynx cancer	150	Occupational exposure to asbestos	1	Number	2011	0.6534250450356592	1.043917158758363	0.3116425912982169
1	Deaths	44635	High SDI	3	Both	15	50-54 years	423	Larynx cancer	150	Occupational exposure to asbestos	1	Number	2011	16.619842239481233	26.49831345476432	8.592769923421443
1	Deaths	44635	High SDI	1	Male	15	50-54 years	423	Larynx cancer	150	Occupational exposure to asbestos	3	Rate	2011	0.04467558518	0.07229413807	0.022113647020000002
1	Deaths	44635	High SDI	2	Female	15	50-54 years	423	Larynx cancer	150	Occupational exposure to asbestos	3	Rate	2011	0.0018223695699999998	0.0029114324300000003	0.00086915551
1	Deaths	44635	High SDI	3	Both	15	50-54 years	423	Larynx cancer	150	Occupational exposure to asbestos	3	Rate	2011	0.023213896680000002	0.03701172982	0.012002019650000001
1	Deaths	44635	High SDI	1	Male	15	50-54 years	423	Larynx cancer	150	Occupational exposure to asbestos	1	Number	2012	15.862353529315287	25.686017984636507	7.942100331297745
1	Deaths	44635	High SDI	2	Female	15	50-54 years	423	Larynx cancer	150	Occupational exposure to asbestos	1	Number	2012	0.6278405489403371	1.0064883182498023	0.2978792794475826
1	Deaths	44635	High SDI	3	Both	15	50-54 years	423	Larynx cancer	150	Occupational exposure to asbestos	1	Number	2012	16.490194078255627	26.20249197648916	8.538976918463629
1	Deaths	44635	High SDI	1	Male	15	50-54 years	423	Larynx cancer	150	Occupational exposure to asbestos	3	Rate	2012	0.043832973649999996	0.0709790352	0.02194667228
1	Deaths	44635	High SDI	2	Female	15	50-54 years	423	Larynx cancer	150	Occupational exposure to asbestos	3	Rate	2012	0.0017328139300000001	0.0027778661	0.00082213448
1	Deaths	44635	High SDI	3	Both	15	50-54 years	423	Larynx cancer	150	Occupational exposure to asbestos	3	Rate	2012	0.02277003143	0.03618099113	0.01179081167
1	Deaths	44635	High SDI	1	Male	15	50-54 years	423	Larynx cancer	150	Occupational exposure to asbestos	1	Number	2013	14.99603270864564	23.989871609852	7.411679316663287
1	Deaths	44635	High SDI	2	Female	15	50-54 years	423	Larynx cancer	150	Occupational exposure to asbestos	1	Number	2013	0.6252720288506383	1.0061350464885042	0.2940940965372213
1	Deaths	44635	High SDI	3	Both	15	50-54 years	423	Larynx cancer	150	Occupational exposure to asbestos	1	Number	2013	15.621304737496276	24.61369818607381	8.06861040643967
1	Deaths	44635	High SDI	1	Male	15	50-54 years	423	Larynx cancer	150	Occupational exposure to asbestos	3	Rate	2013	0.04092004214	0.06546175087	0.02022443108
1	Deaths	44635	High SDI	2	Female	15	50-54 years	423	Larynx cancer	150	Occupational exposure to asbestos	3	Rate	2013	0.00170861389	0.00274935746	0.00080363943
1	Deaths	44635	High SDI	3	Both	15	50-54 years	423	Larynx cancer	150	Occupational exposure to asbestos	3	Rate	2013	0.021328215129999998	0.033605787670000005	0.011016305070000001
1	Deaths	44635	High SDI	1	Male	15	50-54 years	423	Larynx cancer	150	Occupational exposure to asbestos	1	Number	2014	13.55955283729886	21.474231728099262	6.686750515997032
1	Deaths	44635	High SDI	2	Female	15	50-54 years	423	Larynx cancer	150	Occupational exposure to asbestos	1	Number	2014	0.5940544771931745	0.9609211844350434	0.2811173642387015
1	Deaths	44635	High SDI	3	Both	15	50-54 years	423	Larynx cancer	150	Occupational exposure to asbestos	1	Number	2014	14.153607314492042	22.137936400408748	7.250296238668783
1	Deaths	44635	High SDI	1	Male	15	50-54 years	423	Larynx cancer	150	Occupational exposure to asbestos	3	Rate	2014	0.0365640848	0.057906454530000005	0.0180311929
1	Deaths	44635	High SDI	2	Female	15	50-54 years	423	Larynx cancer	150	Occupational exposure to asbestos	3	Rate	2014	0.0016091914799999999	0.00260297033	0.00076149862
1	Deaths	44635	High SDI	3	Both	15	50-54 years	423	Larynx cancer	150	Occupational exposure to asbestos	3	Rate	2014	0.01912632019	0.02991585471	0.00979760737
1	Deaths	44635	High SDI	1	Male	15	50-54 years	423	Larynx cancer	150	Occupational exposure to asbestos	1	Number	2015	12.573737841331647	20.01684322811293	6.316240857489436
1	Deaths	44635	High SDI	2	Female	15	50-54 years	423	Larynx cancer	150	Occupational exposure to asbestos	1	Number	2015	0.5969792477206342	0.9726184746923484	0.2794290376738308
1	Deaths	44635	High SDI	3	Both	15	50-54 years	423	Larynx cancer	150	Occupational exposure to asbestos	1	Number	2015	13.170717089052284	20.505176851254436	6.799287626274267
1	Deaths	44635	High SDI	1	Male	15	50-54 years	423	Larynx cancer	150	Occupational exposure to asbestos	3	Rate	2015	0.03363779223	0.053549900760000005	0.01689747316
1	Deaths	44635	High SDI	2	Female	15	50-54 years	423	Larynx cancer	150	Occupational exposure to asbestos	3	Rate	2015	0.0016091450700000001	0.00262167275	0.00075319513
1	Deaths	44635	High SDI	3	Both	15	50-54 years	423	Larynx cancer	150	Occupational exposure to asbestos	3	Rate	2015	0.01768381107	0.027531505759999998	0.00912913982
1	Deaths	44635	High SDI	1	Male	15	50-54 years	423	Larynx cancer	150	Occupational exposure to asbestos	1	Number	2016	11.511397778848895	18.460386092060247	5.804583521478531
1	Deaths	44635	High SDI	2	Female	15	50-54 years	423	Larynx cancer	150	Occupational exposure to asbestos	1	Number	2016	0.5586888313009851	0.9127654441270362	0.2651832864351559
1	Deaths	44635	High SDI	3	Both	15	50-54 years	423	Larynx cancer	150	Occupational exposure to asbestos	1	Number	2016	12.070086610149868	18.97076881298365	6.34173439115478
1	Deaths	44635	High SDI	1	Male	15	50-54 years	423	Larynx cancer	150	Occupational exposure to asbestos	3	Rate	2016	0.030859652140000002	0.04948843782	0.015560875560000001
1	Deaths	44635	High SDI	2	Female	15	50-54 years	423	Larynx cancer	150	Occupational exposure to asbestos	3	Rate	2016	0.00151351657	0.0024727282	0.00071839506
1	Deaths	44635	High SDI	3	Both	15	50-54 years	423	Larynx cancer	150	Occupational exposure to asbestos	3	Rate	2016	0.016263518169999998	0.025561659440000002	0.00854500186
1	Deaths	44635	High SDI	1	Male	15	50-54 years	423	Larynx cancer	150	Occupational exposure to asbestos	1	Number	2017	10.834611340415911	17.338286367994044	5.469642071928137
1	Deaths	44635	High SDI	2	Female	15	50-54 years	423	Larynx cancer	150	Occupational exposure to asbestos	1	Number	2017	0.5226643180000455	0.8514301182397594	0.2471459841059296
1	Deaths	44635	High SDI	3	Both	15	50-54 years	423	Larynx cancer	150	Occupational exposure to asbestos	1	Number	2017	11.357275658415965	17.957034624509728	5.934951987640796
1	Deaths	44635	High SDI	1	Male	15	50-54 years	423	Larynx cancer	150	Occupational exposure to asbestos	3	Rate	2017	0.02907441663	0.04652687076	0.01467765178
1	Deaths	44635	High SDI	2	Female	15	50-54 years	423	Larynx cancer	150	Occupational exposure to asbestos	3	Rate	2017	0.00141928325	0.0023120394099999998	0.0006711193800000001
1	Deaths	44635	High SDI	3	Both	15	50-54 years	423	Larynx cancer	150	Occupational exposure to asbestos	3	Rate	2017	0.015328811730000001	0.024236446430000003	0.00801035076
1	Deaths	44635	High SDI	1	Male	15	50-54 years	423	Larynx cancer	150	Occupational exposure to asbestos	1	Number	2018	10.147257075039564	16.40430910232822	5.093337568062591
1	Deaths	44635	High SDI	2	Female	15	50-54 years	423	Larynx cancer	150	Occupational exposure to asbestos	1	Number	2018	0.5004386119838496	0.8081175546883133	0.2405587216139326
1	Deaths	44635	High SDI	3	Both	15	50-54 years	423	Larynx cancer	150	Occupational exposure to asbestos	1	Number	2018	10.647695687023424	16.910526225635316	5.618061923690085
1	Deaths	44635	High SDI	1	Male	15	50-54 years	423	Larynx cancer	150	Occupational exposure to asbestos	3	Rate	2018	0.02732331108	0.04417154679	0.013714725640000001
1	Deaths	44635	High SDI	2	Female	15	50-54 years	423	Larynx cancer	150	Occupational exposure to asbestos	3	Rate	2018	0.0013656460499999999	0.00220527058	0.00065646027
1	Deaths	44635	High SDI	3	Both	15	50-54 years	423	Larynx cancer	150	Occupational exposure to asbestos	3	Rate	2018	0.01443118342	0.02291941025	0.0076143500400000005
1	Deaths	44635	High SDI	1	Male	15	50-54 years	423	Larynx cancer	150	Occupational exposure to asbestos	1	Number	2019	9.513069493271267	15.564582733823949	4.746032422822509
1	Deaths	44635	High SDI	2	Female	15	50-54 years	423	Larynx cancer	150	Occupational exposure to asbestos	1	Number	2019	0.4589701020154205	0.7548569031223309	0.2209116583937792
1	Deaths	44635	High SDI	3	Both	15	50-54 years	423	Larynx cancer	150	Occupational exposure to asbestos	1	Number	2019	9.9720395952867	16.02411357400401	5.231038024441018
1	Deaths	44635	High SDI	1	Male	15	50-54 years	423	Larynx cancer	150	Occupational exposure to asbestos	3	Rate	2019	0.02566969812	0.04199886697	0.01280650999
1	Deaths	44635	High SDI	2	Female	15	50-54 years	423	Larynx cancer	150	Occupational exposure to asbestos	3	Rate	2019	0.0012570315200000001	0.00206740899	0.00060503487
1	Deaths	44635	High SDI	3	Both	15	50-54 years	423	Larynx cancer	150	Occupational exposure to asbestos	3	Rate	2019	0.0135541695	0.021780253620000002	0.00711011778
1	Deaths	44635	High SDI	1	Male	15	50-54 years	423	Larynx cancer	150	Occupational exposure to asbestos	1	Number	2020	9.124742068995026	15.266804549816449	4.5517369537097805
1	Deaths	44635	High SDI	2	Female	15	50-54 years	423	Larynx cancer	150	Occupational exposure to asbestos	1	Number	2020	0.4350129715036321	0.6996321304360109	0.205360691293628
1	Deaths	44635	High SDI	3	Both	15	50-54 years	423	Larynx cancer	150	Occupational exposure to asbestos	1	Number	2020	9.559755040498649	15.743745888166549	4.931822287304406
1	Deaths	44635	High SDI	1	Male	15	50-54 years	423	Larynx cancer	150	Occupational exposure to asbestos	3	Rate	2020	0.02461757802	0.04118820557	0.0122800994
1	Deaths	44635	High SDI	2	Female	15	50-54 years	423	Larynx cancer	150	Occupational exposure to asbestos	3	Rate	2020	0.00119319112	0.0019190113800000002	0.0005632810199999999
1	Deaths	44635	High SDI	3	Both	15	50-54 years	423	Larynx cancer	150	Occupational exposure to asbestos	3	Rate	2020	0.013002240140000001	0.021413097290000002	0.006707780419999999
1	Deaths	44635	High SDI	1	Male	15	50-54 years	423	Larynx cancer	150	Occupational exposure to asbestos	1	Number	2021	8.989332522472184	14.538102455205747	4.492054358683632
1	Deaths	44635	High SDI	2	Female	15	50-54 years	423	Larynx cancer	150	Occupational exposure to asbestos	1	Number	2021	0.4323644272096707	0.7052164507202174	0.2076890765745226
1	Deaths	44635	High SDI	3	Both	15	50-54 years	423	Larynx cancer	150	Occupational exposure to asbestos	1	Number	2021	9.421696949681849	14.917044691397209	4.83257802824922
1	Deaths	44635	High SDI	1	Male	15	50-54 years	423	Larynx cancer	150	Occupational exposure to asbestos	3	Rate	2021	0.023999610789999997	0.03881364936	0.01199283217
1	Deaths	44635	High SDI	2	Female	15	50-54 years	423	Larynx cancer	150	Occupational exposure to asbestos	3	Rate	2021	0.0011746210800000002	0.00191588868	0.00056423691
1	Deaths	44635	High SDI	3	Both	15	50-54 years	423	Larynx cancer	150	Occupational exposure to asbestos	3	Rate	2021	0.0126865908	0.02008623743	0.00650720781
1	Deaths	44635	High SDI	1	Male	16	55-59 years	423	Larynx cancer	150	Occupational exposure to asbestos	1	Number	1990	78.33094646146895	119.59316607592118	41.10046410057
1	Deaths	44635	High SDI	2	Female	16	55-59 years	423	Larynx cancer	150	Occupational exposure to asbestos	1	Number	1990	1.6917139284885383	2.6440160501569308	0.8280263464765318
1	Deaths	44635	High SDI	3	Both	16	55-59 years	423	Larynx cancer	150	Occupational exposure to asbestos	1	Number	1990	80.02266038995757	121.74543109509408	42.37904767836517
1	Deaths	44635	High SDI	1	Male	16	55-59 years	423	Larynx cancer	150	Occupational exposure to asbestos	3	Rate	1990	0.37652374866	0.5748643319100001	0.19756305156999998
1	Deaths	44635	High SDI	2	Female	16	55-59 years	423	Larynx cancer	150	Occupational exposure to asbestos	3	Rate	1990	0.007777983069999999	0.01215637687	0.00380701181
1	Deaths	44635	High SDI	3	Both	16	55-59 years	423	Larynx cancer	150	Occupational exposure to asbestos	3	Rate	1990	0.18805076793	0.28609798398	0.09958944656
1	Deaths	44635	High SDI	1	Male	16	55-59 years	423	Larynx cancer	150	Occupational exposure to asbestos	1	Number	1991	75.96729410039974	115.52183851803622	39.554882022296034
1	Deaths	44635	High SDI	2	Female	16	55-59 years	423	Larynx cancer	150	Occupational exposure to asbestos	1	Number	1991	1.697530947463635	2.640917173126857	0.8300467114239827
1	Deaths	44635	High SDI	3	Both	16	55-59 years	423	Larynx cancer	150	Occupational exposure to asbestos	1	Number	1991	77.66482504786333	117.27878238773673	40.9726958150422
1	Deaths	44635	High SDI	1	Male	16	55-59 years	423	Larynx cancer	150	Occupational exposure to asbestos	3	Rate	1991	0.36236175219	0.5510357623900001	0.18867562057
1	Deaths	44635	High SDI	2	Female	16	55-59 years	423	Larynx cancer	150	Occupational exposure to asbestos	3	Rate	1991	0.00775623527	0.01206668718	0.00379258922
1	Deaths	44635	High SDI	3	Both	16	55-59 years	423	Larynx cancer	150	Occupational exposure to asbestos	3	Rate	1991	0.18124598891	0.27369287034	0.09561776218000001
1	Deaths	44635	High SDI	1	Male	16	55-59 years	423	Larynx cancer	150	Occupational exposure to asbestos	1	Number	1992	72.57649013094475	110.163066429476	38.22136570554019
1	Deaths	44635	High SDI	2	Female	16	55-59 years	423	Larynx cancer	150	Occupational exposure to asbestos	1	Number	1992	1.6422116364382626	2.5419267917764747	0.8056109083840266
1	Deaths	44635	High SDI	3	Both	16	55-59 years	423	Larynx cancer	150	Occupational exposure to asbestos	1	Number	1992	74.21870176738301	111.75573531537572	39.42130645805401
1	Deaths	44635	High SDI	1	Male	16	55-59 years	423	Larynx cancer	150	Occupational exposure to asbestos	3	Rate	1992	0.34263116107	0.52007611955	0.18044177785
1	Deaths	44635	High SDI	2	Female	16	55-59 years	423	Larynx cancer	150	Occupational exposure to asbestos	3	Rate	1992	0.00743704376	0.01151156183	0.00364835046
1	Deaths	44635	High SDI	3	Both	16	55-59 years	423	Larynx cancer	150	Occupational exposure to asbestos	3	Rate	1992	0.17154992976	0.25831344509000004	0.09111884462
1	Deaths	44635	High SDI	1	Male	16	55-59 years	423	Larynx cancer	150	Occupational exposure to asbestos	1	Number	1993	71.02336668879273	106.73964496048292	37.80542354683272
1	Deaths	44635	High SDI	2	Female	16	55-59 years	423	Larynx cancer	150	Occupational exposure to asbestos	1	Number	1993	1.6190471769699102	2.508759708122437	0.7896741268726933
1	Deaths	44635	High SDI	3	Both	16	55-59 years	423	Larynx cancer	150	Occupational exposure to asbestos	1	Number	1993	72.64241386576262	108.08446472833752	38.84162511755436
1	Deaths	44635	High SDI	1	Male	16	55-59 years	423	Larynx cancer	150	Occupational exposure to asbestos	3	Rate	1993	0.33087504266	0.49726570601000003	0.17612331986
1	Deaths	44635	High SDI	2	Female	16	55-59 years	423	Larynx cancer	150	Occupational exposure to asbestos	3	Rate	1993	0.00724647474	0.01122861898	0.0035343958499999997
1	Deaths	44635	High SDI	3	Both	16	55-59 years	423	Larynx cancer	150	Occupational exposure to asbestos	3	Rate	1993	0.16582049164	0.24672389209	0.08866359239
1	Deaths	44635	High SDI	1	Male	16	55-59 years	423	Larynx cancer	150	Occupational exposure to asbestos	1	Number	1994	68.25763878654537	103.0794025965628	36.39896768459639
1	Deaths	44635	High SDI	2	Female	16	55-59 years	423	Larynx cancer	150	Occupational exposure to asbestos	1	Number	1994	1.6281820237865714	2.506691340583769	0.7896640606335499
1	Deaths	44635	High SDI	3	Both	16	55-59 years	423	Larynx cancer	150	Occupational exposure to asbestos	1	Number	1994	69.88582081033202	104.30247023802032	37.4301376458001
1	Deaths	44635	High SDI	1	Male	16	55-59 years	423	Larynx cancer	150	Occupational exposure to asbestos	3	Rate	1994	0.31447049353	0.47489821189	0.1676940711
1	Deaths	44635	High SDI	2	Female	16	55-59 years	423	Larynx cancer	150	Occupational exposure to asbestos	3	Rate	1994	0.00721339472	0.011105486860000001	0.00349847774
1	Deaths	44635	High SDI	3	Both	16	55-59 years	423	Larynx cancer	150	Occupational exposure to asbestos	3	Rate	1994	0.15783694631	0.23556686040000002	0.08453586947
1	Deaths	44635	High SDI	1	Male	16	55-59 years	423	Larynx cancer	150	Occupational exposure to asbestos	1	Number	1995	66.81539898192244	101.6873291951795	35.60794421105489
1	Deaths	44635	High SDI	2	Female	16	55-59 years	423	Larynx cancer	150	Occupational exposure to asbestos	1	Number	1995	1.6058546534012368	2.481160356290512	0.7779446914003285
1	Deaths	44635	High SDI	3	Both	16	55-59 years	423	Larynx cancer	150	Occupational exposure to asbestos	1	Number	1995	68.42125363532362	102.66276823021038	36.61243289385118
1	Deaths	44635	High SDI	1	Male	16	55-59 years	423	Larynx cancer	150	Occupational exposure to asbestos	3	Rate	1995	0.30367280522	0.46216406671	0.16183641004
1	Deaths	44635	High SDI	2	Female	16	55-59 years	423	Larynx cancer	150	Occupational exposure to asbestos	3	Rate	1995	0.007024057439999999	0.01085267139	0.0034027539100000004
1	Deaths	44635	High SDI	3	Both	16	55-59 years	423	Larynx cancer	150	Occupational exposure to asbestos	3	Rate	1995	0.15250597064000002	0.22882780255000001	0.08160643542
1	Deaths	44635	High SDI	1	Male	16	55-59 years	423	Larynx cancer	150	Occupational exposure to asbestos	1	Number	1996	64.28847355541917	98.2992887042967	33.82737380208306
1	Deaths	44635	High SDI	2	Female	16	55-59 years	423	Larynx cancer	150	Occupational exposure to asbestos	1	Number	1996	1.5979463808210186	2.4588002915153684	0.7691618171235866
1	Deaths	44635	High SDI	3	Both	16	55-59 years	423	Larynx cancer	150	Occupational exposure to asbestos	1	Number	1996	65.88641993624023	99.4986569764443	35.15781609253537
1	Deaths	44635	High SDI	1	Male	16	55-59 years	423	Larynx cancer	150	Occupational exposure to asbestos	3	Rate	1996	0.28769225421	0.43989135829000003	0.15137820024
1	Deaths	44635	High SDI	2	Female	16	55-59 years	423	Larynx cancer	150	Occupational exposure to asbestos	3	Rate	1996	0.00689474435	0.01060911656	0.00331874345
1	Deaths	44635	High SDI	3	Both	16	55-59 years	423	Larynx cancer	150	Occupational exposure to asbestos	3	Rate	1996	0.14473355186	0.21856998822	0.07723162988
1	Deaths	44635	High SDI	1	Male	16	55-59 years	423	Larynx cancer	150	Occupational exposure to asbestos	1	Number	1997	61.77524974710377	93.83700078046724	31.822450907235694
1	Deaths	44635	High SDI	2	Female	16	55-59 years	423	Larynx cancer	150	Occupational exposure to asbestos	1	Number	1997	1.5782241850184218	2.446614240301681	0.7593209223857357
1	Deaths	44635	High SDI	3	Both	16	55-59 years	423	Larynx cancer	150	Occupational exposure to asbestos	1	Number	1997	63.35347393212216	95.05155452122008	33.146750608762424
1	Deaths	44635	High SDI	1	Male	16	55-59 years	423	Larynx cancer	150	Occupational exposure to asbestos	3	Rate	1997	0.27258238615	0.41405439372999997	0.14041609927999998
1	Deaths	44635	High SDI	2	Female	16	55-59 years	423	Larynx cancer	150	Occupational exposure to asbestos	3	Rate	1997	0.00672412828	0.01042396141	0.0032351368900000003
1	Deaths	44635	High SDI	3	Both	16	55-59 years	423	Larynx cancer	150	Occupational exposure to asbestos	3	Rate	1997	0.13732483648000002	0.20603351911	0.07184881625
1	Deaths	44635	High SDI	1	Male	16	55-59 years	423	Larynx cancer	150	Occupational exposure to asbestos	1	Number	1998	60.78374887134331	91.27706009716567	30.509599758907044
1	Deaths	44635	High SDI	2	Female	16	55-59 years	423	Larynx cancer	150	Occupational exposure to asbestos	1	Number	1998	1.5836129049315992	2.445616914889503	0.7594479271629269
1	Deaths	44635	High SDI	3	Both	16	55-59 years	423	Larynx cancer	150	Occupational exposure to asbestos	1	Number	1998	62.36736177627494	92.61706408204373	32.266963282558365
1	Deaths	44635	High SDI	1	Male	16	55-59 years	423	Larynx cancer	150	Occupational exposure to asbestos	3	Rate	1998	0.26289560228	0.39478212736	0.13195697457
1	Deaths	44635	High SDI	2	Female	16	55-59 years	423	Larynx cancer	150	Occupational exposure to asbestos	3	Rate	1998	0.0066244903700000005	0.01023038247	0.0031768846199999997
1	Deaths	44635	High SDI	3	Both	16	55-59 years	423	Larynx cancer	150	Occupational exposure to asbestos	3	Rate	1998	0.13262230422	0.19694737919	0.06861471928
1	Deaths	44635	High SDI	1	Male	16	55-59 years	423	Larynx cancer	150	Occupational exposure to asbestos	1	Number	1999	61.22578305723767	91.14508592650336	30.799060493171908
1	Deaths	44635	High SDI	2	Female	16	55-59 years	423	Larynx cancer	150	Occupational exposure to asbestos	1	Number	1999	1.6038738138198012	2.4934343052297985	0.7666065044003098
1	Deaths	44635	High SDI	3	Both	16	55-59 years	423	Larynx cancer	150	Occupational exposure to asbestos	1	Number	1999	62.82965687105748	92.87337557725331	32.363747726989594
1	Deaths	44635	High SDI	1	Male	16	55-59 years	423	Larynx cancer	150	Occupational exposure to asbestos	3	Rate	1999	0.25930821225	0.38602477758	0.13044258343999998
1	Deaths	44635	High SDI	2	Female	16	55-59 years	423	Larynx cancer	150	Occupational exposure to asbestos	3	Rate	1999	0.00657882197	0.01022765024	0.00314449159
1	Deaths	44635	High SDI	3	Both	16	55-59 years	423	Larynx cancer	150	Occupational exposure to asbestos	3	Rate	1999	0.13092090011	0.19352430894	0.06743775463
1	Deaths	44635	High SDI	1	Male	16	55-59 years	423	Larynx cancer	150	Occupational exposure to asbestos	1	Number	2000	59.978364948819895	89.85009068925064	30.375506922422343
1	Deaths	44635	High SDI	2	Female	16	55-59 years	423	Larynx cancer	150	Occupational exposure to asbestos	1	Number	2000	1.5765239600450272	2.4730897599981567	0.7619999525318484
1	Deaths	44635	High SDI	3	Both	16	55-59 years	423	Larynx cancer	150	Occupational exposure to asbestos	1	Number	2000	61.55488890886491	91.31767602463798	31.90048416508216
1	Deaths	44635	High SDI	1	Male	16	55-59 years	423	Larynx cancer	150	Occupational exposure to asbestos	3	Rate	2000	0.25275268223999997	0.37863405314000004	0.12800433715999998
1	Deaths	44635	High SDI	2	Female	16	55-59 years	423	Larynx cancer	150	Occupational exposure to asbestos	3	Rate	2000	0.00644694772	0.01011331308	0.00311607941
1	Deaths	44635	High SDI	3	Both	16	55-59 years	423	Larynx cancer	150	Occupational exposure to asbestos	3	Rate	2000	0.12775000355	0.18951920218	0.06620573991
1	Deaths	44635	High SDI	1	Male	16	55-59 years	423	Larynx cancer	150	Occupational exposure to asbestos	1	Number	2001	59.120055549672266	88.73982600057285	30.242303165783675
1	Deaths	44635	High SDI	2	Female	16	55-59 years	423	Larynx cancer	150	Occupational exposure to asbestos	1	Number	2001	1.587938574858839	2.468421348108651	0.7760145253822315
1	Deaths	44635	High SDI	3	Both	16	55-59 years	423	Larynx cancer	150	Occupational exposure to asbestos	1	Number	2001	60.70799412453104	90.30562505647436	31.773058246608485
1	Deaths	44635	High SDI	1	Male	16	55-59 years	423	Larynx cancer	150	Occupational exposure to asbestos	3	Rate	2001	0.24774761023	0.3718717721	0.12673293805
1	Deaths	44635	High SDI	2	Female	16	55-59 years	423	Larynx cancer	150	Occupational exposure to asbestos	3	Rate	2001	0.006467628919999999	0.01005381036	0.0031606852200000003
1	Deaths	44635	High SDI	3	Both	16	55-59 years	423	Larynx cancer	150	Occupational exposure to asbestos	3	Rate	2001	0.12539058062	0.18652361887	0.06562631955
1	Deaths	44635	High SDI	1	Male	16	55-59 years	423	Larynx cancer	150	Occupational exposure to asbestos	1	Number	2002	59.6493587691411	89.67847276367442	31.04554378492334
1	Deaths	44635	High SDI	2	Female	16	55-59 years	423	Larynx cancer	150	Occupational exposure to asbestos	1	Number	2002	1.6362095249066235	2.540542472773313	0.8055909214075272
1	Deaths	44635	High SDI	3	Both	16	55-59 years	423	Larynx cancer	150	Occupational exposure to asbestos	1	Number	2002	61.28556829404776	91.34320520777852	32.57619530765301
1	Deaths	44635	High SDI	1	Male	16	55-59 years	423	Larynx cancer	150	Occupational exposure to asbestos	3	Rate	2002	0.23644330894	0.35547531907999996	0.12306102281999999
1	Deaths	44635	High SDI	2	Female	16	55-59 years	423	Larynx cancer	150	Occupational exposure to asbestos	3	Rate	2002	0.006315442470000001	0.0098059873	0.0031094203000000004
1	Deaths	44635	High SDI	3	Both	16	55-59 years	423	Larynx cancer	150	Occupational exposure to asbestos	3	Rate	2002	0.11984856602999999	0.17862854936	0.06370521483
1	Deaths	44635	High SDI	1	Male	16	55-59 years	423	Larynx cancer	150	Occupational exposure to asbestos	1	Number	2003	59.01744102444277	88.67102735645925	30.744409242998763
1	Deaths	44635	High SDI	2	Female	16	55-59 years	423	Larynx cancer	150	Occupational exposure to asbestos	1	Number	2003	1.65623336476436	2.550656968315888	0.8129719915051665
1	Deaths	44635	High SDI	3	Both	16	55-59 years	423	Larynx cancer	150	Occupational exposure to asbestos	1	Number	2003	60.67367438920715	90.29764218436074	32.33389676009206
1	Deaths	44635	High SDI	1	Male	16	55-59 years	423	Larynx cancer	150	Occupational exposure to asbestos	3	Rate	2003	0.22210808780000002	0.33370732427	0.11570447361
1	Deaths	44635	High SDI	2	Female	16	55-59 years	423	Larynx cancer	150	Occupational exposure to asbestos	3	Rate	2003	0.00607784593	0.009360094059999999	0.0029833468
1	Deaths	44635	High SDI	3	Both	16	55-59 years	423	Larynx cancer	150	Occupational exposure to asbestos	3	Rate	2003	0.11273060357	0.16777140674	0.0600758028
1	Deaths	44635	High SDI	1	Male	16	55-59 years	423	Larynx cancer	150	Occupational exposure to asbestos	1	Number	2004	54.76112949288279	83.02019663670544	28.46403481087773
1	Deaths	44635	High SDI	2	Female	16	55-59 years	423	Larynx cancer	150	Occupational exposure to asbestos	1	Number	2004	1.6272056130259342	2.497731357285216	0.7987153890168835
1	Deaths	44635	High SDI	3	Both	16	55-59 years	423	Larynx cancer	150	Occupational exposure to asbestos	1	Number	2004	56.38833510590871	84.73888944036365	29.969401386362836
1	Deaths	44635	High SDI	1	Male	16	55-59 years	423	Larynx cancer	150	Occupational exposure to asbestos	3	Rate	2004	0.19614926298000002	0.29737060819	0.10195552029999999
1	Deaths	44635	High SDI	2	Female	16	55-59 years	423	Larynx cancer	150	Occupational exposure to asbestos	3	Rate	2004	0.00568974172	0.00873365123	0.00279281502
1	Deaths	44635	High SDI	3	Both	16	55-59 years	423	Larynx cancer	150	Occupational exposure to asbestos	3	Rate	2004	0.09977229496	0.14993514982	0.05302720766
1	Deaths	44635	High SDI	1	Male	16	55-59 years	423	Larynx cancer	150	Occupational exposure to asbestos	1	Number	2005	54.57119746522039	83.4802414682203	28.22522160479851
1	Deaths	44635	High SDI	2	Female	16	55-59 years	423	Larynx cancer	150	Occupational exposure to asbestos	1	Number	2005	1.7020496082556775	2.620811412922267	0.8401499241760133
1	Deaths	44635	High SDI	3	Both	16	55-59 years	423	Larynx cancer	150	Occupational exposure to asbestos	1	Number	2005	56.27324707347612	85.13468763376153	29.76532141547726
1	Deaths	44635	High SDI	1	Male	16	55-59 years	423	Larynx cancer	150	Occupational exposure to asbestos	3	Rate	2005	0.18532349505	0.28349845404	0.09585270178000001
1	Deaths	44635	High SDI	2	Female	16	55-59 years	423	Larynx cancer	150	Occupational exposure to asbestos	3	Rate	2005	0.00564499124	0.008692142339999999	0.0027864281600000003
1	Deaths	44635	High SDI	3	Both	16	55-59 years	423	Larynx cancer	150	Occupational exposure to asbestos	3	Rate	2005	0.09442143931	0.14284833663	0.04994352797
1	Deaths	44635	High SDI	1	Male	16	55-59 years	423	Larynx cancer	150	Occupational exposure to asbestos	1	Number	2006	54.83966224137136	83.47020797172996	28.24498764572367
1	Deaths	44635	High SDI	2	Female	16	55-59 years	423	Larynx cancer	150	Occupational exposure to asbestos	1	Number	2006	1.7966688214332585	2.7770476011131247	0.8918109458216432
1	Deaths	44635	High SDI	3	Both	16	55-59 years	423	Larynx cancer	150	Occupational exposure to asbestos	1	Number	2006	56.63633106280464	85.34687136294494	30.06311608690236
1	Deaths	44635	High SDI	1	Male	16	55-59 years	423	Larynx cancer	150	Occupational exposure to asbestos	3	Rate	2006	0.17826987644	0.27134054174	0.09181731345
1	Deaths	44635	High SDI	2	Female	16	55-59 years	423	Larynx cancer	150	Occupational exposure to asbestos	3	Rate	2006	0.0056920348	0.00879797734	0.00282535038
1	Deaths	44635	High SDI	3	Both	16	55-59 years	423	Larynx cancer	150	Occupational exposure to asbestos	3	Rate	2006	0.09086998814	0.13693452671	0.04823467465
1	Deaths	44635	High SDI	1	Male	16	55-59 years	423	Larynx cancer	150	Occupational exposure to asbestos	1	Number	2007	51.99495601041555	79.25439199430835	27.044987386747877
1	Deaths	44635	High SDI	2	Female	16	55-59 years	423	Larynx cancer	150	Occupational exposure to asbestos	1	Number	2007	1.7472317543274882	2.708100890883932	0.8751568361300268
1	Deaths	44635	High SDI	3	Both	16	55-59 years	423	Larynx cancer	150	Occupational exposure to asbestos	1	Number	2007	53.74218776474305	80.58624601562494	28.729663912384154
1	Deaths	44635	High SDI	1	Male	16	55-59 years	423	Larynx cancer	150	Occupational exposure to asbestos	3	Rate	2007	0.16775930807	0.25571061084999996	0.08725939435
1	Deaths	44635	High SDI	2	Female	16	55-59 years	423	Larynx cancer	150	Occupational exposure to asbestos	3	Rate	2007	0.00548547866	0.00850215182	0.0027475772099999998
1	Deaths	44635	High SDI	3	Both	16	55-59 years	423	Larynx cancer	150	Occupational exposure to asbestos	3	Rate	2007	0.08551446173	0.12822867356	0.04571458378
1	Deaths	44635	High SDI	1	Male	16	55-59 years	423	Larynx cancer	150	Occupational exposure to asbestos	1	Number	2008	49.677462173256295	75.39834680376086	26.0499160143014
1	Deaths	44635	High SDI	2	Female	16	55-59 years	423	Larynx cancer	150	Occupational exposure to asbestos	1	Number	2008	1.750171534500348	2.7171475160302565	0.8769976517566078
1	Deaths	44635	High SDI	3	Both	16	55-59 years	423	Larynx cancer	150	Occupational exposure to asbestos	1	Number	2008	51.42763370775664	76.69885631917055	27.67676044620084
1	Deaths	44635	High SDI	1	Male	16	55-59 years	423	Larynx cancer	150	Occupational exposure to asbestos	3	Rate	2008	0.15966880387000001	0.24233854391	0.08372728294
1	Deaths	44635	High SDI	2	Female	16	55-59 years	423	Larynx cancer	150	Occupational exposure to asbestos	3	Rate	2008	0.00546647459	0.00848672119	0.00273920886
1	Deaths	44635	High SDI	3	Both	16	55-59 years	423	Larynx cancer	150	Occupational exposure to asbestos	3	Rate	2008	0.08146400238	0.12149491165000001	0.04384140425
1	Deaths	44635	High SDI	1	Male	16	55-59 years	423	Larynx cancer	150	Occupational exposure to asbestos	1	Number	2009	48.434285333191816	73.6244217679904	25.172372061296898
1	Deaths	44635	High SDI	2	Female	16	55-59 years	423	Larynx cancer	150	Occupational exposure to asbestos	1	Number	2009	1.6679568378249194	2.5831338430186337	0.8383262640636172
1	Deaths	44635	High SDI	3	Both	16	55-59 years	423	Larynx cancer	150	Occupational exposure to asbestos	1	Number	2009	50.10224217101673	74.97546159137207	26.91011346850337
1	Deaths	44635	High SDI	1	Male	16	55-59 years	423	Larynx cancer	150	Occupational exposure to asbestos	3	Rate	2009	0.15477552675	0.23527256740000002	0.08044027322
1	Deaths	44635	High SDI	2	Female	16	55-59 years	423	Larynx cancer	150	Occupational exposure to asbestos	3	Rate	2009	0.005176176219999999	0.00801624819	0.00260158079
1	Deaths	44635	High SDI	3	Both	16	55-59 years	423	Larynx cancer	150	Occupational exposure to asbestos	3	Rate	2009	0.07888008697	0.11804004521	0.04236680833
1	Deaths	44635	High SDI	1	Male	16	55-59 years	423	Larynx cancer	150	Occupational exposure to asbestos	1	Number	2010	46.96009312309696	71.52596999610273	23.980233768631265
1	Deaths	44635	High SDI	2	Female	16	55-59 years	423	Larynx cancer	150	Occupational exposure to asbestos	1	Number	2010	1.7075104767026048	2.651669913281407	0.8509196209321686
1	Deaths	44635	High SDI	3	Both	16	55-59 years	423	Larynx cancer	150	Occupational exposure to asbestos	1	Number	2010	48.66760359979958	72.54958882275068	25.69381069729625
1	Deaths	44635	High SDI	1	Male	16	55-59 years	423	Larynx cancer	150	Occupational exposure to asbestos	3	Rate	2010	0.1480135299	0.2254427237	0.07558330514
1	Deaths	44635	High SDI	2	Female	16	55-59 years	423	Larynx cancer	150	Occupational exposure to asbestos	3	Rate	2010	0.0052257531	0.008115307320000001	0.00260419828
1	Deaths	44635	High SDI	3	Both	16	55-59 years	423	Larynx cancer	150	Occupational exposure to asbestos	3	Rate	2010	0.07556869031	0.11265147663	0.03989610089
1	Deaths	44635	High SDI	1	Male	16	55-59 years	423	Larynx cancer	150	Occupational exposure to asbestos	1	Number	2011	53.77036931420917	81.32694058362566	27.10300953573242
1	Deaths	44635	High SDI	2	Female	16	55-59 years	423	Larynx cancer	150	Occupational exposure to asbestos	1	Number	2011	1.772994028106586	2.771663912356661	0.8759818006211395
1	Deaths	44635	High SDI	3	Both	16	55-59 years	423	Larynx cancer	150	Occupational exposure to asbestos	1	Number	2011	55.543363342315736	83.06296371460562	28.66994100863765
1	Deaths	44635	High SDI	1	Male	16	55-59 years	423	Larynx cancer	150	Occupational exposure to asbestos	3	Rate	2011	0.16658423136	0.25195634806	0.08396695185
1	Deaths	44635	High SDI	2	Female	16	55-59 years	423	Larynx cancer	150	Occupational exposure to asbestos	3	Rate	2011	0.00534272531	0.00835210875	0.0026396762
1	Deaths	44635	High SDI	3	Both	16	55-59 years	423	Larynx cancer	150	Occupational exposure to asbestos	3	Rate	2011	0.0848464568	0.12688461299	0.04379538373
1	Deaths	44635	High SDI	1	Male	16	55-59 years	423	Larynx cancer	150	Occupational exposure to asbestos	1	Number	2012	55.60643517082687	84.5542985691567	27.96380165359149
1	Deaths	44635	High SDI	2	Female	16	55-59 years	423	Larynx cancer	150	Occupational exposure to asbestos	1	Number	2012	1.781710419319851	2.7853205717507112	0.8714448199217057
1	Deaths	44635	High SDI	3	Both	16	55-59 years	423	Larynx cancer	150	Occupational exposure to asbestos	1	Number	2012	57.388145590146735	86.36180488067734	29.616481807411912
1	Deaths	44635	High SDI	1	Male	16	55-59 years	423	Larynx cancer	150	Occupational exposure to asbestos	3	Rate	2012	0.16956729309	0.25784144376999996	0.08527333457
1	Deaths	44635	High SDI	2	Female	16	55-59 years	423	Larynx cancer	150	Occupational exposure to asbestos	3	Rate	2012	0.00529378712	0.00827569622	0.00258922175
1	Deaths	44635	High SDI	3	Both	16	55-59 years	423	Larynx cancer	150	Occupational exposure to asbestos	3	Rate	2012	0.08636319848	0.12996554635000002	0.044569729
1	Deaths	44635	High SDI	1	Male	16	55-59 years	423	Larynx cancer	150	Occupational exposure to asbestos	1	Number	2013	53.06331259387045	81.14637887932602	26.645248151526477
1	Deaths	44635	High SDI	2	Female	16	55-59 years	423	Larynx cancer	150	Occupational exposure to asbestos	1	Number	2013	1.864668298815057	2.9025545348998665	0.9037227780707484
1	Deaths	44635	High SDI	3	Both	16	55-59 years	423	Larynx cancer	150	Occupational exposure to asbestos	1	Number	2013	54.92798089268549	82.64826948257121	28.1928334464716
1	Deaths	44635	High SDI	1	Male	16	55-59 years	423	Larynx cancer	150	Occupational exposure to asbestos	3	Rate	2013	0.15894027651	0.2430573454	0.07981037937
1	Deaths	44635	High SDI	2	Female	16	55-59 years	423	Larynx cancer	150	Occupational exposure to asbestos	3	Rate	2013	0.00545324515	0.00848855609	0.0026429482700000002
1	Deaths	44635	High SDI	3	Both	16	55-59 years	423	Larynx cancer	150	Occupational exposure to asbestos	3	Rate	2013	0.08127914232	0.12229796815	0.04171806946
1	Deaths	44635	High SDI	1	Male	16	55-59 years	423	Larynx cancer	150	Occupational exposure to asbestos	1	Number	2014	49.82881146261304	77.57654057076803	24.98125533368377
1	Deaths	44635	High SDI	2	Female	16	55-59 years	423	Larynx cancer	150	Occupational exposure to asbestos	1	Number	2014	1.812860405696592	2.8281941049669426	0.8803557816303933
1	Deaths	44635	High SDI	3	Both	16	55-59 years	423	Larynx cancer	150	Occupational exposure to asbestos	1	Number	2014	51.641671868309686	78.51219986990856	26.34945162162224
1	Deaths	44635	High SDI	1	Male	16	55-59 years	423	Larynx cancer	150	Occupational exposure to asbestos	3	Rate	2014	0.14692955119	0.22874890961	0.07366189413
1	Deaths	44635	High SDI	2	Female	16	55-59 years	423	Larynx cancer	150	Occupational exposure to asbestos	3	Rate	2014	0.00522602696	0.00815298221	0.00253784739
1	Deaths	44635	High SDI	3	Both	16	55-59 years	423	Larynx cancer	150	Occupational exposure to asbestos	3	Rate	2014	0.0752766855	0.11444513633	0.038408891720000005
1	Deaths	44635	High SDI	1	Male	16	55-59 years	423	Larynx cancer	150	Occupational exposure to asbestos	1	Number	2015	47.68112155926597	75.46221094656673	23.94176374057536
1	Deaths	44635	High SDI	2	Female	16	55-59 years	423	Larynx cancer	150	Occupational exposure to asbestos	1	Number	2015	1.8327203346220025	2.861645529671171	0.8859693190091051
1	Deaths	44635	High SDI	3	Both	16	55-59 years	423	Larynx cancer	150	Occupational exposure to asbestos	1	Number	2015	49.51384189388799	77.15390583202586	25.26070771074049
1	Deaths	44635	High SDI	1	Male	16	55-59 years	423	Larynx cancer	150	Occupational exposure to asbestos	3	Rate	2015	0.13869270613999998	0.21950109194	0.0696407277
1	Deaths	44635	High SDI	2	Female	16	55-59 years	423	Larynx cancer	150	Occupational exposure to asbestos	3	Rate	2015	0.00521916083	0.00814930023	0.00252303435
1	Deaths	44635	High SDI	3	Both	16	55-59 years	423	Larynx cancer	150	Occupational exposure to asbestos	3	Rate	2015	0.0712488855	0.11102208175	0.0363493763
1	Deaths	44635	High SDI	1	Male	16	55-59 years	423	Larynx cancer	150	Occupational exposure to asbestos	1	Number	2016	44.93262237201005	72.9443963355244	22.6377116876183
1	Deaths	44635	High SDI	2	Female	16	55-59 years	423	Larynx cancer	150	Occupational exposure to asbestos	1	Number	2016	1.8123227837749736	2.826617541938542	0.8843702500589619
1	Deaths	44635	High SDI	3	Both	16	55-59 years	423	Larynx cancer	150	Occupational exposure to asbestos	1	Number	2016	46.74494515578512	75.08201026340444	24.147934935936583
1	Deaths	44635	High SDI	1	Male	16	55-59 years	423	Larynx cancer	150	Occupational exposure to asbestos	3	Rate	2016	0.12898626584	0.20939853498	0.06498516543
1	Deaths	44635	High SDI	2	Female	16	55-59 years	423	Larynx cancer	150	Occupational exposure to asbestos	3	Rate	2016	0.00509885432	0.00795250779	0.0024881191699999998
1	Deaths	44635	High SDI	3	Both	16	55-59 years	423	Larynx cancer	150	Occupational exposure to asbestos	3	Rate	2016	0.06641895352	0.10668252007	0.03431131564
1	Deaths	44635	High SDI	1	Male	16	55-59 years	423	Larynx cancer	150	Occupational exposure to asbestos	1	Number	2017	42.26930600518688	68.26328716828246	21.841919103959956
1	Deaths	44635	High SDI	2	Female	16	55-59 years	423	Larynx cancer	150	Occupational exposure to asbestos	1	Number	2017	1.7179264917411965	2.687140011204316	0.8427173452576954
1	Deaths	44635	High SDI	3	Both	16	55-59 years	423	Larynx cancer	150	Occupational exposure to asbestos	1	Number	2017	43.98723249692804	70.15781366904824	22.870595419063022
1	Deaths	44635	High SDI	1	Male	16	55-59 years	423	Larynx cancer	150	Occupational exposure to asbestos	3	Rate	2017	0.11987577548999999	0.19359472062	0.061943694800000004
1	Deaths	44635	High SDI	2	Female	16	55-59 years	423	Larynx cancer	150	Occupational exposure to asbestos	3	Rate	2017	0.0047847683599999994	0.00748422156	0.0023471361
1	Deaths	44635	High SDI	3	Both	16	55-59 years	423	Larynx cancer	150	Occupational exposure to asbestos	3	Rate	2017	0.061810212030000006	0.09858472771000001	0.03213742425
1	Deaths	44635	High SDI	1	Male	16	55-59 years	423	Larynx cancer	150	Occupational exposure to asbestos	1	Number	2018	39.88964347801683	63.41446280069459	20.4095670498752
1	Deaths	44635	High SDI	2	Female	16	55-59 years	423	Larynx cancer	150	Occupational exposure to asbestos	1	Number	2018	1.6871763185065085	2.6490038694984017	0.8339924011062501
1	Deaths	44635	High SDI	3	Both	16	55-59 years	423	Larynx cancer	150	Occupational exposure to asbestos	1	Number	2018	41.57681979652334	64.93370486018397	21.781832131259197
1	Deaths	44635	High SDI	1	Male	16	55-59 years	423	Larynx cancer	150	Occupational exposure to asbestos	3	Rate	2018	0.11178143598	0.17770426346	0.05719305849
1	Deaths	44635	High SDI	2	Female	16	55-59 years	423	Larynx cancer	150	Occupational exposure to asbestos	3	Rate	2018	0.00465436898	0.007307737369999999	0.00230071292
1	Deaths	44635	High SDI	3	Both	16	55-59 years	423	Larynx cancer	150	Occupational exposure to asbestos	3	Rate	2018	0.05779800667	0.09026757517	0.03028000903
1	Deaths	44635	High SDI	1	Male	16	55-59 years	423	Larynx cancer	150	Occupational exposure to asbestos	1	Number	2019	37.72821685712471	60.6572349602514	19.255581404755084
1	Deaths	44635	High SDI	2	Female	16	55-59 years	423	Larynx cancer	150	Occupational exposure to asbestos	1	Number	2019	1.6477278148729642	2.594332137562675	0.8252651832251899
1	Deaths	44635	High SDI	3	Both	16	55-59 years	423	Larynx cancer	150	Occupational exposure to asbestos	1	Number	2019	39.37594467199765	62.13748544358416	20.76707948128731
1	Deaths	44635	High SDI	1	Male	16	55-59 years	423	Larynx cancer	150	Occupational exposure to asbestos	3	Rate	2019	0.10455955901	0.1681047838	0.05336470334
1	Deaths	44635	High SDI	2	Female	16	55-59 years	423	Larynx cancer	150	Occupational exposure to asbestos	3	Rate	2019	0.004508033119999999	0.007097856269999999	0.00225785032
1	Deaths	44635	High SDI	3	Both	16	55-59 years	423	Larynx cancer	150	Occupational exposure to asbestos	3	Rate	2019	0.0542115122	0.08554885676	0.02859143551
1	Deaths	44635	High SDI	1	Male	16	55-59 years	423	Larynx cancer	150	Occupational exposure to asbestos	1	Number	2020	36.28690307100817	57.94970825362908	18.69929801543817
1	Deaths	44635	High SDI	2	Female	16	55-59 years	423	Larynx cancer	150	Occupational exposure to asbestos	1	Number	2020	1.5704259847010882	2.52509426284996	0.7939331807401984
1	Deaths	44635	High SDI	3	Both	16	55-59 years	423	Larynx cancer	150	Occupational exposure to asbestos	1	Number	2020	37.85732905570926	59.469305548492486	19.972513462032595
1	Deaths	44635	High SDI	1	Male	16	55-59 years	423	Larynx cancer	150	Occupational exposure to asbestos	3	Rate	2020	0.09985619357999999	0.1594690314	0.051457704140000005
1	Deaths	44635	High SDI	2	Female	16	55-59 years	423	Larynx cancer	150	Occupational exposure to asbestos	3	Rate	2020	0.00427735654	0.006877578800000001	0.0021624293799999998
1	Deaths	44635	High SDI	3	Both	16	55-59 years	423	Larynx cancer	150	Occupational exposure to asbestos	3	Rate	2020	0.05182099792	0.08140454796999999	0.02733937138
1	Deaths	44635	High SDI	1	Male	16	55-59 years	423	Larynx cancer	150	Occupational exposure to asbestos	1	Number	2021	35.81405596941204	56.38744960716549	18.25693411938529
1	Deaths	44635	High SDI	2	Female	16	55-59 years	423	Larynx cancer	150	Occupational exposure to asbestos	1	Number	2021	1.558300058453456	2.497565528413245	0.7991089066365895
1	Deaths	44635	High SDI	3	Both	16	55-59 years	423	Larynx cancer	150	Occupational exposure to asbestos	1	Number	2021	37.3723560278655	58.082071974586285	19.46559103021551
1	Deaths	44635	High SDI	1	Male	16	55-59 years	423	Larynx cancer	150	Occupational exposure to asbestos	3	Rate	2021	0.09886150933	0.15565252872	0.05039663936
1	Deaths	44635	High SDI	2	Female	16	55-59 years	423	Larynx cancer	150	Occupational exposure to asbestos	3	Rate	2021	0.00426812418	0.00684073632	0.00218872869
1	Deaths	44635	High SDI	3	Both	16	55-59 years	423	Larynx cancer	150	Occupational exposure to asbestos	3	Rate	2021	0.051380345749999994	0.07985252355	0.02676172721
1	Deaths	44639	Middle SDI	1	Male	9	20-24 years	423	Larynx cancer	150	Occupational exposure to asbestos	1	Number	1990	0.0002571397799173	0.0014644327861857	0.0
1	Deaths	44639	Middle SDI	2	Female	9	20-24 years	423	Larynx cancer	150	Occupational exposure to asbestos	1	Number	1990	0.0002172449502012	0.0007244916067775	3.03179918398e-05
1	Deaths	44639	Middle SDI	3	Both	9	20-24 years	423	Larynx cancer	150	Occupational exposure to asbestos	1	Number	1990	0.0004743847301186	0.001855193247827	4.62824135031e-05
1	Deaths	44639	Middle SDI	1	Male	9	20-24 years	423	Larynx cancer	150	Occupational exposure to asbestos	3	Rate	1990	2.8580000000000003e-07	1.62763e-06	0.0
1	Deaths	44639	Middle SDI	2	Female	9	20-24 years	423	Larynx cancer	150	Occupational exposure to asbestos	3	Rate	1990	2.4594e-07	8.201899999999999e-07	3.432e-08
1	Deaths	44639	Middle SDI	3	Both	9	20-24 years	423	Larynx cancer	150	Occupational exposure to asbestos	3	Rate	1990	2.6605e-07	1.04046e-06	2.5960000000000002e-08
1	Deaths	44639	Middle SDI	1	Male	9	20-24 years	423	Larynx cancer	150	Occupational exposure to asbestos	1	Number	1991	0.0003185498139197	0.0018065060978438	0.0
1	Deaths	44639	Middle SDI	2	Female	9	20-24 years	423	Larynx cancer	150	Occupational exposure to asbestos	1	Number	1991	0.0002136324509162	0.0006942845181982	2.59463963396e-05
1	Deaths	44639	Middle SDI	3	Both	9	20-24 years	423	Larynx cancer	150	Occupational exposure to asbestos	1	Number	1991	0.0005321822648359	0.0020791992998689	3.96851496016e-05
1	Deaths	44639	Middle SDI	1	Male	9	20-24 years	423	Larynx cancer	150	Occupational exposure to asbestos	3	Rate	1991	3.5038e-07	1.98701e-06	0.0
1	Deaths	44639	Middle SDI	2	Female	9	20-24 years	423	Larynx cancer	150	Occupational exposure to asbestos	3	Rate	1991	2.4109e-07	7.8352e-07	2.928e-08
1	Deaths	44639	Middle SDI	3	Both	9	20-24 years	423	Larynx cancer	150	Occupational exposure to asbestos	3	Rate	1991	2.9644e-07	1.15816e-06	2.211e-08
1	Deaths	44639	Middle SDI	1	Male	9	20-24 years	423	Larynx cancer	150	Occupational exposure to asbestos	1	Number	1992	0.0003852260346014	0.0021513130858228	0.0
1	Deaths	44639	Middle SDI	2	Female	9	20-24 years	423	Larynx cancer	150	Occupational exposure to asbestos	1	Number	1992	0.00029720834883	0.0009322202416938	5.22886881832e-05
1	Deaths	44639	Middle SDI	3	Both	9	20-24 years	423	Larynx cancer	150	Occupational exposure to asbestos	1	Number	1992	0.0006824343834314	0.002531216334267	6.99979588647e-05
1	Deaths	44639	Middle SDI	1	Male	9	20-24 years	423	Larynx cancer	150	Occupational exposure to asbestos	3	Rate	1992	4.2187999999999996e-07	2.356e-06	0.0
1	Deaths	44639	Middle SDI	2	Female	9	20-24 years	423	Larynx cancer	150	Occupational exposure to asbestos	3	Rate	1992	3.3542e-07	1.05208e-06	5.901e-08
1	Deaths	44639	Middle SDI	3	Both	9	20-24 years	423	Larynx cancer	150	Occupational exposure to asbestos	3	Rate	1992	3.7929999999999996e-07	1.40686e-06	3.8909999999999996e-08
1	Deaths	44639	Middle SDI	1	Male	9	20-24 years	423	Larynx cancer	150	Occupational exposure to asbestos	1	Number	1993	0.0004969722949669	0.0026545615564691	0.0
1	Deaths	44639	Middle SDI	2	Female	9	20-24 years	423	Larynx cancer	150	Occupational exposure to asbestos	1	Number	1993	0.000291574477295	0.0010744814114306	4.48050423056e-05
1	Deaths	44639	Middle SDI	3	Both	9	20-24 years	423	Larynx cancer	150	Occupational exposure to asbestos	1	Number	1993	0.000788546772262	0.0031730441276631	6.74825244043e-05
1	Deaths	44639	Middle SDI	1	Male	9	20-24 years	423	Larynx cancer	150	Occupational exposure to asbestos	3	Rate	1993	5.4454e-07	2.90864e-06	0.0
1	Deaths	44639	Middle SDI	2	Female	9	20-24 years	423	Larynx cancer	150	Occupational exposure to asbestos	3	Rate	1993	3.2944e-07	1.21401e-06	5.062e-08
1	Deaths	44639	Middle SDI	3	Both	9	20-24 years	423	Larynx cancer	150	Occupational exposure to asbestos	3	Rate	1993	4.3864e-07	1.76504e-06	3.754e-08
1	Deaths	44639	Middle SDI	1	Male	9	20-24 years	423	Larynx cancer	150	Occupational exposure to asbestos	1	Number	1994	0.0006357352728376	0.0034714633742761	0.0
1	Deaths	44639	Middle SDI	2	Female	9	20-24 years	423	Larynx cancer	150	Occupational exposure to asbestos	1	Number	1994	0.000316430566884	0.0012063265713312	3.68427741475e-05
1	Deaths	44639	Middle SDI	3	Both	9	20-24 years	423	Larynx cancer	150	Occupational exposure to asbestos	1	Number	1994	0.0009521658397217	0.003972946049645	6.25822906795e-05
1	Deaths	44639	Middle SDI	1	Male	9	20-24 years	423	Larynx cancer	150	Occupational exposure to asbestos	3	Rate	1994	7.0061e-07	3.8257e-06	0.0
1	Deaths	44639	Middle SDI	2	Female	9	20-24 years	423	Larynx cancer	150	Occupational exposure to asbestos	3	Rate	1994	3.5861999999999996e-07	1.36718e-06	4.176e-08
1	Deaths	44639	Middle SDI	3	Both	9	20-24 years	423	Larynx cancer	150	Occupational exposure to asbestos	3	Rate	1994	5.3201e-07	2.21983e-06	3.497e-08
1	Deaths	44639	Middle SDI	1	Male	9	20-24 years	423	Larynx cancer	150	Occupational exposure to asbestos	1	Number	1995	0.0008233703622309	0.0041459017175134	0.0
1	Deaths	44639	Middle SDI	2	Female	9	20-24 years	423	Larynx cancer	150	Occupational exposure to asbestos	1	Number	1995	0.0003457013130176	0.0015872291104372	2.94055421278e-05
1	Deaths	44639	Middle SDI	3	Both	9	20-24 years	423	Larynx cancer	150	Occupational exposure to asbestos	1	Number	1995	0.0011690716752485	0.0055302579686929	5.79281383673e-05
1	Deaths	44639	Middle SDI	1	Male	9	20-24 years	423	Larynx cancer	150	Occupational exposure to asbestos	3	Rate	1995	9.163300000000001e-07	4.61396e-06	0.0
1	Deaths	44639	Middle SDI	2	Female	9	20-24 years	423	Larynx cancer	150	Occupational exposure to asbestos	3	Rate	1995	3.9395000000000006e-07	1.80875e-06	3.351e-08
1	Deaths	44639	Middle SDI	3	Both	9	20-24 years	423	Larynx cancer	150	Occupational exposure to asbestos	3	Rate	1995	6.5823e-07	3.11374e-06	3.2620000000000004e-08
1	Deaths	44639	Middle SDI	1	Male	9	20-24 years	423	Larynx cancer	150	Occupational exposure to asbestos	1	Number	1996	0.000911167911662	0.0047782941586845	0.0
1	Deaths	44639	Middle SDI	2	Female	9	20-24 years	423	Larynx cancer	150	Occupational exposure to asbestos	1	Number	1996	0.0004157429589805	0.002045239551509	3.38926456403e-05
1	Deaths	44639	Middle SDI	3	Both	9	20-24 years	423	Larynx cancer	150	Occupational exposure to asbestos	1	Number	1996	0.0013269108706425	0.0057540887235572	7.61319776275e-05
1	Deaths	44639	Middle SDI	1	Male	9	20-24 years	423	Larynx cancer	150	Occupational exposure to asbestos	3	Rate	1996	1.02696e-06	5.385509999999999e-06	0.0
1	Deaths	44639	Middle SDI	2	Female	9	20-24 years	423	Larynx cancer	150	Occupational exposure to asbestos	3	Rate	1996	4.777899999999999e-07	2.35049e-06	3.895e-08
1	Deaths	44639	Middle SDI	3	Both	9	20-24 years	423	Larynx cancer	150	Occupational exposure to asbestos	3	Rate	1996	7.5505e-07	3.2742399999999998e-06	4.332e-08
1	Deaths	44639	Middle SDI	1	Male	9	20-24 years	423	Larynx cancer	150	Occupational exposure to asbestos	1	Number	1997	0.0006584099271376	0.0037669565390561	7.8631420094e-06
1	Deaths	44639	Middle SDI	2	Female	9	20-24 years	423	Larynx cancer	150	Occupational exposure to asbestos	1	Number	1997	0.0004604210800625	0.0017156522217867	6.42984808001e-05
1	Deaths	44639	Middle SDI	3	Both	9	20-24 years	423	Larynx cancer	150	Occupational exposure to asbestos	1	Number	1997	0.0011188310072001	0.004736612830777	0.0001248976944709
1	Deaths	44639	Middle SDI	1	Male	9	20-24 years	423	Larynx cancer	150	Occupational exposure to asbestos	3	Rate	1997	7.5249e-07	4.30524e-06	8.99e-09
1	Deaths	44639	Middle SDI	2	Female	9	20-24 years	423	Larynx cancer	150	Occupational exposure to asbestos	3	Rate	1997	5.3494e-07	1.99332e-06	7.47e-08
1	Deaths	44639	Middle SDI	3	Both	9	20-24 years	423	Larynx cancer	150	Occupational exposure to asbestos	3	Rate	1997	6.4461e-07	2.72898e-06	7.196e-08
1	Deaths	44639	Middle SDI	1	Male	9	20-24 years	423	Larynx cancer	150	Occupational exposure to asbestos	1	Number	1998	0.0005113058458026	0.0025570380881195	1.33774624911e-05
1	Deaths	44639	Middle SDI	2	Female	9	20-24 years	423	Larynx cancer	150	Occupational exposure to asbestos	1	Number	1998	0.0004613018149351	0.001735321835687	6.48067156835e-05
1	Deaths	44639	Middle SDI	3	Both	9	20-24 years	423	Larynx cancer	150	Occupational exposure to asbestos	1	Number	1998	0.0009726076607378	0.0034307192759701	0.0001301324523968
1	Deaths	44639	Middle SDI	1	Male	9	20-24 years	423	Larynx cancer	150	Occupational exposure to asbestos	3	Rate	1998	5.9144e-07	2.95777e-06	1.5470000000000002e-08
1	Deaths	44639	Middle SDI	2	Female	9	20-24 years	423	Larynx cancer	150	Occupational exposure to asbestos	3	Rate	1998	5.4174e-07	2.03793e-06	7.611e-08
1	Deaths	44639	Middle SDI	3	Both	9	20-24 years	423	Larynx cancer	150	Occupational exposure to asbestos	3	Rate	1998	5.6678e-07	1.99922e-06	7.583e-08
1	Deaths	44639	Middle SDI	1	Male	9	20-24 years	423	Larynx cancer	150	Occupational exposure to asbestos	1	Number	1999	0.0004951415767128	0.0024324920600213	1.31545982797e-05
1	Deaths	44639	Middle SDI	2	Female	9	20-24 years	423	Larynx cancer	150	Occupational exposure to asbestos	1	Number	1999	0.0005382133301638	0.002138767980634	6.60768561451e-05
1	Deaths	44639	Middle SDI	3	Both	9	20-24 years	423	Larynx cancer	150	Occupational exposure to asbestos	1	Number	1999	0.0010333549068766	0.0036760309803008	0.0001376933086974
1	Deaths	44639	Middle SDI	1	Male	9	20-24 years	423	Larynx cancer	150	Occupational exposure to asbestos	3	Rate	1999	5.7646e-07	2.83198e-06	1.531e-08
1	Deaths	44639	Middle SDI	2	Female	9	20-24 years	423	Larynx cancer	150	Occupational exposure to asbestos	3	Rate	1999	6.364799999999999e-07	2.5292699999999997e-06	7.814e-08
1	Deaths	44639	Middle SDI	3	Both	9	20-24 years	423	Larynx cancer	150	Occupational exposure to asbestos	3	Rate	1999	6.0624e-07	2.15661e-06	8.078e-08
1	Deaths	44639	Middle SDI	1	Male	9	20-24 years	423	Larynx cancer	150	Occupational exposure to asbestos	1	Number	2000	0.000448425063207	0.0021796595876843	1.33343543498e-05
1	Deaths	44639	Middle SDI	2	Female	9	20-24 years	423	Larynx cancer	150	Occupational exposure to asbestos	1	Number	2000	0.0006298370981299	0.0022553480303736	7.88837452911e-05
1	Deaths	44639	Middle SDI	3	Both	9	20-24 years	423	Larynx cancer	150	Occupational exposure to asbestos	1	Number	2000	0.0010782621613369	0.0034728863530048	0.00017566946253
1	Deaths	44639	Middle SDI	1	Male	9	20-24 years	423	Larynx cancer	150	Occupational exposure to asbestos	3	Rate	2000	5.22e-07	2.53729e-06	1.5520000000000003e-08
1	Deaths	44639	Middle SDI	2	Female	9	20-24 years	423	Larynx cancer	150	Occupational exposure to asbestos	3	Rate	2000	7.459e-07	2.67095e-06	9.342e-08
1	Deaths	44639	Middle SDI	3	Both	9	20-24 years	423	Larynx cancer	150	Occupational exposure to asbestos	3	Rate	2000	6.329900000000001e-07	2.03874e-06	1.0313000000000001e-07
1	Deaths	44639	Middle SDI	1	Male	9	20-24 years	423	Larynx cancer	150	Occupational exposure to asbestos	1	Number	2001	0.0003679327063328	0.0018566701687132	1.26209774038e-05
1	Deaths	44639	Middle SDI	2	Female	9	20-24 years	423	Larynx cancer	150	Occupational exposure to asbestos	1	Number	2001	0.0006079160710034	0.0021641497940454	8.1599578876e-05
1	Deaths	44639	Middle SDI	3	Both	9	20-24 years	423	Larynx cancer	150	Occupational exposure to asbestos	1	Number	2001	0.0009758487773362	0.0031197389651192	0.0001569541869151
1	Deaths	44639	Middle SDI	1	Male	9	20-24 years	423	Larynx cancer	150	Occupational exposure to asbestos	3	Rate	2001	4.2592000000000004e-07	2.14927e-06	1.461e-08
1	Deaths	44639	Middle SDI	2	Female	9	20-24 years	423	Larynx cancer	150	Occupational exposure to asbestos	3	Rate	2001	7.1705e-07	2.55268e-06	9.625e-08
1	Deaths	44639	Middle SDI	3	Both	9	20-24 years	423	Larynx cancer	150	Occupational exposure to asbestos	3	Rate	2001	5.7012e-07	1.8226400000000002e-06	9.170000000000001e-08
1	Deaths	44639	Middle SDI	1	Male	9	20-24 years	423	Larynx cancer	150	Occupational exposure to asbestos	1	Number	2002	0.0003881716081387	0.0019380817400332	1.54339374197e-05
1	Deaths	44639	Middle SDI	2	Female	9	20-24 years	423	Larynx cancer	150	Occupational exposure to asbestos	1	Number	2002	0.0005792171637	0.0020421812702222	7.34192268689e-05
1	Deaths	44639	Middle SDI	3	Both	9	20-24 years	423	Larynx cancer	150	Occupational exposure to asbestos	1	Number	2002	0.0009673887718388	0.0030975914389802	0.0001529510333562
1	Deaths	44639	Middle SDI	1	Male	9	20-24 years	423	Larynx cancer	150	Occupational exposure to asbestos	3	Rate	2002	4.4496e-07	2.2216e-06	1.769e-08
1	Deaths	44639	Middle SDI	2	Female	9	20-24 years	423	Larynx cancer	150	Occupational exposure to asbestos	3	Rate	2002	6.774500000000001e-07	2.38851e-06	8.587e-08
1	Deaths	44639	Middle SDI	3	Both	9	20-24 years	423	Larynx cancer	150	Occupational exposure to asbestos	3	Rate	2002	5.6003e-07	1.79323e-06	8.854000000000001e-08
1	Deaths	44639	Middle SDI	1	Male	9	20-24 years	423	Larynx cancer	150	Occupational exposure to asbestos	1	Number	2003	0.0003854021043031	0.0019495216943106	1.50731461994e-05
1	Deaths	44639	Middle SDI	2	Female	9	20-24 years	423	Larynx cancer	150	Occupational exposure to asbestos	1	Number	2003	0.0005777533536571	0.0021274444406592	7.00602623358e-05
1	Deaths	44639	Middle SDI	3	Both	9	20-24 years	423	Larynx cancer	150	Occupational exposure to asbestos	1	Number	2003	0.0009631554579602	0.0032518245487863	0.0001522122619012
1	Deaths	44639	Middle SDI	1	Male	9	20-24 years	423	Larynx cancer	150	Occupational exposure to asbestos	3	Rate	2003	4.3557000000000003e-07	2.20331e-06	1.7040000000000002e-08
1	Deaths	44639	Middle SDI	2	Female	9	20-24 years	423	Larynx cancer	150	Occupational exposure to asbestos	3	Rate	2003	6.6679e-07	2.45532e-06	8.086e-08
1	Deaths	44639	Middle SDI	3	Both	9	20-24 years	423	Larynx cancer	150	Occupational exposure to asbestos	3	Rate	2003	5.4997e-07	1.8568300000000001e-06	8.691e-08
1	Deaths	44639	Middle SDI	1	Male	9	20-24 years	423	Larynx cancer	150	Occupational exposure to asbestos	1	Number	2004	0.0003551335285056	0.0018416422098784	1.32572464334e-05
1	Deaths	44639	Middle SDI	2	Female	9	20-24 years	423	Larynx cancer	150	Occupational exposure to asbestos	1	Number	2004	0.0006136151351198	0.0022303545959045	7.90175548439e-05
1	Deaths	44639	Middle SDI	3	Both	9	20-24 years	423	Larynx cancer	150	Occupational exposure to asbestos	1	Number	2004	0.0009687486636254	0.0032897108247825	0.000161798358461
1	Deaths	44639	Middle SDI	1	Male	9	20-24 years	423	Larynx cancer	150	Occupational exposure to asbestos	3	Rate	2004	3.9365e-07	2.04135e-06	1.4690000000000001e-08
1	Deaths	44639	Middle SDI	2	Female	9	20-24 years	423	Larynx cancer	150	Occupational exposure to asbestos	3	Rate	2004	6.9465e-07	2.52491e-06	8.945e-08
1	Deaths	44639	Middle SDI	3	Both	9	20-24 years	423	Larynx cancer	150	Occupational exposure to asbestos	3	Rate	2004	5.4256e-07	1.8424499999999998e-06	9.062e-08
1	Deaths	44639	Middle SDI	1	Male	9	20-24 years	423	Larynx cancer	150	Occupational exposure to asbestos	1	Number	2005	0.000321775601282	0.0016220239259855	1.34626622951e-05
1	Deaths	44639	Middle SDI	2	Female	9	20-24 years	423	Larynx cancer	150	Occupational exposure to asbestos	1	Number	2005	0.0005379803554455	0.0018758871399787	7.66414724912e-05
1	Deaths	44639	Middle SDI	3	Both	9	20-24 years	423	Larynx cancer	150	Occupational exposure to asbestos	1	Number	2005	0.0008597559567276	0.0027677397078203	0.0001656841007208
1	Deaths	44639	Middle SDI	1	Male	9	20-24 years	423	Larynx cancer	150	Occupational exposure to asbestos	3	Rate	2005	3.4803000000000003e-07	1.75437e-06	1.4560000000000001e-08
1	Deaths	44639	Middle SDI	2	Female	9	20-24 years	423	Larynx cancer	150	Occupational exposure to asbestos	3	Rate	2005	5.9371e-07	2.07021e-06	8.458e-08
1	Deaths	44639	Middle SDI	3	Both	9	20-24 years	423	Larynx cancer	150	Occupational exposure to asbestos	3	Rate	2005	4.6962999999999995e-07	1.5118499999999998e-06	9.05e-08
1	Deaths	44639	Middle SDI	1	Male	9	20-24 years	423	Larynx cancer	150	Occupational exposure to asbestos	1	Number	2006	0.000309825518513	0.0015394171862526	1.34244190696e-05
1	Deaths	44639	Middle SDI	2	Female	9	20-24 years	423	Larynx cancer	150	Occupational exposure to asbestos	1	Number	2006	0.0004935916219817	0.0017517602971	7.55185193086e-05
1	Deaths	44639	Middle SDI	3	Both	9	20-24 years	423	Larynx cancer	150	Occupational exposure to asbestos	1	Number	2006	0.0008034171404947	0.00248163378382	0.000162040923258
1	Deaths	44639	Middle SDI	1	Male	9	20-24 years	423	Larynx cancer	150	Occupational exposure to asbestos	3	Rate	2006	3.2598999999999997e-07	1.61973e-06	1.412e-08
1	Deaths	44639	Middle SDI	2	Female	9	20-24 years	423	Larynx cancer	150	Occupational exposure to asbestos	3	Rate	2006	5.2857e-07	1.8759e-06	8.087e-08
1	Deaths	44639	Middle SDI	3	Both	9	20-24 years	423	Larynx cancer	150	Occupational exposure to asbestos	3	Rate	2006	4.2639e-07	1.31705e-06	8.6e-08
1	Deaths	44639	Middle SDI	1	Male	9	20-24 years	423	Larynx cancer	150	Occupational exposure to asbestos	1	Number	2007	0.0002898083020123	0.0014888085896238	2.20167097731e-05
1	Deaths	44639	Middle SDI	2	Female	9	20-24 years	423	Larynx cancer	150	Occupational exposure to asbestos	1	Number	2007	0.0003934025435848	0.0012659293367207	6.943392717e-05
1	Deaths	44639	Middle SDI	3	Both	9	20-24 years	423	Larynx cancer	150	Occupational exposure to asbestos	1	Number	2007	0.0006832108455972	0.0020903257200601	0.0001570993982979
1	Deaths	44639	Middle SDI	1	Male	9	20-24 years	423	Larynx cancer	150	Occupational exposure to asbestos	3	Rate	2007	2.9674e-07	1.5244199999999999e-06	2.2540000000000002e-08
1	Deaths	44639	Middle SDI	2	Female	9	20-24 years	423	Larynx cancer	150	Occupational exposure to asbestos	3	Rate	2007	4.0864999999999994e-07	1.315e-06	7.213e-08
1	Deaths	44639	Middle SDI	3	Both	9	20-24 years	423	Larynx cancer	150	Occupational exposure to asbestos	3	Rate	2007	3.5229e-07	1.07787e-06	8.101e-08
1	Deaths	44639	Middle SDI	1	Male	9	20-24 years	423	Larynx cancer	150	Occupational exposure to asbestos	1	Number	2008	0.0002835980766922	0.0013791939575138	1.7866151329e-05
1	Deaths	44639	Middle SDI	2	Female	9	20-24 years	423	Larynx cancer	150	Occupational exposure to asbestos	1	Number	2008	0.0003466955689217	0.0010805341446447	6.01886953574e-05
1	Deaths	44639	Middle SDI	3	Both	9	20-24 years	423	Larynx cancer	150	Occupational exposure to asbestos	1	Number	2008	0.0006302936456139	0.0019654211265192	0.000144302083215
1	Deaths	44639	Middle SDI	1	Male	9	20-24 years	423	Larynx cancer	150	Occupational exposure to asbestos	3	Rate	2008	2.8326e-07	1.3775700000000002e-06	1.785e-08
1	Deaths	44639	Middle SDI	2	Female	9	20-24 years	423	Larynx cancer	150	Occupational exposure to asbestos	3	Rate	2008	3.504e-07	1.09207e-06	6.083000000000001e-08
1	Deaths	44639	Middle SDI	3	Both	9	20-24 years	423	Larynx cancer	150	Occupational exposure to asbestos	3	Rate	2008	3.1663e-07	9.8734e-07	7.249e-08
1	Deaths	44639	Middle SDI	1	Male	9	20-24 years	423	Larynx cancer	150	Occupational exposure to asbestos	1	Number	2009	0.0002777913455106	0.0012894769835974	1.80833028449e-05
1	Deaths	44639	Middle SDI	2	Female	9	20-24 years	423	Larynx cancer	150	Occupational exposure to asbestos	1	Number	2009	0.0003270182336445	0.0010424264691063	5.37325130066e-05
1	Deaths	44639	Middle SDI	3	Both	9	20-24 years	423	Larynx cancer	150	Occupational exposure to asbestos	1	Number	2009	0.0006048095791551	0.0017438134557664	0.0001414353420591
1	Deaths	44639	Middle SDI	1	Male	9	20-24 years	423	Larynx cancer	150	Occupational exposure to asbestos	3	Rate	2009	2.7216e-07	1.26334e-06	1.772e-08
1	Deaths	44639	Middle SDI	2	Female	9	20-24 years	423	Larynx cancer	150	Occupational exposure to asbestos	3	Rate	2009	3.2376e-07	1.0320399999999999e-06	5.319999999999999e-08
1	Deaths	44639	Middle SDI	3	Both	9	20-24 years	423	Larynx cancer	150	Occupational exposure to asbestos	3	Rate	2009	2.9783e-07	8.586999999999999e-07	6.965e-08
1	Deaths	44639	Middle SDI	1	Male	9	20-24 years	423	Larynx cancer	150	Occupational exposure to asbestos	1	Number	2010	0.0002881926189944	0.0012210484682675	1.55633717815e-05
1	Deaths	44639	Middle SDI	2	Female	9	20-24 years	423	Larynx cancer	150	Occupational exposure to asbestos	1	Number	2010	0.0003019823302609	0.0009834459562908	4.98360021327e-05
1	Deaths	44639	Middle SDI	3	Both	9	20-24 years	423	Larynx cancer	150	Occupational exposure to asbestos	1	Number	2010	0.0005901749492554	0.0016540245473973	0.000140831546802
1	Deaths	44639	Middle SDI	1	Male	9	20-24 years	423	Larynx cancer	150	Occupational exposure to asbestos	3	Rate	2010	2.799e-07	1.1859e-06	1.512e-08
1	Deaths	44639	Middle SDI	2	Female	9	20-24 years	423	Larynx cancer	150	Occupational exposure to asbestos	3	Rate	2010	2.9628999999999996e-07	9.649e-07	4.89e-08
1	Deaths	44639	Middle SDI	3	Both	9	20-24 years	423	Larynx cancer	150	Occupational exposure to asbestos	3	Rate	2010	2.8805e-07	8.072899999999999e-07	6.873999999999999e-08
1	Deaths	44639	Middle SDI	1	Male	9	20-24 years	423	Larynx cancer	150	Occupational exposure to asbestos	1	Number	2011	0.0002427610691599	0.0011693267526698	1.10313638985e-05
1	Deaths	44639	Middle SDI	2	Female	9	20-24 years	423	Larynx cancer	150	Occupational exposure to asbestos	1	Number	2011	0.0002353311953889	0.0007694470537502	3.57708755001e-05
1	Deaths	44639	Middle SDI	3	Both	9	20-24 years	423	Larynx cancer	150	Occupational exposure to asbestos	1	Number	2011	0.0004780922645488	0.0014786989746495	0.0001063051215452
1	Deaths	44639	Middle SDI	1	Male	9	20-24 years	423	Larynx cancer	150	Occupational exposure to asbestos	3	Rate	2011	2.3658e-07	1.13953e-06	1.075e-08
1	Deaths	44639	Middle SDI	2	Female	9	20-24 years	423	Larynx cancer	150	Occupational exposure to asbestos	3	Rate	2011	2.3186999999999997e-07	7.5814e-07	3.525e-08
1	Deaths	44639	Middle SDI	3	Both	9	20-24 years	423	Larynx cancer	150	Occupational exposure to asbestos	3	Rate	2011	2.3424e-07	7.2448e-07	5.2079999999999994e-08
1	Deaths	44639	Middle SDI	1	Male	9	20-24 years	423	Larynx cancer	150	Occupational exposure to asbestos	1	Number	2012	0.0002143289082564	0.0009883659419698	9.5860394044e-06
1	Deaths	44639	Middle SDI	2	Female	9	20-24 years	423	Larynx cancer	150	Occupational exposure to asbestos	1	Number	2012	0.0001882657172288	0.0005662761102808	2.81470111035e-05
1	Deaths	44639	Middle SDI	3	Both	9	20-24 years	423	Larynx cancer	150	Occupational exposure to asbestos	1	Number	2012	0.0004025946254852	0.0012387310342924	7.92167650664e-05
1	Deaths	44639	Middle SDI	1	Male	9	20-24 years	423	Larynx cancer	150	Occupational exposure to asbestos	3	Rate	2012	2.1107999999999998e-07	9.7336e-07	9.439999999999999e-09
1	Deaths	44639	Middle SDI	2	Female	9	20-24 years	423	Larynx cancer	150	Occupational exposure to asbestos	3	Rate	2012	1.8789e-07	5.6514e-07	2.809e-08
1	Deaths	44639	Middle SDI	3	Both	9	20-24 years	423	Larynx cancer	150	Occupational exposure to asbestos	3	Rate	2012	1.9956000000000002e-07	6.1402e-07	3.927e-08
1	Deaths	44639	Middle SDI	1	Male	9	20-24 years	423	Larynx cancer	150	Occupational exposure to asbestos	1	Number	2013	0.0001916516459915	0.0009386545305458	4.9998807444e-06
1	Deaths	44639	Middle SDI	2	Female	9	20-24 years	423	Larynx cancer	150	Occupational exposure to asbestos	1	Number	2013	0.0001619782233746	0.0005096559054673	2.09343736064e-05
1	Deaths	44639	Middle SDI	3	Both	9	20-24 years	423	Larynx cancer	150	Occupational exposure to asbestos	1	Number	2013	0.0003536298693662	0.0012112692419769	6.16760813388e-05
1	Deaths	44639	Middle SDI	1	Male	9	20-24 years	423	Larynx cancer	150	Occupational exposure to asbestos	3	Rate	2013	1.9174999999999998e-07	9.391200000000001e-07	5e-09
1	Deaths	44639	Middle SDI	2	Female	9	20-24 years	423	Larynx cancer	150	Occupational exposure to asbestos	3	Rate	2013	1.6474e-07	5.183599999999999e-07	2.129e-08
1	Deaths	44639	Middle SDI	3	Both	9	20-24 years	423	Larynx cancer	150	Occupational exposure to asbestos	3	Rate	2013	1.7836e-07	6.1091e-07	3.111e-08
1	Deaths	44639	Middle SDI	1	Male	9	20-24 years	423	Larynx cancer	150	Occupational exposure to asbestos	1	Number	2014	0.0001995407602214	0.0009974610949726	9.20553627e-07
1	Deaths	44639	Middle SDI	2	Female	9	20-24 years	423	Larynx cancer	150	Occupational exposure to asbestos	1	Number	2014	0.0001521114337407	0.000485122144564	1.16598038731e-05
1	Deaths	44639	Middle SDI	3	Both	9	20-24 years	423	Larynx cancer	150	Occupational exposure to asbestos	1	Number	2014	0.0003516521939622	0.001232168000512	4.92547758788e-05
1	Deaths	44639	Middle SDI	1	Male	9	20-24 years	423	Larynx cancer	150	Occupational exposure to asbestos	3	Rate	2014	2.0358999999999999e-07	1.01771e-06	9.4e-10
1	Deaths	44639	Middle SDI	2	Female	9	20-24 years	423	Larynx cancer	150	Occupational exposure to asbestos	3	Rate	2014	1.5835e-07	5.0502e-07	1.214e-08
1	Deaths	44639	Middle SDI	3	Both	9	20-24 years	423	Larynx cancer	150	Occupational exposure to asbestos	3	Rate	2014	1.812e-07	6.3491e-07	2.538e-08
1	Deaths	44639	Middle SDI	1	Male	9	20-24 years	423	Larynx cancer	150	Occupational exposure to asbestos	1	Number	2015	0.0002035734578392	0.0010454303037295	0.0
1	Deaths	44639	Middle SDI	2	Female	9	20-24 years	423	Larynx cancer	150	Occupational exposure to asbestos	1	Number	2015	0.0001808173486018	0.0006025283987105	1.10023024927e-05
1	Deaths	44639	Middle SDI	3	Both	9	20-24 years	423	Larynx cancer	150	Occupational exposure to asbestos	1	Number	2015	0.000384390806441	0.0013286091589493	4.18515500573e-05
1	Deaths	44639	Middle SDI	1	Male	9	20-24 years	423	Larynx cancer	150	Occupational exposure to asbestos	3	Rate	2015	2.1182999999999999e-07	1.08785e-06	0.0
1	Deaths	44639	Middle SDI	2	Female	9	20-24 years	423	Larynx cancer	150	Occupational exposure to asbestos	3	Rate	2015	1.9275e-07	6.4229e-07	1.1729999999999998e-08
1	Deaths	44639	Middle SDI	3	Both	9	20-24 years	423	Larynx cancer	150	Occupational exposure to asbestos	3	Rate	2015	2.0240999999999997e-07	6.995999999999999e-07	2.204e-08
1	Deaths	44639	Middle SDI	1	Male	9	20-24 years	423	Larynx cancer	150	Occupational exposure to asbestos	1	Number	2016	0.0002086037041764	0.0010454105218085	0.0
1	Deaths	44639	Middle SDI	2	Female	9	20-24 years	423	Larynx cancer	150	Occupational exposure to asbestos	1	Number	2016	0.0001934620432143	0.0006347607261659	7.9767266948e-06
1	Deaths	44639	Middle SDI	3	Both	9	20-24 years	423	Larynx cancer	150	Occupational exposure to asbestos	1	Number	2016	0.0004020657473907	0.0013581215726583	3.36314521183e-05
1	Deaths	44639	Middle SDI	1	Male	9	20-24 years	423	Larynx cancer	150	Occupational exposure to asbestos	3	Rate	2016	2.207e-07	1.10602e-06	0.0
1	Deaths	44639	Middle SDI	2	Female	9	20-24 years	423	Larynx cancer	150	Occupational exposure to asbestos	3	Rate	2016	2.105e-07	6.9066e-07	8.68e-09
1	Deaths	44639	Middle SDI	3	Both	9	20-24 years	423	Larynx cancer	150	Occupational exposure to asbestos	3	Rate	2016	2.1567e-07	7.285000000000001e-07	1.8039999999999998e-08
1	Deaths	44639	Middle SDI	1	Male	9	20-24 years	423	Larynx cancer	150	Occupational exposure to asbestos	1	Number	2017	0.0001952539899811	0.0010606159517261	0.0
1	Deaths	44639	Middle SDI	2	Female	9	20-24 years	423	Larynx cancer	150	Occupational exposure to asbestos	1	Number	2017	0.0001627631192277	0.000510315239882	7.6464460215e-06
1	Deaths	44639	Middle SDI	3	Both	9	20-24 years	423	Larynx cancer	150	Occupational exposure to asbestos	1	Number	2017	0.0003580171092088	0.0013132536590022	2.71596690026e-05
1	Deaths	44639	Middle SDI	1	Male	9	20-24 years	423	Larynx cancer	150	Occupational exposure to asbestos	3	Rate	2017	2.0943000000000002e-07	1.13762e-06	0.0
1	Deaths	44639	Middle SDI	2	Female	9	20-24 years	423	Larynx cancer	150	Occupational exposure to asbestos	3	Rate	2017	1.8016e-07	5.6487e-07	8.46e-09
1	Deaths	44639	Middle SDI	3	Both	9	20-24 years	423	Larynx cancer	150	Occupational exposure to asbestos	3	Rate	2017	1.9503e-07	7.1539e-07	1.48e-08
1	Deaths	44639	Middle SDI	1	Male	9	20-24 years	423	Larynx cancer	150	Occupational exposure to asbestos	1	Number	2018	0.0001992948334377	0.0011575439689367	0.0
1	Deaths	44639	Middle SDI	2	Female	9	20-24 years	423	Larynx cancer	150	Occupational exposure to asbestos	1	Number	2018	0.0001584650650905	0.0005094248031522	7.8828232954e-06
1	Deaths	44639	Middle SDI	3	Both	9	20-24 years	423	Larynx cancer	150	Occupational exposure to asbestos	1	Number	2018	0.0003577598985283	0.00129261625822	2.72905125545e-05
1	Deaths	44639	Middle SDI	1	Male	9	20-24 years	423	Larynx cancer	150	Occupational exposure to asbestos	3	Rate	2018	2.1612e-07	1.2552699999999999e-06	0.0
1	Deaths	44639	Middle SDI	2	Female	9	20-24 years	423	Larynx cancer	150	Occupational exposure to asbestos	3	Rate	2018	1.7790999999999998e-07	5.7194e-07	8.85e-09
1	Deaths	44639	Middle SDI	3	Both	9	20-24 years	423	Larynx cancer	150	Occupational exposure to asbestos	3	Rate	2018	1.9735e-07	7.1303e-07	1.505e-08
1	Deaths	44639	Middle SDI	1	Male	9	20-24 years	423	Larynx cancer	150	Occupational exposure to asbestos	1	Number	2019	0.0002127630057119	0.001187531731717	0.0
1	Deaths	44639	Middle SDI	2	Female	9	20-24 years	423	Larynx cancer	150	Occupational exposure to asbestos	1	Number	2019	0.0001476005480046	0.0005091802246954	6.1085618152e-06
1	Deaths	44639	Middle SDI	3	Both	9	20-24 years	423	Larynx cancer	150	Occupational exposure to asbestos	1	Number	2019	0.0003603635537166	0.0014868050753948	2.44862695384e-05
1	Deaths	44639	Middle SDI	1	Male	9	20-24 years	423	Larynx cancer	150	Occupational exposure to asbestos	3	Rate	2019	2.3257e-07	1.2981000000000001e-06	0.0
1	Deaths	44639	Middle SDI	2	Female	9	20-24 years	423	Larynx cancer	150	Occupational exposure to asbestos	3	Rate	2019	1.6757e-07	5.7807e-07	6.94e-09
1	Deaths	44639	Middle SDI	3	Both	9	20-24 years	423	Larynx cancer	150	Occupational exposure to asbestos	3	Rate	2019	2.0068999999999998e-07	8.28e-07	1.364e-08
1	Deaths	44639	Middle SDI	1	Male	9	20-24 years	423	Larynx cancer	150	Occupational exposure to asbestos	1	Number	2020	0.0002349308917652	0.0013464701229776	0.0
1	Deaths	44639	Middle SDI	2	Female	9	20-24 years	423	Larynx cancer	150	Occupational exposure to asbestos	1	Number	2020	0.0001538767964069	0.0005076093870128	7.8097600839e-06
1	Deaths	44639	Middle SDI	3	Both	9	20-24 years	423	Larynx cancer	150	Occupational exposure to asbestos	1	Number	2020	0.0003888076881721	0.0016040624249101	2.86993069883e-05
1	Deaths	44639	Middle SDI	1	Male	9	20-24 years	423	Larynx cancer	150	Occupational exposure to asbestos	3	Rate	2020	2.5833e-07	1.4805800000000001e-06	0.0
1	Deaths	44639	Middle SDI	2	Female	9	20-24 years	423	Larynx cancer	150	Occupational exposure to asbestos	3	Rate	2020	1.7627e-07	5.8149e-07	8.949999999999999e-09
1	Deaths	44639	Middle SDI	3	Both	9	20-24 years	423	Larynx cancer	150	Occupational exposure to asbestos	3	Rate	2020	2.1814e-07	8.9996e-07	1.61e-08
1	Deaths	44639	Middle SDI	1	Male	9	20-24 years	423	Larynx cancer	150	Occupational exposure to asbestos	1	Number	2021	0.0002490595779611	0.0013552585212834	0.0
1	Deaths	44639	Middle SDI	2	Female	9	20-24 years	423	Larynx cancer	150	Occupational exposure to asbestos	1	Number	2021	0.0001751594023666	0.0005717490521118	1.07686376768e-05
1	Deaths	44639	Middle SDI	3	Both	9	20-24 years	423	Larynx cancer	150	Occupational exposure to asbestos	1	Number	2021	0.0004242189803278	0.0015842880970501	3.58291675371e-05
1	Deaths	44639	Middle SDI	1	Male	9	20-24 years	423	Larynx cancer	150	Occupational exposure to asbestos	3	Rate	2021	2.7498e-07	1.49629e-06	0.0
1	Deaths	44639	Middle SDI	2	Female	9	20-24 years	423	Larynx cancer	150	Occupational exposure to asbestos	3	Rate	2021	2.0211e-07	6.597e-07	1.2430000000000001e-08
1	Deaths	44639	Middle SDI	3	Both	9	20-24 years	423	Larynx cancer	150	Occupational exposure to asbestos	3	Rate	2021	2.3933999999999997e-07	8.9386e-07	2.021e-08
1	Deaths	44639	Middle SDI	1	Male	10	25-29 years	423	Larynx cancer	150	Occupational exposure to asbestos	1	Number	1990	0.0033308738782921	0.0096469269073632	0.0002859797673898
1	Deaths	44639	Middle SDI	2	Female	10	25-29 years	423	Larynx cancer	150	Occupational exposure to asbestos	1	Number	1990	0.001454143854923	0.0047241408706323	0.0001653208020666
1	Deaths	44639	Middle SDI	3	Both	10	25-29 years	423	Larynx cancer	150	Occupational exposure to asbestos	1	Number	1990	0.0047850177332151	0.0114262606582991	0.000952802569951
1	Deaths	44639	Middle SDI	1	Male	10	25-29 years	423	Larynx cancer	150	Occupational exposure to asbestos	3	Rate	1990	4.37913e-06	1.268291e-05	3.7598e-07
1	Deaths	44639	Middle SDI	2	Female	10	25-29 years	423	Larynx cancer	150	Occupational exposure to asbestos	3	Rate	1990	1.94124e-06	6.3066e-06	2.207e-07
1	Deaths	44639	Middle SDI	3	Both	10	25-29 years	423	Larynx cancer	150	Occupational exposure to asbestos	3	Rate	1990	3.16951e-06	7.56855e-06	6.3112e-07
1	Deaths	44639	Middle SDI	1	Male	10	25-29 years	423	Larynx cancer	150	Occupational exposure to asbestos	1	Number	1991	0.003725347024844	0.0104605467216921	0.0003198116446151
1	Deaths	44639	Middle SDI	2	Female	10	25-29 years	423	Larynx cancer	150	Occupational exposure to asbestos	1	Number	1991	0.0014698539001803	0.0048408874162998	0.0001585876817612
1	Deaths	44639	Middle SDI	3	Both	10	25-29 years	423	Larynx cancer	150	Occupational exposure to asbestos	1	Number	1991	0.0051952009250243	0.0125170077815492	0.0011004972012967
1	Deaths	44639	Middle SDI	1	Male	10	25-29 years	423	Larynx cancer	150	Occupational exposure to asbestos	3	Rate	1991	4.64137e-06	1.3032689999999999e-05	3.9845e-07
1	Deaths	44639	Middle SDI	2	Female	10	25-29 years	423	Larynx cancer	150	Occupational exposure to asbestos	3	Rate	1991	1.86182e-06	6.13181e-06	2.0088e-07
1	Deaths	44639	Middle SDI	3	Both	10	25-29 years	423	Larynx cancer	150	Occupational exposure to asbestos	3	Rate	1991	3.26309e-06	7.8619e-06	6.912200000000001e-07
1	Deaths	44639	Middle SDI	1	Male	10	25-29 years	423	Larynx cancer	150	Occupational exposure to asbestos	1	Number	1992	0.0042377388714765	0.0117897037177014	0.0004555918647705
1	Deaths	44639	Middle SDI	2	Female	10	25-29 years	423	Larynx cancer	150	Occupational exposure to asbestos	1	Number	1992	0.0016440891321877	0.00541990173363	0.0002460166173848
1	Deaths	44639	Middle SDI	3	Both	10	25-29 years	423	Larynx cancer	150	Occupational exposure to asbestos	1	Number	1992	0.0058818280036642	0.0144184176098001	0.0012338395922513
1	Deaths	44639	Middle SDI	1	Male	10	25-29 years	423	Larynx cancer	150	Occupational exposure to asbestos	3	Rate	1992	5.06321e-06	1.408621e-05	5.4434e-07
1	Deaths	44639	Middle SDI	2	Female	10	25-29 years	423	Larynx cancer	150	Occupational exposure to asbestos	3	Rate	1992	2.00226e-06	6.60066e-06	2.9961e-07
1	Deaths	44639	Middle SDI	3	Both	10	25-29 years	423	Larynx cancer	150	Occupational exposure to asbestos	3	Rate	1992	3.5473699999999997e-06	8.695830000000001e-06	7.441399999999999e-07
1	Deaths	44639	Middle SDI	1	Male	10	25-29 years	423	Larynx cancer	150	Occupational exposure to asbestos	1	Number	1993	0.0054242774739864	0.01548637209603	0.0004487831823034
1	Deaths	44639	Middle SDI	2	Female	10	25-29 years	423	Larynx cancer	150	Occupational exposure to asbestos	1	Number	1993	0.0017070194294082	0.0054571146736441	0.0002109873103388
1	Deaths	44639	Middle SDI	3	Both	10	25-29 years	423	Larynx cancer	150	Occupational exposure to asbestos	1	Number	1993	0.0071312969033947	0.0172661047063127	0.0014765765940187
1	Deaths	44639	Middle SDI	1	Male	10	25-29 years	423	Larynx cancer	150	Occupational exposure to asbestos	3	Rate	1993	6.3111500000000006e-06	1.801839e-05	5.2216e-07
1	Deaths	44639	Middle SDI	2	Female	10	25-29 years	423	Larynx cancer	150	Occupational exposure to asbestos	3	Rate	1993	2.03174e-06	6.49521e-06	2.5112e-07
1	Deaths	44639	Middle SDI	3	Both	10	25-29 years	423	Larynx cancer	150	Occupational exposure to asbestos	3	Rate	1993	4.19574e-06	1.015862e-05	8.6875e-07
1	Deaths	44639	Middle SDI	1	Male	10	25-29 years	423	Larynx cancer	150	Occupational exposure to asbestos	1	Number	1994	0.0065126845654084	0.017493841647458	0.0005909962194385
1	Deaths	44639	Middle SDI	2	Female	10	25-29 years	423	Larynx cancer	150	Occupational exposure to asbestos	1	Number	1994	0.0019750690380098	0.0064905284821074	0.0002830789185115
1	Deaths	44639	Middle SDI	3	Both	10	25-29 years	423	Larynx cancer	150	Occupational exposure to asbestos	1	Number	1994	0.0084877536034182	0.0206423490159413	0.0017784702708156
1	Deaths	44639	Middle SDI	1	Male	10	25-29 years	423	Larynx cancer	150	Occupational exposure to asbestos	3	Rate	1994	7.4615600000000004e-06	2.004265e-05	6.771e-07
1	Deaths	44639	Middle SDI	2	Female	10	25-29 years	423	Larynx cancer	150	Occupational exposure to asbestos	3	Rate	1994	2.32334e-06	7.635010000000001e-06	3.3299e-07
1	Deaths	44639	Middle SDI	3	Both	10	25-29 years	423	Larynx cancer	150	Occupational exposure to asbestos	3	Rate	1994	4.92634e-06	1.198095e-05	1.03224e-06
1	Deaths	44639	Middle SDI	1	Male	10	25-29 years	423	Larynx cancer	150	Occupational exposure to asbestos	1	Number	1995	0.0081692813720971	0.0234403176875243	0.0006787729674139
1	Deaths	44639	Middle SDI	2	Female	10	25-29 years	423	Larynx cancer	150	Occupational exposure to asbestos	1	Number	1995	0.0022567814869076	0.0086558852431842	0.0002787578515842
1	Deaths	44639	Middle SDI	3	Both	10	25-29 years	423	Larynx cancer	150	Occupational exposure to asbestos	1	Number	1995	0.0104260628590048	0.0279631994656502	0.0022766338212032
1	Deaths	44639	Middle SDI	1	Male	10	25-29 years	423	Larynx cancer	150	Occupational exposure to asbestos	3	Rate	1995	9.28473e-06	2.66409e-05	7.7145e-07
1	Deaths	44639	Middle SDI	2	Female	10	25-29 years	423	Larynx cancer	150	Occupational exposure to asbestos	3	Rate	1995	2.6415199999999997e-06	1.0131570000000001e-05	3.2628000000000003e-07
1	Deaths	44639	Middle SDI	3	Both	10	25-29 years	423	Larynx cancer	150	Occupational exposure to asbestos	3	Rate	1995	6.01199e-06	1.612446e-05	1.31278e-06
1	Deaths	44639	Middle SDI	1	Male	10	25-29 years	423	Larynx cancer	150	Occupational exposure to asbestos	1	Number	1996	0.0089174992810494	0.027736178927382	0.0007233978600527
1	Deaths	44639	Middle SDI	2	Female	10	25-29 years	423	Larynx cancer	150	Occupational exposure to asbestos	1	Number	1996	0.0024685728391307	0.0089201508068736	0.0002739183381849
1	Deaths	44639	Middle SDI	3	Both	10	25-29 years	423	Larynx cancer	150	Occupational exposure to asbestos	1	Number	1996	0.0113860721201802	0.0312910022972545	0.0022498911219581
1	Deaths	44639	Middle SDI	1	Male	10	25-29 years	423	Larynx cancer	150	Occupational exposure to asbestos	3	Rate	1996	1.009972e-05	3.141325e-05	8.192999999999999e-07
1	Deaths	44639	Middle SDI	2	Female	10	25-29 years	423	Larynx cancer	150	Occupational exposure to asbestos	3	Rate	1996	2.8870400000000003e-06	1.043228e-05	3.2035e-07
1	Deaths	44639	Middle SDI	3	Both	10	25-29 years	423	Larynx cancer	150	Occupational exposure to asbestos	3	Rate	1996	6.55126e-06	1.8004050000000003e-05	1.29453e-06
1	Deaths	44639	Middle SDI	1	Male	10	25-29 years	423	Larynx cancer	150	Occupational exposure to asbestos	1	Number	1997	0.0070259597503903	0.0205052658802719	0.0007023882722388
1	Deaths	44639	Middle SDI	2	Female	10	25-29 years	423	Larynx cancer	150	Occupational exposure to asbestos	1	Number	1997	0.0026255284063266	0.0083862914810376	0.0004864224581767
1	Deaths	44639	Middle SDI	3	Both	10	25-29 years	423	Larynx cancer	150	Occupational exposure to asbestos	1	Number	1997	0.0096514881567169	0.0236990321616175	0.0023757286781969
1	Deaths	44639	Middle SDI	1	Male	10	25-29 years	423	Larynx cancer	150	Occupational exposure to asbestos	3	Rate	1997	7.9542e-06	2.3214340000000002e-05	7.951799999999999e-07
1	Deaths	44639	Middle SDI	2	Female	10	25-29 years	423	Larynx cancer	150	Occupational exposure to asbestos	3	Rate	1997	3.06914e-06	9.80326e-06	5.6861e-07
1	Deaths	44639	Middle SDI	3	Both	10	25-29 years	423	Larynx cancer	150	Occupational exposure to asbestos	3	Rate	1997	5.55078e-06	1.3629839999999999e-05	1.36633e-06
1	Deaths	44639	Middle SDI	1	Male	10	25-29 years	423	Larynx cancer	150	Occupational exposure to asbestos	1	Number	1998	0.0058002993397324	0.0165590201499575	0.000506008533111
1	Deaths	44639	Middle SDI	2	Female	10	25-29 years	423	Larynx cancer	150	Occupational exposure to asbestos	1	Number	1998	0.0031055408673393	0.0111147818239165	0.0005877019344718
1	Deaths	44639	Middle SDI	3	Both	10	25-29 years	423	Larynx cancer	150	Occupational exposure to asbestos	1	Number	1998	0.0089058402070717	0.0224152571828983	0.0024299474388909
1	Deaths	44639	Middle SDI	1	Male	10	25-29 years	423	Larynx cancer	150	Occupational exposure to asbestos	3	Rate	1998	6.575510000000001e-06	1.8772150000000003e-05	5.736399999999999e-07
1	Deaths	44639	Middle SDI	2	Female	10	25-29 years	423	Larynx cancer	150	Occupational exposure to asbestos	3	Rate	1998	3.6235700000000004e-06	1.2968819999999998e-05	6.8574e-07
1	Deaths	44639	Middle SDI	3	Both	10	25-29 years	423	Larynx cancer	150	Occupational exposure to asbestos	3	Rate	1998	5.12082e-06	1.2888669999999999e-05	1.39721e-06
1	Deaths	44639	Middle SDI	1	Male	10	25-29 years	423	Larynx cancer	150	Occupational exposure to asbestos	1	Number	1999	0.0073403713771102	0.0204650872139844	0.0007847845510543
1	Deaths	44639	Middle SDI	2	Female	10	25-29 years	423	Larynx cancer	150	Occupational exposure to asbestos	1	Number	1999	0.0037543660287555	0.0131222890598289	0.0006791933005691
1	Deaths	44639	Middle SDI	3	Both	10	25-29 years	423	Larynx cancer	150	Occupational exposure to asbestos	1	Number	1999	0.0110947374058658	0.0273031001709185	0.0030781658905914
1	Deaths	44639	Middle SDI	1	Male	10	25-29 years	423	Larynx cancer	150	Occupational exposure to asbestos	3	Rate	1999	8.35685e-06	2.329905e-05	8.9346e-07
1	Deaths	44639	Middle SDI	2	Female	10	25-29 years	423	Larynx cancer	150	Occupational exposure to asbestos	3	Rate	1999	4.3746599999999995e-06	1.529035e-05	7.9141e-07
1	Deaths	44639	Middle SDI	3	Both	10	25-29 years	423	Larynx cancer	150	Occupational exposure to asbestos	3	Rate	1999	6.3888699999999995e-06	1.5722409999999998e-05	1.77255e-06
1	Deaths	44639	Middle SDI	1	Male	10	25-29 years	423	Larynx cancer	150	Occupational exposure to asbestos	1	Number	2000	0.0078075288582519	0.0213265215557845	0.0007163892160545
1	Deaths	44639	Middle SDI	2	Female	10	25-29 years	423	Larynx cancer	150	Occupational exposure to asbestos	1	Number	2000	0.0042270287717088	0.0150000801119537	0.0007450026741274
1	Deaths	44639	Middle SDI	3	Both	10	25-29 years	423	Larynx cancer	150	Occupational exposure to asbestos	1	Number	2000	0.0120345576299608	0.0278536769470403	0.0033485113780613
1	Deaths	44639	Middle SDI	1	Male	10	25-29 years	423	Larynx cancer	150	Occupational exposure to asbestos	3	Rate	2000	8.95225e-06	2.4453370000000003e-05	8.214199999999999e-07
1	Deaths	44639	Middle SDI	2	Female	10	25-29 years	423	Larynx cancer	150	Occupational exposure to asbestos	3	Rate	2000	4.92925e-06	1.7492e-05	8.6877e-07
1	Deaths	44639	Middle SDI	3	Both	10	25-29 years	423	Larynx cancer	150	Occupational exposure to asbestos	3	Rate	2000	6.957720000000001e-06	1.610347e-05	1.93593e-06
1	Deaths	44639	Middle SDI	1	Male	10	25-29 years	423	Larynx cancer	150	Occupational exposure to asbestos	1	Number	2001	0.0069269160505599	0.0185932895815801	0.000524876263647
1	Deaths	44639	Middle SDI	2	Female	10	25-29 years	423	Larynx cancer	150	Occupational exposure to asbestos	1	Number	2001	0.0041075632295579	0.0125922977999342	0.0007281230099473
1	Deaths	44639	Middle SDI	3	Both	10	25-29 years	423	Larynx cancer	150	Occupational exposure to asbestos	1	Number	2001	0.0110344792801178	0.0262948172186578	0.0033100678490382
1	Deaths	44639	Middle SDI	1	Male	10	25-29 years	423	Larynx cancer	150	Occupational exposure to asbestos	3	Rate	2001	8.016919999999999e-06	2.15191e-05	6.0747e-07
1	Deaths	44639	Middle SDI	2	Female	10	25-29 years	423	Larynx cancer	150	Occupational exposure to asbestos	3	Rate	2001	4.80922e-06	1.4743329999999999e-05	8.524999999999999e-07
1	Deaths	44639	Middle SDI	3	Both	10	25-29 years	423	Larynx cancer	150	Occupational exposure to asbestos	3	Rate	2001	6.4223500000000004e-06	1.530425e-05	1.92654e-06
1	Deaths	44639	Middle SDI	1	Male	10	25-29 years	423	Larynx cancer	150	Occupational exposure to asbestos	1	Number	2002	0.0066503125989695	0.0179570113531967	0.0005178076498488
1	Deaths	44639	Middle SDI	2	Female	10	25-29 years	423	Larynx cancer	150	Occupational exposure to asbestos	1	Number	2002	0.0041188084543037	0.0131205510156667	0.000691028677126
1	Deaths	44639	Middle SDI	3	Both	10	25-29 years	423	Larynx cancer	150	Occupational exposure to asbestos	1	Number	2002	0.0107691210532732	0.0262277911096923	0.0032835008689509
1	Deaths	44639	Middle SDI	1	Male	10	25-29 years	423	Larynx cancer	150	Occupational exposure to asbestos	3	Rate	2002	7.778289999999999e-06	2.100274e-05	6.056300000000001e-07
1	Deaths	44639	Middle SDI	2	Female	10	25-29 years	423	Larynx cancer	150	Occupational exposure to asbestos	3	Rate	2002	4.8552e-06	1.546634e-05	8.1458e-07
1	Deaths	44639	Middle SDI	3	Both	10	25-29 years	423	Larynx cancer	150	Occupational exposure to asbestos	3	Rate	2002	6.32245e-06	1.53981e-05	1.92771e-06
1	Deaths	44639	Middle SDI	1	Male	10	25-29 years	423	Larynx cancer	150	Occupational exposure to asbestos	1	Number	2003	0.0063251919963585	0.0171426763954562	0.0007634789002182
1	Deaths	44639	Middle SDI	2	Female	10	25-29 years	423	Larynx cancer	150	Occupational exposure to asbestos	1	Number	2003	0.0037738804582381	0.0122724659116745	0.0006793423911245
1	Deaths	44639	Middle SDI	3	Both	10	25-29 years	423	Larynx cancer	150	Occupational exposure to asbestos	1	Number	2003	0.0100990724545966	0.0241159695625031	0.0032004820206329
1	Deaths	44639	Middle SDI	1	Male	10	25-29 years	423	Larynx cancer	150	Occupational exposure to asbestos	3	Rate	2003	7.4668499999999995e-06	2.023683e-05	9.0128e-07
1	Deaths	44639	Middle SDI	2	Female	10	25-29 years	423	Larynx cancer	150	Occupational exposure to asbestos	3	Rate	2003	4.48073e-06	1.4571099999999998e-05	8.0658e-07
1	Deaths	44639	Middle SDI	3	Both	10	25-29 years	423	Larynx cancer	150	Occupational exposure to asbestos	3	Rate	2003	5.97808e-06	1.427529e-05	1.8944999999999998e-06
1	Deaths	44639	Middle SDI	1	Male	10	25-29 years	423	Larynx cancer	150	Occupational exposure to asbestos	1	Number	2004	0.0056312402589049	0.0148359504845595	0.0007288475139649
1	Deaths	44639	Middle SDI	2	Female	10	25-29 years	423	Larynx cancer	150	Occupational exposure to asbestos	1	Number	2004	0.003481043161728	0.0100014497759994	0.0006498809365261
1	Deaths	44639	Middle SDI	3	Both	10	25-29 years	423	Larynx cancer	150	Occupational exposure to asbestos	1	Number	2004	0.0091122834206329	0.0214698251192965	0.0029500500523023
1	Deaths	44639	Middle SDI	1	Male	10	25-29 years	423	Larynx cancer	150	Occupational exposure to asbestos	3	Rate	2004	6.67624e-06	1.758907e-05	8.640999999999999e-07
1	Deaths	44639	Middle SDI	2	Female	10	25-29 years	423	Larynx cancer	150	Occupational exposure to asbestos	3	Rate	2004	4.14872e-06	1.1919749999999999e-05	7.7453e-07
1	Deaths	44639	Middle SDI	3	Both	10	25-29 years	423	Larynx cancer	150	Occupational exposure to asbestos	3	Rate	2004	5.41579e-06	1.276036e-05	1.7533299999999998e-06
1	Deaths	44639	Middle SDI	1	Male	10	25-29 years	423	Larynx cancer	150	Occupational exposure to asbestos	1	Number	2005	0.0049172567874112	0.0130185982162159	0.0008620961672061
1	Deaths	44639	Middle SDI	2	Female	10	25-29 years	423	Larynx cancer	150	Occupational exposure to asbestos	1	Number	2005	0.0029323275160651	0.0076619426456207	0.0005930137856658
1	Deaths	44639	Middle SDI	3	Both	10	25-29 years	423	Larynx cancer	150	Occupational exposure to asbestos	1	Number	2005	0.0078495843034764	0.018169739154944	0.0026411131110966
1	Deaths	44639	Middle SDI	1	Male	10	25-29 years	423	Larynx cancer	150	Occupational exposure to asbestos	3	Rate	2005	5.81874e-06	1.54053e-05	1.02014e-06
1	Deaths	44639	Middle SDI	2	Female	10	25-29 years	423	Larynx cancer	150	Occupational exposure to asbestos	3	Rate	2005	3.48923e-06	9.117089999999999e-06	7.0564e-07
1	Deaths	44639	Middle SDI	3	Both	10	25-29 years	423	Larynx cancer	150	Occupational exposure to asbestos	3	Rate	2005	4.65722e-06	1.078025e-05	1.56699e-06
1	Deaths	44639	Middle SDI	1	Male	10	25-29 years	423	Larynx cancer	150	Occupational exposure to asbestos	1	Number	2006	0.004399838505982	0.0113756880649172	0.0007892370534672
1	Deaths	44639	Middle SDI	2	Female	10	25-29 years	423	Larynx cancer	150	Occupational exposure to asbestos	1	Number	2006	0.0027441138773239	0.0071032674843992	0.0005960552626449
1	Deaths	44639	Middle SDI	3	Both	10	25-29 years	423	Larynx cancer	150	Occupational exposure to asbestos	1	Number	2006	0.007143952383306	0.0162793551539085	0.0024858178482337
1	Deaths	44639	Middle SDI	1	Male	10	25-29 years	423	Larynx cancer	150	Occupational exposure to asbestos	3	Rate	2006	5.17426e-06	1.337795e-05	9.281500000000001e-07
1	Deaths	44639	Middle SDI	2	Female	10	25-29 years	423	Larynx cancer	150	Occupational exposure to asbestos	3	Rate	2006	3.24469e-06	8.39903e-06	7.0479e-07
1	Deaths	44639	Middle SDI	3	Both	10	25-29 years	423	Larynx cancer	150	Occupational exposure to asbestos	3	Rate	2006	4.2121e-06	9.59836e-06	1.46565e-06
1	Deaths	44639	Middle SDI	1	Male	10	25-29 years	423	Larynx cancer	150	Occupational exposure to asbestos	1	Number	2007	0.004045577057661	0.010759622589711	0.0006310670733295
1	Deaths	44639	Middle SDI	2	Female	10	25-29 years	423	Larynx cancer	150	Occupational exposure to asbestos	1	Number	2007	0.0023714069782623	0.0057416382834259	0.0005799582493617
1	Deaths	44639	Middle SDI	3	Both	10	25-29 years	423	Larynx cancer	150	Occupational exposure to asbestos	1	Number	2007	0.0064169840359233	0.0143734008701896	0.0020955884676422
1	Deaths	44639	Middle SDI	1	Male	10	25-29 years	423	Larynx cancer	150	Occupational exposure to asbestos	3	Rate	2007	4.7125e-06	1.253336e-05	7.351e-07
1	Deaths	44639	Middle SDI	2	Female	10	25-29 years	423	Larynx cancer	150	Occupational exposure to asbestos	3	Rate	2007	2.77565e-06	6.720399999999999e-06	6.7882e-07
1	Deaths	44639	Middle SDI	3	Both	10	25-29 years	423	Larynx cancer	150	Occupational exposure to asbestos	3	Rate	2007	3.7464000000000002e-06	8.39157e-06	1.22346e-06
1	Deaths	44639	Middle SDI	1	Male	10	25-29 years	423	Larynx cancer	150	Occupational exposure to asbestos	1	Number	2008	0.003807031575407	0.0100046227971194	0.0006152932774151
1	Deaths	44639	Middle SDI	2	Female	10	25-29 years	423	Larynx cancer	150	Occupational exposure to asbestos	1	Number	2008	0.0022360172913284	0.0054296585718572	0.000502552353193
1	Deaths	44639	Middle SDI	3	Both	10	25-29 years	423	Larynx cancer	150	Occupational exposure to asbestos	1	Number	2008	0.0060430488667354	0.012890116492353	0.0020150633487116
1	Deaths	44639	Middle SDI	1	Male	10	25-29 years	423	Larynx cancer	150	Occupational exposure to asbestos	3	Rate	2008	4.36885e-06	1.148105e-05	7.0609e-07
1	Deaths	44639	Middle SDI	2	Female	10	25-29 years	423	Larynx cancer	150	Occupational exposure to asbestos	3	Rate	2008	2.57679e-06	6.25714e-06	5.791399999999999e-07
1	Deaths	44639	Middle SDI	3	Both	10	25-29 years	423	Larynx cancer	150	Occupational exposure to asbestos	3	Rate	2008	3.4747000000000004e-06	7.4117e-06	1.15864e-06
1	Deaths	44639	Middle SDI	1	Male	10	25-29 years	423	Larynx cancer	150	Occupational exposure to asbestos	1	Number	2009	0.0037447364460445	0.0097640628139545	0.000674573700814
1	Deaths	44639	Middle SDI	2	Female	10	25-29 years	423	Larynx cancer	150	Occupational exposure to asbestos	1	Number	2009	0.0021819588589288	0.0053200037042442	0.0004951560674653
1	Deaths	44639	Middle SDI	3	Both	10	25-29 years	423	Larynx cancer	150	Occupational exposure to asbestos	1	Number	2009	0.0059266953049734	0.012315470229958	0.0020000652553529
1	Deaths	44639	Middle SDI	1	Male	10	25-29 years	423	Larynx cancer	150	Occupational exposure to asbestos	3	Rate	2009	4.2087399999999995e-06	1.09739e-05	7.581600000000001e-07
1	Deaths	44639	Middle SDI	2	Female	10	25-29 years	423	Larynx cancer	150	Occupational exposure to asbestos	3	Rate	2009	2.4606e-06	5.999389999999999e-06	5.5839e-07
1	Deaths	44639	Middle SDI	3	Both	10	25-29 years	423	Larynx cancer	150	Occupational exposure to asbestos	3	Rate	2009	3.3361400000000004e-06	6.93239e-06	1.1258400000000001e-06
1	Deaths	44639	Middle SDI	1	Male	10	25-29 years	423	Larynx cancer	150	Occupational exposure to asbestos	1	Number	2010	0.0037786556837015	0.0095850808407995	0.0007327250714359
1	Deaths	44639	Middle SDI	2	Female	10	25-29 years	423	Larynx cancer	150	Occupational exposure to asbestos	1	Number	2010	0.0020271748227819	0.0051041327155154	0.0004009640698506
1	Deaths	44639	Middle SDI	3	Both	10	25-29 years	423	Larynx cancer	150	Occupational exposure to asbestos	1	Number	2010	0.0058058305064835	0.0122389914710826	0.0019951416071427
1	Deaths	44639	Middle SDI	1	Male	10	25-29 years	423	Larynx cancer	150	Occupational exposure to asbestos	3	Rate	2010	4.14795e-06	1.052186e-05	8.0434e-07
1	Deaths	44639	Middle SDI	2	Female	10	25-29 years	423	Larynx cancer	150	Occupational exposure to asbestos	3	Rate	2010	2.2279e-06	5.60953e-06	4.4067e-07
1	Deaths	44639	Middle SDI	3	Both	10	25-29 years	423	Larynx cancer	150	Occupational exposure to asbestos	3	Rate	2010	3.18849e-06	6.7215e-06	1.09571e-06
1	Deaths	44639	Middle SDI	1	Male	10	25-29 years	423	Larynx cancer	150	Occupational exposure to asbestos	1	Number	2011	0.003620338821658	0.0093558385677787	0.000697881206089
1	Deaths	44639	Middle SDI	2	Female	10	25-29 years	423	Larynx cancer	150	Occupational exposure to asbestos	1	Number	2011	0.0018238230162659	0.0043400466069143	0.0003163327806233
1	Deaths	44639	Middle SDI	3	Both	10	25-29 years	423	Larynx cancer	150	Occupational exposure to asbestos	1	Number	2011	0.0054441618379239	0.0118281613943166	0.0017824282120918
1	Deaths	44639	Middle SDI	1	Male	10	25-29 years	423	Larynx cancer	150	Occupational exposure to asbestos	3	Rate	2011	3.87549e-06	1.00152e-05	7.470699999999999e-07
1	Deaths	44639	Middle SDI	2	Female	10	25-29 years	423	Larynx cancer	150	Occupational exposure to asbestos	3	Rate	2011	1.9479700000000003e-06	4.6354699999999995e-06	3.3787e-07
1	Deaths	44639	Middle SDI	3	Both	10	25-29 years	423	Larynx cancer	150	Occupational exposure to asbestos	3	Rate	2011	2.91064e-06	6.323749999999999e-06	9.5295e-07
1	Deaths	44639	Middle SDI	1	Male	10	25-29 years	423	Larynx cancer	150	Occupational exposure to asbestos	1	Number	2012	0.0033751366440028	0.009062654828914	0.0005796073532451
1	Deaths	44639	Middle SDI	2	Female	10	25-29 years	423	Larynx cancer	150	Occupational exposure to asbestos	1	Number	2012	0.0016223339821882	0.0039264966193874	0.0002893113566522
1	Deaths	44639	Middle SDI	3	Both	10	25-29 years	423	Larynx cancer	150	Occupational exposure to asbestos	1	Number	2012	0.004997470626191	0.0114447183805385	0.001585186205214
1	Deaths	44639	Middle SDI	1	Male	10	25-29 years	423	Larynx cancer	150	Occupational exposure to asbestos	3	Rate	2012	3.5199300000000004e-06	9.45145e-06	6.0447e-07
1	Deaths	44639	Middle SDI	2	Female	10	25-29 years	423	Larynx cancer	150	Occupational exposure to asbestos	3	Rate	2012	1.68379e-06	4.07524e-06	3.0027000000000003e-07
1	Deaths	44639	Middle SDI	3	Both	10	25-29 years	423	Larynx cancer	150	Occupational exposure to asbestos	3	Rate	2012	2.59965e-06	5.9534600000000004e-06	8.246e-07
1	Deaths	44639	Middle SDI	1	Male	10	25-29 years	423	Larynx cancer	150	Occupational exposure to asbestos	1	Number	2013	0.0031637699871352	0.0081712625857062	0.0004541496706061
1	Deaths	44639	Middle SDI	2	Female	10	25-29 years	423	Larynx cancer	150	Occupational exposure to asbestos	1	Number	2013	0.0014878035194362	0.0035316745612575	0.0002714844676366
1	Deaths	44639	Middle SDI	3	Both	10	25-29 years	423	Larynx cancer	150	Occupational exposure to asbestos	1	Number	2013	0.0046515735065714	0.0108640668877918	0.0013984991303929
1	Deaths	44639	Middle SDI	1	Male	10	25-29 years	423	Larynx cancer	150	Occupational exposure to asbestos	3	Rate	2013	3.2259600000000003e-06	8.33189e-06	4.6308e-07
1	Deaths	44639	Middle SDI	2	Female	10	25-29 years	423	Larynx cancer	150	Occupational exposure to asbestos	3	Rate	2013	1.5079900000000002e-06	3.5796e-06	2.7517e-07
1	Deaths	44639	Middle SDI	3	Both	10	25-29 years	423	Larynx cancer	150	Occupational exposure to asbestos	3	Rate	2013	2.36441e-06	5.52223e-06	7.1086e-07
1	Deaths	44639	Middle SDI	1	Male	10	25-29 years	423	Larynx cancer	150	Occupational exposure to asbestos	1	Number	2014	0.0030362556137755	0.0080388750495948	0.0004006616319327
1	Deaths	44639	Middle SDI	2	Female	10	25-29 years	423	Larynx cancer	150	Occupational exposure to asbestos	1	Number	2014	0.0013233945833006	0.0032539329008726	0.0002107461158445
1	Deaths	44639	Middle SDI	3	Both	10	25-29 years	423	Larynx cancer	150	Occupational exposure to asbestos	1	Number	2014	0.0043596501970761	0.0099094795318488	0.0013114204536375
1	Deaths	44639	Middle SDI	1	Male	10	25-29 years	423	Larynx cancer	150	Occupational exposure to asbestos	3	Rate	2014	3.04858e-06	8.07151e-06	4.0229e-07
1	Deaths	44639	Middle SDI	2	Female	10	25-29 years	423	Larynx cancer	150	Occupational exposure to asbestos	3	Rate	2014	1.32176e-06	3.24992e-06	2.1049e-07
1	Deaths	44639	Middle SDI	3	Both	10	25-29 years	423	Larynx cancer	150	Occupational exposure to asbestos	3	Rate	2014	2.18289e-06	4.96171e-06	6.5663e-07
1	Deaths	44639	Middle SDI	1	Male	10	25-29 years	423	Larynx cancer	150	Occupational exposure to asbestos	1	Number	2015	0.0029726802056683	0.0077968979392893	0.0003581186021493
1	Deaths	44639	Middle SDI	2	Female	10	25-29 years	423	Larynx cancer	150	Occupational exposure to asbestos	1	Number	2015	0.0012479873933352	0.003105054348828	0.0002174023603861
1	Deaths	44639	Middle SDI	3	Both	10	25-29 years	423	Larynx cancer	150	Occupational exposure to asbestos	1	Number	2015	0.0042206675990035	0.0097778816779929	0.0014017189555942
1	Deaths	44639	Middle SDI	1	Male	10	25-29 years	423	Larynx cancer	150	Occupational exposure to asbestos	3	Rate	2015	2.96343e-06	7.77263e-06	3.57e-07
1	Deaths	44639	Middle SDI	2	Female	10	25-29 years	423	Larynx cancer	150	Occupational exposure to asbestos	3	Rate	2015	1.24126e-06	3.08833e-06	2.1623000000000002e-07
1	Deaths	44639	Middle SDI	3	Both	10	25-29 years	423	Larynx cancer	150	Occupational exposure to asbestos	3	Rate	2015	2.10136e-06	4.86816e-06	6.9788e-07
1	Deaths	44639	Middle SDI	1	Male	10	25-29 years	423	Larynx cancer	150	Occupational exposure to asbestos	1	Number	2016	0.0029839820833422	0.007750113787659	0.0003889183353825
1	Deaths	44639	Middle SDI	2	Female	10	25-29 years	423	Larynx cancer	150	Occupational exposure to asbestos	1	Number	2016	0.001281967797352	0.0032072650666912	0.0002338261767473
1	Deaths	44639	Middle SDI	3	Both	10	25-29 years	423	Larynx cancer	150	Occupational exposure to asbestos	1	Number	2016	0.0042659498806942	0.0095942088101943	0.0014806512377696
1	Deaths	44639	Middle SDI	1	Male	10	25-29 years	423	Larynx cancer	150	Occupational exposure to asbestos	3	Rate	2016	2.98232e-06	7.74581e-06	3.887e-07
1	Deaths	44639	Middle SDI	2	Female	10	25-29 years	423	Larynx cancer	150	Occupational exposure to asbestos	3	Rate	2016	1.28443e-06	3.2134299999999996e-06	2.3428e-07
1	Deaths	44639	Middle SDI	3	Both	10	25-29 years	423	Larynx cancer	150	Occupational exposure to asbestos	3	Rate	2016	2.1344300000000002e-06	4.80038e-06	7.408299999999999e-07
1	Deaths	44639	Middle SDI	1	Male	10	25-29 years	423	Larynx cancer	150	Occupational exposure to asbestos	1	Number	2017	0.0030280394326309	0.0077931847123417	0.0004384714320717
1	Deaths	44639	Middle SDI	2	Female	10	25-29 years	423	Larynx cancer	150	Occupational exposure to asbestos	1	Number	2017	0.0012334269694384	0.0033327155545704	0.0002428550716011
1	Deaths	44639	Middle SDI	3	Both	10	25-29 years	423	Larynx cancer	150	Occupational exposure to asbestos	1	Number	2017	0.0042614664020693	0.0095892011369589	0.0014287252522715
1	Deaths	44639	Middle SDI	1	Male	10	25-29 years	423	Larynx cancer	150	Occupational exposure to asbestos	3	Rate	2017	3.05624e-06	7.86576e-06	4.4254999999999995e-07
1	Deaths	44639	Middle SDI	2	Female	10	25-29 years	423	Larynx cancer	150	Occupational exposure to asbestos	3	Rate	2017	1.25512e-06	3.39132e-06	2.4713e-07
1	Deaths	44639	Middle SDI	3	Both	10	25-29 years	423	Larynx cancer	150	Occupational exposure to asbestos	3	Rate	2017	2.15935e-06	4.8589999999999996e-06	7.2396e-07
1	Deaths	44639	Middle SDI	1	Male	10	25-29 years	423	Larynx cancer	150	Occupational exposure to asbestos	1	Number	2018	0.0031178462945962	0.0085254953514054	0.000413138578749
1	Deaths	44639	Middle SDI	2	Female	10	25-29 years	423	Larynx cancer	150	Occupational exposure to asbestos	1	Number	2018	0.0012281472067221	0.0029876163457582	0.0002434951799596
1	Deaths	44639	Middle SDI	3	Both	10	25-29 years	423	Larynx cancer	150	Occupational exposure to asbestos	1	Number	2018	0.0043459935013184	0.0097831089520629	0.0013152435175161
1	Deaths	44639	Middle SDI	1	Male	10	25-29 years	423	Larynx cancer	150	Occupational exposure to asbestos	3	Rate	2018	3.1917e-06	8.72745e-06	4.2293000000000004e-07
1	Deaths	44639	Middle SDI	2	Female	10	25-29 years	423	Larynx cancer	150	Occupational exposure to asbestos	3	Rate	2018	1.2751700000000001e-06	3.102e-06	2.5282e-07
1	Deaths	44639	Middle SDI	3	Both	10	25-29 years	423	Larynx cancer	150	Occupational exposure to asbestos	3	Rate	2018	2.24022e-06	5.04288e-06	6.7797e-07
1	Deaths	44639	Middle SDI	1	Male	10	25-29 years	423	Larynx cancer	150	Occupational exposure to asbestos	1	Number	2019	0.0032880128129048	0.009234242318167	0.0003688380571375
1	Deaths	44639	Middle SDI	2	Female	10	25-29 years	423	Larynx cancer	150	Occupational exposure to asbestos	1	Number	2019	0.0012616553564484	0.0031717068535656	0.0002416922710817
1	Deaths	44639	Middle SDI	3	Both	10	25-29 years	423	Larynx cancer	150	Occupational exposure to asbestos	1	Number	2019	0.0045496681693532	0.0105373124541945	0.0013463843706301
1	Deaths	44639	Middle SDI	1	Male	10	25-29 years	423	Larynx cancer	150	Occupational exposure to asbestos	3	Rate	2019	3.42095e-06	9.6076e-06	3.8375000000000003e-07
1	Deaths	44639	Middle SDI	2	Female	10	25-29 years	423	Larynx cancer	150	Occupational exposure to asbestos	3	Rate	2019	1.33905e-06	3.36627e-06	2.5652e-07
1	Deaths	44639	Middle SDI	3	Both	10	25-29 years	423	Larynx cancer	150	Occupational exposure to asbestos	3	Rate	2019	2.39036e-06	5.53621e-06	7.0738e-07
1	Deaths	44639	Middle SDI	1	Male	10	25-29 years	423	Larynx cancer	150	Occupational exposure to asbestos	1	Number	2020	0.003462533287365	0.0090719028946377	0.0004305375925061
1	Deaths	44639	Middle SDI	2	Female	10	25-29 years	423	Larynx cancer	150	Occupational exposure to asbestos	1	Number	2020	0.0013328689400477	0.0032828959837978	0.0002585850165323
1	Deaths	44639	Middle SDI	3	Both	10	25-29 years	423	Larynx cancer	150	Occupational exposure to asbestos	1	Number	2020	0.0047954022274127	0.0108415556549019	0.0013173972943027
1	Deaths	44639	Middle SDI	1	Male	10	25-29 years	423	Larynx cancer	150	Occupational exposure to asbestos	3	Rate	2020	3.66254e-06	9.59591e-06	4.5540999999999997e-07
1	Deaths	44639	Middle SDI	2	Female	10	25-29 years	423	Larynx cancer	150	Occupational exposure to asbestos	3	Rate	2020	1.4451600000000001e-06	3.5594700000000004e-06	2.8036999999999996e-07
1	Deaths	44639	Middle SDI	3	Both	10	25-29 years	423	Larynx cancer	150	Occupational exposure to asbestos	3	Rate	2020	2.56755e-06	5.80479e-06	7.0536e-07
1	Deaths	44639	Middle SDI	1	Male	10	25-29 years	423	Larynx cancer	150	Occupational exposure to asbestos	1	Number	2021	0.0036416982292947	0.0098841321854413	0.0004565792756614
1	Deaths	44639	Middle SDI	2	Female	10	25-29 years	423	Larynx cancer	150	Occupational exposure to asbestos	1	Number	2021	0.0014337861507793	0.0038583620810871	0.0002994090867315
1	Deaths	44639	Middle SDI	3	Both	10	25-29 years	423	Larynx cancer	150	Occupational exposure to asbestos	1	Number	2021	0.005075484380074	0.011919786657867	0.0015399844128347
1	Deaths	44639	Middle SDI	1	Male	10	25-29 years	423	Larynx cancer	150	Occupational exposure to asbestos	3	Rate	2021	3.90717e-06	1.060466e-05	4.8986e-07
1	Deaths	44639	Middle SDI	2	Female	10	25-29 years	423	Larynx cancer	150	Occupational exposure to asbestos	3	Rate	2021	1.5825700000000001e-06	4.25874e-06	3.3048e-07
1	Deaths	44639	Middle SDI	3	Both	10	25-29 years	423	Larynx cancer	150	Occupational exposure to asbestos	3	Rate	2021	2.76135e-06	6.485050000000001e-06	8.3784e-07
1	Deaths	44639	Middle SDI	1	Male	11	30-34 years	423	Larynx cancer	150	Occupational exposure to asbestos	1	Number	1990	0.0127111022056246	0.033087417022152	0.0017394676307202
1	Deaths	44639	Middle SDI	2	Female	11	30-34 years	423	Larynx cancer	150	Occupational exposure to asbestos	1	Number	1990	0.00425965041326	0.010309831713049	0.0011474599111965
1	Deaths	44639	Middle SDI	3	Both	11	30-34 years	423	Larynx cancer	150	Occupational exposure to asbestos	1	Number	1990	0.0169707526188846	0.0389475577518517	0.0045880850201933
1	Deaths	44639	Middle SDI	1	Male	11	30-34 years	423	Larynx cancer	150	Occupational exposure to asbestos	3	Rate	1990	2.0330510000000002e-05	5.292099e-05	2.78216e-06
1	Deaths	44639	Middle SDI	2	Female	11	30-34 years	423	Larynx cancer	150	Occupational exposure to asbestos	3	Rate	1990	7.09481e-06	1.717191e-05	1.91119e-06
1	Deaths	44639	Middle SDI	3	Both	11	30-34 years	423	Larynx cancer	150	Occupational exposure to asbestos	3	Rate	1990	1.384675e-05	3.1778039999999996e-05	3.7435e-06
1	Deaths	44639	Middle SDI	1	Male	11	30-34 years	423	Larynx cancer	150	Occupational exposure to asbestos	1	Number	1991	0.0130601957128488	0.0330696242360589	0.0020814878602231
1	Deaths	44639	Middle SDI	2	Female	11	30-34 years	423	Larynx cancer	150	Occupational exposure to asbestos	1	Number	1991	0.0042458815716309	0.0096736040988472	0.0011557803723503
1	Deaths	44639	Middle SDI	3	Both	11	30-34 years	423	Larynx cancer	150	Occupational exposure to asbestos	1	Number	1991	0.0173060772844797	0.0387536902356036	0.0050493101499599
1	Deaths	44639	Middle SDI	1	Male	11	30-34 years	423	Larynx cancer	150	Occupational exposure to asbestos	3	Rate	1991	2.07498e-05	5.254042e-05	3.3070300000000003e-06
1	Deaths	44639	Middle SDI	2	Female	11	30-34 years	423	Larynx cancer	150	Occupational exposure to asbestos	3	Rate	1991	6.993570000000001e-06	1.593381e-05	1.9037400000000001e-06
1	Deaths	44639	Middle SDI	3	Both	11	30-34 years	423	Larynx cancer	150	Occupational exposure to asbestos	3	Rate	1991	1.399574e-05	3.1340810000000004e-05	4.08347e-06
1	Deaths	44639	Middle SDI	1	Male	11	30-34 years	423	Larynx cancer	150	Occupational exposure to asbestos	1	Number	1992	0.014157518871649	0.0350734144995653	0.0024520009646808
1	Deaths	44639	Middle SDI	2	Female	11	30-34 years	423	Larynx cancer	150	Occupational exposure to asbestos	1	Number	1992	0.0054896434971289	0.0128465874767561	0.0015953997631799
1	Deaths	44639	Middle SDI	3	Both	11	30-34 years	423	Larynx cancer	150	Occupational exposure to asbestos	1	Number	1992	0.0196471623687779	0.0425633717735666	0.0056458351348237
1	Deaths	44639	Middle SDI	1	Male	11	30-34 years	423	Larynx cancer	150	Occupational exposure to asbestos	3	Rate	1992	2.1897070000000002e-05	5.4247159999999995e-05	3.7924500000000004e-06
1	Deaths	44639	Middle SDI	2	Female	11	30-34 years	423	Larynx cancer	150	Occupational exposure to asbestos	3	Rate	1992	8.76519e-06	2.051185e-05	2.54734e-06
1	Deaths	44639	Middle SDI	3	Both	11	30-34 years	423	Larynx cancer	150	Occupational exposure to asbestos	3	Rate	1992	1.543558e-05	3.343945e-05	4.4355900000000005e-06
1	Deaths	44639	Middle SDI	1	Male	11	30-34 years	423	Larynx cancer	150	Occupational exposure to asbestos	1	Number	1993	0.0170653934399607	0.042542371553532	0.0028560255594217
1	Deaths	44639	Middle SDI	2	Female	11	30-34 years	423	Larynx cancer	150	Occupational exposure to asbestos	1	Number	1993	0.0049634976073336	0.0116022263308666	0.0015067216452879
1	Deaths	44639	Middle SDI	3	Both	11	30-34 years	423	Larynx cancer	150	Occupational exposure to asbestos	1	Number	1993	0.0220288910472944	0.0473197469372033	0.0063341347541775
1	Deaths	44639	Middle SDI	1	Male	11	30-34 years	423	Larynx cancer	150	Occupational exposure to asbestos	3	Rate	1993	2.51522e-05	6.270199000000001e-05	4.209410000000001e-06
1	Deaths	44639	Middle SDI	2	Female	11	30-34 years	423	Larynx cancer	150	Occupational exposure to asbestos	3	Rate	1993	7.52335e-06	1.758591e-05	2.28379e-06
1	Deaths	44639	Middle SDI	3	Both	11	30-34 years	423	Larynx cancer	150	Occupational exposure to asbestos	3	Rate	1993	1.646121e-05	3.5359929999999995e-05	4.73322e-06
1	Deaths	44639	Middle SDI	1	Male	11	30-34 years	423	Larynx cancer	150	Occupational exposure to asbestos	1	Number	1994	0.0200113984611585	0.0477385661047761	0.0034425300187682
1	Deaths	44639	Middle SDI	2	Female	11	30-34 years	423	Larynx cancer	150	Occupational exposure to asbestos	1	Number	1994	0.0059350309744323	0.0142866700753905	0.0017864956961565
1	Deaths	44639	Middle SDI	3	Both	11	30-34 years	423	Larynx cancer	150	Occupational exposure to asbestos	1	Number	1994	0.0259464294355909	0.0556962264885722	0.0077007337538231
1	Deaths	44639	Middle SDI	1	Male	11	30-34 years	423	Larynx cancer	150	Occupational exposure to asbestos	3	Rate	1994	2.787649e-05	6.650127e-05	4.79555e-06
1	Deaths	44639	Middle SDI	2	Female	11	30-34 years	423	Larynx cancer	150	Occupational exposure to asbestos	3	Rate	1994	8.47758e-06	2.040703e-05	2.55182e-06
1	Deaths	44639	Middle SDI	3	Both	11	30-34 years	423	Larynx cancer	150	Occupational exposure to asbestos	3	Rate	1994	1.8298610000000002e-05	3.927954e-05	5.43091e-06
1	Deaths	44639	Middle SDI	1	Male	11	30-34 years	423	Larynx cancer	150	Occupational exposure to asbestos	1	Number	1995	0.0241008197240524	0.0582756813706728	0.0037048410807198
1	Deaths	44639	Middle SDI	2	Female	11	30-34 years	423	Larynx cancer	150	Occupational exposure to asbestos	1	Number	1995	0.0057097988459277	0.0137792550261688	0.0017921284176184
1	Deaths	44639	Middle SDI	3	Both	11	30-34 years	423	Larynx cancer	150	Occupational exposure to asbestos	1	Number	1995	0.0298106185699802	0.0652094154291853	0.0085200960058843
1	Deaths	44639	Middle SDI	1	Male	11	30-34 years	423	Larynx cancer	150	Occupational exposure to asbestos	3	Rate	1995	3.178098e-05	7.684628e-05	4.88546e-06
1	Deaths	44639	Middle SDI	2	Female	11	30-34 years	423	Larynx cancer	150	Occupational exposure to asbestos	3	Rate	1995	7.702299999999999e-06	1.858768e-05	2.41751e-06
1	Deaths	44639	Middle SDI	3	Both	11	30-34 years	423	Larynx cancer	150	Occupational exposure to asbestos	3	Rate	1995	1.987836e-05	4.348303e-05	5.68138e-06
1	Deaths	44639	Middle SDI	1	Male	11	30-34 years	423	Larynx cancer	150	Occupational exposure to asbestos	1	Number	1996	0.0264872164570315	0.0685575783590857	0.0046234478625337
1	Deaths	44639	Middle SDI	2	Female	11	30-34 years	423	Larynx cancer	150	Occupational exposure to asbestos	1	Number	1996	0.005714277202572	0.0145134578211955	0.001830688441321
1	Deaths	44639	Middle SDI	3	Both	11	30-34 years	423	Larynx cancer	150	Occupational exposure to asbestos	1	Number	1996	0.0322014936596036	0.0719609842804742	0.0089735782645878
1	Deaths	44639	Middle SDI	1	Male	11	30-34 years	423	Larynx cancer	150	Occupational exposure to asbestos	3	Rate	1996	3.3349410000000004e-05	8.631918000000001e-05	5.821270000000001e-06
1	Deaths	44639	Middle SDI	2	Female	11	30-34 years	423	Larynx cancer	150	Occupational exposure to asbestos	3	Rate	1996	7.3375000000000005e-06	1.863622e-05	2.35072e-06
1	Deaths	44639	Middle SDI	3	Both	11	30-34 years	423	Larynx cancer	150	Occupational exposure to asbestos	3	Rate	1996	2.047125e-05	4.57473e-05	5.7047199999999995e-06
1	Deaths	44639	Middle SDI	1	Male	11	30-34 years	423	Larynx cancer	150	Occupational exposure to asbestos	1	Number	1997	0.0231235452282371	0.0569769047195939	0.0037709855792868
1	Deaths	44639	Middle SDI	2	Female	11	30-34 years	423	Larynx cancer	150	Occupational exposure to asbestos	1	Number	1997	0.0077297464895025	0.0203441144547195	0.00260023913832
1	Deaths	44639	Middle SDI	3	Both	11	30-34 years	423	Larynx cancer	150	Occupational exposure to asbestos	1	Number	1997	0.0308532917177396	0.0651917049685776	0.0096267466273701
1	Deaths	44639	Middle SDI	1	Male	11	30-34 years	423	Larynx cancer	150	Occupational exposure to asbestos	3	Rate	1997	2.8132310000000002e-05	6.93186e-05	4.58781e-06
1	Deaths	44639	Middle SDI	2	Female	11	30-34 years	423	Larynx cancer	150	Occupational exposure to asbestos	3	Rate	1997	9.56942e-06	2.5185990000000002e-05	3.2190899999999995e-06
1	Deaths	44639	Middle SDI	3	Both	11	30-34 years	423	Larynx cancer	150	Occupational exposure to asbestos	3	Rate	1997	1.893174e-05	4.000198e-05	5.907019999999999e-06
1	Deaths	44639	Middle SDI	1	Male	11	30-34 years	423	Larynx cancer	150	Occupational exposure to asbestos	1	Number	1998	0.0221899000589939	0.0521265414370329	0.0036762156710709
1	Deaths	44639	Middle SDI	2	Female	11	30-34 years	423	Larynx cancer	150	Occupational exposure to asbestos	1	Number	1998	0.0084521926784389	0.0217701838907011	0.0027692097584446
1	Deaths	44639	Middle SDI	3	Both	11	30-34 years	423	Larynx cancer	150	Occupational exposure to asbestos	1	Number	1998	0.0306420927374328	0.0618139586586968	0.0102504542851437
1	Deaths	44639	Middle SDI	1	Male	11	30-34 years	423	Larynx cancer	150	Occupational exposure to asbestos	3	Rate	1998	2.644816e-05	6.212965999999999e-05	4.38168e-06
1	Deaths	44639	Middle SDI	2	Female	11	30-34 years	423	Larynx cancer	150	Occupational exposure to asbestos	3	Rate	1998	1.02423e-05	2.638094e-05	3.3557099999999998e-06
1	Deaths	44639	Middle SDI	3	Both	11	30-34 years	423	Larynx cancer	150	Occupational exposure to asbestos	3	Rate	1998	1.841228e-05	3.71429e-05	6.1593099999999995e-06
1	Deaths	44639	Middle SDI	1	Male	11	30-34 years	423	Larynx cancer	150	Occupational exposure to asbestos	1	Number	1999	0.0282221218202529	0.0655164285244752	0.0046468999672172
1	Deaths	44639	Middle SDI	2	Female	11	30-34 years	423	Larynx cancer	150	Occupational exposure to asbestos	1	Number	1999	0.0095948712344058	0.02273506753817	0.0030617267688782
1	Deaths	44639	Middle SDI	3	Both	11	30-34 years	423	Larynx cancer	150	Occupational exposure to asbestos	1	Number	1999	0.0378169930546588	0.0762788283930187	0.0116701850806018
1	Deaths	44639	Middle SDI	1	Male	11	30-34 years	423	Larynx cancer	150	Occupational exposure to asbestos	3	Rate	1999	3.3249819999999996e-05	7.718801e-05	5.47473e-06
1	Deaths	44639	Middle SDI	2	Female	11	30-34 years	423	Larynx cancer	150	Occupational exposure to asbestos	3	Rate	1999	1.149413e-05	2.723536e-05	3.66778e-06
1	Deaths	44639	Middle SDI	3	Both	11	30-34 years	423	Larynx cancer	150	Occupational exposure to asbestos	3	Rate	1999	2.246261e-05	4.530824e-05	6.931880000000001e-06
1	Deaths	44639	Middle SDI	1	Male	11	30-34 years	423	Larynx cancer	150	Occupational exposure to asbestos	1	Number	2000	0.029695733760429	0.0707175958309403	0.0043870777615805
1	Deaths	44639	Middle SDI	2	Female	11	30-34 years	423	Larynx cancer	150	Occupational exposure to asbestos	1	Number	2000	0.0113591195444028	0.0284134537995123	0.0030842189298058
1	Deaths	44639	Middle SDI	3	Both	11	30-34 years	423	Larynx cancer	150	Occupational exposure to asbestos	1	Number	2000	0.0410548533048318	0.0842852038780315	0.0134756102680982
1	Deaths	44639	Middle SDI	1	Male	11	30-34 years	423	Larynx cancer	150	Occupational exposure to asbestos	3	Rate	2000	3.475371e-05	8.276268e-05	5.13431e-06
1	Deaths	44639	Middle SDI	2	Female	11	30-34 years	423	Larynx cancer	150	Occupational exposure to asbestos	3	Rate	2000	1.352861e-05	3.384017e-05	3.67328e-06
1	Deaths	44639	Middle SDI	3	Both	11	30-34 years	423	Larynx cancer	150	Occupational exposure to asbestos	3	Rate	2000	2.423403e-05	4.975222e-05	7.954439999999999e-06
1	Deaths	44639	Middle SDI	1	Male	11	30-34 years	423	Larynx cancer	150	Occupational exposure to asbestos	1	Number	2001	0.0277447635718381	0.0678039171846602	0.0034879815615084
1	Deaths	44639	Middle SDI	2	Female	11	30-34 years	423	Larynx cancer	150	Occupational exposure to asbestos	1	Number	2001	0.0119675793745623	0.0318764116483738	0.003118937543399
1	Deaths	44639	Middle SDI	3	Both	11	30-34 years	423	Larynx cancer	150	Occupational exposure to asbestos	1	Number	2001	0.0397123429464005	0.0842072254159921	0.0138844779933647
1	Deaths	44639	Middle SDI	1	Male	11	30-34 years	423	Larynx cancer	150	Occupational exposure to asbestos	3	Rate	2001	3.230363e-05	7.894507e-05	4.06111e-06
1	Deaths	44639	Middle SDI	2	Female	11	30-34 years	423	Larynx cancer	150	Occupational exposure to asbestos	3	Rate	2001	1.421312e-05	3.785755e-05	3.70416e-06
1	Deaths	44639	Middle SDI	3	Both	11	30-34 years	423	Larynx cancer	150	Occupational exposure to asbestos	3	Rate	2001	2.3348059999999998e-05	4.9507919999999995e-05	8.1631e-06
1	Deaths	44639	Middle SDI	1	Male	11	30-34 years	423	Larynx cancer	150	Occupational exposure to asbestos	1	Number	2002	0.0273742746906516	0.069450504442526	0.003564313142169
1	Deaths	44639	Middle SDI	2	Female	11	30-34 years	423	Larynx cancer	150	Occupational exposure to asbestos	1	Number	2002	0.0130106293388182	0.0350513540555308	0.0033205740204242
1	Deaths	44639	Middle SDI	3	Both	11	30-34 years	423	Larynx cancer	150	Occupational exposure to asbestos	1	Number	2002	0.0403849040294698	0.0869833110064075	0.0148441341709994
1	Deaths	44639	Middle SDI	1	Male	11	30-34 years	423	Larynx cancer	150	Occupational exposure to asbestos	3	Rate	2002	3.174318e-05	8.053474e-05	4.13317e-06
1	Deaths	44639	Middle SDI	2	Female	11	30-34 years	423	Larynx cancer	150	Occupational exposure to asbestos	3	Rate	2002	1.54054e-05	4.1503e-05	3.931770000000001e-06
1	Deaths	44639	Middle SDI	3	Both	11	30-34 years	423	Larynx cancer	150	Occupational exposure to asbestos	3	Rate	2002	2.3659559999999997e-05	5.095930999999999e-05	8.69646e-06
1	Deaths	44639	Middle SDI	1	Male	11	30-34 years	423	Larynx cancer	150	Occupational exposure to asbestos	1	Number	2003	0.026063030305772	0.0649642523403	0.004344300402425
[truncated: 18,161 more rows]
