# Supplementary material for: Global, regional and national mortality burden of laryngeal cancer attributable to occupational exposure to sulfuric acid and asbestos: 1990–2021 and projections to 2040
Source: Front Public Health. 2025 Jul 18;13:1602789. doi: 10.3389/fpubh.2025.1602789 (PMC12315700; doi:10.3389/fpubh.2025.1602789)
Supplement: Supplementary file 2 [file Data_Sheet_2.zip › original data/The earliest original data/2 Occupational exposure to asbestos/2 21regions/IHME-GBD_2021_DATA-77b90912-1.csv]

measure_id	measure_name	location_id	location_name	sex_id	sex_name	age_id	age_name	cause_id	cause_name	rei_id	rei_name	metric_id	metric_name	year	val	upper	lower
1	Deaths	21	Oceania	1	Male	17	60-64 years	423	Larynx cancer	150	Occupational exposure to asbestos	1	Number	1990	0.0297827795801847	0.0618779151091555	0.0114535982143216
1	Deaths	21	Oceania	2	Female	17	60-64 years	423	Larynx cancer	150	Occupational exposure to asbestos	1	Number	1990	0.0001371646815621	0.0003719080129615	3.818117478e-07
1	Deaths	21	Oceania	3	Both	17	60-64 years	423	Larynx cancer	150	Occupational exposure to asbestos	1	Number	1990	0.0299199442617469	0.0619198702121288	0.0115645602366207
1	Deaths	21	Oceania	1	Male	17	60-64 years	423	Larynx cancer	150	Occupational exposure to asbestos	3	Rate	1990	0.04461284306	0.09268945863	0.01715681299
1	Deaths	21	Oceania	2	Female	17	60-64 years	423	Larynx cancer	150	Occupational exposure to asbestos	3	Rate	1990	0.00022327059999999998	0.00060537541	6.215e-07
1	Deaths	21	Oceania	3	Both	17	60-64 years	423	Larynx cancer	150	Occupational exposure to asbestos	3	Rate	1990	0.023339839680000002	0.048302223799999995	0.00902123946
1	Deaths	21	Oceania	1	Male	17	60-64 years	423	Larynx cancer	150	Occupational exposure to asbestos	1	Number	1991	0.0298436548913019	0.0597101617958956	0.0112603718723524
1	Deaths	21	Oceania	2	Female	17	60-64 years	423	Larynx cancer	150	Occupational exposure to asbestos	1	Number	1991	0.0001406735463428	0.0003953905001228	3.879470949e-07
1	Deaths	21	Oceania	3	Both	17	60-64 years	423	Larynx cancer	150	Occupational exposure to asbestos	1	Number	1991	0.0299843284376448	0.0598144234826145	0.0112768012194363
1	Deaths	21	Oceania	1	Male	17	60-64 years	423	Larynx cancer	150	Occupational exposure to asbestos	3	Rate	1991	0.04515847421	0.09035152735999999	0.017038838389999998
1	Deaths	21	Oceania	2	Female	17	60-64 years	423	Larynx cancer	150	Occupational exposure to asbestos	3	Rate	1991	0.00023067661	0.0006483617	6.3616e-07
1	Deaths	21	Oceania	3	Both	17	60-64 years	423	Larynx cancer	150	Occupational exposure to asbestos	3	Rate	1991	0.02359679192	0.04707220667	0.00887451365
1	Deaths	21	Oceania	1	Male	17	60-64 years	423	Larynx cancer	150	Occupational exposure to asbestos	1	Number	1992	0.0302673022875713	0.0617822046593908	0.011617274169515
1	Deaths	21	Oceania	2	Female	17	60-64 years	423	Larynx cancer	150	Occupational exposure to asbestos	1	Number	1992	0.0001457226345375	0.0004116750685487	3.687867276e-07
1	Deaths	21	Oceania	3	Both	17	60-64 years	423	Larynx cancer	150	Occupational exposure to asbestos	1	Number	1992	0.0304130249221089	0.0619048109661569	0.0116713029808831
1	Deaths	21	Oceania	1	Male	17	60-64 years	423	Larynx cancer	150	Occupational exposure to asbestos	3	Rate	1992	0.04502444075	0.091904762	0.017281397179999998
1	Deaths	21	Oceania	2	Female	17	60-64 years	423	Larynx cancer	150	Occupational exposure to asbestos	3	Rate	1992	0.00023800666999999998	0.0006723829399999999	6.0233e-07
1	Deaths	21	Oceania	3	Both	17	60-64 years	423	Larynx cancer	150	Occupational exposure to asbestos	3	Rate	1992	0.02367685511	0.04819353694	0.009086230340000001
1	Deaths	21	Oceania	1	Male	17	60-64 years	423	Larynx cancer	150	Occupational exposure to asbestos	1	Number	1993	0.0304214566121059	0.0612658867391336	0.0118350728018248
1	Deaths	21	Oceania	2	Female	17	60-64 years	423	Larynx cancer	150	Occupational exposure to asbestos	1	Number	1993	0.000147732978781	0.0003895086465132	2.978412831e-07
1	Deaths	21	Oceania	3	Both	17	60-64 years	423	Larynx cancer	150	Occupational exposure to asbestos	1	Number	1993	0.0305691895908869	0.0613717628813149	0.0118878072918087
1	Deaths	21	Oceania	1	Male	17	60-64 years	423	Larynx cancer	150	Occupational exposure to asbestos	3	Rate	1993	0.04483273441	0.09028881369	0.01744159336
1	Deaths	21	Oceania	2	Female	17	60-64 years	423	Larynx cancer	150	Occupational exposure to asbestos	3	Rate	1993	0.00024147563	0.00063666791	4.8683e-07
1	Deaths	21	Oceania	3	Both	17	60-64 years	423	Larynx cancer	150	Occupational exposure to asbestos	3	Rate	1993	0.02369067263	0.04756221419	0.00921287592
1	Deaths	21	Oceania	1	Male	17	60-64 years	423	Larynx cancer	150	Occupational exposure to asbestos	1	Number	1994	0.0305371755735895	0.0603121944567289	0.0120891473996056
1	Deaths	21	Oceania	2	Female	17	60-64 years	423	Larynx cancer	150	Occupational exposure to asbestos	1	Number	1994	0.0001483912932481	0.0003752301616021	2.552312337e-07
1	Deaths	21	Oceania	3	Both	17	60-64 years	423	Larynx cancer	150	Occupational exposure to asbestos	1	Number	1994	0.0306855668668377	0.06049440713339	0.0122550487736222
1	Deaths	21	Oceania	1	Male	17	60-64 years	423	Larynx cancer	150	Occupational exposure to asbestos	3	Rate	1994	0.04472827774	0.08834021267	0.0177071629
1	Deaths	21	Oceania	2	Female	17	60-64 years	423	Larynx cancer	150	Occupational exposure to asbestos	3	Rate	1994	0.00024291608	0.0006142506	4.1780999999999995e-07
1	Deaths	21	Oceania	3	Both	17	60-64 years	423	Larynx cancer	150	Occupational exposure to asbestos	3	Rate	1994	0.02372104253	0.04676434399	0.00947359175
1	Deaths	21	Oceania	1	Male	17	60-64 years	423	Larynx cancer	150	Occupational exposure to asbestos	1	Number	1995	0.0311097760094135	0.0604858402890627	0.0122593230479713
1	Deaths	21	Oceania	2	Female	17	60-64 years	423	Larynx cancer	150	Occupational exposure to asbestos	1	Number	1995	0.0001489363839878	0.0003722102841543	1.949264782e-07
1	Deaths	21	Oceania	3	Both	17	60-64 years	423	Larynx cancer	150	Occupational exposure to asbestos	1	Number	1995	0.0312587123934013	0.0606287582856872	0.0122971932803605
1	Deaths	21	Oceania	1	Male	17	60-64 years	423	Larynx cancer	150	Occupational exposure to asbestos	3	Rate	1995	0.045398668909999995	0.08826732266000001	0.01789009821
1	Deaths	21	Oceania	2	Female	17	60-64 years	423	Larynx cancer	150	Occupational exposure to asbestos	3	Rate	1995	0.00024392748	0.00060960467	3.1925e-07
1	Deaths	21	Oceania	3	Both	17	60-64 years	423	Larynx cancer	150	Occupational exposure to asbestos	3	Rate	1995	0.02412246767	0.04678744419	0.00948979099
1	Deaths	21	Oceania	1	Male	17	60-64 years	423	Larynx cancer	150	Occupational exposure to asbestos	1	Number	1996	0.0314539096467426	0.062265436472626	0.0124116967736116
1	Deaths	21	Oceania	2	Female	17	60-64 years	423	Larynx cancer	150	Occupational exposure to asbestos	1	Number	1996	0.0001503170918	0.0003779229119267	1.82719426e-07
1	Deaths	21	Oceania	3	Both	17	60-64 years	423	Larynx cancer	150	Occupational exposure to asbestos	1	Number	1996	0.0316042267385427	0.0625328070034983	0.0126508241532239
1	Deaths	21	Oceania	1	Male	17	60-64 years	423	Larynx cancer	150	Occupational exposure to asbestos	3	Rate	1996	0.0459157058	0.09089367569	0.018118314190000002
1	Deaths	21	Oceania	2	Female	17	60-64 years	423	Larynx cancer	150	Occupational exposure to asbestos	3	Rate	1996	0.00024429221	0.00061419245	2.9694999999999997e-07
1	Deaths	21	Oceania	3	Both	17	60-64 years	423	Larynx cancer	150	Occupational exposure to asbestos	3	Rate	1996	0.02430434924	0.04808911141	0.00972876353
1	Deaths	21	Oceania	1	Male	17	60-64 years	423	Larynx cancer	150	Occupational exposure to asbestos	1	Number	1997	0.0319941039701587	0.0611140840243208	0.0126226994795489
1	Deaths	21	Oceania	2	Female	17	60-64 years	423	Larynx cancer	150	Occupational exposure to asbestos	1	Number	1997	0.0001500929458789	0.0003856208946435	1.316602425e-07
1	Deaths	21	Oceania	3	Both	17	60-64 years	423	Larynx cancer	150	Occupational exposure to asbestos	1	Number	1997	0.0321441969160376	0.0613047048944119	0.0129503808378684
1	Deaths	21	Oceania	1	Male	17	60-64 years	423	Larynx cancer	150	Occupational exposure to asbestos	3	Rate	1997	0.04597843364	0.08782649013999999	0.018139965759999998
1	Deaths	21	Oceania	2	Female	17	60-64 years	423	Larynx cancer	150	Occupational exposure to asbestos	3	Rate	1997	0.00024131494	0.00061998971	2.1168e-07
1	Deaths	21	Oceania	3	Both	17	60-64 years	423	Larynx cancer	150	Occupational exposure to asbestos	3	Rate	1997	0.02439176763	0.046519442380000005	0.00982705155
1	Deaths	21	Oceania	1	Male	17	60-64 years	423	Larynx cancer	150	Occupational exposure to asbestos	1	Number	1998	0.0322327922888227	0.0631927747474473	0.0124143653183067
1	Deaths	21	Oceania	2	Female	17	60-64 years	423	Larynx cancer	150	Occupational exposure to asbestos	1	Number	1998	0.000144610013087	0.0003654747484047	9.64425676e-08
1	Deaths	21	Oceania	3	Both	17	60-64 years	423	Larynx cancer	150	Occupational exposure to asbestos	1	Number	1998	0.0323774023019098	0.0632698658022686	0.012661844347085
1	Deaths	21	Oceania	1	Male	17	60-64 years	423	Larynx cancer	150	Occupational exposure to asbestos	3	Rate	1998	0.04515447234	0.08852588301	0.01739111245
1	Deaths	21	Oceania	2	Female	17	60-64 years	423	Larynx cancer	150	Occupational exposure to asbestos	3	Rate	1998	0.00022733692	0.00057455153	1.5161e-07
1	Deaths	21	Oceania	3	Both	17	60-64 years	423	Larynx cancer	150	Occupational exposure to asbestos	3	Rate	1998	0.02398435769	0.04686871041	0.009379572860000001
1	Deaths	21	Oceania	1	Male	17	60-64 years	423	Larynx cancer	150	Occupational exposure to asbestos	1	Number	1999	0.0332676565040403	0.0632120302226205	0.0128989348661874
1	Deaths	21	Oceania	2	Female	17	60-64 years	423	Larynx cancer	150	Occupational exposure to asbestos	1	Number	1999	0.0001507547735747	0.0003989277138702	2.20126339e-08
1	Deaths	21	Oceania	3	Both	17	60-64 years	423	Larynx cancer	150	Occupational exposure to asbestos	1	Number	1999	0.0334184112776151	0.0633731741691589	0.013368917428945
1	Deaths	21	Oceania	1	Male	17	60-64 years	423	Larynx cancer	150	Occupational exposure to asbestos	3	Rate	1999	0.045117593479999996	0.08572815107	0.017493534579999998
1	Deaths	21	Oceania	2	Female	17	60-64 years	423	Larynx cancer	150	Occupational exposure to asbestos	3	Rate	1999	0.00023008464000000002	0.00060885063	3.3599999999999996e-08
1	Deaths	21	Oceania	3	Both	17	60-64 years	423	Larynx cancer	150	Occupational exposure to asbestos	3	Rate	1999	0.02399767294	0.04550810912	0.00960018432
1	Deaths	21	Oceania	1	Male	17	60-64 years	423	Larynx cancer	150	Occupational exposure to asbestos	1	Number	2000	0.035072488845445	0.0649999077271798	0.0141248391032892
1	Deaths	21	Oceania	2	Female	17	60-64 years	423	Larynx cancer	150	Occupational exposure to asbestos	1	Number	2000	0.0001684648567051	0.0004530298623247	2.185418845e-07
1	Deaths	21	Oceania	3	Both	17	60-64 years	423	Larynx cancer	150	Occupational exposure to asbestos	1	Number	2000	0.0352409537021501	0.0652232462792663	0.0142870916288414
1	Deaths	21	Oceania	1	Male	17	60-64 years	423	Larynx cancer	150	Occupational exposure to asbestos	3	Rate	2000	0.04577863856	0.08484163457	0.01843655598
1	Deaths	21	Oceania	2	Female	17	60-64 years	423	Larynx cancer	150	Occupational exposure to asbestos	3	Rate	2000	0.00024860242	0.00066853303	3.225e-07
1	Deaths	21	Oceania	3	Both	17	60-64 years	423	Larynx cancer	150	Occupational exposure to asbestos	3	Rate	2000	0.02440881339	0.04517533947	0.009895616230000001
1	Deaths	21	Oceania	1	Male	17	60-64 years	423	Larynx cancer	150	Occupational exposure to asbestos	1	Number	2001	0.0364481008518169	0.0682079027123441	0.0148189164654007
1	Deaths	21	Oceania	2	Female	17	60-64 years	423	Larynx cancer	150	Occupational exposure to asbestos	1	Number	2001	0.0001709903450605	0.0004407233116812	2.815150987e-07
1	Deaths	21	Oceania	3	Both	17	60-64 years	423	Larynx cancer	150	Occupational exposure to asbestos	1	Number	2001	0.0366190911968774	0.0683084353496644	0.0149199676818491
1	Deaths	21	Oceania	1	Male	17	60-64 years	423	Larynx cancer	150	Occupational exposure to asbestos	3	Rate	2001	0.04646839106	0.08695957876	0.01889292417
1	Deaths	21	Oceania	2	Female	17	60-64 years	423	Larynx cancer	150	Occupational exposure to asbestos	3	Rate	2001	0.00024857155000000003	0.00064068693	4.0924e-07
1	Deaths	21	Oceania	3	Both	17	60-64 years	423	Larynx cancer	150	Occupational exposure to asbestos	3	Rate	2001	0.02487278862	0.046397144710000005	0.01013409099
1	Deaths	21	Oceania	1	Male	17	60-64 years	423	Larynx cancer	150	Occupational exposure to asbestos	1	Number	2002	0.036807640454909	0.0680597558655364	0.0148417468698397
1	Deaths	21	Oceania	2	Female	17	60-64 years	423	Larynx cancer	150	Occupational exposure to asbestos	1	Number	2002	0.0002024413157727	0.0005036679431826	3.096909473e-07
1	Deaths	21	Oceania	3	Both	17	60-64 years	423	Larynx cancer	150	Occupational exposure to asbestos	1	Number	2002	0.0370100817706817	0.0681867857375414	0.0152003679961036
1	Deaths	21	Oceania	1	Male	17	60-64 years	423	Larynx cancer	150	Occupational exposure to asbestos	3	Rate	2002	0.04563636981	0.08438465898	0.01840170792
1	Deaths	21	Oceania	2	Female	17	60-64 years	423	Larynx cancer	150	Occupational exposure to asbestos	3	Rate	2002	0.00028448623	0.0007077932499999999	4.352e-07
1	Deaths	21	Oceania	3	Both	17	60-64 years	423	Larynx cancer	150	Occupational exposure to asbestos	3	Rate	2002	0.02437848913	0.04491454046	0.01001246115
1	Deaths	21	Oceania	1	Male	17	60-64 years	423	Larynx cancer	150	Occupational exposure to asbestos	1	Number	2003	0.0364846491990214	0.0673070774396674	0.0150224988710848
1	Deaths	21	Oceania	2	Female	17	60-64 years	423	Larynx cancer	150	Occupational exposure to asbestos	1	Number	2003	0.0001631748177343	0.0004073160546275	2.198966862e-07
1	Deaths	21	Oceania	3	Both	17	60-64 years	423	Larynx cancer	150	Occupational exposure to asbestos	1	Number	2003	0.0366478240167557	0.0675177683618011	0.0154425542443332
1	Deaths	21	Oceania	1	Male	17	60-64 years	423	Larynx cancer	150	Occupational exposure to asbestos	3	Rate	2003	0.043935339069999996	0.08105215027	0.01809030911
1	Deaths	21	Oceania	2	Female	17	60-64 years	423	Larynx cancer	150	Occupational exposure to asbestos	3	Rate	2003	0.0002223347	0.0005549906099999999	2.9962000000000003e-07
1	Deaths	21	Oceania	3	Both	17	60-64 years	423	Larynx cancer	150	Occupational exposure to asbestos	3	Rate	2003	0.02342713729	0.04316076252	0.00987165946
1	Deaths	21	Oceania	1	Male	17	60-64 years	423	Larynx cancer	150	Occupational exposure to asbestos	1	Number	2004	0.0368204510221465	0.0684993063416596	0.0147656925028798
1	Deaths	21	Oceania	2	Female	17	60-64 years	423	Larynx cancer	150	Occupational exposure to asbestos	1	Number	2004	0.0001250237149668	0.000318299781752	1.561427816e-07
1	Deaths	21	Oceania	3	Both	17	60-64 years	423	Larynx cancer	150	Occupational exposure to asbestos	1	Number	2004	0.0369454747371133	0.068638582144524	0.0148268030709732
1	Deaths	21	Oceania	1	Male	17	60-64 years	423	Larynx cancer	150	Occupational exposure to asbestos	3	Rate	2004	0.04291191363	0.07983162172000001	0.017208483429999998
1	Deaths	21	Oceania	2	Female	17	60-64 years	423	Larynx cancer	150	Occupational exposure to asbestos	3	Rate	2004	0.00016521954	0.00042063495	2.0633999999999998e-07
1	Deaths	21	Oceania	3	Both	17	60-64 years	423	Larynx cancer	150	Occupational exposure to asbestos	3	Rate	2004	0.02287985625	0.04250698911	0.00918204801
1	Deaths	21	Oceania	1	Male	17	60-64 years	423	Larynx cancer	150	Occupational exposure to asbestos	1	Number	2005	0.0403262811052025	0.0746450644464954	0.0166149200925515
1	Deaths	21	Oceania	2	Female	17	60-64 years	423	Larynx cancer	150	Occupational exposure to asbestos	1	Number	2005	0.0001307318937458	0.0003255721636379	2.077433932e-07
1	Deaths	21	Oceania	3	Both	17	60-64 years	423	Larynx cancer	150	Occupational exposure to asbestos	1	Number	2005	0.0404570129989483	0.074755334262752	0.0166570417417717
1	Deaths	21	Oceania	1	Male	17	60-64 years	423	Larynx cancer	150	Occupational exposure to asbestos	3	Rate	2005	0.04533976551	0.08392516308	0.01868053687
1	Deaths	21	Oceania	2	Female	17	60-64 years	423	Larynx cancer	150	Occupational exposure to asbestos	3	Rate	2005	0.00016747262000000001	0.00041707054000000003	2.6613e-07
1	Deaths	21	Oceania	3	Both	17	60-64 years	423	Larynx cancer	150	Occupational exposure to asbestos	3	Rate	2005	0.024225166519999997	0.044762583450000004	0.00997403367
1	Deaths	21	Oceania	1	Male	17	60-64 years	423	Larynx cancer	150	Occupational exposure to asbestos	1	Number	2006	0.0439970465877336	0.0821113112417651	0.0187733174386354
1	Deaths	21	Oceania	2	Female	17	60-64 years	423	Larynx cancer	150	Occupational exposure to asbestos	1	Number	2006	0.000143411307426	0.0003373246392639	2.512836365e-07
1	Deaths	21	Oceania	3	Both	17	60-64 years	423	Larynx cancer	150	Occupational exposure to asbestos	1	Number	2006	0.0441404578951597	0.0822590010275902	0.018936649310274
1	Deaths	21	Oceania	1	Male	17	60-64 years	423	Larynx cancer	150	Occupational exposure to asbestos	3	Rate	2006	0.04675265908	0.08725408724	0.019949123370000002
1	Deaths	21	Oceania	2	Female	17	60-64 years	423	Larynx cancer	150	Occupational exposure to asbestos	3	Rate	2006	0.000173927	0.00040910207	3.0475e-07
1	Deaths	21	Oceania	3	Both	17	60-64 years	423	Larynx cancer	150	Occupational exposure to asbestos	3	Rate	2006	0.02500013742	0.046589601189999996	0.01072528147
1	Deaths	21	Oceania	1	Male	17	60-64 years	423	Larynx cancer	150	Occupational exposure to asbestos	1	Number	2007	0.049818029850789	0.0901553987600163	0.0223379628923557
1	Deaths	21	Oceania	2	Female	17	60-64 years	423	Larynx cancer	150	Occupational exposure to asbestos	1	Number	2007	0.0001622759461393	0.0003788328195931	2.96146073e-07
1	Deaths	21	Oceania	3	Both	17	60-64 years	423	Larynx cancer	150	Occupational exposure to asbestos	1	Number	2007	0.0499803057969284	0.0903449539294334	0.0224772298829454
1	Deaths	21	Oceania	1	Male	17	60-64 years	423	Larynx cancer	150	Occupational exposure to asbestos	3	Rate	2007	0.050379174680000006	0.0911708993	0.02258957526
1	Deaths	21	Oceania	2	Female	17	60-64 years	423	Larynx cancer	150	Occupational exposure to asbestos	3	Rate	2007	0.00018260285000000002	0.00042628591999999994	3.3324e-07
1	Deaths	21	Oceania	3	Both	17	60-64 years	423	Larynx cancer	150	Occupational exposure to asbestos	3	Rate	2007	0.02662004452	0.048118687099999995	0.01197161263
1	Deaths	21	Oceania	1	Male	17	60-64 years	423	Larynx cancer	150	Occupational exposure to asbestos	1	Number	2008	0.0542161182801733	0.0947672591823125	0.0236249618112283
1	Deaths	21	Oceania	2	Female	17	60-64 years	423	Larynx cancer	150	Occupational exposure to asbestos	1	Number	2008	0.000184865361369	0.0004047088817929	3.884851319e-07
1	Deaths	21	Oceania	3	Both	17	60-64 years	423	Larynx cancer	150	Occupational exposure to asbestos	1	Number	2008	0.0544009836415423	0.0949463293981096	0.0237230915208677
1	Deaths	21	Oceania	1	Male	17	60-64 years	423	Larynx cancer	150	Occupational exposure to asbestos	3	Rate	2008	0.052570171320000005	0.09189022027	0.02290773167
1	Deaths	21	Oceania	2	Female	17	60-64 years	423	Larynx cancer	150	Occupational exposure to asbestos	3	Rate	2008	0.00019761530999999998	0.00043262119	4.1528e-07
1	Deaths	21	Oceania	3	Both	17	60-64 years	423	Larynx cancer	150	Occupational exposure to asbestos	3	Rate	2008	0.027659775919999997	0.04827475570999999	0.01206182962
1	Deaths	21	Oceania	1	Male	17	60-64 years	423	Larynx cancer	150	Occupational exposure to asbestos	1	Number	2009	0.0573849908523268	0.1008970696558639	0.0245889430501937
1	Deaths	21	Oceania	2	Female	17	60-64 years	423	Larynx cancer	150	Occupational exposure to asbestos	1	Number	2009	0.00018905392049	0.0004378195430394	5.148677783e-07
1	Deaths	21	Oceania	3	Both	17	60-64 years	423	Larynx cancer	150	Occupational exposure to asbestos	1	Number	2009	0.0575740447728168	0.1009833927912528	0.0248131970813712
1	Deaths	21	Oceania	1	Male	17	60-64 years	423	Larynx cancer	150	Occupational exposure to asbestos	3	Rate	2009	0.05397576951	0.09490281161	0.023128122929999998
1	Deaths	21	Oceania	2	Female	17	60-64 years	423	Larynx cancer	150	Occupational exposure to asbestos	3	Rate	2009	0.00019840371	0.00045947220999999997	5.4033e-07
1	Deaths	21	Oceania	3	Both	17	60-64 years	423	Larynx cancer	150	Occupational exposure to asbestos	3	Rate	2009	0.028558030149999997	0.050090049910000004	0.012307907730000001
1	Deaths	21	Oceania	1	Male	17	60-64 years	423	Larynx cancer	150	Occupational exposure to asbestos	1	Number	2010	0.0596266678116656	0.1046727210830789	0.024856146554152
1	Deaths	21	Oceania	2	Female	17	60-64 years	423	Larynx cancer	150	Occupational exposure to asbestos	1	Number	2010	0.0001573802337749	0.0003652533816015	6.057480885e-07
1	Deaths	21	Oceania	3	Both	17	60-64 years	423	Larynx cancer	150	Occupational exposure to asbestos	1	Number	2010	0.0597840480454406	0.1049482870229917	0.0250202944535686
1	Deaths	21	Oceania	1	Male	17	60-64 years	423	Larynx cancer	150	Occupational exposure to asbestos	3	Rate	2010	0.055314984319999996	0.09710369769	0.02305876561
1	Deaths	21	Oceania	2	Female	17	60-64 years	423	Larynx cancer	150	Occupational exposure to asbestos	3	Rate	2010	0.00016731829	0.00038831797000000003	6.44e-07
1	Deaths	21	Oceania	3	Both	17	60-64 years	423	Larynx cancer	150	Occupational exposure to asbestos	3	Rate	2010	0.02961729837	0.051991874609999995	0.012395171459999998
1	Deaths	21	Oceania	1	Male	17	60-64 years	423	Larynx cancer	150	Occupational exposure to asbestos	1	Number	2011	0.0607526764315113	0.1084173897125506	0.0254464966838874
1	Deaths	21	Oceania	2	Female	17	60-64 years	423	Larynx cancer	150	Occupational exposure to asbestos	1	Number	2011	0.0001218169352817	0.0003080162646413	6.046638902e-07
1	Deaths	21	Oceania	3	Both	17	60-64 years	423	Larynx cancer	150	Occupational exposure to asbestos	1	Number	2011	0.060874493366793	0.1085041120412791	0.025559932696762
1	Deaths	21	Oceania	1	Male	17	60-64 years	423	Larynx cancer	150	Occupational exposure to asbestos	3	Rate	2011	0.0541621796	0.09665618831	0.02268604125
1	Deaths	21	Oceania	2	Female	17	60-64 years	423	Larynx cancer	150	Occupational exposure to asbestos	3	Rate	2011	0.0001245466	0.00031491828	6.182099999999999e-07
1	Deaths	21	Oceania	3	Both	17	60-64 years	423	Larynx cancer	150	Occupational exposure to asbestos	3	Rate	2011	0.028991112649999998	0.05167443311	0.01217276477
1	Deaths	21	Oceania	1	Male	17	60-64 years	423	Larynx cancer	150	Occupational exposure to asbestos	1	Number	2012	0.0605586003789869	0.1076745277875254	0.0255504876950096
1	Deaths	21	Oceania	2	Female	17	60-64 years	423	Larynx cancer	150	Occupational exposure to asbestos	1	Number	2012	0.0001129318999215	0.0003127166896264	4.511907022e-07
1	Deaths	21	Oceania	3	Both	17	60-64 years	423	Larynx cancer	150	Occupational exposure to asbestos	1	Number	2012	0.0606715322789085	0.1077648785777847	0.0256016732269324
1	Deaths	21	Oceania	1	Male	17	60-64 years	423	Larynx cancer	150	Occupational exposure to asbestos	3	Rate	2012	0.052441269250000005	0.09324173392	0.022125676559999998
1	Deaths	21	Oceania	2	Female	17	60-64 years	423	Larynx cancer	150	Occupational exposure to asbestos	3	Rate	2012	0.00011475734000000001	0.00031777145	4.5847999999999996e-07
1	Deaths	21	Oceania	3	Both	17	60-64 years	423	Larynx cancer	150	Occupational exposure to asbestos	3	Rate	2012	0.02836600156	0.0503837401	0.011969651590000002
1	Deaths	21	Oceania	1	Male	17	60-64 years	423	Larynx cancer	150	Occupational exposure to asbestos	1	Number	2013	0.0599574970924712	0.112272458969108	0.0246363796370673
1	Deaths	21	Oceania	2	Female	17	60-64 years	423	Larynx cancer	150	Occupational exposure to asbestos	1	Number	2013	0.0001193305214381	0.0003393806067902	3.684706385e-07
1	Deaths	21	Oceania	3	Both	17	60-64 years	423	Larynx cancer	150	Occupational exposure to asbestos	1	Number	2013	0.0600768276139094	0.1124478171575863	0.0247483746437212
1	Deaths	21	Oceania	1	Male	17	60-64 years	423	Larynx cancer	150	Occupational exposure to asbestos	3	Rate	2013	0.05025094429	0.09409660768	0.020647982330000002
1	Deaths	21	Oceania	2	Female	17	60-64 years	423	Larynx cancer	150	Occupational exposure to asbestos	3	Rate	2013	0.00011841816	0.00033678581	3.6565e-07
1	Deaths	21	Oceania	3	Both	17	60-64 years	423	Larynx cancer	150	Occupational exposure to asbestos	3	Rate	2013	0.02729690168	0.051092528199999994	0.01124483393
1	Deaths	21	Oceania	1	Male	17	60-64 years	423	Larynx cancer	150	Occupational exposure to asbestos	1	Number	2014	0.0612753253544471	0.1193493565706735	0.0237250343562195
1	Deaths	21	Oceania	2	Female	17	60-64 years	423	Larynx cancer	150	Occupational exposure to asbestos	1	Number	2014	0.0001210365879894	0.0003332370980564	3.658816196e-07
1	Deaths	21	Oceania	3	Both	17	60-64 years	423	Larynx cancer	150	Occupational exposure to asbestos	1	Number	2014	0.0613963619424365	0.1194720736646986	0.023784581786091
1	Deaths	21	Oceania	1	Male	17	60-64 years	423	Larynx cancer	150	Occupational exposure to asbestos	3	Rate	2014	0.04933049847	0.09608375341	0.019100147799999998
1	Deaths	21	Oceania	2	Female	17	60-64 years	423	Larynx cancer	150	Occupational exposure to asbestos	3	Rate	2014	0.00011415325000000001	0.00031428595	3.4507e-07
1	Deaths	21	Oceania	3	Both	17	60-64 years	423	Larynx cancer	150	Occupational exposure to asbestos	3	Rate	2014	0.026665806349999998	0.0518893804	0.01033017319
1	Deaths	21	Oceania	1	Male	17	60-64 years	423	Larynx cancer	150	Occupational exposure to asbestos	1	Number	2015	0.0639061106037701	0.1276602477073693	0.023425332542834
1	Deaths	21	Oceania	2	Female	17	60-64 years	423	Larynx cancer	150	Occupational exposure to asbestos	1	Number	2015	0.0001264472291452	0.0003778317011152	3.459989523e-07
1	Deaths	21	Oceania	3	Both	17	60-64 years	423	Larynx cancer	150	Occupational exposure to asbestos	1	Number	2015	0.0640325578329154	0.1279006417410453	0.0235551971300214
1	Deaths	21	Oceania	1	Male	17	60-64 years	423	Larynx cancer	150	Occupational exposure to asbestos	3	Rate	2015	0.04881870816	0.09752132177999999	0.01789491587
1	Deaths	21	Oceania	2	Female	17	60-64 years	423	Larynx cancer	150	Occupational exposure to asbestos	3	Rate	2015	0.00011057048999999999	0.00033039106999999997	3.0256e-07
1	Deaths	21	Oceania	3	Both	17	60-64 years	423	Larynx cancer	150	Occupational exposure to asbestos	3	Rate	2015	0.026107617040000003	0.05214817410000001	0.00960402156
1	Deaths	21	Oceania	1	Male	17	60-64 years	423	Larynx cancer	150	Occupational exposure to asbestos	1	Number	2016	0.0639370049480378	0.1313369385927681	0.0228008896503211
1	Deaths	21	Oceania	2	Female	17	60-64 years	423	Larynx cancer	150	Occupational exposure to asbestos	1	Number	2016	0.0001294860365022	0.000376112165527	3.106830477e-07
1	Deaths	21	Oceania	3	Both	17	60-64 years	423	Larynx cancer	150	Occupational exposure to asbestos	1	Number	2016	0.06406649098454	0.131522503477677	0.0229437772989153
1	Deaths	21	Oceania	1	Male	17	60-64 years	423	Larynx cancer	150	Occupational exposure to asbestos	3	Rate	2016	0.0470812029	0.09671239775	0.01678985922
1	Deaths	21	Oceania	2	Female	17	60-64 years	423	Larynx cancer	150	Occupational exposure to asbestos	3	Rate	2016	0.00010868453	0.00031569099	2.6076999999999997e-07
1	Deaths	21	Oceania	3	Both	17	60-64 years	423	Larynx cancer	150	Occupational exposure to asbestos	3	Rate	2016	0.025129938690000003	0.05158940966	0.008999645649999999
1	Deaths	21	Oceania	1	Male	17	60-64 years	423	Larynx cancer	150	Occupational exposure to asbestos	1	Number	2017	0.0652794423699234	0.1360744942669129	0.0229896211381199
1	Deaths	21	Oceania	2	Female	17	60-64 years	423	Larynx cancer	150	Occupational exposure to asbestos	1	Number	2017	0.0001368451775326	0.0003884417844365	3.008220317e-07
1	Deaths	21	Oceania	3	Both	17	60-64 years	423	Larynx cancer	150	Occupational exposure to asbestos	1	Number	2017	0.065416287547456	0.1363011483475776	0.023145130630729
1	Deaths	21	Oceania	1	Male	17	60-64 years	423	Larynx cancer	150	Occupational exposure to asbestos	3	Rate	2017	0.046250832070000004	0.09640950281	0.01628826883
1	Deaths	21	Oceania	2	Female	17	60-64 years	423	Larynx cancer	150	Occupational exposure to asbestos	3	Rate	2017	0.00011010891	0.00031254956999999996	2.4205000000000003e-07
1	Deaths	21	Oceania	3	Both	17	60-64 years	423	Larynx cancer	150	Occupational exposure to asbestos	3	Rate	2017	0.02464597115	0.05135225945	0.008720064119999999
1	Deaths	21	Oceania	1	Male	17	60-64 years	423	Larynx cancer	150	Occupational exposure to asbestos	1	Number	2018	0.0671611854652186	0.1397726809229552	0.0234745893562018
1	Deaths	21	Oceania	2	Female	17	60-64 years	423	Larynx cancer	150	Occupational exposure to asbestos	1	Number	2018	0.000139981734647	0.0003893383812201	2.923483635e-07
1	Deaths	21	Oceania	3	Both	17	60-64 years	423	Larynx cancer	150	Occupational exposure to asbestos	1	Number	2018	0.0673011671998657	0.1400283008992015	0.0235664160244066
1	Deaths	21	Oceania	1	Male	17	60-64 years	423	Larynx cancer	150	Occupational exposure to asbestos	3	Rate	2018	0.045687389599999996	0.09508243318	0.01596893656
1	Deaths	21	Oceania	2	Female	17	60-64 years	423	Larynx cancer	150	Occupational exposure to asbestos	3	Rate	2018	0.00010790025000000001	0.0003001085	2.2535000000000002e-07
1	Deaths	21	Oceania	3	Both	17	60-64 years	423	Larynx cancer	150	Occupational exposure to asbestos	3	Rate	2018	0.02431979351	0.05060030167	0.00851590537
1	Deaths	21	Oceania	1	Male	17	60-64 years	423	Larynx cancer	150	Occupational exposure to asbestos	1	Number	2019	0.0694789994871889	0.1410611883591233	0.0247620960973405
1	Deaths	21	Oceania	2	Female	17	60-64 years	423	Larynx cancer	150	Occupational exposure to asbestos	1	Number	2019	0.0001412447239141	0.0004010776074001	2.733550577e-07
1	Deaths	21	Oceania	3	Both	17	60-64 years	423	Larynx cancer	150	Occupational exposure to asbestos	1	Number	2019	0.0696202442111031	0.1411782347421284	0.0247965333901645
1	Deaths	21	Oceania	1	Male	17	60-64 years	423	Larynx cancer	150	Occupational exposure to asbestos	3	Rate	2019	0.04531198203	0.09199559693	0.01614904736
1	Deaths	21	Oceania	2	Female	17	60-64 years	423	Larynx cancer	150	Occupational exposure to asbestos	3	Rate	2019	0.00010431157000000001	0.00029620245999999997	2.0187999999999998e-07
1	Deaths	21	Oceania	3	Both	17	60-64 years	423	Larynx cancer	150	Occupational exposure to asbestos	3	Rate	2019	0.02411163423	0.04889436967	0.00858780302
1	Deaths	21	Oceania	1	Male	17	60-64 years	423	Larynx cancer	150	Occupational exposure to asbestos	1	Number	2020	0.0718863564173043	0.1453894242539047	0.0261472827724175
1	Deaths	21	Oceania	2	Female	17	60-64 years	423	Larynx cancer	150	Occupational exposure to asbestos	1	Number	2020	0.0001466204503726	0.0004244874101138	2.468597714e-07
1	Deaths	21	Oceania	3	Both	17	60-64 years	423	Larynx cancer	150	Occupational exposure to asbestos	1	Number	2020	0.0720329768676769	0.1456438615572152	0.0262015665174388
1	Deaths	21	Oceania	1	Male	17	60-64 years	423	Larynx cancer	150	Occupational exposure to asbestos	3	Rate	2020	0.04493567728	0.09088194999	0.01634449037
1	Deaths	21	Oceania	2	Female	17	60-64 years	423	Larynx cancer	150	Occupational exposure to asbestos	3	Rate	2020	0.00010382931	0.00030060087	1.7481e-07
1	Deaths	21	Oceania	3	Both	17	60-64 years	423	Larynx cancer	150	Occupational exposure to asbestos	3	Rate	2020	0.02391619672	0.048356286180000006	0.00869937418
1	Deaths	21	Oceania	1	Male	17	60-64 years	423	Larynx cancer	150	Occupational exposure to asbestos	1	Number	2021	0.0732623401652205	0.1468935744797658	0.0272159081990353
1	Deaths	21	Oceania	2	Female	17	60-64 years	423	Larynx cancer	150	Occupational exposure to asbestos	1	Number	2021	0.0001508531727281	0.0004435730025714	2.239741376e-07
1	Deaths	21	Oceania	3	Both	17	60-64 years	423	Larynx cancer	150	Occupational exposure to asbestos	1	Number	2021	0.0734131933379487	0.1471416852007808	0.0272776354730507
1	Deaths	21	Oceania	1	Male	17	60-64 years	423	Larynx cancer	150	Occupational exposure to asbestos	3	Rate	2021	0.04410029444	0.08842264485	0.01638262663
1	Deaths	21	Oceania	2	Female	17	60-64 years	423	Larynx cancer	150	Occupational exposure to asbestos	3	Rate	2021	0.00010271349000000001	0.00030202171	1.525e-07
1	Deaths	21	Oceania	3	Both	17	60-64 years	423	Larynx cancer	150	Occupational exposure to asbestos	3	Rate	2021	0.02345510152	0.04701093914	0.0087150508
1	Deaths	21	Oceania	1	Male	18	65-69 years	423	Larynx cancer	150	Occupational exposure to asbestos	1	Number	1990	0.039395016067076	0.0779729197137084	0.0163545703141688
1	Deaths	21	Oceania	2	Female	18	65-69 years	423	Larynx cancer	150	Occupational exposure to asbestos	1	Number	1990	0.0005046356254009	0.0012024332894046	9.35549751174e-05
1	Deaths	21	Oceania	3	Both	18	65-69 years	423	Larynx cancer	150	Occupational exposure to asbestos	1	Number	1990	0.0398996516924769	0.0786456534299273	0.0168369213649651
1	Deaths	21	Oceania	1	Male	18	65-69 years	423	Larynx cancer	150	Occupational exposure to asbestos	3	Rate	1990	0.08191957995	0.16214002348	0.03400835091
1	Deaths	21	Oceania	2	Female	18	65-69 years	423	Larynx cancer	150	Occupational exposure to asbestos	3	Rate	1990	0.0011347840800000001	0.0027039354399999997	0.00021037892
1	Deaths	21	Oceania	3	Both	18	65-69 years	423	Larynx cancer	150	Occupational exposure to asbestos	3	Rate	1990	0.043106977070000004	0.08496756827	0.01819035386
1	Deaths	21	Oceania	1	Male	18	65-69 years	423	Larynx cancer	150	Occupational exposure to asbestos	1	Number	1991	0.0402115342699173	0.0820420425170053	0.0162645737645349
1	Deaths	21	Oceania	2	Female	18	65-69 years	423	Larynx cancer	150	Occupational exposure to asbestos	1	Number	1991	0.0005054410221537	0.0012343004157948	9.21186689981e-05
1	Deaths	21	Oceania	3	Both	18	65-69 years	423	Larynx cancer	150	Occupational exposure to asbestos	1	Number	1991	0.040716975292071	0.0827414867904642	0.016823676850922
1	Deaths	21	Oceania	1	Male	18	65-69 years	423	Larynx cancer	150	Occupational exposure to asbestos	3	Rate	1991	0.08220432008999999	0.16771830387	0.03324961984
1	Deaths	21	Oceania	2	Female	18	65-69 years	423	Larynx cancer	150	Occupational exposure to asbestos	3	Rate	1991	0.00112809327	0.00275483375	0.00020559956
1	Deaths	21	Oceania	3	Both	18	65-69 years	423	Larynx cancer	150	Occupational exposure to asbestos	3	Rate	1991	0.04344466265	0.0882844552	0.01795071859
1	Deaths	21	Oceania	1	Male	18	65-69 years	423	Larynx cancer	150	Occupational exposure to asbestos	1	Number	1992	0.040737664465592	0.0824307539551668	0.0165213095840442
1	Deaths	21	Oceania	2	Female	18	65-69 years	423	Larynx cancer	150	Occupational exposure to asbestos	1	Number	1992	0.0005055230308249	0.0012672043689664	8.88839250127e-05
1	Deaths	21	Oceania	3	Both	18	65-69 years	423	Larynx cancer	150	Occupational exposure to asbestos	1	Number	1992	0.0412431874964169	0.0830695408115411	0.0169204771301813
1	Deaths	21	Oceania	1	Male	18	65-69 years	423	Larynx cancer	150	Occupational exposure to asbestos	3	Rate	1992	0.08191054414	0.16574214549	0.0332191223
1	Deaths	21	Oceania	2	Female	18	65-69 years	423	Larynx cancer	150	Occupational exposure to asbestos	3	Rate	1992	0.00110718292	0.00277539685	0.00019467118
1	Deaths	21	Oceania	3	Both	18	65-69 years	423	Larynx cancer	150	Occupational exposure to asbestos	3	Rate	1992	0.043235103159999996	0.08708153719999999	0.017737682720000002
1	Deaths	21	Oceania	1	Male	18	65-69 years	423	Larynx cancer	150	Occupational exposure to asbestos	1	Number	1993	0.0416125798783056	0.0849046562382205	0.0169209856403683
1	Deaths	21	Oceania	2	Female	18	65-69 years	423	Larynx cancer	150	Occupational exposure to asbestos	1	Number	1993	0.0005121267959029	0.0012393021366997	9.63714409435e-05
1	Deaths	21	Oceania	3	Both	18	65-69 years	423	Larynx cancer	150	Occupational exposure to asbestos	1	Number	1993	0.0421247066742085	0.0852371447573174	0.0174940889068386
1	Deaths	21	Oceania	1	Male	18	65-69 years	423	Larynx cancer	150	Occupational exposure to asbestos	3	Rate	1993	0.08227658622	0.16787388068	0.033456251400000005
1	Deaths	21	Oceania	2	Female	18	65-69 years	423	Larynx cancer	150	Occupational exposure to asbestos	3	Rate	1993	0.00110205739	0.00266688268	0.00020738391
1	Deaths	21	Oceania	3	Both	18	65-69 years	423	Larynx cancer	150	Occupational exposure to asbestos	3	Rate	1993	0.04340671535	0.08783122237999999	0.01802649793
1	Deaths	21	Oceania	1	Male	18	65-69 years	423	Larynx cancer	150	Occupational exposure to asbestos	1	Number	1994	0.0425293666351405	0.0879109264990678	0.0177951094019085
1	Deaths	21	Oceania	2	Female	18	65-69 years	423	Larynx cancer	150	Occupational exposure to asbestos	1	Number	1994	0.000519012555967	0.0012192049697127	9.95762452952e-05
1	Deaths	21	Oceania	3	Both	18	65-69 years	423	Larynx cancer	150	Occupational exposure to asbestos	1	Number	1994	0.0430483791911076	0.0884769558683874	0.0183714585342936
1	Deaths	21	Oceania	1	Male	18	65-69 years	423	Larynx cancer	150	Occupational exposure to asbestos	3	Rate	1994	0.08276312718	0.17107668808	0.03462969282
1	Deaths	21	Oceania	2	Female	18	65-69 years	423	Larynx cancer	150	Occupational exposure to asbestos	3	Rate	1994	0.00109992316	0.00258381375	0.00021102807
1	Deaths	21	Oceania	3	Both	18	65-69 years	423	Larynx cancer	150	Occupational exposure to asbestos	3	Rate	1994	0.04367152419	0.08975770031	0.01863739381
1	Deaths	21	Oceania	1	Male	18	65-69 years	423	Larynx cancer	150	Occupational exposure to asbestos	1	Number	1995	0.0442360635038235	0.0925731692028188	0.0181004344128252
1	Deaths	21	Oceania	2	Female	18	65-69 years	423	Larynx cancer	150	Occupational exposure to asbestos	1	Number	1995	0.0005346092068549	0.001253086908149	9.52113998074e-05
1	Deaths	21	Oceania	3	Both	18	65-69 years	423	Larynx cancer	150	Occupational exposure to asbestos	1	Number	1995	0.0447706727106785	0.0934077520473515	0.0187661282384066
1	Deaths	21	Oceania	1	Male	18	65-69 years	423	Larynx cancer	150	Occupational exposure to asbestos	3	Rate	1995	0.08480778284	0.17747793561	0.03470149894
1	Deaths	21	Oceania	2	Female	18	65-69 years	423	Larynx cancer	150	Occupational exposure to asbestos	3	Rate	1995	0.00111829684	0.00262121025	0.00019916343999999998
1	Deaths	21	Oceania	3	Both	18	65-69 years	423	Larynx cancer	150	Occupational exposure to asbestos	3	Rate	1995	0.04478588028	0.09343948052	0.01877250266
1	Deaths	21	Oceania	1	Male	18	65-69 years	423	Larynx cancer	150	Occupational exposure to asbestos	1	Number	1996	0.0445545028102844	0.0901913667933322	0.019164490227492
1	Deaths	21	Oceania	2	Female	18	65-69 years	423	Larynx cancer	150	Occupational exposure to asbestos	1	Number	1996	0.0005581020944253	0.0012893666008302	9.66373562524e-05
1	Deaths	21	Oceania	3	Both	18	65-69 years	423	Larynx cancer	150	Occupational exposure to asbestos	1	Number	1996	0.0451126049047097	0.091033228242989	0.0197040937535965
1	Deaths	21	Oceania	1	Male	18	65-69 years	423	Larynx cancer	150	Occupational exposure to asbestos	3	Rate	1996	0.086405563	0.1749101737	0.03716613279
1	Deaths	21	Oceania	2	Female	18	65-69 years	423	Larynx cancer	150	Occupational exposure to asbestos	3	Rate	1996	0.0011780178200000001	0.00272153939	0.00020397796
1	Deaths	21	Oceania	3	Both	18	65-69 years	423	Larynx cancer	150	Occupational exposure to asbestos	3	Rate	1996	0.045595570269999997	0.09200780943	0.01991504133
1	Deaths	21	Oceania	1	Male	18	65-69 years	423	Larynx cancer	150	Occupational exposure to asbestos	1	Number	1997	0.0461761574134895	0.0928593351364651	0.0206230728311451
1	Deaths	21	Oceania	2	Female	18	65-69 years	423	Larynx cancer	150	Occupational exposure to asbestos	1	Number	1997	0.0005869894414757	0.0013956983950207	9.65001020789e-05
1	Deaths	21	Oceania	3	Both	18	65-69 years	423	Larynx cancer	150	Occupational exposure to asbestos	1	Number	1997	0.0467631468549652	0.0937861385427171	0.0214778471751007
1	Deaths	21	Oceania	1	Male	18	65-69 years	423	Larynx cancer	150	Occupational exposure to asbestos	3	Rate	1997	0.08806660845	0.17710019989	0.03933207486
1	Deaths	21	Oceania	2	Female	18	65-69 years	423	Larynx cancer	150	Occupational exposure to asbestos	3	Rate	1997	0.00123493395	0.00293633106	0.00020302112000000001
1	Deaths	21	Oceania	3	Both	18	65-69 years	423	Larynx cancer	150	Occupational exposure to asbestos	3	Rate	1997	0.046779393210000006	0.09381872152	0.02148530896
1	Deaths	21	Oceania	1	Male	18	65-69 years	423	Larynx cancer	150	Occupational exposure to asbestos	1	Number	1998	0.0459445708318197	0.0892661177895385	0.0208653874528506
1	Deaths	21	Oceania	2	Female	18	65-69 years	423	Larynx cancer	150	Occupational exposure to asbestos	1	Number	1998	0.0005755836321758	0.0012792001362505	9.50683196853e-05
1	Deaths	21	Oceania	3	Both	18	65-69 years	423	Larynx cancer	150	Occupational exposure to asbestos	1	Number	1998	0.0465201544639955	0.0896758564523107	0.0213279349126671
1	Deaths	21	Oceania	1	Male	18	65-69 years	423	Larynx cancer	150	Occupational exposure to asbestos	3	Rate	1998	0.0867451068	0.16853784421	0.03939464947
1	Deaths	21	Oceania	2	Female	18	65-69 years	423	Larynx cancer	150	Occupational exposure to asbestos	3	Rate	1998	0.00121216073	0.0026939546	0.00020021084000000001
1	Deaths	21	Oceania	3	Both	18	65-69 years	423	Larynx cancer	150	Occupational exposure to asbestos	3	Rate	1998	0.046312152530000004	0.08927489581	0.02123257298
1	Deaths	21	Oceania	1	Male	18	65-69 years	423	Larynx cancer	150	Occupational exposure to asbestos	1	Number	1999	0.0461458085976807	0.0861129845610328	0.0207677684123387
1	Deaths	21	Oceania	2	Female	18	65-69 years	423	Larynx cancer	150	Occupational exposure to asbestos	1	Number	1999	0.0005985978738258	0.0013025322204864	9.91464952161e-05
1	Deaths	21	Oceania	3	Both	18	65-69 years	423	Larynx cancer	150	Occupational exposure to asbestos	1	Number	1999	0.0467444064715066	0.0866021535863737	0.0209549431497803
1	Deaths	21	Oceania	1	Male	18	65-69 years	423	Larynx cancer	150	Occupational exposure to asbestos	3	Rate	1999	0.08641612104	0.16126166867	0.03889128923
1	Deaths	21	Oceania	2	Female	18	65-69 years	423	Larynx cancer	150	Occupational exposure to asbestos	3	Rate	1999	0.00126146073	0.00274490324	0.00020893728
1	Deaths	21	Oceania	3	Both	18	65-69 years	423	Larynx cancer	150	Occupational exposure to asbestos	3	Rate	1999	0.04634937427	0.08587028764	0.02077785507
1	Deaths	21	Oceania	1	Male	18	65-69 years	423	Larynx cancer	150	Occupational exposure to asbestos	1	Number	2000	0.0472275372006524	0.0892400290455631	0.0214425811399544
1	Deaths	21	Oceania	2	Female	18	65-69 years	423	Larynx cancer	150	Occupational exposure to asbestos	1	Number	2000	0.0006563825711954	0.0013899665672171	0.0001113021937554
1	Deaths	21	Oceania	3	Both	18	65-69 years	423	Larynx cancer	150	Occupational exposure to asbestos	1	Number	2000	0.0478839197718479	0.089967854322308	0.0220561317099316
1	Deaths	21	Oceania	1	Male	18	65-69 years	423	Larynx cancer	150	Occupational exposure to asbestos	3	Rate	2000	0.08780666608	0.16591738413	0.03986660482
1	Deaths	21	Oceania	2	Female	18	65-69 years	423	Larynx cancer	150	Occupational exposure to asbestos	3	Rate	2000	0.0013805324899999998	0.0029234383999999997	0.00023409564
1	Deaths	21	Oceania	3	Both	18	65-69 years	423	Larynx cancer	150	Occupational exposure to asbestos	3	Rate	2000	0.04725475563	0.08878573413	0.02176632822
1	Deaths	21	Oceania	1	Male	18	65-69 years	423	Larynx cancer	150	Occupational exposure to asbestos	1	Number	2001	0.048048805731796	0.0915773180605981	0.0216498531325124
1	Deaths	21	Oceania	2	Female	18	65-69 years	423	Larynx cancer	150	Occupational exposure to asbestos	1	Number	2001	0.0006537497897074	0.0013584849967439	0.0001034222987373
1	Deaths	21	Oceania	3	Both	18	65-69 years	423	Larynx cancer	150	Occupational exposure to asbestos	1	Number	2001	0.0487025555215034	0.0921796778630991	0.0223891323325911
1	Deaths	21	Oceania	1	Male	18	65-69 years	423	Larynx cancer	150	Occupational exposure to asbestos	3	Rate	2001	0.08898457926	0.16959774531000002	0.04009471292
1	Deaths	21	Oceania	2	Female	18	65-69 years	423	Larynx cancer	150	Occupational exposure to asbestos	3	Rate	2001	0.0013588519	0.0028236795600000003	0.00021496846
1	Deaths	21	Oceania	3	Both	18	65-69 years	423	Larynx cancer	150	Occupational exposure to asbestos	3	Rate	2001	0.04769746038	0.09027732705000001	0.02192707838
1	Deaths	21	Oceania	1	Male	18	65-69 years	423	Larynx cancer	150	Occupational exposure to asbestos	1	Number	2002	0.0477222578285126	0.0936508787450907	0.0211460312959049
1	Deaths	21	Oceania	2	Female	18	65-69 years	423	Larynx cancer	150	Occupational exposure to asbestos	1	Number	2002	0.0006949936471132	0.0014131223291006	0.0001031571043551
1	Deaths	21	Oceania	3	Both	18	65-69 years	423	Larynx cancer	150	Occupational exposure to asbestos	1	Number	2002	0.0484172514756259	0.0944902844273989	0.0217612890620814
1	Deaths	21	Oceania	1	Male	18	65-69 years	423	Larynx cancer	150	Occupational exposure to asbestos	3	Rate	2002	0.08643145638	0.16961439398	0.038298319580000004
1	Deaths	21	Oceania	2	Female	18	65-69 years	423	Larynx cancer	150	Occupational exposure to asbestos	3	Rate	2002	0.00142069432	0.00288868089	0.00021087202000000002
1	Deaths	21	Oceania	3	Both	18	65-69 years	423	Larynx cancer	150	Occupational exposure to asbestos	3	Rate	2002	0.04649546036	0.09073974957	0.02089753388
1	Deaths	21	Oceania	1	Male	18	65-69 years	423	Larynx cancer	150	Occupational exposure to asbestos	1	Number	2003	0.0468477225681443	0.0919163073409968	0.0201727937486166
1	Deaths	21	Oceania	2	Female	18	65-69 years	423	Larynx cancer	150	Occupational exposure to asbestos	1	Number	2003	0.0006306773801244	0.0012950231864612	9.92622628947e-05
1	Deaths	21	Oceania	3	Both	18	65-69 years	423	Larynx cancer	150	Occupational exposure to asbestos	1	Number	2003	0.0474783999482688	0.0927443321034111	0.0206667528808972
1	Deaths	21	Oceania	1	Male	18	65-69 years	423	Larynx cancer	150	Occupational exposure to asbestos	3	Rate	2003	0.08217583013	0.16123086553	0.03538520085
1	Deaths	21	Oceania	2	Female	18	65-69 years	423	Larynx cancer	150	Occupational exposure to asbestos	3	Rate	2003	0.0012528412800000002	0.00257256491	0.00019718459
1	Deaths	21	Oceania	3	Both	18	65-69 years	423	Larynx cancer	150	Occupational exposure to asbestos	3	Rate	2003	0.04422812249	0.08639523836	0.01925194781
1	Deaths	21	Oceania	1	Male	18	65-69 years	423	Larynx cancer	150	Occupational exposure to asbestos	1	Number	2004	0.0472397835183657	0.0930334352248863	0.020203181439113
1	Deaths	21	Oceania	2	Female	18	65-69 years	423	Larynx cancer	150	Occupational exposure to asbestos	1	Number	2004	0.0005580661227064	0.0011059616596846	8.90813522974e-05
1	Deaths	21	Oceania	3	Both	18	65-69 years	423	Larynx cancer	150	Occupational exposure to asbestos	1	Number	2004	0.0477978496410722	0.0934390961302858	0.0206291112279807
1	Deaths	21	Oceania	1	Male	18	65-69 years	423	Larynx cancer	150	Occupational exposure to asbestos	3	Rate	2004	0.0797536471	0.15706582903	0.03410848405
1	Deaths	21	Oceania	2	Female	18	65-69 years	423	Larynx cancer	150	Occupational exposure to asbestos	3	Rate	2004	0.00107008991	0.00212067776	0.00017081319
1	Deaths	21	Oceania	3	Both	18	65-69 years	423	Larynx cancer	150	Occupational exposure to asbestos	3	Rate	2004	0.04291287932	0.08388956169	0.01852080308
1	Deaths	21	Oceania	1	Male	18	65-69 years	423	Larynx cancer	150	Occupational exposure to asbestos	1	Number	2005	0.052480564020789	0.1000141395797966	0.0218104768154135
1	Deaths	21	Oceania	2	Female	18	65-69 years	423	Larynx cancer	150	Occupational exposure to asbestos	1	Number	2005	0.0006119108780122	0.0012374793091977	9.91498503662e-05
1	Deaths	21	Oceania	3	Both	18	65-69 years	423	Larynx cancer	150	Occupational exposure to asbestos	1	Number	2005	0.0530924748988014	0.1007033356994908	0.0224043767177963
1	Deaths	21	Oceania	1	Male	18	65-69 years	423	Larynx cancer	150	Occupational exposure to asbestos	3	Rate	2005	0.08487506778000001	0.16174953593	0.03527335753
1	Deaths	21	Oceania	2	Female	18	65-69 years	423	Larynx cancer	150	Occupational exposure to asbestos	3	Rate	2005	0.0011287132299999999	0.00228261878	0.00018288897
1	Deaths	21	Oceania	3	Both	18	65-69 years	423	Larynx cancer	150	Occupational exposure to asbestos	3	Rate	2005	0.04575128705	0.08677891222	0.019306485
1	Deaths	21	Oceania	1	Male	18	65-69 years	423	Larynx cancer	150	Occupational exposure to asbestos	1	Number	2006	0.0567712403997226	0.106244214918888	0.0243542380433037
1	Deaths	21	Oceania	2	Female	18	65-69 years	423	Larynx cancer	150	Occupational exposure to asbestos	1	Number	2006	0.0006469533038708	0.0013355830811578	0.000110820390411
1	Deaths	21	Oceania	3	Both	18	65-69 years	423	Larynx cancer	150	Occupational exposure to asbestos	1	Number	2006	0.0574181937035934	0.1066744362436874	0.0246819166695289
1	Deaths	21	Oceania	1	Male	18	65-69 years	423	Larynx cancer	150	Occupational exposure to asbestos	3	Rate	2006	0.08949531169	0.16748549198999998	0.03839250489
1	Deaths	21	Oceania	2	Female	18	65-69 years	423	Larynx cancer	150	Occupational exposure to asbestos	3	Rate	2006	0.00117077001	0.00241696057	0.000200548
1	Deaths	21	Oceania	3	Both	18	65-69 years	423	Larynx cancer	150	Occupational exposure to asbestos	3	Rate	2006	0.048375113069999996	0.08987374179	0.02079463725
1	Deaths	21	Oceania	1	Male	18	65-69 years	423	Larynx cancer	150	Occupational exposure to asbestos	1	Number	2007	0.0625759410219357	0.1126184877479951	0.0278636139991734
1	Deaths	21	Oceania	2	Female	18	65-69 years	423	Larynx cancer	150	Occupational exposure to asbestos	1	Number	2007	0.0006986697662559	0.0014413093759175	0.0001246148197652
1	Deaths	21	Oceania	3	Both	18	65-69 years	423	Larynx cancer	150	Occupational exposure to asbestos	1	Number	2007	0.0632746107881916	0.1131321674024365	0.0282998427137739
1	Deaths	21	Oceania	1	Male	18	65-69 years	423	Larynx cancer	150	Occupational exposure to asbestos	3	Rate	2007	0.09548407284	0.1718435506	0.04251684122
1	Deaths	21	Oceania	2	Female	18	65-69 years	423	Larynx cancer	150	Occupational exposure to asbestos	3	Rate	2007	0.00121547035	0.0025074347	0.00021679143
1	Deaths	21	Oceania	3	Both	18	65-69 years	423	Larynx cancer	150	Occupational exposure to asbestos	3	Rate	2007	0.051435702629999996	0.09196473037	0.023004839949999998
1	Deaths	21	Oceania	1	Male	18	65-69 years	423	Larynx cancer	150	Occupational exposure to asbestos	1	Number	2008	0.0675896932705456	0.1189898164567087	0.0293807566707438
1	Deaths	21	Oceania	2	Female	18	65-69 years	423	Larynx cancer	150	Occupational exposure to asbestos	1	Number	2008	0.0007384946934238	0.0015170532357758	0.0001338263746771
1	Deaths	21	Oceania	3	Both	18	65-69 years	423	Larynx cancer	150	Occupational exposure to asbestos	1	Number	2008	0.0683281879639694	0.1195613701451809	0.0308530968414742
1	Deaths	21	Oceania	1	Male	18	65-69 years	423	Larynx cancer	150	Occupational exposure to asbestos	3	Rate	2008	0.09965871139000002	0.17544645053	0.04332092968
1	Deaths	21	Oceania	2	Female	18	65-69 years	423	Larynx cancer	150	Occupational exposure to asbestos	3	Rate	2008	0.00123899594	0.00254520827	0.00022452475
1	Deaths	21	Oceania	3	Both	18	65-69 years	423	Larynx cancer	150	Occupational exposure to asbestos	3	Rate	2008	0.05362209053999999	0.09382848874	0.0242126654
1	Deaths	21	Oceania	1	Male	18	65-69 years	423	Larynx cancer	150	Occupational exposure to asbestos	1	Number	2009	0.0713023073785686	0.1260579204170171	0.0307237430238574
1	Deaths	21	Oceania	2	Female	18	65-69 years	423	Larynx cancer	150	Occupational exposure to asbestos	1	Number	2009	0.0007557028681906	0.0016385407774153	0.0001567949352762
1	Deaths	21	Oceania	3	Both	18	65-69 years	423	Larynx cancer	150	Occupational exposure to asbestos	1	Number	2009	0.0720580102467593	0.1263906748444563	0.0319975328686362
1	Deaths	21	Oceania	1	Male	18	65-69 years	423	Larynx cancer	150	Occupational exposure to asbestos	3	Rate	2009	0.10125888077	0.17901922676	0.04363185353
1	Deaths	21	Oceania	2	Female	18	65-69 years	423	Larynx cancer	150	Occupational exposure to asbestos	3	Rate	2009	0.00122364753	0.00265315439	0.00025388514999999997
1	Deaths	21	Oceania	3	Both	18	65-69 years	423	Larynx cancer	150	Occupational exposure to asbestos	3	Rate	2009	0.054517508730000004	0.09562441004	0.024208630950000004
1	Deaths	21	Oceania	1	Male	18	65-69 years	423	Larynx cancer	150	Occupational exposure to asbestos	1	Number	2010	0.0745351695532707	0.1314096057746755	0.0329124160253231
1	Deaths	21	Oceania	2	Female	18	65-69 years	423	Larynx cancer	150	Occupational exposure to asbestos	1	Number	2010	0.0006717729212992	0.0014626962526011	0.000161022871688
1	Deaths	21	Oceania	3	Both	18	65-69 years	423	Larynx cancer	150	Occupational exposure to asbestos	1	Number	2010	0.07520694247457	0.1323237410300765	0.034008160244197
1	Deaths	21	Oceania	1	Male	18	65-69 years	423	Larynx cancer	150	Occupational exposure to asbestos	3	Rate	2010	0.10169597443	0.17929559949	0.044905783920000004
1	Deaths	21	Oceania	2	Female	18	65-69 years	423	Larynx cancer	150	Occupational exposure to asbestos	3	Rate	2010	0.00104987406	0.00228596123	0.0002516531
1	Deaths	21	Oceania	3	Both	18	65-69 years	423	Larynx cancer	150	Occupational exposure to asbestos	3	Rate	2010	0.05478432967	0.09639093431	0.02477316855
1	Deaths	21	Oceania	1	Male	18	65-69 years	423	Larynx cancer	150	Occupational exposure to asbestos	1	Number	2011	0.0770753654116071	0.1322265985455231	0.0336873478782474
1	Deaths	21	Oceania	2	Female	18	65-69 years	423	Larynx cancer	150	Occupational exposure to asbestos	1	Number	2011	0.0005950774445148	0.0013037033966122	0.0001543784280625
1	Deaths	21	Oceania	3	Both	18	65-69 years	423	Larynx cancer	150	Occupational exposure to asbestos	1	Number	2011	0.0776704428561221	0.1328910315438521	0.0344458108566561
1	Deaths	21	Oceania	1	Male	18	65-69 years	423	Larynx cancer	150	Occupational exposure to asbestos	3	Rate	2011	0.09919832588	0.17017963058	0.04335663535
1	Deaths	21	Oceania	2	Female	18	65-69 years	423	Larynx cancer	150	Occupational exposure to asbestos	3	Rate	2011	0.0008778393	0.00192318174	0.00022773413999999998
1	Deaths	21	Oceania	3	Both	18	65-69 years	423	Larynx cancer	150	Occupational exposure to asbestos	3	Rate	2011	0.05338646847	0.09134211941	0.02367619042
1	Deaths	21	Oceania	1	Male	18	65-69 years	423	Larynx cancer	150	Occupational exposure to asbestos	1	Number	2012	0.078688180884939	0.136915993032433	0.0335351842812318
1	Deaths	21	Oceania	2	Female	18	65-69 years	423	Larynx cancer	150	Occupational exposure to asbestos	1	Number	2012	0.0005612917461987	0.0012984562067134	0.0001494838028344
1	Deaths	21	Oceania	3	Both	18	65-69 years	423	Larynx cancer	150	Occupational exposure to asbestos	1	Number	2012	0.0792494726311377	0.1375004463905419	0.0346888870842291
1	Deaths	21	Oceania	1	Male	18	65-69 years	423	Larynx cancer	150	Occupational exposure to asbestos	3	Rate	2012	0.09621332858	0.16740942894	0.04100401951
1	Deaths	21	Oceania	2	Female	18	65-69 years	423	Larynx cancer	150	Occupational exposure to asbestos	3	Rate	2012	0.00076531327	0.0017704264700000001	0.00020381903
1	Deaths	21	Oceania	3	Both	18	65-69 years	423	Larynx cancer	150	Occupational exposure to asbestos	3	Rate	2012	0.05108698169	0.08863759662	0.02236166981
1	Deaths	21	Oceania	1	Male	18	65-69 years	423	Larynx cancer	150	Occupational exposure to asbestos	1	Number	2013	0.0786947792054652	0.140062935947792	0.0335370894143006
1	Deaths	21	Oceania	2	Female	18	65-69 years	423	Larynx cancer	150	Occupational exposure to asbestos	1	Number	2013	0.0005785410694814	0.0013586293083186	0.0001491876327758
1	Deaths	21	Oceania	3	Both	18	65-69 years	423	Larynx cancer	150	Occupational exposure to asbestos	1	Number	2013	0.0792733202749468	0.1405081322726559	0.0347265698144206
1	Deaths	21	Oceania	1	Male	18	65-69 years	423	Larynx cancer	150	Occupational exposure to asbestos	3	Rate	2013	0.09218225867	0.16406828918	0.03928500318
1	Deaths	21	Oceania	2	Female	18	65-69 years	423	Larynx cancer	150	Occupational exposure to asbestos	3	Rate	2013	0.00074734391	0.0017550410699999999	0.00019271660000000002
1	Deaths	21	Oceania	3	Both	18	65-69 years	423	Larynx cancer	150	Occupational exposure to asbestos	3	Rate	2013	0.048699176030000006	0.08631693795	0.021333221949999998
1	Deaths	21	Oceania	1	Male	18	65-69 years	423	Larynx cancer	150	Occupational exposure to asbestos	1	Number	2014	0.079723218993444	0.1479209306871008	0.0334688464675939
1	Deaths	21	Oceania	2	Female	18	65-69 years	423	Larynx cancer	150	Occupational exposure to asbestos	1	Number	2014	0.0005843957533023	0.001411524137362	0.0001522702815685
1	Deaths	21	Oceania	3	Both	18	65-69 years	423	Larynx cancer	150	Occupational exposure to asbestos	1	Number	2014	0.0803076147467465	0.1485956330666743	0.0339349106540983
1	Deaths	21	Oceania	1	Male	18	65-69 years	423	Larynx cancer	150	Occupational exposure to asbestos	3	Rate	2014	0.09057679014	0.16805898289	0.0380253171
1	Deaths	21	Oceania	2	Female	18	65-69 years	423	Larynx cancer	150	Occupational exposure to asbestos	3	Rate	2014	0.00073962387	0.0017864554	0.00019271655
1	Deaths	21	Oceania	3	Both	18	65-69 years	423	Larynx cancer	150	Occupational exposure to asbestos	3	Rate	2014	0.048079803760000005	0.0889635298	0.0203166767
1	Deaths	21	Oceania	1	Male	18	65-69 years	423	Larynx cancer	150	Occupational exposure to asbestos	1	Number	2015	0.0807581675440806	0.1533725579191298	0.0340307302420373
1	Deaths	21	Oceania	2	Female	18	65-69 years	423	Larynx cancer	150	Occupational exposure to asbestos	1	Number	2015	0.0006115894035082	0.0014905741171334	0.0001571602830271
1	Deaths	21	Oceania	3	Both	18	65-69 years	423	Larynx cancer	150	Occupational exposure to asbestos	1	Number	2015	0.0813697569475889	0.1540697290315975	0.0346907349636163
1	Deaths	21	Oceania	1	Male	18	65-69 years	423	Larynx cancer	150	Occupational exposure to asbestos	3	Rate	2015	0.09054653887	0.17196222623	0.038155457610000006
1	Deaths	21	Oceania	2	Female	18	65-69 years	423	Larynx cancer	150	Occupational exposure to asbestos	3	Rate	2015	0.0007827719	0.0019077824600000001	0.00020114909
1	Deaths	21	Oceania	3	Both	18	65-69 years	423	Larynx cancer	150	Occupational exposure to asbestos	3	Rate	2015	0.048630952289999994	0.09208037388	0.020733052919999998
1	Deaths	21	Oceania	1	Male	18	65-69 years	423	Larynx cancer	150	Occupational exposure to asbestos	1	Number	2016	0.0817041363287785	0.1597696662806256	0.033670589469791
1	Deaths	21	Oceania	2	Female	18	65-69 years	423	Larynx cancer	150	Occupational exposure to asbestos	1	Number	2016	0.0006206893517007	0.0015268315525864	0.000160172903378
1	Deaths	21	Oceania	3	Both	18	65-69 years	423	Larynx cancer	150	Occupational exposure to asbestos	1	Number	2016	0.0823248256804791	0.1606792587923061	0.0341901613173384
1	Deaths	21	Oceania	1	Male	18	65-69 years	423	Larynx cancer	150	Occupational exposure to asbestos	3	Rate	2016	0.08794133021	0.17196628729000002	0.036240961110000004
1	Deaths	21	Oceania	2	Female	18	65-69 years	423	Larynx cancer	150	Occupational exposure to asbestos	3	Rate	2016	0.0007613613400000001	0.00187287009	0.00019647422
1	Deaths	21	Oceania	3	Both	18	65-69 years	423	Larynx cancer	150	Occupational exposure to asbestos	3	Rate	2016	0.04719616552	0.09211613667	0.01960094661
1	Deaths	21	Oceania	1	Male	18	65-69 years	423	Larynx cancer	150	Occupational exposure to asbestos	1	Number	2017	0.0828424607354122	0.1618304246856111	0.0328712049336236
1	Deaths	21	Oceania	2	Female	18	65-69 years	423	Larynx cancer	150	Occupational exposure to asbestos	1	Number	2017	0.000636500721978	0.001615709448767	0.0001461876675696
1	Deaths	21	Oceania	3	Both	18	65-69 years	423	Larynx cancer	150	Occupational exposure to asbestos	1	Number	2017	0.0834789614573903	0.1622984206418567	0.0335841083591246
1	Deaths	21	Oceania	1	Male	18	65-69 years	423	Larynx cancer	150	Occupational exposure to asbestos	3	Rate	2017	0.0864610524	0.16889924205	0.03430703225
1	Deaths	21	Oceania	2	Female	18	65-69 years	423	Larynx cancer	150	Occupational exposure to asbestos	3	Rate	2017	0.00077278859	0.001961666	0.00017748945
1	Deaths	21	Oceania	3	Both	18	65-69 years	423	Larynx cancer	150	Occupational exposure to asbestos	3	Rate	2017	0.0468512	0.09108733066	0.01884853082
1	Deaths	21	Oceania	1	Male	18	65-69 years	423	Larynx cancer	150	Occupational exposure to asbestos	1	Number	2018	0.0845201815391763	0.1615726691188065	0.0328391007308585
1	Deaths	21	Oceania	2	Female	18	65-69 years	423	Larynx cancer	150	Occupational exposure to asbestos	1	Number	2018	0.0006504484628196	0.0016578946021601	0.000140724064839
1	Deaths	21	Oceania	3	Both	18	65-69 years	423	Larynx cancer	150	Occupational exposure to asbestos	1	Number	2018	0.085170630001996	0.162197121689655	0.0335278398264563
1	Deaths	21	Oceania	1	Male	18	65-69 years	423	Larynx cancer	150	Occupational exposure to asbestos	3	Rate	2018	0.08522630809000001	0.16292253313	0.033113456039999996
1	Deaths	21	Oceania	2	Female	18	65-69 years	423	Larynx cancer	150	Occupational exposure to asbestos	3	Rate	2018	0.00076840949	0.00195855938	0.00016624484999999998
1	Deaths	21	Oceania	3	Both	18	65-69 years	423	Larynx cancer	150	Occupational exposure to asbestos	3	Rate	2018	0.04633367562	0.08823685845	0.01823948061
1	Deaths	21	Oceania	1	Male	18	65-69 years	423	Larynx cancer	150	Occupational exposure to asbestos	1	Number	2019	0.0867080023937276	0.1623930551496825	0.0331954944782484
1	Deaths	21	Oceania	2	Female	18	65-69 years	423	Larynx cancer	150	Occupational exposure to asbestos	1	Number	2019	0.0006613451458593	0.0016514720710851	0.0001341792916054
1	Deaths	21	Oceania	3	Both	18	65-69 years	423	Larynx cancer	150	Occupational exposure to asbestos	1	Number	2019	0.0873693475395869	0.1627326918004275	0.0339060956892478
1	Deaths	21	Oceania	1	Male	18	65-69 years	423	Larynx cancer	150	Occupational exposure to asbestos	3	Rate	2019	0.08385917741	0.15705756847	0.03210484366
1	Deaths	21	Oceania	2	Female	18	65-69 years	423	Larynx cancer	150	Occupational exposure to asbestos	3	Rate	2019	0.00074048984	0.0018491075299999998	0.00015023684
1	Deaths	21	Oceania	3	Both	18	65-69 years	423	Larynx cancer	150	Occupational exposure to asbestos	3	Rate	2019	0.04533745066	0.08444478060999999	0.0175944537
1	Deaths	21	Oceania	1	Male	18	65-69 years	423	Larynx cancer	150	Occupational exposure to asbestos	1	Number	2020	0.0903247035045038	0.1716756660904921	0.0351080883718861
1	Deaths	21	Oceania	2	Female	18	65-69 years	423	Larynx cancer	150	Occupational exposure to asbestos	1	Number	2020	0.0006807377783386	0.0016299111129983	0.0001324060310261
1	Deaths	21	Oceania	3	Both	18	65-69 years	423	Larynx cancer	150	Occupational exposure to asbestos	1	Number	2020	0.0910054412828423	0.1724527736723783	0.0354933043298317
1	Deaths	21	Oceania	1	Male	18	65-69 years	423	Larynx cancer	150	Occupational exposure to asbestos	3	Rate	2020	0.08286448432	0.15749639898	0.032208394
1	Deaths	21	Oceania	2	Female	18	65-69 years	423	Larynx cancer	150	Occupational exposure to asbestos	3	Rate	2020	0.00070552593	0.00168926215	0.00013722742
1	Deaths	21	Oceania	3	Both	18	65-69 years	423	Larynx cancer	150	Occupational exposure to asbestos	3	Rate	2020	0.0442871522	0.08392291853	0.01727256468
1	Deaths	21	Oceania	1	Male	18	65-69 years	423	Larynx cancer	150	Occupational exposure to asbestos	1	Number	2021	0.0916379162592065	0.1767161935563626	0.0364087989699763
1	Deaths	21	Oceania	2	Female	18	65-69 years	423	Larynx cancer	150	Occupational exposure to asbestos	1	Number	2021	0.0007011436961683	0.0015768684997124	0.0001307133256204
1	Deaths	21	Oceania	3	Both	18	65-69 years	423	Larynx cancer	150	Occupational exposure to asbestos	1	Number	2021	0.092339059955375	0.1776064888425179	0.0370151657260025
1	Deaths	21	Oceania	1	Male	18	65-69 years	423	Larynx cancer	150	Occupational exposure to asbestos	3	Rate	2021	0.08147893403999999	0.15712543089	0.03237251839
1	Deaths	21	Oceania	2	Female	18	65-69 years	423	Larynx cancer	150	Occupational exposure to asbestos	3	Rate	2021	0.00069774585	0.00156922677	0.00013007987
1	Deaths	21	Oceania	3	Both	18	65-69 years	423	Larynx cancer	150	Occupational exposure to asbestos	3	Rate	2021	0.043360790190000005	0.08340086744	0.01738166747
1	Deaths	21	Oceania	1	Male	19	70-74 years	423	Larynx cancer	150	Occupational exposure to asbestos	1	Number	1990	0.0275303149503073	0.05488631400705	0.0102047060683354
1	Deaths	21	Oceania	2	Female	19	70-74 years	423	Larynx cancer	150	Occupational exposure to asbestos	1	Number	1990	3.11719812906e-05	7.00613022541e-05	4.3889106842e-06
1	Deaths	21	Oceania	3	Both	19	70-74 years	423	Larynx cancer	150	Occupational exposure to asbestos	1	Number	1990	0.0275614869315979	0.0549287713516062	0.0102357190331989
1	Deaths	21	Oceania	1	Male	19	70-74 years	423	Larynx cancer	150	Occupational exposure to asbestos	3	Rate	1990	0.09340008119	0.18620877362000002	0.03462075813
1	Deaths	21	Oceania	2	Female	19	70-74 years	423	Larynx cancer	150	Occupational exposure to asbestos	3	Rate	1990	0.0001128126	0.00025355455	1.588364e-05
1	Deaths	21	Oceania	3	Both	19	70-74 years	423	Larynx cancer	150	Occupational exposure to asbestos	3	Rate	1990	0.048262603759999995	0.09618514172	0.017923650240000002
1	Deaths	21	Oceania	1	Male	19	70-74 years	423	Larynx cancer	150	Occupational exposure to asbestos	1	Number	1991	0.0288983192190768	0.0560372427443202	0.010784486474068
1	Deaths	21	Oceania	2	Female	19	70-74 years	423	Larynx cancer	150	Occupational exposure to asbestos	1	Number	1991	3.1963947419e-05	7.23791514969e-05	4.3138374886e-06
1	Deaths	21	Oceania	3	Both	19	70-74 years	423	Larynx cancer	150	Occupational exposure to asbestos	1	Number	1991	0.0289302831664958	0.0560736503139731	0.0108131492789496
1	Deaths	21	Oceania	1	Male	19	70-74 years	423	Larynx cancer	150	Occupational exposure to asbestos	3	Rate	1991	0.09296570933	0.18027145389	0.03469362447
1	Deaths	21	Oceania	2	Female	19	70-74 years	423	Larynx cancer	150	Occupational exposure to asbestos	3	Rate	1991	0.00011013347	0.00024938619	1.4863560000000002e-05
1	Deaths	21	Oceania	3	Both	19	70-74 years	423	Larynx cancer	150	Occupational exposure to asbestos	3	Rate	1991	0.04813063069	0.09328841129	0.01798958177
1	Deaths	21	Oceania	1	Male	19	70-74 years	423	Larynx cancer	150	Occupational exposure to asbestos	1	Number	1992	0.0300199066175076	0.0578247140428384	0.0110459966204007
1	Deaths	21	Oceania	2	Female	19	70-74 years	423	Larynx cancer	150	Occupational exposure to asbestos	1	Number	1992	3.25172290869e-05	7.75581760242e-05	4.1337463444e-06
1	Deaths	21	Oceania	3	Both	19	70-74 years	423	Larynx cancer	150	Occupational exposure to asbestos	1	Number	1992	0.0300524238465946	0.0578642965730294	0.0110603842688208
1	Deaths	21	Oceania	1	Male	19	70-74 years	423	Larynx cancer	150	Occupational exposure to asbestos	3	Rate	1992	0.09303721901	0.1792094377	0.034233577730000006
1	Deaths	21	Oceania	2	Female	19	70-74 years	423	Larynx cancer	150	Occupational exposure to asbestos	3	Rate	1992	0.00010662068	0.00025430536	1.355413e-05
1	Deaths	21	Oceania	3	Both	19	70-74 years	423	Larynx cancer	150	Occupational exposure to asbestos	3	Rate	1992	0.04788116347	0.09219255849	0.01762200846
1	Deaths	21	Oceania	1	Male	19	70-74 years	423	Larynx cancer	150	Occupational exposure to asbestos	1	Number	1993	0.0311871965835055	0.0614262709095179	0.0115186767013223
1	Deaths	21	Oceania	2	Female	19	70-74 years	423	Larynx cancer	150	Occupational exposure to asbestos	1	Number	1993	3.29651999554e-05	7.67337217723e-05	4.1920639882e-06
1	Deaths	21	Oceania	3	Both	19	70-74 years	423	Larynx cancer	150	Occupational exposure to asbestos	1	Number	1993	0.031220161783461	0.0614841602964294	0.0115329243801947
1	Deaths	21	Oceania	1	Male	19	70-74 years	423	Larynx cancer	150	Occupational exposure to asbestos	3	Rate	1993	0.09342739349	0.18401449991	0.03450646607
1	Deaths	21	Oceania	2	Female	19	70-74 years	423	Larynx cancer	150	Occupational exposure to asbestos	3	Rate	1993	0.0001034583	0.00024082184	1.3156409999999999e-05
1	Deaths	21	Oceania	3	Both	19	70-74 years	423	Larynx cancer	150	Occupational exposure to asbestos	3	Rate	1993	0.047851035230000005	0.09423656229	0.01767647377
1	Deaths	21	Oceania	1	Male	19	70-74 years	423	Larynx cancer	150	Occupational exposure to asbestos	1	Number	1994	0.0322693329027486	0.0639939230074028	0.0119183344098064
1	Deaths	21	Oceania	2	Female	19	70-74 years	423	Larynx cancer	150	Occupational exposure to asbestos	1	Number	1994	3.31853731565e-05	7.68143664226e-05	4.3535270085e-06
1	Deaths	21	Oceania	3	Both	19	70-74 years	423	Larynx cancer	150	Occupational exposure to asbestos	1	Number	1994	0.0323025182759051	0.0640434489645801	0.0119322850015354
1	Deaths	21	Oceania	1	Male	19	70-74 years	423	Larynx cancer	150	Occupational exposure to asbestos	3	Rate	1994	0.09382243791	0.18606104706999999	0.03465231815
1	Deaths	21	Oceania	2	Female	19	70-74 years	423	Larynx cancer	150	Occupational exposure to asbestos	3	Rate	1994	0.00010033611	0.00023224854000000001	1.3162910000000001e-05
1	Deaths	21	Oceania	3	Both	19	70-74 years	423	Larynx cancer	150	Occupational exposure to asbestos	3	Rate	1994	0.047878099189999995	0.09492382531999999	0.01768577669
1	Deaths	21	Oceania	1	Male	19	70-74 years	423	Larynx cancer	150	Occupational exposure to asbestos	1	Number	1995	0.0338956156092504	0.0666265886919615	0.0127584343455666
1	Deaths	21	Oceania	2	Female	19	70-74 years	423	Larynx cancer	150	Occupational exposure to asbestos	1	Number	1995	3.4739086615e-05	7.93307671752e-05	4.4014008385e-06
1	Deaths	21	Oceania	3	Both	19	70-74 years	423	Larynx cancer	150	Occupational exposure to asbestos	1	Number	1995	0.0339303546958654	0.0666858987960264	0.0127898466000288
1	Deaths	21	Oceania	1	Male	19	70-74 years	423	Larynx cancer	150	Occupational exposure to asbestos	3	Rate	1995	0.09602798783	0.18875648466	0.0361452877
1	Deaths	21	Oceania	2	Female	19	70-74 years	423	Larynx cancer	150	Occupational exposure to asbestos	3	Rate	1995	0.00010183678	0.00023255619000000003	1.29026e-05
1	Deaths	21	Oceania	3	Both	19	70-74 years	423	Larynx cancer	150	Occupational exposure to asbestos	3	Rate	1995	0.048883845759999996	0.0960751286	0.01842647665
1	Deaths	21	Oceania	1	Male	19	70-74 years	423	Larynx cancer	150	Occupational exposure to asbestos	1	Number	1996	0.0349357186228127	0.0671594324260562	0.0136544240995446
1	Deaths	21	Oceania	2	Female	19	70-74 years	423	Larynx cancer	150	Occupational exposure to asbestos	1	Number	1996	3.56101480449e-05	7.90533183579e-05	4.034839844e-06
1	Deaths	21	Oceania	3	Both	19	70-74 years	423	Larynx cancer	150	Occupational exposure to asbestos	1	Number	1996	0.0349713287708576	0.0672221928943111	0.0136683745784215
1	Deaths	21	Oceania	1	Male	19	70-74 years	423	Larynx cancer	150	Occupational exposure to asbestos	3	Rate	1996	0.09699840366	0.186466974	0.03791126654
1	Deaths	21	Oceania	2	Female	19	70-74 years	423	Larynx cancer	150	Occupational exposure to asbestos	3	Rate	1996	0.00010350553000000002	0.00022977875999999998	1.172779e-05
1	Deaths	21	Oceania	3	Both	19	70-74 years	423	Larynx cancer	150	Occupational exposure to asbestos	3	Rate	1996	0.049660440800000004	0.09545773203999999	0.01940954292
1	Deaths	21	Oceania	1	Male	19	70-74 years	423	Larynx cancer	150	Occupational exposure to asbestos	1	Number	1997	0.0358514649727458	0.0719535935284134	0.0141074230513346
1	Deaths	21	Oceania	2	Female	19	70-74 years	423	Larynx cancer	150	Occupational exposure to asbestos	1	Number	1997	3.61716571317e-05	8.36445901568e-05	3.4279098552e-06
1	Deaths	21	Oceania	3	Both	19	70-74 years	423	Larynx cancer	150	Occupational exposure to asbestos	1	Number	1997	0.0358876366298775	0.0719888378788458	0.0141357206507375
1	Deaths	21	Oceania	1	Male	19	70-74 years	423	Larynx cancer	150	Occupational exposure to asbestos	3	Rate	1997	0.09763550926	0.19595365915000001	0.03841922318
1	Deaths	21	Oceania	2	Female	19	70-74 years	423	Larynx cancer	150	Occupational exposure to asbestos	3	Rate	1997	0.00010305416999999999	0.00023830601999999998	9.766220000000001e-06
1	Deaths	21	Oceania	3	Both	19	70-74 years	423	Larynx cancer	150	Occupational exposure to asbestos	3	Rate	1997	0.049969312050000006	0.10023598771	0.01968232803
1	Deaths	21	Oceania	1	Male	19	70-74 years	423	Larynx cancer	150	Occupational exposure to asbestos	1	Number	1998	0.0362549240873391	0.0726732464429077	0.0149723415870511
1	Deaths	21	Oceania	2	Female	19	70-74 years	423	Larynx cancer	150	Occupational exposure to asbestos	1	Number	1998	3.75497742461e-05	8.73584907148e-05	3.7784970153e-06
1	Deaths	21	Oceania	3	Both	19	70-74 years	423	Larynx cancer	150	Occupational exposure to asbestos	1	Number	1998	0.0362924738615852	0.0727084717448721	0.0149951019930456
1	Deaths	21	Oceania	1	Male	19	70-74 years	423	Larynx cancer	150	Occupational exposure to asbestos	3	Rate	1998	0.09684346827999998	0.19412340294000002	0.03999383599
1	Deaths	21	Oceania	2	Female	19	70-74 years	423	Larynx cancer	150	Occupational exposure to asbestos	3	Rate	1998	0.00010503074	0.00024435105000000004	1.056886e-05
1	Deaths	21	Oceania	3	Both	19	70-74 years	423	Larynx cancer	150	Occupational exposure to asbestos	3	Rate	1998	0.04958811577	0.09934500823999999	0.020488513859999998
1	Deaths	21	Oceania	1	Male	19	70-74 years	423	Larynx cancer	150	Occupational exposure to asbestos	1	Number	1999	0.0369240745682265	0.0742108230253635	0.015387070457218
1	Deaths	21	Oceania	2	Female	19	70-74 years	423	Larynx cancer	150	Occupational exposure to asbestos	1	Number	1999	3.87096195432e-05	9.23188522089e-05	3.7799038602e-06
1	Deaths	21	Oceania	3	Both	19	70-74 years	423	Larynx cancer	150	Occupational exposure to asbestos	1	Number	1999	0.0369627841877697	0.0742416588896202	0.0154181270928828
1	Deaths	21	Oceania	1	Male	19	70-74 years	423	Larynx cancer	150	Occupational exposure to asbestos	3	Rate	1999	0.09682758743999999	0.1946062302	0.04035017607
1	Deaths	21	Oceania	2	Female	19	70-74 years	423	Larynx cancer	150	Occupational exposure to asbestos	3	Rate	1999	0.00010653869	0.00025408489	1.0403249999999999e-05
1	Deaths	21	Oceania	3	Both	19	70-74 years	423	Larynx cancer	150	Occupational exposure to asbestos	3	Rate	1999	0.049635996450000004	0.09969645951	0.02070444958
1	Deaths	21	Oceania	1	Male	19	70-74 years	423	Larynx cancer	150	Occupational exposure to asbestos	1	Number	2000	0.0387775882270835	0.0789918099109471	0.016565913725692
1	Deaths	21	Oceania	2	Female	19	70-74 years	423	Larynx cancer	150	Occupational exposure to asbestos	1	Number	2000	4.08610723605e-05	9.50979278599e-05	3.8668451598e-06
1	Deaths	21	Oceania	3	Both	19	70-74 years	423	Larynx cancer	150	Occupational exposure to asbestos	1	Number	2000	0.0388184492994439	0.0790283981691026	0.0166049461909444
1	Deaths	21	Oceania	1	Male	19	70-74 years	423	Larynx cancer	150	Occupational exposure to asbestos	3	Rate	2000	0.09989915626	0.20349937999	0.0426772494
1	Deaths	21	Oceania	2	Female	19	70-74 years	423	Larynx cancer	150	Occupational exposure to asbestos	3	Rate	2000	0.00011081916	0.00025791474	1.048726e-05
1	Deaths	21	Oceania	3	Both	19	70-74 years	423	Larynx cancer	150	Occupational exposure to asbestos	3	Rate	2000	0.051287063120000004	0.10441258006	0.02193850962
1	Deaths	21	Oceania	1	Male	19	70-74 years	423	Larynx cancer	150	Occupational exposure to asbestos	1	Number	2001	0.0389589249029314	0.0771493481118236	0.0168934862245492
1	Deaths	21	Oceania	2	Female	19	70-74 years	423	Larynx cancer	150	Occupational exposure to asbestos	1	Number	2001	4.06459371122e-05	9.36550759557e-05	3.0629946942e-06
1	Deaths	21	Oceania	3	Both	19	70-74 years	423	Larynx cancer	150	Occupational exposure to asbestos	1	Number	2001	0.0389995708400436	0.0772349165652279	0.0169358324483178
1	Deaths	21	Oceania	1	Male	19	70-74 years	423	Larynx cancer	150	Occupational exposure to asbestos	3	Rate	2001	0.10128691532	0.20057585031000003	0.04392033694
1	Deaths	21	Oceania	2	Female	19	70-74 years	423	Larynx cancer	150	Occupational exposure to asbestos	3	Rate	2001	0.00011105431999999999	0.00025588784	8.36883e-06
1	Deaths	21	Oceania	3	Both	19	70-74 years	423	Larynx cancer	150	Occupational exposure to asbestos	3	Rate	2001	0.05195510954	0.10289212071	0.02256186443
1	Deaths	21	Oceania	1	Male	19	70-74 years	423	Larynx cancer	150	Occupational exposure to asbestos	1	Number	2002	0.0391216069041369	0.0771784121908505	0.0162175750888088
1	Deaths	21	Oceania	2	Female	19	70-74 years	423	Larynx cancer	150	Occupational exposure to asbestos	1	Number	2002	4.84205339115e-05	0.0001065873496054	3.4266065041e-06
1	Deaths	21	Oceania	3	Both	19	70-74 years	423	Larynx cancer	150	Occupational exposure to asbestos	1	Number	2002	0.0391700274380485	0.0772404811893571	0.0162849694801253
1	Deaths	21	Oceania	1	Male	19	70-74 years	423	Larynx cancer	150	Occupational exposure to asbestos	3	Rate	2002	0.09972349227	0.19673273674	0.041339642
1	Deaths	21	Oceania	2	Female	19	70-74 years	423	Larynx cancer	150	Occupational exposure to asbestos	3	Rate	2002	0.0001316607	0.0002898226	9.31732e-06
1	Deaths	21	Oceania	3	Both	19	70-74 years	423	Larynx cancer	150	Occupational exposure to asbestos	3	Rate	2002	0.05153487384	0.10162307034000001	0.02142566402
1	Deaths	21	Oceania	1	Male	19	70-74 years	423	Larynx cancer	150	Occupational exposure to asbestos	1	Number	2003	0.038485844952362	0.0769575694260346	0.0159183113543227
1	Deaths	21	Oceania	2	Female	19	70-74 years	423	Larynx cancer	150	Occupational exposure to asbestos	1	Number	2003	4.18656421016e-05	9.15925727111e-05	2.5938894637e-06
1	Deaths	21	Oceania	3	Both	19	70-74 years	423	Larynx cancer	150	Occupational exposure to asbestos	1	Number	2003	0.0385277105944636	0.0770046491509799	0.0159575328128832
1	Deaths	21	Oceania	1	Male	19	70-74 years	423	Larynx cancer	150	Occupational exposure to asbestos	3	Rate	2003	0.09680273696	0.19356995693999998	0.040039035359999996
1	Deaths	21	Oceania	2	Female	19	70-74 years	423	Larynx cancer	150	Occupational exposure to asbestos	3	Rate	2003	0.00011372321000000001	0.0002488007	7.045999999999999e-06
1	Deaths	21	Oceania	3	Both	19	70-74 years	423	Larynx cancer	150	Occupational exposure to asbestos	3	Rate	2003	0.05031657647	0.10056684548	0.02084028373
1	Deaths	21	Oceania	1	Male	19	70-74 years	423	Larynx cancer	150	Occupational exposure to asbestos	1	Number	2004	0.0380702877087027	0.0742534611833027	0.0155793271909118
1	Deaths	21	Oceania	2	Female	19	70-74 years	423	Larynx cancer	150	Occupational exposure to asbestos	1	Number	2004	3.48650349181e-05	7.74142263228e-05	2.0748388641e-06
1	Deaths	21	Oceania	3	Both	19	70-74 years	423	Larynx cancer	150	Occupational exposure to asbestos	1	Number	2004	0.0381051527436208	0.0742804138472195	0.0156204863705363
1	Deaths	21	Oceania	1	Male	19	70-74 years	423	Larynx cancer	150	Occupational exposure to asbestos	3	Rate	2004	0.09466380204	0.18463519383	0.03873882846
1	Deaths	21	Oceania	2	Female	19	70-74 years	423	Larynx cancer	150	Occupational exposure to asbestos	3	Rate	2004	9.454488999999999e-05	0.0002099272	5.626420000000001e-06
1	Deaths	21	Oceania	3	Both	19	70-74 years	423	Larynx cancer	150	Occupational exposure to asbestos	3	Rate	2004	0.049427506659999995	0.09635168437000001	0.020261871129999998
1	Deaths	21	Oceania	1	Male	19	70-74 years	423	Larynx cancer	150	Occupational exposure to asbestos	1	Number	2005	0.0400781060575186	0.0778632015392834	0.0167020537097676
1	Deaths	21	Oceania	2	Female	19	70-74 years	423	Larynx cancer	150	Occupational exposure to asbestos	1	Number	2005	3.62605788646e-05	8.09998627908e-05	2.0606752516e-06
1	Deaths	21	Oceania	3	Both	19	70-74 years	423	Larynx cancer	150	Occupational exposure to asbestos	1	Number	2005	0.0401143666363832	0.0778952636266095	0.0167264847808961
1	Deaths	21	Oceania	1	Male	19	70-74 years	423	Larynx cancer	150	Occupational exposure to asbestos	3	Rate	2005	0.09862733719000001	0.19161185465	0.04110171974
1	Deaths	21	Oceania	2	Female	19	70-74 years	423	Larynx cancer	150	Occupational exposure to asbestos	3	Rate	2005	9.788755e-05	0.00021866386999999998	5.5629099999999996e-06
1	Deaths	21	Oceania	3	Both	19	70-74 years	423	Larynx cancer	150	Occupational exposure to asbestos	3	Rate	2005	0.051641202559999995	0.10027841455000001	0.02153282879
1	Deaths	21	Oceania	1	Male	19	70-74 years	423	Larynx cancer	150	Occupational exposure to asbestos	1	Number	2006	0.0415997715265789	0.0790336425912576	0.0175416941665485
1	Deaths	21	Oceania	2	Female	19	70-74 years	423	Larynx cancer	150	Occupational exposure to asbestos	1	Number	2006	3.79965577078e-05	8.53010780294e-05	2.8206009158e-06
1	Deaths	21	Oceania	3	Both	19	70-74 years	423	Larynx cancer	150	Occupational exposure to asbestos	1	Number	2006	0.0416377680842867	0.0791220394034115	0.0175667591567596
1	Deaths	21	Oceania	1	Male	19	70-74 years	423	Larynx cancer	150	Occupational exposure to asbestos	3	Rate	2006	0.10186972292	0.19353796852000002	0.04295618603
1	Deaths	21	Oceania	2	Female	19	70-74 years	423	Larynx cancer	150	Occupational exposure to asbestos	3	Rate	2006	0.00010125786	0.00022732071000000002	7.51668e-06
1	Deaths	21	Oceania	3	Both	19	70-74 years	423	Larynx cancer	150	Occupational exposure to asbestos	3	Rate	2006	0.053135966279999995	0.10097145480000001	0.02241778955
1	Deaths	21	Oceania	1	Male	19	70-74 years	423	Larynx cancer	150	Occupational exposure to asbestos	1	Number	2007	0.0446900501206577	0.086504107556894	0.0203241402504086
1	Deaths	21	Oceania	2	Female	19	70-74 years	423	Larynx cancer	150	Occupational exposure to asbestos	1	Number	2007	4.23438300563e-05	9.15646674976e-05	3.6654371148e-06
1	Deaths	21	Oceania	3	Both	19	70-74 years	423	Larynx cancer	150	Occupational exposure to asbestos	1	Number	2007	0.044732393950714	0.0865460553102438	0.0203612684184352
1	Deaths	21	Oceania	1	Male	19	70-74 years	423	Larynx cancer	150	Occupational exposure to asbestos	3	Rate	2007	0.10680465108000001	0.20673597365000002	0.04857261744
1	Deaths	21	Oceania	2	Female	19	70-74 years	423	Larynx cancer	150	Occupational exposure to asbestos	3	Rate	2007	0.00011082294	0.00023964448	9.59324e-06
1	Deaths	21	Oceania	3	Both	19	70-74 years	423	Larynx cancer	150	Occupational exposure to asbestos	3	Rate	2007	0.05587963337	0.10811319075999999	0.02543526321
1	Deaths	21	Oceania	1	Male	19	70-74 years	423	Larynx cancer	150	Occupational exposure to asbestos	1	Number	2008	0.0480738371750119	0.0907223770919702	0.0219595001241056
1	Deaths	21	Oceania	2	Female	19	70-74 years	423	Larynx cancer	150	Occupational exposure to asbestos	1	Number	2008	4.75911830441e-05	9.82987962473e-05	4.4385949595e-06
1	Deaths	21	Oceania	3	Both	19	70-74 years	423	Larynx cancer	150	Occupational exposure to asbestos	1	Number	2008	0.048121428358056	0.090770778083489	0.0220314131461235
1	Deaths	21	Oceania	1	Male	19	70-74 years	423	Larynx cancer	150	Occupational exposure to asbestos	3	Rate	2008	0.11108464979999999	0.20963301623	0.05074201529
1	Deaths	21	Oceania	2	Female	19	70-74 years	423	Larynx cancer	150	Occupational exposure to asbestos	3	Rate	2008	0.00012087038	0.00024965577	1.1272979999999999e-05
1	Deaths	21	Oceania	3	Both	19	70-74 years	423	Larynx cancer	150	Occupational exposure to asbestos	3	Rate	2008	0.05822279608	0.10982484690000001	0.026656118050000004
1	Deaths	21	Oceania	1	Male	19	70-74 years	423	Larynx cancer	150	Occupational exposure to asbestos	1	Number	2009	0.0512897737244195	0.0974743146444558	0.022928866020915
1	Deaths	21	Oceania	2	Female	19	70-74 years	423	Larynx cancer	150	Occupational exposure to asbestos	1	Number	2009	4.92347594939e-05	0.0001061126532691	5.4103700984e-06
1	Deaths	21	Oceania	3	Both	19	70-74 years	423	Larynx cancer	150	Occupational exposure to asbestos	1	Number	2009	0.0513390084839134	0.0975292761299854	0.0229962434498475
1	Deaths	21	Oceania	1	Male	19	70-74 years	423	Larynx cancer	150	Occupational exposure to asbestos	3	Rate	2009	0.11390701638	0.21647606430000002	0.05092162682
1	Deaths	21	Oceania	2	Female	19	70-74 years	423	Larynx cancer	150	Occupational exposure to asbestos	3	Rate	2009	0.00012050654	0.00025972036	1.3242370000000002e-05
1	Deaths	21	Oceania	3	Both	19	70-74 years	423	Larynx cancer	150	Occupational exposure to asbestos	3	Rate	2009	0.05977697105	0.11355896593	0.02677585367
1	Deaths	21	Oceania	1	Male	19	70-74 years	423	Larynx cancer	150	Occupational exposure to asbestos	1	Number	2010	0.0551770646041483	0.1051707968428891	0.0243422765735541
1	Deaths	21	Oceania	2	Female	19	70-74 years	423	Larynx cancer	150	Occupational exposure to asbestos	1	Number	2010	4.2950581019e-05	9.25466647645e-05	6.1869485646e-06
1	Deaths	21	Oceania	3	Both	19	70-74 years	423	Larynx cancer	150	Occupational exposure to asbestos	1	Number	2010	0.0552200151851672	0.1052422035335891	0.0243822263857227
1	Deaths	21	Oceania	1	Male	19	70-74 years	423	Larynx cancer	150	Occupational exposure to asbestos	3	Rate	2010	0.11722739439	0.22344244963999998	0.051716808
1	Deaths	21	Oceania	2	Female	19	70-74 years	423	Larynx cancer	150	Occupational exposure to asbestos	3	Rate	2010	0.00010090924	0.0002174316	1.453578e-05
1	Deaths	21	Oceania	3	Both	19	70-74 years	423	Larynx cancer	150	Occupational exposure to asbestos	3	Rate	2010	0.061607491939999995	0.1174159077	0.02720259693
1	Deaths	21	Oceania	1	Male	19	70-74 years	423	Larynx cancer	150	Occupational exposure to asbestos	1	Number	2011	0.0579593392470362	0.1080017763327337	0.0248060470845828
1	Deaths	21	Oceania	2	Female	19	70-74 years	423	Larynx cancer	150	Occupational exposure to asbestos	1	Number	2011	3.62497659402e-05	7.87424645797e-05	6.3948746251e-06
1	Deaths	21	Oceania	3	Both	19	70-74 years	423	Larynx cancer	150	Occupational exposure to asbestos	1	Number	2011	0.0579955890129764	0.1080393559722484	0.0248572558266123
1	Deaths	21	Oceania	1	Male	19	70-74 years	423	Larynx cancer	150	Occupational exposure to asbestos	3	Rate	2011	0.1201196036	0.22383158141	0.05141005024
1	Deaths	21	Oceania	2	Female	19	70-74 years	423	Larynx cancer	150	Occupational exposure to asbestos	3	Rate	2011	8.34417e-05	0.00018125373	1.4720070000000001e-05
1	Deaths	21	Oceania	3	Both	19	70-74 years	423	Larynx cancer	150	Occupational exposure to asbestos	3	Rate	2011	0.06324865467	0.11782523521	0.027108751139999998
1	Deaths	21	Oceania	1	Male	19	70-74 years	423	Larynx cancer	150	Occupational exposure to asbestos	1	Number	2012	0.0589947989044489	0.1088642886824794	0.0260154995655886
1	Deaths	21	Oceania	2	Female	19	70-74 years	423	Larynx cancer	150	Occupational exposure to asbestos	1	Number	2012	3.39402026046e-05	7.91708122676e-05	6.350653074e-06
1	Deaths	21	Oceania	3	Both	19	70-74 years	423	Larynx cancer	150	Occupational exposure to asbestos	1	Number	2012	0.0590287391070535	0.1089048344779792	0.0260517235169149
1	Deaths	21	Oceania	1	Male	19	70-74 years	423	Larynx cancer	150	Occupational exposure to asbestos	3	Rate	2012	0.11819016877	0.21809869499999998	0.05211944682
1	Deaths	21	Oceania	2	Female	19	70-74 years	423	Larynx cancer	150	Occupational exposure to asbestos	3	Rate	2012	7.490402e-05	0.0001747253	1.4015520000000001e-05
1	Deaths	21	Oceania	3	Both	19	70-74 years	423	Larynx cancer	150	Occupational exposure to asbestos	3	Rate	2012	0.061987567089999994	0.11436371225000001	0.027357571650000002
1	Deaths	21	Oceania	1	Male	19	70-74 years	423	Larynx cancer	150	Occupational exposure to asbestos	1	Number	2013	0.0588620629920962	0.1077231451493066	0.0259892937724403
1	Deaths	21	Oceania	2	Female	19	70-74 years	423	Larynx cancer	150	Occupational exposure to asbestos	1	Number	2013	3.52554903718e-05	8.53718073192e-05	6.4455824985e-06
1	Deaths	21	Oceania	3	Both	19	70-74 years	423	Larynx cancer	150	Occupational exposure to asbestos	1	Number	2013	0.058897318482468	0.1077591453130993	0.0260199710089048
1	Deaths	21	Oceania	1	Male	19	70-74 years	423	Larynx cancer	150	Occupational exposure to asbestos	3	Rate	2013	0.1137568194	0.20818574384000002	0.050226907579999994
1	Deaths	21	Oceania	2	Female	19	70-74 years	423	Larynx cancer	150	Occupational exposure to asbestos	3	Rate	2013	7.479915e-05	0.00018112749	1.367515e-05
1	Deaths	21	Oceania	3	Both	19	70-74 years	423	Larynx cancer	150	Occupational exposure to asbestos	3	Rate	2013	0.05956605986999999	0.10898268150000001	0.026315411139999998
1	Deaths	21	Oceania	1	Male	19	70-74 years	423	Larynx cancer	150	Occupational exposure to asbestos	1	Number	2014	0.0593222655667618	0.109049381054836	0.0257821395425025
1	Deaths	21	Oceania	2	Female	19	70-74 years	423	Larynx cancer	150	Occupational exposure to asbestos	1	Number	2014	3.56646445643e-05	8.37587649196e-05	5.843888557e-06
1	Deaths	21	Oceania	3	Both	19	70-74 years	423	Larynx cancer	150	Occupational exposure to asbestos	1	Number	2014	0.0593579302113261	0.1090893481394148	0.0258115372068285
1	Deaths	21	Oceania	1	Male	19	70-74 years	423	Larynx cancer	150	Occupational exposure to asbestos	3	Rate	2014	0.11019914197	0.20257399323999997	0.047893815730000004
1	Deaths	21	Oceania	2	Female	19	70-74 years	423	Larynx cancer	150	Occupational exposure to asbestos	3	Rate	2014	7.278844e-05	0.00017094436	1.1926869999999999e-05
1	Deaths	21	Oceania	3	Both	19	70-74 years	423	Larynx cancer	150	Occupational exposure to asbestos	3	Rate	2014	0.05772458257	0.10608754486	0.025101283100000003
1	Deaths	21	Oceania	1	Male	19	70-74 years	423	Larynx cancer	150	Occupational exposure to asbestos	1	Number	2015	0.060575662180415	0.1148549762130922	0.0243848887094143
1	Deaths	21	Oceania	2	Female	19	70-74 years	423	Larynx cancer	150	Occupational exposure to asbestos	1	Number	2015	3.71026930277e-05	8.94009381531e-05	6.067681362e-06
1	Deaths	21	Oceania	3	Both	19	70-74 years	423	Larynx cancer	150	Occupational exposure to asbestos	1	Number	2015	0.0606127648734427	0.1149232120081849	0.0244068752564916
1	Deaths	21	Oceania	1	Male	19	70-74 years	423	Larynx cancer	150	Occupational exposure to asbestos	3	Rate	2015	0.10788150693000001	0.20454960733000002	0.04342797826
1	Deaths	21	Oceania	2	Female	19	70-74 years	423	Larynx cancer	150	Occupational exposure to asbestos	3	Rate	2015	7.288719e-05	0.00017562562	1.1919789999999998e-05
1	Deaths	21	Oceania	3	Both	19	70-74 years	423	Larynx cancer	150	Occupational exposure to asbestos	3	Rate	2015	0.056618631450000005	0.10735024213	0.02279856195
1	Deaths	21	Oceania	1	Male	19	70-74 years	423	Larynx cancer	150	Occupational exposure to asbestos	1	Number	2016	0.0619728175448425	0.1201404619498816	0.0228470927669914
1	Deaths	21	Oceania	2	Female	19	70-74 years	423	Larynx cancer	150	Occupational exposure to asbestos	1	Number	2016	3.73592504833e-05	9.33296610926e-05	5.7457490861e-06
1	Deaths	21	Oceania	3	Both	19	70-74 years	423	Larynx cancer	150	Occupational exposure to asbestos	1	Number	2016	0.0620101767953259	0.1201900378977579	0.0228672146496111
1	Deaths	21	Oceania	1	Male	19	70-74 years	423	Larynx cancer	150	Occupational exposure to asbestos	3	Rate	2016	0.10402833888999999	0.20166926704	0.03835141282
1	Deaths	21	Oceania	2	Female	19	70-74 years	423	Larynx cancer	150	Occupational exposure to asbestos	3	Rate	2016	6.921917e-05	0.00017292107999999999	1.064572e-05
1	Deaths	21	Oceania	3	Both	19	70-74 years	423	Larynx cancer	150	Occupational exposure to asbestos	3	Rate	2016	0.05461266421	0.10585195076000001	0.02013926713
1	Deaths	21	Oceania	1	Male	19	70-74 years	423	Larynx cancer	150	Occupational exposure to asbestos	1	Number	2017	0.0637375967293485	0.1250657938800715	0.0222992525743818
1	Deaths	21	Oceania	2	Female	19	70-74 years	423	Larynx cancer	150	Occupational exposure to asbestos	1	Number	2017	3.85390921524e-05	9.67862993969e-05	5.1506718308e-06
1	Deaths	21	Oceania	3	Both	19	70-74 years	423	Larynx cancer	150	Occupational exposure to asbestos	1	Number	2017	0.0637761358215009	0.1250991283190893	0.0223170610793737
1	Deaths	21	Oceania	1	Male	19	70-74 years	423	Larynx cancer	150	Occupational exposure to asbestos	3	Rate	2017	0.10143799702	0.19904144929	0.03548912467
1	Deaths	21	Oceania	2	Female	19	70-74 years	423	Larynx cancer	150	Occupational exposure to asbestos	3	Rate	2017	6.582794e-05	0.00016531897000000002	8.79777e-06
1	Deaths	21	Oceania	3	Both	19	70-74 years	423	Larynx cancer	150	Occupational exposure to asbestos	3	Rate	2017	0.05254287346000001	0.10306469003	0.01838622709
1	Deaths	21	Oceania	1	Male	19	70-74 years	423	Larynx cancer	150	Occupational exposure to asbestos	1	Number	2018	0.0658039716020578	0.1280694751930494	0.0222356938999511
1	Deaths	21	Oceania	2	Female	19	70-74 years	423	Larynx cancer	150	Occupational exposure to asbestos	1	Number	2018	3.86865678982e-05	9.35016470358e-05	4.6808246583e-06
1	Deaths	21	Oceania	3	Both	19	70-74 years	423	Larynx cancer	150	Occupational exposure to asbestos	1	Number	2018	0.065842658169956	0.1281416109362786	0.0222612814933039
1	Deaths	21	Oceania	1	Male	19	70-74 years	423	Larynx cancer	150	Occupational exposure to asbestos	3	Rate	2018	0.10016018248000001	0.1949344651	0.03384493526
1	Deaths	21	Oceania	2	Female	19	70-74 years	423	Larynx cancer	150	Occupational exposure to asbestos	3	Rate	2018	6.248468e-05	0.00015101935	7.56024e-06
1	Deaths	21	Oceania	3	Both	19	70-74 years	423	Larynx cancer	150	Occupational exposure to asbestos	3	Rate	2018	0.0515958075	0.10041468669	0.01744444751
1	Deaths	21	Oceania	1	Male	19	70-74 years	423	Larynx cancer	150	Occupational exposure to asbestos	1	Number	2019	0.0672645142974754	0.1327806360320402	0.0245740060637055
1	Deaths	21	Oceania	2	Female	19	70-74 years	423	Larynx cancer	150	Occupational exposure to asbestos	1	Number	2019	3.88603405591e-05	9.93226080673e-05	3.4536265836e-06
1	Deaths	21	Oceania	3	Both	19	70-74 years	423	Larynx cancer	150	Occupational exposure to asbestos	1	Number	2019	0.0673033746380345	0.1327986051882554	0.0245877699243382
1	Deaths	21	Oceania	1	Male	19	70-74 years	423	Larynx cancer	150	Occupational exposure to asbestos	3	Rate	2019	0.09919202929	0.19580578074000002	0.03623820903
1	Deaths	21	Oceania	2	Female	19	70-74 years	423	Larynx cancer	150	Occupational exposure to asbestos	3	Rate	2019	6.143386e-05	0.00015701795000000002	5.4598e-06
1	Deaths	21	Oceania	3	Both	19	70-74 years	423	Larynx cancer	150	Occupational exposure to asbestos	3	Rate	2019	0.05134996915	0.10132039167	0.01875955305
1	Deaths	21	Oceania	1	Male	19	70-74 years	423	Larynx cancer	150	Occupational exposure to asbestos	1	Number	2020	0.0680059648484507	0.1345871318740604	0.0252420294293388
1	Deaths	21	Oceania	2	Female	19	70-74 years	423	Larynx cancer	150	Occupational exposure to asbestos	1	Number	2020	4.05791328456e-05	0.0001009909475958	3.8205885862e-06
1	Deaths	21	Oceania	3	Both	19	70-74 years	423	Larynx cancer	150	Occupational exposure to asbestos	1	Number	2020	0.0680465439812963	0.1346180300737207	0.0252615797601903
1	Deaths	21	Oceania	1	Male	19	70-74 years	423	Larynx cancer	150	Occupational exposure to asbestos	3	Rate	2020	0.09898394844	0.19589407711	0.03674024396
1	Deaths	21	Oceania	2	Female	19	70-74 years	423	Larynx cancer	150	Occupational exposure to asbestos	3	Rate	2020	6.487213000000001e-05	0.00016144993	6.10781e-06
1	Deaths	21	Oceania	3	Both	19	70-74 years	423	Larynx cancer	150	Occupational exposure to asbestos	3	Rate	2020	0.05184241074	0.10256102368	0.01924596192
1	Deaths	21	Oceania	1	Male	19	70-74 years	423	Larynx cancer	150	Occupational exposure to asbestos	1	Number	2021	0.0687529204736891	0.1374245374149221	0.0258747956670161
1	Deaths	21	Oceania	2	Female	19	70-74 years	423	Larynx cancer	150	Occupational exposure to asbestos	1	Number	2021	4.1487883209e-05	0.0001061110781398	4.4071734323e-06
1	Deaths	21	Oceania	3	Both	19	70-74 years	423	Larynx cancer	150	Occupational exposure to asbestos	1	Number	2021	0.068794408356898	0.1374996618660589	0.0258829116889085
1	Deaths	21	Oceania	1	Male	19	70-74 years	423	Larynx cancer	150	Occupational exposure to asbestos	3	Rate	2021	0.09689850938	0.19368243175	0.03646723824
1	Deaths	21	Oceania	2	Female	19	70-74 years	423	Larynx cancer	150	Occupational exposure to asbestos	3	Rate	2021	6.375999e-05	0.00016307512	6.77309e-06
1	Deaths	21	Oceania	3	Both	19	70-74 years	423	Larynx cancer	150	Occupational exposure to asbestos	3	Rate	2021	0.050575804540000005	0.10108606482	0.01902842271
1	Deaths	21	Oceania	1	Male	20	75-79 years	423	Larynx cancer	150	Occupational exposure to asbestos	1	Number	1990	0.0112265732988234	0.0211807222420064	0.0041590824322298
1	Deaths	21	Oceania	2	Female	20	75-79 years	423	Larynx cancer	150	Occupational exposure to asbestos	1	Number	1990	5.5965947519e-05	0.0001328084550479	1.28500641648e-05
1	Deaths	21	Oceania	3	Both	20	75-79 years	423	Larynx cancer	150	Occupational exposure to asbestos	1	Number	1990	0.0112825392463424	0.0212316432457201	0.0042571722452534
1	Deaths	21	Oceania	1	Male	20	75-79 years	423	Larynx cancer	150	Occupational exposure to asbestos	3	Rate	1990	0.07660039911	0.14451887802	0.02837797124
1	Deaths	21	Oceania	2	Female	20	75-79 years	423	Larynx cancer	150	Occupational exposure to asbestos	3	Rate	1990	0.00039563289	0.00093884577	9.083931e-05
1	Deaths	21	Oceania	3	Both	20	75-79 years	423	Larynx cancer	150	Occupational exposure to asbestos	3	Rate	1990	0.03917282641	0.07371598336	0.014780845490000001
1	Deaths	21	Oceania	1	Male	20	75-79 years	423	Larynx cancer	150	Occupational exposure to asbestos	1	Number	1991	0.0118688552002866	0.0226332352250273	0.0044333835832461
1	Deaths	21	Oceania	2	Female	20	75-79 years	423	Larynx cancer	150	Occupational exposure to asbestos	1	Number	1991	5.92964547083e-05	0.0001421952652934	1.39169667236e-05
1	Deaths	21	Oceania	3	Both	20	75-79 years	423	Larynx cancer	150	Occupational exposure to asbestos	1	Number	1991	0.011928151654995	0.022716522207281	0.0045334727993321
1	Deaths	21	Oceania	1	Male	20	75-79 years	423	Larynx cancer	150	Occupational exposure to asbestos	3	Rate	1991	0.07629520781	0.14549064385000002	0.028498613899999997
1	Deaths	21	Oceania	2	Female	20	75-79 years	423	Larynx cancer	150	Occupational exposure to asbestos	3	Rate	1991	0.00039879073	0.0009563160799999999	9.359677999999999e-05
1	Deaths	21	Oceania	3	Both	20	75-79 years	423	Larynx cancer	150	Occupational exposure to asbestos	3	Rate	1991	0.039204386	0.07466264102999999	0.01490021444
1	Deaths	21	Oceania	1	Male	20	75-79 years	423	Larynx cancer	150	Occupational exposure to asbestos	1	Number	1992	0.0124199308526255	0.0233864619542374	0.0046340387740158
1	Deaths	21	Oceania	2	Female	20	75-79 years	423	Larynx cancer	150	Occupational exposure to asbestos	1	Number	1992	6.21955089719e-05	0.0001493053951965	1.47630998434e-05
1	Deaths	21	Oceania	3	Both	20	75-79 years	423	Larynx cancer	150	Occupational exposure to asbestos	1	Number	1992	0.0124821263615973	0.0234633017972933	0.0047120151630977
1	Deaths	21	Oceania	1	Male	20	75-79 years	423	Larynx cancer	150	Occupational exposure to asbestos	3	Rate	1992	0.07585759982000001	0.14283822456	0.028303463440000003
1	Deaths	21	Oceania	2	Female	20	75-79 years	423	Larynx cancer	150	Occupational exposure to asbestos	3	Rate	1992	0.0003938298	0.0009454205699999999	9.348181000000001e-05
1	Deaths	21	Oceania	3	Both	20	75-79 years	423	Larynx cancer	150	Occupational exposure to asbestos	3	Rate	1992	0.03880633636	0.07294628776999999	0.01464943072
1	Deaths	21	Oceania	1	Male	20	75-79 years	423	Larynx cancer	150	Occupational exposure to asbestos	1	Number	1993	0.0130734998699228	0.0239910054826795	0.0051017727376905
1	Deaths	21	Oceania	2	Female	20	75-79 years	423	Larynx cancer	150	Occupational exposure to asbestos	1	Number	1993	6.49361356939e-05	0.0001569264816791	1.37552417824e-05
1	Deaths	21	Oceania	3	Both	20	75-79 years	423	Larynx cancer	150	Occupational exposure to asbestos	1	Number	1993	0.0131384360056167	0.0240542197957051	0.0052278401900379
1	Deaths	21	Oceania	1	Male	20	75-79 years	423	Larynx cancer	150	Occupational exposure to asbestos	3	Rate	1993	0.07581368754000001	0.13912468822000001	0.029585360319999997
1	Deaths	21	Oceania	2	Female	20	75-79 years	423	Larynx cancer	150	Occupational exposure to asbestos	3	Rate	1993	0.00038623358999999996	0.00093338289	8.181479e-05
1	Deaths	21	Oceania	3	Both	20	75-79 years	423	Larynx cancer	150	Occupational exposure to asbestos	3	Rate	1993	0.0385778903	0.07062949137999999	0.01535030846
1	Deaths	21	Oceania	1	Male	20	75-79 years	423	Larynx cancer	150	Occupational exposure to asbestos	1	Number	1994	0.013766106187952	0.026006105619087	0.0054354655769285
1	Deaths	21	Oceania	2	Female	20	75-79 years	423	Larynx cancer	150	Occupational exposure to asbestos	1	Number	1994	6.70285312661e-05	0.000167417820776	1.41878766481e-05
1	Deaths	21	Oceania	3	Both	20	75-79 years	423	Larynx cancer	150	Occupational exposure to asbestos	1	Number	1994	0.0138331347192182	0.0260915812719889	0.0056675908912557
1	Deaths	21	Oceania	1	Male	20	75-79 years	423	Larynx cancer	150	Occupational exposure to asbestos	3	Rate	1994	0.07571006679	0.14302693635	0.02989367191
1	Deaths	21	Oceania	2	Female	20	75-79 years	423	Larynx cancer	150	Occupational exposure to asbestos	3	Rate	1994	0.00037379873	0.0009336407599999999	7.912168e-05
1	Deaths	21	Oceania	3	Both	20	75-79 years	423	Larynx cancer	150	Occupational exposure to asbestos	3	Rate	1994	0.03830367498	0.07224706973999999	0.01569344648
1	Deaths	21	Oceania	1	Male	20	75-79 years	423	Larynx cancer	150	Occupational exposure to asbestos	1	Number	1995	0.0147329792027064	0.0272966843376658	0.0058624000996408
1	Deaths	21	Oceania	2	Female	20	75-79 years	423	Larynx cancer	150	Occupational exposure to asbestos	1	Number	1995	6.77534143275e-05	0.0001613155021264	1.39897800454e-05
1	Deaths	21	Oceania	3	Both	20	75-79 years	423	Larynx cancer	150	Occupational exposure to asbestos	1	Number	1995	0.0148007326170339	0.0273821694734482	0.0060643061146181
1	Deaths	21	Oceania	1	Male	20	75-79 years	423	Larynx cancer	150	Occupational exposure to asbestos	3	Rate	1995	0.07677573432	0.14224706053	0.030549834239999997
1	Deaths	21	Oceania	2	Female	20	75-79 years	423	Larynx cancer	150	Occupational exposure to asbestos	3	Rate	1995	0.00035450412	0.00084404618	7.319830000000001e-05
1	Deaths	21	Oceania	3	Both	20	75-79 years	423	Larynx cancer	150	Occupational exposure to asbestos	3	Rate	1995	0.03864239927	0.07149056422	0.01583295532
1	Deaths	21	Oceania	1	Male	20	75-79 years	423	Larynx cancer	150	Occupational exposure to asbestos	1	Number	1996	0.0155650361740807	0.0290789960843738	0.0062255444426872
1	Deaths	21	Oceania	2	Female	20	75-79 years	423	Larynx cancer	150	Occupational exposure to asbestos	1	Number	1996	7.02936545828e-05	0.0001647105699663	1.35193187378e-05
1	Deaths	21	Oceania	3	Both	20	75-79 years	423	Larynx cancer	150	Occupational exposure to asbestos	1	Number	1996	0.0156353298286635	0.0291618938704886	0.0065201795119094
1	Deaths	21	Oceania	1	Male	20	75-79 years	423	Larynx cancer	150	Occupational exposure to asbestos	3	Rate	1996	0.07662360468	0.14315016526000002	0.03064712802
1	Deaths	21	Oceania	2	Female	20	75-79 years	423	Larynx cancer	150	Occupational exposure to asbestos	3	Rate	1996	0.00034981205	0.0008196720100000001	6.727806e-05
1	Deaths	21	Oceania	3	Both	20	75-79 years	423	Larynx cancer	150	Occupational exposure to asbestos	3	Rate	1996	0.03869333984	0.07216803754	0.01613573391
1	Deaths	21	Oceania	1	Male	20	75-79 years	423	Larynx cancer	150	Occupational exposure to asbestos	1	Number	1997	0.0163658318248628	0.0303611430903072	0.006737283340649
1	Deaths	21	Oceania	2	Female	20	75-79 years	423	Larynx cancer	150	Occupational exposure to asbestos	1	Number	1997	7.15054298142e-05	0.0001580423365072	1.38751762071e-05
1	Deaths	21	Oceania	3	Both	20	75-79 years	423	Larynx cancer	150	Occupational exposure to asbestos	1	Number	1997	0.0164373372546769	0.0304147362873819	0.0068927503981673
1	Deaths	21	Oceania	1	Male	20	75-79 years	423	Larynx cancer	150	Occupational exposure to asbestos	3	Rate	1997	0.07740924089	0.14360608518999998	0.0318668794
1	Deaths	21	Oceania	2	Female	20	75-79 years	423	Larynx cancer	150	Occupational exposure to asbestos	3	Rate	1997	0.00033796673	0.00074697895	6.55803e-05
1	Deaths	21	Oceania	3	Both	20	75-79 years	423	Larynx cancer	150	Occupational exposure to asbestos	3	Rate	1997	0.03885941554	0.07190330511	0.01629511202
1	Deaths	21	Oceania	1	Male	20	75-79 years	423	Larynx cancer	150	Occupational exposure to asbestos	1	Number	1998	0.0168805976125931	0.0315129443891819	0.0071791778904435
1	Deaths	21	Oceania	2	Female	20	75-79 years	423	Larynx cancer	150	Occupational exposure to asbestos	1	Number	1998	6.56042500175e-05	0.0001495638844464	1.30554325578e-05
1	Deaths	21	Oceania	3	Both	20	75-79 years	423	Larynx cancer	150	Occupational exposure to asbestos	1	Number	1998	0.0169462018626106	0.0315747833478163	0.0072103341094711
1	Deaths	21	Oceania	1	Male	20	75-79 years	423	Larynx cancer	150	Occupational exposure to asbestos	3	Rate	1998	0.07697076498	0.14369014013	0.03273502673
1	Deaths	21	Oceania	2	Female	20	75-79 years	423	Larynx cancer	150	Occupational exposure to asbestos	3	Rate	1998	0.00029624736	0.0006753816299999999	5.895407e-05
1	Deaths	21	Oceania	3	Both	20	75-79 years	423	Larynx cancer	150	Occupational exposure to asbestos	3	Rate	1998	0.038447447440000004	0.0716366908	0.01635876546
1	Deaths	21	Oceania	1	Male	20	75-79 years	423	Larynx cancer	150	Occupational exposure to asbestos	1	Number	1999	0.0175847278945878	0.0324980014296436	0.007618724703086
1	Deaths	21	Oceania	2	Female	20	75-79 years	423	Larynx cancer	150	Occupational exposure to asbestos	1	Number	1999	6.85804454987e-05	0.0001524272160025	1.34784164011e-05
1	Deaths	21	Oceania	3	Both	20	75-79 years	423	Larynx cancer	150	Occupational exposure to asbestos	1	Number	1999	0.0176533083400865	0.0325421464452688	0.0076715641284453
1	Deaths	21	Oceania	1	Male	20	75-79 years	423	Larynx cancer	150	Occupational exposure to asbestos	3	Rate	1999	0.07757788371	0.14337021252999999	0.03361124167
1	Deaths	21	Oceania	2	Female	20	75-79 years	423	Larynx cancer	150	Occupational exposure to asbestos	3	Rate	1999	0.00029776962000000004	0.00066182413	5.852197e-05
1	Deaths	21	Oceania	3	Both	20	75-79 years	423	Larynx cancer	150	Occupational exposure to asbestos	3	Rate	1999	0.038629892400000004	0.07121042647	0.01678731777
1	Deaths	21	Oceania	1	Male	20	75-79 years	423	Larynx cancer	150	Occupational exposure to asbestos	1	Number	2000	0.0186432492499943	0.0349216059465772	0.0080370006126786
1	Deaths	21	Oceania	2	Female	20	75-79 years	423	Larynx cancer	150	Occupational exposure to asbestos	1	Number	2000	8.00546930433e-05	0.0001698926583059	1.40070006966e-05
1	Deaths	21	Oceania	3	Both	20	75-79 years	423	Larynx cancer	150	Occupational exposure to asbestos	1	Number	2000	0.0187233039430375	0.0350037501674831	0.008163969210458
1	Deaths	21	Oceania	1	Male	20	75-79 years	423	Larynx cancer	150	Occupational exposure to asbestos	3	Rate	2000	0.07982156454	0.1495177791	0.034410630600000006
1	Deaths	21	Oceania	2	Female	20	75-79 years	423	Larynx cancer	150	Occupational exposure to asbestos	3	Rate	2000	0.0003363153	0.0007137308	5.8844379999999994e-05
1	Deaths	21	Oceania	3	Both	20	75-79 years	423	Larynx cancer	150	Occupational exposure to asbestos	3	Rate	2000	0.03970198167	0.07422398589	0.01731135471
1	Deaths	21	Oceania	1	Male	20	75-79 years	423	Larynx cancer	150	Occupational exposure to asbestos	1	Number	2001	0.019282237546083	0.0370934466149637	0.008286963279867
1	Deaths	21	Oceania	2	Female	20	75-79 years	423	Larynx cancer	150	Occupational exposure to asbestos	1	Number	2001	8.39212795761e-05	0.0001779637121668	1.5759353136e-05
1	Deaths	21	Oceania	3	Both	20	75-79 years	423	Larynx cancer	150	Occupational exposure to asbestos	1	Number	2001	0.0193661588256591	0.0371342623275559	0.0084149032758879
1	Deaths	21	Oceania	1	Male	20	75-79 years	423	Larynx cancer	150	Occupational exposure to asbestos	3	Rate	2001	0.08051039673	0.15487871135	0.03460110372
1	Deaths	21	Oceania	2	Female	20	75-79 years	423	Larynx cancer	150	Occupational exposure to asbestos	3	Rate	2001	0.00034947282999999997	0.00074109311	6.562657e-05
1	Deaths	21	Oceania	3	Both	20	75-79 years	423	Larynx cancer	150	Occupational exposure to asbestos	3	Rate	2001	0.04037672029	0.07742163723	0.01754432559
1	Deaths	21	Oceania	1	Male	20	75-79 years	423	Larynx cancer	150	Occupational exposure to asbestos	1	Number	2002	0.0195157502339891	0.0378262345210278	0.0084615535956219
1	Deaths	21	Oceania	2	Female	20	75-79 years	423	Larynx cancer	150	Occupational exposure to asbestos	1	Number	2002	9.63230470615e-05	0.0002048685348819	1.78286903636e-05
1	Deaths	21	Oceania	3	Both	20	75-79 years	423	Larynx cancer	150	Occupational exposure to asbestos	1	Number	2002	0.0196120732810506	0.0379161464771249	0.0086128550281664
1	Deaths	21	Oceania	1	Male	20	75-79 years	423	Larynx cancer	150	Occupational exposure to asbestos	3	Rate	2002	0.07961736	0.15431766114	0.03452014659
1	Deaths	21	Oceania	2	Female	20	75-79 years	423	Larynx cancer	150	Occupational exposure to asbestos	3	Rate	2002	0.00039229444000000004	0.0008343671599999999	7.261083e-05
1	Deaths	21	Oceania	3	Both	20	75-79 years	423	Larynx cancer	150	Occupational exposure to asbestos	3	Rate	2002	0.03997105266	0.07727629128	0.01755372198
1	Deaths	21	Oceania	1	Male	20	75-79 years	423	Larynx cancer	150	Occupational exposure to asbestos	1	Number	2003	0.0193390038765169	0.037209505566441	0.0083969661845855
1	Deaths	21	Oceania	2	Female	20	75-79 years	423	Larynx cancer	150	Occupational exposure to asbestos	1	Number	2003	8.63303278784e-05	0.000186953100553	1.51946400668e-05
1	Deaths	21	Oceania	3	Both	20	75-79 years	423	Larynx cancer	150	Occupational exposure to asbestos	1	Number	2003	0.0194253342043953	0.0372989599784529	0.0084411407677186
1	Deaths	21	Oceania	1	Male	20	75-79 years	423	Larynx cancer	150	Occupational exposure to asbestos	3	Rate	2003	0.07706849498	0.148284814	0.03346302376
1	Deaths	21	Oceania	2	Female	20	75-79 years	423	Larynx cancer	150	Occupational exposure to asbestos	3	Rate	2003	0.00034413277	0.00074523855	6.056937000000001e-05
1	Deaths	21	Oceania	3	Both	20	75-79 years	423	Larynx cancer	150	Occupational exposure to asbestos	3	Rate	2003	0.03871160785	0.07433090708	0.016821853759999998
1	Deaths	21	Oceania	1	Male	20	75-79 years	423	Larynx cancer	150	Occupational exposure to asbestos	1	Number	2004	0.0194950313498442	0.0363860840183631	0.008284812412756
1	Deaths	21	Oceania	2	Female	20	75-79 years	423	Larynx cancer	150	Occupational exposure to asbestos	1	Number	2004	7.42338401888e-05	0.0001614021447502	1.25329629226e-05
1	Deaths	21	Oceania	3	Both	20	75-79 years	423	Larynx cancer	150	Occupational exposure to asbestos	1	Number	2004	0.019569265190033	0.0364312200308805	0.0083144055915424
1	Deaths	21	Oceania	1	Male	20	75-79 years	423	Larynx cancer	150	Occupational exposure to asbestos	3	Rate	2004	0.07595361833	0.14176200533	0.03227804401
1	Deaths	21	Oceania	2	Female	20	75-79 years	423	Larynx cancer	150	Occupational exposure to asbestos	3	Rate	2004	0.00029018825	0.00063093875	4.899273e-05
1	Deaths	21	Oceania	3	Both	20	75-79 years	423	Larynx cancer	150	Occupational exposure to asbestos	3	Rate	2004	0.03818520527	0.07108767763	0.01622377137
1	Deaths	21	Oceania	1	Male	20	75-79 years	423	Larynx cancer	150	Occupational exposure to asbestos	1	Number	2005	0.0208533224441612	0.0392215049180185	0.0088034703057758
1	Deaths	21	Oceania	2	Female	20	75-79 years	423	Larynx cancer	150	Occupational exposure to asbestos	1	Number	2005	8.05688410233e-05	0.0001749896504803	1.22225843441e-05
1	Deaths	21	Oceania	3	Both	20	75-79 years	423	Larynx cancer	150	Occupational exposure to asbestos	1	Number	2005	0.0209338912851844	0.0393211793326999	0.0088734747287035
1	Deaths	21	Oceania	1	Male	20	75-79 years	423	Larynx cancer	150	Occupational exposure to asbestos	3	Rate	2005	0.07951212602	0.14954860311	0.03356696
1	Deaths	21	Oceania	2	Female	20	75-79 years	423	Larynx cancer	150	Occupational exposure to asbestos	3	Rate	2005	0.000309501	0.00067221361	4.695242e-05
1	Deaths	21	Oceania	3	Both	20	75-79 years	423	Larynx cancer	150	Occupational exposure to asbestos	3	Rate	2005	0.04005838849	0.0752436829	0.016979982039999997
1	Deaths	21	Oceania	1	Male	20	75-79 years	423	Larynx cancer	150	Occupational exposure to asbestos	1	Number	2006	0.0213423296381457	0.0410491547567456	0.0087398247380117
1	Deaths	21	Oceania	2	Female	20	75-79 years	423	Larynx cancer	150	Occupational exposure to asbestos	1	Number	2006	8.96601341509e-05	0.00019611405895	1.42524172503e-05
1	Deaths	21	Oceania	3	Both	20	75-79 years	423	Larynx cancer	150	Occupational exposure to asbestos	1	Number	2006	0.0214319897722966	0.0411141862697194	0.0088236240054353
1	Deaths	21	Oceania	1	Male	20	75-79 years	423	Larynx cancer	150	Occupational exposure to asbestos	3	Rate	2006	0.08197212212999999	0.15766256001	0.03356812461
1	Deaths	21	Oceania	2	Female	20	75-79 years	423	Larynx cancer	150	Occupational exposure to asbestos	3	Rate	2006	0.00034725596	0.00075955469	5.519997e-05
1	Deaths	21	Oceania	3	Both	20	75-79 years	423	Larynx cancer	150	Occupational exposure to asbestos	3	Rate	2006	0.04133006146	0.07928577157	0.017015728650000003
1	Deaths	21	Oceania	1	Male	20	75-79 years	423	Larynx cancer	150	Occupational exposure to asbestos	1	Number	2007	0.0229054544869484	0.0435121930437968	0.0093388878454093
1	Deaths	21	Oceania	2	Female	20	75-79 years	423	Larynx cancer	150	Occupational exposure to asbestos	1	Number	2007	0.0001071466962338	0.000228227331407	1.85004153735e-05
1	Deaths	21	Oceania	3	Both	20	75-79 years	423	Larynx cancer	150	Occupational exposure to asbestos	1	Number	2007	0.0230126011831822	0.0435865977572278	0.0094631132483693
1	Deaths	21	Oceania	1	Male	20	75-79 years	423	Larynx cancer	150	Occupational exposure to asbestos	3	Rate	2007	0.08600602951	0.16338077731	0.03506591253
1	Deaths	21	Oceania	2	Female	20	75-79 years	423	Larynx cancer	150	Occupational exposure to asbestos	3	Rate	2007	0.00041206931	0.00087772636	7.114968e-05
1	Deaths	21	Oceania	3	Both	20	75-79 years	423	Larynx cancer	150	Occupational exposure to asbestos	3	Rate	2007	0.043721526280000006	0.08280995982	0.01797892169
1	Deaths	21	Oceania	1	Male	20	75-79 years	423	Larynx cancer	150	Occupational exposure to asbestos	1	Number	2008	0.024899758385321	0.0479759477948001	0.0104846560572455
1	Deaths	21	Oceania	2	Female	20	75-79 years	423	Larynx cancer	150	Occupational exposure to asbestos	1	Number	2008	0.0001207285807246	0.0002739139752934	2.26603398766e-05
1	Deaths	21	Oceania	3	Both	20	75-79 years	423	Larynx cancer	150	Occupational exposure to asbestos	1	Number	2008	0.0250204869660457	0.0480874112586968	0.0105537481908315
1	Deaths	21	Oceania	1	Male	20	75-79 years	423	Larynx cancer	150	Occupational exposure to asbestos	3	Rate	2008	0.09205619465	0.17737052387000002	0.03876252628
1	Deaths	21	Oceania	2	Female	20	75-79 years	423	Larynx cancer	150	Occupational exposure to asbestos	3	Rate	2008	0.00046268061	0.00104974883	8.684356e-05
1	Deaths	21	Oceania	3	Both	20	75-79 years	423	Larynx cancer	150	Occupational exposure to asbestos	3	Rate	2008	0.0470825686	0.09048899976	0.01985962838
1	Deaths	21	Oceania	1	Male	20	75-79 years	423	Larynx cancer	150	Occupational exposure to asbestos	1	Number	2009	0.0260199566311387	0.0500759452248361	0.0111022557465296
1	Deaths	21	Oceania	2	Female	20	75-79 years	423	Larynx cancer	150	Occupational exposure to asbestos	1	Number	2009	0.0001259254612374	0.0002824627342275	2.50036902339e-05
1	Deaths	21	Oceania	3	Both	20	75-79 years	423	Larynx cancer	150	Occupational exposure to asbestos	1	Number	2009	0.0261458820923761	0.0501886415773493	0.0111532032530328
1	Deaths	21	Oceania	1	Male	20	75-79 years	423	Larynx cancer	150	Occupational exposure to asbestos	3	Rate	2009	0.09498627138	0.18280304575	0.04052896368
1	Deaths	21	Oceania	2	Female	20	75-79 years	423	Larynx cancer	150	Occupational exposure to asbestos	3	Rate	2009	0.00048050887	0.00107782691	9.540958e-05
1	Deaths	21	Oceania	3	Both	20	75-79 years	423	Larynx cancer	150	Occupational exposure to asbestos	3	Rate	2009	0.048779562830000005	0.09363539492	0.02080818604
1	Deaths	21	Oceania	1	Male	20	75-79 years	423	Larynx cancer	150	Occupational exposure to asbestos	1	Number	2010	0.0263011545955266	0.0500398683377289	0.010913738575521
1	Deaths	21	Oceania	2	Female	20	75-79 years	423	Larynx cancer	150	Occupational exposure to asbestos	1	Number	2010	0.0001062396558219	0.0002487813098072	2.1657807658e-05
1	Deaths	21	Oceania	3	Both	20	75-79 years	423	Larynx cancer	150	Occupational exposure to asbestos	1	Number	2010	0.0264073942513486	0.0501368561637496	0.0109758247664153
1	Deaths	21	Oceania	1	Male	20	75-79 years	423	Larynx cancer	150	Occupational exposure to asbestos	3	Rate	2010	0.09492945995	0.18061023367999998	0.03939124822
1	Deaths	21	Oceania	2	Female	20	75-79 years	423	Larynx cancer	150	Occupational exposure to asbestos	3	Rate	2010	0.00040224886	0.00094194581	8.200166e-05
1	Deaths	21	Oceania	3	Both	20	75-79 years	423	Larynx cancer	150	Occupational exposure to asbestos	3	Rate	2010	0.048796473730000005	0.09264457377	0.02028149918
1	Deaths	21	Oceania	1	Male	20	75-79 years	423	Larynx cancer	150	Occupational exposure to asbestos	1	Number	2011	0.0267859656308945	0.052073287536479	0.0113417533259882
1	Deaths	21	Oceania	2	Female	20	75-79 years	423	Larynx cancer	150	Occupational exposure to asbestos	1	Number	2011	8.84105063721e-05	0.0002103008280557	1.70296361613e-05
1	Deaths	21	Oceania	3	Both	20	75-79 years	423	Larynx cancer	150	Occupational exposure to asbestos	1	Number	2011	0.0268743761372666	0.0521209588209019	0.0114091978856409
1	Deaths	21	Oceania	1	Male	20	75-79 years	423	Larynx cancer	150	Occupational exposure to asbestos	3	Rate	2011	0.09636388662	0.18733632549	0.040802539900000004
1	Deaths	21	Oceania	2	Female	20	75-79 years	423	Larynx cancer	150	Occupational exposure to asbestos	3	Rate	2011	0.00033031122	0.00078570664	6.362456e-05
1	Deaths	21	Oceania	3	Both	20	75-79 years	423	Larynx cancer	150	Occupational exposure to asbestos	3	Rate	2011	0.049254293240000004	0.09552523104	0.02091032645
1	Deaths	21	Oceania	1	Male	20	75-79 years	423	Larynx cancer	150	Occupational exposure to asbestos	1	Number	2012	0.027496756929355	0.0512547629762554	0.011811685102425
1	Deaths	21	Oceania	2	Female	20	75-79 years	423	Larynx cancer	150	Occupational exposure to asbestos	1	Number	2012	8.52153590338e-05	0.0002130126195874	1.67485699998e-05
1	Deaths	21	Oceania	3	Both	20	75-79 years	423	Larynx cancer	150	Occupational exposure to asbestos	1	Number	2012	0.0275819722883888	0.0513205202897902	0.0118409986999588
1	Deaths	21	Oceania	1	Male	20	75-79 years	423	Larynx cancer	150	Occupational exposure to asbestos	3	Rate	2012	0.09641922924000002	0.17972827682	0.04141846897
1	Deaths	21	Oceania	2	Female	20	75-79 years	423	Larynx cancer	150	Occupational exposure to asbestos	3	Rate	2012	0.00031167426	0.00077909137	6.125771e-05
1	Deaths	21	Oceania	3	Both	20	75-79 years	423	Larynx cancer	150	Occupational exposure to asbestos	3	Rate	2012	0.04937777885	0.09187498541	0.02119798429
1	Deaths	21	Oceania	1	Male	20	75-79 years	423	Larynx cancer	150	Occupational exposure to asbestos	1	Number	2013	0.0278233750465451	0.0530156181309901	0.0121890052411585
1	Deaths	21	Oceania	2	Female	20	75-79 years	423	Larynx cancer	150	Occupational exposure to asbestos	1	Number	2013	9.03901071789e-05	0.0002283157045382	1.86883753484e-05
1	Deaths	21	Oceania	3	Both	20	75-79 years	423	Larynx cancer	150	Occupational exposure to asbestos	1	Number	2013	0.027913765153724	0.0531182867701264	0.0122568501852622
1	Deaths	21	Oceania	1	Male	20	75-79 years	423	Larynx cancer	150	Occupational exposure to asbestos	3	Rate	2013	0.09425126287	0.17958960593999998	0.04129007121
1	Deaths	21	Oceania	2	Female	20	75-79 years	423	Larynx cancer	150	Occupational exposure to asbestos	3	Rate	2013	0.00031976602	0.0008076946399999999	6.611241e-05
1	Deaths	21	Oceania	3	Both	20	75-79 years	423	Larynx cancer	150	Occupational exposure to asbestos	3	Rate	2013	0.04830373656	0.09191922754000001	0.0212100252
1	Deaths	21	Oceania	1	Male	20	75-79 years	423	Larynx cancer	150	Occupational exposure to asbestos	1	Number	2014	0.0275635632276027	0.0519032668852395	0.0118940805090608
1	Deaths	21	Oceania	2	Female	20	75-79 years	423	Larynx cancer	150	Occupational exposure to asbestos	1	Number	2014	9.04716945059e-05	0.0002230892890661	1.63715400719e-05
1	Deaths	21	Oceania	3	Both	20	75-79 years	423	Larynx cancer	150	Occupational exposure to asbestos	1	Number	2014	0.0276540349221085	0.0519737829929546	0.0119679778292059
1	Deaths	21	Oceania	1	Male	20	75-79 years	423	Larynx cancer	150	Occupational exposure to asbestos	3	Rate	2014	0.08960372968000001	0.16872732518	0.03866531936
1	Deaths	21	Oceania	2	Female	20	75-79 years	423	Larynx cancer	150	Occupational exposure to asbestos	3	Rate	2014	0.00030738482	0.0007579637199999999	5.5623619999999995e-05
1	Deaths	21	Oceania	3	Both	20	75-79 years	423	Larynx cancer	150	Occupational exposure to asbestos	3	Rate	2014	0.04594125566	0.0863433079	0.01988223168
1	Deaths	21	Oceania	1	Male	20	75-79 years	423	Larynx cancer	150	Occupational exposure to asbestos	1	Number	2015	0.0283184295744878	0.0546348921323482	0.0128365339569343
1	Deaths	21	Oceania	2	Female	20	75-79 years	423	Larynx cancer	150	Occupational exposure to asbestos	1	Number	2015	9.51030188677e-05	0.0002385614299734	1.57353806139e-05
1	Deaths	21	Oceania	3	Both	20	75-79 years	423	Larynx cancer	150	Occupational exposure to asbestos	1	Number	2015	0.0284135325933556	0.0547723962757091	0.0128807269091651
1	Deaths	21	Oceania	1	Male	20	75-79 years	423	Larynx cancer	150	Occupational exposure to asbestos	3	Rate	2015	0.0878789328	0.16954527799	0.03983486803
1	Deaths	21	Oceania	2	Female	20	75-79 years	423	Larynx cancer	150	Occupational exposure to asbestos	3	Rate	2015	0.00030915506	0.00077550086	5.115161e-05
1	Deaths	21	Oceania	3	Both	20	75-79 years	423	Larynx cancer	150	Occupational exposure to asbestos	3	Rate	2015	0.04511043597	0.08695879919999999	0.02044994598
1	Deaths	21	Oceania	1	Male	20	75-79 years	423	Larynx cancer	150	Occupational exposure to asbestos	1	Number	2016	0.0287788726851523	0.0567508936864063	0.012692707432876
1	Deaths	21	Oceania	2	Female	20	75-79 years	423	Larynx cancer	150	Occupational exposure to asbestos	1	Number	2016	9.85979463719e-05	0.0002487026680501	1.61883013869e-05
1	Deaths	21	Oceania	3	Both	20	75-79 years	423	Larynx cancer	150	Occupational exposure to asbestos	1	Number	2016	0.0288774706315242	0.0568256594408561	0.0127945760667823
1	Deaths	21	Oceania	1	Male	20	75-79 years	423	Larynx cancer	150	Occupational exposure to asbestos	3	Rate	2016	0.08721148461	0.17197788618999998	0.03846397568
1	Deaths	21	Oceania	2	Female	20	75-79 years	423	Larynx cancer	150	Occupational exposure to asbestos	3	Rate	2016	0.00031405869	0.0007921791199999999	5.1563720000000004e-05
1	Deaths	21	Oceania	3	Both	20	75-79 years	423	Larynx cancer	150	Occupational exposure to asbestos	3	Rate	2016	0.04484518001	0.08824723463999999	0.01986929791
1	Deaths	21	Oceania	1	Male	20	75-79 years	423	Larynx cancer	150	Occupational exposure to asbestos	1	Number	2017	0.0290026000294584	0.0579749285127999	0.0122704559840337
1	Deaths	21	Oceania	2	Female	20	75-79 years	423	Larynx cancer	150	Occupational exposure to asbestos	1	Number	2017	0.0001033182494185	0.0002686825467462	1.94907218207e-05
1	Deaths	21	Oceania	3	Both	20	75-79 years	423	Larynx cancer	150	Occupational exposure to asbestos	1	Number	2017	0.029105918278877	0.0580827124752546	0.0123648147201783
1	Deaths	21	Oceania	1	Male	20	75-79 years	423	Larynx cancer	150	Occupational exposure to asbestos	3	Rate	2017	0.08471300085	0.16933758226	0.03584048144
1	Deaths	21	Oceania	2	Female	20	75-79 years	423	Larynx cancer	150	Occupational exposure to asbestos	3	Rate	2017	0.0003146906	0.00081836338	5.936557e-05
1	Deaths	21	Oceania	3	Both	20	75-79 years	423	Larynx cancer	150	Occupational exposure to asbestos	3	Rate	2017	0.04339762642	0.08660272573000001	0.018436237089999998
1	Deaths	21	Oceania	1	Male	20	75-79 years	423	Larynx cancer	150	Occupational exposure to asbestos	1	Number	2018	0.0298229978687343	0.0596006567319663	0.0121485197098908
1	Deaths	21	Oceania	2	Female	20	75-79 years	423	Larynx cancer	150	Occupational exposure to asbestos	1	Number	2018	0.0001060463742682	0.0002849512968771	2.0208286117e-05
1	Deaths	21	Oceania	3	Both	20	75-79 years	423	Larynx cancer	150	Occupational exposure to asbestos	1	Number	2018	0.0299290442430025	0.0596616309258998	0.0122344894110594
1	Deaths	21	Oceania	1	Male	20	75-79 years	423	Larynx cancer	150	Occupational exposure to asbestos	3	Rate	2018	0.08374409724	0.16736088085	0.03411349927
1	Deaths	21	Oceania	2	Female	20	75-79 years	423	Larynx cancer	150	Occupational exposure to asbestos	3	Rate	2018	0.00030971014	0.0008322048300000001	5.9018620000000006e-05
1	Deaths	21	Oceania	3	Both	20	75-79 years	423	Larynx cancer	150	Occupational exposure to asbestos	3	Rate	2018	0.042846008830000004	0.08541077172	0.01751472707
1	Deaths	21	Oceania	1	Male	20	75-79 years	423	Larynx cancer	150	Occupational exposure to asbestos	1	Number	2019	0.0305631845474447	0.061354873072886	0.013052470019137
1	Deaths	21	Oceania	2	Female	20	75-79 years	423	Larynx cancer	150	Occupational exposure to asbestos	1	Number	2019	0.000108017434485	0.0002776636859504	1.76699116391e-05
1	Deaths	21	Oceania	3	Both	20	75-79 years	423	Larynx cancer	150	Occupational exposure to asbestos	1	Number	2019	0.0306712019819298	0.061427767216861	0.0131085076316076
1	Deaths	21	Oceania	1	Male	20	75-79 years	423	Larynx cancer	150	Occupational exposure to asbestos	3	Rate	2019	0.08221246964000001	0.16503959631999998	0.03511007806
1	Deaths	21	Oceania	2	Female	20	75-79 years	423	Larynx cancer	150	Occupational exposure to asbestos	3	Rate	2019	0.00030272809	0.00077817621	4.9521440000000006e-05
1	Deaths	21	Oceania	3	Both	20	75-79 years	423	Larynx cancer	150	Occupational exposure to asbestos	3	Rate	2019	0.04209770197	0.08431256912	0.017992058090000002
1	Deaths	21	Oceania	1	Male	20	75-79 years	423	Larynx cancer	150	Occupational exposure to asbestos	1	Number	2020	0.0315291430682378	0.0625920323310567	0.0131401637572587
1	Deaths	21	Oceania	2	Female	20	75-79 years	423	Larynx cancer	150	Occupational exposure to asbestos	1	Number	2020	0.0001120868901522	0.0002874538583944	1.81812859865e-05
1	Deaths	21	Oceania	3	Both	20	75-79 years	423	Larynx cancer	150	Occupational exposure to asbestos	1	Number	2020	0.0316412299583901	0.0627505874681452	0.0131943057910912
1	Deaths	21	Oceania	1	Male	20	75-79 years	423	Larynx cancer	150	Occupational exposure to asbestos	3	Rate	2020	0.08114854328	0.16109705974	0.03381966789
1	Deaths	21	Oceania	2	Female	20	75-79 years	423	Larynx cancer	150	Occupational exposure to asbestos	3	Rate	2020	0.00030181523	0.00077402407	4.895656e-05
1	Deaths	21	Oceania	3	Both	20	75-79 years	423	Larynx cancer	150	Occupational exposure to asbestos	3	Rate	2020	0.04163801744	0.08257612168999999	0.01736293865
1	Deaths	21	Oceania	1	Male	20	75-79 years	423	Larynx cancer	150	Occupational exposure to asbestos	1	Number	2021	0.0322997875611624	0.0625941744233623	0.0133892700037724
1	Deaths	21	Oceania	2	Female	20	75-79 years	423	Larynx cancer	150	Occupational exposure to asbestos	1	Number	2021	0.0001154325143111	0.0002941447736651	1.99933652495e-05
1	Deaths	21	Oceania	3	Both	20	75-79 years	423	Larynx cancer	150	Occupational exposure to asbestos	1	Number	2021	0.0324152200754735	0.0626605594378442	0.013423029509227
1	Deaths	21	Oceania	1	Male	20	75-79 years	423	Larynx cancer	150	Occupational exposure to asbestos	3	Rate	2021	0.07941574687	0.15390079895	0.0329203056
1	Deaths	21	Oceania	2	Female	20	75-79 years	423	Larynx cancer	150	Occupational exposure to asbestos	3	Rate	2021	0.00029502317	0.00075177712	5.1099170000000005e-05
1	Deaths	21	Oceania	3	Both	20	75-79 years	423	Larynx cancer	150	Occupational exposure to asbestos	3	Rate	2021	0.04062141148	0.07852361831	0.01682118473
1	Deaths	21	Oceania	1	Male	22	All ages	423	Larynx cancer	150	Occupational exposure to asbestos	1	Number	1990	0.1271378538097403	0.2415896981365122	0.0508770993584398
1	Deaths	21	Oceania	2	Female	22	All ages	423	Larynx cancer	150	Occupational exposure to asbestos	1	Number	1990	0.0010097174496759	0.0023177724015782	0.0001798516784021
1	Deaths	21	Oceania	3	Both	22	All ages	423	Larynx cancer	150	Occupational exposure to asbestos	1	Number	1990	0.1281475712594161	0.2423373836074879	0.0521311220351076
1	Deaths	21	Oceania	1	Male	22	All ages	423	Larynx cancer	150	Occupational exposure to asbestos	3	Rate	1990	0.0037483294500000003	0.00712264486	0.00149997915
1	Deaths	21	Oceania	2	Female	22	All ages	423	Larynx cancer	150	Occupational exposure to asbestos	3	Rate	1990	3.197237e-05	7.339150000000001e-05	5.69494e-06
1	Deaths	21	Oceania	3	Both	22	All ages	423	Larynx cancer	150	Occupational exposure to asbestos	3	Rate	1990	0.0019564671	0.00369983694	0.00079590135
1	Deaths	21	Oceania	1	Male	22	All ages	423	Larynx cancer	150	Occupational exposure to asbestos	1	Number	1991	0.1310455834418721	0.2484796605628169	0.0525961164135276
1	Deaths	21	Oceania	2	Female	22	All ages	423	Larynx cancer	150	Occupational exposure to asbestos	1	Number	1991	0.0010218878157079	0.0024030816114881	0.0001841708487628
1	Deaths	21	Oceania	3	Both	22	All ages	423	Larynx cancer	150	Occupational exposure to asbestos	1	Number	1991	0.1320674712575801	0.249349699393025	0.0533594965120124
1	Deaths	21	Oceania	1	Male	22	All ages	423	Larynx cancer	150	Occupational exposure to asbestos	3	Rate	1991	0.0037773826000000003	0.00716241419	0.00151608051
1	Deaths	21	Oceania	2	Female	22	All ages	423	Larynx cancer	150	Occupational exposure to asbestos	3	Rate	1991	3.159358e-05	7.429578e-05	5.69399e-06
1	Deaths	21	Oceania	3	Both	22	All ages	423	Larynx cancer	150	Occupational exposure to asbestos	3	Rate	1991	0.00197006958	0.0037195855500000005	0.0007959713299999999
1	Deaths	21	Oceania	1	Male	22	All ages	423	Larynx cancer	150	Occupational exposure to asbestos	1	Number	1992	0.1343628225752308	0.2541070982794678	0.0543260333510839
1	Deaths	21	Oceania	2	Female	22	All ages	423	Larynx cancer	150	Occupational exposure to asbestos	1	Number	1992	0.0010355485473197	0.002444798235273	0.0001767040269323
1	Deaths	21	Oceania	3	Both	22	All ages	423	Larynx cancer	150	Occupational exposure to asbestos	1	Number	1992	0.1353983711225505	0.2559091770763097	0.0553595002979492
1	Deaths	21	Oceania	1	Male	22	All ages	423	Larynx cancer	150	Occupational exposure to asbestos	3	Rate	1992	0.00378705781	0.00716208734	0.0015311960900000002
1	Deaths	21	Oceania	2	Female	22	All ages	423	Larynx cancer	150	Occupational exposure to asbestos	3	Rate	1992	3.126791e-05	7.381956e-05	5.3355e-06
1	Deaths	21	Oceania	3	Both	22	All ages	423	Larynx cancer	150	Occupational exposure to asbestos	3	Rate	1992	0.00197379346	0.0037305608399999996	0.00080701281
1	Deaths	21	Oceania	1	Male	22	All ages	423	Larynx cancer	150	Occupational exposure to asbestos	1	Number	1993	0.1378973903403345	0.2616539483520982	0.0558145333483595
1	Deaths	21	Oceania	2	Female	22	All ages	423	Larynx cancer	150	Occupational exposure to asbestos	1	Number	1993	0.0010509810432064	0.0023696061763374	0.0001899147226078
1	Deaths	21	Oceania	3	Both	22	All ages	423	Larynx cancer	150	Occupational exposure to asbestos	1	Number	1993	0.1389483713835411	0.2628439651184922	0.0567982083065714
1	Deaths	21	Oceania	1	Male	22	All ages	423	Larynx cancer	150	Occupational exposure to asbestos	3	Rate	1993	0.00379957282	0.007209514469999999	0.00153789266
1	Deaths	21	Oceania	2	Female	22	All ages	423	Larynx cancer	150	Occupational exposure to asbestos	3	Rate	1993	3.099269e-05	6.987802e-05	5.60045e-06
1	Deaths	21	Oceania	3	Both	22	All ages	423	Larynx cancer	150	Occupational exposure to asbestos	3	Rate	1993	0.00197922359	0.0037440307500000002	0.00080905125
1	Deaths	21	Oceania	1	Male	22	All ages	423	Larynx cancer	150	Occupational exposure to asbestos	1	Number	1994	0.141481170790875	0.2676888882792702	0.0583923687481801
1	Deaths	21	Oceania	2	Female	22	All ages	423	Larynx cancer	150	Occupational exposure to asbestos	1	Number	1994	0.0010629347079857	0.0023452970729576	0.0001899856109791
1	Deaths	21	Oceania	3	Both	22	All ages	423	Larynx cancer	150	Occupational exposure to asbestos	1	Number	1994	0.1425441054988608	0.2692280545926592	0.0600151324953886
1	Deaths	21	Oceania	1	Male	22	All ages	423	Larynx cancer	150	Occupational exposure to asbestos	3	Rate	1994	0.0038091644100000004	0.00720711442	0.00157212533
1	Deaths	21	Oceania	2	Female	22	All ages	423	Larynx cancer	150	Occupational exposure to asbestos	3	Rate	1994	3.060446e-05	6.752678e-05	5.4701500000000005e-06
1	Deaths	21	Oceania	3	Both	22	All ages	423	Larynx cancer	150	Occupational exposure to asbestos	3	Rate	1994	0.00198325897	0.0037458508199999995	0.0008350085699999999
1	Deaths	21	Oceania	1	Male	22	All ages	423	Larynx cancer	150	Occupational exposure to asbestos	1	Number	1995	0.1477923429857906	0.273947109573001	0.0599855458563231
1	Deaths	21	Oceania	2	Female	22	All ages	423	Larynx cancer	150	Occupational exposure to asbestos	1	Number	1995	0.0010819715864001	0.0023193597612659	0.000195010788361
1	Deaths	21	Oceania	3	Both	22	All ages	423	Larynx cancer	150	Occupational exposure to asbestos	1	Number	1995	0.1488743145721906	0.2755836712458538	0.062203194244721
1	Deaths	21	Oceania	1	Male	22	All ages	423	Larynx cancer	150	Occupational exposure to asbestos	3	Rate	1995	0.00388583966	0.00720277196	0.00157717381
1	Deaths	21	Oceania	2	Female	22	All ages	423	Larynx cancer	150	Occupational exposure to asbestos	3	Rate	1995	3.040279e-05	6.51727e-05	5.47969e-06
1	Deaths	21	Oceania	3	Both	22	All ages	423	Larynx cancer	150	Occupational exposure to asbestos	3	Rate	1995	0.0020221589	0.0037432513099999996	0.00084490561
1	Deaths	21	Oceania	1	Male	22	All ages	423	Larynx cancer	150	Occupational exposure to asbestos	1	Number	1996	0.1516295894044539	0.2746405363962961	0.0628045055160352
1	Deaths	21	Oceania	2	Female	22	All ages	423	Larynx cancer	150	Occupational exposure to asbestos	1	Number	1996	0.0011157573708555	0.0024003786623739	0.0002006738048107
1	Deaths	21	Oceania	3	Both	22	All ages	423	Larynx cancer	150	Occupational exposure to asbestos	1	Number	1996	0.1527453467753092	0.2754052043423685	0.0647057762081743
1	Deaths	21	Oceania	1	Male	22	All ages	423	Larynx cancer	150	Occupational exposure to asbestos	3	Rate	1996	0.00389107624	0.0070477488599999995	0.0016116717099999998
1	Deaths	21	Oceania	2	Female	22	All ages	423	Larynx cancer	150	Occupational exposure to asbestos	3	Rate	1996	3.058337e-05	6.579536e-05	5.50055e-06
1	Deaths	21	Oceania	3	Both	22	All ages	423	Larynx cancer	150	Occupational exposure to asbestos	3	Rate	1996	0.00202443003	0.0036501181699999997	0.0008575862999999999
1	Deaths	21	Oceania	1	Male	22	All ages	423	Larynx cancer	150	Occupational exposure to asbestos	1	Number	1997	0.1563693280564025	0.2803279322510751	0.0669819102782645
1	Deaths	21	Oceania	2	Female	22	All ages	423	Larynx cancer	150	Occupational exposure to asbestos	1	Number	1997	0.0011496740175764	0.0024505805213074	0.0001936747732221
1	Deaths	21	Oceania	3	Both	22	All ages	423	Larynx cancer	150	Occupational exposure to asbestos	1	Number	1997	0.157519002073979	0.281359959907936	0.0685277905515163
1	Deaths	21	Oceania	1	Male	22	All ages	423	Larynx cancer	150	Occupational exposure to asbestos	3	Rate	1997	0.00391463897	0.00701788939	0.0016768633599999999
1	Deaths	21	Oceania	2	Female	22	All ages	423	Larynx cancer	150	Occupational exposure to asbestos	3	Rate	1997	3.0728109999999995e-05	6.549831e-05	5.176480000000001e-06
1	Deaths	21	Oceania	3	Both	22	All ages	423	Larynx cancer	150	Occupational exposure to asbestos	3	Rate	1997	0.00203620326	0.00363706003	0.00088583922
1	Deaths	21	Oceania	1	Male	22	All ages	423	Larynx cancer	150	Occupational exposure to asbestos	1	Number	1998	0.1582354942515692	0.2868815032857921	0.0687637528053039
1	Deaths	21	Oceania	2	Female	22	All ages	423	Larynx cancer	150	Occupational exposure to asbestos	1	Number	1998	0.0011126839383979	0.0023008480327216	0.000180896650242
1	Deaths	21	Oceania	3	Both	22	All ages	423	Larynx cancer	150	Occupational exposure to asbestos	1	Number	1998	0.1593481781899672	0.2878120393999254	0.0705336542975622
1	Deaths	21	Oceania	1	Male	22	All ages	423	Larynx cancer	150	Occupational exposure to asbestos	3	Rate	1998	0.0038635770599999997	0.0070046787	0.00167897891
1	Deaths	21	Oceania	2	Female	22	All ages	423	Larynx cancer	150	Occupational exposure to asbestos	3	Rate	1998	2.899409e-05	5.995502999999999e-05	4.71377e-06
1	Deaths	21	Oceania	3	Both	22	All ages	423	Larynx cancer	150	Occupational exposure to asbestos	3	Rate	1998	0.002008626	0.0036279470000000003	0.0008890954
1	Deaths	21	Oceania	1	Male	22	All ages	423	Larynx cancer	150	Occupational exposure to asbestos	1	Number	1999	0.1625095031594035	0.2901854440334553	0.0709532223273899
1	Deaths	21	Oceania	2	Female	22	All ages	423	Larynx cancer	150	Occupational exposure to asbestos	1	Number	1999	0.001157331774324	0.0024204586501841	0.0002018999691253
1	Deaths	21	Oceania	3	Both	22	All ages	423	Larynx cancer	150	Occupational exposure to asbestos	1	Number	1999	0.1636668349337274	0.2909665763071813	0.0726848988025758
1	Deaths	21	Oceania	1	Male	22	All ages	423	Larynx cancer	150	Occupational exposure to asbestos	3	Rate	1999	0.0038692784799999997	0.00690918544	0.00168936444
1	Deaths	21	Oceania	2	Female	22	All ages	423	Larynx cancer	150	Occupational exposure to asbestos	3	Rate	1999	2.939819e-05	6.148375e-05	5.1286e-06
1	Deaths	21	Oceania	3	Both	22	All ages	423	Larynx cancer	150	Occupational exposure to asbestos	3	Rate	1999	0.00201145458	0.00357595998	0.0008932925999999999
1	Deaths	21	Oceania	1	Male	22	All ages	423	Larynx cancer	150	Occupational exposure to asbestos	1	Number	2000	0.1709019065047548	0.3079665970511575	0.0774832753150782
1	Deaths	21	Oceania	2	Female	22	All ages	423	Larynx cancer	150	Occupational exposure to asbestos	1	Number	2000	0.0012828527504563	0.0026203984754965	0.0002157424509825
1	Deaths	21	Oceania	3	Both	22	All ages	423	Larynx cancer	150	Occupational exposure to asbestos	1	Number	2000	0.1721847592552114	0.3090573725275712	0.0789409475268127
1	Deaths	21	Oceania	1	Male	22	All ages	423	Larynx cancer	150	Occupational exposure to asbestos	3	Rate	2000	0.00396746525	0.00714940399	0.00179876403
1	Deaths	21	Oceania	2	Female	22	All ages	423	Larynx cancer	150	Occupational exposure to asbestos	3	Rate	2000	3.177014e-05	6.489477e-05	5.34291e-06
1	Deaths	21	Oceania	3	Both	22	All ages	423	Larynx cancer	150	Occupational exposure to asbestos	3	Rate	2000	0.0020632039599999996	0.00370328012	0.00094590994
1	Deaths	21	Oceania	1	Male	22	All ages	423	Larynx cancer	150	Occupational exposure to asbestos	1	Number	2001	0.1759447136498061	0.3203671566866831	0.0798811683178468
1	Deaths	21	Oceania	2	Female	22	All ages	423	Larynx cancer	150	Occupational exposure to asbestos	1	Number	2001	0.0012869312899952	0.0026083618209808	0.0002155513868068
1	Deaths	21	Oceania	3	Both	22	All ages	423	Larynx cancer	150	Occupational exposure to asbestos	1	Number	2001	0.1772316449398014	0.3213001119495801	0.0813034329074564
1	Deaths	21	Oceania	1	Male	22	All ages	423	Larynx cancer	150	Occupational exposure to asbestos	3	Rate	2001	0.00398306617	0.00725252586	0.0018083633899999999
1	Deaths	21	Oceania	2	Female	22	All ages	423	Larynx cancer	150	Occupational exposure to asbestos	3	Rate	2001	3.109788e-05	6.302941e-05	5.20866e-06
1	Deaths	21	Oceania	3	Both	22	All ages	423	Larynx cancer	150	Occupational exposure to asbestos	3	Rate	2001	0.00207151748	0.00375541737	0.00095029013
1	Deaths	21	Oceania	1	Male	22	All ages	423	Larynx cancer	150	Occupational exposure to asbestos	1	Number	2002	0.1775266405483763	0.3179816006977954	0.0788671715989922
1	Deaths	21	Oceania	2	Female	22	All ages	423	Larynx cancer	150	Occupational exposure to asbestos	1	Number	2002	0.0014261553503745	0.0028960121061678	0.0002204173528556
1	Deaths	21	Oceania	3	Both	22	All ages	423	Larynx cancer	150	Occupational exposure to asbestos	1	Number	2002	0.1789527958987512	0.3204962246525297	0.0799768326166508
1	Deaths	21	Oceania	1	Male	22	All ages	423	Larynx cancer	150	Occupational exposure to asbestos	3	Rate	2002	0.00391988166	0.00702120111	0.0017414286600000001
1	Deaths	21	Oceania	2	Female	22	All ages	423	Larynx cancer	150	Occupational exposure to asbestos	3	Rate	2002	3.365078e-05	6.833272e-05	5.20085e-06
1	Deaths	21	Oceania	3	Both	22	All ages	423	Larynx cancer	150	Occupational exposure to asbestos	3	Rate	2002	0.00204121316	0.0036557188599999997	0.00091225042
1	Deaths	21	Oceania	1	Male	22	All ages	423	Larynx cancer	150	Occupational exposure to asbestos	1	Number	2003	0.1758137182588565	0.3107938008588965	0.0755212276932114
1	Deaths	21	Oceania	2	Female	22	All ages	423	Larynx cancer	150	Occupational exposure to asbestos	1	Number	2003	0.0012662708297992	0.0025879242100384	0.0002009098120454
1	Deaths	21	Oceania	3	Both	22	All ages	423	Larynx cancer	150	Occupational exposure to asbestos	1	Number	2003	0.1770799890886557	0.3118197081795658	0.0763993094523703
1	Deaths	21	Oceania	1	Male	22	All ages	423	Larynx cancer	150	Occupational exposure to asbestos	3	Rate	2003	0.0037870352199999998	0.006694512129999999	0.00162673056
1	Deaths	21	Oceania	2	Female	22	All ages	423	Larynx cancer	150	Occupational exposure to asbestos	3	Rate	2003	2.9177139999999998e-05	5.9630400000000004e-05	4.6293200000000004e-06
1	Deaths	21	Oceania	3	Both	22	All ages	423	Larynx cancer	150	Occupational exposure to asbestos	3	Rate	2003	0.00197139814	0.00347143004	0.00085053911
1	Deaths	21	Oceania	1	Male	22	All ages	423	Larynx cancer	150	Occupational exposure to asbestos	1	Number	2004	0.177056538634563	0.3205584438795475	0.0749004449188841
1	Deaths	21	Oceania	2	Female	22	All ages	423	Larynx cancer	150	Occupational exposure to asbestos	1	Number	2004	0.0010896318207969	0.0021782002362492	0.000181863785348
1	Deaths	21	Oceania	3	Both	22	All ages	423	Larynx cancer	150	Occupational exposure to asbestos	1	Number	2004	0.17814617045536	0.3212628348879408	0.0756975864954703
1	Deaths	21	Oceania	1	Male	22	All ages	423	Larynx cancer	150	Occupational exposure to asbestos	3	Rate	2004	0.00372077242	0.00673640763	0.0015740029299999999
1	Deaths	21	Oceania	2	Female	22	All ages	423	Larynx cancer	150	Occupational exposure to asbestos	3	Rate	2004	2.451012e-05	4.8996330000000006e-05	4.09083e-06
1	Deaths	21	Oceania	3	Both	22	All ages	423	Larynx cancer	150	Occupational exposure to asbestos	3	Rate	2004	0.00193548025	0.00349038023	0.00082242118
1	Deaths	21	Oceania	1	Male	22	All ages	423	Larynx cancer	150	Occupational exposure to asbestos	1	Number	2005	0.1915510882461893	0.3422454479546233	0.0824357883289653
1	Deaths	21	Oceania	2	Female	22	All ages	423	Larynx cancer	150	Occupational exposure to asbestos	1	Number	2005	0.001179356346034	0.0022865270440239	0.00018789765963
1	Deaths	21	Oceania	3	Both	22	All ages	423	Larynx cancer	150	Occupational exposure to asbestos	1	Number	2005	0.1927304445922233	0.3432552188881417	0.0839504252395598
1	Deaths	21	Oceania	1	Male	22	All ages	423	Larynx cancer	150	Occupational exposure to asbestos	3	Rate	2005	0.0039273713	0.007017057229999999	0.00169018068
1	Deaths	21	Oceania	2	Female	22	All ages	423	Larynx cancer	150	Occupational exposure to asbestos	3	Rate	2005	2.589171e-05	5.0198649999999994e-05	4.12512e-06
1	Deaths	21	Oceania	3	Both	22	All ages	423	Larynx cancer	150	Occupational exposure to asbestos	3	Rate	2005	0.0020433041999999998	0.00363914914	0.0008900319699999999
1	Deaths	21	Oceania	1	Male	22	All ages	423	Larynx cancer	150	Occupational exposure to asbestos	1	Number	2006	0.2033456133762007	0.357629558378628	0.0908815281106878
1	Deaths	21	Oceania	2	Female	22	All ages	423	Larynx cancer	150	Occupational exposure to asbestos	1	Number	2006	0.0012532967561391	0.0024467329302566	0.0002105803651615
1	Deaths	21	Oceania	3	Both	22	All ages	423	Larynx cancer	150	Occupational exposure to asbestos	1	Number	2006	0.2045989101323399	0.3591050634727378	0.0915894408697731
1	Deaths	21	Oceania	1	Male	22	All ages	423	Larynx cancer	150	Occupational exposure to asbestos	3	Rate	2006	0.0040676773	0.00715393665	0.00181797248
1	Deaths	21	Oceania	2	Female	22	All ages	423	Larynx cancer	150	Occupational exposure to asbestos	3	Rate	2006	2.6850089999999998e-05	5.241776e-05	4.51138e-06
1	Deaths	21	Oceania	3	Both	22	All ages	423	Larynx cancer	150	Occupational exposure to asbestos	3	Rate	2006	0.00211650786	0.00371482277	0.00094746239
1	Deaths	21	Oceania	1	Male	22	All ages	423	Larynx cancer	150	Occupational exposure to asbestos	1	Number	2007	0.22303993553706	0.3965735871349168	0.0978224721114721
1	Deaths	21	Oceania	2	Female	22	All ages	423	Larynx cancer	150	Occupational exposure to asbestos	1	Number	2007	0.0013655609201627	0.0027251392054424	0.0002375147193454
1	Deaths	21	Oceania	3	Both	22	All ages	423	Larynx cancer	150	Occupational exposure to asbestos	1	Number	2007	0.2244054964572227	0.3982055875576983	0.0992532881196404
1	Deaths	21	Oceania	1	Male	22	All ages	423	Larynx cancer	150	Occupational exposure to asbestos	3	Rate	2007	0.0043529976	0.0077397972300000005	0.00190916925
1	Deaths	21	Oceania	2	Female	22	All ages	423	Larynx cancer	150	Occupational exposure to asbestos	3	Rate	2007	2.8545809999999998e-05	5.6966549999999994e-05	4.96503e-06
1	Deaths	21	Oceania	3	Both	22	All ages	423	Larynx cancer	150	Occupational exposure to asbestos	3	Rate	2007	0.00226498865	0.00401920251	0.0010017917299999998
1	Deaths	21	Oceania	1	Male	22	All ages	423	Larynx cancer	150	Occupational exposure to asbestos	1	Number	2008	0.240457758543513	0.4265662451454305	0.1083913408912418
1	Deaths	21	Oceania	2	Female	22	All ages	423	Larynx cancer	150	Occupational exposure to asbestos	1	Number	2008	0.0014800908947727	0.0030584180828706	0.0002807790042719
1	Deaths	21	Oceania	3	Both	22	All ages	423	Larynx cancer	150	Occupational exposure to asbestos	1	Number	2008	0.241937849438286	0.4276659535060866	0.109921826127296
1	Deaths	21	Oceania	1	Male	22	All ages	423	Larynx cancer	150	Occupational exposure to asbestos	3	Rate	2008	0.00457890055	0.00812285878	0.0020640347500000002
1	Deaths	21	Oceania	2	Female	22	All ages	423	Larynx cancer	150	Occupational exposure to asbestos	3	Rate	2008	3.018954e-05	6.238281e-05	5.72707e-06
1	Deaths	21	Oceania	3	Both	22	All ages	423	Larynx cancer	150	Occupational exposure to asbestos	3	Rate	2008	0.00238266367	0.00421175988	0.0010825372800000001
1	Deaths	21	Oceania	1	Male	22	All ages	423	Larynx cancer	150	Occupational exposure to asbestos	1	Number	2009	0.2534466973992774	0.4522868045333474	0.1158793446429131
1	Deaths	21	Oceania	2	Female	22	All ages	423	Larynx cancer	150	Occupational exposure to asbestos	1	Number	2009	0.0015246200586004	0.0031562275193016	0.0003038250217975
1	Deaths	21	Oceania	3	Both	22	All ages	423	Larynx cancer	150	Occupational exposure to asbestos	1	Number	2009	0.2549713174578779	0.4541476869528638	0.117505019258165
1	Deaths	21	Oceania	1	Male	22	All ages	423	Larynx cancer	150	Occupational exposure to asbestos	3	Rate	2009	0.0047091602100000005	0.00840370399	0.00215309335
1	Deaths	21	Oceania	2	Female	22	All ages	423	Larynx cancer	150	Occupational exposure to asbestos	3	Rate	2009	3.0342970000000002e-05	6.28152e-05	6.04672e-06
1	Deaths	21	Oceania	3	Both	22	All ages	423	Larynx cancer	150	Occupational exposure to asbestos	3	Rate	2009	0.0024500882600000003	0.00436402779	0.00112913747
1	Deaths	21	Oceania	1	Male	22	All ages	423	Larynx cancer	150	Occupational exposure to asbestos	1	Number	2010	0.2651003012721348	0.4626395551541348	0.120508158231644
1	Deaths	21	Oceania	2	Female	22	All ages	423	Larynx cancer	150	Occupational exposure to asbestos	1	Number	2010	0.0013248806407752	0.0027535712920539	0.0002790170981596
1	Deaths	21	Oceania	3	Both	22	All ages	423	Larynx cancer	150	Occupational exposure to asbestos	1	Number	2010	0.26642518191291	0.4641171827746875	0.1219296370682502
1	Deaths	21	Oceania	1	Male	22	All ages	423	Larynx cancer	150	Occupational exposure to asbestos	3	Rate	2010	0.00480617027	0.008387483769999999	0.00218476827
1	Deaths	21	Oceania	2	Female	22	All ages	423	Larynx cancer	150	Occupational exposure to asbestos	3	Rate	2010	2.572545e-05	5.346660000000001e-05	5.41773e-06
1	Deaths	21	Oceania	3	Both	22	All ages	423	Larynx cancer	150	Occupational exposure to asbestos	3	Rate	2010	0.00249791336	0.00435140742	0.00114317148
1	Deaths	21	Oceania	1	Male	22	All ages	423	Larynx cancer	150	Occupational exposure to asbestos	1	Number	2011	0.2730487627740551	0.4725159599076043	0.1214637782672082
1	Deaths	21	Oceania	2	Female	22	All ages	423	Larynx cancer	150	Occupational exposure to asbestos	1	Number	2011	0.0011291838348024	0.0023366605742202	0.0002539484499084
1	Deaths	21	Oceania	3	Both	22	All ages	423	Larynx cancer	150	Occupational exposure to asbestos	1	Number	2011	0.2741779466088577	0.473997421187762	0.122700143370584
1	Deaths	21	Oceania	1	Male	22	All ages	423	Larynx cancer	150	Occupational exposure to asbestos	3	Rate	2011	0.0048301692	0.00835869759	0.00214866603
1	Deaths	21	Oceania	2	Female	22	All ages	423	Larynx cancer	150	Occupational exposure to asbestos	3	Rate	2011	2.138887e-05	4.426076e-05	4.81026e-06
1	Deaths	21	Oceania	3	Both	22	All ages	423	Larynx cancer	150	Occupational exposure to asbestos	3	Rate	2011	0.0025079641900000002	0.0043357555700000005	0.0011223644000000002
1	Deaths	21	Oceania	1	Male	22	All ages	423	Larynx cancer	150	Occupational exposure to asbestos	1	Number	2012	0.2768807997687884	0.4774687398684894	0.1257014824500344
1	Deaths	21	Oceania	2	Female	22	All ages	423	Larynx cancer	150	Occupational exposure to asbestos	1	Number	2012	0.0010657362037862	0.0023448506195791	0.0002449874391312
1	Deaths	21	Oceania	3	Both	22	All ages	423	Larynx cancer	150	Occupational exposure to asbestos	1	Number	2012	0.2779465359725745	0.4782143686993831	0.1263215480239546
1	Deaths	21	Oceania	1	Male	22	All ages	423	Larynx cancer	150	Occupational exposure to asbestos	3	Rate	2012	0.0047795504100000006	0.00824212409	0.00216987445
1	Deaths	21	Oceania	2	Female	22	All ages	423	Larynx cancer	150	Occupational exposure to asbestos	3	Rate	2012	1.9692270000000002e-05	4.332727e-05	4.52679e-06
1	Deaths	21	Oceania	3	Both	22	All ages	423	Larynx cancer	150	Occupational exposure to asbestos	3	Rate	2012	0.00248056221	0.00426787291	0.00112736954
1	Deaths	21	Oceania	1	Male	22	All ages	423	Larynx cancer	150	Occupational exposure to asbestos	1	Number	2013	0.2763518167303301	0.4792042716531427	0.1240818358018809
1	Deaths	21	Oceania	2	Female	22	All ages	423	Larynx cancer	150	Occupational exposure to asbestos	1	Number	2013	0.0011031751452934	0.0025824181876852	0.0002526644154539
1	Deaths	21	Oceania	3	Both	22	All ages	423	Larynx cancer	150	Occupational exposure to asbestos	1	Number	2013	0.2774549918756234	0.4804396032891425	0.1251456136583039
1	Deaths	21	Oceania	1	Male	22	All ages	423	Larynx cancer	150	Occupational exposure to asbestos	3	Rate	2013	0.00465519912	0.00807228745	0.00209018222
1	Deaths	21	Oceania	2	Female	22	All ages	423	Larynx cancer	150	Occupational exposure to asbestos	3	Rate	2013	1.988368e-05	4.654562e-05	4.5540299999999995e-06
1	Deaths	21	Oceania	3	Both	22	All ages	423	Larynx cancer	150	Occupational exposure to asbestos	3	Rate	2013	0.00241589642	0.00418335351	0.00108968607
1	Deaths	21	Oceania	1	Male	22	All ages	423	Larynx cancer	150	Occupational exposure to asbestos	1	Number	2014	0.279796337751008	0.4979912277117614	0.1245123687056558
1	Deaths	21	Oceania	2	Female	22	All ages	423	Larynx cancer	150	Occupational exposure to asbestos	1	Number	2014	0.0011101335407485	0.0025648468940014	0.0002540987201648
1	Deaths	21	Oceania	3	Both	22	All ages	423	Larynx cancer	150	Occupational exposure to asbestos	1	Number	2014	0.2809064712917564	0.4988071625010635	0.1253017558413569
1	Deaths	21	Oceania	1	Male	22	All ages	423	Larynx cancer	150	Occupational exposure to asbestos	3	Rate	2014	0.00459942436	0.00818621502	0.0020467931300000002
1	Deaths	21	Oceania	2	Female	22	All ages	423	Larynx cancer	150	Occupational exposure to asbestos	3	Rate	2014	1.951836e-05	4.509512e-05	4.46756e-06
1	Deaths	21	Oceania	3	Both	22	All ages	423	Larynx cancer	150	Occupational exposure to asbestos	3	Rate	2014	0.00238644293	0.0042376198	0.00106450196
1	Deaths	21	Oceania	1	Male	22	All ages	423	Larynx cancer	150	Occupational exposure to asbestos	1	Number	2015	0.2863997045454315	0.5136202868809931	0.1224110529843002
1	Deaths	21	Oceania	2	Female	22	All ages	423	Larynx cancer	150	Occupational exposure to asbestos	1	Number	2015	0.0011563419859851	0.0027436566158412	0.0002626431534999
1	Deaths	21	Oceania	3	Both	22	All ages	423	Larynx cancer	150	Occupational exposure to asbestos	1	Number	2015	0.2875560465314165	0.5148383482701565	0.1230667026667884
1	Deaths	21	Oceania	1	Male	22	All ages	423	Larynx cancer	150	Occupational exposure to asbestos	3	Rate	2015	0.00459506781	0.00824065112	0.00196399326
1	Deaths	21	Oceania	2	Female	22	All ages	423	Larynx cancer	150	Occupational exposure to asbestos	3	Rate	2015	1.983649e-05	4.7066119999999994e-05	4.50552e-06
1	Deaths	21	Oceania	3	Both	22	All ages	423	Larynx cancer	150	Occupational exposure to asbestos	3	Rate	2015	0.00238395736	0.00426822069	0.00102027335
1	Deaths	21	Oceania	1	Male	22	All ages	423	Larynx cancer	150	Occupational exposure to asbestos	1	Number	2016	0.2888940354396263	0.5272528176294095	0.1215706064479858
1	Deaths	21	Oceania	2	Female	22	All ages	423	Larynx cancer	150	Occupational exposure to asbestos	1	Number	2016	0.0011724775979547	0.0028082127739307	0.0002606048899904
1	Deaths	21	Oceania	3	Both	22	All ages	423	Larynx cancer	150	Occupational exposure to asbestos	1	Number	2016	0.2900665130375809	0.5283315864835367	0.1222748307461008
1	Deaths	21	Oceania	1	Male	22	All ages	423	Larynx cancer	150	Occupational exposure to asbestos	3	Rate	2016	0.00452458994	0.00825770871	0.0019040100300000001
1	Deaths	21	Oceania	2	Female	22	All ages	423	Larynx cancer	150	Occupational exposure to asbestos	3	Rate	2016	1.962829e-05	4.7011910000000004e-05	4.36275e-06
1	Deaths	21	Oceania	3	Both	22	All ages	423	Larynx cancer	150	Occupational exposure to asbestos	3	Rate	2016	0.00234712333	0.00427508636	0.00098940793
1	Deaths	21	Oceania	1	Male	22	All ages	423	Larynx cancer	150	Occupational exposure to asbestos	1	Number	2017	0.2945929553021638	0.5394469021248516	0.1192487116079799
1	Deaths	21	Oceania	2	Female	22	All ages	423	Larynx cancer	150	Occupational exposure to asbestos	1	Number	2017	0.0012091033644736	0.0029562459085636	0.000250538823636
1	Deaths	21	Oceania	3	Both	22	All ages	423	Larynx cancer	150	Occupational exposure to asbestos	1	Number	2017	0.295802058666637	0.5400494031231922	0.119906529746685
1	Deaths	21	Oceania	1	Male	22	All ages	423	Larynx cancer	150	Occupational exposure to asbestos	3	Rate	2017	0.00450399637	0.008247539009999999	0.00182317925
1	Deaths	21	Oceania	2	Female	22	All ages	423	Larynx cancer	150	Occupational exposure to asbestos	3	Rate	2017	1.975473e-05	4.830011e-05	4.09339e-06
1	Deaths	21	Oceania	3	Both	22	All ages	423	Larynx cancer	150	Occupational exposure to asbestos	3	Rate	2017	0.00233627309	0.0042653621000000004	0.0009470333
1	Deaths	21	Oceania	1	Male	22	All ages	423	Larynx cancer	150	Occupational exposure to asbestos	1	Number	2018	0.3022925642910201	0.5498209426301288	0.1201145825742015
1	Deaths	21	Oceania	2	Female	22	All ages	423	Larynx cancer	150	Occupational exposure to asbestos	1	Number	2018	0.001229691697275	0.0029402343442883	0.0002544751732004
1	Deaths	21	Oceania	3	Both	22	All ages	423	Larynx cancer	150	Occupational exposure to asbestos	1	Number	2018	0.3035222559882947	0.5507521644905375	0.1209735315413743
1	Deaths	21	Oceania	1	Male	22	All ages	423	Larynx cancer	150	Occupational exposure to asbestos	3	Rate	2018	0.0045119428	0.00820648914	0.00179280006
1	Deaths	21	Oceania	2	Female	22	All ages	423	Larynx cancer	150	Occupational exposure to asbestos	3	Rate	2018	1.960956e-05	4.688712e-05	4.05805e-06
1	Deaths	21	Oceania	3	Both	22	All ages	423	Larynx cancer	150	Occupational exposure to asbestos	3	Rate	2018	0.00234005889	0.0042461219	0.00093266699
1	Deaths	21	Oceania	1	Male	22	All ages	423	Larynx cancer	150	Occupational exposure to asbestos	1	Number	2019	0.3102958387779069	0.575528657881464	0.1225050874419722
1	Deaths	21	Oceania	2	Female	22	All ages	423	Larynx cancer	150	Occupational exposure to asbestos	1	Number	2019	0.0012415070997245	0.0029852296077997	0.0002397757123641
1	Deaths	21	Oceania	3	Both	22	All ages	423	Larynx cancer	150	Occupational exposure to asbestos	1	Number	2019	0.3115373458776315	0.5764018673760143	0.1236840650516508
1	Deaths	21	Oceania	1	Male	22	All ages	423	Larynx cancer	150	Occupational exposure to asbestos	3	Rate	2019	0.00452186179	0.00838703174	0.0017852352700000003
1	Deaths	21	Oceania	2	Female	22	All ages	423	Larynx cancer	150	Occupational exposure to asbestos	3	Rate	2019	1.932549e-05	4.646855e-05	3.73239e-06
1	Deaths	21	Oceania	3	Both	22	All ages	423	Larynx cancer	150	Occupational exposure to asbestos	3	Rate	2019	0.00234479788	0.00433831095	0.0009309129000000001
1	Deaths	21	Oceania	1	Male	22	All ages	423	Larynx cancer	150	Occupational exposure to asbestos	1	Number	2020	0.3196910115284606	0.5960515549043077	0.1301421527895453
1	Deaths	21	Oceania	2	Female	22	All ages	423	Larynx cancer	150	Occupational exposure to asbestos	1	Number	2020	0.0012742231036657	0.0028680137514473	0.0002305732827515
1	Deaths	21	Oceania	3	Both	22	All ages	423	Larynx cancer	150	Occupational exposure to asbestos	1	Number	2020	0.3209652346321263	0.5967791437284	0.1312493322875502
1	Deaths	21	Oceania	1	Male	22	All ages	423	Larynx cancer	150	Occupational exposure to asbestos	3	Rate	2020	0.00454925273	0.00848190617	0.00185194304
1	Deaths	21	Oceania	2	Female	22	All ages	423	Larynx cancer	150	Occupational exposure to asbestos	3	Rate	2020	1.936337e-05	4.3582949999999996e-05	3.5038400000000005e-06
1	Deaths	21	Oceania	3	Both	22	All ages	423	Larynx cancer	150	Occupational exposure to asbestos	3	Rate	2020	0.00235866541	0.00438552893	0.00096450714
1	Deaths	21	Oceania	1	Male	22	All ages	423	Larynx cancer	150	Occupational exposure to asbestos	1	Number	2021	0.3237990174561521	0.6072689348520965	0.1304979069501886
1	Deaths	21	Oceania	2	Female	22	All ages	423	Larynx cancer	150	Occupational exposure to asbestos	1	Number	2021	0.0013005720094198	0.0028249954465351	0.0002374359742064
1	Deaths	21	Oceania	3	Both	22	All ages	423	Larynx cancer	150	Occupational exposure to asbestos	1	Number	2021	0.3250995894655716	0.6089164640493419	0.1316890326541905
1	Deaths	21	Oceania	1	Male	22	All ages	423	Larynx cancer	150	Occupational exposure to asbestos	3	Rate	2021	0.00450343131	0.00844596119	0.00181497883
1	Deaths	21	Oceania	2	Female	22	All ages	423	Larynx cancer	150	Occupational exposure to asbestos	3	Rate	2021	1.93034e-05	4.1929269999999996e-05	3.52408e-06
1	Deaths	21	Oceania	3	Both	22	All ages	423	Larynx cancer	150	Occupational exposure to asbestos	3	Rate	2021	0.00233421486	0.0043720198500000005	0.00094552718
1	Deaths	21	Oceania	1	Male	27	Age-standardized	423	Larynx cancer	150	Occupational exposure to asbestos	3	Rate	1990	0.01033787346	0.0192836506	0.00414527097
1	Deaths	21	Oceania	2	Female	27	Age-standardized	423	Larynx cancer	150	Occupational exposure to asbestos	3	Rate	1990	7.679636e-05	0.00016905942	1.945765e-05
1	Deaths	21	Oceania	3	Both	27	Age-standardized	423	Larynx cancer	150	Occupational exposure to asbestos	3	Rate	1990	0.00525606971	0.0097492064	0.00211281197
1	Deaths	21	Oceania	1	Male	27	Age-standardized	423	Larynx cancer	150	Occupational exposure to asbestos	3	Rate	1991	0.01037547462	0.01937880069	0.00419145981
1	Deaths	21	Oceania	2	Female	27	Age-standardized	423	Larynx cancer	150	Occupational exposure to asbestos	3	Rate	1991	7.734548999999999e-05	0.00016961464999999998	2.027788e-05
1	Deaths	21	Oceania	3	Both	27	Age-standardized	423	Larynx cancer	150	Occupational exposure to asbestos	3	Rate	1991	0.00528182119	0.00982428883	0.00213967161
1	Deaths	21	Oceania	1	Male	27	Age-standardized	423	Larynx cancer	150	Occupational exposure to asbestos	3	Rate	1992	0.010357409790000001	0.01923391817	0.004281735930000001
1	Deaths	21	Oceania	2	Female	27	Age-standardized	423	Larynx cancer	150	Occupational exposure to asbestos	3	Rate	1992	7.635381000000001e-05	0.00017240861	1.970472e-05
1	Deaths	21	Oceania	3	Both	27	Age-standardized	423	Larynx cancer	150	Occupational exposure to asbestos	3	Rate	1992	0.00526894767	0.00983057	0.0021841428200000002
1	Deaths	21	Oceania	1	Male	27	Age-standardized	423	Larynx cancer	150	Occupational exposure to asbestos	3	Rate	1993	0.01035345059	0.0188685484	0.00429586306
1	Deaths	21	Oceania	2	Female	27	Age-standardized	423	Larynx cancer	150	Occupational exposure to asbestos	3	Rate	1993	7.576849999999999e-05	0.00016597981	1.989537e-05
1	Deaths	21	Oceania	3	Both	27	Age-standardized	423	Larynx cancer	150	Occupational exposure to asbestos	3	Rate	1993	0.00526360523	0.0095847687	0.00223164074
1	Deaths	21	Oceania	1	Male	27	Age-standardized	423	Larynx cancer	150	Occupational exposure to asbestos	3	Rate	1994	0.010352814620000001	0.019000563770000003	0.00430779883
1	Deaths	21	Oceania	2	Female	27	Age-standardized	423	Larynx cancer	150	Occupational exposure to asbestos	3	Rate	1994	7.508889e-05	0.00016187417	1.9859160000000002e-05
1	Deaths	21	Oceania	3	Both	27	Age-standardized	423	Larynx cancer	150	Occupational exposure to asbestos	3	Rate	1994	0.00525987753	0.009616551880000001	0.0022771122
1	Deaths	21	Oceania	1	Male	27	Age-standardized	423	Larynx cancer	150	Occupational exposure to asbestos	3	Rate	1995	0.01054686174	0.01945911635	0.00434345164
1	Deaths	21	Oceania	2	Female	27	Age-standardized	423	Larynx cancer	150	Occupational exposure to asbestos	3	Rate	1995	7.527629e-05	0.00015487752	2.042256e-05
1	Deaths	21	Oceania	3	Both	27	Age-standardized	423	Larynx cancer	150	Occupational exposure to asbestos	3	Rate	1995	0.00535523933	0.00986836963	0.0023018136799999997
1	Deaths	21	Oceania	1	Male	27	Age-standardized	423	Larynx cancer	150	Occupational exposure to asbestos	3	Rate	1996	0.01063280996	0.01890919341	0.00447973466
1	Deaths	21	Oceania	2	Female	27	Age-standardized	423	Larynx cancer	150	Occupational exposure to asbestos	3	Rate	1996	7.667604e-05	0.00015694473	2.074359e-05
1	Deaths	21	Oceania	3	Both	27	Age-standardized	423	Larynx cancer	150	Occupational exposure to asbestos	3	Rate	1996	0.00541013434	0.009603242489999999	0.0023420156699999997
1	Deaths	21	Oceania	1	Male	27	Age-standardized	423	Larynx cancer	150	Occupational exposure to asbestos	3	Rate	1997	0.010669762650000001	0.01874252867	0.00459637012
1	Deaths	21	Oceania	2	Female	27	Age-standardized	423	Larynx cancer	150	Occupational exposure to asbestos	3	Rate	1997	7.751047e-05	0.00015784398	2.129312e-05
1	Deaths	21	Oceania	3	Both	27	Age-standardized	423	Larynx cancer	150	Occupational exposure to asbestos	3	Rate	1997	0.0054375953399999994	0.00954595047	0.00240273092
1	Deaths	21	Oceania	1	Male	27	Age-standardized	423	Larynx cancer	150	Occupational exposure to asbestos	3	Rate	1998	0.01054279554	0.01906177146	0.00451281215
1	Deaths	21	Oceania	2	Female	27	Age-standardized	423	Larynx cancer	150	Occupational exposure to asbestos	3	Rate	1998	7.464834e-05	0.00014673990000000001	2.065386e-05
1	Deaths	21	Oceania	3	Both	27	Age-standardized	423	Larynx cancer	150	Occupational exposure to asbestos	3	Rate	1998	0.00537627961	0.00971291493	0.00234569786
1	Deaths	21	Oceania	1	Male	27	Age-standardized	423	Larynx cancer	150	Occupational exposure to asbestos	3	Rate	1999	0.01056102247	0.01901501183	0.00467202472
1	Deaths	21	Oceania	2	Female	27	Age-standardized	423	Larynx cancer	150	Occupational exposure to asbestos	3	Rate	1999	7.616198999999999e-05	0.00015337541000000002	2.092007e-05
1	Deaths	21	Oceania	3	Both	27	Age-standardized	423	Larynx cancer	150	Occupational exposure to asbestos	3	Rate	1999	0.00539041022	0.00970099364	0.00238943998
1	Deaths	21	Oceania	1	Male	27	Age-standardized	423	Larynx cancer	150	Occupational exposure to asbestos	3	Rate	2000	0.010837033020000001	0.01944980996	0.00497752349
1	Deaths	21	Oceania	2	Female	27	Age-standardized	423	Larynx cancer	150	Occupational exposure to asbestos	3	Rate	2000	8.235832000000001e-05	0.00016419675	2.079595e-05
1	Deaths	21	Oceania	3	Both	27	Age-standardized	423	Larynx cancer	150	Occupational exposure to asbestos	3	Rate	2000	0.00553640615	0.00993156972	0.00255210347
1	Deaths	21	Oceania	1	Male	27	Age-standardized	423	Larynx cancer	150	Occupational exposure to asbestos	3	Rate	2001	0.01095937229	0.019643109	0.004955076520000001
1	Deaths	21	Oceania	2	Female	27	Age-standardized	423	Larynx cancer	150	Occupational exposure to asbestos	3	Rate	2001	8.098761e-05	0.00015495928	1.8749169999999998e-05
1	Deaths	21	Oceania	3	Both	27	Age-standardized	423	Larynx cancer	150	Occupational exposure to asbestos	3	Rate	2001	0.00561011123	0.01005002156	0.00256691499
1	Deaths	21	Oceania	1	Male	27	Age-standardized	423	Larynx cancer	150	Occupational exposure to asbestos	3	Rate	2002	0.01077959075	0.01904402959	0.00479971017
1	Deaths	21	Oceania	2	Female	27	Age-standardized	423	Larynx cancer	150	Occupational exposure to asbestos	3	Rate	2002	8.688543e-05	0.00016676585999999999	1.837588e-05
1	Deaths	21	Oceania	3	Both	27	Age-standardized	423	Larynx cancer	150	Occupational exposure to asbestos	3	Rate	2002	0.00552561556	0.00974998292	0.00246284512
1	Deaths	21	Oceania	1	Male	27	Age-standardized	423	Larynx cancer	150	Occupational exposure to asbestos	3	Rate	2003	0.01039911371	0.01821503382	0.00449056783
1	Deaths	21	Oceania	2	Female	27	Age-standardized	423	Larynx cancer	150	Occupational exposure to asbestos	3	Rate	2003	7.605269e-05	0.00014923361	1.6678809999999998e-05
1	Deaths	21	Oceania	3	Both	27	Age-standardized	423	Larynx cancer	150	Occupational exposure to asbestos	3	Rate	2003	0.00533024739	0.00930487945	0.00231499065
1	Deaths	21	Oceania	1	Male	27	Age-standardized	423	Larynx cancer	150	Occupational exposure to asbestos	3	Rate	2004	0.01016946896	0.018135203620000002	0.004322634719999999
1	Deaths	21	Oceania	2	Female	27	Age-standardized	423	Larynx cancer	150	Occupational exposure to asbestos	3	Rate	2004	6.426801999999999e-05	0.00012528445	1.441369e-05
1	Deaths	21	Oceania	3	Both	27	Age-standardized	423	Larynx cancer	150	Occupational exposure to asbestos	3	Rate	2004	0.00521415432	0.00928233591	0.0022279852899999997
1	Deaths	21	Oceania	1	Male	27	Age-standardized	423	Larynx cancer	150	Occupational exposure to asbestos	3	Rate	2005	0.0105979328	0.01883300901	0.0045480037
1	Deaths	21	Oceania	2	Female	27	Age-standardized	423	Larynx cancer	150	Occupational exposure to asbestos	3	Rate	2005	6.670235e-05	0.00012814549	1.511554e-05
1	Deaths	21	Oceania	3	Both	27	Age-standardized	423	Larynx cancer	150	Occupational exposure to asbestos	3	Rate	2005	0.00545028503	0.00967736821	0.00235750653
1	Deaths	21	Oceania	1	Male	27	Age-standardized	423	Larynx cancer	150	Occupational exposure to asbestos	3	Rate	2006	0.01090063764	0.01910756712	0.00486104809
1	Deaths	21	Oceania	2	Female	27	Age-standardized	423	Larynx cancer	150	Occupational exposure to asbestos	3	Rate	2006	6.903161e-05	0.00013556822000000002	1.5839050000000002e-05
1	Deaths	21	Oceania	3	Both	27	Age-standardized	423	Larynx cancer	150	Occupational exposure to asbestos	3	Rate	2006	0.005626311409999999	0.00984774666	0.00251609321
1	Deaths	21	Oceania	1	Male	27	Age-standardized	423	Larynx cancer	150	Occupational exposure to asbestos	3	Rate	2007	0.01151869941	0.02057101023	0.00515387849
1	Deaths	21	Oceania	2	Female	27	Age-standardized	423	Larynx cancer	150	Occupational exposure to asbestos	3	Rate	2007	7.226197e-05	0.00014288422	1.6227419999999998e-05
1	Deaths	21	Oceania	3	Both	27	Age-standardized	423	Larynx cancer	150	Occupational exposure to asbestos	3	Rate	2007	0.00594331864	0.01057986351	0.00267500983
1	Deaths	21	Oceania	1	Male	27	Age-standardized	423	Larynx cancer	150	Occupational exposure to asbestos	3	Rate	2008	0.011973818030000001	0.02137837615	0.0055275078
1	Deaths	21	Oceania	2	Female	27	Age-standardized	423	Larynx cancer	150	Occupational exposure to asbestos	3	Rate	2008	7.51254e-05	0.0001495946	1.713339e-05
1	Deaths	21	Oceania	3	Both	27	Age-standardized	423	Larynx cancer	150	Occupational exposure to asbestos	3	Rate	2008	0.0061851424	0.011000706209999999	0.00286687147
1	Deaths	21	Oceania	1	Male	27	Age-standardized	423	Larynx cancer	150	Occupational exposure to asbestos	3	Rate	2009	0.01219835564	0.02179968861	0.00569350465
1	Deaths	21	Oceania	2	Female	27	Age-standardized	423	Larynx cancer	150	Occupational exposure to asbestos	3	Rate	2009	7.507645e-05	0.00015013543	1.7773689999999998e-05
1	Deaths	21	Oceania	3	Both	27	Age-standardized	423	Larynx cancer	150	Occupational exposure to asbestos	3	Rate	2009	0.0063171007300000005	0.01127833071	0.00296963761
1	Deaths	21	Oceania	1	Male	27	Age-standardized	423	Larynx cancer	150	Occupational exposure to asbestos	3	Rate	2010	0.01236605288	0.0216743896	0.0056992759
1	Deaths	21	Oceania	2	Female	27	Age-standardized	423	Larynx cancer	150	Occupational exposure to asbestos	3	Rate	2010	6.409181e-05	0.00013237421000000002	1.471765e-05
1	Deaths	21	Oceania	3	Both	27	Age-standardized	423	Larynx cancer	150	Occupational exposure to asbestos	3	Rate	2010	0.00642167507	0.01126403561	0.0029800289599999997
1	Deaths	21	Oceania	1	Male	27	Age-standardized	423	Larynx cancer	150	Occupational exposure to asbestos	3	Rate	2011	0.012364975560000002	0.02109488659	0.00551266972
1	Deaths	21	Oceania	2	Female	27	Age-standardized	423	Larynx cancer	150	Occupational exposure to asbestos	3	Rate	2011	5.31996e-05	0.00011004078000000001	1.395235e-05
1	Deaths	21	Oceania	3	Both	27	Age-standardized	423	Larynx cancer	150	Occupational exposure to asbestos	3	Rate	2011	0.00641970695	0.01094454152	0.0028780271600000002
1	Deaths	21	Oceania	1	Male	27	Age-standardized	423	Larynx cancer	150	Occupational exposure to asbestos	3	Rate	2012	0.01213441891	0.0207584842	0.00554368811
1	Deaths	21	Oceania	2	Female	27	Age-standardized	423	Larynx cancer	150	Occupational exposure to asbestos	3	Rate	2012	4.79535e-05	0.00010109085999999999	1.310026e-05
1	Deaths	21	Oceania	3	Both	27	Age-standardized	423	Larynx cancer	150	Occupational exposure to asbestos	3	Rate	2012	0.006290556740000001	0.01072860606	0.00287870124
1	Deaths	21	Oceania	1	Male	27	Age-standardized	423	Larynx cancer	150	Occupational exposure to asbestos	3	Rate	2013	0.0117447643	0.020314718630000003	0.00533100274
1	Deaths	21	Oceania	2	Female	27	Age-standardized	423	Larynx cancer	150	Occupational exposure to asbestos	3	Rate	2013	4.737043e-05	0.00010523721	1.301061e-05
1	Deaths	21	Oceania	3	Both	27	Age-standardized	423	Larynx cancer	150	Occupational exposure to asbestos	3	Rate	2013	0.00608421289	0.01051796181	0.0027698035700000003
1	Deaths	21	Oceania	1	Male	27	Age-standardized	423	Larynx cancer	150	Occupational exposure to asbestos	3	Rate	2014	0.01152016711	0.02035310667	0.005144351
1	Deaths	21	Oceania	2	Female	27	Age-standardized	423	Larynx cancer	150	Occupational exposure to asbestos	3	Rate	2014	4.616001e-05	0.0001070066	1.25972e-05
1	Deaths	21	Oceania	3	Both	27	Age-standardized	423	Larynx cancer	150	Occupational exposure to asbestos	3	Rate	2014	0.00596827134	0.010532920690000001	0.0026677908500000003
1	Deaths	21	Oceania	1	Male	27	Age-standardized	423	Larynx cancer	150	Occupational exposure to asbestos	3	Rate	2015	0.011421697730000001	0.02072764699	0.00508650732
1	Deaths	21	Oceania	2	Female	27	Age-standardized	423	Larynx cancer	150	Occupational exposure to asbestos	3	Rate	2015	4.716004999999999e-05	0.00010784011	1.2163969999999999e-05
1	Deaths	21	Oceania	3	Both	27	Age-standardized	423	Larynx cancer	150	Occupational exposure to asbestos	3	Rate	2015	0.00592357963	0.01074433582	0.00263111562
1	Deaths	21	Oceania	1	Male	27	Age-standardized	423	Larynx cancer	150	Occupational exposure to asbestos	3	Rate	2016	0.01115328792	0.0202611212	0.00480495971
1	Deaths	21	Oceania	2	Female	27	Age-standardized	423	Larynx cancer	150	Occupational exposure to asbestos	3	Rate	2016	4.618413e-05	0.00010722487000000001	1.1910449999999999e-05
1	Deaths	21	Oceania	3	Both	27	Age-standardized	423	Larynx cancer	150	Occupational exposure to asbestos	3	Rate	2016	0.00577394931	0.01047295621	0.0024874555500000004
1	Deaths	21	Oceania	1	Male	27	Age-standardized	423	Larynx cancer	150	Occupational exposure to asbestos	3	Rate	2017	0.010976111450000001	0.02029954238	0.0046003567300000004
1	Deaths	21	Oceania	2	Female	27	Age-standardized	423	Larynx cancer	150	Occupational exposure to asbestos	3	Rate	2017	4.638558e-05	0.00010848946	1.187938e-05
1	Deaths	21	Oceania	3	Both	27	Age-standardized	423	Larynx cancer	150	Occupational exposure to asbestos	3	Rate	2017	0.00567548806	0.01043587847	0.0023803810200000003
1	Deaths	21	Oceania	1	Male	27	Age-standardized	423	Larynx cancer	150	Occupational exposure to asbestos	3	Rate	2018	0.01084144685	0.01948194754	0.00440649521
1	Deaths	21	Oceania	2	Female	27	Age-standardized	423	Larynx cancer	150	Occupational exposure to asbestos	3	Rate	2018	4.575718e-05	0.00010616485999999999	1.1016359999999999e-05
1	Deaths	21	Oceania	3	Both	27	Age-standardized	423	Larynx cancer	150	Occupational exposure to asbestos	3	Rate	2018	0.0056018647	0.01004965908	0.00227628048
1	Deaths	21	Oceania	1	Male	27	Age-standardized	423	Larynx cancer	150	Occupational exposure to asbestos	3	Rate	2019	0.010689145609999999	0.01965001507	0.004405767
1	Deaths	21	Oceania	2	Female	27	Age-standardized	423	Larynx cancer	150	Occupational exposure to asbestos	3	Rate	2019	4.4369009999999996e-05	0.00010342378	1.006981e-05
1	Deaths	21	Oceania	3	Both	27	Age-standardized	423	Larynx cancer	150	Occupational exposure to asbestos	3	Rate	2019	0.00552233819	0.01016320216	0.00226898287
1	Deaths	21	Oceania	1	Male	27	Age-standardized	423	Larynx cancer	150	Occupational exposure to asbestos	3	Rate	2020	0.0105982298	0.01945647768	0.0043387235899999994
1	Deaths	21	Oceania	2	Female	27	Age-standardized	423	Larynx cancer	150	Occupational exposure to asbestos	3	Rate	2020	4.323769e-05	9.593444000000001e-05	9.4682e-06
1	Deaths	21	Oceania	3	Both	27	Age-standardized	423	Larynx cancer	150	Occupational exposure to asbestos	3	Rate	2020	0.00547496987	0.01005763098	0.0022486759099999997
1	Deaths	21	Oceania	1	Male	27	Age-standardized	423	Larynx cancer	150	Occupational exposure to asbestos	3	Rate	2021	0.010435920789999999	0.01909031733	0.004278043719999999
1	Deaths	21	Oceania	2	Female	27	Age-standardized	423	Larynx cancer	150	Occupational exposure to asbestos	3	Rate	2021	4.292265e-05	9.106225e-05	9.288279999999999e-06
1	Deaths	21	Oceania	3	Both	27	Age-standardized	423	Larynx cancer	150	Occupational exposure to asbestos	3	Rate	2021	0.0053717513	0.009831822379999999	0.0022027347000000003
1	Deaths	21	Oceania	1	Male	30	80-84 years	423	Larynx cancer	150	Occupational exposure to asbestos	1	Number	1990	0.0103422458857097	0.0191025737431538	0.0037930281589812
1	Deaths	21	Oceania	2	Female	30	80-84 years	423	Larynx cancer	150	Occupational exposure to asbestos	1	Number	1990	3.4154933914e-06	9.8815366369e-06	4.646779864e-07
1	Deaths	21	Oceania	3	Both	30	80-84 years	423	Larynx cancer	150	Occupational exposure to asbestos	1	Number	1990	0.010345661379101	0.0191103162374839	0.0038014180508276
1	Deaths	21	Oceania	1	Male	30	80-84 years	423	Larynx cancer	150	Occupational exposure to asbestos	3	Rate	1990	0.16578670268	0.30621518271	0.06080242518
1	Deaths	21	Oceania	2	Female	30	80-84 years	423	Larynx cancer	150	Occupational exposure to asbestos	3	Rate	1990	5.407836e-05	0.00015645685	7.35736e-06
1	Deaths	21	Oceania	3	Both	30	80-84 years	423	Larynx cancer	150	Occupational exposure to asbestos	3	Rate	1990	0.08240858324	0.15222362578999998	0.030280275409999998
1	Deaths	21	Oceania	1	Male	30	80-84 years	423	Larynx cancer	150	Occupational exposure to asbestos	1	Number	1991	0.0110293547304993	0.0202807811035087	0.00422372096979
1	Deaths	21	Oceania	2	Female	30	80-84 years	423	Larynx cancer	150	Occupational exposure to asbestos	1	Number	1991	3.6132870674e-06	1.02418083935e-05	5.089509896e-07
1	Deaths	21	Oceania	3	Both	30	80-84 years	423	Larynx cancer	150	Occupational exposure to asbestos	1	Number	1991	0.0110329680175667	0.0202818604287636	0.0042293426376309
1	Deaths	21	Oceania	1	Male	30	80-84 years	423	Larynx cancer	150	Occupational exposure to asbestos	3	Rate	1991	0.16741568806999998	0.30784402225	0.06411228668
1	Deaths	21	Oceania	2	Female	30	80-84 years	423	Larynx cancer	150	Occupational exposure to asbestos	3	Rate	1991	5.335941e-05	0.00015124645999999999	7.51596e-06
1	Deaths	21	Oceania	3	Both	30	80-84 years	423	Larynx cancer	150	Occupational exposure to asbestos	3	Rate	1991	0.08258452197999999	0.15181479234	0.031657686260000005
1	Deaths	21	Oceania	1	Male	30	80-84 years	423	Larynx cancer	150	Occupational exposure to asbestos	1	Number	1992	0.0115958279716795	0.0219463535359359	0.0046310424649976
1	Deaths	21	Oceania	2	Female	30	80-84 years	423	Larynx cancer	150	Occupational exposure to asbestos	1	Number	1992	3.8326040599e-06	1.05843102582e-05	5.361273076e-07
1	Deaths	21	Oceania	3	Both	30	80-84 years	423	Larynx cancer	150	Occupational exposure to asbestos	1	Number	1992	0.0115996605757394	0.0219481977398553	0.0046367488368989
1	Deaths	21	Oceania	1	Male	30	80-84 years	423	Larynx cancer	150	Occupational exposure to asbestos	3	Rate	1992	0.16792412948	0.31781450378000003	0.06706410068
1	Deaths	21	Oceania	2	Female	30	80-84 years	423	Larynx cancer	150	Occupational exposure to asbestos	3	Rate	1992	5.380577e-05	0.00014859268	7.52667e-06
1	Deaths	21	Oceania	3	Both	30	80-84 years	423	Larynx cancer	150	Occupational exposure to asbestos	3	Rate	1992	0.08268678682	0.15645509072	0.033052507019999997
1	Deaths	21	Oceania	1	Male	30	80-84 years	423	Larynx cancer	150	Occupational exposure to asbestos	1	Number	1993	0.0121499303652904	0.0230685054375767	0.0048177200831058
1	Deaths	21	Oceania	2	Female	30	80-84 years	423	Larynx cancer	150	Occupational exposure to asbestos	1	Number	1993	4.0683986398e-06	1.12485792978e-05	6.647375594e-07
1	Deaths	21	Oceania	3	Both	30	80-84 years	423	Larynx cancer	150	Occupational exposure to asbestos	1	Number	1993	0.0121539987639302	0.0230705874526024	0.0048189857897939
1	Deaths	21	Oceania	1	Male	30	80-84 years	423	Larynx cancer	150	Occupational exposure to asbestos	3	Rate	1993	0.16736020139	0.31775899941999997	0.06636207609
1	Deaths	21	Oceania	2	Female	30	80-84 years	423	Larynx cancer	150	Occupational exposure to asbestos	3	Rate	1993	5.414443e-05	0.00014970212	8.84668e-06
1	Deaths	21	Oceania	3	Both	30	80-84 years	423	Larynx cancer	150	Occupational exposure to asbestos	3	Rate	1993	0.08226767482	0.15615960009	0.0326186273
1	Deaths	21	Oceania	1	Male	30	80-84 years	423	Larynx cancer	150	Occupational exposure to asbestos	1	Number	1994	0.0127284416882616	0.0240328242099904	0.004979407493549
1	Deaths	21	Oceania	2	Female	30	80-84 years	423	Larynx cancer	150	Occupational exposure to asbestos	1	Number	1994	4.29283021e-06	1.13959601867e-05	6.848339089e-07
1	Deaths	21	Oceania	3	Both	30	80-84 years	423	Larynx cancer	150	Occupational exposure to asbestos	1	Number	1994	0.0127327345184716	0.0240343800296928	0.0049834872007187
1	Deaths	21	Oceania	1	Male	30	80-84 years	423	Larynx cancer	150	Occupational exposure to asbestos	3	Rate	1994	0.16641897826	0.3142189867	0.06510364173
1	Deaths	21	Oceania	2	Female	30	80-84 years	423	Larynx cancer	150	Occupational exposure to asbestos	3	Rate	1994	5.402338e-05	0.00014341313	8.61833e-06
1	Deaths	21	Oceania	3	Both	30	80-84 years	423	Larynx cancer	150	Occupational exposure to asbestos	3	Rate	1994	0.08164795066000001	0.15411912279999998	0.03195633401
1	Deaths	21	Oceania	1	Male	30	80-84 years	423	Larynx cancer	150	Occupational exposure to asbestos	1	Number	1995	0.01362949397771	0.0253397972643974	0.0055116786804266
1	Deaths	21	Oceania	2	Female	30	80-84 years	423	Larynx cancer	150	Occupational exposure to asbestos	1	Number	1995	4.5098761692e-06	1.23911085977e-05	7.294374302e-07
1	Deaths	21	Oceania	3	Both	30	80-84 years	423	Larynx cancer	150	Occupational exposure to asbestos	1	Number	1995	0.0136340038538792	0.0253439800338833	0.0055162156701617
1	Deaths	21	Oceania	1	Male	30	80-84 years	423	Larynx cancer	150	Occupational exposure to asbestos	3	Rate	1995	0.16897255266	0.31415181185	0.06833140083
1	Deaths	21	Oceania	2	Female	30	80-84 years	423	Larynx cancer	150	Occupational exposure to asbestos	3	Rate	1995	5.35359e-05	0.00014709253	8.65902e-06
1	Deaths	21	Oceania	3	Both	30	80-84 years	423	Larynx cancer	150	Occupational exposure to asbestos	3	Rate	1995	0.08267982191	0.15369188524	0.03345163564
1	Deaths	21	Oceania	1	Male	30	80-84 years	423	Larynx cancer	150	Occupational exposure to asbestos	1	Number	1996	0.0145025190000279	0.0271092270680439	0.0060762452746605
1	Deaths	21	Oceania	2	Female	30	80-84 years	423	Larynx cancer	150	Occupational exposure to asbestos	1	Number	1996	4.8124720495e-06	1.22185890642e-05	7.816268214e-07
1	Deaths	21	Oceania	3	Both	30	80-84 years	423	Larynx cancer	150	Occupational exposure to asbestos	1	Number	1996	0.0145073314720774	0.0271118385359497	0.0060812458150702
1	Deaths	21	Oceania	1	Male	30	80-84 years	423	Larynx cancer	150	Occupational exposure to asbestos	3	Rate	1996	0.168739449	0.31542079264	0.07069822006
1	Deaths	21	Oceania	2	Female	30	80-84 years	423	Larynx cancer	150	Occupational exposure to asbestos	3	Rate	1996	5.418380000000001e-05	0.00013756953	8.80036e-06
1	Deaths	21	Oceania	3	Both	30	80-84 years	423	Larynx cancer	150	Occupational exposure to asbestos	3	Rate	1996	0.08301108824	0.15513419718	0.03479694622
1	Deaths	21	Oceania	1	Male	30	80-84 years	423	Larynx cancer	150	Occupational exposure to asbestos	1	Number	1997	0.0150135566303126	0.0282487934159077	0.0063324839342772
1	Deaths	21	Oceania	2	Female	30	80-84 years	423	Larynx cancer	150	Occupational exposure to asbestos	1	Number	1997	5.0957133841e-06	1.3561351501e-05	8.418987706e-07
1	Deaths	21	Oceania	3	Both	30	80-84 years	423	Larynx cancer	150	Occupational exposure to asbestos	1	Number	1997	0.0150186523436967	0.0282530418097066	0.0063378246442894
1	Deaths	21	Oceania	1	Male	30	80-84 years	423	Larynx cancer	150	Occupational exposure to asbestos	3	Rate	1997	0.16555349619	0.31149757704000003	0.06982788161
1	Deaths	21	Oceania	2	Female	30	80-84 years	423	Larynx cancer	150	Occupational exposure to asbestos	3	Rate	1997	5.3933429999999996e-05	0.00014353442000000001	8.91072e-06
1	Deaths	21	Oceania	3	Both	30	80-84 years	423	Larynx cancer	150	Occupational exposure to asbestos	3	Rate	1997	0.08110799994	0.15258011578	0.03422732407
1	Deaths	21	Oceania	1	Male	30	80-84 years	423	Larynx cancer	150	Occupational exposure to asbestos	1	Number	1998	0.0156285429779803	0.0292709954550862	0.0064238970987525
1	Deaths	21	Oceania	2	Female	30	80-84 years	423	Larynx cancer	150	Occupational exposure to asbestos	1	Number	1998	5.0619943751e-06	1.54129366697e-05	7.287381346e-07
1	Deaths	21	Oceania	3	Both	30	80-84 years	423	Larynx cancer	150	Occupational exposure to asbestos	1	Number	1998	0.0156336049723554	0.0292772386912305	0.0064331178852362
1	Deaths	21	Oceania	1	Male	30	80-84 years	423	Larynx cancer	150	Occupational exposure to asbestos	3	Rate	1998	0.16333510233	0.30591342037999997	0.06713664169
1	Deaths	21	Oceania	2	Female	30	80-84 years	423	Larynx cancer	150	Occupational exposure to asbestos	3	Rate	1998	5.025811e-05	0.00015302765	7.235289999999999e-06
1	Deaths	21	Oceania	3	Both	30	80-84 years	423	Larynx cancer	150	Occupational exposure to asbestos	3	Rate	1998	0.07959927264000001	0.14906650827	0.03275453777
1	Deaths	21	Oceania	1	Male	30	80-84 years	423	Larynx cancer	150	Occupational exposure to asbestos	1	Number	1999	0.0166938079986534	0.031051971258912	0.0069667028014667
1	Deaths	21	Oceania	2	Female	30	80-84 years	423	Larynx cancer	150	Occupational exposure to asbestos	1	Number	1999	5.4218612184e-06	1.67582274047e-05	9.356664706e-07
1	Deaths	21	Oceania	3	Both	30	80-84 years	423	Larynx cancer	150	Occupational exposure to asbestos	1	Number	1999	0.0166992298598718	0.0310583294704565	0.0069727853112454
1	Deaths	21	Oceania	1	Male	30	80-84 years	423	Larynx cancer	150	Occupational exposure to asbestos	3	Rate	1999	0.16521325863	0.30731139108	0.06894722114
1	Deaths	21	Oceania	2	Female	30	80-84 years	423	Larynx cancer	150	Occupational exposure to asbestos	3	Rate	1999	5.0406e-05	0.00015579800000000002	8.69871e-06
1	Deaths	21	Oceania	3	Both	30	80-84 years	423	Larynx cancer	150	Occupational exposure to asbestos	3	Rate	1999	0.08005083701	0.14888382824000002	0.03342533189
1	Deaths	21	Oceania	1	Male	30	80-84 years	423	Larynx cancer	150	Occupational exposure to asbestos	1	Number	2000	0.0183780547845703	0.0338573087650385	0.0077843323561131
1	Deaths	21	Oceania	2	Female	30	80-84 years	423	Larynx cancer	150	Occupational exposure to asbestos	1	Number	2000	6.2317464142e-06	1.84728424902e-05	1.1451905745e-06
1	Deaths	21	Oceania	3	Both	30	80-84 years	423	Larynx cancer	150	Occupational exposure to asbestos	1	Number	2000	0.0183842865309844	0.0338605749066971	0.0077914074686778
1	Deaths	21	Oceania	1	Male	30	80-84 years	423	Larynx cancer	150	Occupational exposure to asbestos	3	Rate	2000	0.17193988443	0.31675940813	0.07282801260999999
1	Deaths	21	Oceania	2	Female	30	80-84 years	423	Larynx cancer	150	Occupational exposure to asbestos	3	Rate	2000	5.430677e-05	0.00016098223	9.9798e-06
1	Deaths	21	Oceania	3	Both	30	80-84 years	423	Larynx cancer	150	Occupational exposure to asbestos	3	Rate	2000	0.08294760948	0.15277469372	0.03515385941
1	Deaths	21	Oceania	1	Male	30	80-84 years	423	Larynx cancer	150	Occupational exposure to asbestos	1	Number	2001	0.0197366821322574	0.0362570686284756	0.008466743608831
1	Deaths	21	Oceania	2	Female	30	80-84 years	423	Larynx cancer	150	Occupational exposure to asbestos	1	Number	2001	6.6181898068e-06	1.93782201903e-05	1.1565216253e-06
1	Deaths	21	Oceania	3	Both	30	80-84 years	423	Larynx cancer	150	Occupational exposure to asbestos	1	Number	2001	0.0197433003220642	0.0362643827021622	0.0084738603141867
1	Deaths	21	Oceania	1	Male	30	80-84 years	423	Larynx cancer	150	Occupational exposure to asbestos	3	Rate	2001	0.17379252333	0.31926376497000003	0.07455441225000001
1	Deaths	21	Oceania	2	Female	30	80-84 years	423	Larynx cancer	150	Occupational exposure to asbestos	3	Rate	2001	5.4856880000000005e-05	0.00016062227	9.58618e-06
1	Deaths	21	Oceania	3	Both	30	80-84 years	423	Larynx cancer	150	Occupational exposure to asbestos	3	Rate	2001	0.08429768426	0.15483751111	0.03618071901
1	Deaths	21	Oceania	1	Male	30	80-84 years	423	Larynx cancer	150	Occupational exposure to asbestos	1	Number	2002	0.020575914094362	0.0372344472828023	0.0088097627453166
1	Deaths	21	Oceania	2	Female	30	80-84 years	423	Larynx cancer	150	Occupational exposure to asbestos	1	Number	2002	7.3785934849e-06	1.93895677754e-05	1.459579771e-06
1	Deaths	21	Oceania	3	Both	30	80-84 years	423	Larynx cancer	150	Occupational exposure to asbestos	1	Number	2002	0.0205832926878468	0.0372404878345795	0.00881439937251
1	Deaths	21	Oceania	1	Male	30	80-84 years	423	Larynx cancer	150	Occupational exposure to asbestos	3	Rate	2002	0.17398457733	0.31484480072000004	0.07449306216
1	Deaths	21	Oceania	2	Female	30	80-84 years	423	Larynx cancer	150	Occupational exposure to asbestos	3	Rate	2002	5.8080699999999994e-05	0.00015262524	1.14891e-05
1	Deaths	21	Oceania	3	Both	30	80-84 years	423	Larynx cancer	150	Occupational exposure to asbestos	3	Rate	2002	0.08390958463	0.15181409083	0.03593266643
1	Deaths	21	Oceania	1	Male	30	80-84 years	423	Larynx cancer	150	Occupational exposure to asbestos	1	Number	2003	0.0207918751718358	0.0386018970531458	0.0086161803446148
1	Deaths	21	Oceania	2	Female	30	80-84 years	423	Larynx cancer	150	Occupational exposure to asbestos	1	Number	2003	6.9009944046e-06	1.79241760754e-05	1.2363615173e-06
1	Deaths	21	Oceania	3	Both	30	80-84 years	423	Larynx cancer	150	Occupational exposure to asbestos	1	Number	2003	0.0207987761662403	0.0386079712446778	0.0086233215979483
1	Deaths	21	Oceania	1	Male	30	80-84 years	423	Larynx cancer	150	Occupational exposure to asbestos	3	Rate	2003	0.16914456706	0.31403137574999995	0.07009373045999999
1	Deaths	21	Oceania	2	Female	30	80-84 years	423	Larynx cancer	150	Occupational exposure to asbestos	3	Rate	2003	5.1904929999999994e-05	0.00013481434999999998	9.29913e-06
1	Deaths	21	Oceania	3	Both	30	80-84 years	423	Larynx cancer	150	Occupational exposure to asbestos	3	Rate	2003	0.08128388907999999	0.15088416872	0.03370088272
1	Deaths	21	Oceania	1	Male	30	80-84 years	423	Larynx cancer	150	Occupational exposure to asbestos	1	Number	2004	0.0212109851187941	0.0404219836167577	0.0087993135676724
1	Deaths	21	Oceania	2	Female	30	80-84 years	423	Larynx cancer	150	Occupational exposure to asbestos	1	Number	2004	6.1288445102e-06	1.72954587654e-05	1.0265630354e-06
1	Deaths	21	Oceania	3	Both	30	80-84 years	423	Larynx cancer	150	Occupational exposure to asbestos	1	Number	2004	0.0212171139633043	0.0404287488671648	0.0088025778601599
1	Deaths	21	Oceania	1	Male	30	80-84 years	423	Larynx cancer	150	Occupational exposure to asbestos	3	Rate	2004	0.16630127967	0.31692198946	0.06898958716
1	Deaths	21	Oceania	2	Female	30	80-84 years	423	Larynx cancer	150	Occupational exposure to asbestos	3	Rate	2004	4.432311e-05	0.00012507879999999999	7.42399e-06
1	Deaths	21	Oceania	3	Both	30	80-84 years	423	Larynx cancer	150	Occupational exposure to asbestos	3	Rate	2004	0.07981698719000001	0.15208953187	0.03311455297
1	Deaths	21	Oceania	1	Male	30	80-84 years	423	Larynx cancer	150	Occupational exposure to asbestos	1	Number	2005	0.0223219972695064	0.0419915616292049	0.0092713071839819
1	Deaths	21	Oceania	2	Female	30	80-84 years	423	Larynx cancer	150	Occupational exposure to asbestos	1	Number	2005	6.3923889141e-06	1.78354847368e-05	1.2129307716e-06
1	Deaths	21	Oceania	3	Both	30	80-84 years	423	Larynx cancer	150	Occupational exposure to asbestos	1	Number	2005	0.0223283896584205	0.0420029755430676	0.0092745594334211
1	Deaths	21	Oceania	1	Male	30	80-84 years	423	Larynx cancer	150	Occupational exposure to asbestos	3	Rate	2005	0.16901307574000002	0.31794300934	0.07019856353000001
1	Deaths	21	Oceania	2	Female	30	80-84 years	423	Larynx cancer	150	Occupational exposure to asbestos	3	Rate	2005	4.470802e-05	0.00012474042	8.48317e-06
1	Deaths	21	Oceania	3	Both	30	80-84 years	423	Larynx cancer	150	Occupational exposure to asbestos	3	Rate	2005	0.08117838016000001	0.15270843839	0.03371912274
1	Deaths	21	Oceania	1	Male	30	80-84 years	423	Larynx cancer	150	Occupational exposure to asbestos	1	Number	2006	0.0230997441524287	0.0431038479033869	0.0096075701843824
1	Deaths	21	Oceania	2	Female	30	80-84 years	423	Larynx cancer	150	Occupational exposure to asbestos	1	Number	2006	6.5281317237e-06	1.84096665174e-05	1.5018822375e-06
1	Deaths	21	Oceania	3	Both	30	80-84 years	423	Larynx cancer	150	Occupational exposure to asbestos	1	Number	2006	0.0231062722841524	0.0431054220279539	0.0096099837309081
1	Deaths	21	Oceania	1	Male	30	80-84 years	423	Larynx cancer	150	Occupational exposure to asbestos	3	Rate	2006	0.16944418876	0.31618084132999996	0.07047467388
1	Deaths	21	Oceania	2	Female	30	80-84 years	423	Larynx cancer	150	Occupational exposure to asbestos	3	Rate	2006	4.529165e-05	0.00012772477	1.041994e-05
1	Deaths	21	Oceania	3	Both	30	80-84 years	423	Larynx cancer	150	Occupational exposure to asbestos	3	Rate	2006	0.08238646168	0.15369433703000002	0.0342648328
1	Deaths	21	Oceania	1	Male	30	80-84 years	423	Larynx cancer	150	Occupational exposure to asbestos	1	Number	2007	0.0247023223537403	0.0457259940559104	0.0101995252790239
1	Deaths	21	Oceania	2	Female	30	80-84 years	423	Larynx cancer	150	Occupational exposure to asbestos	1	Number	2007	6.9920519641e-06	1.87312493496e-05	1.7157928342e-06
1	Deaths	21	Oceania	3	Both	30	80-84 years	423	Larynx cancer	150	Occupational exposure to asbestos	1	Number	2007	0.0247093144057044	0.0457330089225703	0.0102022050107722
1	Deaths	21	Oceania	1	Male	30	80-84 years	423	Larynx cancer	150	Occupational exposure to asbestos	3	Rate	2007	0.17629068094	0.32632829064	0.07278996812
1	Deaths	21	Oceania	2	Female	30	80-84 years	423	Larynx cancer	150	Occupational exposure to asbestos	3	Rate	2007	4.734729e-05	0.00012684029	1.161864e-05
1	Deaths	21	Oceania	3	Both	30	80-84 years	423	Larynx cancer	150	Occupational exposure to asbestos	3	Rate	2007	0.08585628765999999	0.15890632597999998	0.03544911987
1	Deaths	21	Oceania	1	Male	30	80-84 years	423	Larynx cancer	150	Occupational exposure to asbestos	1	Number	2008	0.0261567971476023	0.0477843882925038	0.0113905679392283
1	Deaths	21	Oceania	2	Female	30	80-84 years	423	Larynx cancer	150	Occupational exposure to asbestos	1	Number	2008	7.6486595609e-06	1.99880833427e-05	2.0035819253e-06
1	Deaths	21	Oceania	3	Both	30	80-84 years	423	Larynx cancer	150	Occupational exposure to asbestos	1	Number	2008	0.0261644458071632	0.0477955949829875	0.011395547250169
1	Deaths	21	Oceania	1	Male	30	80-84 years	423	Larynx cancer	150	Occupational exposure to asbestos	3	Rate	2008	0.18157635609	0.3317116792	0.07907152426000001
1	Deaths	21	Oceania	2	Female	30	80-84 years	423	Larynx cancer	150	Occupational exposure to asbestos	3	Rate	2008	5.0547790000000003e-05	0.0001320955	1.32411e-05
1	Deaths	21	Oceania	3	Both	30	80-84 years	423	Larynx cancer	150	Occupational exposure to asbestos	3	Rate	2008	0.08858211952	0.16181634950999998	0.03858066538
1	Deaths	21	Oceania	1	Male	30	80-84 years	423	Larynx cancer	150	Occupational exposure to asbestos	1	Number	2009	0.0271990337865223	0.0495930377005803	0.0118476454465893
1	Deaths	21	Oceania	2	Female	30	80-84 years	423	Larynx cancer	150	Occupational exposure to asbestos	1	Number	2009	8.1557758302e-06	2.1404159299e-05	2.0707302908e-06
1	Deaths	21	Oceania	3	Both	30	80-84 years	423	Larynx cancer	150	Occupational exposure to asbestos	1	Number	2009	0.0272071895623525	0.0496031034181204	0.0118556458022312
1	Deaths	21	Oceania	1	Male	30	80-84 years	423	Larynx cancer	150	Occupational exposure to asbestos	3	Rate	2009	0.18388633819	0.33528698755999997	0.08009917391
1	Deaths	21	Oceania	2	Female	30	80-84 years	423	Larynx cancer	150	Occupational exposure to asbestos	3	Rate	2009	5.268247e-05	0.00013826078	1.337594e-05
1	Deaths	21	Oceania	3	Both	30	80-84 years	423	Larynx cancer	150	Occupational exposure to asbestos	3	Rate	2009	0.08987508567	0.16385680552	0.039163441689999995
1	Deaths	21	Oceania	1	Male	30	80-84 years	423	Larynx cancer	150	Occupational exposure to asbestos	1	Number	2010	0.0282712625247982	0.0518526983532255	0.012595227017595
1	Deaths	21	Oceania	2	Female	30	80-84 years	423	Larynx cancer	150	Occupational exposure to asbestos	1	Number	2010	7.644481209e-06	2.21267054786e-05	1.4935858704e-06
1	Deaths	21	Oceania	3	Both	30	80-84 years	423	Larynx cancer	150	Occupational exposure to asbestos	1	Number	2010	0.0282789070060072	0.0518618248210344	0.0125987496921358
1	Deaths	21	Oceania	1	Male	30	80-84 years	423	Larynx cancer	150	Occupational exposure to asbestos	3	Rate	2010	0.18642603827	0.3419264746	0.08305530296000001
1	Deaths	21	Oceania	2	Female	30	80-84 years	423	Larynx cancer	150	Occupational exposure to asbestos	3	Rate	2010	4.8353600000000004e-05	0.00013995796	9.44737e-06
1	Deaths	21	Oceania	3	Both	30	80-84 years	423	Larynx cancer	150	Occupational exposure to asbestos	3	Rate	2010	0.091297659	0.16743444846	0.04067471041
1	Deaths	21	Oceania	1	Male	30	80-84 years	423	Larynx cancer	150	Occupational exposure to asbestos	1	Number	2011	0.0286440207369269	0.0514132121505772	0.0125426761779803
1	Deaths	21	Oceania	2	Female	30	80-84 years	423	Larynx cancer	150	Occupational exposure to asbestos	1	Number	2011	6.8023714557e-06	2.04585360035e-05	9.918218339e-07
1	Deaths	21	Oceania	3	Both	30	80-84 years	423	Larynx cancer	150	Occupational exposure to asbestos	1	Number	2011	0.0286508231083825	0.0514251738157525	0.0125474229741308
1	Deaths	21	Oceania	1	Male	30	80-84 years	423	Larynx cancer	150	Occupational exposure to asbestos	3	Rate	2011	0.19013416933000002	0.34127221436	0.08325616499
1	Deaths	21	Oceania	2	Female	30	80-84 years	423	Larynx cancer	150	Occupational exposure to asbestos	3	Rate	2011	4.33899e-05	0.00013049771000000002	6.32648e-06
1	Deaths	21	Oceania	3	Both	30	80-84 years	423	Larynx cancer	150	Occupational exposure to asbestos	3	Rate	2011	0.09319621101	0.16727726572	0.04081461376
1	Deaths	21	Oceania	1	Male	30	80-84 years	423	Larynx cancer	150	Occupational exposure to asbestos	1	Number	2012	0.0292969457547966	0.052730991695283	0.012664954550038
1	Deaths	21	Oceania	2	Female	30	80-84 years	423	Larynx cancer	150	Occupational exposure to asbestos	1	Number	2012	6.3297439919e-06	1.98247428504e-05	8.448781298e-07
1	Deaths	21	Oceania	3	Both	30	80-84 years	423	Larynx cancer	150	Occupational exposure to asbestos	1	Number	2012	0.0293032754987885	0.0527330123728299	0.0126697787804732
1	Deaths	21	Oceania	1	Male	30	80-84 years	423	Larynx cancer	150	Occupational exposure to asbestos	3	Rate	2012	0.18984530476	0.34169879933999997	0.0820693794
1	Deaths	21	Oceania	2	Female	30	80-84 years	423	Larynx cancer	150	Occupational exposure to asbestos	3	Rate	2012	3.991118e-05	0.00012500172	5.327240000000001e-06
1	Deaths	21	Oceania	3	Both	30	80-84 years	423	Larynx cancer	150	Occupational exposure to asbestos	3	Rate	2012	0.09364586176	0.16852137868	0.04048941055
1	Deaths	21	Oceania	1	Male	30	80-84 years	423	Larynx cancer	150	Occupational exposure to asbestos	1	Number	2013	0.0294352037561466	0.0547862902257235	0.0124865846857572
1	Deaths	21	Oceania	2	Female	30	80-84 years	423	Larynx cancer	150	Occupational exposure to asbestos	1	Number	2013	6.233209735e-06	2.06503112351e-05	7.428512423e-07
1	Deaths	21	Oceania	3	Both	30	80-84 years	423	Larynx cancer	150	Occupational exposure to asbestos	1	Number	2013	0.0294414369658816	0.0547910407578828	0.0124883069653124
1	Deaths	21	Oceania	1	Male	30	80-84 years	423	Larynx cancer	150	Occupational exposure to asbestos	3	Rate	2013	0.18766211505	0.34928622152	0.07960736101
1	Deaths	21	Oceania	2	Female	30	80-84 years	423	Larynx cancer	150	Occupational exposure to asbestos	3	Rate	2013	3.894015e-05	0.00012900676	4.64075e-06
1	Deaths	21	Oceania	3	Both	30	80-84 years	423	Larynx cancer	150	Occupational exposure to asbestos	3	Rate	2013	0.09289756214	0.17288402463	0.03940477748
1	Deaths	21	Oceania	1	Male	30	80-84 years	423	Larynx cancer	150	Occupational exposure to asbestos	1	Number	2014	0.0299361500285335	0.0552142601726872	0.01308523612897
1	Deaths	21	Oceania	2	Female	30	80-84 years	423	Larynx cancer	150	Occupational exposure to asbestos	1	Number	2014	6.5045398893e-06	2.20214339779e-05	6.681697054e-07
1	Deaths	21	Oceania	3	Both	30	80-84 years	423	Larynx cancer	150	Occupational exposure to asbestos	1	Number	2014	0.0299426545684228	0.0552160910410373	0.0130875258618542
1	Deaths	21	Oceania	1	Male	30	80-84 years	423	Larynx cancer	150	Occupational exposure to asbestos	3	Rate	2014	0.188335219	0.34736563558	0.08232223614999999
1	Deaths	21	Oceania	2	Female	30	80-84 years	423	Larynx cancer	150	Occupational exposure to asbestos	3	Rate	2014	4.022209e-05	0.00013617382	4.1317600000000006e-06
1	Deaths	21	Oceania	3	Both	30	80-84 years	423	Larynx cancer	150	Occupational exposure to asbestos	3	Rate	2014	0.09337615443	0.17219135439	0.04081344335
1	Deaths	21	Oceania	1	Male	30	80-84 years	423	Larynx cancer	150	Occupational exposure to asbestos	1	Number	2015	0.0301743655830584	0.0571410595542272	0.0131602213022512
1	Deaths	21	Oceania	2	Female	30	80-84 years	423	Larynx cancer	150	Occupational exposure to asbestos	1	Number	2015	6.6867046098e-06	2.15501834889e-05	6.770269694e-07
1	Deaths	21	Oceania	3	Both	30	80-84 years	423	Larynx cancer	150	Occupational exposure to asbestos	1	Number	2015	0.0301810522876683	0.0571438009979118	0.0131624684658274
1	Deaths	21	Oceania	1	Male	30	80-84 years	423	Larynx cancer	150	Occupational exposure to asbestos	3	Rate	2015	0.18758170524	0.35522262633	0.08181172016
1	Deaths	21	Oceania	2	Female	30	80-84 years	423	Larynx cancer	150	Occupational exposure to asbestos	3	Rate	2015	4.082568e-05	0.00013157467	4.13359e-06
1	Deaths	21	Oceania	3	Both	30	80-84 years	423	Larynx cancer	150	Occupational exposure to asbestos	3	Rate	2015	0.09296587446	0.17601849595	0.04054399361
1	Deaths	21	Oceania	1	Male	30	80-84 years	423	Larynx cancer	150	Occupational exposure to asbestos	1	Number	2016	0.0299583031427188	0.0585474637788493	0.0128362662601339
1	Deaths	21	Oceania	2	Female	30	80-84 years	423	Larynx cancer	150	Occupational exposure to asbestos	1	Number	2016	6.5763826692e-06	2.19840271211e-05	6.093015538e-07
1	Deaths	21	Oceania	3	Both	30	80-84 years	423	Larynx cancer	150	Occupational exposure to asbestos	1	Number	2016	0.029964879525388	0.0585580968486658	0.0128400714964779
1	Deaths	21	Oceania	1	Male	30	80-84 years	423	Larynx cancer	150	Occupational exposure to asbestos	3	Rate	2016	0.18605297570999998	0.36360303199	0.07971831793
1	Deaths	21	Oceania	2	Female	30	80-84 years	423	Larynx cancer	150	Occupational exposure to asbestos	3	Rate	2016	3.962054e-05	0.00013244651	3.6708400000000003e-06
1	Deaths	21	Oceania	3	Both	30	80-84 years	423	Larynx cancer	150	Occupational exposure to asbestos	3	Rate	2016	0.09163446223	0.17907429627	0.03926573593
1	Deaths	21	Oceania	1	Male	30	80-84 years	423	Larynx cancer	150	Occupational exposure to asbestos	1	Number	2017	0.0306004399181774	0.0589107572054124	0.0131732754335841
1	Deaths	21	Oceania	2	Female	30	80-84 years	423	Larynx cancer	150	Occupational exposure to asbestos	1	Number	2017	6.8886272154e-06	2.23353744842e-05	6.828622987e-07
1	Deaths	21	Oceania	3	Both	30	80-84 years	423	Larynx cancer	150	Occupational exposure to asbestos	1	Number	2017	0.0306073285453928	0.0589124829393159	0.0131797505866652
1	Deaths	21	Oceania	1	Male	30	80-84 years	423	Larynx cancer	150	Occupational exposure to asbestos	3	Rate	2017	0.18436731559	0.35493666739999996	0.07936884031
1	Deaths	21	Oceania	2	Female	30	80-84 years	423	Larynx cancer	150	Occupational exposure to asbestos	3	Rate	2017	4.048521e-05	0.00013126742000000002	4.01326e-06
1	Deaths	21	Oceania	3	Both	30	80-84 years	423	Larynx cancer	150	Occupational exposure to asbestos	3	Rate	2017	0.09105879265	0.1752684675	0.039210615
1	Deaths	21	Oceania	1	Male	30	80-84 years	423	Larynx cancer	150	Occupational exposure to asbestos	1	Number	2018	0.031438257159147	0.0586140648764774	0.0133520746904074
1	Deaths	21	Oceania	2	Female	30	80-84 years	423	Larynx cancer	150	Occupational exposure to asbestos	1	Number	2018	7.0693777877e-06	2.25183110977e-05	7.528843534e-07
1	Deaths	21	Oceania	3	Both	30	80-84 years	423	Larynx cancer	150	Occupational exposure to asbestos	1	Number	2018	0.0314453265369347	0.0586166403932233	0.0133541416988971
1	Deaths	21	Oceania	1	Male	30	80-84 years	423	Larynx cancer	150	Occupational exposure to asbestos	3	Rate	2018	0.18208602577	0.33948453547999996	0.07733336501
1	Deaths	21	Oceania	2	Female	30	80-84 years	423	Larynx cancer	150	Occupational exposure to asbestos	3	Rate	2018	4.004993e-05	0.0001275723	4.265290000000001e-06
1	Deaths	21	Oceania	3	Both	30	80-84 years	423	Larynx cancer	150	Occupational exposure to asbestos	3	Rate	2018	0.09005730902	0.16787413199	0.03824536738
1	Deaths	21	Oceania	1	Male	30	80-84 years	423	Larynx cancer	150	Occupational exposure to asbestos	1	Number	2019	0.0323670951988131	0.0606870802301664	0.0134773879879508
1	Deaths	21	Oceania	2	Female	30	80-84 years	423	Larynx cancer	150	Occupational exposure to asbestos	1	Number	2019	7.2828522017e-06	2.32008028363e-05	7.228772039e-07
1	Deaths	21	Oceania	3	Both	30	80-84 years	423	Larynx cancer	150	Occupational exposure to asbestos	1	Number	2019	0.0323743780510147	0.0606919376066442	0.0134790972099393
1	Deaths	21	Oceania	1	Male	30	80-84 years	423	Larynx cancer	150	Occupational exposure to asbestos	3	Rate	2019	0.17918638309	0.3359676962	0.07461171267
1	Deaths	21	Oceania	2	Female	30	80-84 years	423	Larynx cancer	150	Occupational exposure to asbestos	3	Rate	2019	3.9509279999999997e-05	0.00012586373999999998	3.92159e-06
1	Deaths	21	Oceania	3	Both	30	80-84 years	423	Larynx cancer	150	Occupational exposure to asbestos	3	Rate	2019	0.08870509795	0.16629460067	0.03693243578
1	Deaths	21	Oceania	1	Male	30	80-84 years	423	Larynx cancer	150	Occupational exposure to asbestos	1	Number	2020	0.0337604968342	0.0639259656508485	0.0143353119159356
1	Deaths	21	Oceania	2	Female	30	80-84 years	423	Larynx cancer	150	Occupational exposure to asbestos	1	Number	2020	7.5990059115e-06	2.28393600881e-05	8.190289102e-07
1	Deaths	21	Oceania	3	Both	30	80-84 years	423	Larynx cancer	150	Occupational exposure to asbestos	1	Number	2020	0.0337680958401115	0.0639365942645228	0.0143387515511779
1	Deaths	21	Oceania	1	Male	30	80-84 years	423	Larynx cancer	150	Occupational exposure to asbestos	3	Rate	2020	0.17830210998999999	0.33761750055	0.07571027093
1	Deaths	21	Oceania	2	Female	30	80-84 years	423	Larynx cancer	150	Occupational exposure to asbestos	3	Rate	2020	3.938796e-05	0.00011838337	4.24528e-06
1	Deaths	21	Oceania	3	Both	30	80-84 years	423	Larynx cancer	150	Occupational exposure to asbestos	3	Rate	2020	0.08833538506	0.16725443154	0.03750934449
1	Deaths	21	Oceania	1	Male	30	80-84 years	423	Larynx cancer	150	Occupational exposure to asbestos	1	Number	2021	0.0338985689047675	0.0635914534287986	0.0141705410423272
1	Deaths	21	Oceania	2	Female	30	80-84 years	423	Larynx cancer	150	Occupational exposure to asbestos	1	Number	2021	7.8499669566e-06	2.40667916463e-05	8.330682154e-07
1	Deaths	21	Oceania	3	Both	30	80-84 years	423	Larynx cancer	150	Occupational exposure to asbestos	1	Number	2021	0.0339064188717241	0.0635945937618985	0.0141794974548453
1	Deaths	21	Oceania	1	Male	30	80-84 years	423	Larynx cancer	150	Occupational exposure to asbestos	3	Rate	2021	0.17907505594	0.33593285639000003	0.07485833508
1	Deaths	21	Oceania	2	Female	30	80-84 years	423	Larynx cancer	150	Occupational exposure to asbestos	3	Rate	2021	4.036757e-05	0.00012376076000000002	4.28396e-06
1	Deaths	21	Oceania	3	Both	30	80-84 years	423	Larynx cancer	150	Occupational exposure to asbestos	3	Rate	2021	0.08835311193	0.16571435286	0.036948836459999995
1	Deaths	21	Oceania	1	Male	31	85-89 years	423	Larynx cancer	150	Occupational exposure to asbestos	1	Number	1990	0.0017159111119112	0.0031644347956762	0.0007631239305716
1	Deaths	21	Oceania	2	Female	31	85-89 years	423	Larynx cancer	150	Occupational exposure to asbestos	1	Number	1990	5.0614297e-08	2.481306933e-07	2.861749e-10
1	Deaths	21	Oceania	3	Both	31	85-89 years	423	Larynx cancer	150	Occupational exposure to asbestos	1	Number	1990	0.0017159617262081	0.0031644503410781	0.0007634253085127
1	Deaths	21	Oceania	1	Male	31	85-89 years	423	Larynx cancer	150	Occupational exposure to asbestos	3	Rate	1990	0.08812682948	0.16252100922999999	0.03919299318
1	Deaths	21	Oceania	2	Female	31	85-89 years	423	Larynx cancer	150	Occupational exposure to asbestos	3	Rate	1990	2.14998e-06	1.054004e-05	1.2160000000000001e-08
1	Deaths	21	Oceania	3	Both	31	85-89 years	423	Larynx cancer	150	Occupational exposure to asbestos	3	Rate	1990	0.039894349100000004	0.07357022285	0.01774885494
1	Deaths	21	Oceania	1	Male	31	85-89 years	423	Larynx cancer	150	Occupational exposure to asbestos	1	Number	1991	0.0018477541848713	0.0033902495251885	0.0008097572835576
1	Deaths	21	Oceania	2	Female	31	85-89 years	423	Larynx cancer	150	Occupational exposure to asbestos	1	Number	1991	5.32443501e-08	3.071069309e-07	6.37213e-11
1	Deaths	21	Oceania	3	Both	31	85-89 years	423	Larynx cancer	150	Occupational exposure to asbestos	1	Number	1991	0.0018478074292215	0.0033902595571618	0.0008100017070146
1	Deaths	21	Oceania	1	Male	31	85-89 years	423	Larynx cancer	150	Occupational exposure to asbestos	3	Rate	1991	0.08849073803	0.16236233426	0.03878006081
1	Deaths	21	Oceania	2	Female	31	85-89 years	423	Larynx cancer	150	Occupational exposure to asbestos	3	Rate	1991	2.1414699999999998e-06	1.235175e-05	2.56e-09
1	Deaths	21	Oceania	3	Both	31	85-89 years	423	Larynx cancer	150	Occupational exposure to asbestos	3	Rate	1991	0.040394348249999996	0.07411341845	0.017707197469999998
1	Deaths	21	Oceania	1	Male	31	85-89 years	423	Larynx cancer	150	Occupational exposure to asbestos	1	Number	1992	0.0019289255038646	0.003534867195172	0.0008381017540949
1	Deaths	21	Oceania	2	Female	31	85-89 years	423	Larynx cancer	150	Occupational exposure to asbestos	1	Number	1992	5.50254661e-08	3.582980131e-07	2.96891e-11
1	Deaths	21	Oceania	3	Both	31	85-89 years	423	Larynx cancer	150	Occupational exposure to asbestos	1	Number	1992	0.0019289805293307	0.003534878811027	0.0008381124937456
1	Deaths	21	Oceania	1	Male	31	85-89 years	423	Larynx cancer	150	Occupational exposure to asbestos	3	Rate	1992	0.08796706721	0.16120472227000002	0.03822094383
1	Deaths	21	Oceania	2	Female	31	85-89 years	423	Larynx cancer	150	Occupational exposure to asbestos	3	Rate	1992	2.1404e-06	1.3937189999999999e-05	1.15e-09
1	Deaths	21	Oceania	3	Both	31	85-89 years	423	Larynx cancer	150	Occupational exposure to asbestos	3	Rate	1992	0.04049429167	0.07420625113	0.01759414948
1	Deaths	21	Oceania	1	Male	31	85-89 years	423	Larynx cancer	150	Occupational exposure to asbestos	1	Number	1993	0.0019875640966659	0.0035603096324006	0.0008305466020402
1	Deaths	21	Oceania	2	Female	31	85-89 years	423	Larynx cancer	150	Occupational exposure to asbestos	1	Number	1993	5.69785987e-08	3.891733075e-07	0.0
1	Deaths	21	Oceania	3	Both	31	85-89 years	423	Larynx cancer	150	Occupational exposure to asbestos	1	Number	1993	0.0019876210752646	0.0035603380436526	0.0008305501488213
1	Deaths	21	Oceania	1	Male	31	85-89 years	423	Larynx cancer	150	Occupational exposure to asbestos	3	Rate	1993	0.08649897195	0.15494500204	0.03614546437
1	Deaths	21	Oceania	2	Female	31	85-89 years	423	Larynx cancer	150	Occupational exposure to asbestos	3	Rate	1993	2.13479e-06	1.4581000000000002e-05	0.0
1	Deaths	21	Oceania	3	Both	31	85-89 years	423	Larynx cancer	150	Occupational exposure to asbestos	3	Rate	1993	0.04001787765	0.07168226077	0.01672192686
1	Deaths	21	Oceania	1	Male	31	85-89 years	423	Larynx cancer	150	Occupational exposure to asbestos	1	Number	1994	0.0020523766481719	0.0037356202970787	0.0008583582122039
1	Deaths	21	Oceania	2	Female	31	85-89 years	423	Larynx cancer	150	Occupational exposure to asbestos	1	Number	1994	5.96074769e-08	4.495255854e-07	0.0
1	Deaths	21	Oceania	3	Both	31	85-89 years	423	Larynx cancer	150	Occupational exposure to asbestos	1	Number	1994	0.0020524362556488	0.0037356339175202	0.0008583621269324
1	Deaths	21	Oceania	1	Male	31	85-89 years	423	Larynx cancer	150	Occupational exposure to asbestos	3	Rate	1994	0.08519222041999999	0.15506207793	0.03562964044
1	Deaths	21	Oceania	2	Female	31	85-89 years	423	Larynx cancer	150	Occupational exposure to asbestos	3	Rate	1994	2.1408099999999998e-06	1.614477e-05	0.0
1	Deaths	21	Oceania	3	Both	31	85-89 years	423	Larynx cancer	150	Occupational exposure to asbestos	3	Rate	1994	0.03951966816	0.07192964573999999	0.016527766120000002
1	Deaths	21	Oceania	1	Male	31	85-89 years	423	Larynx cancer	150	Occupational exposure to asbestos	1	Number	1995	0.0021628127245001	0.0038923594419182	0.0008965484936475
1	Deaths	21	Oceania	2	Female	31	85-89 years	423	Larynx cancer	150	Occupational exposure to asbestos	1	Number	1995	6.43261943e-08	4.995425002e-07	0.0
1	Deaths	21	Oceania	3	Both	31	85-89 years	423	Larynx cancer	150	Occupational exposure to asbestos	1	Number	1995	0.0021628770506944	0.003892362768696	0.0008967172292034
1	Deaths	21	Oceania	1	Male	31	85-89 years	423	Larynx cancer	150	Occupational exposure to asbestos	3	Rate	1995	0.08541720408	0.15372318511	0.03540790415
1	Deaths	21	Oceania	2	Female	31	85-89 years	423	Larynx cancer	150	Occupational exposure to asbestos	3	Rate	1995	2.20421e-06	1.711741e-05	0.0
1	Deaths	21	Oceania	3	Both	31	85-89 years	423	Larynx cancer	150	Occupational exposure to asbestos	3	Rate	1995	0.039682990439999996	0.0714144128	0.016452355079999998
1	Deaths	21	Oceania	1	Male	31	85-89 years	423	Larynx cancer	150	Occupational exposure to asbestos	1	Number	1996	0.0022868731425972	0.004225716417093	0.0009548195111255
1	Deaths	21	Oceania	2	Female	31	85-89 years	423	Larynx cancer	150	Occupational exposure to asbestos	1	Number	1996	6.72502184e-08	5.715268604e-07	0.0
1	Deaths	21	Oceania	3	Both	31	85-89 years	423	Larynx cancer	150	Occupational exposure to asbestos	1	Number	1996	0.0022869403928156	0.0042257471045179	0.0009557884889382
1	Deaths	21	Oceania	1	Male	31	85-89 years	423	Larynx cancer	150	Occupational exposure to asbestos	3	Rate	1996	0.08481072567	0.15671445396	0.0354103313
1	Deaths	21	Oceania	2	Female	31	85-89 years	423	Larynx cancer	150	Occupational exposure to asbestos	3	Rate	1996	2.13515e-06	1.8145560000000002e-05	0.0
1	Deaths	21	Oceania	3	Both	31	85-89 years	423	Larynx cancer	150	Occupational exposure to asbestos	3	Rate	1996	0.03911892937	0.07228290822	0.01634910228
1	Deaths	21	Oceania	1	Male	31	85-89 years	423	Larynx cancer	150	Occupational exposure to asbestos	1	Number	1997	0.0024000742599144	0.0044003148155225	0.0010040279542251
1	Deaths	21	Oceania	2	Female	31	85-89 years	423	Larynx cancer	150	Occupational exposure to asbestos	1	Number	1997	7.13451925e-08	6.037656822e-07	0.0
1	Deaths	21	Oceania	3	Both	31	85-89 years	423	Larynx cancer	150	Occupational exposure to asbestos	1	Number	1997	0.002400145605107	0.0044003279591718	0.0010045627420484
1	Deaths	21	Oceania	1	Male	31	85-89 years	423	Larynx cancer	150	Occupational exposure to asbestos	3	Rate	1997	0.08418636565	0.15434793757	0.03521785383
1	Deaths	21	Oceania	2	Female	31	85-89 years	423	Larynx cancer	150	Occupational exposure to asbestos	3	Rate	1997	2.1461200000000002e-06	1.816178e-05	0.0
1	Deaths	21	Oceania	3	Both	31	85-89 years	423	Larynx cancer	150	Occupational exposure to asbestos	3	Rate	1997	0.03886698508	0.07125712739	0.016267481870000003
1	Deaths	21	Oceania	1	Male	31	85-89 years	423	Larynx cancer	150	Occupational exposure to asbestos	1	Number	1998	0.0025428181508258	0.0045979977387224	0.0010633238807614
1	Deaths	21	Oceania	2	Female	31	85-89 years	423	Larynx cancer	150	Occupational exposure to asbestos	1	Number	1998	6.95015686e-08	5.624248998e-07	0.0
1	Deaths	21	Oceania	3	Both	31	85-89 years	423	Larynx cancer	150	Occupational exposure to asbestos	1	Number	1998	0.0025428876523944	0.0045980137039109	0.0010633318658733
1	Deaths	21	Oceania	1	Male	31	85-89 years	423	Larynx cancer	150	Occupational exposure to asbestos	3	Rate	1998	0.08423888658	0.15232320483	0.03522596367
1	Deaths	21	Oceania	2	Female	31	85-89 years	423	Larynx cancer	150	Occupational exposure to asbestos	3	Rate	1998	1.97636e-06	1.599319e-05	0.0
1	Deaths	21	Oceania	3	Both	31	85-89 years	423	Larynx cancer	150	Occupational exposure to asbestos	3	Rate	1998	0.03891044099	0.07035731237000001	0.016270758870000002
1	Deaths	21	Oceania	1	Male	31	85-89 years	423	Larynx cancer	150	Occupational exposure to asbestos	1	Number	1999	0.0027031734856401	0.0049801517758582	0.0011753815874946
1	Deaths	21	Oceania	2	Female	31	85-89 years	423	Larynx cancer	150	Occupational exposure to asbestos	1	Number	1999	7.2755904e-08	6.541879751e-07	0.0
1	Deaths	21	Oceania	3	Both	31	85-89 years	423	Larynx cancer	150	Occupational exposure to asbestos	1	Number	1999	0.0027032462415442	0.0049801608413079	0.0011759033570998
1	Deaths	21	Oceania	1	Male	31	85-89 years	423	Larynx cancer	150	Occupational exposure to asbestos	3	Rate	1999	0.08475830850999999	0.15615321876	0.036854221799999996
1	Deaths	21	Oceania	2	Female	31	85-89 years	423	Larynx cancer	150	Occupational exposure to asbestos	3	Rate	1999	1.95152e-06	1.7547169999999998e-05	0.0
1	Deaths	21	Oceania	3	Both	31	85-89 years	423	Larynx cancer	150	Occupational exposure to asbestos	3	Rate	1999	0.03907870288	0.07199426484	0.01699910915
1	Deaths	21	Oceania	1	Male	31	85-89 years	423	Larynx cancer	150	Occupational exposure to asbestos	1	Number	2000	0.002957023944862	0.0051416245836374	0.0013181156376687
1	Deaths	21	Oceania	2	Female	31	85-89 years	423	Larynx cancer	150	Occupational exposure to asbestos	1	Number	2000	8.83810389e-08	8.227837146e-07	6.621565e-10
1	Deaths	21	Oceania	3	Both	31	85-89 years	423	Larynx cancer	150	Occupational exposure to asbestos	1	Number	2000	0.0029571123259009	0.0051416480657207	0.0013181416022201
1	Deaths	21	Oceania	1	Male	31	85-89 years	423	Larynx cancer	150	Occupational exposure to asbestos	3	Rate	2000	0.08783661002	0.15272885233	0.039153828780000004
1	Deaths	21	Oceania	2	Female	31	85-89 years	423	Larynx cancer	150	Occupational exposure to asbestos	3	Rate	2000	2.23239e-06	2.078244e-05	1.673e-08
1	Deaths	21	Oceania	3	Both	31	85-89 years	423	Larynx cancer	150	Occupational exposure to asbestos	3	Rate	2000	0.04036716211	0.07018798006	0.0179937824
1	Deaths	21	Oceania	1	Male	31	85-89 years	423	Larynx cancer	150	Occupational exposure to asbestos	1	Number	2001	0.0031623005756133	0.0056111482422099	0.0014308768518368
1	Deaths	21	Oceania	2	Female	31	85-89 years	423	Larynx cancer	150	Occupational exposure to asbestos	1	Number	2001	9.40809876e-08	7.982407285e-07	2.2899656e-09
1	Deaths	21	Oceania	3	Both	31	85-89 years	423	Larynx cancer	150	Occupational exposure to asbestos	1	Number	2001	0.0031623946566009	0.0056111852445088	0.0014308875506691
1	Deaths	21	Oceania	1	Male	31	85-89 years	423	Larynx cancer	150	Occupational exposure to asbestos	3	Rate	2001	0.08777143216	0.1557405773	0.03971479229
1	Deaths	21	Oceania	2	Female	31	85-89 years	423	Larynx cancer	150	Occupational exposure to asbestos	3	Rate	2001	2.24607e-06	1.9057070000000002e-05	5.467e-08
1	Deaths	21	Oceania	3	Both	31	85-89 years	423	Larynx cancer	150	Occupational exposure to asbestos	3	Rate	2001	0.04058739756	0.07201612418	0.01836456489
1	Deaths	21	Oceania	1	Male	31	85-89 years	423	Larynx cancer	150	Occupational exposure to asbestos	1	Number	2002	0.0033343825564209	0.0059954408761604	0.0015255181886099
1	Deaths	21	Oceania	2	Female	31	85-89 years	423	Larynx cancer	150	Occupational exposure to asbestos	1	Number	2002	1.102487894e-07	7.772758959e-07	6.2371832e-09
1	Deaths	21	Oceania	3	Both	31	85-89 years	423	Larynx cancer	150	Occupational exposure to asbestos	1	Number	2002	0.0033344928052103	0.0059954849042805	0.0015257536023765
1	Deaths	21	Oceania	1	Male	31	85-89 years	423	Larynx cancer	150	Occupational exposure to asbestos	3	Rate	2002	0.08746345127999999	0.15726508345	0.04001553017
1	Deaths	21	Oceania	2	Female	31	85-89 years	423	Larynx cancer	150	Occupational exposure to asbestos	3	Rate	2002	2.46761e-06	1.739715e-05	1.3959999999999998e-07
1	Deaths	21	Oceania	3	Both	31	85-89 years	423	Larynx cancer	150	Occupational exposure to asbestos	3	Rate	2002	0.04027091687	0.07240791577	0.0184266394
1	Deaths	21	Oceania	1	Male	31	85-89 years	423	Larynx cancer	150	Occupational exposure to asbestos	1	Number	2003	0.0034528871284354	0.0063726324094513	0.0015468810455588
1	Deaths	21	Oceania	2	Female	31	85-89 years	423	Larynx cancer	150	Occupational exposure to asbestos	1	Number	2003	1.135878806e-07	7.174316754e-07	6.5796825e-09
1	Deaths	21	Oceania	3	Both	31	85-89 years	423	Larynx cancer	150	Occupational exposure to asbestos	1	Number	2003	0.003453000716316	0.0063726860338785	0.0015469097613491
1	Deaths	21	Oceania	1	Male	31	85-89 years	423	Larynx cancer	150	Occupational exposure to asbestos	3	Rate	2003	0.08546882470999999	0.157740865	0.03828972683
1	Deaths	21	Oceania	2	Female	31	85-89 years	423	Larynx cancer	150	Occupational exposure to asbestos	3	Rate	2003	2.3780399999999998e-06	1.501994e-05	1.3775e-07
1	Deaths	21	Oceania	3	Both	31	85-89 years	423	Larynx cancer	150	Occupational exposure to asbestos	3	Rate	2003	0.03916536035	0.07228163716	0.01754568945
1	Deaths	21	Oceania	1	Male	31	85-89 years	423	Larynx cancer	150	Occupational exposure to asbestos	1	Number	2004	0.0035438798558593	0.0065945116399195	0.0015884014313532
1	Deaths	21	Oceania	2	Female	31	85-89 years	423	Larynx cancer	150	Occupational exposure to asbestos	1	Number	2004	1.130925594e-07	6.729483174e-07	6.3353782e-09
1	Deaths	21	Oceania	3	Both	31	85-89 years	423	Larynx cancer	150	Occupational exposure to asbestos	1	Number	2004	0.0035439929484187	0.0065945709021074	0.0015884568557663
1	Deaths	21	Oceania	1	Male	31	85-89 years	423	Larynx cancer	150	Occupational exposure to asbestos	3	Rate	2004	0.08253620488999999	0.15358476754	0.03699353006
1	Deaths	21	Oceania	2	Female	31	85-89 years	423	Larynx cancer	150	Occupational exposure to asbestos	3	Rate	2004	2.21353e-06	1.3171440000000002e-05	1.24e-07
1	Deaths	21	Oceania	3	Both	31	85-89 years	423	Larynx cancer	150	Occupational exposure to asbestos	3	Rate	2004	0.037690517879999996	0.07013354601	0.01689330718
1	Deaths	21	Oceania	1	Male	31	85-89 years	423	Larynx cancer	150	Occupational exposure to asbestos	1	Number	2005	0.0037366584232994	0.0070930423378404	0.0016711136491334
1	Deaths	21	Oceania	2	Female	31	85-89 years	423	Larynx cancer	150	Occupational exposure to asbestos	1	Number	2005	1.249271447e-07	6.847303681e-07	8.9000609e-09
1	Deaths	21	Oceania	3	Both	31	85-89 years	423	Larynx cancer	150	Occupational exposure to asbestos	1	Number	2005	0.0037367833504441	0.0070931047889219	0.001671186610292
1	Deaths	21	Oceania	1	Male	31	85-89 years	423	Larynx cancer	150	Occupational exposure to asbestos	3	Rate	2005	0.08159630545	0.15488866886	0.03649161478
1	Deaths	21	Oceania	2	Female	31	85-89 years	423	Larynx cancer	150	Occupational exposure to asbestos	3	Rate	2005	2.29163e-06	1.25605e-05	1.6326e-07
1	Deaths	21	Oceania	3	Both	31	85-89 years	423	Larynx cancer	150	Occupational exposure to asbestos	3	Rate	2005	0.037252708329999995	0.07071251903999999	0.01666037913
1	Deaths	21	Oceania	1	Male	31	85-89 years	423	Larynx cancer	150	Occupational exposure to asbestos	1	Number	2006	0.0039838420565712	0.0074570207313641	0.0017912267823145
1	Deaths	21	Oceania	2	Female	31	85-89 years	423	Larynx cancer	150	Occupational exposure to asbestos	1	Number	2006	1.350199308e-07	7.666018404e-07	1.18188689e-08
1	Deaths	21	Oceania	3	Both	31	85-89 years	423	Larynx cancer	150	Occupational exposure to asbestos	1	Number	2006	0.003983977076502	0.0074570986050443	0.0017912797253432
1	Deaths	21	Oceania	1	Male	31	85-89 years	423	Larynx cancer	150	Occupational exposure to asbestos	3	Rate	2006	0.08092877313	0.15148380141	0.03638743299
1	Deaths	21	Oceania	2	Female	31	85-89 years	423	Larynx cancer	150	Occupational exposure to asbestos	3	Rate	2006	2.3593e-06	1.339537e-05	2.0652000000000003e-07
1	Deaths	21	Oceania	3	Both	31	85-89 years	423	Larynx cancer	150	Occupational exposure to asbestos	3	Rate	2006	0.0374239094	0.07004904325	0.01682657527
1	Deaths	21	Oceania	1	Male	31	85-89 years	423	Larynx cancer	150	Occupational exposure to asbestos	1	Number	2007	0.0043954434801208	0.0079714996668099	0.0019462623653124
1	Deaths	21	Oceania	2	Female	31	85-89 years	423	Larynx cancer	150	Occupational exposure to asbestos	1	Number	2007	1.47811767e-07	9.064085812e-07	1.25106605e-08
1	Deaths	21	Oceania	3	Both	31	85-89 years	423	Larynx cancer	150	Occupational exposure to asbestos	1	Number	2007	0.0043955912918878	0.0079715724217698	0.0019463442407766
1	Deaths	21	Oceania	1	Male	31	85-89 years	423	Larynx cancer	150	Occupational exposure to asbestos	3	Rate	2007	0.08523037009	0.15457231332	0.0377392321
1	Deaths	21	Oceania	2	Female	31	85-89 years	423	Larynx cancer	150	Occupational exposure to asbestos	3	Rate	2007	2.45369e-06	1.504648e-05	2.0768000000000002e-07
1	Deaths	21	Oceania	3	Both	31	85-89 years	423	Larynx cancer	150	Occupational exposure to asbestos	3	Rate	2007	0.03931237307	0.07129448763	0.01740730787
1	Deaths	21	Oceania	1	Male	31	85-89 years	423	Larynx cancer	150	Occupational exposure to asbestos	1	Number	2008	0.0045011811688307	0.0081462677700597	0.001970751874451
1	Deaths	21	Oceania	2	Female	31	85-89 years	423	Larynx cancer	150	Occupational exposure to asbestos	1	Number	2008	1.593476643e-07	1.076674135e-06	1.27018189e-08
1	Deaths	21	Oceania	3	Both	31	85-89 years	423	Larynx cancer	150	Occupational exposure to asbestos	1	Number	2008	0.004501340516495	0.0081463138916425	0.0019708188997215
1	Deaths	21	Oceania	1	Male	31	85-89 years	423	Larynx cancer	150	Occupational exposure to asbestos	3	Rate	2008	0.08343922984	0.15100887597	0.03653219287
1	Deaths	21	Oceania	2	Female	31	85-89 years	423	Larynx cancer	150	Occupational exposure to asbestos	3	Rate	2008	2.52379e-06	1.705265e-05	2.0117e-07
1	Deaths	21	Oceania	3	Both	31	85-89 years	423	Larynx cancer	150	Occupational exposure to asbestos	3	Rate	2008	0.038445446429999995	0.06957675678	0.01683254403
1	Deaths	21	Oceania	1	Male	31	85-89 years	423	Larynx cancer	150	Occupational exposure to asbestos	1	Number	2009	0.0046509769861626	0.0084898151628508	0.0020664891327273
1	Deaths	21	Oceania	2	Female	31	85-89 years	423	Larynx cancer	150	Occupational exposure to asbestos	1	Number	2009	1.722299677e-07	1.1238944046e-06	1.25793911e-08
1	Deaths	21	Oceania	3	Both	31	85-89 years	423	Larynx cancer	150	Occupational exposure to asbestos	1	Number	2009	0.0046511492161302	0.0084899066323458	0.0020671692255781
1	Deaths	21	Oceania	1	Male	31	85-89 years	423	Larynx cancer	150	Occupational exposure to asbestos	3	Rate	2009	0.08251795976	0.15062689582	0.036663795070000005
1	Deaths	21	Oceania	2	Female	31	85-89 years	423	Larynx cancer	150	Occupational exposure to asbestos	3	Rate	2009	2.6159599999999998e-06	1.707054e-05	1.9107e-07
1	Deaths	21	Oceania	3	Both	31	85-89 years	423	Larynx cancer	150	Occupational exposure to asbestos	3	Rate	2009	0.038061330580000004	0.0694746885	0.01691607979
1	Deaths	21	Oceania	1	Male	31	85-89 years	423	Larynx cancer	150	Occupational exposure to asbestos	1	Number	2010	0.0048926775390671	0.0089315516834039	0.0021600181307322
1	Deaths	21	Oceania	2	Female	31	85-89 years	423	Larynx cancer	150	Occupational exposure to asbestos	1	Number	2010	1.635350252e-07	1.2353911576e-06	3.2644519e-09
1	Deaths	21	Oceania	3	Both	31	85-89 years	423	Larynx cancer	150	Occupational exposure to asbestos	1	Number	2010	0.0048928410740923	0.0089316623367617	0.0021609134167808
1	Deaths	21	Oceania	1	Male	31	85-89 years	423	Larynx cancer	150	Occupational exposure to asbestos	3	Rate	2010	0.08321174948	0.15190251866	0.03673630362
1	Deaths	21	Oceania	2	Female	31	85-89 years	423	Larynx cancer	150	Occupational exposure to asbestos	3	Rate	2010	2.39554e-06	1.809661e-05	4.782e-08
1	Deaths	21	Oceania	3	Both	31	85-89 years	423	Larynx cancer	150	Occupational exposure to asbestos	3	Rate	2010	0.03850679009	0.07029242143	0.01700644637
1	Deaths	21	Oceania	1	Male	31	85-89 years	423	Larynx cancer	150	Occupational exposure to asbestos	1	Number	2011	0.0050885055906643	0.0095475791464605	0.0022258095343555
1	Deaths	21	Oceania	2	Female	31	85-89 years	423	Larynx cancer	150	Occupational exposure to asbestos	1	Number	2011	1.461443147e-07	1.2441601872e-06	0.0
1	Deaths	21	Oceania	3	Both	31	85-89 years	423	Larynx cancer	150	Occupational exposure to asbestos	1	Number	2011	0.005088651734979	0.0095476897816161	0.0022258367594762
1	Deaths	21	Oceania	1	Male	31	85-89 years	423	Larynx cancer	150	Occupational exposure to asbestos	3	Rate	2011	0.08302719223	0.15578418359	0.03631767968
1	Deaths	21	Oceania	2	Female	31	85-89 years	423	Larynx cancer	150	Occupational exposure to asbestos	3	Rate	2011	2.12356e-06	1.8078329999999998e-05	0.0
1	Deaths	21	Oceania	3	Both	31	85-89 years	423	Larynx cancer	150	Occupational exposure to asbestos	3	Rate	2011	0.03911105511	0.07338293926	0.01710764043
1	Deaths	21	Oceania	1	Male	31	85-89 years	423	Larynx cancer	150	Occupational exposure to asbestos	1	Number	2012	0.0051262934493771	0.0096980991190747	0.002256606381723
1	Deaths	21	Oceania	2	Female	31	85-89 years	423	Larynx cancer	150	Occupational exposure to asbestos	1	Number	2012	1.332022083e-07	1.2877039044e-06	0.0
1	Deaths	21	Oceania	3	Both	31	85-89 years	423	Larynx cancer	150	Occupational exposure to asbestos	1	Number	2012	0.0051264266515854	0.0096981295258646	0.0022566095907089
1	Deaths	21	Oceania	1	Male	31	85-89 years	423	Larynx cancer	150	Occupational exposure to asbestos	3	Rate	2012	0.08083533047	0.15292707195	0.035583901779999996
1	Deaths	21	Oceania	2	Female	31	85-89 years	423	Larynx cancer	150	Occupational exposure to asbestos	3	Rate	2012	1.88155e-06	1.818952e-05	0.0
1	Deaths	21	Oceania	3	Both	31	85-89 years	423	Larynx cancer	150	Occupational exposure to asbestos	3	Rate	2012	0.038196985620000005	0.07226072646	0.016813989539999998
1	Deaths	21	Oceania	1	Male	31	85-89 years	423	Larynx cancer	150	Occupational exposure to asbestos	1	Number	2013	0.0052571903159475	0.0098026450504827	0.0023572580397835
1	Deaths	21	Oceania	2	Female	31	85-89 years	423	Larynx cancer	150	Occupational exposure to asbestos	1	Number	2013	1.231306106e-07	1.3436967584e-06	0.0
1	Deaths	21	Oceania	3	Both	31	85-89 years	423	Larynx cancer	150	Occupational exposure to asbestos	1	Number	2013	0.0052573134465581	0.0098026542508453	0.0023572786172675
1	Deaths	21	Oceania	1	Male	31	85-89 years	423	Larynx cancer	150	Occupational exposure to asbestos	3	Rate	2013	0.08022654649000001	0.14959176131000002	0.035972574769999995
1	Deaths	21	Oceania	2	Female	31	85-89 years	423	Larynx cancer	150	Occupational exposure to asbestos	3	Rate	2013	1.68723e-06	1.841241e-05	0.0
1	Deaths	21	Oceania	3	Both	31	85-89 years	423	Larynx cancer	150	Occupational exposure to asbestos	3	Rate	2013	0.037956996740000006	0.07077366019	0.01701919007
1	Deaths	21	Oceania	1	Male	31	85-89 years	423	Larynx cancer	150	Occupational exposure to asbestos	1	Number	2014	0.0055804176949669	0.0102531575262462	0.0025130898291989
1	Deaths	21	Oceania	2	Female	31	85-89 years	423	Larynx cancer	150	Occupational exposure to asbestos	1	Number	2014	1.192416598e-07	1.3569191315e-06	0.0
1	Deaths	21	Oceania	3	Both	31	85-89 years	423	Larynx cancer	150	Occupational exposure to asbestos	1	Number	2014	0.0055805369366267	0.0102531607540609	0.0025157695039581
1	Deaths	21	Oceania	1	Male	31	85-89 years	423	Larynx cancer	150	Occupational exposure to asbestos	3	Rate	2014	0.08277321741	0.15208303096	0.03727615784
1	Deaths	21	Oceania	2	Female	31	85-89 years	423	Larynx cancer	150	Occupational exposure to asbestos	3	Rate	2014	1.58665e-06	1.805545e-05	0.0
1	Deaths	21	Oceania	3	Both	31	85-89 years	423	Larynx cancer	150	Occupational exposure to asbestos	3	Rate	2014	0.039142145760000004	0.07191614665	0.01764572437
1	Deaths	21	Oceania	1	Male	31	85-89 years	423	Larynx cancer	150	Occupational exposure to asbestos	1	Number	2015	0.0058232129158062	0.010714574224999	0.0026332591385329
1	Deaths	21	Oceania	2	Female	31	85-89 years	423	Larynx cancer	150	Occupational exposure to asbestos	1	Number	2015	1.1997058e-07	1.2570470383e-06	0.0
1	Deaths	21	Oceania	3	Both	31	85-89 years	423	Larynx cancer	150	Occupational exposure to asbestos	1	Number	2015	0.0058233328863862	0.0107145819836264	0.0026332663584693
1	Deaths	21	Oceania	1	Male	31	85-89 years	423	Larynx cancer	150	Occupational exposure to asbestos	3	Rate	2015	0.08423328774	0.15498725991	0.03809032538
1	Deaths	21	Oceania	2	Female	31	85-89 years	423	Larynx cancer	150	Occupational exposure to asbestos	3	Rate	2015	1.5538399999999999e-06	1.628108e-05	0.0
1	Deaths	21	Oceania	3	Both	31	85-89 years	423	Larynx cancer	150	Occupational exposure to asbestos	3	Rate	2015	0.039792893749999995	0.07321652923	0.017994040609999998
1	Deaths	21	Oceania	1	Male	31	85-89 years	423	Larynx cancer	150	Occupational exposure to asbestos	1	Number	2016	0.0058438422439327	0.010930164651705	0.0026050256005887
1	Deaths	21	Oceania	2	Female	31	85-89 years	423	Larynx cancer	150	Occupational exposure to asbestos	1	Number	2016	1.218920254e-07	1.2862719078e-06	0.0
1	Deaths	21	Oceania	3	Both	31	85-89 years	423	Larynx cancer	150	Occupational exposure to asbestos	1	Number	2016	0.0058439641359582	0.0109301672687221	0.0026050726757902
1	Deaths	21	Oceania	1	Male	31	85-89 years	423	Larynx cancer	150	Occupational exposure to asbestos	3	Rate	2016	0.08535509918	0.15964587149999998	0.038048976889999996
1	Deaths	21	Oceania	2	Female	31	85-89 years	423	Larynx cancer	150	Occupational exposure to asbestos	3	Rate	2016	1.5907e-06	1.678591e-05	0.0
1	Deaths	21	Oceania	3	Both	31	85-89 years	423	Larynx cancer	150	Occupational exposure to asbestos	3	Rate	2016	0.04027732447	0.07533206628	0.01795448346
1	Deaths	21	Oceania	1	Male	31	85-89 years	423	Larynx cancer	150	Occupational exposure to asbestos	1	Number	2017	0.0062068946735591	0.0116411575581621	0.002697293773729
1	Deaths	21	Oceania	2	Female	31	85-89 years	423	Larynx cancer	150	Occupational exposure to asbestos	1	Number	2017	1.284442582e-07	1.32059938e-06	0.0
1	Deaths	21	Oceania	3	Both	31	85-89 years	423	Larynx cancer	150	Occupational exposure to asbestos	1	Number	2017	0.0062070231178172	0.0116411575581621	0.0026972939735498
1	Deaths	21	Oceania	1	Male	31	85-89 years	423	Larynx cancer	150	Occupational exposure to asbestos	3	Rate	2017	0.08853460947	0.16604846583000002	0.038473965389999996
1	Deaths	21	Oceania	2	Female	31	85-89 years	423	Larynx cancer	150	Occupational exposure to asbestos	3	Rate	2017	1.64631e-06	1.692658e-05	0.0
1	Deaths	21	Oceania	3	Both	31	85-89 years	423	Larynx cancer	150	Occupational exposure to asbestos	3	Rate	2017	0.041903599019999994	0.07858942832	0.018209425510000002
1	Deaths	21	Oceania	1	Male	31	85-89 years	423	Larynx cancer	150	Occupational exposure to asbestos	1	Number	2018	0.0062372884458958	0.01167760941062	0.0027947674175243
1	Deaths	21	Oceania	2	Female	31	85-89 years	423	Larynx cancer	150	Occupational exposure to asbestos	1	Number	2018	1.32759345e-07	1.3081767799e-06	0.0
1	Deaths	21	Oceania	3	Both	31	85-89 years	423	Larynx cancer	150	Occupational exposure to asbestos	1	Number	2018	0.0062374212052408	0.0116776649325851	0.0027947748415325
1	Deaths	21	Oceania	1	Male	31	85-89 years	423	Larynx cancer	150	Occupational exposure to asbestos	3	Rate	2018	0.08756512587000001	0.16394164655	0.03923566511
1	Deaths	21	Oceania	2	Female	31	85-89 years	423	Larynx cancer	150	Occupational exposure to asbestos	3	Rate	2018	1.6769699999999998e-06	1.652444e-05	0.0
1	Deaths	21	Oceania	3	Both	31	85-89 years	423	Larynx cancer	150	Occupational exposure to asbestos	3	Rate	2018	0.04147318691	0.07764586750000001	0.018582714809999998
1	Deaths	21	Oceania	1	Male	31	85-89 years	423	Larynx cancer	150	Occupational exposure to asbestos	1	Number	2019	0.0062118658880949	0.0116625336047997	0.002739615241177
1	Deaths	21	Oceania	2	Female	31	85-89 years	423	Larynx cancer	150	Occupational exposure to asbestos	1	Number	2019	1.364804943e-07	1.2886080124e-06	0.0
1	Deaths	21	Oceania	3	Both	31	85-89 years	423	Larynx cancer	150	Occupational exposure to asbestos	1	Number	2019	0.0062120023685893	0.0116625634787689	0.0027396231845009
1	Deaths	21	Oceania	1	Male	31	85-89 years	423	Larynx cancer	150	Occupational exposure to asbestos	3	Rate	2019	0.08602443559	0.16150749049000002	0.03793930183
1	Deaths	21	Oceania	2	Female	31	85-89 years	423	Larynx cancer	150	Occupational exposure to asbestos	3	Rate	2019	1.69801e-06	1.6032100000000002e-05	0.0
1	Deaths	21	Oceania	3	Both	31	85-89 years	423	Larynx cancer	150	Occupational exposure to asbestos	3	Rate	2019	0.04071115343	0.07643210402	0.01795447155
1	Deaths	21	Oceania	1	Male	31	85-89 years	423	Larynx cancer	150	Occupational exposure to asbestos	1	Number	2020	0.0062141978183195	0.0116649576550456	0.002676099251337
1	Deaths	21	Oceania	2	Female	31	85-89 years	423	Larynx cancer	150	Occupational exposure to asbestos	1	Number	2020	1.429177948e-07	1.3598585445e-06	0.0
1	Deaths	21	Oceania	3	Both	31	85-89 years	423	Larynx cancer	150	Occupational exposure to asbestos	1	Number	2020	0.0062143407361143	0.0116650147328626	0.0026761071915109
1	Deaths	21	Oceania	1	Male	31	85-89 years	423	Larynx cancer	150	Occupational exposure to asbestos	3	Rate	2020	0.08519103457	0.15991602454999998	0.03668690159
1	Deaths	21	Oceania	2	Female	31	85-89 years	423	Larynx cancer	150	Occupational exposure to asbestos	3	Rate	2020	1.74973e-06	1.6648600000000002e-05	0.0
1	Deaths	21	Oceania	3	Both	31	85-89 years	423	Larynx cancer	150	Occupational exposure to asbestos	3	Rate	2020	0.040189926460000004	0.07544100077	0.01730715386
1	Deaths	21	Oceania	1	Male	31	85-89 years	423	Larynx cancer	150	Occupational exposure to asbestos	1	Number	2021	0.005980227338229	0.0111984893156113	0.0026252499329424
1	Deaths	21	Oceania	2	Female	31	85-89 years	423	Larynx cancer	150	Occupational exposure to asbestos	1	Number	2021	1.486630049e-07	1.4334888e-06	0.0
1	Deaths	21	Oceania	3	Both	31	85-89 years	423	Larynx cancer	150	Occupational exposure to asbestos	1	Number	2021	0.005980376001234	0.0111984984127887	0.002626080091506
1	Deaths	21	Oceania	1	Male	31	85-89 years	423	Larynx cancer	150	Occupational exposure to asbestos	3	Rate	2021	0.08449556545	0.15822520339	0.03709256605
1	Deaths	21	Oceania	2	Female	31	85-89 years	423	Larynx cancer	150	Occupational exposure to asbestos	3	Rate	2021	1.8275999999999999e-06	1.762275e-05	0.0
1	Deaths	21	Oceania	3	Both	31	85-89 years	423	Larynx cancer	150	Occupational exposure to asbestos	3	Rate	2021	0.03931386925	0.07361682648	0.01726335758
1	Deaths	21	Oceania	1	Male	32	90-94 years	423	Larynx cancer	150	Occupational exposure to asbestos	1	Number	1990	2.24679253449e-05	5.78709857829e-05	3.0250974047e-06
1	Deaths	21	Oceania	2	Female	32	90-94 years	423	Larynx cancer	150	Occupational exposure to asbestos	1	Number	1990	2.8403518899e-05	6.1105893659e-05	9.0330219252e-06
1	Deaths	21	Oceania	3	Both	32	90-94 years	423	Larynx cancer	150	Occupational exposure to asbestos	1	Number	1990	5.08714442439e-05	0.0001069369100414	1.74744640803e-05
1	Deaths	21	Oceania	1	Male	32	90-94 years	423	Larynx cancer	150	Occupational exposure to asbestos	3	Rate	1990	0.00666602237	0.0171697778	0.00089751798
1	Deaths	21	Oceania	2	Female	32	90-94 years	423	Larynx cancer	150	Occupational exposure to asbestos	3	Rate	1990	0.00476962137	0.01026112213	0.00151685763
1	Deaths	21	Oceania	3	Both	32	90-94 years	423	Larynx cancer	150	Occupational exposure to asbestos	3	Rate	1990	0.0054550297999999995	0.0114670232	0.00187381592
1	Deaths	21	Oceania	1	Male	32	90-94 years	423	Larynx cancer	150	Occupational exposure to asbestos	1	Number	1991	2.39199834584e-05	6.16383261536e-05	3.6171647895e-06
1	Deaths	21	Oceania	2	Female	32	90-94 years	423	Larynx cancer	150	Occupational exposure to asbestos	1	Number	1991	2.88166503351e-05	6.34447946682e-05	9.1373125292e-06
1	Deaths	21	Oceania	3	Both	32	90-94 years	423	Larynx cancer	150	Occupational exposure to asbestos	1	Number	1991	5.27366337935e-05	0.000109417432484	1.80062647919e-05
1	Deaths	21	Oceania	1	Male	32	90-94 years	423	Larynx cancer	150	Occupational exposure to asbestos	3	Rate	1991	0.00703932636	0.01813932249	0.00106448249
1	Deaths	21	Oceania	2	Female	32	90-94 years	423	Larynx cancer	150	Occupational exposure to asbestos	3	Rate	1991	0.00494791088	0.01089367383	0.00156890574
1	Deaths	21	Oceania	3	Both	32	90-94 years	423	Larynx cancer	150	Occupational exposure to asbestos	3	Rate	1991	0.0057185347400000005	0.01186475782	0.00195252225
1	Deaths	21	Oceania	1	Male	32	90-94 years	423	Larynx cancer	150	Occupational exposure to asbestos	1	Number	1992	2.54794213007e-05	6.8707563235e-05	3.8730367458e-06
1	Deaths	21	Oceania	2	Female	32	90-94 years	423	Larynx cancer	150	Occupational exposure to asbestos	1	Number	1992	3.04402292102e-05	6.64163503471e-05	9.4665190303e-06
1	Deaths	21	Oceania	3	Both	32	90-94 years	423	Larynx cancer	150	Occupational exposure to asbestos	1	Number	1992	5.59196505109e-05	0.0001172378434792	1.85691420722e-05
1	Deaths	21	Oceania	1	Male	32	90-94 years	423	Larynx cancer	150	Occupational exposure to asbestos	3	Rate	1992	0.00662307013	0.01785970743	0.00100674947
1	Deaths	21	Oceania	2	Female	32	90-94 years	423	Larynx cancer	150	Occupational exposure to asbestos	3	Rate	1992	0.00480671443	0.01048758298	0.0014948262499999997
1	Deaths	21	Oceania	3	Both	32	90-94 years	423	Larynx cancer	150	Occupational exposure to asbestos	3	Rate	1992	0.00549312894	0.011516570379999999	0.00182409387
1	Deaths	21	Oceania	1	Male	32	90-94 years	423	Larynx cancer	150	Occupational exposure to asbestos	1	Number	1993	2.73638517387e-05	7.67776360466e-05	3.7345650956e-06
1	Deaths	21	Oceania	2	Female	32	90-94 years	423	Larynx cancer	150	Occupational exposure to asbestos	1	Number	1993	3.22314548658e-05	7.01450268573e-05	9.9140688265e-06
1	Deaths	21	Oceania	3	Both	32	90-94 years	423	Larynx cancer	150	Occupational exposure to asbestos	1	Number	1993	5.95953066045e-05	0.0001301375506479	1.96481464158e-05
1	Deaths	21	Oceania	1	Male	32	90-94 years	423	Larynx cancer	150	Occupational exposure to asbestos	3	Rate	1993	0.00639088015	0.0179315644	0.0008722148499999999
1	Deaths	21	Oceania	2	Female	32	90-94 years	423	Larynx cancer	150	Occupational exposure to asbestos	3	Rate	1993	0.00473471805	0.01030412453	0.00145635128
1	Deaths	21	Oceania	3	Both	32	90-94 years	423	Larynx cancer	150	Occupational exposure to asbestos	3	Rate	1993	0.00537418809	0.01173554956	0.0017718313800000002
1	Deaths	21	Oceania	1	Male	32	90-94 years	423	Larynx cancer	150	Occupational exposure to asbestos	1	Number	1994	2.96940019084e-05	8.215651166e-05	4.2471689328e-06
1	Deaths	21	Oceania	2	Female	32	90-94 years	423	Larynx cancer	150	Occupational exposure to asbestos	1	Number	1994	3.40152663816e-05	7.33589943047e-05	1.06437271396e-05
1	Deaths	21	Oceania	3	Both	32	90-94 years	423	Larynx cancer	150	Occupational exposure to asbestos	1	Number	1994	6.370926829e-05	0.0001391734251769	2.12695690297e-05
1	Deaths	21	Oceania	1	Male	32	90-94 years	423	Larynx cancer	150	Occupational exposure to asbestos	3	Rate	1994	0.00631274785	0.01746592945	0.00090291994
1	Deaths	21	Oceania	2	Female	32	90-94 years	423	Larynx cancer	150	Occupational exposure to asbestos	3	Rate	1994	0.00468196551	0.010097356810000001	0.00146503522
1	Deaths	21	Oceania	3	Both	32	90-94 years	423	Larynx cancer	150	Occupational exposure to asbestos	3	Rate	1994	0.00532286366	0.01162783982	0.0017770572299999998
1	Deaths	21	Oceania	1	Male	32	90-94 years	423	Larynx cancer	150	Occupational exposure to asbestos	1	Number	1995	3.30387386553e-05	9.713313284e-05	4.8052579962e-06
1	Deaths	21	Oceania	2	Female	32	90-94 years	423	Larynx cancer	150	Occupational exposure to asbestos	1	Number	1995	3.69856577773e-05	8.11397647154e-05	1.21052564264e-05
1	Deaths	21	Oceania	3	Both	32	90-94 years	423	Larynx cancer	150	Occupational exposure to asbestos	1	Number	1995	7.00243964326e-05	0.0001564572109464	2.36692924593e-05
1	Deaths	21	Oceania	1	Male	32	90-94 years	423	Larynx cancer	150	Occupational exposure to asbestos	3	Rate	1995	0.00644657452	0.01895278102	0.0009376100599999999
1	Deaths	21	Oceania	2	Female	32	90-94 years	423	Larynx cancer	150	Occupational exposure to asbestos	3	Rate	1995	0.00479502146	0.01051939959	0.00156939116
1	Deaths	21	Oceania	3	Both	32	90-94 years	423	Larynx cancer	150	Occupational exposure to asbestos	3	Rate	1995	0.0054543132799999994	0.012186704730000001	0.0018436394000000001
1	Deaths	21	Oceania	1	Male	32	90-94 years	423	Larynx cancer	150	Occupational exposure to asbestos	1	Number	1996	3.57595285212e-05	0.0001065078133544	5.1471303002e-06
1	Deaths	21	Oceania	2	Female	32	90-94 years	423	Larynx cancer	150	Occupational exposure to asbestos	1	Number	1996	3.90481881953e-05	8.74151931251e-05	1.2997185412e-05
1	Deaths	21	Oceania	3	Both	32	90-94 years	423	Larynx cancer	150	Occupational exposure to asbestos	1	Number	1996	7.48077167165e-05	0.0001738706114619	2.60155032104e-05
1	Deaths	21	Oceania	1	Male	32	90-94 years	423	Larynx cancer	150	Occupational exposure to asbestos	3	Rate	1996	0.006465762220000001	0.019257921560000002	0.00093066441
1	Deaths	21	Oceania	2	Female	32	90-94 years	423	Larynx cancer	150	Occupational exposure to asbestos	3	Rate	1996	0.00479186977	0.01072731516	0.0015949733599999998
1	Deaths	21	Oceania	3	Both	32	90-94 years	423	Larynx cancer	150	Occupational exposure to asbestos	3	Rate	1996	0.005468624520000001	0.01271036104	0.0019017960300000002
1	Deaths	21	Oceania	1	Male	32	90-94 years	423	Larynx cancer	150	Occupational exposure to asbestos	1	Number	1997	3.92773976337e-05	0.0001220440278953	5.9992496707e-06
1	Deaths	21	Oceania	2	Female	32	90-94 years	423	Larynx cancer	150	Occupational exposure to asbestos	1	Number	1997	4.09183184965e-05	9.05658258023e-05	1.37604739539e-05
1	Deaths	21	Oceania	3	Both	32	90-94 years	423	Larynx cancer	150	Occupational exposure to asbestos	1	Number	1997	8.01957161303e-05	0.0001951222334928	2.91409242761e-05
1	Deaths	21	Oceania	1	Male	32	90-94 years	423	Larynx cancer	150	Occupational exposure to asbestos	3	Rate	1997	0.00667819664	0.02075071328	0.00102003115
1	Deaths	21	Oceania	2	Female	32	90-94 years	423	Larynx cancer	150	Occupational exposure to asbestos	3	Rate	1997	0.00483296741	0.010696961679999999	0.00162528483
1	Deaths	21	Oceania	3	Both	32	90-94 years	423	Larynx cancer	150	Occupational exposure to asbestos	3	Rate	1997	0.00558935492	0.0135993226	0.00203101832
1	Deaths	21	Oceania	1	Male	32	90-94 years	423	Larynx cancer	150	Occupational exposure to asbestos	1	Number	1998	4.08273704535e-05	0.0001282580931329	6.4194713151e-06
1	Deaths	21	Oceania	2	Female	32	90-94 years	423	Larynx cancer	150	Occupational exposure to asbestos	1	Number	1998	4.34224815996e-05	9.72481366661e-05	1.57243168632e-05
1	Deaths	21	Oceania	3	Both	32	90-94 years	423	Larynx cancer	150	Occupational exposure to asbestos	1	Number	1998	8.4249852053e-05	0.0002082442419093	3.09335929499e-05
1	Deaths	21	Oceania	1	Male	32	90-94 years	423	Larynx cancer	150	Occupational exposure to asbestos	3	Rate	1998	0.00654690664	0.02056693224	0.00102939961
1	Deaths	21	Oceania	2	Female	32	90-94 years	423	Larynx cancer	150	Occupational exposure to asbestos	3	Rate	1998	0.00492722108	0.011034907509999999	0.0017842643399999998
1	Deaths	21	Oceania	3	Both	32	90-94 years	423	Larynx cancer	150	Occupational exposure to asbestos	3	Rate	1998	0.00559840429	0.01383783387	0.0020555378399999998
1	Deaths	21	Oceania	1	Male	32	90-94 years	423	Larynx cancer	150	Occupational exposure to asbestos	1	Number	1999	4.07549122596e-05	0.0001329610222293	6.6287251961e-06
1	Deaths	21	Oceania	2	Female	32	90-94 years	423	Larynx cancer	150	Occupational exposure to asbestos	1	Number	1999	4.39673680897e-05	9.96702226179e-05	1.52258084459e-05
1	Deaths	21	Oceania	3	Both	32	90-94 years	423	Larynx cancer	150	Occupational exposure to asbestos	1	Number	1999	8.47222803493e-05	0.0002036527128025	3.08021748747e-05
1	Deaths	21	Oceania	1	Male	32	90-94 years	423	Larynx cancer	150	Occupational exposure to asbestos	3	Rate	1999	0.006159251219999999	0.02009427314	0.00100179295
1	Deaths	21	Oceania	2	Female	32	90-94 years	423	Larynx cancer	150	Occupational exposure to asbestos	3	Rate	1999	0.00476976557	0.01081264622	0.00165175993
1	Deaths	21	Oceania	3	Both	32	90-94 years	423	Larynx cancer	150	Occupational exposure to asbestos	3	Rate	1999	0.0053503879200000005	0.012861091659999999	0.0019452213
1	Deaths	21	Oceania	1	Male	32	90-94 years	423	Larynx cancer	150	Occupational exposure to asbestos	1	Number	2000	4.222987847e-05	0.0001466117365297	5.5961212627e-06
1	Deaths	21	Oceania	2	Female	32	90-94 years	423	Larynx cancer	150	Occupational exposure to asbestos	1	Number	2000	4.50725272796e-05	9.88635658239e-05	1.51457168772e-05
1	Deaths	21	Oceania	3	Both	32	90-94 years	423	Larynx cancer	150	Occupational exposure to asbestos	1	Number	2000	8.73024057496e-05	0.0002106311658057	3.06804426151e-05
1	Deaths	21	Oceania	1	Male	32	90-94 years	423	Larynx cancer	150	Occupational exposure to asbestos	3	Rate	2000	0.0059888107399999994	0.0207916758	0.00079361136
1	Deaths	21	Oceania	2	Female	32	90-94 years	423	Larynx cancer	150	Occupational exposure to asbestos	3	Rate	2000	0.00463740505	0.01017183698	0.00155830676
1	Deaths	21	Oceania	3	Both	32	90-94 years	423	Larynx cancer	150	Occupational exposure to asbestos	3	Rate	2000	0.00520561792	0.01255939469	0.0018293958799999999
1	Deaths	21	Oceania	1	Male	32	90-94 years	423	Larynx cancer	150	Occupational exposure to asbestos	1	Number	2001	4.45592456798e-05	0.0001636092346856	5.6940893193e-06
1	Deaths	21	Oceania	2	Female	32	90-94 years	423	Larynx cancer	150	Occupational exposure to asbestos	1	Number	2001	4.75582871016e-05	0.0001014731871028	1.59451084658e-05
1	Deaths	21	Oceania	3	Both	32	90-94 years	423	Larynx cancer	150	Occupational exposure to asbestos	1	Number	2001	9.21175327814e-05	0.0002154799566781	3.135258704e-05
1	Deaths	21	Oceania	1	Male	32	90-94 years	423	Larynx cancer	150	Occupational exposure to asbestos	3	Rate	2001	0.00583134876	0.02141110095	0.00074517017
1	Deaths	21	Oceania	2	Female	32	90-94 years	423	Larynx cancer	150	Occupational exposure to asbestos	3	Rate	2001	0.00448411055	0.009567564700000001	0.00150341052
1	Deaths	21	Oceania	3	Both	32	90-94 years	423	Larynx cancer	150	Occupational exposure to asbestos	3	Rate	2001	0.00504828699	0.011808877510000001	0.00171820556
1	Deaths	21	Oceania	1	Male	32	90-94 years	423	Larynx cancer	150	Occupational exposure to asbestos	1	Number	2002	4.30075536592e-05	0.0001581541022917	5.4804784712e-06
1	Deaths	21	Oceania	2	Female	32	90-94 years	423	Larynx cancer	150	Occupational exposure to asbestos	1	Number	2002	5.0313860544e-05	0.0001061418318743	1.71722752706e-05
1	Deaths	21	Oceania	3	Both	32	90-94 years	423	Larynx cancer	150	Occupational exposure to asbestos	1	Number	2002	9.33214142033e-05	0.0002108770428961	3.16135009661e-05
1	Deaths	21	Oceania	1	Male	32	90-94 years	423	Larynx cancer	150	Occupational exposure to asbestos	3	Rate	2002	0.0052587198499999994	0.01933818704	0.00067012184
1	Deaths	21	Oceania	2	Female	32	90-94 years	423	Larynx cancer	150	Occupational exposure to asbestos	3	Rate	2002	0.00445855637	0.00940574497	0.00152171899
1	Deaths	21	Oceania	3	Both	32	90-94 years	423	Larynx cancer	150	Occupational exposure to asbestos	3	Rate	2002	0.00479478214	0.01083469949	0.00162427725
1	Deaths	21	Oceania	1	Male	32	90-94 years	423	Larynx cancer	150	Occupational exposure to asbestos	1	Number	2003	4.22679506856e-05	0.0001659312737867	4.5568675073e-06
1	Deaths	21	Oceania	2	Female	32	90-94 years	423	Larynx cancer	150	Occupational exposure to asbestos	1	Number	2003	5.18648503605e-05	0.0001108352466124	1.79813661031e-05
1	Deaths	21	Oceania	3	Both	32	90-94 years	423	Larynx cancer	150	Occupational exposure to asbestos	1	Number	2003	9.41328010461e-05	0.0002432072235148	3.2178507345e-05
1	Deaths	21	Oceania	1	Male	32	90-94 years	423	Larynx cancer	150	Occupational exposure to asbestos	3	Rate	2003	0.0048076559	0.01887341246	0.0005183088
1	Deaths	21	Oceania	2	Female	32	90-94 years	423	Larynx cancer	150	Occupational exposure to asbestos	3	Rate	2003	0.00430235642	0.00919414077	0.00149161225
1	Deaths	21	Oceania	3	Both	32	90-94 years	423	Larynx cancer	150	Occupational exposure to asbestos	3	Rate	2003	0.00451545843	0.011666412709999999	0.00154357153
1	Deaths	21	Oceania	1	Male	32	90-94 years	423	Larynx cancer	150	Occupational exposure to asbestos	1	Number	2004	4.40915433552e-05	0.0001737136091975	6.5013460951e-06
1	Deaths	21	Oceania	2	Female	32	90-94 years	423	Larynx cancer	150	Occupational exposure to asbestos	1	Number	2004	5.22985183552e-05	0.0001134036134215	1.72713652775e-05
1	Deaths	21	Oceania	3	Both	32	90-94 years	423	Larynx cancer	150	Occupational exposure to asbestos	1	Number	2004	9.63900617104e-05	0.0002485034128761	3.35150399634e-05
1	Deaths	21	Oceania	1	Male	32	90-94 years	423	Larynx cancer	150	Occupational exposure to asbestos	3	Rate	2004	0.0046572182	0.01834869276	0.0006867119
1	Deaths	21	Oceania	2	Female	32	90-94 years	423	Larynx cancer	150	Occupational exposure to asbestos	3	Rate	2004	0.00404823642	0.008778157640000001	0.00133691302
1	Deaths	21	Oceania	3	Both	32	90-94 years	423	Larynx cancer	150	Occupational exposure to asbestos	3	Rate	2004	0.00430578118	0.01110074315	0.0014971297400000001
1	Deaths	21	Oceania	1	Male	32	90-94 years	423	Larynx cancer	150	Occupational exposure to asbestos	1	Number	2005	4.95974342259e-05	0.0001808963956464	8.2069951557e-06
1	Deaths	21	Oceania	2	Female	32	90-94 years	423	Larynx cancer	150	Occupational exposure to asbestos	1	Number	2005	5.67761690391e-05	0.000123948234127	1.87418414944e-05
1	Deaths	21	Oceania	3	Both	32	90-94 years	423	Larynx cancer	150	Occupational exposure to asbestos	1	Number	2005	0.000106373603265	0.000256144643597	3.7600949012e-05
1	Deaths	21	Oceania	1	Male	32	90-94 years	423	Larynx cancer	150	Occupational exposure to asbestos	3	Rate	2005	0.0048668057600000005	0.01775066862	0.00080532092
1	Deaths	21	Oceania	2	Female	32	90-94 years	423	Larynx cancer	150	Occupational exposure to asbestos	3	Rate	2005	0.0040956399300000005	0.00894120447	0.00135197277
1	Deaths	21	Oceania	3	Both	32	90-94 years	423	Larynx cancer	150	Occupational exposure to asbestos	3	Rate	2005	0.0044223659900000005	0.01064893288	0.00156321825
1	Deaths	21	Oceania	1	Male	32	90-94 years	423	Larynx cancer	150	Occupational exposure to asbestos	1	Number	2006	5.37025439689e-05	0.0001869791680691	9.7242102153e-06
1	Deaths	21	Oceania	2	Female	32	90-94 years	423	Larynx cancer	150	Occupational exposure to asbestos	1	Number	2006	6.10601698334e-05	0.0001273472813542	2.0571708889e-05
1	Deaths	21	Oceania	3	Both	32	90-94 years	423	Larynx cancer	150	Occupational exposure to asbestos	1	Number	2006	0.0001147627138023	0.0002720220626342	4.22499467361e-05
1	Deaths	21	Oceania	1	Male	32	90-94 years	423	Larynx cancer	150	Occupational exposure to asbestos	3	Rate	2006	0.00483336667	0.0168286046	0.00087520386
1	Deaths	21	Oceania	2	Female	32	90-94 years	423	Larynx cancer	150	Occupational exposure to asbestos	3	Rate	2006	0.00412624122	0.00860570161	0.001390167
1	Deaths	21	Oceania	3	Both	32	90-94 years	423	Larynx cancer	150	Occupational exposure to asbestos	3	Rate	2006	0.00442948658	0.01049921212	0.0016307175600000002
1	Deaths	21	Oceania	1	Male	32	90-94 years	423	Larynx cancer	150	Occupational exposure to asbestos	1	Number	2007	5.92759624678e-05	0.0002038310656258	1.08591440192e-05
1	Deaths	21	Oceania	2	Female	32	90-94 years	423	Larynx cancer	150	Occupational exposure to asbestos	1	Number	2007	6.5946820092e-05	0.000140150574432	2.26508810361e-05
1	Deaths	21	Oceania	3	Both	32	90-94 years	423	Larynx cancer	150	Occupational exposure to asbestos	1	Number	2007	0.0001252227825598	0.0002801123272111	4.55217921216e-05
1	Deaths	21	Oceania	1	Male	32	90-94 years	423	Larynx cancer	150	Occupational exposure to asbestos	3	Rate	2007	0.005011247559999999	0.01723207668	0.0009180426
1	Deaths	21	Oceania	2	Female	32	90-94 years	423	Larynx cancer	150	Occupational exposure to asbestos	3	Rate	2007	0.00416510164	0.00885169878	0.00143059546
1	Deaths	21	Oceania	3	Both	32	90-94 years	423	Larynx cancer	150	Occupational exposure to asbestos	3	Rate	2007	0.00452692624	0.010126334979999999	0.00164565737
1	Deaths	21	Oceania	1	Male	32	90-94 years	423	Larynx cancer	150	Occupational exposure to asbestos	1	Number	2008	6.40030972415e-05	0.0002162288382322	1.22060666835e-05
1	Deaths	21	Oceania	2	Female	32	90-94 years	423	Larynx cancer	150	Occupational exposure to asbestos	1	Number	2008	7.0178981127e-05	0.0001491591748877	2.42517458608e-05
1	Deaths	21	Oceania	3	Both	32	90-94 years	423	Larynx cancer	150	Occupational exposure to asbestos	1	Number	2008	0.0001341820783684	0.0003059496523719	4.8619332956e-05
1	Deaths	21	Oceania	1	Male	32	90-94 years	423	Larynx cancer	150	Occupational exposure to asbestos	3	Rate	2008	0.00508267062	0.01717135592	0.0009693189700000001
1	Deaths	21	Oceania	2	Female	32	90-94 years	423	Larynx cancer	150	Occupational exposure to asbestos	3	Rate	2008	0.0041360509	0.00879080787	0.00142929484
1	Deaths	21	Oceania	3	Both	32	90-94 years	423	Larynx cancer	150	Occupational exposure to asbestos	3	Rate	2008	0.00453930564	0.01035010785	0.0016447652000000001
1	Deaths	21	Oceania	1	Male	32	90-94 years	423	Larynx cancer	150	Occupational exposure to asbestos	1	Number	2009	6.94442129665e-05	0.0002305547600822	1.40321451423e-05
1	Deaths	21	Oceania	2	Female	32	90-94 years	423	Larynx cancer	150	Occupational exposure to asbestos	1	Number	2009	7.68118862491e-05	0.0001652425671651	2.61039992762e-05
1	Deaths	21	Oceania	3	Both	32	90-94 years	423	Larynx cancer	150	Occupational exposure to asbestos	1	Number	2009	0.0001462560992156	0.0003346951911255	5.39756651061e-05
1	Deaths	21	Oceania	1	Male	32	90-94 years	423	Larynx cancer	150	Occupational exposure to asbestos	3	Rate	2009	0.00515361131	0.01710998754	0.00104135707
1	Deaths	21	Oceania	2	Female	32	90-94 years	423	Larynx cancer	150	Occupational exposure to asbestos	3	Rate	2009	0.00422217328	0.009083005060000001	0.00143487699
1	Deaths	21	Oceania	3	Both	32	90-94 years	423	Larynx cancer	150	Occupational exposure to asbestos	3	Rate	2009	0.00461851195	0.01056908907	0.00170445715
1	Deaths	21	Oceania	1	Male	32	90-94 years	423	Larynx cancer	150	Occupational exposure to asbestos	1	Number	2010	7.41260470426e-05	0.0002518625812845	1.43743548506e-05
1	Deaths	21	Oceania	2	Female	32	90-94 years	423	Larynx cancer	150	Occupational exposure to asbestos	1	Number	2010	7.59181856996e-05	0.0001614575143933	2.47102859383e-05
1	Deaths	21	Oceania	3	Both	32	90-94 years	423	Larynx cancer	150	Occupational exposure to asbestos	1	Number	2010	0.0001500442327421	0.0003501449693862	5.53295758348e-05
1	Deaths	21	Oceania	1	Male	32	90-94 years	423	Larynx cancer	150	Occupational exposure to asbestos	3	Rate	2010	0.00512131866	0.017401016079999998	0.00099311449
1	Deaths	21	Oceania	2	Female	32	90-94 years	423	Larynx cancer	150	Occupational exposure to asbestos	3	Rate	2010	0.0039002655900000002	0.008294813449999999	0.00126948079
1	Deaths	21	Oceania	3	Both	32	90-94 years	423	Larynx cancer	150	Occupational exposure to asbestos	3	Rate	2010	0.00442101157	0.0103169241	0.00163027056
1	Deaths	21	Oceania	1	Male	32	90-94 years	423	Larynx cancer	150	Occupational exposure to asbestos	1	Number	2011	7.34328719841e-05	0.0002678805122492	1.25429197255e-05
1	Deaths	21	Oceania	2	Female	32	90-94 years	423	Larynx cancer	150	Occupational exposure to asbestos	1	Number	2011	7.42268061701e-05	0.0001635236211346	2.32745451003e-05
1	Deaths	21	Oceania	3	Both	32	90-94 years	423	Larynx cancer	150	Occupational exposure to asbestos	1	Number	2011	0.0001476596781541	0.0003504942899036	4.74716984229e-05
1	Deaths	21	Oceania	1	Male	32	90-94 years	423	Larynx cancer	150	Occupational exposure to asbestos	3	Rate	2011	0.0046671957100000005	0.01702576439	0.00079719422
1	Deaths	21	Oceania	2	Female	32	90-94 years	423	Larynx cancer	150	Occupational exposure to asbestos	3	Rate	2011	0.0036221735799999996	0.0079797444	0.00113576815
1	Deaths	21	Oceania	3	Both	32	90-94 years	423	Larynx cancer	150	Occupational exposure to asbestos	3	Rate	2011	0.0040760499500000005	0.00967516826	0.00131042554
1	Deaths	21	Oceania	1	Male	32	90-94 years	423	Larynx cancer	150	Occupational exposure to asbestos	1	Number	2012	7.51039007214e-05	0.0002645612288858	1.31516031552e-05
1	Deaths	21	Oceania	2	Female	32	90-94 years	423	Larynx cancer	150	Occupational exposure to asbestos	1	Number	2012	7.54631784226e-05	0.0001696658893088	2.49775482872e-05
1	Deaths	21	Oceania	3	Both	32	90-94 years	423	Larynx cancer	150	Occupational exposure to asbestos	1	Number	2012	0.000150567079144	0.0003444429682554	4.91899564159e-05
1	Deaths	21	Oceania	1	Male	32	90-94 years	423	Larynx cancer	150	Occupational exposure to asbestos	3	Rate	2012	0.00451419828	0.01590172859	0.0007904908200000001
1	Deaths	21	Oceania	2	Female	32	90-94 years	423	Larynx cancer	150	Occupational exposure to asbestos	3	Rate	2012	0.0034873963399999998	0.00784080679	0.00115429289
1	Deaths	21	Oceania	3	Both	32	90-94 years	423	Larynx cancer	150	Occupational exposure to asbestos	3	Rate	2012	0.00393371079	0.008998906190000001	0.00128513526
1	Deaths	21	Oceania	1	Male	32	90-94 years	423	Larynx cancer	150	Occupational exposure to asbestos	1	Number	2013	7.65122232039e-05	0.0002490281820445	1.33810166789e-05
1	Deaths	21	Oceania	2	Female	32	90-94 years	423	Larynx cancer	150	Occupational exposure to asbestos	1	Number	2013	7.72725096591e-05	0.0001715926258149	2.51404712284e-05
1	Deaths	21	Oceania	3	Both	32	90-94 years	423	Larynx cancer	150	Occupational exposure to asbestos	1	Number	2013	0.000153784732863	0.0003660372333749	5.01478824015e-05
1	Deaths	21	Oceania	1	Male	32	90-94 years	423	Larynx cancer	150	Occupational exposure to asbestos	3	Rate	2013	0.00434948914	0.014156501119999998	0.0007606704399999999
1	Deaths	21	Oceania	2	Female	32	90-94 years	423	Larynx cancer	150	Occupational exposure to asbestos	3	Rate	2013	0.00339664018	0.00754263592	0.0011050907399999998
1	Deaths	21	Oceania	3	Both	32	90-94 years	423	Larynx cancer	150	Occupational exposure to asbestos	3	Rate	2013	0.0038121415200000003	0.00907362979	0.0012431066500000001
1	Deaths	21	Oceania	1	Male	32	90-94 years	423	Larynx cancer	150	Occupational exposure to asbestos	1	Number	2014	7.94251240475e-05	0.0002735969218573	1.38230216353e-05
1	Deaths	21	Oceania	2	Female	32	90-94 years	423	Larynx cancer	150	Occupational exposure to asbestos	1	Number	2014	7.77663615939e-05	0.0001767578191575	2.47036437639e-05
1	Deaths	21	Oceania	3	Both	32	90-94 years	423	Larynx cancer	150	Occupational exposure to asbestos	1	Number	2014	0.0001571914856414	0.0003637294626246	5.04227274159e-05
1	Deaths	21	Oceania	1	Male	32	90-94 years	423	Larynx cancer	150	Occupational exposure to asbestos	3	Rate	2014	0.0042908949600000005	0.01478091053	0.0007467805
1	Deaths	21	Oceania	2	Female	32	90-94 years	423	Larynx cancer	150	Occupational exposure to asbestos	3	Rate	2014	0.00326390388	0.007418638599999999	0.00103682771
1	Deaths	21	Oceania	3	Both	32	90-94 years	423	Larynx cancer	150	Occupational exposure to asbestos	3	Rate	2014	0.0037129215599999996	0.00859142567	0.00119100364
1	Deaths	21	Oceania	1	Male	32	90-94 years	423	Larynx cancer	150	Occupational exposure to asbestos	1	Number	2015	8.49555196795e-05	0.00030374549219	1.37569271968e-05
1	Deaths	21	Oceania	2	Female	32	90-94 years	423	Larynx cancer	150	Occupational exposure to asbestos	1	Number	2015	7.99434882973e-05	0.0001815207866232	2.47714430132e-05
1	Deaths	21	Oceania	3	Both	32	90-94 years	423	Larynx cancer	150	Occupational exposure to asbestos	1	Number	2015	0.0001648990079768	0.0003918696470085	5.31431953206e-05
1	Deaths	21	Oceania	1	Male	32	90-94 years	423	Larynx cancer	150	Occupational exposure to asbestos	3	Rate	2015	0.00438215025	0.01566770928	0.0007096057100000001
1	Deaths	21	Oceania	2	Female	32	90-94 years	423	Larynx cancer	150	Occupational exposure to asbestos	3	Rate	2015	0.0032172588599999998	0.00730515232	0.00099690602
1	Deaths	21	Oceania	3	Both	32	90-94 years	423	Larynx cancer	150	Occupational exposure to asbestos	3	Rate	2015	0.00372779127	0.00885880555	0.00120138224
1	Deaths	21	Oceania	1	Male	32	90-94 years	423	Larynx cancer	150	Occupational exposure to asbestos	1	Number	2016	8.80527671973e-05	0.0003183579149247	1.48958194543e-05
1	Deaths	21	Oceania	2	Female	32	90-94 years	423	Larynx cancer	150	Occupational exposure to asbestos	1	Number	2016	8.04944270598e-05	0.0001850969047049	2.42593935701e-05
1	Deaths	21	Oceania	3	Both	32	90-94 years	423	Larynx cancer	150	Occupational exposure to asbestos	1	Number	2016	0.0001685471942571	0.0004062289960219	5.34033246802e-05
1	Deaths	21	Oceania	1	Male	32	90-94 years	423	Larynx cancer	150	Occupational exposure to asbestos	3	Rate	2016	0.00433320118	0.015666843160000003	0.00073304434
1	Deaths	21	Oceania	2	Female	32	90-94 years	423	Larynx cancer	150	Occupational exposure to asbestos	3	Rate	2016	0.0031970535099999997	0.00735162334	0.00096352732
1	Deaths	21	Oceania	3	Both	32	90-94 years	423	Larynx cancer	150	Occupational exposure to asbestos	3	Rate	2016	0.00370448207	0.00892846682	0.00117374638
1	Deaths	21	Oceania	1	Male	32	90-94 years	423	Larynx cancer	150	Occupational exposure to asbestos	1	Number	2017	9.68062200388e-05	0.0003264273544432	1.85607008078e-05
1	Deaths	21	Oceania	2	Female	32	90-94 years	423	Larynx cancer	150	Occupational exposure to asbestos	1	Number	2017	8.28290344567e-05	0.0001900757002233	2.42021066137e-05
1	Deaths	21	Oceania	3	Both	32	90-94 years	423	Larynx cancer	150	Occupational exposure to asbestos	1	Number	2017	0.0001796352544954	0.0004314706142697	5.67706395276e-05
1	Deaths	21	Oceania	1	Male	32	90-94 years	423	Larynx cancer	150	Occupational exposure to asbestos	3	Rate	2017	0.00460793638	0.01553780822	0.0008834817500000001
1	Deaths	21	Oceania	2	Female	32	90-94 years	423	Larynx cancer	150	Occupational exposure to asbestos	3	Rate	2017	0.0031667454699999997	0.00726703344	0.00092530249
1	Deaths	21	Oceania	3	Both	32	90-94 years	423	Larynx cancer	150	Occupational exposure to asbestos	3	Rate	2017	0.00380869863	0.009148212809999999	0.00120367384
1	Deaths	21	Oceania	1	Male	32	90-94 years	423	Larynx cancer	150	Occupational exposure to asbestos	1	Number	2018	9.62674722511e-05	0.0003313039322135	1.79020605079e-05
1	Deaths	21	Oceania	2	Female	32	90-94 years	423	Larynx cancer	150	Occupational exposure to asbestos	1	Number	2018	8.54471114663e-05	0.0001893855154291	2.5708087283e-05
1	Deaths	21	Oceania	3	Both	32	90-94 years	423	Larynx cancer	150	Occupational exposure to asbestos	1	Number	2018	0.0001817145837174	0.0004154024147301	5.8068137078e-05
1	Deaths	21	Oceania	1	Male	32	90-94 years	423	Larynx cancer	150	Occupational exposure to asbestos	3	Rate	2018	0.0044571768099999996	0.01533934742	0.0008288640700000001
1	Deaths	21	Oceania	2	Female	32	90-94 years	423	Larynx cancer	150	Occupational exposure to asbestos	3	Rate	2018	0.00314234147	0.006964705409999999	0.00094542212
1	Deaths	21	Oceania	3	Both	32	90-94 years	423	Larynx cancer	150	Occupational exposure to asbestos	3	Rate	2018	0.00372438563	0.008514004490000001	0.00119015288
1	Deaths	21	Oceania	1	Male	32	90-94 years	423	Larynx cancer	150	Occupational exposure to asbestos	1	Number	2019	9.50607418314e-05	0.0003355753099618	1.78648688144e-05
1	Deaths	21	Oceania	2	Female	32	90-94 years	423	Larynx cancer	150	Occupational exposure to asbestos	1	Number	2019	8.81732151924e-05	0.0001953552408502	2.77427784008e-05
1	Deaths	21	Oceania	3	Both	32	90-94 years	423	Larynx cancer	150	Occupational exposure to asbestos	1	Number	2019	0.0001832339570237	0.0004299617471062	5.87917194244e-05
1	Deaths	21	Oceania	1	Male	32	90-94 years	423	Larynx cancer	150	Occupational exposure to asbestos	3	Rate	2019	0.0042895235299999996	0.015142509509999999	0.0008061348300000001
1	Deaths	21	Oceania	2	Female	32	90-94 years	423	Larynx cancer	150	Occupational exposure to asbestos	3	Rate	2019	0.00312680677	0.006927705750000001	0.00098381699
1	Deaths	21	Oceania	3	Both	32	90-94 years	423	Larynx cancer	150	Occupational exposure to asbestos	3	Rate	2019	0.0036384627400000004	0.008537717700000001	0.0011674227
1	Deaths	21	Oceania	1	Male	32	90-94 years	423	Larynx cancer	150	Occupational exposure to asbestos	1	Number	2020	9.62115749819e-05	0.0003583659733115	1.73062427204e-05
1	Deaths	21	Oceania	2	Female	32	90-94 years	423	Larynx cancer	150	Occupational exposure to asbestos	1	Number	2020	9.08656765602e-05	0.0002000539897326	2.96172696929e-05
1	Deaths	21	Oceania	3	Both	32	90-94 years	423	Larynx cancer	150	Occupational exposure to asbestos	1	Number	2020	0.0001870772515421	0.000442960416339	6.25146878577e-05
1	Deaths	21	Oceania	1	Male	32	90-94 years	423	Larynx cancer	150	Occupational exposure to asbestos	3	Rate	2020	0.00425598879	0.01585257869	0.0007655542000000001
1	Deaths	21	Oceania	2	Female	32	90-94 years	423	Larynx cancer	150	Occupational exposure to asbestos	3	Rate	2020	0.00312660274	0.00688367023	0.00101910248
1	Deaths	21	Oceania	3	Both	32	90-94 years	423	Larynx cancer	150	Occupational exposure to asbestos	3	Rate	2020	0.0036207374000000003	0.00857316072	0.00120992406
1	Deaths	21	Oceania	1	Male	32	90-94 years	423	Larynx cancer	150	Occupational exposure to asbestos	1	Number	2021	9.15318105762e-05	0.0003482633136659	1.61874303957e-05
1	Deaths	21	Oceania	2	Female	32	90-94 years	423	Larynx cancer	150	Occupational exposure to asbestos	1	Number	2021	9.02083255579e-05	0.0001966530752793	2.79160872786e-05
1	Deaths	21	Oceania	3	Both	32	90-94 years	423	Larynx cancer	150	Occupational exposure to asbestos	1	Number	2021	0.0001817401361341	0.0004192929829597	6.1876297979e-05
1	Deaths	21	Oceania	1	Male	32	90-94 years	423	Larynx cancer	150	Occupational exposure to asbestos	3	Rate	2021	0.004302122439999999	0.01636886025	0.0007608317499999999
1	Deaths	21	Oceania	2	Female	32	90-94 years	423	Larynx cancer	150	Occupational exposure to asbestos	3	Rate	2021	0.0032193074699999997	0.00701805194	0.0009962547
1	Deaths	21	Oceania	3	Both	32	90-94 years	423	Larynx cancer	150	Occupational exposure to asbestos	3	Rate	2021	0.0036866368	0.008505446160000001	0.00125517369
1	Deaths	21	Oceania	1	Male	235	95+ years	423	Larynx cancer	150	Occupational exposure to asbestos	1	Number	1990	0.0002067056788953	0.0004047443810591	8.85466655068e-05
1	Deaths	21	Oceania	2	Female	235	95+ years	423	Larynx cancer	150	Occupational exposure to asbestos	1	Number	1990	1.45858923e-08	3.37930709e-08	1.0752069e-09
1	Deaths	21	Oceania	3	Both	235	95+ years	423	Larynx cancer	150	Occupational exposure to asbestos	1	Number	1990	0.0002067202647876	0.0004047568157549	8.8549641953e-05
1	Deaths	21	Oceania	1	Male	235	95+ years	423	Larynx cancer	150	Occupational exposure to asbestos	3	Rate	1990	0.29129004319	0.57036656598	0.12478013259
1	Deaths	21	Oceania	2	Female	235	95+ years	423	Larynx cancer	150	Occupational exposure to asbestos	3	Rate	1990	7.6133500000000006e-06	1.763886e-05	5.612199999999999e-07
1	Deaths	21	Oceania	3	Both	235	95+ years	423	Larynx cancer	150	Occupational exposure to asbestos	3	Rate	1990	0.0787369972	0.1541664834	0.033727379929999995
1	Deaths	21	Oceania	1	Male	235	95+ years	423	Larynx cancer	150	Occupational exposure to asbestos	1	Number	1991	0.0002159653654714	0.000420097357317	9.28244085947e-05
1	Deaths	21	Oceania	2	Female	235	95+ years	423	Larynx cancer	150	Occupational exposure to asbestos	1	Number	1991	1.53033088e-08	3.64413397e-08	1.0981832e-09
1	Deaths	21	Oceania	3	Both	235	95+ years	423	Larynx cancer	150	Occupational exposure to asbestos	1	Number	1991	0.0002159806687802	0.0004201034659439	9.28427222484e-05
1	Deaths	21	Oceania	1	Male	235	95+ years	423	Larynx cancer	150	Occupational exposure to asbestos	3	Rate	1991	0.29122756635	0.56649792311	0.12517297185
1	Deaths	21	Oceania	2	Female	235	95+ years	423	Larynx cancer	150	Occupational exposure to asbestos	3	Rate	1991	7.95972e-06	1.895426e-05	5.712e-07
1	Deaths	21	Oceania	3	Both	235	95+ years	423	Larynx cancer	150	Occupational exposure to asbestos	3	Rate	1991	0.08106886703	0.15768685324	0.03484874062
1	Deaths	21	Oceania	1	Male	235	95+ years	423	Larynx cancer	150	Occupational exposure to asbestos	1	Number	1992	0.0002110358546189	0.0003956608780481	9.26221866925e-05
1	Deaths	21	Oceania	2	Female	235	95+ years	423	Larynx cancer	150	Occupational exposure to asbestos	1	Number	1992	1.55733738e-08	3.42384666e-08	1.2902965e-09
1	Deaths	21	Oceania	3	Both	235	95+ years	423	Larynx cancer	150	Occupational exposure to asbestos	1	Number	1992	0.0002110514279926	0.0003956696794635	9.26434393521e-05
1	Deaths	21	Oceania	1	Male	235	95+ years	423	Larynx cancer	150	Occupational exposure to asbestos	3	Rate	1992	0.29432944053000004	0.55182397838	0.12917916929
1	Deaths	21	Oceania	2	Female	235	95+ years	423	Larynx cancer	150	Occupational exposure to asbestos	3	Rate	1992	8.62355e-06	1.89591e-05	7.1448e-07
1	Deaths	21	Oceania	3	Both	235	95+ years	423	Larynx cancer	150	Occupational exposure to asbestos	3	Rate	1992	0.08365371821999999	0.15683021048999998	0.03672075685
1	Deaths	21	Oceania	1	Male	235	95+ years	423	Larynx cancer	150	Occupational exposure to asbestos	1	Number	1993	0.0002110487361487	0.0003895655285945	9.34573153667e-05
1	Deaths	21	Oceania	2	Female	235	95+ years	423	Larynx cancer	150	Occupational exposure to asbestos	1	Number	1993	1.60845186e-08	3.56675139e-08	1.2609441e-09
1	Deaths	21	Oceania	3	Both	235	95+ years	423	Larynx cancer	150	Occupational exposure to asbestos	1	Number	1993	0.0002110648206674	0.000389586041166	9.34837273171e-05
1	Deaths	21	Oceania	1	Male	235	95+ years	423	Larynx cancer	150	Occupational exposure to asbestos	3	Rate	1993	0.29771374083999996	0.5495366280599999	0.13183460595
1	Deaths	21	Oceania	2	Female	235	95+ years	423	Larynx cancer	150	Occupational exposure to asbestos	3	Rate	1993	9.34684e-06	2.072667e-05	7.3274e-07
1	Deaths	21	Oceania	3	Both	235	95+ years	423	Larynx cancer	150	Occupational exposure to asbestos	3	Rate	1993	0.08686689823	0.16033998883	0.03847463259
1	Deaths	21	Oceania	1	Male	235	95+ years	423	Larynx cancer	150	Occupational exposure to asbestos	1	Number	1994	0.000214339243852	0.0004001268311224	9.42306624698e-05
1	Deaths	21	Oceania	2	Female	235	95+ years	423	Larynx cancer	150	Occupational exposure to asbestos	1	Number	1994	1.70240362e-08	4.07706527e-08	1.3139061e-09
1	Deaths	21	Oceania	3	Both	235	95+ years	423	Larynx cancer	150	Occupational exposure to asbestos	1	Number	1994	0.0002143562678882	0.000400141999735	9.4266812041e-05
1	Deaths	21	Oceania	1	Male	235	95+ years	423	Larynx cancer	150	Occupational exposure to asbestos	3	Rate	1994	0.30060422102	0.56116561866	0.13215561638999998
1	Deaths	21	Oceania	2	Female	235	95+ years	423	Larynx cancer	150	Occupational exposure to asbestos	3	Rate	1994	1.026637e-05	2.458679e-05	7.923499999999999e-07
1	Deaths	21	Oceania	3	Both	235	95+ years	423	Larynx cancer	150	Occupational exposure to asbestos	3	Rate	1994	0.0903975542	0.16874644471	0.039753860870000005
1	Deaths	21	Oceania	1	Male	235	95+ years	423	Larynx cancer	150	Occupational exposure to asbestos	1	Number	1995	0.0002239315562576	0.0004144440744094	0.0001001637246946
1	Deaths	21	Oceania	2	Female	235	95+ years	423	Larynx cancer	150	Occupational exposure to asbestos	1	Number	1995	1.94080537e-08	4.54896055e-08	1.573892e-09
1	Deaths	21	Oceania	3	Both	235	95+ years	423	Larynx cancer	150	Occupational exposure to asbestos	1	Number	1995	0.0002239509643113	0.0004144719089324	0.0001001839842976
1	Deaths	21	Oceania	1	Male	235	95+ years	423	Larynx cancer	150	Occupational exposure to asbestos	3	Rate	1995	0.30802955781	0.5700894823	0.13778043766
1	Deaths	21	Oceania	2	Female	235	95+ years	423	Larynx cancer	150	Occupational exposure to asbestos	3	Rate	1995	1.2088799999999999e-05	2.8334359999999998e-05	9.8034e-07
1	Deaths	21	Oceania	3	Both	235	95+ years	423	Larynx cancer	150	Occupational exposure to asbestos	3	Rate	1995	0.09601581523	0.17769898132999998	0.04295246933
1	Deaths	21	Oceania	1	Male	235	95+ years	423	Larynx cancer	150	Occupational exposure to asbestos	1	Number	1996	0.0002332271386346	0.000429317231767	0.0001052409041135
1	Deaths	21	Oceania	2	Female	235	95+ years	423	Larynx cancer	150	Occupational exposure to asbestos	1	Number	1996	2.06266561e-08	5.36395091e-08	1.9970276e-09
1	Deaths	21	Oceania	3	Both	235	95+ years	423	Larynx cancer	150	Occupational exposure to asbestos	1	Number	1996	0.0002332477652908	0.0004293284911165	0.0001052528824912
1	Deaths	21	Oceania	1	Male	235	95+ years	423	Larynx cancer	150	Occupational exposure to asbestos	3	Rate	1996	0.31197073985	0.5742659932699999	0.14077299456
1	Deaths	21	Oceania	2	Female	235	95+ years	423	Larynx cancer	150	Occupational exposure to asbestos	3	Rate	1996	1.3244219999999999e-05	3.444153e-05	1.28228e-06
1	Deaths	21	Oceania	3	Both	235	95+ years	423	Larynx cancer	150	Occupational exposure to asbestos	3	Rate	1996	0.1011920519	0.18625958067	0.04566283897
1	Deaths	21	Oceania	1	Male	235	95+ years	423	Larynx cancer	150	Occupational exposure to asbestos	1	Number	1997	0.0002615326440454	0.0004741973959836	0.0001143491726994
1	Deaths	21	Oceania	2	Female	235	95+ years	423	Larynx cancer	150	Occupational exposure to asbestos	1	Number	1997	2.12342722e-08	5.52017217e-08	2.0740689e-09
1	Deaths	21	Oceania	3	Both	235	95+ years	423	Larynx cancer	150	Occupational exposure to asbestos	1	Number	1997	0.0002615538783176	0.0004742059876078	0.0001143618380203
1	Deaths	21	Oceania	1	Male	235	95+ years	423	Larynx cancer	150	Occupational exposure to asbestos	3	Rate	1997	0.30916805711	0.56056745091	0.13517666861
1	Deaths	21	Oceania	2	Female	235	95+ years	423	Larynx cancer	150	Occupational exposure to asbestos	3	Rate	1997	1.2927820000000002e-05	3.360782e-05	1.26273e-06
1	Deaths	21	Oceania	3	Both	235	95+ years	423	Larynx cancer	150	Occupational exposure to asbestos	3	Rate	1997	0.10510715346	0.19056280805	0.04595705992
1	Deaths	21	Oceania	1	Male	235	95+ years	423	Larynx cancer	150	Occupational exposure to asbestos	1	Number	1998	0.0002863413335789	0.0005213925031482	0.0001255115902851
1	Deaths	21	Oceania	2	Female	235	95+ years	423	Larynx cancer	150	Occupational exposure to asbestos	1	Number	1998	2.28591768e-08	5.76323898e-08	2.0631327e-09
1	Deaths	21	Oceania	3	Both	235	95+ years	423	Larynx cancer	150	Occupational exposure to asbestos	1	Number	1998	0.0002863641927557	0.0005214019264917	0.0001255245963285
1	Deaths	21	Oceania	1	Male	235	95+ years	423	Larynx cancer	150	Occupational exposure to asbestos	3	Rate	1998	0.30555435077	0.55637705464	0.13393320484
1	Deaths	21	Oceania	2	Female	235	95+ years	423	Larynx cancer	150	Occupational exposure to asbestos	3	Rate	1998	1.341094e-05	3.381157e-05	1.21039e-06
1	Deaths	21	Oceania	3	Both	235	95+ years	423	Larynx cancer	150	Occupational exposure to asbestos	3	Rate	1998	0.10840403935	0.19737829095999998	0.04751771913
1	Deaths	21	Oceania	1	Male	235	95+ years	423	Larynx cancer	150	Occupational exposure to asbestos	1	Number	1999	0.0003055602341519	0.000581099782596	0.0001349684872843
1	Deaths	21	Oceania	2	Female	235	95+ years	423	Larynx cancer	150	Occupational exposure to asbestos	1	Number	1999	2.3435809e-08	6.53626031e-08	2.6913323e-09
1	Deaths	21	Oceania	3	Both	235	95+ years	423	Larynx cancer	150	Occupational exposure to asbestos	1	Number	1999	0.0003055836699609	0.0005811119176058	0.0001349910391863
1	Deaths	21	Oceania	1	Male	235	95+ years	423	Larynx cancer	150	Occupational exposure to asbestos	3	Rate	1999	0.29676386685	0.5643712735899999	0.13108305896
1	Deaths	21	Oceania	2	Female	235	95+ years	423	Larynx cancer	150	Occupational exposure to asbestos	3	Rate	1999	1.3261880000000001e-05	3.698744e-05	1.52297e-06
1	Deaths	21	Oceania	3	Both	235	95+ years	423	Larynx cancer	150	Occupational exposure to asbestos	3	Rate	1999	0.10926199446000001	0.20777761826000002	0.04826629047000001
1	Deaths	21	Oceania	1	Male	235	95+ years	423	Larynx cancer	150	Occupational exposure to asbestos	1	Number	2000	0.0003382668246461	0.0006586496062979	0.0001433989573148
1	Deaths	21	Oceania	2	Female	235	95+ years	423	Larynx cancer	150	Occupational exposure to asbestos	1	Number	2000	1.09612378e-08	2.88297931e-08	1.821652e-10
1	Deaths	21	Oceania	3	Both	235	95+ years	423	Larynx cancer	150	Occupational exposure to asbestos	1	Number	2000	0.0003382777858839	0.0006586532447525	0.000143457076674
1	Deaths	21	Oceania	1	Male	235	95+ years	423	Larynx cancer	150	Occupational exposure to asbestos	3	Rate	2000	0.29876680137	0.58173791149	0.1266540041
1	Deaths	21	Oceania	2	Female	235	95+ years	423	Larynx cancer	150	Occupational exposure to asbestos	3	Rate	2000	5.89257e-06	1.549838e-05	9.793e-08
1	Deaths	21	Oceania	3	Both	235	95+ years	423	Larynx cancer	150	Occupational exposure to asbestos	3	Rate	2000	0.11304598881000001	0.22010936114000001	0.04794062088000001
1	Deaths	21	Oceania	1	Male	235	95+ years	423	Larynx cancer	150	Occupational exposure to asbestos	1	Number	2001	0.0003697370315595	0.0007331626045866	0.000162784613164
1	Deaths	21	Oceania	2	Female	235	95+ years	423	Larynx cancer	150	Occupational exposure to asbestos	1	Number	2001	6.8257498e-09	2.3118268e-08	0.0
1	Deaths	21	Oceania	3	Both	235	95+ years	423	Larynx cancer	150	Occupational exposure to asbestos	1	Number	2001	0.0003697438573093	0.0007331633232182	0.0001628135948522
1	Deaths	21	Oceania	1	Male	235	95+ years	423	Larynx cancer	150	Occupational exposure to asbestos	3	Rate	2001	0.29770236037000003	0.5903229032799999	0.13106981296
1	Deaths	21	Oceania	2	Female	235	95+ years	423	Larynx cancer	150	Occupational exposure to asbestos	3	Rate	2001	3.4562299999999996e-06	1.1705960000000002e-05	0.0
1	Deaths	21	Oceania	3	Both	235	95+ years	423	Larynx cancer	150	Occupational exposure to asbestos	3	Rate	2001	0.1149385449	0.22791109001999998	0.05061222063
1	Deaths	21	Oceania	1	Male	235	95+ years	423	Larynx cancer	150	Occupational exposure to asbestos	1	Number	2002	0.0003834969903151	0.0007838513966274	0.000167002975455
1	Deaths	21	Oceania	2	Female	235	95+ years	423	Larynx cancer	150	Occupational exposure to asbestos	1	Number	2002	7.04275e-09	2.41109725e-08	0.0
1	Deaths	21	Oceania	3	Both	235	95+ years	423	Larynx cancer	150	Occupational exposure to asbestos	1	Number	2002	0.000383504033065	0.0007838520552174	0.0001670037055647
1	Deaths	21	Oceania	1	Male	235	95+ years	423	Larynx cancer	150	Occupational exposure to asbestos	3	Rate	2002	0.28023104332	0.57278023097	0.12203333854
1	Deaths	21	Oceania	2	Female	235	95+ years	423	Larynx cancer	150	Occupational exposure to asbestos	3	Rate	2002	3.3353199999999998e-06	1.141853e-05	0.0
1	Deaths	21	Oceania	3	Both	235	95+ years	423	Larynx cancer	150	Occupational exposure to asbestos	3	Rate	2002	0.11020014789999999	0.22524042767	0.047988629760000005
1	Deaths	21	Oceania	1	Male	235	95+ years	423	Larynx cancer	150	Occupational exposure to asbestos	1	Number	2003	0.0004142577997386	0.0008381191171149	0.0001819661317924
1	Deaths	21	Oceania	2	Female	235	95+ years	423	Larynx cancer	150	Occupational exposure to asbestos	1	Number	2003	6.7162902e-09	2.22994138e-08	0.0
1	Deaths	21	Oceania	3	Both	235	95+ years	423	Larynx cancer	150	Occupational exposure to asbestos	1	Number	2003	0.0004142645160288	0.0008381191177321	0.0001820228052777
1	Deaths	21	Oceania	1	Male	235	95+ years	423	Larynx cancer	150	Occupational exposure to asbestos	3	Rate	2003	0.2755062301	0.55739937419	0.12101836829
1	Deaths	21	Oceania	2	Female	235	95+ years	423	Larynx cancer	150	Occupational exposure to asbestos	3	Rate	2003	2.9530399999999998e-06	9.804669999999999e-06	0.0
1	Deaths	21	Oceania	3	Both	235	95+ years	423	Larynx cancer	150	Occupational exposure to asbestos	3	Rate	2003	0.10965206711	0.22184254306999998	0.04817978873
1	Deaths	21	Oceania	1	Male	235	95+ years	423	Larynx cancer	150	Occupational exposure to asbestos	1	Number	2004	0.0004516028072331	0.0008681962052499	0.0002000611496377
1	Deaths	21	Oceania	2	Female	235	95+ years	423	Larynx cancer	150	Occupational exposure to asbestos	1	Number	2004	6.501802e-09	1.78583444e-08	0.0
1	Deaths	21	Oceania	3	Both	235	95+ years	423	Larynx cancer	150	Occupational exposure to asbestos	1	Number	2004	0.0004516093090351	0.0008681969094825	0.0002000641195646
1	Deaths	21	Oceania	1	Male	235	95+ years	423	Larynx cancer	150	Occupational exposure to asbestos	3	Rate	2004	0.27433069457	0.5273945692800001	0.12152916955999998
1	Deaths	21	Oceania	2	Female	235	95+ years	423	Larynx cancer	150	Occupational exposure to asbestos	3	Rate	2004	2.62975e-06	7.22308e-06	0.0
1	Deaths	21	Oceania	3	Both	235	95+ years	423	Larynx cancer	150	Occupational exposure to asbestos	3	Rate	2004	0.10965123069	0.21079915251	0.048575785510000004
1	Deaths	21	Oceania	1	Male	235	95+ years	423	Larynx cancer	150	Occupational exposure to asbestos	1	Number	2005	0.0004765284848698	0.0009180790271637	0.0002090696172903
1	Deaths	21	Oceania	2	Female	235	95+ years	423	Larynx cancer	150	Occupational exposure to asbestos	1	Number	2005	7.6973491e-09	2.47966887e-08	0.0
1	Deaths	21	Oceania	3	Both	235	95+ years	423	Larynx cancer	150	Occupational exposure to asbestos	1	Number	2005	0.000476536182219	0.0009180794675354	0.0002091379440995
1	Deaths	21	Oceania	1	Male	235	95+ years	423	Larynx cancer	150	Occupational exposure to asbestos	3	Rate	2005	0.26421172377	0.50902989019	0.11591887101000001
1	Deaths	21	Oceania	2	Female	235	95+ years	423	Larynx cancer	150	Occupational exposure to asbestos	3	Rate	2005	2.84416e-06	9.16234e-06	0.0
1	Deaths	21	Oceania	3	Both	235	95+ years	423	Larynx cancer	150	Occupational exposure to asbestos	3	Rate	2005	0.10566313009	0.20356722915999997	0.046372490940000004
1	Deaths	21	Oceania	1	Male	235	95+ years	423	Larynx cancer	150	Occupational exposure to asbestos	1	Number	2006	0.0004995185575547	0.0009676451520275	0.0002180579395103
1	Deaths	21	Oceania	2	Female	235	95+ years	423	Larynx cancer	150	Occupational exposure to asbestos	1	Number	2006	9.2164426e-09	3.41058039e-08	0.0
1	Deaths	21	Oceania	3	Both	235	95+ years	423	Larynx cancer	150	Occupational exposure to asbestos	1	Number	2006	0.0004995277739973	0.0009676469619717	0.0002180611257348
1	Deaths	21	Oceania	1	Male	235	95+ years	423	Larynx cancer	150	Occupational exposure to asbestos	3	Rate	2006	0.24869666823	0.48176413406999996	0.10856510177
1	Deaths	21	Oceania	2	Female	235	95+ years	423	Larynx cancer	150	Occupational exposure to asbestos	3	Rate	2006	3.0324499999999997e-06	1.1221709999999999e-05	0.0
1	Deaths	21	Oceania	3	Both	235	95+ years	423	Larynx cancer	150	Occupational exposure to asbestos	3	Rate	2006	0.09895919968	0.19169618571	0.04319910845
1	Deaths	21	Oceania	1	Male	235	95+ years	423	Larynx cancer	150	Occupational exposure to asbestos	1	Number	2007	0.0005499388641818	0.0010321676329954	0.0002514437091881
1	Deaths	21	Oceania	2	Female	235	95+ years	423	Larynx cancer	150	Occupational exposure to asbestos	1	Number	2007	1.20159281e-08	5.37756599e-08	0.0
1	Deaths	21	Oceania	3	Both	235	95+ years	423	Larynx cancer	150	Occupational exposure to asbestos	1	Number	2007	0.00054995088011	0.0010321729796781	0.0002514437091881
1	Deaths	21	Oceania	1	Male	235	95+ years	423	Larynx cancer	150	Occupational exposure to asbestos	3	Rate	2007	0.24971359479	0.4686817151	0.11417435028
1	Deaths	21	Oceania	2	Female	235	95+ years	423	Larynx cancer	150	Occupational exposure to asbestos	3	Rate	2007	3.6443199999999997e-06	1.630967e-05	0.0
1	Deaths	21	Oceania	3	Both	235	95+ years	423	Larynx cancer	150	Occupational exposure to asbestos	3	Rate	2007	0.1000011866	0.18768680346	0.045721663860000004
1	Deaths	21	Oceania	1	Male	235	95+ years	423	Larynx cancer	150	Occupational exposure to asbestos	1	Number	2008	0.0005803363592792	0.0010871286758997	0.0002644971687107
1	Deaths	21	Oceania	2	Female	235	95+ years	423	Larynx cancer	150	Occupational exposure to asbestos	1	Number	2008	1.56555923e-08	9.18102117e-08	0.0
1	Deaths	21	Oceania	3	Both	235	95+ years	423	Larynx cancer	150	Occupational exposure to asbestos	1	Number	2008	0.0005803520148715	0.0010871424621313	0.0002645445075386
1	Deaths	21	Oceania	1	Male	235	95+ years	423	Larynx cancer	150	Occupational exposure to asbestos	3	Rate	2008	0.23989746691	0.44939354805000004	0.10933693842
1	Deaths	21	Oceania	2	Female	235	95+ years	423	Larynx cancer	150	Occupational exposure to asbestos	3	Rate	2008	4.3577199999999995e-06	2.555528e-05	0.0
1	Deaths	21	Oceania	3	Both	235	95+ years	423	Larynx cancer	150	Occupational exposure to asbestos	3	Rate	2008	0.09653685855	0.18083734595999998	0.04400483681
1	Deaths	21	Oceania	1	Male	235	95+ years	423	Larynx cancer	150	Occupational exposure to asbestos	1	Number	2009	0.0006154703032183	0.0011467809644993	0.0002798335764252
1	Deaths	21	Oceania	2	Female	235	95+ years	423	Larynx cancer	150	Occupational exposure to asbestos	1	Number	2009	2.08421007e-08	1.227939828e-07	0.0
1	Deaths	21	Oceania	3	Both	235	95+ years	423	Larynx cancer	150	Occupational exposure to asbestos	1	Number	2009	0.000615491145319	0.0011467874894382	0.0002798922871002
1	Deaths	21	Oceania	1	Male	235	95+ years	423	Larynx cancer	150	Occupational exposure to asbestos	3	Rate	2009	0.2310937793	0.43058770785	0.10507054266
1	Deaths	21	Oceania	2	Female	235	95+ years	423	Larynx cancer	150	Occupational exposure to asbestos	3	Rate	2009	5.27738e-06	3.10924e-05	0.0
1	Deaths	21	Oceania	3	Both	235	95+ years	423	Larynx cancer	150	Occupational exposure to asbestos	3	Rate	2009	0.09307829936999999	0.17342415088000002	0.042327007119999996
1	Deaths	21	Oceania	1	Male	235	95+ years	423	Larynx cancer	150	Occupational exposure to asbestos	1	Number	2010	0.0006634222327997	0.0012502681179624	0.0002881351467918
1	Deaths	21	Oceania	2	Female	235	95+ years	423	Larynx cancer	150	Occupational exposure to asbestos	1	Number	2010	2.15353525e-08	1.483253766e-07	0.0
1	Deaths	21	Oceania	3	Both	235	95+ years	423	Larynx cancer	150	Occupational exposure to asbestos	1	Number	2010	0.0006634437681522	0.0012502723661333	0.0002881792211723
1	Deaths	21	Oceania	1	Male	235	95+ years	423	Larynx cancer	150	Occupational exposure to asbestos	3	Rate	2010	0.22765413779	0.42903100970999997	0.09887392247
1	Deaths	21	Oceania	2	Female	235	95+ years	423	Larynx cancer	150	Occupational exposure to asbestos	3	Rate	2010	4.95811e-06	3.41491e-05	0.0
1	Deaths	21	Oceania	3	Both	235	95+ years	423	Larynx cancer	150	Occupational exposure to asbestos	3	Rate	2010	0.09141326073	0.17227002389999999	0.039707061169999995
1	Deaths	21	Oceania	1	Male	235	95+ years	423	Larynx cancer	150	Occupational exposure to asbestos	1	Number	2011	0.0006922707376836	0.0013442511077696	0.0003043799483845
1	Deaths	21	Oceania	2	Female	235	95+ years	423	Larynx cancer	150	Occupational exposure to asbestos	1	Number	2011	1.94704936e-08	1.45462539e-07	0.0
1	Deaths	21	Oceania	3	Both	235	95+ years	423	Larynx cancer	150	Occupational exposure to asbestos	1	Number	2011	0.0006922902081772	0.0013442562405394	0.0003043840685857
1	Deaths	21	Oceania	1	Male	235	95+ years	423	Larynx cancer	150	Occupational exposure to asbestos	3	Rate	2011	0.21622625409000001	0.41986807439999996	0.09507109354
1	Deaths	21	Oceania	2	Female	235	95+ years	423	Larynx cancer	150	Occupational exposure to asbestos	3	Rate	2011	4.09198e-06	3.057084e-05	0.0
1	Deaths	21	Oceania	3	Both	235	95+ years	423	Larynx cancer	150	Occupational exposure to asbestos	3	Rate	2011	0.08697314879	0.16888032885999998	0.03824009147
1	Deaths	21	Oceania	1	Male	235	95+ years	423	Larynx cancer	150	Occupational exposure to asbestos	1	Number	2012	0.0007212002311277	0.0014503224588118	0.0003105684131512
1	Deaths	21	Oceania	2	Female	235	95+ years	423	Larynx cancer	150	Occupational exposure to asbestos	1	Number	2012	1.88992036e-08	1.240378483e-07	0.0
1	Deaths	21	Oceania	3	Both	235	95+ years	423	Larynx cancer	150	Occupational exposure to asbestos	1	Number	2012	0.0007212191303312	0.0014503248177976	0.0003105697990415
1	Deaths	21	Oceania	1	Male	235	95+ years	423	Larynx cancer	150	Occupational exposure to asbestos	3	Rate	2012	0.20959318141	0.42148863116	0.09025651816
1	Deaths	21	Oceania	2	Female	235	95+ years	423	Larynx cancer	150	Occupational exposure to asbestos	3	Rate	2012	3.65007e-06	2.3955879999999997e-05	0.0
1	Deaths	21	Oceania	3	Both	235	95+ years	423	Larynx cancer	150	Occupational exposure to asbestos	3	Rate	2012	0.08368058722	0.16827622467	0.03603435081
1	Deaths	21	Oceania	1	Male	235	95+ years	423	Larynx cancer	150	Occupational exposure to asbestos	1	Number	2013	0.0007557195345673	0.0015002936548998	0.0003146568163996
1	Deaths	21	Oceania	2	Female	235	95+ years	423	Larynx cancer	150	Occupational exposure to asbestos	1	Number	2013	1.78024452e-08	1.254325477e-07	0.0
1	Deaths	21	Oceania	3	Both	235	95+ years	423	Larynx cancer	150	Occupational exposure to asbestos	1	Number	2013	0.0007557373370125	0.0015002946499106	0.0003146607680627
1	Deaths	21	Oceania	1	Male	235	95+ years	423	Larynx cancer	150	Occupational exposure to asbestos	3	Rate	2013	0.20433660768	0.40565964215	0.08507905844
1	Deaths	21	Oceania	2	Female	235	95+ years	423	Larynx cancer	150	Occupational exposure to asbestos	3	Rate	2013	3.1526500000000002e-06	2.221294e-05	0.0
1	Deaths	21	Oceania	3	Both	235	95+ years	423	Larynx cancer	150	Occupational exposure to asbestos	3	Rate	2013	0.08086879758	0.16054126005	0.033670743409999995
1	Deaths	21	Oceania	1	Male	235	95+ years	423	Larynx cancer	150	Occupational exposure to asbestos	1	Number	2014	0.0008106931832135	0.0016076144263409	0.0003479089495606
1	Deaths	21	Oceania	2	Female	235	95+ years	423	Larynx cancer	150	Occupational exposure to asbestos	1	Number	2014	1.7751851e-08	1.342866058e-07	0.0
1	Deaths	21	Oceania	3	Both	235	95+ years	423	Larynx cancer	150	Occupational exposure to asbestos	1	Number	2014	0.0008107109350644	0.0016076154425093	0.0003479122647004
1	Deaths	21	Oceania	1	Male	235	95+ years	423	Larynx cancer	150	Occupational exposure to asbestos	3	Rate	2014	0.20497619551	0.40647028465999996	0.08796552671
1	Deaths	21	Oceania	2	Female	235	95+ years	423	Larynx cancer	150	Occupational exposure to asbestos	3	Rate	2014	2.87497e-06	2.174814e-05	0.0
1	Deaths	21	Oceania	3	Both	235	95+ years	423	Larynx cancer	150	Occupational exposure to asbestos	3	Rate	2014	0.08003319401	0.15870342072000002	0.034345817449999996
1	Deaths	21	Oceania	1	Male	235	95+ years	423	Larynx cancer	150	Occupational exposure to asbestos	1	Number	2015	0.0008834240808801	0.0017367827515248	0.0003763192678135
1	Deaths	21	Oceania	2	Female	235	95+ years	423	Larynx cancer	150	Occupational exposure to asbestos	1	Number	2015	1.72814892e-08	1.365552451e-07	0.0
1	Deaths	21	Oceania	3	Both	235	95+ years	423	Larynx cancer	150	Occupational exposure to asbestos	1	Number	2015	0.0008834413623693	0.0017367844887931	0.0003763221885669
1	Deaths	21	Oceania	1	Male	235	95+ years	423	Larynx cancer	150	Occupational exposure to asbestos	3	Rate	2015	0.21013216049000003	0.41311293157999995	0.08951168809
1	Deaths	21	Oceania	2	Female	235	95+ years	423	Larynx cancer	150	Occupational exposure to asbestos	3	Rate	2015	2.5637e-06	2.02579e-05	0.0
1	Deaths	21	Oceania	3	Both	235	95+ years	423	Larynx cancer	150	Occupational exposure to asbestos	3	Rate	2015	0.08071662	0.1586832806	0.0343831027
1	Deaths	21	Oceania	1	Male	235	95+ years	423	Larynx cancer	150	Occupational exposure to asbestos	1	Number	2016	0.0009345984287536	0.0018316415915593	0.0003899860984757
1	Deaths	21	Oceania	2	Female	235	95+ years	423	Larynx cancer	150	Occupational exposure to asbestos	1	Number	2016	1.70041252e-08	1.312898752e-07	0.0
1	Deaths	21	Oceania	3	Both	235	95+ years	423	Larynx cancer	150	Occupational exposure to asbestos	1	Number	2016	0.0009346154328788	0.0018316429065917	0.0003901674138799
1	Deaths	21	Oceania	1	Male	235	95+ years	423	Larynx cancer	150	Occupational exposure to asbestos	3	Rate	2016	0.20504683052999997	0.40185419904999997	0.08556125389
1	Deaths	21	Oceania	2	Female	235	95+ years	423	Larynx cancer	150	Occupational exposure to asbestos	3	Rate	2016	2.3357e-06	1.803405e-05	0.0
1	Deaths	21	Oceania	3	Both	235	95+ years	423	Larynx cancer	150	Occupational exposure to asbestos	3	Rate	2016	0.07894986443999999	0.15472455738	0.0329586516
1	Deaths	21	Oceania	1	Male	235	95+ years	423	Larynx cancer	150	Occupational exposure to asbestos	1	Number	2017	0.0010092617437524	0.0019885679237798	0.0004488486741227
1	Deaths	21	Oceania	2	Female	235	95+ years	423	Larynx cancer	150	Occupational exposure to asbestos	1	Number	2017	1.72496135e-08	1.400777356e-07	0.0
1	Deaths	21	Oceania	3	Both	235	95+ years	423	Larynx cancer	150	Occupational exposure to asbestos	1	Number	2017	0.0010092789933659	0.0019885679237798	0.0004488537477303
1	Deaths	21	Oceania	1	Male	235	95+ years	423	Larynx cancer	150	Occupational exposure to asbestos	3	Rate	2017	0.20837610222	0.41056746233999997	0.09267104176
1	Deaths	21	Oceania	2	Female	235	95+ years	423	Larynx cancer	150	Occupational exposure to asbestos	3	Rate	2017	2.1862399999999998e-06	1.775363e-05	0.0
1	Deaths	21	Oceania	3	Both	235	95+ years	423	Larynx cancer	150	Occupational exposure to asbestos	3	Rate	2017	0.07926137697	0.15616755415	0.03524968452
1	Deaths	21	Oceania	1	Male	235	95+ years	423	Larynx cancer	150	Occupational exposure to asbestos	1	Number	2018	0.0010860242686402	0.0021058659798076	0.00049208620489
1	Deaths	21	Oceania	2	Female	235	95+ years	423	Larynx cancer	150	Occupational exposure to asbestos	1	Number	2018	1.68795557e-08	1.342887495e-07	0.0
1	Deaths	21	Oceania	3	Both	235	95+ years	423	Larynx cancer	150	Occupational exposure to asbestos	1	Number	2018	0.0010860411481959	0.0021058659798076	0.0004920864522494
1	Deaths	21	Oceania	1	Male	235	95+ years	423	Larynx cancer	150	Occupational exposure to asbestos	3	Rate	2018	0.21204154108999998	0.41116122408999994	0.09607770309
1	Deaths	21	Oceania	2	Female	235	95+ years	423	Larynx cancer	150	Occupational exposure to asbestos	3	Rate	2018	1.98719e-06	1.580951e-05	0.0
1	Deaths	21	Oceania	3	Both	235	95+ years	423	Larynx cancer	150	Occupational exposure to asbestos	3	Rate	2018	0.07976254487	0.15466193891	0.0361404978
1	Deaths	21	Oceania	1	Male	235	95+ years	423	Larynx cancer	150	Occupational exposure to asbestos	1	Number	2019	0.0010964007426518	0.0020890645402307	0.0004751953524292
1	Deaths	21	Oceania	2	Female	235	95+ years	423	Larynx cancer	150	Occupational exposure to asbestos	1	Number	2019	1.67474341e-08	1.279783982e-07	0.0
1	Deaths	21	Oceania	3	Both	235	95+ years	423	Larynx cancer	150	Occupational exposure to asbestos	1	Number	2019	0.001096417490086	0.0020890646462245	0.0004751955618568
1	Deaths	21	Oceania	1	Male	235	95+ years	423	Larynx cancer	150	Occupational exposure to asbestos	3	Rate	2019	0.20327973720999998	0.38732597875999997	0.08810426937
1	Deaths	21	Oceania	2	Female	235	95+ years	423	Larynx cancer	150	Occupational exposure to asbestos	3	Rate	2019	1.8449400000000002e-06	1.409845e-05	0.0
1	Deaths	21	Oceania	3	Both	235	95+ years	423	Larynx cancer	150	Occupational exposure to asbestos	3	Rate	2019	0.07576634323	0.14436178777	0.0328377013
1	Deaths	21	Oceania	1	Male	235	95+ years	423	Larynx cancer	150	Occupational exposure to asbestos	1	Number	2020	0.0010998377986016	0.0021973804939742	0.000441894295561
1	Deaths	21	Oceania	2	Female	235	95+ years	423	Larynx cancer	150	Occupational exposure to asbestos	1	Number	2020	1.64436402e-08	1.47799772e-07	0.0
1	Deaths	21	Oceania	3	Both	235	95+ years	423	Larynx cancer	150	Occupational exposure to asbestos	1	Number	2020	0.0010998542422418	0.0021973818072526	0.000441894295561
1	Deaths	21	Oceania	1	Male	235	95+ years	423	Larynx cancer	150	Occupational exposure to asbestos	3	Rate	2020	0.19519189064999998	0.38997646166	0.0784244578
1	Deaths	21	Oceania	2	Female	235	95+ years	423	Larynx cancer	150	Occupational exposure to asbestos	3	Rate	2020	1.71394e-06	1.54053e-05	0.0
1	Deaths	21	Oceania	3	Both	235	95+ years	423	Larynx cancer	150	Occupational exposure to asbestos	3	Rate	2020	0.0722223123	0.14429184252	0.029017142989999998
1	Deaths	21	Oceania	1	Male	235	95+ years	423	Larynx cancer	150	Occupational exposure to asbestos	1	Number	2021	0.0010014129984142	0.0020045677289611	0.0004108691709221
1	Deaths	21	Oceania	2	Female	235	95+ years	423	Larynx cancer	150	Occupational exposure to asbestos	1	Number	2021	1.51427573e-08	1.339996929e-07	0.0
1	Deaths	21	Oceania	3	Both	235	95+ years	423	Larynx cancer	150	Occupational exposure to asbestos	1	Number	2021	0.0010014281411715	0.0020045682853293	0.0004108691709221
1	Deaths	21	Oceania	1	Male	235	95+ years	423	Larynx cancer	150	Occupational exposure to asbestos	3	Rate	2021	0.17843422736	0.35717880082000003	0.0732096779
1	Deaths	21	Oceania	2	Female	235	95+ years	423	Larynx cancer	150	Occupational exposure to asbestos	3	Rate	2021	1.58014e-06	1.3982800000000001e-05	0.0
1	Deaths	21	Oceania	3	Both	235	95+ years	423	Larynx cancer	150	Occupational exposure to asbestos	3	Rate	2021	0.06590334529	0.1319193564	0.02703903728
1	Deaths	5	East Asia	1	Male	17	60-64 years	423	Larynx cancer	150	Occupational exposure to asbestos	1	Number	1990	7.052200343073325	12.431828129537983	3.0601626224444702
1	Deaths	5	East Asia	2	Female	17	60-64 years	423	Larynx cancer	150	Occupational exposure to asbestos	1	Number	1990	1.7012049884896985	3.1483398210348854	0.4919918880400356
1	Deaths	5	East Asia	3	Both	17	60-64 years	423	Larynx cancer	150	Occupational exposure to asbestos	1	Number	1990	8.753405331563025	14.307634102687288	4.678583614155135
1	Deaths	5	East Asia	1	Male	17	60-64 years	423	Larynx cancer	150	Occupational exposure to asbestos	3	Rate	1990	0.03729815475	0.06575029449	0.01618479531
1	Deaths	5	East Asia	2	Female	17	60-64 years	423	Larynx cancer	150	Occupational exposure to asbestos	3	Rate	1990	0.00953436107	0.01764479227	0.00275735631
1	Deaths	5	East Asia	3	Both	17	60-64 years	423	Larynx cancer	150	Occupational exposure to asbestos	3	Rate	1990	0.02381845123	0.03893178394	0.01273065869
1	Deaths	5	East Asia	1	Male	17	60-64 years	423	Larynx cancer	150	Occupational exposure to asbestos	1	Number	1991	7.19440876487192	12.918063611943955	2.8554081475924686
1	Deaths	5	East Asia	2	Female	17	60-64 years	423	Larynx cancer	150	Occupational exposure to asbestos	1	Number	1991	1.715484648090422	3.098616889007272	0.5257916328468735
1	Deaths	5	East Asia	3	Both	17	60-64 years	423	Larynx cancer	150	Occupational exposure to asbestos	1	Number	1991	8.909893412962342	14.976426440890457	4.645949471309874
1	Deaths	5	East Asia	1	Male	17	60-64 years	423	Larynx cancer	150	Occupational exposure to asbestos	3	Rate	1991	0.03698379197	0.06640698255	0.01467859617
1	Deaths	5	East Asia	2	Female	17	60-64 years	423	Larynx cancer	150	Occupational exposure to asbestos	3	Rate	1991	0.00938769191	0.01695664297	0.0028773034300000003
1	Deaths	5	East Asia	3	Both	17	60-64 years	423	Larynx cancer	150	Occupational exposure to asbestos	3	Rate	1991	0.02361698525	0.03969722487	0.0123147736
1	Deaths	5	East Asia	1	Male	17	60-64 years	423	Larynx cancer	150	Occupational exposure to asbestos	1	Number	1992	7.113205040792935	12.147268404122864	3.1245602338439395
1	Deaths	5	East Asia	2	Female	17	60-64 years	423	Larynx cancer	150	Occupational exposure to asbestos	1	Number	1992	1.6972860962932592	3.1212012109101632	0.5047832668119073
1	Deaths	5	East Asia	3	Both	17	60-64 years	423	Larynx cancer	150	Occupational exposure to asbestos	1	Number	1992	8.810491137086181	14.385478800172145	4.817961122857758
1	Deaths	5	East Asia	1	Male	17	60-64 years	423	Larynx cancer	150	Occupational exposure to asbestos	3	Rate	1992	0.03564730694	0.060875147389999995	0.01565850514
1	Deaths	5	East Asia	2	Female	17	60-64 years	423	Larynx cancer	150	Occupational exposure to asbestos	3	Rate	1992	0.00907299255	0.016684656399999998	0.0026983634800000003
1	Deaths	5	East Asia	3	Both	17	60-64 years	423	Larynx cancer	150	Occupational exposure to asbestos	3	Rate	1992	0.02278884992	0.037208881129999996	0.01246193785
1	Deaths	5	East Asia	1	Male	17	60-64 years	423	Larynx cancer	150	Occupational exposure to asbestos	1	Number	1993	7.135386444443752	12.587945169379635	3.0654887448278214
1	Deaths	5	East Asia	2	Female	17	60-64 years	423	Larynx cancer	150	Occupational exposure to asbestos	1	Number	1993	1.674796675583255	2.943983928231553	0.5401327488053211
1	Deaths	5	East Asia	3	Both	17	60-64 years	423	Larynx cancer	150	Occupational exposure to asbestos	1	Number	1993	8.810183120027016	14.61686130318217	4.744425441783976
1	Deaths	5	East Asia	1	Male	17	60-64 years	423	Larynx cancer	150	Occupational exposure to asbestos	3	Rate	1993	0.0349574304	0.06167041135	0.015018332959999998
1	Deaths	5	East Asia	2	Female	17	60-64 years	423	Larynx cancer	150	Occupational exposure to asbestos	3	Rate	1993	0.00875059602	0.015381935270000001	0.0028221237499999998
1	Deaths	5	East Asia	3	Both	17	60-64 years	423	Larynx cancer	150	Occupational exposure to asbestos	3	Rate	1993	0.02227557108	0.036957112980000005	0.01199575363
1	Deaths	5	East Asia	1	Male	17	60-64 years	423	Larynx cancer	150	Occupational exposure to asbestos	1	Number	1994	7.056789774038491	11.808128800931655	3.305234349265748
1	Deaths	5	East Asia	2	Female	17	60-64 years	423	Larynx cancer	150	Occupational exposure to asbestos	1	Number	1994	1.6459433657806628	2.878993726233628	0.4970894521317356
1	Deaths	5	East Asia	3	Both	17	60-64 years	423	Larynx cancer	150	Occupational exposure to asbestos	1	Number	1994	8.702733139819152	13.842753029592512	4.638577324565858
1	Deaths	5	East Asia	1	Male	17	60-64 years	423	Larynx cancer	150	Occupational exposure to asbestos	3	Rate	1994	0.03366348541	0.056329121929999997	0.01576718478
1	Deaths	5	East Asia	2	Female	17	60-64 years	423	Larynx cancer	150	Occupational exposure to asbestos	3	Rate	1994	0.00835517658	0.014614415939999998	0.00252333722
1	Deaths	5	East Asia	3	Both	17	60-64 years	423	Larynx cancer	150	Occupational exposure to asbestos	3	Rate	1994	0.02140239511	0.034043106340000004	0.01140752716
1	Deaths	5	East Asia	1	Male	17	60-64 years	423	Larynx cancer	150	Occupational exposure to asbestos	1	Number	1995	7.062335675484945	12.395169755744767	3.3482450107183284
1	Deaths	5	East Asia	2	Female	17	60-64 years	423	Larynx cancer	150	Occupational exposure to asbestos	1	Number	1995	1.5729852705639653	2.8181317210420707	0.5047561464895741
1	Deaths	5	East Asia	3	Both	17	60-64 years	423	Larynx cancer	150	Occupational exposure to asbestos	1	Number	1995	8.635320946048916	14.60735154425582	4.804332429130284
1	Deaths	5	East Asia	1	Male	17	60-64 years	423	Larynx cancer	150	Occupational exposure to asbestos	3	Rate	1995	0.03296506079	0.05785727885	0.01562869643
1	Deaths	5	East Asia	2	Female	17	60-64 years	423	Larynx cancer	150	Occupational exposure to asbestos	3	Rate	1995	0.007792293059999999	0.01396053013	0.00250047339
1	Deaths	5	East Asia	3	Both	17	60-64 years	423	Larynx cancer	150	Occupational exposure to asbestos	3	Rate	1995	0.020752932879999998	0.03510528306	0.01154606633
1	Deaths	5	East Asia	1	Male	17	60-64 years	423	Larynx cancer	150	Occupational exposure to asbestos	1	Number	1996	7.000226434404985	11.875501842151294	3.2918290531715018
1	Deaths	5	East Asia	2	Female	17	60-64 years	423	Larynx cancer	150	Occupational exposure to asbestos	1	Number	1996	1.5349161573668766	2.706363696766779	0.5240046248383426
1	Deaths	5	East Asia	3	Both	17	60-64 years	423	Larynx cancer	150	Occupational exposure to asbestos	1	Number	1996	8.535142591771855	13.910340837896108	4.824600842136576
1	Deaths	5	East Asia	1	Male	17	60-64 years	423	Larynx cancer	150	Occupational exposure to asbestos	3	Rate	1996	0.03199661806	0.054280515099999996	0.01504628428
1	Deaths	5	East Asia	2	Female	17	60-64 years	423	Larynx cancer	150	Occupational exposure to asbestos	3	Rate	1996	0.007436308389999999	0.013111696669999999	0.00253867937
1	Deaths	5	East Asia	3	Both	17	60-64 years	423	Larynx cancer	150	Occupational exposure to asbestos	3	Rate	1996	0.02007378279	0.032715699540000004	0.011346967940000001
1	Deaths	5	East Asia	1	Male	17	60-64 years	423	Larynx cancer	150	Occupational exposure to asbestos	1	Number	1997	6.86496683356779	11.810738574226978	3.189332630459522
1	Deaths	5	East Asia	2	Female	17	60-64 years	423	Larynx cancer	150	Occupational exposure to asbestos	1	Number	1997	1.4944637446025109	2.610215963870865	0.5093690065561771
1	Deaths	5	East Asia	3	Both	17	60-64 years	423	Larynx cancer	150	Occupational exposure to asbestos	1	Number	1997	8.35943057817029	13.485515419106846	4.41691754871006
1	Deaths	5	East Asia	1	Male	17	60-64 years	423	Larynx cancer	150	Occupational exposure to asbestos	3	Rate	1997	0.030796351510000004	0.05298316301	0.01430739742
1	Deaths	5	East Asia	2	Female	17	60-64 years	423	Larynx cancer	150	Occupational exposure to asbestos	3	Rate	1997	0.00711488446	0.01242678859	0.0024250181
1	Deaths	5	East Asia	3	Both	17	60-64 years	423	Larynx cancer	150	Occupational exposure to asbestos	3	Rate	1997	0.0193075188	0.03114707875	0.010201618139999999
1	Deaths	5	East Asia	1	Male	17	60-64 years	423	Larynx cancer	150	Occupational exposure to asbestos	1	Number	1998	6.827077890603756	11.821581428593976	3.318837749543252
1	Deaths	5	East Asia	2	Female	17	60-64 years	423	Larynx cancer	150	Occupational exposure to asbestos	1	Number	1998	1.4817280797764938	2.5880009683647325	0.5020790578700187
1	Deaths	5	East Asia	3	Both	17	60-64 years	423	Larynx cancer	150	Occupational exposure to asbestos	1	Number	1998	8.308805970380247	13.5924685104078	4.64973282273894
1	Deaths	5	East Asia	1	Male	17	60-64 years	423	Larynx cancer	150	Occupational exposure to asbestos	3	Rate	1998	0.03027972875	0.05243155048	0.014719841840000001
1	Deaths	5	East Asia	2	Female	17	60-64 years	423	Larynx cancer	150	Occupational exposure to asbestos	3	Rate	1998	0.00699416262	0.01221607384	0.00236995075
1	Deaths	5	East Asia	3	Both	17	60-64 years	423	Larynx cancer	150	Occupational exposure to asbestos	3	Rate	1998	0.01899941469	0.03108135474	0.01063235829
1	Deaths	5	East Asia	1	Male	17	60-64 years	423	Larynx cancer	150	Occupational exposure to asbestos	1	Number	1999	6.702222549345486	11.35410595966765	3.1840550814998805
1	Deaths	5	East Asia	2	Female	17	60-64 years	423	Larynx cancer	150	Occupational exposure to asbestos	1	Number	1999	1.4638879628437669	2.540995825905542	0.477084280448263
1	Deaths	5	East Asia	3	Both	17	60-64 years	423	Larynx cancer	150	Occupational exposure to asbestos	1	Number	1999	8.16611051218925	12.877533141318304	4.532127885954658
1	Deaths	5	East Asia	1	Male	17	60-64 years	423	Larynx cancer	150	Occupational exposure to asbestos	3	Rate	1999	0.02958814815	0.05012471113999999	0.01405657493
1	Deaths	5	East Asia	2	Female	17	60-64 years	423	Larynx cancer	150	Occupational exposure to asbestos	3	Rate	1999	0.00693781659	0.01204256298	0.00226104956
1	Deaths	5	East Asia	3	Both	17	60-64 years	423	Larynx cancer	150	Occupational exposure to asbestos	3	Rate	1999	0.018664611169999998	0.029433124690000003	0.010358714179999999
1	Deaths	5	East Asia	1	Male	17	60-64 years	423	Larynx cancer	150	Occupational exposure to asbestos	1	Number	2000	6.620954105029308	11.27275358734824	3.157094591027786
1	Deaths	5	East Asia	2	Female	17	60-64 years	423	Larynx cancer	150	Occupational exposure to asbestos	1	Number	2000	1.4515579079670502	2.5556808440001832	0.5036024560879174
1	Deaths	5	East Asia	3	Both	17	60-64 years	423	Larynx cancer	150	Occupational exposure to asbestos	1	Number	2000	8.072512012996356	13.199426021211924	4.477060343406207
1	Deaths	5	East Asia	1	Male	17	60-64 years	423	Larynx cancer	150	Occupational exposure to asbestos	3	Rate	2000	0.029152470309999998	0.049634631059999997	0.013900882690000001
1	Deaths	5	East Asia	2	Female	17	60-64 years	423	Larynx cancer	150	Occupational exposure to asbestos	3	Rate	2000	0.00685960179	0.012077336210000001	0.00237986531
1	Deaths	5	East Asia	3	Both	17	60-64 years	423	Larynx cancer	150	Occupational exposure to asbestos	3	Rate	2000	0.01839996427	0.03008592204	0.01020472316
1	Deaths	5	East Asia	1	Male	17	60-64 years	423	Larynx cancer	150	Occupational exposure to asbestos	1	Number	2001	6.425556037668578	10.96615155959914	3.102745538118456
1	Deaths	5	East Asia	2	Female	17	60-64 years	423	Larynx cancer	150	Occupational exposure to asbestos	1	Number	2001	1.443101798755679	2.4624046630021024	0.5304128381143618
1	Deaths	5	East Asia	3	Both	17	60-64 years	423	Larynx cancer	150	Occupational exposure to asbestos	1	Number	2001	7.868657836424254	12.71536185182089	4.354907149598477
1	Deaths	5	East Asia	1	Male	17	60-64 years	423	Larynx cancer	150	Occupational exposure to asbestos	3	Rate	2001	0.02827563772	0.04825651304	0.0136536213
1	Deaths	5	East Asia	2	Female	17	60-64 years	423	Larynx cancer	150	Occupational exposure to asbestos	3	Rate	2001	0.00680464283	0.011610950969999999	0.00250105011
1	Deaths	5	East Asia	3	Both	17	60-64 years	423	Larynx cancer	150	Occupational exposure to asbestos	3	Rate	2001	0.01791086623	0.028943073889999997	0.00991276543
1	Deaths	5	East Asia	1	Male	17	60-64 years	423	Larynx cancer	150	Occupational exposure to asbestos	1	Number	2002	6.338117974038014	11.16633404848726	2.9998128304047027
1	Deaths	5	East Asia	2	Female	17	60-64 years	423	Larynx cancer	150	Occupational exposure to asbestos	1	Number	2002	1.4605636123027612	2.55855221919466	0.5108801535457589
1	Deaths	5	East Asia	3	Both	17	60-64 years	423	Larynx cancer	150	Occupational exposure to asbestos	1	Number	2002	7.798681586340767	13.06742103064436	4.444989478350896
1	Deaths	5	East Asia	1	Male	17	60-64 years	423	Larynx cancer	150	Occupational exposure to asbestos	3	Rate	2002	0.02780740986	0.048990383080000005	0.013161166330000001
1	Deaths	5	East Asia	2	Female	17	60-64 years	423	Larynx cancer	150	Occupational exposure to asbestos	3	Rate	2002	0.0068415943	0.011984809249999999	0.0023930725900000002
1	Deaths	5	East Asia	3	Both	17	60-64 years	423	Larynx cancer	150	Occupational exposure to asbestos	3	Rate	2002	0.01766757807	0.02960368092	0.01006993269
1	Deaths	5	East Asia	1	Male	17	60-64 years	423	Larynx cancer	150	Occupational exposure to asbestos	1	Number	2003	6.241620633240799	10.29335214075346	2.918090220538549
1	Deaths	5	East Asia	2	Female	17	60-64 years	423	Larynx cancer	150	Occupational exposure to asbestos	1	Number	2003	1.460985224550122	2.5799743635154417	0.4990702533346064
1	Deaths	5	East Asia	3	Both	17	60-64 years	423	Larynx cancer	150	Occupational exposure to asbestos	1	Number	2003	7.702605857790905	12.22484191403426	4.094780988298691
1	Deaths	5	East Asia	1	Male	17	60-64 years	423	Larynx cancer	150	Occupational exposure to asbestos	3	Rate	2003	0.027047993040000003	0.04460612611	0.01264551126
1	Deaths	5	East Asia	2	Female	17	60-64 years	423	Larynx cancer	150	Occupational exposure to asbestos	3	Rate	2003	0.0067537787	0.011926592829999999	0.00230708018
1	Deaths	5	East Asia	3	Both	17	60-64 years	423	Larynx cancer	150	Occupational exposure to asbestos	3	Rate	2003	0.01722861571	0.02734361687	0.009158901459999999
1	Deaths	5	East Asia	1	Male	17	60-64 years	423	Larynx cancer	150	Occupational exposure to asbestos	1	Number	2004	6.111396353799451	10.287835810072318	2.9578151395303536
1	Deaths	5	East Asia	2	Female	17	60-64 years	423	Larynx cancer	150	Occupational exposure to asbestos	1	Number	2004	1.4730934370188993	2.4587375692633726	0.5160173416767969
1	Deaths	5	East Asia	3	Both	17	60-64 years	423	Larynx cancer	150	Occupational exposure to asbestos	1	Number	2004	7.584489790818348	12.048608711227327	4.327969218048056
1	Deaths	5	East Asia	1	Male	17	60-64 years	423	Larynx cancer	150	Occupational exposure to asbestos	3	Rate	2004	0.026213052520000002	0.04412667167	0.012686685509999998
1	Deaths	5	East Asia	2	Female	17	60-64 years	423	Larynx cancer	150	Occupational exposure to asbestos	3	Rate	2004	0.00665898465	0.01111449913	0.00233260937
1	Deaths	5	East Asia	3	Both	17	60-64 years	423	Larynx cancer	150	Occupational exposure to asbestos	3	Rate	2004	0.01669260805	0.026517631150000002	0.00952537294
1	Deaths	5	East Asia	1	Male	17	60-64 years	423	Larynx cancer	150	Occupational exposure to asbestos	1	Number	2005	6.195198548529457	10.596026532737053	3.089622288796205
1	Deaths	5	East Asia	2	Female	17	60-64 years	423	Larynx cancer	150	Occupational exposure to asbestos	1	Number	2005	1.461511419406406	2.5409762624249908	0.4979821634935462
1	Deaths	5	East Asia	3	Both	17	60-64 years	423	Larynx cancer	150	Occupational exposure to asbestos	1	Number	2005	7.656709967935861	12.253211616941917	4.297755325237807
1	Deaths	5	East Asia	1	Male	17	60-64 years	423	Larynx cancer	150	Occupational exposure to asbestos	3	Rate	2005	0.02606117908	0.044574026620000005	0.01299703297
1	Deaths	5	East Asia	2	Female	17	60-64 years	423	Larynx cancer	150	Occupational exposure to asbestos	3	Rate	2005	0.0064436232800000005	0.0112028504	0.00219554183
1	Deaths	5	East Asia	3	Both	17	60-64 years	423	Larynx cancer	150	Occupational exposure to asbestos	3	Rate	2005	0.01648260835	0.026377502730000002	0.009251782830000001
1	Deaths	5	East Asia	1	Male	17	60-64 years	423	Larynx cancer	150	Occupational exposure to asbestos	1	Number	2006	6.550684925509847	10.73960531868827	3.096272160779632
1	Deaths	5	East Asia	2	Female	17	60-64 years	423	Larynx cancer	150	Occupational exposure to asbestos	1	Number	2006	1.5032702043012396	2.551842427271195	0.5195837958353691
1	Deaths	5	East Asia	3	Both	17	60-64 years	423	Larynx cancer	150	Occupational exposure to asbestos	1	Number	2006	8.053955129811088	12.689346756827144	4.345881616846279
1	Deaths	5	East Asia	1	Male	17	60-64 years	423	Larynx cancer	150	Occupational exposure to asbestos	3	Rate	2006	0.02643753703	0.04334336279	0.01249606886
1	Deaths	5	East Asia	2	Female	17	60-64 years	423	Larynx cancer	150	Occupational exposure to asbestos	3	Rate	2006	0.006326342469999999	0.01073913995	0.00218660958
1	Deaths	5	East Asia	3	Both	17	60-64 years	423	Larynx cancer	150	Occupational exposure to asbestos	3	Rate	2006	0.0165923935	0.026142017330000003	0.00895318843
1	Deaths	5	East Asia	1	Male	17	60-64 years	423	Larynx cancer	150	Occupational exposure to asbestos	1	Number	2007	6.945097085786042	11.833251982857508	3.30114640875183
1	Deaths	5	East Asia	2	Female	17	60-64 years	423	Larynx cancer	150	Occupational exposure to asbestos	1	Number	2007	1.621112997443892	2.7313540197721444	0.5422306986436805
1	Deaths	5	East Asia	3	Both	17	60-64 years	423	Larynx cancer	150	Occupational exposure to asbestos	1	Number	2007	8.566210083229938	13.782563834192056	4.668455809282072
1	Deaths	5	East Asia	1	Male	17	60-64 years	423	Larynx cancer	150	Occupational exposure to asbestos	3	Rate	2007	0.026620226610000002	0.045356291699999995	0.01265313708
1	Deaths	5	East Asia	2	Female	17	60-64 years	423	Larynx cancer	150	Occupational exposure to asbestos	3	Rate	2007	0.0064571394899999995	0.01087939824	0.0021597873
1	Deaths	5	East Asia	3	Both	17	60-64 years	423	Larynx cancer	150	Occupational exposure to asbestos	3	Rate	2007	0.01673241687	0.02692154423	0.00911891583
1	Deaths	5	East Asia	1	Male	17	60-64 years	423	Larynx cancer	150	Occupational exposure to asbestos	1	Number	2008	7.999385900068688	13.961102789627136	4.0378724135649655
1	Deaths	5	East Asia	2	Female	17	60-64 years	423	Larynx cancer	150	Occupational exposure to asbestos	1	Number	2008	1.7923205188758156	3.1862740646508945	0.6626086236390394
1	Deaths	5	East Asia	3	Both	17	60-64 years	423	Larynx cancer	150	Occupational exposure to asbestos	1	Number	2008	9.791706418944504	15.89973565191076	5.583416359824085
1	Deaths	5	East Asia	1	Male	17	60-64 years	423	Larynx cancer	150	Occupational exposure to asbestos	3	Rate	2008	0.029447513360000004	0.05139391524	0.01486430375
1	Deaths	5	East Asia	2	Female	17	60-64 years	423	Larynx cancer	150	Occupational exposure to asbestos	3	Rate	2008	0.00683421493	0.012149435089999999	0.00252656247
1	Deaths	5	East Asia	3	Both	17	60-64 years	423	Larynx cancer	150	Occupational exposure to asbestos	3	Rate	2008	0.018339760099999998	0.02978003271	0.01045767838
1	Deaths	5	East Asia	1	Male	17	60-64 years	423	Larynx cancer	150	Occupational exposure to asbestos	1	Number	2009	9.050233968524951	15.283845173913408	4.386387364901971
1	Deaths	5	East Asia	2	Female	17	60-64 years	423	Larynx cancer	150	Occupational exposure to asbestos	1	Number	2009	2.023621117112713	3.5898202818476563	0.6866094544983942
1	Deaths	5	East Asia	3	Both	17	60-64 years	423	Larynx cancer	150	Occupational exposure to asbestos	1	Number	2009	11.07385508563766	17.885984666905628	6.338110246123705
1	Deaths	5	East Asia	1	Male	17	60-64 years	423	Larynx cancer	150	Occupational exposure to asbestos	3	Rate	2009	0.03045921563	0.05143888405	0.01476270327
1	Deaths	5	East Asia	2	Female	17	60-64 years	423	Larynx cancer	150	Occupational exposure to asbestos	3	Rate	2009	0.00706350338	0.01253036325	0.00239662858
1	Deaths	5	East Asia	3	Both	17	60-64 years	423	Larynx cancer	150	Occupational exposure to asbestos	3	Rate	2009	0.01897455642	0.030646836400000002	0.01086006901
1	Deaths	5	East Asia	1	Male	17	60-64 years	423	Larynx cancer	150	Occupational exposure to asbestos	1	Number	2010	10.016739074332904	16.874355062941547	4.90225110428221
1	Deaths	5	East Asia	2	Female	17	60-64 years	423	Larynx cancer	150	Occupational exposure to asbestos	1	Number	2010	2.246865056269117	4.135672650938067	0.7090391675259048
1	Deaths	5	East Asia	3	Both	17	60-64 years	423	Larynx cancer	150	Occupational exposure to asbestos	1	Number	2010	12.26360413060202	19.67275344803901	6.9724737540151285
1	Deaths	5	East Asia	1	Male	17	60-64 years	423	Larynx cancer	150	Occupational exposure to asbestos	3	Rate	2010	0.032374848250000005	0.05453917491	0.015844441429999998
1	Deaths	5	East Asia	2	Female	17	60-64 years	423	Larynx cancer	150	Occupational exposure to asbestos	3	Rate	2010	0.00747997271	0.0137679468	0.00236044154
1	Deaths	5	East Asia	3	Both	17	60-64 years	423	Larynx cancer	150	Occupational exposure to asbestos	3	Rate	2010	0.02011142606	0.03226189644	0.01143435395
1	Deaths	5	East Asia	1	Male	17	60-64 years	423	Larynx cancer	150	Occupational exposure to asbestos	1	Number	2011	10.757354890652191	17.71362530625911	5.031198446989931
1	Deaths	5	East Asia	2	Female	17	60-64 years	423	Larynx cancer	150	Occupational exposure to asbestos	1	Number	2011	2.4069875786844026	4.29966533285771	0.7243942299315986
1	Deaths	5	East Asia	3	Both	17	60-64 years	423	Larynx cancer	150	Occupational exposure to asbestos	1	Number	2011	13.164342469336583	20.346951749097595	6.961726461657496
1	Deaths	5	East Asia	1	Male	17	60-64 years	423	Larynx cancer	150	Occupational exposure to asbestos	3	Rate	2011	0.03285039839	0.05409319059	0.01536408114
1	Deaths	5	East Asia	2	Female	17	60-64 years	423	Larynx cancer	150	Occupational exposure to asbestos	3	Rate	2011	0.00750138094	0.013399914430000002	0.00225757587
1	Deaths	5	East Asia	3	Both	17	60-64 years	423	Larynx cancer	150	Occupational exposure to asbestos	3	Rate	2011	0.02030476568	0.03138326799	0.01073781124
1	Deaths	5	East Asia	1	Male	17	60-64 years	423	Larynx cancer	150	Occupational exposure to asbestos	1	Number	2012	11.401186576954954	19.21997786110839	5.413540208607178
1	Deaths	5	East Asia	2	Female	17	60-64 years	423	Larynx cancer	150	Occupational exposure to asbestos	1	Number	2012	2.4770192868037584	4.466645558940363	0.7877602315346031
1	Deaths	5	East Asia	3	Both	17	60-64 years	423	Larynx cancer	150	Occupational exposure to asbestos	1	Number	2012	13.878205863758716	21.70130036964161	7.793180549001798
1	Deaths	5	East Asia	1	Male	17	60-64 years	423	Larynx cancer	150	Occupational exposure to asbestos	3	Rate	2012	0.033140705789999995	0.05586818769	0.01573595363
1	Deaths	5	East Asia	2	Female	17	60-64 years	423	Larynx cancer	150	Occupational exposure to asbestos	3	Rate	2012	0.00728052243	0.013128486049999999	0.00231540629
1	Deaths	5	East Asia	3	Both	17	60-64 years	423	Larynx cancer	150	Occupational exposure to asbestos	3	Rate	2012	0.02028238709	0.03171549541	0.01138939039
1	Deaths	5	East Asia	1	Male	17	60-64 years	423	Larynx cancer	150	Occupational exposure to asbestos	1	Number	2013	11.626142343040176	19.372170399524844	5.106303696478513
1	Deaths	5	East Asia	2	Female	17	60-64 years	423	Larynx cancer	150	Occupational exposure to asbestos	1	Number	2013	2.5636827049002053	4.600257479469741	0.6964876859656333
1	Deaths	5	East Asia	3	Both	17	60-64 years	423	Larynx cancer	150	Occupational exposure to asbestos	1	Number	2013	14.189825047940394	21.93192478605932	7.247701000123676
1	Deaths	5	East Asia	1	Male	17	60-64 years	423	Larynx cancer	150	Occupational exposure to asbestos	3	Rate	2013	0.031690765509999996	0.05280503984	0.01391886219
1	Deaths	5	East Asia	2	Female	17	60-64 years	423	Larynx cancer	150	Occupational exposure to asbestos	3	Rate	2013	0.00699873506	0.01255848989	0.0019013791299999998
1	Deaths	5	East Asia	3	Both	17	60-64 years	423	Larynx cancer	150	Occupational exposure to asbestos	3	Rate	2013	0.01935410566	0.02991388464	0.009885447529999999
1	Deaths	5	East Asia	1	Male	17	60-64 years	423	Larynx cancer	150	Occupational exposure to asbestos	1	Number	2014	11.17333536449292	18.761999587206333	5.044307432085694
1	Deaths	5	East Asia	2	Female	17	60-64 years	423	Larynx cancer	150	Occupational exposure to asbestos	1	Number	2014	2.500284634753204	4.631755191976732	0.7149311747659957
1	Deaths	5	East Asia	3	Both	17	60-64 years	423	Larynx cancer	150	Occupational exposure to asbestos	1	Number	2014	13.673619999246116	21.690695026850307	7.083351901007851
1	Deaths	5	East Asia	1	Male	17	60-64 years	423	Larynx cancer	150	Occupational exposure to asbestos	3	Rate	2014	0.02934313656	0.04927229857	0.01324723523
1	Deaths	5	East Asia	2	Female	17	60-64 years	423	Larynx cancer	150	Occupational exposure to asbestos	3	Rate	2014	0.00652650501	0.01209029286	0.0018661882899999999
1	Deaths	5	East Asia	3	Both	17	60-64 years	423	Larynx cancer	150	Occupational exposure to asbestos	3	Rate	2014	0.017900245130000002	0.028395462070000002	0.00927287254
1	Deaths	5	East Asia	1	Male	17	60-64 years	423	Larynx cancer	150	Occupational exposure to asbestos	1	Number	2015	11.350269417542927	19.35443040908736	5.261114894835863
1	Deaths	5	East Asia	2	Female	17	60-64 years	423	Larynx cancer	150	Occupational exposure to asbestos	1	Number	2015	2.45845715917987	4.484289940944887	0.731436842901213
1	Deaths	5	East Asia	3	Both	17	60-64 years	423	Larynx cancer	150	Occupational exposure to asbestos	1	Number	2015	13.808726576722792	21.97860128722104	7.150599955857961
1	Deaths	5	East Asia	1	Male	17	60-64 years	423	Larynx cancer	150	Occupational exposure to asbestos	3	Rate	2015	0.027916642699999997	0.04760333861	0.012940015720000001
1	Deaths	5	East Asia	2	Female	17	60-64 years	423	Larynx cancer	150	Occupational exposure to asbestos	3	Rate	2015	0.006009361170000001	0.01096123141	0.00178789699
1	Deaths	5	East Asia	3	Both	17	60-64 years	423	Larynx cancer	150	Occupational exposure to asbestos	3	Rate	2015	0.01692906176	0.0269450696	0.00876640924
1	Deaths	5	East Asia	1	Male	17	60-64 years	423	Larynx cancer	150	Occupational exposure to asbestos	1	Number	2016	11.460322199389797	19.311088622636948	5.308423271466202
1	Deaths	5	East Asia	2	Female	17	60-64 years	423	Larynx cancer	150	Occupational exposure to asbestos	1	Number	2016	2.440820136641504	4.495131484333655	0.7629973731675793
1	Deaths	5	East Asia	3	Both	17	60-64 years	423	Larynx cancer	150	Occupational exposure to asbestos	1	Number	2016	13.901142336031308	21.79261521337181	6.9057252045384985
1	Deaths	5	East Asia	1	Male	17	60-64 years	423	Larynx cancer	150	Occupational exposure to asbestos	3	Rate	2016	0.027333646309999998	0.0460582571	0.012660949809999999
1	Deaths	5	East Asia	2	Female	17	60-64 years	423	Larynx cancer	150	Occupational exposure to asbestos	3	Rate	2016	0.00580352771	0.010688055109999999	0.0018141756300000002
1	Deaths	5	East Asia	3	Both	17	60-64 years	423	Larynx cancer	150	Occupational exposure to asbestos	3	Rate	2016	0.01655192417	0.02594820669	0.00822256453
1	Deaths	5	East Asia	1	Male	17	60-64 years	423	Larynx cancer	150	Occupational exposure to asbestos	1	Number	2017	11.182003759306266	20.15369260136968	4.867251755222629
1	Deaths	5	East Asia	2	Female	17	60-64 years	423	Larynx cancer	150	Occupational exposure to asbestos	1	Number	2017	2.4120437696893124	4.532309305834104	0.7083995648526713
1	Deaths	5	East Asia	3	Both	17	60-64 years	423	Larynx cancer	150	Occupational exposure to asbestos	1	Number	2017	13.594047528995567	22.63011614661123	6.986657068376017
1	Deaths	5	East Asia	1	Male	17	60-64 years	423	Larynx cancer	150	Occupational exposure to asbestos	3	Rate	2017	0.02637142789	0.04753009055	0.01147883523
1	Deaths	5	East Asia	2	Female	17	60-64 years	423	Larynx cancer	150	Occupational exposure to asbestos	3	Rate	2017	0.00568984604	0.01069140722	0.00167106605
1	Deaths	5	East Asia	3	Both	17	60-64 years	423	Larynx cancer	150	Occupational exposure to asbestos	3	Rate	2017	0.0160318432	0.02668833347	0.0082395615
1	Deaths	5	East Asia	1	Male	17	60-64 years	423	Larynx cancer	150	Occupational exposure to asbestos	1	Number	2018	10.677254808161852	18.73652815286963	4.661845382580044
1	Deaths	5	East Asia	2	Female	17	60-64 years	423	Larynx cancer	150	Occupational exposure to asbestos	1	Number	2018	2.335669670400037	4.415229318353109	0.5931776152294161
1	Deaths	5	East Asia	3	Both	17	60-64 years	423	Larynx cancer	150	Occupational exposure to asbestos	1	Number	2018	13.012924478561882	21.273908519578363	6.239615577336497
1	Deaths	5	East Asia	1	Male	17	60-64 years	423	Larynx cancer	150	Occupational exposure to asbestos	3	Rate	2018	0.02564560828	0.04500310896	0.011197247110000001
1	Deaths	5	East Asia	2	Female	17	60-64 years	423	Larynx cancer	150	Occupational exposure to asbestos	3	Rate	2018	0.00562863481	0.010640080560000001	0.0014294744699999999
1	Deaths	5	East Asia	3	Both	17	60-64 years	423	Larynx cancer	150	Occupational exposure to asbestos	3	Rate	2018	0.01565369409	0.02559111571	0.007505848030000001
1	Deaths	5	East Asia	1	Male	17	60-64 years	423	Larynx cancer	150	Occupational exposure to asbestos	1	Number	2019	10.211966896662693	18.84113239805867	4.673990046977094
[truncated: 68,561 more rows]
