# Supplementary material for: Global, regional and national mortality burden of laryngeal cancer attributable to occupational exposure to sulfuric acid and asbestos: 1990–2021 and projections to 2040
Source: Front Public Health. 2025 Jul 18;13:1602789. doi: 10.3389/fpubh.2025.1602789 (PMC12315700; doi:10.3389/fpubh.2025.1602789)
Supplement: Supplementary file 2 [file Data_Sheet_2.zip › original data/The earliest original data/2 Occupational exposure to asbestos/3 204countries/IHME-GBD_2021_DATA-f474d55f-1.csv]

measure_id	measure_name	location_id	location_name	sex_id	sex_name	age_id	age_name	cause_id	cause_name	rei_id	rei_name	metric_id	metric_name	year	val	upper	lower
1	Deaths	7	Democratic People's Republic of Korea	1	Male	22	All ages	423	Larynx cancer	150	Occupational exposure to asbestos	1	Number	1990	0.9665539182497156	1.8830619367428936	0.3378372807373453
1	Deaths	7	Democratic People's Republic of Korea	2	Female	22	All ages	423	Larynx cancer	150	Occupational exposure to asbestos	1	Number	1990	0.1898310275910703	0.3913864626040927	0.0624237070016447
1	Deaths	7	Democratic People's Republic of Korea	3	Both	22	All ages	423	Larynx cancer	150	Occupational exposure to asbestos	1	Number	1990	1.1563849458407864	2.13300266880775	0.4874339923044978
1	Deaths	7	Democratic People's Republic of Korea	1	Male	22	All ages	423	Larynx cancer	150	Occupational exposure to asbestos	3	Rate	1990	0.00998408182	0.01945121126	0.00348971226
1	Deaths	7	Democratic People's Republic of Korea	2	Female	22	All ages	423	Larynx cancer	150	Occupational exposure to asbestos	3	Rate	1990	0.0017398938100000002	0.0035872475199999997	0.00057214367
1	Deaths	7	Democratic People's Republic of Korea	3	Both	22	All ages	423	Larynx cancer	150	Occupational exposure to asbestos	3	Rate	1990	0.0056158515	0.010358684	0.00236716755
1	Deaths	7	Democratic People's Republic of Korea	1	Male	22	All ages	423	Larynx cancer	150	Occupational exposure to asbestos	1	Number	1991	0.9963882981864836	1.9410463107974831	0.3715079105809161
1	Deaths	7	Democratic People's Republic of Korea	2	Female	22	All ages	423	Larynx cancer	150	Occupational exposure to asbestos	1	Number	1991	0.1976804116196355	0.4150826834168715	0.0630373017878218
1	Deaths	7	Democratic People's Republic of Korea	3	Both	22	All ages	423	Larynx cancer	150	Occupational exposure to asbestos	1	Number	1991	1.1940687098061198	2.1805319708902697	0.5169364063609032
1	Deaths	7	Democratic People's Republic of Korea	1	Male	22	All ages	423	Larynx cancer	150	Occupational exposure to asbestos	3	Rate	1991	0.01012299506	0.01972042652	0.0037744047700000003
1	Deaths	7	Democratic People's Republic of Korea	2	Female	22	All ages	423	Larynx cancer	150	Occupational exposure to asbestos	3	Rate	1991	0.00178713722	0.0037525706599999997	0.00056989111
1	Deaths	7	Democratic People's Republic of Korea	3	Both	22	All ages	423	Larynx cancer	150	Occupational exposure to asbestos	3	Rate	1991	0.0057121241	0.010431115999999999	0.00247289363
1	Deaths	7	Democratic People's Republic of Korea	1	Male	22	All ages	423	Larynx cancer	150	Occupational exposure to asbestos	1	Number	1992	1.0313084271853572	1.9901441747016588	0.3917701958338851
1	Deaths	7	Democratic People's Republic of Korea	2	Female	22	All ages	423	Larynx cancer	150	Occupational exposure to asbestos	1	Number	1992	0.2057286602926922	0.4294720959314475	0.0661165239417323
1	Deaths	7	Democratic People's Republic of Korea	3	Both	22	All ages	423	Larynx cancer	150	Occupational exposure to asbestos	1	Number	1992	1.2370370874780483	2.339571544741718	0.5430129745767268
1	Deaths	7	Democratic People's Republic of Korea	1	Male	22	All ages	423	Larynx cancer	150	Occupational exposure to asbestos	3	Rate	1992	0.01030223348	0.01988050268	0.00391357999
1	Deaths	7	Democratic People's Republic of Korea	2	Female	22	All ages	423	Larynx cancer	150	Occupational exposure to asbestos	3	Rate	1992	0.00183460351	0.00382985536	0.00058959994
1	Deaths	7	Democratic People's Republic of Korea	3	Both	22	All ages	423	Larynx cancer	150	Occupational exposure to asbestos	3	Rate	1992	0.00582839263	0.01102306607	0.00255844619
1	Deaths	7	Democratic People's Republic of Korea	1	Male	22	All ages	423	Larynx cancer	150	Occupational exposure to asbestos	1	Number	1993	1.0727478579629506	2.068029910313105	0.4103254710613516
1	Deaths	7	Democratic People's Republic of Korea	2	Female	22	All ages	423	Larynx cancer	150	Occupational exposure to asbestos	1	Number	1993	0.2140348428501885	0.4330647434738495	0.0669312274357641
1	Deaths	7	Democratic People's Republic of Korea	3	Both	22	All ages	423	Larynx cancer	150	Occupational exposure to asbestos	1	Number	1993	1.2867827008131394	2.476914194125808	0.5562148849149328
1	Deaths	7	Democratic People's Republic of Korea	1	Male	22	All ages	423	Larynx cancer	150	Occupational exposure to asbestos	3	Rate	1993	0.01053415291	0.02030760829	0.00402930775
1	Deaths	7	Democratic People's Republic of Korea	2	Female	22	All ages	423	Larynx cancer	150	Occupational exposure to asbestos	3	Rate	1993	0.0018829786700000001	0.00380990153	0.00058882971
1	Deaths	7	Democratic People's Republic of Korea	3	Both	22	All ages	423	Larynx cancer	150	Occupational exposure to asbestos	3	Rate	1993	0.00597105377	0.011493617230000001	0.0025810022000000003
1	Deaths	7	Democratic People's Republic of Korea	1	Male	22	All ages	423	Larynx cancer	150	Occupational exposure to asbestos	1	Number	1994	1.1109173386989646	2.153931595165677	0.4301980420683376
1	Deaths	7	Democratic People's Republic of Korea	2	Female	22	All ages	423	Larynx cancer	150	Occupational exposure to asbestos	1	Number	1994	0.2219784119798213	0.4480558680279851	0.0710194534972791
1	Deaths	7	Democratic People's Republic of Korea	3	Both	22	All ages	423	Larynx cancer	150	Occupational exposure to asbestos	1	Number	1994	1.332895750678787	2.54455837869236	0.5850824367163303
1	Deaths	7	Democratic People's Republic of Korea	1	Male	22	All ages	423	Larynx cancer	150	Occupational exposure to asbestos	3	Rate	1994	0.0107218416	0.02078832742	0.00415198782
1	Deaths	7	Democratic People's Republic of Korea	2	Female	22	All ages	423	Larynx cancer	150	Occupational exposure to asbestos	3	Rate	1994	0.00192710855	0.00388980301	0.00061655633
1	Deaths	7	Democratic People's Republic of Korea	3	Both	22	All ages	423	Larynx cancer	150	Occupational exposure to asbestos	3	Rate	1994	0.006091849769999999	0.011629617220000001	0.00267405332
1	Deaths	7	Democratic People's Republic of Korea	1	Male	22	All ages	423	Larynx cancer	150	Occupational exposure to asbestos	1	Number	1995	1.14280132178292	2.192771998769937	0.4430408003631065
1	Deaths	7	Democratic People's Republic of Korea	2	Female	22	All ages	423	Larynx cancer	150	Occupational exposure to asbestos	1	Number	1995	0.2283470213327939	0.4535377728621567	0.0732498262791047
1	Deaths	7	Democratic People's Republic of Korea	3	Both	22	All ages	423	Larynx cancer	150	Occupational exposure to asbestos	1	Number	1995	1.371148343115713	2.617172662368918	0.6111218970065239
1	Deaths	7	Democratic People's Republic of Korea	1	Male	22	All ages	423	Larynx cancer	150	Occupational exposure to asbestos	3	Rate	1995	0.01086148787	0.02084068859	0.00421077766
1	Deaths	7	Democratic People's Republic of Korea	2	Female	22	All ages	423	Larynx cancer	150	Occupational exposure to asbestos	3	Rate	1995	0.0019605326299999997	0.0038939662899999997	0.0006289053999999999
1	Deaths	7	Democratic People's Republic of Korea	3	Both	22	All ages	423	Larynx cancer	150	Occupational exposure to asbestos	3	Rate	1995	0.0061850408299999994	0.0118056663	0.0027566775700000002
1	Deaths	7	Democratic People's Republic of Korea	1	Male	22	All ages	423	Larynx cancer	150	Occupational exposure to asbestos	1	Number	1996	1.1661974466053298	2.2926130504422497	0.471843704430911
1	Deaths	7	Democratic People's Republic of Korea	2	Female	22	All ages	423	Larynx cancer	150	Occupational exposure to asbestos	1	Number	1996	0.2345659178913114	0.4749296954670736	0.0739026235050003
1	Deaths	7	Democratic People's Republic of Korea	3	Both	22	All ages	423	Larynx cancer	150	Occupational exposure to asbestos	1	Number	1996	1.400763364496642	2.6918960633182847	0.6257216487424033
1	Deaths	7	Democratic People's Republic of Korea	1	Male	22	All ages	423	Larynx cancer	150	Occupational exposure to asbestos	3	Rate	1996	0.01093166838	0.02149043086	0.00442295507
1	Deaths	7	Democratic People's Republic of Korea	2	Female	22	All ages	423	Larynx cancer	150	Occupational exposure to asbestos	3	Rate	1996	0.0019951978799999997	0.0040397118600000005	0.00062860947
1	Deaths	7	Democratic People's Republic of Korea	3	Both	22	All ages	423	Larynx cancer	150	Occupational exposure to asbestos	3	Rate	1996	0.0062465509899999995	0.01200421602	0.0027903372400000003
1	Deaths	7	Democratic People's Republic of Korea	1	Male	22	All ages	423	Larynx cancer	150	Occupational exposure to asbestos	1	Number	1997	1.1883498295411778	2.4199216582160403	0.4810436655456916
1	Deaths	7	Democratic People's Republic of Korea	2	Female	22	All ages	423	Larynx cancer	150	Occupational exposure to asbestos	1	Number	1997	0.2417701653356131	0.4977463917559057	0.0786376028914323
1	Deaths	7	Democratic People's Republic of Korea	3	Both	22	All ages	423	Larynx cancer	150	Occupational exposure to asbestos	1	Number	1997	1.430119994876789	2.720540773584816	0.6252452521486205
1	Deaths	7	Democratic People's Republic of Korea	1	Male	22	All ages	423	Larynx cancer	150	Occupational exposure to asbestos	3	Rate	1997	0.01098378004	0.02236705602	0.00444623097
1	Deaths	7	Democratic People's Republic of Korea	2	Female	22	All ages	423	Larynx cancer	150	Occupational exposure to asbestos	3	Rate	1997	0.002037359	0.00419443024	0.00066266666
1	Deaths	7	Democratic People's Republic of Korea	3	Both	22	All ages	423	Larynx cancer	150	Occupational exposure to asbestos	3	Rate	1997	0.0063039829099999995	0.01199217032	0.00275608718
1	Deaths	7	Democratic People's Republic of Korea	1	Male	22	All ages	423	Larynx cancer	150	Occupational exposure to asbestos	1	Number	1998	1.205546899756427	2.3816064920061297	0.4868996176841648
1	Deaths	7	Democratic People's Republic of Korea	2	Female	22	All ages	423	Larynx cancer	150	Occupational exposure to asbestos	1	Number	1998	0.2489260430447602	0.5147603023100464	0.0811392211024745
1	Deaths	7	Democratic People's Republic of Korea	3	Both	22	All ages	423	Larynx cancer	150	Occupational exposure to asbestos	1	Number	1998	1.454472942801189	2.730815290272247	0.6572824001819256
1	Deaths	7	Democratic People's Republic of Korea	1	Male	22	All ages	423	Larynx cancer	150	Occupational exposure to asbestos	3	Rate	1998	0.01099266149	0.02171644585	0.00443974654
1	Deaths	7	Democratic People's Republic of Korea	2	Female	22	All ages	423	Larynx cancer	150	Occupational exposure to asbestos	3	Rate	1998	0.00207937379	0.00429998833	0.00067778673
1	Deaths	7	Democratic People's Republic of Korea	3	Both	22	All ages	423	Larynx cancer	150	Occupational exposure to asbestos	3	Rate	1998	0.006340878289999999	0.01190518358	0.0028654694
1	Deaths	7	Democratic People's Republic of Korea	1	Male	22	All ages	423	Larynx cancer	150	Occupational exposure to asbestos	1	Number	1999	1.226544087489523	2.374724743099822	0.5096532441182351
1	Deaths	7	Democratic People's Republic of Korea	2	Female	22	All ages	423	Larynx cancer	150	Occupational exposure to asbestos	1	Number	1999	0.2571759241644029	0.5450584326392075	0.0829414267983119
1	Deaths	7	Democratic People's Republic of Korea	3	Both	22	All ages	423	Larynx cancer	150	Occupational exposure to asbestos	1	Number	1999	1.4837200116539266	2.821686315632034	0.6907110721944669
1	Deaths	7	Democratic People's Republic of Korea	1	Male	22	All ages	423	Larynx cancer	150	Occupational exposure to asbestos	3	Rate	1999	0.01104101021	0.02137661451	0.00458775737
1	Deaths	7	Democratic People's Republic of Korea	2	Female	22	All ages	423	Larynx cancer	150	Occupational exposure to asbestos	3	Rate	1999	0.00213089632	0.0045162198199999995	0.0006872322200000001
1	Deaths	7	Democratic People's Republic of Korea	3	Both	22	All ages	423	Larynx cancer	150	Occupational exposure to asbestos	3	Rate	1999	0.00640144483	0.0121740417	0.0029800425900000003
1	Deaths	7	Democratic People's Republic of Korea	1	Male	22	All ages	423	Larynx cancer	150	Occupational exposure to asbestos	1	Number	2000	1.2516498772094988	2.453235372831761	0.5358425229553169
1	Deaths	7	Democratic People's Republic of Korea	2	Female	22	All ages	423	Larynx cancer	150	Occupational exposure to asbestos	1	Number	2000	0.2671352087155528	0.5788735913964231	0.0886849088379926
1	Deaths	7	Democratic People's Republic of Korea	3	Both	22	All ages	423	Larynx cancer	150	Occupational exposure to asbestos	1	Number	2000	1.5187850859250502	2.813567462260556	0.6914547032456511
1	Deaths	7	Democratic People's Republic of Korea	1	Male	22	All ages	423	Larynx cancer	150	Occupational exposure to asbestos	3	Rate	2000	0.011131338329999999	0.02181743748	0.00476542564
1	Deaths	7	Democratic People's Republic of Korea	2	Female	22	All ages	423	Larynx cancer	150	Occupational exposure to asbestos	3	Rate	2000	0.00219686252	0.00476053196	0.00072932562
1	Deaths	7	Democratic People's Republic of Korea	3	Both	22	All ages	423	Larynx cancer	150	Occupational exposure to asbestos	3	Rate	2000	0.006489361470000001	0.01202161942	0.00295440056
1	Deaths	7	Democratic People's Republic of Korea	1	Male	22	All ages	423	Larynx cancer	150	Occupational exposure to asbestos	1	Number	2001	1.288795891860108	2.527334380328428	0.5677952102079908
1	Deaths	7	Democratic People's Republic of Korea	2	Female	22	All ages	423	Larynx cancer	150	Occupational exposure to asbestos	1	Number	2001	0.2789087533180263	0.5982092887273198	0.090950414335276
1	Deaths	7	Democratic People's Republic of Korea	3	Both	22	All ages	423	Larynx cancer	150	Occupational exposure to asbestos	1	Number	2001	1.5677046451781358	2.923574101204984	0.7286061574720165
1	Deaths	7	Democratic People's Republic of Korea	1	Male	22	All ages	423	Larynx cancer	150	Occupational exposure to asbestos	3	Rate	2001	0.01133273031	0.02222353371	0.00499277661
1	Deaths	7	Democratic People's Republic of Korea	2	Female	22	All ages	423	Larynx cancer	150	Occupational exposure to asbestos	3	Rate	2001	0.00227788286	0.00488565048	0.00074280347
1	Deaths	7	Democratic People's Republic of Korea	3	Both	22	All ages	423	Larynx cancer	150	Occupational exposure to asbestos	3	Rate	2001	0.0066381630500000005	0.01237934813	0.00308515159
1	Deaths	7	Democratic People's Republic of Korea	1	Male	22	All ages	423	Larynx cancer	150	Occupational exposure to asbestos	1	Number	2002	1.3255698767629394	2.5934524897049096	0.6003122641313035
1	Deaths	7	Democratic People's Republic of Korea	2	Female	22	All ages	423	Larynx cancer	150	Occupational exposure to asbestos	1	Number	2002	0.2933409631844979	0.6197446602737486	0.0963136381850253
1	Deaths	7	Democratic People's Republic of Korea	3	Both	22	All ages	423	Larynx cancer	150	Occupational exposure to asbestos	1	Number	2002	1.6189108399474403	3.0171968282818726	0.7765616579830301
1	Deaths	7	Democratic People's Republic of Korea	1	Male	22	All ages	423	Larynx cancer	150	Occupational exposure to asbestos	3	Rate	2002	0.01153402521	0.02256610302	0.00522342647
1	Deaths	7	Democratic People's Republic of Korea	2	Female	22	All ages	423	Larynx cancer	150	Occupational exposure to asbestos	3	Rate	2002	0.0023805945499999997	0.005029508130000001	0.00078162872
1	Deaths	7	Democratic People's Republic of Korea	3	Both	22	All ages	423	Larynx cancer	150	Occupational exposure to asbestos	3	Rate	2002	0.00679790102	0.01266938543	0.00326082769
1	Deaths	7	Democratic People's Republic of Korea	1	Male	22	All ages	423	Larynx cancer	150	Occupational exposure to asbestos	1	Number	2003	1.369676671947052	2.655396245929757	0.5995883748359336
1	Deaths	7	Democratic People's Republic of Korea	2	Female	22	All ages	423	Larynx cancer	150	Occupational exposure to asbestos	1	Number	2003	0.3106425984294814	0.6616674488352496	0.1033914813623356
1	Deaths	7	Democratic People's Republic of Korea	3	Both	22	All ages	423	Larynx cancer	150	Occupational exposure to asbestos	1	Number	2003	1.6803192703765315	3.1313374333593718	0.7899378798054414
1	Deaths	7	Democratic People's Republic of Korea	1	Male	22	All ages	423	Larynx cancer	150	Occupational exposure to asbestos	3	Rate	2003	0.01178464968	0.02284693546	0.00515883719
1	Deaths	7	Democratic People's Republic of Korea	2	Female	22	All ages	423	Larynx cancer	150	Occupational exposure to asbestos	3	Rate	2003	0.00250285916	0.005331079650000001	0.0008330290699999999
1	Deaths	7	Democratic People's Republic of Korea	3	Both	22	All ages	423	Larynx cancer	150	Occupational exposure to asbestos	3	Rate	2003	0.00699140883	0.013028750290000002	0.00328674364
1	Deaths	7	Democratic People's Republic of Korea	1	Male	22	All ages	423	Larynx cancer	150	Occupational exposure to asbestos	1	Number	2004	1.4096470366886542	2.638025963047845	0.6213554618704473
1	Deaths	7	Democratic People's Republic of Korea	2	Female	22	All ages	423	Larynx cancer	150	Occupational exposure to asbestos	1	Number	2004	0.3306332038090691	0.6854884733298966	0.114975077273586
1	Deaths	7	Democratic People's Republic of Korea	3	Both	22	All ages	423	Larynx cancer	150	Occupational exposure to asbestos	1	Number	2004	1.740280240497723	3.161289547254881	0.8152122178400012
1	Deaths	7	Democratic People's Republic of Korea	1	Male	22	All ages	423	Larynx cancer	150	Occupational exposure to asbestos	3	Rate	2004	0.011985158670000001	0.0224291322	0.00528291381
1	Deaths	7	Democratic People's Republic of Korea	2	Female	22	All ages	423	Larynx cancer	150	Occupational exposure to asbestos	3	Rate	2004	0.00264263652	0.00547887161	0.00091895591
1	Deaths	7	Democratic People's Republic of Korea	3	Both	22	All ages	423	Larynx cancer	150	Occupational exposure to asbestos	3	Rate	2004	0.007169585220000001	0.013023841949999998	0.0033585013100000003
1	Deaths	7	Democratic People's Republic of Korea	1	Male	22	All ages	423	Larynx cancer	150	Occupational exposure to asbestos	1	Number	2005	1.4501967927875283	2.6863154162505296	0.6071788980218993
1	Deaths	7	Democratic People's Republic of Korea	2	Female	22	All ages	423	Larynx cancer	150	Occupational exposure to asbestos	1	Number	2005	0.3512735035890661	0.7320286863266309	0.1225213504517918
1	Deaths	7	Democratic People's Republic of Korea	3	Both	22	All ages	423	Larynx cancer	150	Occupational exposure to asbestos	1	Number	2005	1.801470296376592	3.2626859114334623	0.8298855603279747
1	Deaths	7	Democratic People's Republic of Korea	1	Male	22	All ages	423	Larynx cancer	150	Occupational exposure to asbestos	3	Rate	2005	0.012193716860000002	0.02258739624	0.005105353700000001
1	Deaths	7	Democratic People's Republic of Korea	2	Female	22	All ages	423	Larynx cancer	150	Occupational exposure to asbestos	3	Rate	2005	0.00278699117	0.0058078889199999996	0.00097207993
1	Deaths	7	Democratic People's Republic of Korea	3	Both	22	All ages	423	Larynx cancer	150	Occupational exposure to asbestos	3	Rate	2005	0.00735383303	0.01331870276	0.0033876994
1	Deaths	7	Democratic People's Republic of Korea	1	Male	22	All ages	423	Larynx cancer	150	Occupational exposure to asbestos	1	Number	2006	1.4938725275360594	2.7513920806947367	0.6459759883201972
1	Deaths	7	Democratic People's Republic of Korea	2	Female	22	All ages	423	Larynx cancer	150	Occupational exposure to asbestos	1	Number	2006	0.3733758889691955	0.747218059215099	0.1270998938419358
1	Deaths	7	Democratic People's Republic of Korea	3	Both	22	All ages	423	Larynx cancer	150	Occupational exposure to asbestos	1	Number	2006	1.8672484165052563	3.382399257646896	0.8625683172976165
1	Deaths	7	Democratic People's Republic of Korea	1	Male	22	All ages	423	Larynx cancer	150	Occupational exposure to asbestos	3	Rate	2006	0.01243196308	0.02289700369	0.00537579311
1	Deaths	7	Democratic People's Republic of Korea	2	Female	22	All ages	423	Larynx cancer	150	Occupational exposure to asbestos	3	Rate	2006	0.00294259564	0.00588886606	0.0010016811600000002
1	Deaths	7	Democratic People's Republic of Korea	3	Both	22	All ages	423	Larynx cancer	150	Occupational exposure to asbestos	3	Rate	2006	0.0075581671699999995	0.01369112903	0.0034914666300000004
1	Deaths	7	Democratic People's Republic of Korea	1	Male	22	All ages	423	Larynx cancer	150	Occupational exposure to asbestos	1	Number	2007	1.5408950012278304	2.8527429427714184	0.6547875720624653
1	Deaths	7	Democratic People's Republic of Korea	2	Female	22	All ages	423	Larynx cancer	150	Occupational exposure to asbestos	1	Number	2007	0.3947142791413887	0.7889526378151084	0.1353083290954921
1	Deaths	7	Democratic People's Republic of Korea	3	Both	22	All ages	423	Larynx cancer	150	Occupational exposure to asbestos	1	Number	2007	1.9356092803692184	3.481194549923164	0.934669062119204
1	Deaths	7	Democratic People's Republic of Korea	1	Male	22	All ages	423	Larynx cancer	150	Occupational exposure to asbestos	3	Rate	2007	0.012702002399999999	0.02351590971	0.00539758602
1	Deaths	7	Democratic People's Republic of Korea	2	Female	22	All ages	423	Larynx cancer	150	Occupational exposure to asbestos	3	Rate	2007	0.00309223845	0.0061807484800000005	0.00106002149
1	Deaths	7	Democratic People's Republic of Korea	3	Both	22	All ages	423	Larynx cancer	150	Occupational exposure to asbestos	3	Rate	2007	0.00777484368	0.01398306142	0.00375432476
1	Deaths	7	Democratic People's Republic of Korea	1	Male	22	All ages	423	Larynx cancer	150	Occupational exposure to asbestos	1	Number	2008	1.582168828999731	2.897519407047856	0.6787635734260768
1	Deaths	7	Democratic People's Republic of Korea	2	Female	22	All ages	423	Larynx cancer	150	Occupational exposure to asbestos	1	Number	2008	0.4149860478072651	0.8269712395731659	0.1416018539351687
1	Deaths	7	Democratic People's Republic of Korea	3	Both	22	All ages	423	Larynx cancer	150	Occupational exposure to asbestos	1	Number	2008	1.997154876806998	3.608015771122469	0.9558512463757576
1	Deaths	7	Democratic People's Republic of Korea	1	Male	22	All ages	423	Larynx cancer	150	Occupational exposure to asbestos	3	Rate	2008	0.012929705809999999	0.02367893541	0.00554695122
1	Deaths	7	Democratic People's Republic of Korea	2	Female	22	All ages	423	Larynx cancer	150	Occupational exposure to asbestos	3	Rate	2008	0.00323402659	0.00644466721	0.001103517
1	Deaths	7	Democratic People's Republic of Korea	3	Both	22	All ages	423	Larynx cancer	150	Occupational exposure to asbestos	3	Rate	2008	0.00796676983	0.01439258994	0.00381294759
1	Deaths	7	Democratic People's Republic of Korea	1	Male	22	All ages	423	Larynx cancer	150	Occupational exposure to asbestos	1	Number	2009	1.6389291138330484	3.0249744923012534	0.6923276783331127
1	Deaths	7	Democratic People's Republic of Korea	2	Female	22	All ages	423	Larynx cancer	150	Occupational exposure to asbestos	1	Number	2009	0.4329263458110454	0.8529590922233011	0.1488315177655984
1	Deaths	7	Democratic People's Republic of Korea	3	Both	22	All ages	423	Larynx cancer	150	Occupational exposure to asbestos	1	Number	2009	2.0718554596440946	3.780799428387621	0.9995672467537884
1	Deaths	7	Democratic People's Republic of Korea	1	Male	22	All ages	423	Larynx cancer	150	Occupational exposure to asbestos	3	Rate	2009	0.013289028150000002	0.0245275838	0.00561364243
1	Deaths	7	Democratic People's Republic of Korea	2	Female	22	All ages	423	Larynx cancer	150	Occupational exposure to asbestos	3	Rate	2009	0.0033584678800000003	0.00661691241	0.00115457485
1	Deaths	7	Democratic People's Republic of Korea	3	Both	22	All ages	423	Larynx cancer	150	Occupational exposure to asbestos	3	Rate	2009	0.00821397575	0.01498917054	0.0039628349
1	Deaths	7	Democratic People's Republic of Korea	1	Male	22	All ages	423	Larynx cancer	150	Occupational exposure to asbestos	1	Number	2010	1.6784152068112794	3.171931746024492	0.7213443359004835
1	Deaths	7	Democratic People's Republic of Korea	2	Female	22	All ages	423	Larynx cancer	150	Occupational exposure to asbestos	1	Number	2010	0.4481594936832418	0.9028496809282084	0.1552216912246606
1	Deaths	7	Democratic People's Republic of Korea	3	Both	22	All ages	423	Larynx cancer	150	Occupational exposure to asbestos	1	Number	2010	2.1265747004945217	3.927918608150617	1.0338667291406314
1	Deaths	7	Democratic People's Republic of Korea	1	Male	22	All ages	423	Larynx cancer	150	Occupational exposure to asbestos	3	Rate	2010	0.013512561410000002	0.02553654324	0.0058073887800000005
1	Deaths	7	Democratic People's Republic of Korea	2	Female	22	All ages	423	Larynx cancer	150	Occupational exposure to asbestos	3	Rate	2010	0.0034628222599999998	0.006976105650000001	0.00119936124
1	Deaths	7	Democratic People's Republic of Korea	3	Both	22	All ages	423	Larynx cancer	150	Occupational exposure to asbestos	3	Rate	2010	0.00838449635	0.01548669757	0.0040762508
1	Deaths	7	Democratic People's Republic of Korea	1	Male	22	All ages	423	Larynx cancer	150	Occupational exposure to asbestos	1	Number	2011	1.707293885382235	3.2344758081457208	0.7272600497751788
1	Deaths	7	Democratic People's Republic of Korea	2	Female	22	All ages	423	Larynx cancer	150	Occupational exposure to asbestos	1	Number	2011	0.4571767056239673	0.9186778843073252	0.1587979092794358
1	Deaths	7	Democratic People's Republic of Korea	3	Both	22	All ages	423	Larynx cancer	150	Occupational exposure to asbestos	1	Number	2011	2.164470591006199	3.997188280685056	1.0619287970104074
1	Deaths	7	Democratic People's Republic of Korea	1	Male	22	All ages	423	Larynx cancer	150	Occupational exposure to asbestos	3	Rate	2011	0.01365496959	0.025869400209999997	0.005816639970000001
1	Deaths	7	Democratic People's Republic of Korea	2	Female	22	All ages	423	Larynx cancer	150	Occupational exposure to asbestos	3	Rate	2011	0.0035200038	0.0070733036200000005	0.00122265469
1	Deaths	7	Democratic People's Republic of Korea	3	Both	22	All ages	423	Larynx cancer	150	Occupational exposure to asbestos	3	Rate	2011	0.00849109816	0.015680748079999998	0.004165887809999999
1	Deaths	7	Democratic People's Republic of Korea	1	Male	22	All ages	423	Larynx cancer	150	Occupational exposure to asbestos	1	Number	2012	1.7514911483981934	3.1971505245864984	0.7674853139534745
1	Deaths	7	Democratic People's Republic of Korea	2	Female	22	All ages	423	Larynx cancer	150	Occupational exposure to asbestos	1	Number	2012	0.465748968720917	0.956831485996935	0.1617221520842533
1	Deaths	7	Democratic People's Republic of Korea	3	Both	22	All ages	423	Larynx cancer	150	Occupational exposure to asbestos	1	Number	2012	2.2172401171191125	3.9611245973737472	1.0892190907766373
1	Deaths	7	Democratic People's Republic of Korea	1	Male	22	All ages	423	Larynx cancer	150	Occupational exposure to asbestos	3	Rate	2012	0.013922582380000001	0.02541411162	0.006100731660000001
1	Deaths	7	Democratic People's Republic of Korea	2	Female	22	All ages	423	Larynx cancer	150	Occupational exposure to asbestos	3	Rate	2012	0.00357452201	0.00734347349	0.00124118233
1	Deaths	7	Democratic People's Republic of Korea	3	Both	22	All ages	423	Larynx cancer	150	Occupational exposure to asbestos	3	Rate	2012	0.008657745139999999	0.0154671598	0.00425311684
1	Deaths	7	Democratic People's Republic of Korea	1	Male	22	All ages	423	Larynx cancer	150	Occupational exposure to asbestos	1	Number	2013	1.7777210936235617	3.246072938023777	0.7746321528802621
1	Deaths	7	Democratic People's Republic of Korea	2	Female	22	All ages	423	Larynx cancer	150	Occupational exposure to asbestos	1	Number	2013	0.4661169712717704	0.9571602992731318	0.1648858760676754
1	Deaths	7	Democratic People's Republic of Korea	3	Both	22	All ages	423	Larynx cancer	150	Occupational exposure to asbestos	1	Number	2013	2.2438380648953307	4.045082307495405	1.0999026381339323
1	Deaths	7	Democratic People's Republic of Korea	1	Male	22	All ages	423	Larynx cancer	150	Occupational exposure to asbestos	3	Rate	2013	0.0140489791	0.02565307406	0.006121765089999999
1	Deaths	7	Democratic People's Republic of Korea	2	Female	22	All ages	423	Larynx cancer	150	Occupational exposure to asbestos	3	Rate	2013	0.00356675258	0.007324243009999999	0.00126171575
1	Deaths	7	Democratic People's Republic of Korea	3	Both	22	All ages	423	Larynx cancer	150	Occupational exposure to asbestos	3	Rate	2013	0.00872337786	0.01572608201	0.00427609571
1	Deaths	7	Democratic People's Republic of Korea	1	Male	22	All ages	423	Larynx cancer	150	Occupational exposure to asbestos	1	Number	2014	1.8109415239032487	3.3638108158896136	0.8078542615289634
1	Deaths	7	Democratic People's Republic of Korea	2	Female	22	All ages	423	Larynx cancer	150	Occupational exposure to asbestos	1	Number	2014	0.4689668069965857	0.9533704753188916	0.1635265409194803
1	Deaths	7	Democratic People's Republic of Korea	3	Both	22	All ages	423	Larynx cancer	150	Occupational exposure to asbestos	1	Number	2014	2.2799083308998345	4.073450251575401	1.1090909234034867
1	Deaths	7	Democratic People's Republic of Korea	1	Male	22	All ages	423	Larynx cancer	150	Occupational exposure to asbestos	3	Rate	2014	0.01423181114	0.02643548653	0.006348757890000001
1	Deaths	7	Democratic People's Republic of Korea	2	Female	22	All ages	423	Larynx cancer	150	Occupational exposure to asbestos	3	Rate	2014	0.00357854947	0.00727489315	0.00124782353
1	Deaths	7	Democratic People's Republic of Korea	3	Both	22	All ages	423	Larynx cancer	150	Occupational exposure to asbestos	3	Rate	2014	0.00882674612	0.01577050739	0.00429388492
1	Deaths	7	Democratic People's Republic of Korea	1	Male	22	All ages	423	Larynx cancer	150	Occupational exposure to asbestos	1	Number	2015	1.8262442625770472	3.3838334587104333	0.8334682811245415
1	Deaths	7	Democratic People's Republic of Korea	2	Female	22	All ages	423	Larynx cancer	150	Occupational exposure to asbestos	1	Number	2015	0.4712032138579533	0.9743787668771312	0.162647465336467
1	Deaths	7	Democratic People's Republic of Korea	3	Both	22	All ages	423	Larynx cancer	150	Occupational exposure to asbestos	1	Number	2015	2.297447476435	4.056923204007613	1.111151527266138
1	Deaths	7	Democratic People's Republic of Korea	1	Male	22	All ages	423	Larynx cancer	150	Occupational exposure to asbestos	3	Rate	2015	0.014275353869999998	0.026450689569999998	0.006515040129999999
1	Deaths	7	Democratic People's Republic of Korea	2	Female	22	All ages	423	Larynx cancer	150	Occupational exposure to asbestos	3	Rate	2015	0.00358613485	0.00741559808	0.0012378433
1	Deaths	7	Democratic People's Republic of Korea	3	Both	22	All ages	423	Larynx cancer	150	Occupational exposure to asbestos	3	Rate	2015	0.00885931203	0.01564412198	0.00428477177
1	Deaths	7	Democratic People's Republic of Korea	1	Male	22	All ages	423	Larynx cancer	150	Occupational exposure to asbestos	1	Number	2016	1.848292355468368	3.4012936334005666	0.8342587616929169
1	Deaths	7	Democratic People's Republic of Korea	2	Female	22	All ages	423	Larynx cancer	150	Occupational exposure to asbestos	1	Number	2016	0.4760532521187566	1.0004425291483343	0.1603456878133523
1	Deaths	7	Democratic People's Republic of Korea	3	Both	22	All ages	423	Larynx cancer	150	Occupational exposure to asbestos	1	Number	2016	2.3243456075871247	4.175935280534044	1.167268633039519
1	Deaths	7	Democratic People's Republic of Korea	1	Male	22	All ages	423	Larynx cancer	150	Occupational exposure to asbestos	3	Rate	2016	0.01437422102	0.02645195512	0.006488053580000001
1	Deaths	7	Democratic People's Republic of Korea	2	Female	22	All ages	423	Larynx cancer	150	Occupational exposure to asbestos	3	Rate	2016	0.00361417105	0.00759530664	0.00121733596
1	Deaths	7	Democratic People's Republic of Korea	3	Both	22	All ages	423	Larynx cancer	150	Occupational exposure to asbestos	3	Rate	2016	0.00892940711	0.01604263413	0.00448428013
1	Deaths	7	Democratic People's Republic of Korea	1	Male	22	All ages	423	Larynx cancer	150	Occupational exposure to asbestos	1	Number	2017	1.8676162240192788	3.472299115789866	0.8313318244607518
1	Deaths	7	Democratic People's Republic of Korea	2	Female	22	All ages	423	Larynx cancer	150	Occupational exposure to asbestos	1	Number	2017	0.4785974006170084	1.0346961815600912	0.1578200429555269
1	Deaths	7	Democratic People's Republic of Korea	3	Both	22	All ages	423	Larynx cancer	150	Occupational exposure to asbestos	1	Number	2017	2.34621362463629	4.118248846663695	1.1290174962761208
1	Deaths	7	Democratic People's Republic of Korea	1	Male	22	All ages	423	Larynx cancer	150	Occupational exposure to asbestos	3	Rate	2017	0.01445513919	0.026875204	0.00643441467
1	Deaths	7	Democratic People's Republic of Korea	2	Female	22	All ages	423	Larynx cancer	150	Occupational exposure to asbestos	3	Rate	2017	0.00362534384	0.00783775553	0.00119547645
1	Deaths	7	Democratic People's Republic of Korea	3	Both	22	All ages	423	Larynx cancer	150	Occupational exposure to asbestos	3	Rate	2017	0.00898191865	0.015765732390000002	0.00432217391
1	Deaths	7	Democratic People's Republic of Korea	1	Male	22	All ages	423	Larynx cancer	150	Occupational exposure to asbestos	1	Number	2018	1.895550720158524	3.60766560070424	0.8341235442008104
1	Deaths	7	Democratic People's Republic of Korea	2	Female	22	All ages	423	Larynx cancer	150	Occupational exposure to asbestos	1	Number	2018	0.4835610707094139	1.029931661252434	0.1587175841795235
1	Deaths	7	Democratic People's Republic of Korea	3	Both	22	All ages	423	Larynx cancer	150	Occupational exposure to asbestos	1	Number	2018	2.3791117908679364	4.223003969206078	1.1609590799007736
1	Deaths	7	Democratic People's Republic of Korea	1	Male	22	All ages	423	Larynx cancer	150	Occupational exposure to asbestos	3	Rate	2018	0.01460669561	0.02779987511	0.0064275719899999995
1	Deaths	7	Democratic People's Republic of Korea	2	Female	22	All ages	423	Larynx cancer	150	Occupational exposure to asbestos	3	Rate	2018	0.0036556598600000004	0.00778615167	0.0011998846399999998
1	Deaths	7	Democratic People's Republic of Korea	3	Both	22	All ages	423	Larynx cancer	150	Occupational exposure to asbestos	3	Rate	2018	0.00907884341	0.0161152544	0.0044302944200000005
1	Deaths	7	Democratic People's Republic of Korea	1	Male	22	All ages	423	Larynx cancer	150	Occupational exposure to asbestos	1	Number	2019	1.9319034583852284	3.6767763116213743	0.8282876725592394
1	Deaths	7	Democratic People's Republic of Korea	2	Female	22	All ages	423	Larynx cancer	150	Occupational exposure to asbestos	1	Number	2019	0.489421503674851	1.0379999139182323	0.1596342292630409
1	Deaths	7	Democratic People's Republic of Korea	3	Both	22	All ages	423	Larynx cancer	150	Occupational exposure to asbestos	1	Number	2019	2.4213249620600776	4.290991206411907	1.1759293128462909
1	Deaths	7	Democratic People's Republic of Korea	1	Male	22	All ages	423	Larynx cancer	150	Occupational exposure to asbestos	3	Rate	2019	0.01482762308	0.0282197607	0.00635722109
1	Deaths	7	Democratic People's Republic of Korea	2	Female	22	All ages	423	Larynx cancer	150	Occupational exposure to asbestos	3	Rate	2019	0.00369373577	0.00783393737	0.00120478291
1	Deaths	7	Democratic People's Republic of Korea	3	Both	22	All ages	423	Larynx cancer	150	Occupational exposure to asbestos	3	Rate	2019	0.0092138721	0.01632851632	0.0044747658599999995
1	Deaths	7	Democratic People's Republic of Korea	1	Male	22	All ages	423	Larynx cancer	150	Occupational exposure to asbestos	1	Number	2020	1.9618217650970655	3.844606619180946	0.8113729339877469
1	Deaths	7	Democratic People's Republic of Korea	2	Female	22	All ages	423	Larynx cancer	150	Occupational exposure to asbestos	1	Number	2020	0.4943355624689856	1.0548635226479814	0.1587565029591314
1	Deaths	7	Democratic People's Republic of Korea	3	Both	22	All ages	423	Larynx cancer	150	Occupational exposure to asbestos	1	Number	2020	2.4561573275660518	4.387598147334463	1.1359974793997591
1	Deaths	7	Democratic People's Republic of Korea	1	Male	22	All ages	423	Larynx cancer	150	Occupational exposure to asbestos	3	Rate	2020	0.015005120540000002	0.029405722159999998	0.0062058383200000004
1	Deaths	7	Democratic People's Republic of Korea	2	Female	22	All ages	423	Larynx cancer	150	Occupational exposure to asbestos	3	Rate	2020	0.00372593514	0.00795077952	0.00119658887
1	Deaths	7	Democratic People's Republic of Korea	3	Both	22	All ages	423	Larynx cancer	150	Occupational exposure to asbestos	3	Rate	2020	0.009324192010000001	0.01665642796	0.00431253263
1	Deaths	7	Democratic People's Republic of Korea	1	Male	22	All ages	423	Larynx cancer	150	Occupational exposure to asbestos	1	Number	2021	1.994989091570676	3.8938860843726326	0.8051258318603733
1	Deaths	7	Democratic People's Republic of Korea	2	Female	22	All ages	423	Larynx cancer	150	Occupational exposure to asbestos	1	Number	2021	0.4988419171423196	1.0685361616510547	0.1577779077268458
1	Deaths	7	Democratic People's Republic of Korea	3	Both	22	All ages	423	Larynx cancer	150	Occupational exposure to asbestos	1	Number	2021	2.493831008712995	4.559467031362141	1.135121488548657
1	Deaths	7	Democratic People's Republic of Korea	1	Male	22	All ages	423	Larynx cancer	150	Occupational exposure to asbestos	3	Rate	2021	0.01521410493	0.029695396199999998	0.00614001798
1	Deaths	7	Democratic People's Republic of Korea	2	Female	22	All ages	423	Larynx cancer	150	Occupational exposure to asbestos	3	Rate	2021	0.0037564799300000003	0.00804650632	0.00118813099
1	Deaths	7	Democratic People's Republic of Korea	3	Both	22	All ages	423	Larynx cancer	150	Occupational exposure to asbestos	3	Rate	2021	0.00944909825	0.0172757704	0.0043009628299999995
1	Deaths	7	Democratic People's Republic of Korea	1	Male	27	Age-standardized	423	Larynx cancer	150	Occupational exposure to asbestos	3	Rate	1990	0.01991337931	0.038312291660000004	0.00761020297
1	Deaths	7	Democratic People's Republic of Korea	2	Female	27	Age-standardized	423	Larynx cancer	150	Occupational exposure to asbestos	3	Rate	1990	0.00226211179	0.00461701636	0.00073002845
1	Deaths	7	Democratic People's Republic of Korea	3	Both	27	Age-standardized	423	Larynx cancer	150	Occupational exposure to asbestos	3	Rate	1990	0.00814604597	0.01459404961	0.00351692632
1	Deaths	7	Democratic People's Republic of Korea	1	Male	27	Age-standardized	423	Larynx cancer	150	Occupational exposure to asbestos	3	Rate	1991	0.01985836661	0.037455149970000004	0.007709250660000001
1	Deaths	7	Democratic People's Republic of Korea	2	Female	27	Age-standardized	423	Larynx cancer	150	Occupational exposure to asbestos	3	Rate	1991	0.0022796607300000003	0.00470512202	0.0007430869600000001
1	Deaths	7	Democratic People's Republic of Korea	3	Both	27	Age-standardized	423	Larynx cancer	150	Occupational exposure to asbestos	3	Rate	1991	0.008124756609999999	0.014460616170000001	0.00361628476
1	Deaths	7	Democratic People's Republic of Korea	1	Male	27	Age-standardized	423	Larynx cancer	150	Occupational exposure to asbestos	3	Rate	1992	0.01982224477	0.037252188580000005	0.007619640729999999
1	Deaths	7	Democratic People's Republic of Korea	2	Female	27	Age-standardized	423	Larynx cancer	150	Occupational exposure to asbestos	3	Rate	1992	0.00229442958	0.00471716793	0.00077317993
1	Deaths	7	Democratic People's Republic of Korea	3	Both	27	Age-standardized	423	Larynx cancer	150	Occupational exposure to asbestos	3	Rate	1992	0.00811553707	0.01509762399	0.00370581305
1	Deaths	7	Democratic People's Republic of Korea	1	Male	27	Age-standardized	423	Larynx cancer	150	Occupational exposure to asbestos	3	Rate	1993	0.01984396724	0.037400850890000004	0.0076753587900000005
1	Deaths	7	Democratic People's Republic of Korea	2	Female	27	Age-standardized	423	Larynx cancer	150	Occupational exposure to asbestos	3	Rate	1993	0.00230680678	0.004626459219999999	0.00075336156
1	Deaths	7	Democratic People's Republic of Korea	3	Both	27	Age-standardized	423	Larynx cancer	150	Occupational exposure to asbestos	3	Rate	1993	0.00812840685	0.015216480150000001	0.00366630234
1	Deaths	7	Democratic People's Republic of Korea	1	Male	27	Age-standardized	423	Larynx cancer	150	Occupational exposure to asbestos	3	Rate	1994	0.019812534609999998	0.03731341353	0.008000157510000001
1	Deaths	7	Democratic People's Republic of Korea	2	Female	27	Age-standardized	423	Larynx cancer	150	Occupational exposure to asbestos	3	Rate	1994	0.00231037155	0.004690323640000001	0.00076156568
1	Deaths	7	Democratic People's Republic of Korea	3	Both	27	Age-standardized	423	Larynx cancer	150	Occupational exposure to asbestos	3	Rate	1994	0.00811897439	0.01504750694	0.0036878142299999997
1	Deaths	7	Democratic People's Republic of Korea	1	Male	27	Age-standardized	423	Larynx cancer	150	Occupational exposure to asbestos	3	Rate	1995	0.01981514359	0.03646397774	0.00813352939
1	Deaths	7	Democratic People's Republic of Korea	2	Female	27	Age-standardized	423	Larynx cancer	150	Occupational exposure to asbestos	3	Rate	1995	0.00231361959	0.00466578037	0.00073552072
1	Deaths	7	Democratic People's Republic of Korea	3	Both	27	Age-standardized	423	Larynx cancer	150	Occupational exposure to asbestos	3	Rate	1995	0.008102589759999999	0.014889289449999999	0.0037073934499999997
1	Deaths	7	Democratic People's Republic of Korea	1	Male	27	Age-standardized	423	Larynx cancer	150	Occupational exposure to asbestos	3	Rate	1996	0.01985326115	0.03685644431	0.008292493270000001
1	Deaths	7	Democratic People's Republic of Korea	2	Female	27	Age-standardized	423	Larynx cancer	150	Occupational exposure to asbestos	3	Rate	1996	0.00232238265	0.00471774604	0.00074636205
1	Deaths	7	Democratic People's Republic of Korea	3	Both	27	Age-standardized	423	Larynx cancer	150	Occupational exposure to asbestos	3	Rate	1996	0.00807950505	0.01503402441	0.0037193363100000002
1	Deaths	7	Democratic People's Republic of Korea	1	Male	27	Age-standardized	423	Larynx cancer	150	Occupational exposure to asbestos	3	Rate	1997	0.019874436210000002	0.03782942744	0.00844212385
1	Deaths	7	Democratic People's Republic of Korea	2	Female	27	Age-standardized	423	Larynx cancer	150	Occupational exposure to asbestos	3	Rate	1997	0.00232997692	0.00479423035	0.0007610449399999999
1	Deaths	7	Democratic People's Republic of Korea	3	Both	27	Age-standardized	423	Larynx cancer	150	Occupational exposure to asbestos	3	Rate	1997	0.00805583655	0.01475232159	0.00374633089
1	Deaths	7	Democratic People's Republic of Korea	1	Male	27	Age-standardized	423	Larynx cancer	150	Occupational exposure to asbestos	3	Rate	1998	0.01985474214	0.03760864891	0.00877952385
1	Deaths	7	Democratic People's Republic of Korea	2	Female	27	Age-standardized	423	Larynx cancer	150	Occupational exposure to asbestos	3	Rate	1998	0.0023332731599999997	0.00469921221	0.0007632906999999999
1	Deaths	7	Democratic People's Republic of Korea	3	Both	27	Age-standardized	423	Larynx cancer	150	Occupational exposure to asbestos	3	Rate	1998	0.00801589547	0.01447161872	0.003690822
1	Deaths	7	Democratic People's Republic of Korea	1	Male	27	Age-standardized	423	Larynx cancer	150	Occupational exposure to asbestos	3	Rate	1999	0.01986129172	0.037010246680000004	0.00884661359
1	Deaths	7	Democratic People's Republic of Korea	2	Female	27	Age-standardized	423	Larynx cancer	150	Occupational exposure to asbestos	3	Rate	1999	0.00234194078	0.0048341083699999995	0.00076561939
1	Deaths	7	Democratic People's Republic of Korea	3	Both	27	Age-standardized	423	Larynx cancer	150	Occupational exposure to asbestos	3	Rate	1999	0.007994160680000001	0.01446690803	0.00372704105
1	Deaths	7	Democratic People's Republic of Korea	1	Male	27	Age-standardized	423	Larynx cancer	150	Occupational exposure to asbestos	3	Rate	2000	0.019918456049999998	0.03769540745	0.00904874406
1	Deaths	7	Democratic People's Republic of Korea	2	Female	27	Age-standardized	423	Larynx cancer	150	Occupational exposure to asbestos	3	Rate	2000	0.00236372039	0.00504398236	0.00076920404
1	Deaths	7	Democratic People's Republic of Korea	3	Both	27	Age-standardized	423	Larynx cancer	150	Occupational exposure to asbestos	3	Rate	2000	0.00800639023	0.014188537990000001	0.00380182518
1	Deaths	7	Democratic People's Republic of Korea	1	Male	27	Age-standardized	423	Larynx cancer	150	Occupational exposure to asbestos	3	Rate	2001	0.02007085825	0.03867718254	0.00919547192
1	Deaths	7	Democratic People's Republic of Korea	2	Female	27	Age-standardized	423	Larynx cancer	150	Occupational exposure to asbestos	3	Rate	2001	0.00239577553	0.00505165733	0.0007854151200000001
1	Deaths	7	Democratic People's Republic of Korea	3	Both	27	Age-standardized	423	Larynx cancer	150	Occupational exposure to asbestos	3	Rate	2001	0.00806178897	0.01462459272	0.0038850612799999997
1	Deaths	7	Democratic People's Republic of Korea	1	Male	27	Age-standardized	423	Larynx cancer	150	Occupational exposure to asbestos	3	Rate	2002	0.0201838763	0.03792231355	0.00893330825
1	Deaths	7	Democratic People's Republic of Korea	2	Female	27	Age-standardized	423	Larynx cancer	150	Occupational exposure to asbestos	3	Rate	2002	0.00244949597	0.00512430414	0.00081076791
1	Deaths	7	Democratic People's Republic of Korea	3	Both	27	Age-standardized	423	Larynx cancer	150	Occupational exposure to asbestos	3	Rate	2002	0.00812822309	0.01475996968	0.0040282869399999996
1	Deaths	7	Democratic People's Republic of Korea	1	Male	27	Age-standardized	423	Larynx cancer	150	Occupational exposure to asbestos	3	Rate	2003	0.02032555873	0.03713690164	0.00918407997
1	Deaths	7	Democratic People's Republic of Korea	2	Female	27	Age-standardized	423	Larynx cancer	150	Occupational exposure to asbestos	3	Rate	2003	0.00251167907	0.00541175744	0.0008792709
1	Deaths	7	Democratic People's Republic of Korea	3	Both	27	Age-standardized	423	Larynx cancer	150	Occupational exposure to asbestos	3	Rate	2003	0.00822499988	0.01498434027	0.004026011889999999
1	Deaths	7	Democratic People's Republic of Korea	1	Male	27	Age-standardized	423	Larynx cancer	150	Occupational exposure to asbestos	3	Rate	2004	0.020354962770000002	0.03709925443	0.009088722629999999
1	Deaths	7	Democratic People's Republic of Korea	2	Female	27	Age-standardized	423	Larynx cancer	150	Occupational exposure to asbestos	3	Rate	2004	0.00257445611	0.00554274363	0.0009169118100000001
1	Deaths	7	Democratic People's Republic of Korea	3	Both	27	Age-standardized	423	Larynx cancer	150	Occupational exposure to asbestos	3	Rate	2004	0.00829953677	0.014683814799999998	0.00402337522
1	Deaths	7	Democratic People's Republic of Korea	1	Male	27	Age-standardized	423	Larynx cancer	150	Occupational exposure to asbestos	3	Rate	2005	0.02040808666	0.03728879991	0.00914720049
1	Deaths	7	Democratic People's Republic of Korea	2	Female	27	Age-standardized	423	Larynx cancer	150	Occupational exposure to asbestos	3	Rate	2005	0.0026390225900000002	0.00555371992	0.00090244681
1	Deaths	7	Democratic People's Republic of Korea	3	Both	27	Age-standardized	423	Larynx cancer	150	Occupational exposure to asbestos	3	Rate	2005	0.00838948571	0.014940598710000001	0.00402541194
1	Deaths	7	Democratic People's Republic of Korea	1	Male	27	Age-standardized	423	Larynx cancer	150	Occupational exposure to asbestos	3	Rate	2006	0.02044638531	0.03769145941	0.00919700334
1	Deaths	7	Democratic People's Republic of Korea	2	Female	27	Age-standardized	423	Larynx cancer	150	Occupational exposure to asbestos	3	Rate	2006	0.00270476163	0.00553744762	0.00093882782
1	Deaths	7	Democratic People's Republic of Korea	3	Both	27	Age-standardized	423	Larynx cancer	150	Occupational exposure to asbestos	3	Rate	2006	0.00847118713	0.01512529809	0.00407715741
1	Deaths	7	Democratic People's Republic of Korea	1	Male	27	Age-standardized	423	Larynx cancer	150	Occupational exposure to asbestos	3	Rate	2007	0.02053684209	0.03827233562	0.00927901818
1	Deaths	7	Democratic People's Republic of Korea	2	Female	27	Age-standardized	423	Larynx cancer	150	Occupational exposure to asbestos	3	Rate	2007	0.00276290477	0.00556036159	0.0009739694
1	Deaths	7	Democratic People's Republic of Korea	3	Both	27	Age-standardized	423	Larynx cancer	150	Occupational exposure to asbestos	3	Rate	2007	0.008550063580000001	0.015029754490000002	0.00416771593
1	Deaths	7	Democratic People's Republic of Korea	1	Male	27	Age-standardized	423	Larynx cancer	150	Occupational exposure to asbestos	3	Rate	2008	0.02052163501	0.03732276503	0.00928807033
1	Deaths	7	Democratic People's Republic of Korea	2	Female	27	Age-standardized	423	Larynx cancer	150	Occupational exposure to asbestos	3	Rate	2008	0.00281691633	0.00552293496	0.00099334318
1	Deaths	7	Democratic People's Republic of Korea	3	Both	27	Age-standardized	423	Larynx cancer	150	Occupational exposure to asbestos	3	Rate	2008	0.00857547939	0.015132305519999998	0.00425477468
1	Deaths	7	Democratic People's Republic of Korea	1	Male	27	Age-standardized	423	Larynx cancer	150	Occupational exposure to asbestos	3	Rate	2009	0.02058217196	0.03782201779	0.00929976524
1	Deaths	7	Democratic People's Republic of Korea	2	Female	27	Age-standardized	423	Larynx cancer	150	Occupational exposure to asbestos	3	Rate	2009	0.00285366365	0.00555519274	0.00101483854
1	Deaths	7	Democratic People's Republic of Korea	3	Both	27	Age-standardized	423	Larynx cancer	150	Occupational exposure to asbestos	3	Rate	2009	0.00864526899	0.01564228119	0.00432994581
1	Deaths	7	Democratic People's Republic of Korea	1	Male	27	Age-standardized	423	Larynx cancer	150	Occupational exposure to asbestos	3	Rate	2010	0.020383159589999998	0.03804384327	0.00929726185
1	Deaths	7	Democratic People's Republic of Korea	2	Female	27	Age-standardized	423	Larynx cancer	150	Occupational exposure to asbestos	3	Rate	2010	0.00287563119	0.00571771886	0.00099415046
1	Deaths	7	Democratic People's Republic of Korea	3	Both	27	Age-standardized	423	Larynx cancer	150	Occupational exposure to asbestos	3	Rate	2010	0.00862365519	0.015789360630000002	0.00430935732
1	Deaths	7	Democratic People's Republic of Korea	1	Male	27	Age-standardized	423	Larynx cancer	150	Occupational exposure to asbestos	3	Rate	2011	0.02001213996	0.03731320646	0.0091625901
1	Deaths	7	Democratic People's Republic of Korea	2	Female	27	Age-standardized	423	Larynx cancer	150	Occupational exposure to asbestos	3	Rate	2011	0.00285425705	0.00563923768	0.00099923411
1	Deaths	7	Democratic People's Republic of Korea	3	Both	27	Age-standardized	423	Larynx cancer	150	Occupational exposure to asbestos	3	Rate	2011	0.00853180411	0.0155483652	0.00428348325
1	Deaths	7	Democratic People's Republic of Korea	1	Male	27	Age-standardized	423	Larynx cancer	150	Occupational exposure to asbestos	3	Rate	2012	0.01976851437	0.036323729730000004	0.00931560402
1	Deaths	7	Democratic People's Republic of Korea	2	Female	27	Age-standardized	423	Larynx cancer	150	Occupational exposure to asbestos	3	Rate	2012	0.00283528835	0.00568534076	0.0009745158599999999
1	Deaths	7	Democratic People's Republic of Korea	3	Both	27	Age-standardized	423	Larynx cancer	150	Occupational exposure to asbestos	3	Rate	2012	0.00849088377	0.015085788559999999	0.004321147490000001
1	Deaths	7	Democratic People's Republic of Korea	1	Male	27	Age-standardized	423	Larynx cancer	150	Occupational exposure to asbestos	3	Rate	2013	0.01932772987	0.03588264184	0.00914995022
1	Deaths	7	Democratic People's Republic of Korea	2	Female	27	Age-standardized	423	Larynx cancer	150	Occupational exposure to asbestos	3	Rate	2013	0.00277607801	0.0056847459099999996	0.00098546688
1	Deaths	7	Democratic People's Republic of Korea	3	Both	27	Age-standardized	423	Larynx cancer	150	Occupational exposure to asbestos	3	Rate	2013	0.0083510584	0.01483923897	0.00416291941
1	Deaths	7	Democratic People's Republic of Korea	1	Male	27	Age-standardized	423	Larynx cancer	150	Occupational exposure to asbestos	3	Rate	2014	0.019005358860000002	0.034609619870000004	0.00908761284
1	Deaths	7	Democratic People's Republic of Korea	2	Female	27	Age-standardized	423	Larynx cancer	150	Occupational exposure to asbestos	3	Rate	2014	0.00272980723	0.00545324582	0.0009805457
1	Deaths	7	Democratic People's Republic of Korea	3	Both	27	Age-standardized	423	Larynx cancer	150	Occupational exposure to asbestos	3	Rate	2014	0.00826023364	0.01460221246	0.0041539110100000005
1	Deaths	7	Democratic People's Republic of Korea	1	Male	27	Age-standardized	423	Larynx cancer	150	Occupational exposure to asbestos	3	Rate	2015	0.01852272648	0.03322388442	0.00891960668
1	Deaths	7	Democratic People's Republic of Korea	2	Female	27	Age-standardized	423	Larynx cancer	150	Occupational exposure to asbestos	3	Rate	2015	0.00268473197	0.00544594473	0.00092826784
1	Deaths	7	Democratic People's Republic of Korea	3	Both	27	Age-standardized	423	Larynx cancer	150	Occupational exposure to asbestos	3	Rate	2015	0.00811612389	0.01421036127	0.00393026605
1	Deaths	7	Democratic People's Republic of Korea	1	Male	27	Age-standardized	423	Larynx cancer	150	Occupational exposure to asbestos	3	Rate	2016	0.018104870959999998	0.03283348968	0.008620294359999999
1	Deaths	7	Democratic People's Republic of Korea	2	Female	27	Age-standardized	423	Larynx cancer	150	Occupational exposure to asbestos	3	Rate	2016	0.00264980955	0.005535886790000001	0.00090578331
1	Deaths	7	Democratic People's Republic of Korea	3	Both	27	Age-standardized	423	Larynx cancer	150	Occupational exposure to asbestos	3	Rate	2016	0.0080057817	0.014067288180000002	0.00408020124
1	Deaths	7	Democratic People's Republic of Korea	1	Male	27	Age-standardized	423	Larynx cancer	150	Occupational exposure to asbestos	3	Rate	2017	0.01767744388	0.03180811808	0.008142892189999999
1	Deaths	7	Democratic People's Republic of Korea	2	Female	27	Age-standardized	423	Larynx cancer	150	Occupational exposure to asbestos	3	Rate	2017	0.00260690826	0.00561135769	0.0008744608200000001
1	Deaths	7	Democratic People's Republic of Korea	3	Both	27	Age-standardized	423	Larynx cancer	150	Occupational exposure to asbestos	3	Rate	2017	0.007884690120000001	0.013725217570000002	0.0038407026800000004
1	Deaths	7	Democratic People's Republic of Korea	1	Male	27	Age-standardized	423	Larynx cancer	150	Occupational exposure to asbestos	3	Rate	2018	0.017363179370000002	0.03211542575	0.00778560119
1	Deaths	7	Democratic People's Republic of Korea	2	Female	27	Age-standardized	423	Larynx cancer	150	Occupational exposure to asbestos	3	Rate	2018	0.00258653043	0.00543993427	0.00085974851
1	Deaths	7	Democratic People's Republic of Korea	3	Both	27	Age-standardized	423	Larynx cancer	150	Occupational exposure to asbestos	3	Rate	2018	0.00780649088	0.013522353320000001	0.00387990551
1	Deaths	7	Democratic People's Republic of Korea	1	Male	27	Age-standardized	423	Larynx cancer	150	Occupational exposure to asbestos	3	Rate	2019	0.017137343359999998	0.03200189747	0.00747094866
1	Deaths	7	Democratic People's Republic of Korea	2	Female	27	Age-standardized	423	Larynx cancer	150	Occupational exposure to asbestos	3	Rate	2019	0.00256740579	0.0054573186	0.00084124834
1	Deaths	7	Democratic People's Republic of Korea	3	Both	27	Age-standardized	423	Larynx cancer	150	Occupational exposure to asbestos	3	Rate	2019	0.00775403536	0.013798450159999998	0.00382043148
1	Deaths	7	Democratic People's Republic of Korea	1	Male	27	Age-standardized	423	Larynx cancer	150	Occupational exposure to asbestos	3	Rate	2020	0.01686698571	0.03156705496	0.00712910752
1	Deaths	7	Democratic People's Republic of Korea	2	Female	27	Age-standardized	423	Larynx cancer	150	Occupational exposure to asbestos	3	Rate	2020	0.0025480966200000003	0.00545385711	0.0008263444200000001
1	Deaths	7	Democratic People's Republic of Korea	3	Both	27	Age-standardized	423	Larynx cancer	150	Occupational exposure to asbestos	3	Rate	2020	0.00768339988	0.013653355459999999	0.00355645486
1	Deaths	7	Democratic People's Republic of Korea	1	Male	27	Age-standardized	423	Larynx cancer	150	Occupational exposure to asbestos	3	Rate	2021	0.01658728837	0.03080368102	0.00690190857
1	Deaths	7	Democratic People's Republic of Korea	2	Female	27	Age-standardized	423	Larynx cancer	150	Occupational exposure to asbestos	3	Rate	2021	0.00251801312	0.0053995063799999994	0.0007982123599999999
1	Deaths	7	Democratic People's Republic of Korea	3	Both	27	Age-standardized	423	Larynx cancer	150	Occupational exposure to asbestos	3	Rate	2021	0.007610450780000001	0.01395974487	0.00350821666
1	Deaths	6	China	1	Male	22	All ages	423	Larynx cancer	150	Occupational exposure to asbestos	1	Number	1990	85.37187392750806	144.72157601384302	38.83942120011244
1	Deaths	6	China	2	Female	22	All ages	423	Larynx cancer	150	Occupational exposure to asbestos	1	Number	1990	18.34245632671057	31.689125184983823	5.621356252650514
1	Deaths	6	China	3	Both	22	All ages	423	Larynx cancer	150	Occupational exposure to asbestos	1	Number	1990	103.71433025421858	165.9682526592461	56.67425449372726
1	Deaths	6	China	1	Male	22	All ages	423	Larynx cancer	150	Occupational exposure to asbestos	3	Rate	1990	0.01406828808	0.02384842606	0.006400283150000001
1	Deaths	6	China	2	Female	22	All ages	423	Larynx cancer	150	Occupational exposure to asbestos	3	Rate	1990	0.0032201305500000003	0.00556322002	0.00098686352
1	Deaths	6	China	3	Both	22	All ages	423	Larynx cancer	150	Occupational exposure to asbestos	3	Rate	1990	0.00881581604	0.01410745825	0.00481736517
1	Deaths	6	China	1	Male	22	All ages	423	Larynx cancer	150	Occupational exposure to asbestos	1	Number	1991	88.27476674988297	150.18597710712544	38.555302036950685
1	Deaths	6	China	2	Female	22	All ages	423	Larynx cancer	150	Occupational exposure to asbestos	1	Number	1991	18.80796078687755	33.55854792677342	6.902078526404806
1	Deaths	6	China	3	Both	22	All ages	423	Larynx cancer	150	Occupational exposure to asbestos	1	Number	1991	107.08272753676049	169.74729907817763	56.15175782958765
1	Deaths	6	China	1	Male	22	All ages	423	Larynx cancer	150	Occupational exposure to asbestos	3	Rate	1991	0.01433413085	0.02438732524	0.00626064236
1	Deaths	6	China	2	Female	22	All ages	423	Larynx cancer	150	Occupational exposure to asbestos	3	Rate	1991	0.00325975841	0.00581630088	0.00119625454
1	Deaths	6	China	3	Both	22	All ages	423	Larynx cancer	150	Occupational exposure to asbestos	3	Rate	1991	0.00897734788	0.01423087168	0.00470751797
1	Deaths	6	China	1	Male	22	All ages	423	Larynx cancer	150	Occupational exposure to asbestos	1	Number	1992	88.58881849087935	141.6928021696073	41.341850770018056
1	Deaths	6	China	2	Female	22	All ages	423	Larynx cancer	150	Occupational exposure to asbestos	1	Number	1992	18.93029637092264	32.91845134064946	6.181656803511114
1	Deaths	6	China	3	Both	22	All ages	423	Larynx cancer	150	Occupational exposure to asbestos	1	Number	1992	107.51911486180197	166.49475940920618	59.87620470088299
1	Deaths	6	China	1	Male	22	All ages	423	Larynx cancer	150	Occupational exposure to asbestos	3	Rate	1992	0.014214571060000002	0.02273540205	0.00663353102
1	Deaths	6	China	2	Female	22	All ages	423	Larynx cancer	150	Occupational exposure to asbestos	3	Rate	1992	0.00324696988	0.0056462518	0.00106029261
1	Deaths	6	China	3	Both	22	All ages	423	Larynx cancer	150	Occupational exposure to asbestos	3	Rate	1992	0.00891357833	0.013802792940000001	0.00496387309
1	Deaths	6	China	1	Male	22	All ages	423	Larynx cancer	150	Occupational exposure to asbestos	1	Number	1993	90.21103582326052	151.15908026738092	42.77622839703074
1	Deaths	6	China	2	Female	22	All ages	423	Larynx cancer	150	Occupational exposure to asbestos	1	Number	1993	18.865507385612343	31.61434579463505	6.582661882635665
1	Deaths	6	China	3	Both	22	All ages	423	Larynx cancer	150	Occupational exposure to asbestos	1	Number	1993	109.07654320887292	169.6161249656285	59.81805813972235
1	Deaths	6	China	1	Male	22	All ages	423	Larynx cancer	150	Occupational exposure to asbestos	3	Rate	1993	0.014337061270000001	0.024023413270000002	0.00679834126
1	Deaths	6	China	2	Female	22	All ages	423	Larynx cancer	150	Occupational exposure to asbestos	3	Rate	1993	0.0032082530699999996	0.00537631032	0.00111944221
1	Deaths	6	China	3	Both	22	All ages	423	Larynx cancer	150	Occupational exposure to asbestos	3	Rate	1993	0.00896092704	0.01393441409	0.0049142119699999995
1	Deaths	6	China	1	Male	22	All ages	423	Larynx cancer	150	Occupational exposure to asbestos	1	Number	1994	90.49580971444688	147.68598400945552	46.493211228579085
1	Deaths	6	China	2	Female	22	All ages	423	Larynx cancer	150	Occupational exposure to asbestos	1	Number	1994	18.6748976410376	32.06245033154311	6.386911030667208
1	Deaths	6	China	3	Both	22	All ages	423	Larynx cancer	150	Occupational exposure to asbestos	1	Number	1994	109.17070735548444	170.38993866340775	60.649400494817215
1	Deaths	6	China	1	Male	22	All ages	423	Larynx cancer	150	Occupational exposure to asbestos	3	Rate	1994	0.01427302156	0.02329307004	0.00733292081
1	Deaths	6	China	2	Female	22	All ages	423	Larynx cancer	150	Occupational exposure to asbestos	3	Rate	1994	0.0031530832600000004	0.00541344737	0.00107837069
1	Deaths	6	China	3	Both	22	All ages	423	Larynx cancer	150	Occupational exposure to asbestos	3	Rate	1994	0.00890238768	0.013894544860000002	0.00494569
1	Deaths	6	China	1	Male	22	All ages	423	Larynx cancer	150	Occupational exposure to asbestos	1	Number	1995	91.98316632358022	148.05057891906344	44.99343886404333
1	Deaths	6	China	2	Female	22	All ages	423	Larynx cancer	150	Occupational exposure to asbestos	1	Number	1995	18.37929755744904	32.819434979814915	6.642096897272593
1	Deaths	6	China	3	Both	22	All ages	423	Larynx cancer	150	Occupational exposure to asbestos	1	Number	1995	110.36246388102929	172.31602830033376	61.86281540890948
1	Deaths	6	China	1	Male	22	All ages	423	Larynx cancer	150	Occupational exposure to asbestos	3	Rate	1995	0.014421343169999998	0.02321172764	0.00705418011
1	Deaths	6	China	2	Female	22	All ages	423	Larynx cancer	150	Occupational exposure to asbestos	3	Rate	1995	0.0030841878	0.00550735417	0.00111459506
1	Deaths	6	China	3	Both	22	All ages	423	Larynx cancer	150	Occupational exposure to asbestos	3	Rate	1995	0.00894530898	0.01396688748	0.005014222939999999
1	Deaths	6	China	1	Male	22	All ages	423	Larynx cancer	150	Occupational exposure to asbestos	1	Number	1996	93.017595585542	154.2281850290416	45.19120860293225
1	Deaths	6	China	2	Female	22	All ages	423	Larynx cancer	150	Occupational exposure to asbestos	1	Number	1996	18.17818719729316	31.055094370733	6.632240138777666
1	Deaths	6	China	3	Both	22	All ages	423	Larynx cancer	150	Occupational exposure to asbestos	1	Number	1996	111.19578278283518	178.25844475482347	63.96605472394474
1	Deaths	6	China	1	Male	22	All ages	423	Larynx cancer	150	Occupational exposure to asbestos	3	Rate	1996	0.01451711695	0.024070162049999996	0.0070529243
1	Deaths	6	China	2	Female	22	All ages	423	Larynx cancer	150	Occupational exposure to asbestos	3	Rate	1996	0.0030342105699999997	0.00518355844	0.0011070198
1	Deaths	6	China	3	Both	22	All ages	423	Larynx cancer	150	Occupational exposure to asbestos	3	Rate	1996	0.008968472929999999	0.014377398100000001	0.00515916895
1	Deaths	6	China	1	Male	22	All ages	423	Larynx cancer	150	Occupational exposure to asbestos	1	Number	1997	92.75647376449302	153.15140918617192	48.01068169863629
1	Deaths	6	China	2	Female	22	All ages	423	Larynx cancer	150	Occupational exposure to asbestos	1	Number	1997	17.859664633980206	31.137968977654044	6.8214123452040845
1	Deaths	6	China	3	Both	22	All ages	423	Larynx cancer	150	Occupational exposure to asbestos	1	Number	1997	110.6161383984732	172.18050498329492	61.58321030717625
1	Deaths	6	China	1	Male	22	All ages	423	Larynx cancer	150	Occupational exposure to asbestos	3	Rate	1997	0.01442526575	0.02381774217	0.0074665068
1	Deaths	6	China	2	Female	22	All ages	423	Larynx cancer	150	Occupational exposure to asbestos	3	Rate	1997	0.00296683412	0.00517261611	0.00113316791
1	Deaths	6	China	3	Both	22	All ages	423	Larynx cancer	150	Occupational exposure to asbestos	3	Rate	1997	0.008884893500000001	0.013829857670000001	0.00494647773
1	Deaths	6	China	1	Male	22	All ages	423	Larynx cancer	150	Occupational exposure to asbestos	1	Number	1998	94.0721698749808	152.40958945803533	47.6031709881222
1	Deaths	6	China	2	Female	22	All ages	423	Larynx cancer	150	Occupational exposure to asbestos	1	Number	1998	17.862870158961677	29.96686223085977	6.6978659284320585
1	Deaths	6	China	3	Both	22	All ages	423	Larynx cancer	150	Occupational exposure to asbestos	1	Number	1998	111.93504003394251	172.91279816262391	62.68065808137207
1	Deaths	6	China	1	Male	22	All ages	423	Larynx cancer	150	Occupational exposure to asbestos	3	Rate	1998	0.01458697481	0.023632864479999998	0.0073814206400000006
1	Deaths	6	China	2	Female	22	All ages	423	Larynx cancer	150	Occupational exposure to asbestos	3	Rate	1998	0.00295399787	0.00495564523	0.0011076317299999999
1	Deaths	6	China	3	Both	22	All ages	423	Larynx cancer	150	Occupational exposure to asbestos	3	Rate	1998	0.00895762093	0.013837376560000001	0.0050160305
1	Deaths	6	China	1	Male	22	All ages	423	Larynx cancer	150	Occupational exposure to asbestos	1	Number	1999	95.66387387237636	154.5875182240183	47.19430629282539
1	Deaths	6	China	2	Female	22	All ages	423	Larynx cancer	150	Occupational exposure to asbestos	1	Number	1999	18.22588936442185	32.218584907818375	6.600104274368993
1	Deaths	6	China	3	Both	22	All ages	423	Larynx cancer	150	Occupational exposure to asbestos	1	Number	1999	113.88976323679826	173.28165128959188	63.279933585573694
1	Deaths	6	China	1	Male	22	All ages	423	Larynx cancer	150	Occupational exposure to asbestos	3	Rate	1999	0.01479264342	0.02390409191	0.0072977239599999995
1	Deaths	6	China	2	Female	22	All ages	423	Larynx cancer	150	Occupational exposure to asbestos	3	Rate	1999	0.00300036499	0.00530385719	0.00108651608
1	Deaths	6	China	3	Both	22	All ages	423	Larynx cancer	150	Occupational exposure to asbestos	3	Rate	1999	0.00908099787	0.013816608809999999	0.00504562417
1	Deaths	6	China	1	Male	22	All ages	423	Larynx cancer	150	Occupational exposure to asbestos	1	Number	2000	99.69464007877431	159.57272746492362	50.37951660360254
1	Deaths	6	China	2	Female	22	All ages	423	Larynx cancer	150	Occupational exposure to asbestos	1	Number	2000	18.859872115921224	31.9576205485059	6.971256320298233
1	Deaths	6	China	3	Both	22	All ages	423	Larynx cancer	150	Occupational exposure to asbestos	1	Number	2000	118.55451219469558	182.1515544460131	66.46661763519211
1	Deaths	6	China	1	Male	22	All ages	423	Larynx cancer	150	Occupational exposure to asbestos	3	Rate	2000	0.015369419669999999	0.0246005223	0.007766755900000001
1	Deaths	6	China	2	Female	22	All ages	423	Larynx cancer	150	Occupational exposure to asbestos	3	Rate	2000	0.0030896045399999997	0.00523526401	0.00114202393
1	Deaths	6	China	3	Both	22	All ages	423	Larynx cancer	150	Occupational exposure to asbestos	3	Rate	2000	0.00941591987	0.01446696891	0.00527895847
1	Deaths	6	China	1	Male	22	All ages	423	Larynx cancer	150	Occupational exposure to asbestos	1	Number	2001	102.30392124883392	169.83415494210152	53.92857382369415
1	Deaths	6	China	2	Female	22	All ages	423	Larynx cancer	150	Occupational exposure to asbestos	1	Number	2001	19.583605511158694	32.46036591548284	7.629745974397679
1	Deaths	6	China	3	Both	22	All ages	423	Larynx cancer	150	Occupational exposure to asbestos	1	Number	2001	121.88752675999258	191.9667718153098	68.9722152981206
1	Deaths	6	China	1	Male	22	All ages	423	Larynx cancer	150	Occupational exposure to asbestos	3	Rate	2001	0.01571368261	0.0260861947	0.00828332367
1	Deaths	6	China	2	Female	22	All ages	423	Larynx cancer	150	Occupational exposure to asbestos	3	Rate	2001	0.0031905408099999998	0.0052884093399999995	0.0012430303500000001
1	Deaths	6	China	3	Both	22	All ages	423	Larynx cancer	150	Occupational exposure to asbestos	3	Rate	2001	0.00963650498	0.01517701443	0.00545298698
1	Deaths	6	China	1	Male	22	All ages	423	Larynx cancer	150	Occupational exposure to asbestos	1	Number	2002	104.25649652223844	171.99236944980248	52.99047730314119
1	Deaths	6	China	2	Female	22	All ages	423	Larynx cancer	150	Occupational exposure to asbestos	1	Number	2002	20.219151245379155	35.01068433415645	7.640671020073471
1	Deaths	6	China	3	Both	22	All ages	423	Larynx cancer	150	Occupational exposure to asbestos	1	Number	2002	124.47564776761764	193.75966184668363	71.93753484129766
1	Deaths	6	China	1	Male	22	All ages	423	Larynx cancer	150	Occupational exposure to asbestos	3	Rate	2002	0.015946399990000002	0.02630684139	0.00810508098
1	Deaths	6	China	2	Female	22	All ages	423	Larynx cancer	150	Occupational exposure to asbestos	3	Rate	2002	0.0032743590999999997	0.00566975099	0.00123735662
1	Deaths	6	China	3	Both	22	All ages	423	Larynx cancer	150	Occupational exposure to asbestos	3	Rate	2002	0.00979126493	0.015241151310000001	0.00565861254
1	Deaths	6	China	1	Male	22	All ages	423	Larynx cancer	150	Occupational exposure to asbestos	1	Number	2003	108.24060238373649	173.0028981868145	56.00923253084623
1	Deaths	6	China	2	Female	22	All ages	423	Larynx cancer	150	Occupational exposure to asbestos	1	Number	2003	20.960319653387003	35.55979965558663	7.737287899357888
1	Deaths	6	China	3	Both	22	All ages	423	Larynx cancer	150	Occupational exposure to asbestos	1	Number	2003	129.20092203712352	199.51100447284216	71.08575075469679
1	Deaths	6	China	1	Male	22	All ages	423	Larynx cancer	150	Occupational exposure to asbestos	3	Rate	2003	0.01648213379	0.026343690359999998	0.008528700359999999
1	Deaths	6	China	2	Female	22	All ages	423	Larynx cancer	150	Occupational exposure to asbestos	3	Rate	2003	0.00337306901	0.00572251093	0.0012451339699999999
1	Deaths	6	China	3	Both	22	All ages	423	Larynx cancer	150	Occupational exposure to asbestos	3	Rate	2003	0.01010869459	0.015609763310000002	0.00556175709
1	Deaths	6	China	1	Male	22	All ages	423	Larynx cancer	150	Occupational exposure to asbestos	1	Number	2004	111.32399127471584	179.56904203655037	57.53244414246584
1	Deaths	6	China	2	Female	22	All ages	423	Larynx cancer	150	Occupational exposure to asbestos	1	Number	2004	21.72979629291205	35.482651128381555	8.010069826976412
1	Deaths	6	China	3	Both	22	All ages	423	Larynx cancer	150	Occupational exposure to asbestos	1	Number	2004	133.05378756762784	203.3270011739517	75.36437288761222
1	Deaths	6	China	1	Male	22	All ages	423	Larynx cancer	150	Occupational exposure to asbestos	3	Rate	2004	0.01687330866	0.02721716889	0.00872015705
1	Deaths	6	China	2	Female	22	All ages	423	Larynx cancer	150	Occupational exposure to asbestos	3	Rate	2004	0.00347420148	0.00567303427	0.00128066532
1	Deaths	6	China	3	Both	22	All ages	423	Larynx cancer	150	Occupational exposure to asbestos	3	Rate	2004	0.01035256397	0.015820337219999998	0.00586390291
1	Deaths	6	China	1	Male	22	All ages	423	Larynx cancer	150	Occupational exposure to asbestos	1	Number	2005	116.4622986920014	192.489773676904	59.38838440810425
1	Deaths	6	China	2	Female	22	All ages	423	Larynx cancer	150	Occupational exposure to asbestos	1	Number	2005	22.08808051696137	38.27915139574043	8.234574573026709
1	Deaths	6	China	3	Both	22	All ages	423	Larynx cancer	150	Occupational exposure to asbestos	1	Number	2005	138.55037920896268	210.0823364486872	79.49060509978301
1	Deaths	6	China	1	Male	22	All ages	423	Larynx cancer	150	Occupational exposure to asbestos	3	Rate	2005	0.01756365223	0.02902933809	0.00895634847
1	Deaths	6	China	2	Female	22	All ages	423	Larynx cancer	150	Occupational exposure to asbestos	3	Rate	2005	0.00350734074	0.006078302149999999	0.00130755857
1	Deaths	6	China	3	Both	22	All ages	423	Larynx cancer	150	Occupational exposure to asbestos	3	Rate	2005	0.01071662837	0.01624949957	0.006148458619999999
1	Deaths	6	China	1	Male	22	All ages	423	Larynx cancer	150	Occupational exposure to asbestos	1	Number	2006	120.72083824054788	193.73604111410697	60.72094187064593
1	Deaths	6	China	2	Female	22	All ages	423	Larynx cancer	150	Occupational exposure to asbestos	1	Number	2006	22.402050005549064	38.25016196191002	8.188215493441165
1	Deaths	6	China	3	Both	22	All ages	423	Larynx cancer	150	Occupational exposure to asbestos	1	Number	2006	143.1228882460971	224.36294016987847	76.88599157776372
1	Deaths	6	China	1	Male	22	All ages	423	Larynx cancer	150	Occupational exposure to asbestos	3	Rate	2006	0.01810231656	0.029051083449999997	0.00910521935
1	Deaths	6	China	2	Female	22	All ages	423	Larynx cancer	150	Occupational exposure to asbestos	3	Rate	2006	0.0035309596699999997	0.006028902679999999	0.00129060772
1	Deaths	6	China	3	Both	22	All ages	423	Larynx cancer	150	Occupational exposure to asbestos	3	Rate	2006	0.01099822542	0.01724108716	0.00590827559
1	Deaths	6	China	1	Male	22	All ages	423	Larynx cancer	150	Occupational exposure to asbestos	1	Number	2007	127.86598425868286	205.4519383564389	63.74118988746359
1	Deaths	6	China	2	Female	22	All ages	423	Larynx cancer	150	Occupational exposure to asbestos	1	Number	2007	23.49838754279129	40.60290275809132	8.552879740074134
1	Deaths	6	China	3	Both	22	All ages	423	Larynx cancer	150	Occupational exposure to asbestos	1	Number	2007	151.3643718014742	231.8920354479815	83.09789162187136
1	Deaths	6	China	1	Male	22	All ages	423	Larynx cancer	150	Occupational exposure to asbestos	3	Rate	2007	0.01905317756	0.030614180020000003	0.00949800853
1	Deaths	6	China	2	Female	22	All ages	423	Larynx cancer	150	Occupational exposure to asbestos	3	Rate	2007	0.00367483827	0.00634975913	0.00133755772
1	Deaths	6	China	3	Both	22	All ages	423	Larynx cancer	150	Occupational exposure to asbestos	3	Rate	2007	0.01154976574	0.017694379819999998	0.00634073376
1	Deaths	6	China	1	Male	22	All ages	423	Larynx cancer	150	Occupational exposure to asbestos	1	Number	2008	144.28567621176927	233.65631415657927	73.18886923543775
1	Deaths	6	China	2	Female	22	All ages	423	Larynx cancer	150	Occupational exposure to asbestos	1	Number	2008	26.004031542066443	44.968170338694	9.429701492583169
1	Deaths	6	China	3	Both	22	All ages	423	Larynx cancer	150	Occupational exposure to asbestos	1	Number	2008	170.28970775383578	261.3384506760331	92.6795122335478
1	Deaths	6	China	1	Male	22	All ages	423	Larynx cancer	150	Occupational exposure to asbestos	3	Rate	2008	0.021361462589999998	0.03459276586	0.01083559597
1	Deaths	6	China	2	Female	22	All ages	423	Larynx cancer	150	Occupational exposure to asbestos	3	Rate	2008	0.00403491828	0.00697749087	0.00146316062
1	Deaths	6	China	3	Both	22	All ages	423	Larynx cancer	150	Occupational exposure to asbestos	3	Rate	2008	0.012901485200000002	0.01979951811	0.0070215832200000005
1	Deaths	6	China	1	Male	22	All ages	423	Larynx cancer	150	Occupational exposure to asbestos	1	Number	2009	155.75620405899087	249.37380383794616	78.11400534052443
1	Deaths	6	China	2	Female	22	All ages	423	Larynx cancer	150	Occupational exposure to asbestos	1	Number	2009	28.294022412156927	48.80453353630146	9.739740993778424
1	Deaths	6	China	3	Both	22	All ages	423	Larynx cancer	150	Occupational exposure to asbestos	1	Number	2009	184.05022647114785	286.3097203187269	104.57831686369953
1	Deaths	6	China	1	Male	22	All ages	423	Larynx cancer	150	Occupational exposure to asbestos	3	Rate	2009	0.02291716728	0.03669157972	0.01149329324
1	Deaths	6	China	2	Female	22	All ages	423	Larynx cancer	150	Occupational exposure to asbestos	3	Rate	2009	0.00435752401	0.00751632001	0.0015000043
1	Deaths	6	China	3	Both	22	All ages	423	Larynx cancer	150	Occupational exposure to asbestos	3	Rate	2009	0.013849163210000001	0.02154384769	0.00786916814
1	Deaths	6	China	1	Male	22	All ages	423	Larynx cancer	150	Occupational exposure to asbestos	1	Number	2010	169.54822454467146	275.0865100720961	85.82800159804114
1	Deaths	6	China	2	Female	22	All ages	423	Larynx cancer	150	Occupational exposure to asbestos	1	Number	2010	30.87619242434568	53.81610498282589	10.301806776257052
1	Deaths	6	China	3	Both	22	All ages	423	Larynx cancer	150	Occupational exposure to asbestos	1	Number	2010	200.42441696901716	308.5728168557897	110.93623527986531
1	Deaths	6	China	1	Male	22	All ages	423	Larynx cancer	150	Occupational exposure to asbestos	3	Rate	2010	0.024812584040000002	0.040257615000000004	0.012560523760000001
1	Deaths	6	China	2	Female	22	All ages	423	Larynx cancer	150	Occupational exposure to asbestos	3	Rate	2010	0.0047238587500000005	0.00823351774	0.00157611014
1	Deaths	6	China	3	Both	22	All ages	423	Larynx cancer	150	Occupational exposure to asbestos	3	Rate	2010	0.01499130532	0.02308056762	0.00829778626
1	Deaths	6	China	1	Male	22	All ages	423	Larynx cancer	150	Occupational exposure to asbestos	1	Number	2011	179.98300297162993	280.35715207813035	88.15958964810591
1	Deaths	6	China	2	Female	22	All ages	423	Larynx cancer	150	Occupational exposure to asbestos	1	Number	2011	33.13317842446159	59.599682978139725	10.558704888668824
1	Deaths	6	China	3	Both	22	All ages	423	Larynx cancer	150	Occupational exposure to asbestos	1	Number	2011	213.11618139609135	337.1956584490737	117.16269440918114
1	Deaths	6	China	1	Male	22	All ages	423	Larynx cancer	150	Occupational exposure to asbestos	3	Rate	2011	0.026218159199999997	0.040839681110000005	0.012842224650000001
1	Deaths	6	China	2	Female	22	All ages	423	Larynx cancer	150	Occupational exposure to asbestos	3	Rate	2011	0.00504018142	0.00906623599	0.00160617818
1	Deaths	6	China	3	Both	22	All ages	423	Larynx cancer	150	Occupational exposure to asbestos	3	Rate	2011	0.01585847647	0.025091522289999998	0.00871835175
1	Deaths	6	China	1	Male	22	All ages	423	Larynx cancer	150	Occupational exposure to asbestos	1	Number	2012	188.77274126592516	295.9526988502777	97.14412619648674
1	Deaths	6	China	2	Female	22	All ages	423	Larynx cancer	150	Occupational exposure to asbestos	1	Number	2012	33.44924566251671	58.942425728713815	11.571770296110266
1	Deaths	6	China	3	Both	22	All ages	423	Larynx cancer	150	Occupational exposure to asbestos	1	Number	2012	222.221986928442	334.88066753022235	124.99177482684756
1	Deaths	6	China	1	Male	22	All ages	423	Larynx cancer	150	Occupational exposure to asbestos	3	Rate	2012	0.02736007772	0.042894375469999996	0.01407973855
1	Deaths	6	China	2	Female	22	All ages	423	Larynx cancer	150	Occupational exposure to asbestos	3	Rate	2012	0.00505860951	0.00891400417	0.00175002653
1	Deaths	6	China	3	Both	22	All ages	423	Larynx cancer	150	Occupational exposure to asbestos	3	Rate	2012	0.01644637999	0.024784112429999998	0.0092504898
1	Deaths	6	China	1	Male	22	All ages	423	Larynx cancer	150	Occupational exposure to asbestos	1	Number	2013	187.16410947738453	295.6399479102357	89.0365597001112
1	Deaths	6	China	2	Female	22	All ages	423	Larynx cancer	150	Occupational exposure to asbestos	1	Number	2013	32.93760368547275	57.540394117869	9.647471807048184
1	Deaths	6	China	3	Both	22	All ages	423	Larynx cancer	150	Occupational exposure to asbestos	1	Number	2013	220.10171316285687	332.9424341330748	116.09509031897156
1	Deaths	6	China	1	Male	22	All ages	423	Larynx cancer	150	Occupational exposure to asbestos	3	Rate	2013	0.02696952642	0.04260041846	0.012829777330000002
1	Deaths	6	China	2	Female	22	All ages	423	Larynx cancer	150	Occupational exposure to asbestos	3	Rate	2013	0.00495027595	0.00864789169	0.00144994299
1	Deaths	6	China	3	Both	22	All ages	423	Larynx cancer	150	Occupational exposure to asbestos	3	Rate	2013	0.01619165585	0.02449271855	0.0085404685
1	Deaths	6	China	1	Male	22	All ages	423	Larynx cancer	150	Occupational exposure to asbestos	1	Number	2014	183.56961261914188	280.53829615672726	91.0037395335132
1	Deaths	6	China	2	Female	22	All ages	423	Larynx cancer	150	Occupational exposure to asbestos	1	Number	2014	32.3046389413038	57.38422921420396	10.20075745450956
1	Deaths	6	China	3	Both	22	All ages	423	Larynx cancer	150	Occupational exposure to asbestos	1	Number	2014	215.87425156044588	326.9443471749269	117.1310996442827
1	Deaths	6	China	1	Male	22	All ages	423	Larynx cancer	150	Occupational exposure to asbestos	3	Rate	2014	0.0262859083	0.040171158070000004	0.01303111075
1	Deaths	6	China	2	Female	22	All ages	423	Larynx cancer	150	Occupational exposure to asbestos	3	Rate	2014	0.00482473839	0.00857040668	0.00152349593
1	Deaths	6	China	3	Both	22	All ages	423	Larynx cancer	150	Occupational exposure to asbestos	3	Rate	2014	0.015781204400000002	0.02390083826	0.00856271562
1	Deaths	6	China	1	Male	22	All ages	423	Larynx cancer	150	Occupational exposure to asbestos	1	Number	2015	185.5713541990332	307.49634195845874	92.92116219267832
1	Deaths	6	China	2	Female	22	All ages	423	Larynx cancer	150	Occupational exposure to asbestos	1	Number	2015	32.22740235634902	55.55601448257428	10.91703634533462
1	Deaths	6	China	3	Both	22	All ages	423	Larynx cancer	150	Occupational exposure to asbestos	1	Number	2015	217.79875655538228	349.9917470596584	115.84038171122268
1	Deaths	6	China	1	Male	22	All ages	423	Larynx cancer	150	Occupational exposure to asbestos	3	Rate	2015	0.02638505122	0.04372068506	0.013211789259999999
1	Deaths	6	China	2	Female	22	All ages	423	Larynx cancer	150	Occupational exposure to asbestos	3	Rate	2015	0.00478122382	0.0082422324	0.0016196401299999998
1	Deaths	6	China	3	Both	22	All ages	423	Larynx cancer	150	Occupational exposure to asbestos	3	Rate	2015	0.01581275867	0.025410315099999997	0.00841031432
1	Deaths	6	China	1	Male	22	All ages	423	Larynx cancer	150	Occupational exposure to asbestos	1	Number	2016	187.4008615904811	308.8546656936167	92.6857745597242
1	Deaths	6	China	2	Female	22	All ages	423	Larynx cancer	150	Occupational exposure to asbestos	1	Number	2016	33.16558532393579	59.98238425594869	10.422437091956631
1	Deaths	6	China	3	Both	22	All ages	423	Larynx cancer	150	Occupational exposure to asbestos	1	Number	2016	220.56644691441693	348.2220324265467	116.30373487650442
1	Deaths	6	China	1	Male	22	All ages	423	Larynx cancer	150	Occupational exposure to asbestos	3	Rate	2016	0.026434164939999998	0.0435660493	0.013073958310000001
1	Deaths	6	China	2	Female	22	All ages	423	Larynx cancer	150	Occupational exposure to asbestos	3	Rate	2016	0.0048851588999999996	0.00883516679	0.0015351835600000002
1	Deaths	6	China	3	Both	22	All ages	423	Larynx cancer	150	Occupational exposure to asbestos	3	Rate	2016	0.01589279508	0.0250909487	0.00838020221
1	Deaths	6	China	1	Male	22	All ages	423	Larynx cancer	150	Occupational exposure to asbestos	1	Number	2017	181.78895219091808	303.24214062944293	89.31225550083772
1	Deaths	6	China	2	Female	22	All ages	423	Larynx cancer	150	Occupational exposure to asbestos	1	Number	2017	33.55586668237628	61.69356082711283	10.18290154613651
1	Deaths	6	China	3	Both	22	All ages	423	Larynx cancer	150	Occupational exposure to asbestos	1	Number	2017	215.3448188732944	344.1811895342032	116.40030989093664
1	Deaths	6	China	1	Male	22	All ages	423	Larynx cancer	150	Occupational exposure to asbestos	3	Rate	2017	0.025441386820000002	0.04243877588	0.01249926144
1	Deaths	6	China	2	Female	22	All ages	423	Larynx cancer	150	Occupational exposure to asbestos	3	Rate	2017	0.00490853398	0.00902450062	0.00148954932
1	Deaths	6	China	3	Both	22	All ages	423	Larynx cancer	150	Occupational exposure to asbestos	3	Rate	2017	0.01540197961	0.024616666850000003	0.00832523025
1	Deaths	6	China	1	Male	22	All ages	423	Larynx cancer	150	Occupational exposure to asbestos	1	Number	2018	181.19234801449008	295.4493165303626	87.78723061913323
1	Deaths	6	China	2	Female	22	All ages	423	Larynx cancer	150	Occupational exposure to asbestos	1	Number	2018	34.74966289833672	64.54262747124926	10.016757197942653
1	Deaths	6	China	3	Both	22	All ages	423	Larynx cancer	150	Occupational exposure to asbestos	1	Number	2018	215.9420109128269	334.7925557159409	111.94429749931976
1	Deaths	6	China	1	Male	22	All ages	423	Larynx cancer	150	Occupational exposure to asbestos	3	Rate	2018	0.025183599669999997	0.04106397093	0.012201389830000001
1	Deaths	6	China	2	Female	22	All ages	423	Larynx cancer	150	Occupational exposure to asbestos	3	Rate	2018	0.00505313052	0.00938548157	0.00145658914
1	Deaths	6	China	3	Both	22	All ages	423	Larynx cancer	150	Occupational exposure to asbestos	3	Rate	2018	0.01534582217	0.02379188284	0.0079552713
1	Deaths	6	China	1	Male	22	All ages	423	Larynx cancer	150	Occupational exposure to asbestos	1	Number	2019	186.02141719574456	315.06057347846024	93.21358203899749
1	Deaths	6	China	2	Female	22	All ages	423	Larynx cancer	150	Occupational exposure to asbestos	1	Number	2019	36.31277214086651	65.78173839323726	11.149656206774878
1	Deaths	6	China	3	Both	22	All ages	423	Larynx cancer	150	Occupational exposure to asbestos	1	Number	2019	222.33418933661108	368.6256693922353	120.7389861189004
1	Deaths	6	China	1	Male	22	All ages	423	Larynx cancer	150	Occupational exposure to asbestos	3	Rate	2019	0.025712478950000003	0.04354868641	0.01288428129
1	Deaths	6	China	2	Female	22	All ages	423	Larynx cancer	150	Occupational exposure to asbestos	3	Rate	2019	0.00525584789	0.00952113514	0.00161378197
1	Deaths	6	China	3	Both	22	All ages	423	Larynx cancer	150	Occupational exposure to asbestos	3	Rate	2019	0.015719665520000002	0.02606289317	0.00853659297
1	Deaths	6	China	1	Male	22	All ages	423	Larynx cancer	150	Occupational exposure to asbestos	1	Number	2020	190.98386797331656	337.4947964402909	87.03678712965518
1	Deaths	6	China	2	Female	22	All ages	423	Larynx cancer	150	Occupational exposure to asbestos	1	Number	2020	37.96292718929103	71.68760785389948	11.26105973231936
1	Deaths	6	China	3	Both	22	All ages	423	Larynx cancer	150	Occupational exposure to asbestos	1	Number	2020	228.94679516260743	383.2100680249423	117.78185847404644
1	Deaths	6	China	1	Male	22	All ages	423	Larynx cancer	150	Occupational exposure to asbestos	3	Rate	2020	0.026295258720000003	0.04646734346	0.01198349819
1	Deaths	6	China	2	Female	22	All ages	423	Larynx cancer	150	Occupational exposure to asbestos	3	Rate	2020	0.00547663778	0.0103418543	0.0016245518899999998
1	Deaths	6	China	3	Both	22	All ages	423	Larynx cancer	150	Occupational exposure to asbestos	3	Rate	2020	0.01612886579	0.02699641964	0.00829750767
1	Deaths	6	China	1	Male	22	All ages	423	Larynx cancer	150	Occupational exposure to asbestos	1	Number	2021	195.15476859876543	334.2476785493416	90.4505786934768
1	Deaths	6	China	2	Female	22	All ages	423	Larynx cancer	150	Occupational exposure to asbestos	1	Number	2021	38.89497388768224	73.90893659259041	11.733967403314548
1	Deaths	6	China	3	Both	22	All ages	423	Larynx cancer	150	Occupational exposure to asbestos	1	Number	2021	234.04974248644777	378.50545141117766	123.25598189056652
1	Deaths	6	China	1	Male	22	All ages	423	Larynx cancer	150	Occupational exposure to asbestos	3	Rate	2021	0.0268031647	0.04590661885	0.012422764640000002
1	Deaths	6	China	2	Female	22	All ages	423	Larynx cancer	150	Occupational exposure to asbestos	3	Rate	2021	0.00559927935	0.01063985244	0.0016892095499999999
1	Deaths	6	China	3	Both	22	All ages	423	Larynx cancer	150	Occupational exposure to asbestos	3	Rate	2021	0.01645056463	0.02660386773	0.008663246000000001
1	Deaths	6	China	1	Male	27	Age-standardized	423	Larynx cancer	150	Occupational exposure to asbestos	3	Rate	1990	0.03330485955	0.05554627116	0.0161366891
1	Deaths	6	China	2	Female	27	Age-standardized	423	Larynx cancer	150	Occupational exposure to asbestos	3	Rate	1990	0.0050462082	0.00879899277	0.0016061362099999998
1	Deaths	6	China	3	Both	27	Age-standardized	423	Larynx cancer	150	Occupational exposure to asbestos	3	Rate	1990	0.016294483090000002	0.02573581446	0.009077328249999999
1	Deaths	6	China	1	Male	27	Age-standardized	423	Larynx cancer	150	Occupational exposure to asbestos	3	Rate	1991	0.033393571979999995	0.05623002347	0.01510047132
1	Deaths	6	China	2	Female	27	Age-standardized	423	Larynx cancer	150	Occupational exposure to asbestos	3	Rate	1991	0.00502611988	0.00893400955	0.0018495250400000001
1	Deaths	6	China	3	Both	27	Age-standardized	423	Larynx cancer	150	Occupational exposure to asbestos	3	Rate	1991	0.01633962643	0.026058311070000003	0.00872692849
1	Deaths	6	China	1	Male	27	Age-standardized	423	Larynx cancer	150	Occupational exposure to asbestos	3	Rate	1992	0.03264879557	0.052515349149999994	0.01607237643
1	Deaths	6	China	2	Female	27	Age-standardized	423	Larynx cancer	150	Occupational exposure to asbestos	3	Rate	1992	0.00492228531	0.0086810511	0.0016087679700000001
1	Deaths	6	China	3	Both	27	Age-standardized	423	Larynx cancer	150	Occupational exposure to asbestos	3	Rate	1992	0.01598429337	0.024822362119999997	0.00897890685
1	Deaths	6	China	1	Male	27	Age-standardized	423	Larynx cancer	150	Occupational exposure to asbestos	3	Rate	1993	0.03237782858	0.05283637022	0.015621545749999998
1	Deaths	6	China	2	Female	27	Age-standardized	423	Larynx cancer	150	Occupational exposure to asbestos	3	Rate	1993	0.00476413558	0.00802330685	0.00169260697
1	Deaths	6	China	3	Both	27	Age-standardized	423	Larynx cancer	150	Occupational exposure to asbestos	3	Rate	1993	0.0157881173	0.02417846503	0.0085465727
1	Deaths	6	China	1	Male	27	Age-standardized	423	Larynx cancer	150	Occupational exposure to asbestos	3	Rate	1994	0.031770916909999995	0.05132727886	0.01593549389
1	Deaths	6	China	2	Female	27	Age-standardized	423	Larynx cancer	150	Occupational exposure to asbestos	3	Rate	1994	0.00459623928	0.00783507027	0.00159922052
1	Deaths	6	China	3	Both	27	Age-standardized	423	Larynx cancer	150	Occupational exposure to asbestos	3	Rate	1994	0.01543641856	0.02359893464	0.0086522307
1	Deaths	6	China	1	Male	27	Age-standardized	423	Larynx cancer	150	Occupational exposure to asbestos	3	Rate	1995	0.031415488320000004	0.04972989311	0.01535831603
1	Deaths	6	China	2	Female	27	Age-standardized	423	Larynx cancer	150	Occupational exposure to asbestos	3	Rate	1995	0.00442109483	0.00788872104	0.00160387267
1	Deaths	6	China	3	Both	27	Age-standardized	423	Larynx cancer	150	Occupational exposure to asbestos	3	Rate	1995	0.01521617737	0.02371820831	0.00837890512
1	Deaths	6	China	1	Male	27	Age-standardized	423	Larynx cancer	150	Occupational exposure to asbestos	3	Rate	1996	0.03088635582	0.050992879910000004	0.01506007285
1	Deaths	6	China	2	Female	27	Age-standardized	423	Larynx cancer	150	Occupational exposure to asbestos	3	Rate	1996	0.00424114951	0.0071756074599999995	0.0015647716000000002
1	Deaths	6	China	3	Both	27	Age-standardized	423	Larynx cancer	150	Occupational exposure to asbestos	3	Rate	1996	0.014907522139999999	0.02331885119	0.00840668571
1	Deaths	6	China	1	Male	27	Age-standardized	423	Larynx cancer	150	Occupational exposure to asbestos	3	Rate	1997	0.02977244011	0.048978341829999994	0.015136043940000002
1	Deaths	6	China	2	Female	27	Age-standardized	423	Larynx cancer	150	Occupational exposure to asbestos	3	Rate	1997	0.00402765559	0.0070694871	0.00158256993
1	Deaths	6	China	3	Both	27	Age-standardized	423	Larynx cancer	150	Occupational exposure to asbestos	3	Rate	1997	0.014354837890000001	0.02216935292	0.007971400509999999
1	Deaths	6	China	1	Male	27	Age-standardized	423	Larynx cancer	150	Occupational exposure to asbestos	3	Rate	1998	0.02925623656	0.04735835704	0.01487296749
1	Deaths	6	China	2	Female	27	Age-standardized	423	Larynx cancer	150	Occupational exposure to asbestos	3	Rate	1998	0.00390412676	0.00678455169	0.00145565894
1	Deaths	6	China	3	Both	27	Age-standardized	423	Larynx cancer	150	Occupational exposure to asbestos	3	Rate	1998	0.01407571984	0.021641925	0.00783720326
1	Deaths	6	China	1	Male	27	Age-standardized	423	Larynx cancer	150	Occupational exposure to asbestos	3	Rate	1999	0.028867698429999998	0.046109211500000004	0.014344121589999998
1	Deaths	6	China	2	Female	27	Age-standardized	423	Larynx cancer	150	Occupational exposure to asbestos	3	Rate	1999	0.00386635517	0.0068204469700000004	0.00139753943
1	Deaths	6	China	3	Both	27	Age-standardized	423	Larynx cancer	150	Occupational exposure to asbestos	3	Rate	1999	0.0138827103	0.02125194819	0.00763471212
1	Deaths	6	China	1	Male	27	Age-standardized	423	Larynx cancer	150	Occupational exposure to asbestos	3	Rate	2000	0.02925188355	0.04685199809	0.014651661009999999
1	Deaths	6	China	2	Female	27	Age-standardized	423	Larynx cancer	150	Occupational exposure to asbestos	3	Rate	2000	0.00389380667	0.00663296766	0.0014659198999999999
1	Deaths	6	China	3	Both	27	Age-standardized	423	Larynx cancer	150	Occupational exposure to asbestos	3	Rate	2000	0.014043803370000002	0.02118242099	0.00786480702
1	Deaths	6	China	1	Male	27	Age-standardized	423	Larynx cancer	150	Occupational exposure to asbestos	3	Rate	2001	0.02912333272	0.0476190782	0.01530691535
1	Deaths	6	China	2	Female	27	Age-standardized	423	Larynx cancer	150	Occupational exposure to asbestos	3	Rate	2001	0.003936531950000001	0.0065633672399999995	0.0015900237500000001
1	Deaths	6	China	3	Both	27	Age-standardized	423	Larynx cancer	150	Occupational exposure to asbestos	3	Rate	2001	0.01400019863	0.0216962196	0.00791275791
1	Deaths	6	China	1	Male	27	Age-standardized	423	Larynx cancer	150	Occupational exposure to asbestos	3	Rate	2002	0.02847834163	0.046102992499999995	0.01490125608
1	Deaths	6	China	2	Female	27	Age-standardized	423	Larynx cancer	150	Occupational exposure to asbestos	3	Rate	2002	0.00392487058	0.00686327043	0.00150353128
1	Deaths	6	China	3	Both	27	Age-standardized	423	Larynx cancer	150	Occupational exposure to asbestos	3	Rate	2002	0.01374005688	0.02138224813	0.00799482102
1	Deaths	6	China	1	Male	27	Age-standardized	423	Larynx cancer	150	Occupational exposure to asbestos	3	Rate	2003	0.02924985184	0.04601812322	0.01508483372
1	Deaths	6	China	2	Female	27	Age-standardized	423	Larynx cancer	150	Occupational exposure to asbestos	3	Rate	2003	0.00394220968	0.0066742858499999995	0.0014753054
1	Deaths	6	China	3	Both	27	Age-standardized	423	Larynx cancer	150	Occupational exposure to asbestos	3	Rate	2003	0.0139170616	0.02161137484	0.00769220366
1	Deaths	6	China	1	Male	27	Age-standardized	423	Larynx cancer	150	Occupational exposure to asbestos	3	Rate	2004	0.02930083537	0.046557626	0.01530742305
1	Deaths	6	China	2	Female	27	Age-standardized	423	Larynx cancer	150	Occupational exposure to asbestos	3	Rate	2004	0.003963229459999999	0.00652315891	0.00151574995
1	Deaths	6	China	3	Both	27	Age-standardized	423	Larynx cancer	150	Occupational exposure to asbestos	3	Rate	2004	0.01387643911	0.02123460454	0.00780681346
1	Deaths	6	China	1	Male	27	Age-standardized	423	Larynx cancer	150	Occupational exposure to asbestos	3	Rate	2005	0.02965606869	0.0489858135	0.01537097119
1	Deaths	6	China	2	Female	27	Age-standardized	423	Larynx cancer	150	Occupational exposure to asbestos	3	Rate	2005	0.00391771922	0.00676195847	0.00148129175
1	Deaths	6	China	3	Both	27	Age-standardized	423	Larynx cancer	150	Occupational exposure to asbestos	3	Rate	2005	0.01398241866	0.02143634815	0.00805534509
1	Deaths	6	China	1	Male	27	Age-standardized	423	Larynx cancer	150	Occupational exposure to asbestos	3	Rate	2006	0.029069818219999998	0.04796396168	0.014468523920000002
1	Deaths	6	China	2	Female	27	Age-standardized	423	Larynx cancer	150	Occupational exposure to asbestos	3	Rate	2006	0.0038339467399999996	0.0065550445	0.00142465337
1	Deaths	6	China	3	Both	27	Age-standardized	423	Larynx cancer	150	Occupational exposure to asbestos	3	Rate	2006	0.01379382798	0.021470112109999998	0.00742456943
1	Deaths	6	China	1	Male	27	Age-standardized	423	Larynx cancer	150	Occupational exposure to asbestos	3	Rate	2007	0.029828663279999997	0.04719851532	0.01493009252
1	Deaths	6	China	2	Female	27	Age-standardized	423	Larynx cancer	150	Occupational exposure to asbestos	3	Rate	2007	0.0038742104799999997	0.00668756391	0.00141767737
1	Deaths	6	China	3	Both	27	Age-standardized	423	Larynx cancer	150	Occupational exposure to asbestos	3	Rate	2007	0.014095295519999999	0.02140182503	0.0077311290300000005
1	Deaths	6	China	1	Male	27	Age-standardized	423	Larynx cancer	150	Occupational exposure to asbestos	3	Rate	2008	0.03216514159	0.05193227853	0.01625906417
1	Deaths	6	China	2	Female	27	Age-standardized	423	Larynx cancer	150	Occupational exposure to asbestos	3	Rate	2008	0.00413349823	0.0072410980100000005	0.0014856153
1	Deaths	6	China	3	Both	27	Age-standardized	423	Larynx cancer	150	Occupational exposure to asbestos	3	Rate	2008	0.01523603914	0.023102788689999997	0.00837002676
1	Deaths	6	China	1	Male	27	Age-standardized	423	Larynx cancer	150	Occupational exposure to asbestos	3	Rate	2009	0.03318155234	0.052287336940000005	0.016797272710000002
1	Deaths	6	China	2	Female	27	Age-standardized	423	Larynx cancer	150	Occupational exposure to asbestos	3	Rate	2009	0.00432411217	0.007386247960000001	0.00149438483
1	Deaths	6	China	3	Both	27	Age-standardized	423	Larynx cancer	150	Occupational exposure to asbestos	3	Rate	2009	0.01582334724	0.02445159507	0.00900775123
1	Deaths	6	China	1	Male	27	Age-standardized	423	Larynx cancer	150	Occupational exposure to asbestos	3	Rate	2010	0.03436265423	0.05498271245	0.01746741872
1	Deaths	6	China	2	Female	27	Age-standardized	423	Larynx cancer	150	Occupational exposure to asbestos	3	Rate	2010	0.0045497565	0.0079848758	0.00152947052
1	Deaths	6	China	3	Both	27	Age-standardized	423	Larynx cancer	150	Occupational exposure to asbestos	3	Rate	2010	0.01652839582	0.025303844359999998	0.00911424166
1	Deaths	6	China	1	Male	27	Age-standardized	423	Larynx cancer	150	Occupational exposure to asbestos	3	Rate	2011	0.035283804009999996	0.05462268083	0.01749634961
1	Deaths	6	China	2	Female	27	Age-standardized	423	Larynx cancer	150	Occupational exposure to asbestos	3	Rate	2011	0.00471391817	0.00854203196	0.0015177181799999999
1	Deaths	6	China	3	Both	27	Age-standardized	423	Larynx cancer	150	Occupational exposure to asbestos	3	Rate	2011	0.01700029479	0.02649971786	0.00941516324
1	Deaths	6	China	1	Male	27	Age-standardized	423	Larynx cancer	150	Occupational exposure to asbestos	3	Rate	2012	0.03567191176	0.05604100106	0.01827135709
1	Deaths	6	China	2	Female	27	Age-standardized	423	Larynx cancer	150	Occupational exposure to asbestos	3	Rate	2012	0.0045589952300000005	0.008021189770000001	0.00157186778
1	Deaths	6	China	3	Both	27	Age-standardized	423	Larynx cancer	150	Occupational exposure to asbestos	3	Rate	2012	0.01707984556	0.025651051819999996	0.00952381729
1	Deaths	6	China	1	Male	27	Age-standardized	423	Larynx cancer	150	Occupational exposure to asbestos	3	Rate	2013	0.03364339254	0.05237470112	0.01657541497
1	Deaths	6	China	2	Female	27	Age-standardized	423	Larynx cancer	150	Occupational exposure to asbestos	3	Rate	2013	0.00429552383	0.007561868500000001	0.00126447043
1	Deaths	6	China	3	Both	27	Age-standardized	423	Larynx cancer	150	Occupational exposure to asbestos	3	Rate	2013	0.0161816839	0.02464274353	0.00852699167
1	Deaths	6	China	1	Male	27	Age-standardized	423	Larynx cancer	150	Occupational exposure to asbestos	3	Rate	2014	0.03140223407	0.048268184389999996	0.01574541783
1	Deaths	6	China	2	Female	27	Age-standardized	423	Larynx cancer	150	Occupational exposure to asbestos	3	Rate	2014	0.004036996310000001	0.00717291461	0.00127136455
1	Deaths	6	China	3	Both	27	Age-standardized	423	Larynx cancer	150	Occupational exposure to asbestos	3	Rate	2014	0.01519291036	0.02276001437	0.008231251660000001
1	Deaths	6	China	1	Male	27	Age-standardized	423	Larynx cancer	150	Occupational exposure to asbestos	3	Rate	2015	0.03070877765	0.049550854330000005	0.01522189639
1	Deaths	6	China	2	Female	27	Age-standardized	423	Larynx cancer	150	Occupational exposure to asbestos	3	Rate	2015	0.0038728872599999996	0.00668246083	0.0013116133799999999
1	Deaths	6	China	3	Both	27	Age-standardized	423	Larynx cancer	150	Occupational exposure to asbestos	3	Rate	2015	0.01480411411	0.02367430267	0.007808122660000001
1	Deaths	6	China	1	Male	27	Age-standardized	423	Larynx cancer	150	Occupational exposure to asbestos	3	Rate	2016	0.02983625875	0.049810277140000005	0.014769937969999999
1	Deaths	6	China	2	Female	27	Age-standardized	423	Larynx cancer	150	Occupational exposure to asbestos	3	Rate	2016	0.0038198001200000003	0.00692242496	0.0011916191600000001
1	Deaths	6	China	3	Both	27	Age-standardized	423	Larynx cancer	150	Occupational exposure to asbestos	3	Rate	2016	0.01440978849	0.02285547092	0.0075758751699999995
1	Deaths	6	China	1	Male	27	Age-standardized	423	Larynx cancer	150	Occupational exposure to asbestos	3	Rate	2017	0.0272812011	0.0455802972	0.0136637109
1	Deaths	6	China	2	Female	27	Age-standardized	423	Larynx cancer	150	Occupational exposure to asbestos	3	Rate	2017	0.00369547955	0.00680258605	0.0011123345000000001
1	Deaths	6	China	3	Both	27	Age-standardized	423	Larynx cancer	150	Occupational exposure to asbestos	3	Rate	2017	0.0133686912	0.021280762640000003	0.00725582618
1	Deaths	6	China	1	Male	27	Age-standardized	423	Larynx cancer	150	Occupational exposure to asbestos	3	Rate	2018	0.025733198760000003	0.04142515586	0.012651033610000001
1	Deaths	6	China	2	Female	27	Age-standardized	423	Larynx cancer	150	Occupational exposure to asbestos	3	Rate	2018	0.0036722981500000003	0.006814634189999999	0.00105873702
1	Deaths	6	China	3	Both	27	Age-standardized	423	Larynx cancer	150	Occupational exposure to asbestos	3	Rate	2018	0.012775276950000001	0.01977387664	0.006655119619999999
1	Deaths	6	China	1	Male	27	Age-standardized	423	Larynx cancer	150	Occupational exposure to asbestos	3	Rate	2019	0.02535080523	0.04202219902	0.012824565809999999
1	Deaths	6	China	2	Female	27	Age-standardized	423	Larynx cancer	150	Occupational exposure to asbestos	3	Rate	2019	0.0036710839099999997	0.006655993799999999	0.0011422906899999999
1	Deaths	6	China	3	Both	27	Age-standardized	423	Larynx cancer	150	Occupational exposure to asbestos	3	Rate	2019	0.01260087117	0.02066634786	0.00689938265
1	Deaths	6	China	1	Male	27	Age-standardized	423	Larynx cancer	150	Occupational exposure to asbestos	3	Rate	2020	0.024913171520000003	0.04266854855	0.011610702850000001
1	Deaths	6	China	2	Female	27	Age-standardized	423	Larynx cancer	150	Occupational exposure to asbestos	3	Rate	2020	0.0036811678499999996	0.006927004	0.00108427979
1	Deaths	6	China	3	Both	27	Age-standardized	423	Larynx cancer	150	Occupational exposure to asbestos	3	Rate	2020	0.012433404859999999	0.02058286373	0.006458759190000001
1	Deaths	6	China	1	Male	27	Age-standardized	423	Larynx cancer	150	Occupational exposure to asbestos	3	Rate	2021	0.024392032560000002	0.04057384859	0.01159679038
1	Deaths	6	China	2	Female	27	Age-standardized	423	Larynx cancer	150	Occupational exposure to asbestos	3	Rate	2021	0.0036038534600000005	0.0068417179	0.00107788491
1	Deaths	6	China	3	Both	27	Age-standardized	423	Larynx cancer	150	Occupational exposure to asbestos	3	Rate	2021	0.01217173012	0.01955085955	0.00638429062
1	Deaths	11	Indonesia	1	Male	22	All ages	423	Larynx cancer	150	Occupational exposure to asbestos	1	Number	1990	4.509128082774707	8.257002894960424	2.203649399318386
1	Deaths	11	Indonesia	2	Female	22	All ages	423	Larynx cancer	150	Occupational exposure to asbestos	1	Number	1990	0.2422863982197955	0.5897225629112157	0.0674393159790126
1	Deaths	11	Indonesia	3	Both	22	All ages	423	Larynx cancer	150	Occupational exposure to asbestos	1	Number	1990	4.751414480994501	8.524968526262665	2.452556125207674
1	Deaths	11	Indonesia	1	Male	22	All ages	423	Larynx cancer	150	Occupational exposure to asbestos	3	Rate	1990	0.00488535637	0.00894594276	0.00238751538
1	Deaths	11	Indonesia	2	Female	22	All ages	423	Larynx cancer	150	Occupational exposure to asbestos	3	Rate	1990	0.00026141002	0.00063626926	7.276229e-05
1	Deaths	11	Indonesia	3	Both	22	All ages	423	Larynx cancer	150	Occupational exposure to asbestos	3	Rate	1990	0.00256856414	0.00460850732	0.0013258257599999999
1	Deaths	11	Indonesia	1	Male	22	All ages	423	Larynx cancer	150	Occupational exposure to asbestos	1	Number	1991	4.79666688512453	8.784959682643752	2.3370378123939526
1	Deaths	11	Indonesia	2	Female	22	All ages	423	Larynx cancer	150	Occupational exposure to asbestos	1	Number	1991	0.2629576923083937	0.6100318533584917	0.0772793988268246
1	Deaths	11	Indonesia	3	Both	22	All ages	423	Larynx cancer	150	Occupational exposure to asbestos	1	Number	1991	5.059624577432925	8.954453714965865	2.601334421535196
1	Deaths	11	Indonesia	1	Male	22	All ages	423	Larynx cancer	150	Occupational exposure to asbestos	3	Rate	1991	0.00512029816	0.009377681209999999	0.00249471783
1	Deaths	11	Indonesia	2	Female	22	All ages	423	Larynx cancer	150	Occupational exposure to asbestos	3	Rate	1991	0.00027953225999999997	0.00064848295	8.215042000000001e-05
1	Deaths	11	Indonesia	3	Both	22	All ages	423	Larynx cancer	150	Occupational exposure to asbestos	3	Rate	1991	0.00269487252	0.00476934818	0.0013855306
1	Deaths	11	Indonesia	1	Male	22	All ages	423	Larynx cancer	150	Occupational exposure to asbestos	1	Number	1992	5.06933334921845	9.213065494630944	2.5072022874319675
1	Deaths	11	Indonesia	2	Female	22	All ages	423	Larynx cancer	150	Occupational exposure to asbestos	1	Number	1992	0.2830919772969763	0.655040786542606	0.0889363127859989
1	Deaths	11	Indonesia	3	Both	22	All ages	423	Larynx cancer	150	Occupational exposure to asbestos	1	Number	1992	5.352425326515426	9.449385152484306	2.8040571388392888
1	Deaths	11	Indonesia	1	Male	22	All ages	423	Larynx cancer	150	Occupational exposure to asbestos	3	Rate	1992	0.00533443615	0.009694866409999999	0.00263831743
1	Deaths	11	Indonesia	2	Female	22	All ages	423	Larynx cancer	150	Occupational exposure to asbestos	3	Rate	1992	0.00029663998	0.0006863892399999999	9.319256e-05
1	Deaths	11	Indonesia	3	Both	22	All ages	423	Larynx cancer	150	Occupational exposure to asbestos	3	Rate	1992	0.00281021501	0.00496126566	0.00147223043
1	Deaths	11	Indonesia	1	Male	22	All ages	423	Larynx cancer	150	Occupational exposure to asbestos	1	Number	1993	5.347541674494184	9.347713970737814	2.571859097407251
1	Deaths	11	Indonesia	2	Female	22	All ages	423	Larynx cancer	150	Occupational exposure to asbestos	1	Number	1993	0.3056467842371185	0.6596790254179401	0.0968418960735724
1	Deaths	11	Indonesia	3	Both	22	All ages	423	Larynx cancer	150	Occupational exposure to asbestos	1	Number	1993	5.653188458731301	9.551252664804233	2.8368031524412096
1	Deaths	11	Indonesia	1	Male	22	All ages	423	Larynx cancer	150	Occupational exposure to asbestos	3	Rate	1993	0.00554947692	0.00970070475	0.0026689783
1	Deaths	11	Indonesia	2	Female	22	All ages	423	Larynx cancer	150	Occupational exposure to asbestos	3	Rate	1993	0.00031583242	0.00068166275	0.00010006914
1	Deaths	11	Indonesia	3	Both	22	All ages	423	Larynx cancer	150	Occupational exposure to asbestos	3	Rate	1993	0.00292704803	0.00494534642	0.0014688098800000001
1	Deaths	11	Indonesia	1	Male	22	All ages	423	Larynx cancer	150	Occupational exposure to asbestos	1	Number	1994	5.594295528540126	9.491522085406064	2.7307620599805107
1	Deaths	11	Indonesia	2	Female	22	All ages	423	Larynx cancer	150	Occupational exposure to asbestos	1	Number	1994	0.3253757029195159	0.731406025028134	0.1019213799826934
1	Deaths	11	Indonesia	3	Both	22	All ages	423	Larynx cancer	150	Occupational exposure to asbestos	1	Number	1994	5.91967123145964	9.746265812486824	3.0555122095650216
1	Deaths	11	Indonesia	1	Male	22	All ages	423	Larynx cancer	150	Occupational exposure to asbestos	3	Rate	1994	0.0057270504	0.009716759699999999	0.0027955641400000003
1	Deaths	11	Indonesia	2	Female	22	All ages	423	Larynx cancer	150	Occupational exposure to asbestos	3	Rate	1994	0.00033167409000000003	0.0007455640600000001	0.00010389430000000001
1	Deaths	11	Indonesia	3	Both	22	All ages	423	Larynx cancer	150	Occupational exposure to asbestos	3	Rate	1994	0.00302358799	0.0049780961	0.00156066269
1	Deaths	11	Indonesia	1	Male	22	All ages	423	Larynx cancer	150	Occupational exposure to asbestos	1	Number	1995	5.793051358572095	9.73632878114923	2.889640866721844
1	Deaths	11	Indonesia	2	Female	22	All ages	423	Larynx cancer	150	Occupational exposure to asbestos	1	Number	1995	0.3437826356038626	0.7344882169875246	0.1020442192389313
1	Deaths	11	Indonesia	3	Both	22	All ages	423	Larynx cancer	150	Occupational exposure to asbestos	1	Number	1995	6.136833994175959	10.06931747769772	3.1772701451469683
1	Deaths	11	Indonesia	1	Male	22	All ages	423	Larynx cancer	150	Occupational exposure to asbestos	3	Rate	1995	0.00585134561	0.00983430341	0.00291871871
1	Deaths	11	Indonesia	2	Female	22	All ages	423	Larynx cancer	150	Occupational exposure to asbestos	3	Rate	1995	0.00034579977	0.0007387978	0.00010264296
1	Deaths	11	Indonesia	3	Both	22	All ages	423	Larynx cancer	150	Occupational exposure to asbestos	3	Rate	1995	0.00309284394	0.0050747384599999995	0.0016012818200000002
1	Deaths	11	Indonesia	1	Male	22	All ages	423	Larynx cancer	150	Occupational exposure to asbestos	1	Number	1996	5.998904712953592	10.14007156609561	2.8327538291135044
1	Deaths	11	Indonesia	2	Female	22	All ages	423	Larynx cancer	150	Occupational exposure to asbestos	1	Number	1996	0.3627886593261188	0.8074399855312531	0.1065123109115114
1	Deaths	11	Indonesia	3	Both	22	All ages	423	Larynx cancer	150	Occupational exposure to asbestos	1	Number	1996	6.361693372279707	10.491206019666205	3.1917389683845627
1	Deaths	11	Indonesia	1	Male	22	All ages	423	Larynx cancer	150	Occupational exposure to asbestos	3	Rate	1996	0.00597873201	0.01010597323	0.00282322804
1	Deaths	11	Indonesia	2	Female	22	All ages	423	Larynx cancer	150	Occupational exposure to asbestos	3	Rate	1996	0.00036017085999999997	0.00080161368	0.00010574374
1	Deaths	11	Indonesia	3	Both	22	All ages	423	Larynx cancer	150	Occupational exposure to asbestos	3	Rate	1996	0.0031640105199999997	0.00521783812	0.0015874225700000001
1	Deaths	11	Indonesia	1	Male	22	All ages	423	Larynx cancer	150	Occupational exposure to asbestos	1	Number	1997	6.291855068901676	11.242280343557267	3.062719154480865
1	Deaths	11	Indonesia	2	Female	22	All ages	423	Larynx cancer	150	Occupational exposure to asbestos	1	Number	1997	0.3824754948037458	0.8167496000153445	0.1156466178372993
1	Deaths	11	Indonesia	3	Both	22	All ages	423	Larynx cancer	150	Occupational exposure to asbestos	1	Number	1997	6.674330563705416	11.485227007991533	3.4130913407831915
1	Deaths	11	Indonesia	1	Male	22	All ages	423	Larynx cancer	150	Occupational exposure to asbestos	3	Rate	1997	0.00618772739	0.01105622511	0.00301203238
1	Deaths	11	Indonesia	2	Female	22	All ages	423	Larynx cancer	150	Occupational exposure to asbestos	3	Rate	1997	0.00037486831	0.0008005050000000001	0.00011334648
1	Deaths	11	Indonesia	3	Both	22	All ages	423	Larynx cancer	150	Occupational exposure to asbestos	3	Rate	1997	0.00327635444	0.00563796986	0.0016754484800000002
1	Deaths	11	Indonesia	1	Male	22	All ages	423	Larynx cancer	150	Occupational exposure to asbestos	1	Number	1998	6.584025568776695	11.116957567235067	3.2913815514193154
1	Deaths	11	Indonesia	2	Female	22	All ages	423	Larynx cancer	150	Occupational exposure to asbestos	1	Number	1998	0.401994448326895	0.8998036892580932	0.1176994603771094
1	Deaths	11	Indonesia	3	Both	22	All ages	423	Larynx cancer	150	Occupational exposure to asbestos	1	Number	1998	6.9860200171035896	11.47496997136732	3.6955359139549215
1	Deaths	11	Indonesia	1	Male	22	All ages	423	Larynx cancer	150	Occupational exposure to asbestos	3	Rate	1998	0.00639001524	0.01078937612	0.00319439499
1	Deaths	11	Indonesia	2	Female	22	All ages	423	Larynx cancer	150	Occupational exposure to asbestos	3	Rate	1998	0.00038907565	0.00087088692	0.00011391698
1	Deaths	11	Indonesia	3	Both	22	All ages	423	Larynx cancer	150	Occupational exposure to asbestos	3	Rate	1998	0.00338541263	0.00556074964	0.00179085
1	Deaths	11	Indonesia	1	Male	22	All ages	423	Larynx cancer	150	Occupational exposure to asbestos	1	Number	1999	6.956255463043885	12.46724622039619	3.4300082047639324
1	Deaths	11	Indonesia	2	Female	22	All ages	423	Larynx cancer	150	Occupational exposure to asbestos	1	Number	1999	0.4203767629473421	0.9373762875416494	0.1299322214634564
1	Deaths	11	Indonesia	3	Both	22	All ages	423	Larynx cancer	150	Occupational exposure to asbestos	1	Number	1999	7.376632225991227	12.726676453655609	3.9243507224066834
1	Deaths	11	Indonesia	1	Male	22	All ages	423	Larynx cancer	150	Occupational exposure to asbestos	3	Rate	1999	0.00666300824	0.011941678209999999	0.00328541312
1	Deaths	11	Indonesia	2	Female	22	All ages	423	Larynx cancer	150	Occupational exposure to asbestos	3	Rate	1999	0.00040187664	0.00089612383	0.00012421411
1	Deaths	11	Indonesia	3	Both	22	All ages	423	Larynx cancer	150	Occupational exposure to asbestos	3	Rate	1999	0.0035294121699999998	0.00608918615	0.00187763884
1	Deaths	11	Indonesia	1	Male	22	All ages	423	Larynx cancer	150	Occupational exposure to asbestos	1	Number	2000	7.3578980368900435	13.12928597709442	3.636289016243535
1	Deaths	11	Indonesia	2	Female	22	All ages	423	Larynx cancer	150	Occupational exposure to asbestos	1	Number	2000	0.4427533289053966	0.9848282311244472	0.143429014904316
1	Deaths	11	Indonesia	3	Both	22	All ages	423	Larynx cancer	150	Occupational exposure to asbestos	1	Number	2000	7.800651365795446	13.61793360484612	3.931496556478183
1	Deaths	11	Indonesia	1	Male	22	All ages	423	Larynx cancer	150	Occupational exposure to asbestos	3	Rate	2000	0.00695520885	0.012410735459999999	0.00343727916
1	Deaths	11	Indonesia	2	Female	22	All ages	423	Larynx cancer	150	Occupational exposure to asbestos	3	Rate	2000	0.00041812915	0.0009300560000000001	0.00013545206
1	Deaths	11	Indonesia	3	Both	22	All ages	423	Larynx cancer	150	Occupational exposure to asbestos	3	Rate	2000	0.0036851344199999997	0.006433298129999999	0.00185729276
1	Deaths	11	Indonesia	1	Male	22	All ages	423	Larynx cancer	150	Occupational exposure to asbestos	1	Number	2001	7.685922193214257	13.646193724693571	3.722856897964505
1	Deaths	11	Indonesia	2	Female	22	All ages	423	Larynx cancer	150	Occupational exposure to asbestos	1	Number	2001	0.460409816106663	1.01851725528031	0.1523746633267709
1	Deaths	11	Indonesia	3	Both	22	All ages	423	Larynx cancer	150	Occupational exposure to asbestos	1	Number	2001	8.146332009320911	13.90859678377165	4.142902286458627
1	Deaths	11	Indonesia	1	Male	22	All ages	423	Larynx cancer	150	Occupational exposure to asbestos	3	Rate	2001	0.007168710480000001	0.012727895170000001	0.0034723332600000005
1	Deaths	11	Indonesia	2	Female	22	All ages	423	Larynx cancer	150	Occupational exposure to asbestos	3	Rate	2001	0.00042953275	0.00095021109	0.00014215576
1	Deaths	11	Indonesia	3	Both	22	All ages	423	Larynx cancer	150	Occupational exposure to asbestos	3	Rate	2001	0.00379953534	0.00648711653	0.0019322934100000002
1	Deaths	11	Indonesia	1	Male	22	All ages	423	Larynx cancer	150	Occupational exposure to asbestos	1	Number	2002	8.099491473953382	14.884788353263882	3.937649298269102
1	Deaths	11	Indonesia	2	Female	22	All ages	423	Larynx cancer	150	Occupational exposure to asbestos	1	Number	2002	0.4722605454528757	1.0413662559712509	0.1488112922939924
1	Deaths	11	Indonesia	3	Both	22	All ages	423	Larynx cancer	150	Occupational exposure to asbestos	1	Number	2002	8.571752019406262	15.179564491045449	4.370381944453639
1	Deaths	11	Indonesia	1	Male	22	All ages	423	Larynx cancer	150	Occupational exposure to asbestos	3	Rate	2002	0.007452760060000001	0.01369626185	0.00362323431
1	Deaths	11	Indonesia	2	Female	22	All ages	423	Larynx cancer	150	Occupational exposure to asbestos	3	Rate	2002	0.00043524	0.00095973347	0.00013714596
1	Deaths	11	Indonesia	3	Both	22	All ages	423	Larynx cancer	150	Occupational exposure to asbestos	3	Rate	2002	0.0039467782899999995	0.006989280069999999	0.00201229906
1	Deaths	11	Indonesia	1	Male	22	All ages	423	Larynx cancer	150	Occupational exposure to asbestos	1	Number	2003	8.542104773072252	15.25000403913983	4.342387917694493
1	Deaths	11	Indonesia	2	Female	22	All ages	423	Larynx cancer	150	Occupational exposure to asbestos	1	Number	2003	0.4842157970130123	1.0720295848257544	0.15833565382741
1	Deaths	11	Indonesia	3	Both	22	All ages	423	Larynx cancer	150	Occupational exposure to asbestos	1	Number	2003	9.026320570085264	15.72811720603708	4.699607465739286
1	Deaths	11	Indonesia	1	Male	22	All ages	423	Larynx cancer	150	Occupational exposure to asbestos	3	Rate	2003	0.0077532168299999996	0.01384162231	0.00394135591
1	Deaths	11	Indonesia	2	Female	22	All ages	423	Larynx cancer	150	Occupational exposure to asbestos	3	Rate	2003	0.0004408338	0.00097598401	0.00014415
1	Deaths	11	Indonesia	3	Both	22	All ages	423	Larynx cancer	150	Occupational exposure to asbestos	3	Rate	2003	0.0041025770100000004	0.00714862845	0.00213603111
1	Deaths	11	Indonesia	1	Male	22	All ages	423	Larynx cancer	150	Occupational exposure to asbestos	1	Number	2004	9.039022400208095	15.485499834740676	4.436211236461183
1	Deaths	11	Indonesia	2	Female	22	All ages	423	Larynx cancer	150	Occupational exposure to asbestos	1	Number	2004	0.4987411279054778	1.124654711897254	0.1540675548593931
1	Deaths	11	Indonesia	3	Both	22	All ages	423	Larynx cancer	150	Occupational exposure to asbestos	1	Number	2004	9.53776352811358	15.85467415015336	4.891000705002082
1	Deaths	11	Indonesia	1	Male	22	All ages	423	Larynx cancer	150	Occupational exposure to asbestos	3	Rate	2004	0.00809398016	0.013866469489999998	0.0039723992400000005
1	Deaths	11	Indonesia	2	Female	22	All ages	423	Larynx cancer	150	Occupational exposure to asbestos	3	Rate	2004	0.00044871819	0.00101185365	0.00013861483
1	Deaths	11	Indonesia	3	Both	22	All ages	423	Larynx cancer	150	Occupational exposure to asbestos	3	Rate	2004	0.0042804055600000005	0.00711534053	0.00219500793
1	Deaths	11	Indonesia	1	Male	22	All ages	423	Larynx cancer	150	Occupational exposure to asbestos	1	Number	2005	9.563284572758528	16.109649917514503	4.714349093390307
1	Deaths	11	Indonesia	2	Female	22	All ages	423	Larynx cancer	150	Occupational exposure to asbestos	1	Number	2005	0.5116122576926312	1.1603480864800475	0.1580892673965969
1	Deaths	11	Indonesia	3	Both	22	All ages	423	Larynx cancer	150	Occupational exposure to asbestos	1	Number	2005	10.07489683045115	16.538871387369426	5.1827847881672495
1	Deaths	11	Indonesia	1	Male	22	All ages	423	Larynx cancer	150	Occupational exposure to asbestos	3	Rate	2005	0.00844705586	0.014229327980000001	0.00416408921
1	Deaths	11	Indonesia	2	Female	22	All ages	423	Larynx cancer	150	Occupational exposure to asbestos	3	Rate	2005	0.0004548383	0.00103158347	0.00014054599
1	Deaths	11	Indonesia	3	Both	22	All ages	423	Larynx cancer	150	Occupational exposure to asbestos	3	Rate	2005	0.00446391084	0.007327920910000001	0.00229634998
1	Deaths	11	Indonesia	1	Male	22	All ages	423	Larynx cancer	150	Occupational exposure to asbestos	1	Number	2006	10.000811791632184	17.410775504406615	4.801805904808759
1	Deaths	11	Indonesia	2	Female	22	All ages	423	Larynx cancer	150	Occupational exposure to asbestos	1	Number	2006	0.5267312002890634	1.1566283960338464	0.165898154261226
1	Deaths	11	Indonesia	3	Both	22	All ages	423	Larynx cancer	150	Occupational exposure to asbestos	1	Number	2006	10.527542991921258	17.879651303655216	5.330376864419566
1	Deaths	11	Indonesia	1	Male	22	All ages	423	Larynx cancer	150	Occupational exposure to asbestos	3	Rate	2006	0.00870967192	0.015162983330000001	0.0041818759200000005
1	Deaths	11	Indonesia	2	Female	22	All ages	423	Larynx cancer	150	Occupational exposure to asbestos	3	Rate	2006	0.00046246220000000003	0.00101550262	0.00014565613
1	Deaths	11	Indonesia	3	Both	22	All ages	423	Larynx cancer	150	Occupational exposure to asbestos	3	Rate	2006	0.0046027812	0.0078172203	0.00233051135
1	Deaths	11	Indonesia	1	Male	22	All ages	423	Larynx cancer	150	Occupational exposure to asbestos	1	Number	2007	10.574987065702857	18.832131678141685	4.981752886021048
1	Deaths	11	Indonesia	2	Female	22	All ages	423	Larynx cancer	150	Occupational exposure to asbestos	1	Number	2007	0.5440716190863149	1.1788392642387429	0.174954745167389
1	Deaths	11	Indonesia	3	Both	22	All ages	423	Larynx cancer	150	Occupational exposure to asbestos	1	Number	2007	11.119058684789158	19.22929307060113	5.56508140336923
1	Deaths	11	Indonesia	1	Male	22	All ages	423	Larynx cancer	150	Occupational exposure to asbestos	3	Rate	2007	0.009079408459999999	0.01616877775	0.00427720327
1	Deaths	11	Indonesia	2	Female	22	All ages	423	Larynx cancer	150	Occupational exposure to asbestos	3	Rate	2007	0.00047168511999999996	0.00102199952	0.00015167773
1	Deaths	11	Indonesia	3	Both	22	All ages	423	Larynx cancer	150	Occupational exposure to asbestos	3	Rate	2007	0.0047964487600000005	0.00829497546	0.00240061938
1	Deaths	11	Indonesia	1	Male	22	All ages	423	Larynx cancer	150	Occupational exposure to asbestos	1	Number	2008	10.974563103093494	18.473740508469906	5.54845508927894
1	Deaths	11	Indonesia	2	Female	22	All ages	423	Larynx cancer	150	Occupational exposure to asbestos	1	Number	2008	0.5527876032432959	1.1495396105805025	0.1738430275018915
1	Deaths	11	Indonesia	3	Both	22	All ages	423	Larynx cancer	150	Occupational exposure to asbestos	1	Number	2008	11.52735070633678	18.95351018003625	6.121170527247555
1	Deaths	11	Indonesia	1	Male	22	All ages	423	Larynx cancer	150	Occupational exposure to asbestos	3	Rate	2008	0.0092881554	0.01563497071	0.004695851
1	Deaths	11	Indonesia	2	Female	22	All ages	423	Larynx cancer	150	Occupational exposure to asbestos	3	Rate	2008	0.00047315111000000005	0.0009839329600000001	0.0001487986
1	Deaths	11	Indonesia	3	Both	22	All ages	423	Larynx cancer	150	Occupational exposure to asbestos	3	Rate	2008	0.0049055138000000005	0.00806574799	0.00260489051
1	Deaths	11	Indonesia	1	Male	22	All ages	423	Larynx cancer	150	Occupational exposure to asbestos	1	Number	2009	11.39607105539208	18.73135869735439	5.357971962003187
1	Deaths	11	Indonesia	2	Female	22	All ages	423	Larynx cancer	150	Occupational exposure to asbestos	1	Number	2009	0.5672030038681085	1.229374063388974	0.1795961791858333
1	Deaths	11	Indonesia	3	Both	22	All ages	423	Larynx cancer	150	Occupational exposure to asbestos	1	Number	2009	11.963274059260172	19.22372956665424	5.908787365668624
1	Deaths	11	Indonesia	1	Male	22	All ages	423	Larynx cancer	150	Occupational exposure to asbestos	3	Rate	2009	0.00950665671	0.01562578856	0.004469645709999999
1	Deaths	11	Indonesia	2	Female	22	All ages	423	Larynx cancer	150	Occupational exposure to asbestos	3	Rate	2009	0.00047926347	0.00103877109	0.00015175146999999998
1	Deaths	11	Indonesia	3	Both	22	All ages	423	Larynx cancer	150	Occupational exposure to asbestos	3	Rate	2009	0.00502186905	0.008069618070000001	0.00248035414
1	Deaths	11	Indonesia	1	Male	22	All ages	423	Larynx cancer	150	Occupational exposure to asbestos	1	Number	2010	11.771762593554833	20.492476302206427	5.65754805895571
1	Deaths	11	Indonesia	2	Female	22	All ages	423	Larynx cancer	150	Occupational exposure to asbestos	1	Number	2010	0.5803680755486931	1.2125959535325184	0.1942171472191705
1	Deaths	11	Indonesia	3	Both	22	All ages	423	Larynx cancer	150	Occupational exposure to asbestos	1	Number	2010	12.352130669103524	20.77985605794313	6.304297328373651
1	Deaths	11	Indonesia	1	Male	22	All ages	423	Larynx cancer	150	Occupational exposure to asbestos	3	Rate	2010	0.00967864059	0.01684873539	0.0046515867
1	Deaths	11	Indonesia	2	Female	22	All ages	423	Larynx cancer	150	Occupational exposure to asbestos	3	Rate	2010	0.00048404150999999996	0.0010113354	0.00016198197
1	Deaths	11	Indonesia	3	Both	22	All ages	423	Larynx cancer	150	Occupational exposure to asbestos	3	Rate	2010	0.00511418904	0.00860354501	0.00261018679
1	Deaths	11	Indonesia	1	Male	22	All ages	423	Larynx cancer	150	Occupational exposure to asbestos	1	Number	2011	12.257213027639157	21.45924470043594	5.839644783448347
1	Deaths	11	Indonesia	2	Female	22	All ages	423	Larynx cancer	150	Occupational exposure to asbestos	1	Number	2011	0.5975645746302025	1.1948356895156484	0.189612960681668
1	Deaths	11	Indonesia	3	Both	22	All ages	423	Larynx cancer	150	Occupational exposure to asbestos	1	Number	2011	12.854777602269357	21.807197225340616	6.520613067896324
1	Deaths	11	Indonesia	1	Male	22	All ages	423	Larynx cancer	150	Occupational exposure to asbestos	3	Rate	2011	0.00993181483	0.017388067269999998	0.00473176655
1	Deaths	11	Indonesia	2	Female	22	All ages	423	Larynx cancer	150	Occupational exposure to asbestos	3	Rate	2011	0.00049187205	0.00098350255	0.00015607571
1	Deaths	11	Indonesia	3	Both	22	All ages	423	Larynx cancer	150	Occupational exposure to asbestos	3	Rate	2011	0.00524895967	0.00890447912	0.00266254587
1	Deaths	11	Indonesia	1	Male	22	All ages	423	Larynx cancer	150	Occupational exposure to asbestos	1	Number	2012	12.527125866943116	22.16150051685687	6.160940618848104
1	Deaths	11	Indonesia	2	Female	22	All ages	423	Larynx cancer	150	Occupational exposure to asbestos	1	Number	2012	0.6016589925109881	1.234997508043006	0.2089928675295965
1	Deaths	11	Indonesia	3	Both	22	All ages	423	Larynx cancer	150	Occupational exposure to asbestos	1	Number	2012	13.128784859454113	22.99068256049341	6.665007854380834
1	Deaths	11	Indonesia	1	Male	22	All ages	423	Larynx cancer	150	Occupational exposure to asbestos	3	Rate	2012	0.01000360854	0.01769719392	0.0049198546300000005
1	Deaths	11	Indonesia	2	Female	22	All ages	423	Larynx cancer	150	Occupational exposure to asbestos	3	Rate	2012	0.00048874817	0.0010032307	0.00016977205
1	Deaths	11	Indonesia	3	Both	22	All ages	423	Larynx cancer	150	Occupational exposure to asbestos	3	Rate	2012	0.0052868701	0.00925818752	0.00268395218
1	Deaths	11	Indonesia	1	Male	22	All ages	423	Larynx cancer	150	Occupational exposure to asbestos	1	Number	2013	12.880540090980393	22.51907409595653	6.1064267634955
1	Deaths	11	Indonesia	2	Female	22	All ages	423	Larynx cancer	150	Occupational exposure to asbestos	1	Number	2013	0.607372927339895	1.2670253795190034	0.1962834021944486
1	Deaths	11	Indonesia	3	Both	22	All ages	423	Larynx cancer	150	Occupational exposure to asbestos	1	Number	2013	13.487913018320269	22.81145117891645	6.677552184017421
1	Deaths	11	Indonesia	1	Male	22	All ages	423	Larynx cancer	150	Occupational exposure to asbestos	3	Rate	2013	0.01013783749	0.01772400164	0.00480616199
1	Deaths	11	Indonesia	2	Female	22	All ages	423	Larynx cancer	150	Occupational exposure to asbestos	3	Rate	2013	0.00048692778	0.00101576778	0.0001573594
1	Deaths	11	Indonesia	3	Both	22	All ages	423	Larynx cancer	150	Occupational exposure to asbestos	3	Rate	2013	0.0053568136099999995	0.00905971828	0.0026520338899999997
1	Deaths	11	Indonesia	1	Male	22	All ages	423	Larynx cancer	150	Occupational exposure to asbestos	1	Number	2014	13.301771296943391	22.547443398851964	6.326276197193893
1	Deaths	11	Indonesia	2	Female	22	All ages	423	Larynx cancer	150	Occupational exposure to asbestos	1	Number	2014	0.6195488225274135	1.3057526749685842	0.2011643876873625
1	Deaths	11	Indonesia	3	Both	22	All ages	423	Larynx cancer	150	Occupational exposure to asbestos	1	Number	2014	13.921320119470808	23.13014074631345	6.8703679797462325
1	Deaths	11	Indonesia	1	Male	22	All ages	423	Larynx cancer	150	Occupational exposure to asbestos	3	Rate	2014	0.01032011552	0.01749332591	0.004908211070000001
1	Deaths	11	Indonesia	2	Female	22	All ages	423	Larynx cancer	150	Occupational exposure to asbestos	3	Rate	2014	0.0004902100799999999	0.0010331601	0.00015916875
1	Deaths	11	Indonesia	3	Both	22	All ages	423	Larynx cancer	150	Occupational exposure to asbestos	3	Rate	2014	0.00545343782	0.00906083499	0.00269134854
1	Deaths	11	Indonesia	1	Male	22	All ages	423	Larynx cancer	150	Occupational exposure to asbestos	1	Number	2015	13.651155113931198	23.47727647318424	6.333250088636767
1	Deaths	11	Indonesia	2	Female	22	All ages	423	Larynx cancer	150	Occupational exposure to asbestos	1	Number	2015	0.6259276386138453	1.3169076882030766	0.2145856652632105
1	Deaths	11	Indonesia	3	Both	22	All ages	423	Larynx cancer	150	Occupational exposure to asbestos	1	Number	2015	14.27708275254506	24.230711175411948	7.057187932651781
1	Deaths	11	Indonesia	1	Male	22	All ages	423	Larynx cancer	150	Occupational exposure to asbestos	3	Rate	2015	0.01044210076	0.01795834011	0.0048444571199999995
1	Deaths	11	Indonesia	2	Female	22	All ages	423	Larynx cancer	150	Occupational exposure to asbestos	3	Rate	2015	0.00048884394	0.00102849324	0.0001675895
1	Deaths	11	Indonesia	3	Both	22	All ages	423	Larynx cancer	150	Occupational exposure to asbestos	3	Rate	2015	0.0055171948	0.009363646330000001	0.00272715941
1	Deaths	11	Indonesia	1	Male	22	All ages	423	Larynx cancer	150	Occupational exposure to asbestos	1	Number	2016	14.157349147293807	25.478153292396687	6.46767223659423
1	Deaths	11	Indonesia	2	Female	22	All ages	423	Larynx cancer	150	Occupational exposure to asbestos	1	Number	2016	0.6506011678896054	1.2786603920996564	0.2003161524943331
1	Deaths	11	Indonesia	3	Both	22	All ages	423	Larynx cancer	150	Occupational exposure to asbestos	1	Number	2016	14.80795031518341	26.16164617131768	7.212365466022909
1	Deaths	11	Indonesia	1	Male	22	All ages	423	Larynx cancer	150	Occupational exposure to asbestos	3	Rate	2016	0.010679270829999999	0.01921885915	0.00487873985
1	Deaths	11	Indonesia	2	Female	22	All ages	423	Larynx cancer	150	Occupational exposure to asbestos	3	Rate	2016	0.0005016033099999999	0.00098582713	0.00015444061
1	Deaths	11	Indonesia	3	Both	22	All ages	423	Larynx cancer	150	Occupational exposure to asbestos	3	Rate	2016	0.00564601021	0.00997497413	0.0027499477099999997
1	Deaths	11	Indonesia	1	Male	22	All ages	423	Larynx cancer	150	Occupational exposure to asbestos	1	Number	2017	14.78543003280108	26.393465497602133	6.849137144290142
1	Deaths	11	Indonesia	2	Female	22	All ages	423	Larynx cancer	150	Occupational exposure to asbestos	1	Number	2017	0.6762114739278675	1.431997572860959	0.1985716714975821
1	Deaths	11	Indonesia	3	Both	22	All ages	423	Larynx cancer	150	Occupational exposure to asbestos	1	Number	2017	15.46164150672896	26.773473355066077	7.475287005585289
1	Deaths	11	Indonesia	1	Male	22	All ages	423	Larynx cancer	150	Occupational exposure to asbestos	3	Rate	2017	0.0110014575	0.01963869758	0.00509626646
1	Deaths	11	Indonesia	2	Female	22	All ages	423	Larynx cancer	150	Occupational exposure to asbestos	3	Rate	2017	0.0005147589199999999	0.00109009319	0.00015116060999999998
1	Deaths	11	Indonesia	3	Both	22	All ages	423	Larynx cancer	150	Occupational exposure to asbestos	3	Rate	2017	0.00581789891	0.01007430947	0.00281279734
1	Deaths	11	Indonesia	1	Male	22	All ages	423	Larynx cancer	150	Occupational exposure to asbestos	1	Number	2018	15.224975786136024	27.331618288453363	7.481213594731567
1	Deaths	11	Indonesia	2	Female	22	All ages	423	Larynx cancer	150	Occupational exposure to asbestos	1	Number	2018	0.6985511739995238	1.4086622195891794	0.2246128843060991
1	Deaths	11	Indonesia	3	Both	22	All ages	423	Larynx cancer	150	Occupational exposure to asbestos	1	Number	2018	15.923526960135556	28.239805459932608	8.076433012547414
1	Deaths	11	Indonesia	1	Male	22	All ages	423	Larynx cancer	150	Occupational exposure to asbestos	3	Rate	2018	0.011178258219999999	0.02006701955	0.00549274682
1	Deaths	11	Indonesia	2	Female	22	All ages	423	Larynx cancer	150	Occupational exposure to asbestos	3	Rate	2018	0.00052516871	0.0010590280999999999	0.0001688633
1	Deaths	11	Indonesia	3	Both	22	All ages	423	Larynx cancer	150	Occupational exposure to asbestos	3	Rate	2018	0.005914770650000001	0.01048963416	0.00299997915
1	Deaths	11	Indonesia	1	Male	22	All ages	423	Larynx cancer	150	Occupational exposure to asbestos	1	Number	2019	15.715718534262413	28.03560534067175	7.195422076071502
1	Deaths	11	Indonesia	2	Female	22	All ages	423	Larynx cancer	150	Occupational exposure to asbestos	1	Number	2019	0.7189981774140891	1.5143382524138904	0.252955291702914
1	Deaths	11	Indonesia	3	Both	22	All ages	423	Larynx cancer	150	Occupational exposure to asbestos	1	Number	2019	16.43471671167651	28.602264883606992	7.679495365632072
1	Deaths	11	Indonesia	1	Male	22	All ages	423	Larynx cancer	150	Occupational exposure to asbestos	3	Rate	2019	0.011389906699999999	0.02031869738	0.00521485454
1	Deaths	11	Indonesia	2	Female	22	All ages	423	Larynx cancer	150	Occupational exposure to asbestos	3	Rate	2019	0.00053398658	0.00112467086	0.00018786519
1	Deaths	11	Indonesia	3	Both	22	All ages	423	Larynx cancer	150	Occupational exposure to asbestos	3	Rate	2019	0.00602828843	0.01049137053	0.00281685495
1	Deaths	11	Indonesia	1	Male	22	All ages	423	Larynx cancer	150	Occupational exposure to asbestos	1	Number	2020	16.3047881110378	29.343079741404782	7.362447936223751
1	Deaths	11	Indonesia	2	Female	22	All ages	423	Larynx cancer	150	Occupational exposure to asbestos	1	Number	2020	0.746966246210887	1.5012920780997736	0.2520456149464993
1	Deaths	11	Indonesia	3	Both	22	All ages	423	Larynx cancer	150	Occupational exposure to asbestos	1	Number	2020	17.051754357248686	29.964536478305927	8.095924875257989
1	Deaths	11	Indonesia	1	Male	22	All ages	423	Larynx cancer	150	Occupational exposure to asbestos	3	Rate	2020	0.01167345209	0.02100824821	0.00527116223
1	Deaths	11	Indonesia	2	Female	22	All ages	423	Larynx cancer	150	Occupational exposure to asbestos	3	Rate	2020	0.00054830899	0.00110202027	0.00018501355
1	Deaths	11	Indonesia	3	Both	22	All ages	423	Larynx cancer	150	Occupational exposure to asbestos	3	Rate	2020	0.00618029946	0.01086045486	0.00293431626
1	Deaths	11	Indonesia	1	Male	22	All ages	423	Larynx cancer	150	Occupational exposure to asbestos	1	Number	2021	16.762849166780057	29.36403116181667	7.575133186132412
1	Deaths	11	Indonesia	2	Female	22	All ages	423	Larynx cancer	150	Occupational exposure to asbestos	1	Number	2021	0.7704614709103855	1.5911780916112512	0.2534090018437536
1	Deaths	11	Indonesia	3	Both	22	All ages	423	Larynx cancer	150	Occupational exposure to asbestos	1	Number	2021	17.533310637690413	29.86561046827477	8.515680937166433
1	Deaths	11	Indonesia	1	Male	22	All ages	423	Larynx cancer	150	Occupational exposure to asbestos	3	Rate	2021	0.01187182792	0.02079626927	0.00536488021
1	Deaths	11	Indonesia	2	Female	22	All ages	423	Larynx cancer	150	Occupational exposure to asbestos	3	Rate	2021	0.00055945826	0.0011554084999999999	0.00018400889
1	Deaths	11	Indonesia	3	Both	22	All ages	423	Larynx cancer	150	Occupational exposure to asbestos	3	Rate	2021	0.00628627433	0.010707813509999999	0.00305315451
1	Deaths	11	Indonesia	1	Male	27	Age-standardized	423	Larynx cancer	150	Occupational exposure to asbestos	3	Rate	1990	0.01225228343	0.02204091878	0.00602891976
1	Deaths	11	Indonesia	2	Female	27	Age-standardized	423	Larynx cancer	150	Occupational exposure to asbestos	3	Rate	1990	0.00057743648	0.00126732879	0.00016989121
1	Deaths	11	Indonesia	3	Both	27	Age-standardized	423	Larynx cancer	150	Occupational exposure to asbestos	3	Rate	1990	0.005958877	0.01044790356	0.00307639566
1	Deaths	11	Indonesia	1	Male	27	Age-standardized	423	Larynx cancer	150	Occupational exposure to asbestos	3	Rate	1991	0.012729025040000001	0.0226937819	0.0064515295500000005
1	Deaths	11	Indonesia	2	Female	27	Age-standardized	423	Larynx cancer	150	Occupational exposure to asbestos	3	Rate	1991	0.00061161875	0.00133623891	0.00018450265999999998
1	Deaths	11	Indonesia	3	Both	27	Age-standardized	423	Larynx cancer	150	Occupational exposure to asbestos	3	Rate	1991	0.00619085336	0.01068444886	0.00327252608
1	Deaths	11	Indonesia	1	Male	27	Age-standardized	423	Larynx cancer	150	Occupational exposure to asbestos	3	Rate	1992	0.01313616399	0.02364607395	0.00663021947
1	Deaths	11	Indonesia	2	Female	27	Age-standardized	423	Larynx cancer	150	Occupational exposure to asbestos	3	Rate	1992	0.00063950071	0.00133976431	0.00021103324
1	Deaths	11	Indonesia	3	Both	27	Age-standardized	423	Larynx cancer	150	Occupational exposure to asbestos	3	Rate	1992	0.006386322779999999	0.01124493331	0.00334470051
1	Deaths	11	Indonesia	1	Male	27	Age-standardized	423	Larynx cancer	150	Occupational exposure to asbestos	3	Rate	1993	0.013520457009999999	0.02340844035	0.006632153399999999
1	Deaths	11	Indonesia	2	Female	27	Age-standardized	423	Larynx cancer	150	Occupational exposure to asbestos	3	Rate	1993	0.00066987552	0.0013834585	0.00022269229
1	Deaths	11	Indonesia	3	Both	27	Age-standardized	423	Larynx cancer	150	Occupational exposure to asbestos	3	Rate	1993	0.00657356769	0.011027150349999999	0.00339045204
1	Deaths	11	Indonesia	1	Male	27	Age-standardized	423	Larynx cancer	150	Occupational exposure to asbestos	3	Rate	1994	0.013795073529999998	0.02329419681	0.00682124934
1	Deaths	11	Indonesia	2	Female	27	Age-standardized	423	Larynx cancer	150	Occupational exposure to asbestos	3	Rate	1994	0.00069276227	0.00146194655	0.00022714264
1	Deaths	11	Indonesia	3	Both	27	Age-standardized	423	Larynx cancer	150	Occupational exposure to asbestos	3	Rate	1994	0.006708171390000001	0.01139071668	0.0034543858800000003
1	Deaths	11	Indonesia	1	Male	27	Age-standardized	423	Larynx cancer	150	Occupational exposure to asbestos	3	Rate	1995	0.01391934816	0.02335414343	0.00697242141
1	Deaths	11	Indonesia	2	Female	27	Age-standardized	423	Larynx cancer	150	Occupational exposure to asbestos	3	Rate	1995	0.0007110222700000001	0.00145904943	0.00022251381999999998
1	Deaths	11	Indonesia	3	Both	27	Age-standardized	423	Larynx cancer	150	Occupational exposure to asbestos	3	Rate	1995	0.00677355522	0.01111078177	0.0035209724999999996
1	Deaths	11	Indonesia	1	Male	27	Age-standardized	423	Larynx cancer	150	Occupational exposure to asbestos	3	Rate	1996	0.01409044857	0.02377011057	0.0067142199
1	Deaths	11	Indonesia	2	Female	27	Age-standardized	423	Larynx cancer	150	Occupational exposure to asbestos	3	Rate	1996	0.00073223199	0.0015481437799999998	0.00022636683999999998
1	Deaths	11	Indonesia	3	Both	27	Age-standardized	423	Larynx cancer	150	Occupational exposure to asbestos	3	Rate	1996	0.006862017570000001	0.01129018292	0.00345173778
1	Deaths	11	Indonesia	1	Male	27	Age-standardized	423	Larynx cancer	150	Occupational exposure to asbestos	3	Rate	1997	0.01439034735	0.02473358248	0.00698345137
1	Deaths	11	Indonesia	2	Female	27	Age-standardized	423	Larynx cancer	150	Occupational exposure to asbestos	3	Rate	1997	0.0007502629600000001	0.0015340081	0.00023729762
1	Deaths	11	Indonesia	3	Both	27	Age-standardized	423	Larynx cancer	150	Occupational exposure to asbestos	3	Rate	1997	0.00701106698	0.01168105359	0.0035785053600000004
1	Deaths	11	Indonesia	1	Male	27	Age-standardized	423	Larynx cancer	150	Occupational exposure to asbestos	3	Rate	1998	0.014653659900000001	0.024767050869999998	0.00726831752
1	Deaths	11	Indonesia	2	Female	27	Age-standardized	423	Larynx cancer	150	Occupational exposure to asbestos	3	Rate	1998	0.0007666780199999999	0.00167057967	0.00022752257000000002
1	Deaths	11	Indonesia	3	Both	27	Age-standardized	423	Larynx cancer	150	Occupational exposure to asbestos	3	Rate	1998	0.00714239285	0.011783043869999999	0.0038018133499999997
1	Deaths	11	Indonesia	1	Male	27	Age-standardized	423	Larynx cancer	150	Occupational exposure to asbestos	3	Rate	1999	0.01508344193	0.026617209640000004	0.00741904043
1	Deaths	11	Indonesia	2	Female	27	Age-standardized	423	Larynx cancer	150	Occupational exposure to asbestos	3	Rate	1999	0.0007814911500000001	0.00159096765	0.00025457387
1	Deaths	11	Indonesia	3	Both	27	Age-standardized	423	Larynx cancer	150	Occupational exposure to asbestos	3	Rate	1999	0.007346146729999999	0.01258157141	0.00387134706
1	Deaths	11	Indonesia	1	Male	27	Age-standardized	423	Larynx cancer	150	Occupational exposure to asbestos	3	Rate	2000	0.0155702603	0.027519575860000003	0.00780219095
1	Deaths	11	Indonesia	2	Female	27	Age-standardized	423	Larynx cancer	150	Occupational exposure to asbestos	3	Rate	2000	0.00080282551	0.00165446401	0.00027596027999999997
1	Deaths	11	Indonesia	3	Both	27	Age-standardized	423	Larynx cancer	150	Occupational exposure to asbestos	3	Rate	2000	0.00757369844	0.013180082479999999	0.0038531189299999997
1	Deaths	11	Indonesia	1	Male	27	Age-standardized	423	Larynx cancer	150	Occupational exposure to asbestos	3	Rate	2001	0.01588697788	0.02732329076	0.007825502580000001
1	Deaths	11	Indonesia	2	Female	27	Age-standardized	423	Larynx cancer	150	Occupational exposure to asbestos	3	Rate	2001	0.0008166371699999999	0.0017271825800000001	0.00027545050999999997
1	Deaths	11	Indonesia	3	Both	27	Age-standardized	423	Larynx cancer	150	Occupational exposure to asbestos	3	Rate	2001	0.0077248077900000005	0.013130483699999999	0.00396627926
1	Deaths	11	Indonesia	1	Male	27	Age-standardized	423	Larynx cancer	150	Occupational exposure to asbestos	3	Rate	2002	0.016319259120000002	0.028987350739999997	0.00806560214
1	Deaths	11	Indonesia	2	Female	27	Age-standardized	423	Larynx cancer	150	Occupational exposure to asbestos	3	Rate	2002	0.00081913462	0.0017294270199999999	0.00026432737
1	Deaths	11	Indonesia	3	Both	27	Age-standardized	423	Larynx cancer	150	Occupational exposure to asbestos	3	Rate	2002	0.007915251960000001	0.013728986580000001	0.0040922873200000005
1	Deaths	11	Indonesia	1	Male	27	Age-standardized	423	Larynx cancer	150	Occupational exposure to asbestos	3	Rate	2003	0.016766860300000002	0.02973182002	0.008542542759999999
1	Deaths	11	Indonesia	2	Female	27	Age-standardized	423	Larynx cancer	150	Occupational exposure to asbestos	3	Rate	2003	0.00082277204	0.00174895067	0.00027760415
1	Deaths	11	Indonesia	3	Both	27	Age-standardized	423	Larynx cancer	150	Occupational exposure to asbestos	3	Rate	2003	0.00810894515	0.01426100749	0.00422326761
1	Deaths	11	Indonesia	1	Male	27	Age-standardized	423	Larynx cancer	150	Occupational exposure to asbestos	3	Rate	2004	0.01730301555	0.02913578041	0.00853659191
1	Deaths	11	Indonesia	2	Female	27	Age-standardized	423	Larynx cancer	150	Occupational exposure to asbestos	3	Rate	2004	0.0008317198199999999	0.0018039177299999998	0.00026671823000000005
1	Deaths	11	Indonesia	3	Both	27	Age-standardized	423	Larynx cancer	150	Occupational exposure to asbestos	3	Rate	2004	0.00834000119	0.013832104780000002	0.00426811555
1	Deaths	11	Indonesia	1	Male	27	Age-standardized	423	Larynx cancer	150	Occupational exposure to asbestos	3	Rate	2005	0.017852220119999998	0.029712144979999997	0.0087507677
1	Deaths	11	Indonesia	2	Female	27	Age-standardized	423	Larynx cancer	150	Occupational exposure to asbestos	3	Rate	2005	0.00083758592	0.00179532974	0.00027261255999999997
1	Deaths	11	Indonesia	3	Both	27	Age-standardized	423	Larynx cancer	150	Occupational exposure to asbestos	3	Rate	2005	0.008567069450000001	0.013918207909999999	0.00441425661
1	Deaths	11	Indonesia	1	Male	27	Age-standardized	423	Larynx cancer	150	Occupational exposure to asbestos	3	Rate	2006	0.018271611679999997	0.03111456096	0.00883674299
1	Deaths	11	Indonesia	2	Female	27	Age-standardized	423	Larynx cancer	150	Occupational exposure to asbestos	3	Rate	2006	0.00084662257	0.00181643391	0.00027548954
1	Deaths	11	Indonesia	3	Both	27	Age-standardized	423	Larynx cancer	150	Occupational exposure to asbestos	3	Rate	2006	0.00874422672	0.014687122919999998	0.00437414641
1	Deaths	11	Indonesia	1	Male	27	Age-standardized	423	Larynx cancer	150	Occupational exposure to asbestos	3	Rate	2007	0.01881714334	0.03222160592	0.00902366026
1	Deaths	11	Indonesia	2	Female	27	Age-standardized	423	Larynx cancer	150	Occupational exposure to asbestos	3	Rate	2007	0.00085777395	0.0017992004	0.00028211306
1	Deaths	11	Indonesia	3	Both	27	Age-standardized	423	Larynx cancer	150	Occupational exposure to asbestos	3	Rate	2007	0.008970344279999999	0.01511229341	0.00450940265
1	Deaths	11	Indonesia	1	Male	27	Age-standardized	423	Larynx cancer	150	Occupational exposure to asbestos	3	Rate	2008	0.019080997670000002	0.03217670936	0.00979818902
1	Deaths	11	Indonesia	2	Female	27	Age-standardized	423	Larynx cancer	150	Occupational exposure to asbestos	3	Rate	2008	0.00085489802	0.00168864711	0.00027373712
1	Deaths	11	Indonesia	3	Both	27	Age-standardized	423	Larynx cancer	150	Occupational exposure to asbestos	3	Rate	2008	0.009053533990000001	0.01489037474	0.00480495777
1	Deaths	11	Indonesia	1	Male	27	Age-standardized	423	Larynx cancer	150	Occupational exposure to asbestos	3	Rate	2009	0.01941478839	0.03248841378	0.00919636392
1	Deaths	11	Indonesia	2	Female	27	Age-standardized	423	Larynx cancer	150	Occupational exposure to asbestos	3	Rate	2009	0.00086040451	0.0017518101000000002	0.00028836163000000003
1	Deaths	11	Indonesia	3	Both	27	Age-standardized	423	Larynx cancer	150	Occupational exposure to asbestos	3	Rate	2009	0.009168824050000001	0.01489838836	0.004560621
1	Deaths	11	Indonesia	1	Male	27	Age-standardized	423	Larynx cancer	150	Occupational exposure to asbestos	3	Rate	2010	0.01969176312	0.033894663799999995	0.0096510024
1	Deaths	11	Indonesia	2	Female	27	Age-standardized	423	Larynx cancer	150	Occupational exposure to asbestos	3	Rate	2010	0.00086353134	0.00170361704	0.00029568275
1	Deaths	11	Indonesia	3	Both	27	Age-standardized	423	Larynx cancer	150	Occupational exposure to asbestos	3	Rate	2010	0.00925673698	0.015672258260000002	0.00469919734
1	Deaths	11	Indonesia	1	Male	27	Age-standardized	423	Larynx cancer	150	Occupational exposure to asbestos	3	Rate	2011	0.019984531820000002	0.03363956108	0.009519958430000001
1	Deaths	11	Indonesia	2	Female	27	Age-standardized	423	Larynx cancer	150	Occupational exposure to asbestos	3	Rate	2011	0.00087398583	0.00172124092	0.00028941873999999997
1	Deaths	11	Indonesia	3	Both	27	Age-standardized	423	Larynx cancer	150	Occupational exposure to asbestos	3	Rate	2011	0.00938609684	0.01567013352	0.00476682595
1	Deaths	11	Indonesia	1	Male	27	Age-standardized	423	Larynx cancer	150	Occupational exposure to asbestos	3	Rate	2012	0.01999806188	0.03586604587	0.00964657138
1	Deaths	11	Indonesia	2	Female	27	Age-standardized	423	Larynx cancer	150	Occupational exposure to asbestos	3	Rate	2012	0.00086113631	0.0016725479300000001	0.00029923606
1	Deaths	11	Indonesia	3	Both	27	Age-standardized	423	Larynx cancer	150	Occupational exposure to asbestos	3	Rate	2012	0.00935633347	0.016283895819999998	0.004790547710000001
1	Deaths	11	Indonesia	1	Male	27	Age-standardized	423	Larynx cancer	150	Occupational exposure to asbestos	3	Rate	2013	0.02007396465	0.03469715422	0.00950823089
1	Deaths	11	Indonesia	2	Female	27	Age-standardized	423	Larynx cancer	150	Occupational exposure to asbestos	3	Rate	2013	0.0008491626899999999	0.00168646725	0.00028897137
1	Deaths	11	Indonesia	3	Both	27	Age-standardized	423	Larynx cancer	150	Occupational exposure to asbestos	3	Rate	2013	0.009363375719999999	0.01573771945	0.00460358533
1	Deaths	11	Indonesia	1	Male	27	Age-standardized	423	Larynx cancer	150	Occupational exposure to asbestos	3	Rate	2014	0.02024237088	0.034854815920000004	0.00944860631
1	Deaths	11	Indonesia	2	Female	27	Age-standardized	423	Larynx cancer	150	Occupational exposure to asbestos	3	Rate	2014	0.0008442651	0.00172496386	0.00027558506
1	Deaths	11	Indonesia	3	Both	27	Age-standardized	423	Larynx cancer	150	Occupational exposure to asbestos	3	Rate	2014	0.00941879979	0.01579100729	0.00466487634
1	Deaths	11	Indonesia	1	Male	27	Age-standardized	423	Larynx cancer	150	Occupational exposure to asbestos	3	Rate	2015	0.02023627602	0.0342117469	0.009371907490000001
1	Deaths	11	Indonesia	2	Female	27	Age-standardized	423	Larynx cancer	150	Occupational exposure to asbestos	3	Rate	2015	0.00083105581	0.0016513972399999999	0.00028359715
1	Deaths	11	Indonesia	3	Both	27	Age-standardized	423	Larynx cancer	150	Occupational exposure to asbestos	3	Rate	2015	0.00939910364	0.015431914069999999	0.00452064399
1	Deaths	11	Indonesia	1	Male	27	Age-standardized	423	Larynx cancer	150	Occupational exposure to asbestos	3	Rate	2016	0.02032526559	0.03647155941	0.00940181354
1	Deaths	11	Indonesia	2	Female	27	Age-standardized	423	Larynx cancer	150	Occupational exposure to asbestos	3	Rate	2016	0.0008432371	0.0016028675	0.00027162644
1	Deaths	11	Indonesia	3	Both	27	Age-standardized	423	Larynx cancer	150	Occupational exposure to asbestos	3	Rate	2016	0.0094699193	0.016486625560000003	0.00469194555
1	Deaths	11	Indonesia	1	Male	27	Age-standardized	423	Larynx cancer	150	Occupational exposure to asbestos	3	Rate	2017	0.02056561609	0.03590405123	0.00946852141
1	Deaths	11	Indonesia	2	Female	27	Age-standardized	423	Larynx cancer	150	Occupational exposure to asbestos	3	Rate	2017	0.0008506365699999999	0.00174372047	0.000266223
1	Deaths	11	Indonesia	3	Both	27	Age-standardized	423	Larynx cancer	150	Occupational exposure to asbestos	3	Rate	2017	0.00958643047	0.01700990851	0.0047306653999999995
1	Deaths	11	Indonesia	1	Male	27	Age-standardized	423	Larynx cancer	150	Occupational exposure to asbestos	3	Rate	2018	0.02052884744	0.03556972304	0.00987830456
1	Deaths	11	Indonesia	2	Female	27	Age-standardized	423	Larynx cancer	150	Occupational exposure to asbestos	3	Rate	2018	0.00085321582	0.0016737029500000001	0.00028763770999999997
1	Deaths	11	Indonesia	3	Both	27	Age-standardized	423	Larynx cancer	150	Occupational exposure to asbestos	3	Rate	2018	0.009576046559999999	0.01643355488	0.00488410272
1	Deaths	11	Indonesia	1	Male	27	Age-standardized	423	Larynx cancer	150	Occupational exposure to asbestos	3	Rate	2019	0.02054868823	0.03586013889	0.00919925107
1	Deaths	11	Indonesia	2	Female	27	Age-standardized	423	Larynx cancer	150	Occupational exposure to asbestos	3	Rate	2019	0.00085286417	0.00167339237	0.00030748915
1	Deaths	11	Indonesia	3	Both	27	Age-standardized	423	Larynx cancer	150	Occupational exposure to asbestos	3	Rate	2019	0.009588178110000001	0.0164685557	0.00456577502
1	Deaths	11	Indonesia	1	Male	27	Age-standardized	423	Larynx cancer	150	Occupational exposure to asbestos	3	Rate	2020	0.02071039069	0.03702606361	0.00927464343
1	Deaths	11	Indonesia	2	Female	27	Age-standardized	423	Larynx cancer	150	Occupational exposure to asbestos	3	Rate	2020	0.0008590778799999999	0.00161641212	0.00030378285
1	Deaths	11	Indonesia	3	Both	27	Age-standardized	423	Larynx cancer	150	Occupational exposure to asbestos	3	Rate	2020	0.009657954849999999	0.01711910707	0.0045822692
1	Deaths	11	Indonesia	1	Male	27	Age-standardized	423	Larynx cancer	150	Occupational exposure to asbestos	3	Rate	2021	0.02067270673	0.035944921160000004	0.00958274091
1	Deaths	11	Indonesia	2	Female	27	Age-standardized	423	Larynx cancer	150	Occupational exposure to asbestos	3	Rate	2021	0.0008602190899999999	0.0017302552900000001	0.00028674348000000004
1	Deaths	11	Indonesia	3	Both	27	Age-standardized	423	Larynx cancer	150	Occupational exposure to asbestos	3	Rate	2021	0.009651259570000001	0.016093402830000002	0.00467995669
1	Deaths	46	Croatia	1	Male	22	All ages	423	Larynx cancer	150	Occupational exposure to asbestos	1	Number	1990	7.471300657847225	12.06323400272268	3.7391271652183855
1	Deaths	46	Croatia	2	Female	22	All ages	423	Larynx cancer	150	Occupational exposure to asbestos	1	Number	1990	0.1726908957295491	0.3159547923205286	0.0749244707850949
1	Deaths	46	Croatia	3	Both	22	All ages	423	Larynx cancer	150	Occupational exposure to asbestos	1	Number	1990	7.643991553576773	12.253524952545842	3.9258299895907216
1	Deaths	46	Croatia	1	Male	22	All ages	423	Larynx cancer	150	Occupational exposure to asbestos	3	Rate	1990	0.31601090108	0.51023424458	0.15815250903
1	Deaths	46	Croatia	2	Female	22	All ages	423	Larynx cancer	150	Occupational exposure to asbestos	3	Rate	1990	0.00691554846	0.01265266862	0.00300041184
1	Deaths	46	Croatia	3	Both	22	All ages	423	Larynx cancer	150	Occupational exposure to asbestos	3	Rate	1990	0.15723868745	0.25205786357	0.08075523768
1	Deaths	46	Croatia	1	Male	22	All ages	423	Larynx cancer	150	Occupational exposure to asbestos	1	Number	1991	6.852791013826578	11.061781034044344	3.349253206269645
1	Deaths	46	Croatia	2	Female	22	All ages	423	Larynx cancer	150	Occupational exposure to asbestos	1	Number	1991	0.1671419366543846	0.3033590340049861	0.0707462221566331
1	Deaths	46	Croatia	3	Both	22	All ages	423	Larynx cancer	150	Occupational exposure to asbestos	1	Number	1991	7.019932950480962	11.218900015990634	3.506055185472001
1	Deaths	46	Croatia	1	Male	22	All ages	423	Larynx cancer	150	Occupational exposure to asbestos	3	Rate	1991	0.2912751808	0.4701766425	0.14235868732
1	Deaths	46	Croatia	2	Female	22	All ages	423	Larynx cancer	150	Occupational exposure to asbestos	3	Rate	1991	0.00671875345	0.01219439357	0.00284384897
1	Deaths	46	Croatia	3	Both	22	All ages	423	Larynx cancer	150	Occupational exposure to asbestos	3	Rate	1991	0.14502858421	0.23177731144	0.07243348665999999
1	Deaths	46	Croatia	1	Male	22	All ages	423	Larynx cancer	150	Occupational exposure to asbestos	1	Number	1992	6.668357972581863	10.897250636518065	3.3138927047266664
1	Deaths	46	Croatia	2	Female	22	All ages	423	Larynx cancer	150	Occupational exposure to asbestos	1	Number	1992	0.1549971238369578	0.2906258493203488	0.0646962958185003
1	Deaths	46	Croatia	3	Both	22	All ages	423	Larynx cancer	150	Occupational exposure to asbestos	1	Number	1992	6.823355096418823	11.051082549013175	3.4484514703760745
1	Deaths	46	Croatia	1	Male	22	All ages	423	Larynx cancer	150	Occupational exposure to asbestos	3	Rate	1992	0.2853455593	0.46630401225	0.14180470981999999
1	Deaths	46	Croatia	2	Female	22	All ages	423	Larynx cancer	150	Occupational exposure to asbestos	3	Rate	1992	0.00626157584	0.011740706870000001	0.00261360181
1	Deaths	46	Croatia	3	Both	22	All ages	423	Larynx cancer	150	Occupational exposure to asbestos	3	Rate	1992	0.14178958586	0.22964192773	0.07165895647
1	Deaths	46	Croatia	1	Male	22	All ages	423	Larynx cancer	150	Occupational exposure to asbestos	1	Number	1993	6.515840405549566	10.65174006218748	3.316544583871477
1	Deaths	46	Croatia	2	Female	22	All ages	423	Larynx cancer	150	Occupational exposure to asbestos	1	Number	1993	0.1602975577571791	0.2976201087314755	0.0657564642441531
1	Deaths	46	Croatia	3	Both	22	All ages	423	Larynx cancer	150	Occupational exposure to asbestos	1	Number	1993	6.676137963306748	10.759236770653512	3.4976382161426827
1	Deaths	46	Croatia	1	Male	22	All ages	423	Larynx cancer	150	Occupational exposure to asbestos	3	Rate	1993	0.28076849401000004	0.45898500113	0.14291037996
1	Deaths	46	Croatia	2	Female	22	All ages	423	Larynx cancer	150	Occupational exposure to asbestos	3	Rate	1993	0.00650916752	0.01208539402	0.0026701582199999997
1	Deaths	46	Croatia	3	Both	22	All ages	423	Larynx cancer	150	Occupational exposure to asbestos	3	Rate	1993	0.13957006903	0.22493055522000002	0.07312095855
1	Deaths	46	Croatia	1	Male	22	All ages	423	Larynx cancer	150	Occupational exposure to asbestos	1	Number	1994	6.427651922923423	10.52594629742894	3.227773507848962
1	Deaths	46	Croatia	2	Female	22	All ages	423	Larynx cancer	150	Occupational exposure to asbestos	1	Number	1994	0.167099255268443	0.3088260950618768	0.0689674268367549
1	Deaths	46	Croatia	3	Both	22	All ages	423	Larynx cancer	150	Occupational exposure to asbestos	1	Number	1994	6.594751178191867	10.683335088249146	3.4123829796365044
1	Deaths	46	Croatia	1	Male	22	All ages	423	Larynx cancer	150	Occupational exposure to asbestos	3	Rate	1994	0.27888082931999997	0.45669626607	0.14004556618
1	Deaths	46	Croatia	2	Female	22	All ages	423	Larynx cancer	150	Occupational exposure to asbestos	3	Rate	1994	0.0068205227499999995	0.012605414680000001	0.0028150568500000003
1	Deaths	46	Croatia	3	Both	22	All ages	423	Larynx cancer	150	Occupational exposure to asbestos	3	Rate	1994	0.13869816064999999	0.22468761691000003	0.07176786962
1	Deaths	46	Croatia	1	Male	22	All ages	423	Larynx cancer	150	Occupational exposure to asbestos	1	Number	1995	5.963325885045307	9.56477236061317	3.0866143495499934
1	Deaths	46	Croatia	2	Female	22	All ages	423	Larynx cancer	150	Occupational exposure to asbestos	1	Number	1995	0.1508907484443276	0.2771021315796742	0.0639219826821371
1	Deaths	46	Croatia	3	Both	22	All ages	423	Larynx cancer	150	Occupational exposure to asbestos	1	Number	1995	6.114216633489639	9.708898623320524	3.219217396794952
1	Deaths	46	Croatia	1	Male	22	All ages	423	Larynx cancer	150	Occupational exposure to asbestos	3	Rate	1995	0.26053925157999996	0.41788738036999995	0.13485497993
1	Deaths	46	Croatia	2	Female	22	All ages	423	Larynx cancer	150	Occupational exposure to asbestos	3	Rate	1995	0.00619009399	0.01136774956	0.00262231505
1	Deaths	46	Croatia	3	Both	22	All ages	423	Larynx cancer	150	Occupational exposure to asbestos	3	Rate	1995	0.12936154337	0.20541603047999998	0.06811059468
1	Deaths	46	Croatia	1	Male	22	All ages	423	Larynx cancer	150	Occupational exposure to asbestos	1	Number	1996	7.197157414826126	11.469887821458212	3.760278972764497
1	Deaths	46	Croatia	2	Female	22	All ages	423	Larynx cancer	150	Occupational exposure to asbestos	1	Number	1996	0.1812583149764523	0.3373390793007022	0.0773128041602782
1	Deaths	46	Croatia	3	Both	22	All ages	423	Larynx cancer	150	Occupational exposure to asbestos	1	Number	1996	7.378415729802585	11.672435104165595	3.9479629850143705
1	Deaths	46	Croatia	1	Male	22	All ages	423	Larynx cancer	150	Occupational exposure to asbestos	3	Rate	1996	0.31666160839	0.50465383988	0.16544531666
1	Deaths	46	Croatia	2	Female	22	All ages	423	Larynx cancer	150	Occupational exposure to asbestos	3	Rate	1996	0.007473649129999999	0.01390917661	0.0031877642199999996
1	Deaths	46	Croatia	3	Both	22	All ages	423	Larynx cancer	150	Occupational exposure to asbestos	3	Rate	1996	0.15705033688	0.24844898044	0.08403279776
1	Deaths	46	Croatia	1	Male	22	All ages	423	Larynx cancer	150	Occupational exposure to asbestos	1	Number	1997	8.95478598770773	14.338178550966411	4.623674430151204
1	Deaths	46	Croatia	2	Female	22	All ages	423	Larynx cancer	150	Occupational exposure to asbestos	1	Number	1997	0.2268624170897709	0.4071376950380585	0.0999641854648063
1	Deaths	46	Croatia	3	Both	22	All ages	423	Larynx cancer	150	Occupational exposure to asbestos	1	Number	1997	9.181648404797505	14.507082389698088	4.872470468222958
1	Deaths	46	Croatia	1	Male	22	All ages	423	Larynx cancer	150	Occupational exposure to asbestos	3	Rate	1997	0.39685784452999995	0.63543881921	0.20491181707
1	Deaths	46	Croatia	2	Female	22	All ages	423	Larynx cancer	150	Occupational exposure to asbestos	3	Rate	1997	0.00940415792	0.01687713296	0.0041438286599999995
1	Deaths	46	Croatia	3	Both	22	All ages	423	Larynx cancer	150	Occupational exposure to asbestos	3	Rate	1997	0.19666036123	0.3107250395	0.10436272008
1	Deaths	46	Croatia	1	Male	22	All ages	423	Larynx cancer	150	Occupational exposure to asbestos	1	Number	1998	10.208827548135163	16.3834206838639	5.022130253258985
1	Deaths	46	Croatia	2	Female	22	All ages	423	Larynx cancer	150	Occupational exposure to asbestos	1	Number	1998	0.2384699673855914	0.4396047600706072	0.1051400445998052
1	Deaths	46	Croatia	3	Both	22	All ages	423	Larynx cancer	150	Occupational exposure to asbestos	1	Number	1998	10.447297515520756	16.639824555564427	5.2166799196724405
1	Deaths	46	Croatia	1	Male	22	All ages	423	Larynx cancer	150	Occupational exposure to asbestos	3	Rate	1998	0.45590314390000003	0.73164650519	0.22427697605000002
1	Deaths	46	Croatia	2	Female	22	All ages	423	Larynx cancer	150	Occupational exposure to asbestos	3	Rate	1998	0.0099435601	0.01833034323	0.00438405877
1	Deaths	46	Croatia	3	Both	22	All ages	423	Larynx cancer	150	Occupational exposure to asbestos	3	Rate	1998	0.22527919247	0.35881109284	0.11248932444
1	Deaths	46	Croatia	1	Male	22	All ages	423	Larynx cancer	150	Occupational exposure to asbestos	1	Number	1999	10.929133061234074	17.394543797077684	5.6135045997796045
1	Deaths	46	Croatia	2	Female	22	All ages	423	Larynx cancer	150	Occupational exposure to asbestos	1	Number	1999	0.2438696907168506	0.4492292648179263	0.1096200485657497
1	Deaths	46	Croatia	3	Both	22	All ages	423	Larynx cancer	150	Occupational exposure to asbestos	1	Number	1999	11.173002751950923	17.676206217596196	5.790050413561069
1	Deaths	46	Croatia	1	Male	22	All ages	423	Larynx cancer	150	Occupational exposure to asbestos	3	Rate	1999	0.49186268982000003	0.7828367586200001	0.2526342626
1	Deaths	46	Croatia	2	Female	22	All ages	423	Larynx cancer	150	Occupational exposure to asbestos	3	Rate	1999	0.01023218991	0.018848587280000002	0.00459939549
1	Deaths	46	Croatia	3	Both	22	All ages	423	Larynx cancer	150	Occupational exposure to asbestos	3	Rate	1999	0.24260938987	0.38381925618	0.12572453702
1	Deaths	46	Croatia	1	Male	22	All ages	423	Larynx cancer	150	Occupational exposure to asbestos	1	Number	2000	15.714808452852974	24.997441077378788	7.783676334025497
1	Deaths	46	Croatia	2	Female	22	All ages	423	Larynx cancer	150	Occupational exposure to asbestos	1	Number	2000	0.3122599553250581	0.5359365818214937	0.142838777393262
1	Deaths	46	Croatia	3	Both	22	All ages	423	Larynx cancer	150	Occupational exposure to asbestos	1	Number	2000	16.027068408178028	25.300359425114788	8.13594380970521
1	Deaths	46	Croatia	1	Male	22	All ages	423	Larynx cancer	150	Occupational exposure to asbestos	3	Rate	2000	0.7125446128	1.13343996695	0.35292931862
1	Deaths	46	Croatia	2	Female	22	All ages	423	Larynx cancer	150	Occupational exposure to asbestos	3	Rate	2000	0.0131837012	0.0226273899	0.0060306924700000005
1	Deaths	46	Croatia	3	Both	22	All ages	423	Larynx cancer	150	Occupational exposure to asbestos	3	Rate	2000	0.35039660688	0.55313672281	0.17787452028999998
1	Deaths	46	Croatia	1	Male	22	All ages	423	Larynx cancer	150	Occupational exposure to asbestos	1	Number	2001	16.365184893613936	26.29651613049458	8.600210569909613
1	Deaths	46	Croatia	2	Female	22	All ages	423	Larynx cancer	150	Occupational exposure to asbestos	1	Number	2001	0.2801467994765276	0.4803801391474259	0.1278883319555515
1	Deaths	46	Croatia	3	Both	22	All ages	423	Larynx cancer	150	Occupational exposure to asbestos	1	Number	2001	16.645331693090473	26.521832345551136	8.885056963918252
1	Deaths	46	Croatia	1	Male	22	All ages	423	Larynx cancer	150	Occupational exposure to asbestos	3	Rate	2001	0.74714580897	1.20055666619	0.39263908873000003
1	Deaths	46	Croatia	2	Female	22	All ages	423	Larynx cancer	150	Occupational exposure to asbestos	3	Rate	2001	0.01189918258	0.02040405599	0.00543203283
1	Deaths	46	Croatia	3	Both	22	All ages	423	Larynx cancer	150	Occupational exposure to asbestos	3	Rate	2001	0.36625835651	0.58357760035	0.19550384583
1	Deaths	46	Croatia	1	Male	22	All ages	423	Larynx cancer	150	Occupational exposure to asbestos	1	Number	2002	17.61677021270732	27.6152431292922	9.093563120736352
1	Deaths	46	Croatia	2	Female	22	All ages	423	Larynx cancer	150	Occupational exposure to asbestos	1	Number	2002	0.3362702314854768	0.5694522692700943	0.1595929641082554
1	Deaths	46	Croatia	3	Both	22	All ages	423	Larynx cancer	150	Occupational exposure to asbestos	1	Number	2002	17.953040444192805	27.948134841098454	9.354329263430008
1	Deaths	46	Croatia	1	Male	22	All ages	423	Larynx cancer	150	Occupational exposure to asbestos	3	Rate	2002	0.80933317701	1.2686736664	0.41776797007
1	Deaths	46	Croatia	2	Female	22	All ages	423	Larynx cancer	150	Occupational exposure to asbestos	3	Rate	2002	0.014364529229999999	0.02432541749	0.00681736765
1	Deaths	46	Croatia	3	Both	22	All ages	423	Larynx cancer	150	Occupational exposure to asbestos	3	Rate	2002	0.39739529200999996	0.61863934639	0.20706054892000003
1	Deaths	46	Croatia	1	Male	22	All ages	423	Larynx cancer	150	Occupational exposure to asbestos	1	Number	2003	17.801011692161815	28.04077546034501	9.125951033536012
1	Deaths	46	Croatia	2	Female	22	All ages	423	Larynx cancer	150	Occupational exposure to asbestos	1	Number	2003	0.3277654510437489	0.5665074513526986	0.150390236689733
1	Deaths	46	Croatia	3	Both	22	All ages	423	Larynx cancer	150	Occupational exposure to asbestos	1	Number	2003	18.128777143205596	28.310327496165364	9.382849879450744
1	Deaths	46	Croatia	1	Male	22	All ages	423	Larynx cancer	150	Occupational exposure to asbestos	3	Rate	2003	0.82249318042	1.29561998996	0.42166325262
1	Deaths	46	Croatia	2	Female	22	All ages	423	Larynx cancer	150	Occupational exposure to asbestos	3	Rate	2003	0.01407646766	0.0243296656	0.00645877501
1	Deaths	46	Croatia	3	Both	22	All ages	423	Larynx cancer	150	Occupational exposure to asbestos	3	Rate	2003	0.40351285261	0.63013522182	0.20884478256
1	Deaths	46	Croatia	1	Male	22	All ages	423	Larynx cancer	150	Occupational exposure to asbestos	1	Number	2004	18.18438210730393	28.527049900865123	9.308273886629866
1	Deaths	46	Croatia	2	Female	22	All ages	423	Larynx cancer	150	Occupational exposure to asbestos	1	Number	2004	0.3726215462193937	0.6605992862925467	0.1697340493260992
1	Deaths	46	Croatia	3	Both	22	All ages	423	Larynx cancer	150	Occupational exposure to asbestos	1	Number	2004	18.55700365352333	28.841782390401136	9.665597204966836
1	Deaths	46	Croatia	1	Male	22	All ages	423	Larynx cancer	150	Occupational exposure to asbestos	3	Rate	2004	0.84429019877	1.32449419997	0.43217769862
1	Deaths	46	Croatia	2	Female	22	All ages	423	Larynx cancer	150	Occupational exposure to asbestos	3	Rate	2004	0.01608069001	0.0285085295	0.007324967270000001
1	Deaths	46	Croatia	3	Both	22	All ages	423	Larynx cancer	150	Occupational exposure to asbestos	3	Rate	2004	0.41505210206	0.6450848764	0.21618395472
1	Deaths	46	Croatia	1	Male	22	All ages	423	Larynx cancer	150	Occupational exposure to asbestos	1	Number	2005	21.29069268312654	33.28400153948007	11.266833024199958
1	Deaths	46	Croatia	2	Female	22	All ages	423	Larynx cancer	150	Occupational exposure to asbestos	1	Number	2005	0.4064924721824588	0.7285920670954222	0.1777303080103059
1	Deaths	46	Croatia	3	Both	22	All ages	423	Larynx cancer	150	Occupational exposure to asbestos	1	Number	2005	21.69718515530901	33.74720882696792	11.66587303302854
1	Deaths	46	Croatia	1	Male	22	All ages	423	Larynx cancer	150	Occupational exposure to asbestos	3	Rate	2005	0.99253992063	1.5516498564899999	0.52524273033
1	Deaths	46	Croatia	2	Female	22	All ages	423	Larynx cancer	150	Occupational exposure to asbestos	3	Rate	2005	0.01761813362	0.031578524260000004	0.007703159419999999
1	Deaths	46	Croatia	3	Both	22	All ages	423	Larynx cancer	150	Occupational exposure to asbestos	3	Rate	2005	0.48732413646	0.75797064375	0.26201838907999997
1	Deaths	46	Croatia	1	Male	22	All ages	423	Larynx cancer	150	Occupational exposure to asbestos	1	Number	2006	23.650865097281766	36.56807340698939	12.770526634495788
1	Deaths	46	Croatia	2	Female	22	All ages	423	Larynx cancer	150	Occupational exposure to asbestos	1	Number	2006	0.4113998560201101	0.747090155089212	0.1744670702952566
1	Deaths	46	Croatia	3	Both	22	All ages	423	Larynx cancer	150	Occupational exposure to asbestos	1	Number	2006	24.06226495330189	36.96386869307233	13.193071531168878
1	Deaths	46	Croatia	1	Male	22	All ages	423	Larynx cancer	150	Occupational exposure to asbestos	3	Rate	2006	1.1064623064099999	1.7107701843599998	0.59744564505
1	Deaths	46	Croatia	2	Female	22	All ages	423	Larynx cancer	150	Occupational exposure to asbestos	3	Rate	2006	0.01789983563	0.03250558011	0.007590989239999999
1	Deaths	46	Croatia	3	Both	22	All ages	423	Larynx cancer	150	Occupational exposure to asbestos	3	Rate	2006	0.54244803981	0.83329554201	0.29741821084000003
1	Deaths	46	Croatia	1	Male	22	All ages	423	Larynx cancer	150	Occupational exposure to asbestos	1	Number	2007	25.14427665162016	37.99719840129168	13.624180905793414
1	Deaths	46	Croatia	2	Female	22	All ages	423	Larynx cancer	150	Occupational exposure to asbestos	1	Number	2007	0.4245452582654232	0.791646774256778	0.183762768349404
1	Deaths	46	Croatia	3	Both	22	All ages	423	Larynx cancer	150	Occupational exposure to asbestos	1	Number	2007	25.568821909885568	38.36164798209539	14.01512149359818
1	Deaths	46	Croatia	1	Male	22	All ages	423	Larynx cancer	150	Occupational exposure to asbestos	3	Rate	2007	1.17979864379	1.78287264981	0.63926238078
1	Deaths	46	Croatia	2	Female	22	All ages	423	Larynx cancer	150	Occupational exposure to asbestos	3	Rate	2007	0.018537011399999997	0.03456584425	0.00802367348
1	Deaths	46	Croatia	3	Both	22	All ages	423	Larynx cancer	150	Occupational exposure to asbestos	3	Rate	2007	0.57828494464	0.8676177399899999	0.31697720707
1	Deaths	46	Croatia	1	Male	22	All ages	423	Larynx cancer	150	Occupational exposure to asbestos	1	Number	2008	24.93535763321749	37.93398380177547	13.61507272396043
1	Deaths	46	Croatia	2	Female	22	All ages	423	Larynx cancer	150	Occupational exposure to asbestos	1	Number	2008	0.4496829395512831	0.8360497122514978	0.1982915672943291
1	Deaths	46	Croatia	3	Both	22	All ages	423	Larynx cancer	150	Occupational exposure to asbestos	1	Number	2008	25.385040572768776	38.409430295359066	14.085529648840833
1	Deaths	46	Croatia	1	Male	22	All ages	423	Larynx cancer	150	Occupational exposure to asbestos	3	Rate	2008	1.1731648587399999	1.78472743013	0.64056530104
1	Deaths	46	Croatia	2	Female	22	All ages	423	Larynx cancer	150	Occupational exposure to asbestos	3	Rate	2008	0.019699886609999998	0.036625993749999995	0.008686834760000001
1	Deaths	46	Croatia	3	Both	22	All ages	423	Larynx cancer	150	Occupational exposure to asbestos	3	Rate	2008	0.57586668424	0.8713285765400001	0.31953414576
1	Deaths	46	Croatia	1	Male	22	All ages	423	Larynx cancer	150	Occupational exposure to asbestos	1	Number	2009	23.71206700299584	35.76112876598141	13.063951912382423
1	Deaths	46	Croatia	2	Female	22	All ages	423	Larynx cancer	150	Occupational exposure to asbestos	1	Number	2009	0.3887602072725523	0.7048278902025387	0.1688670355092572
1	Deaths	46	Croatia	3	Both	22	All ages	423	Larynx cancer	150	Occupational exposure to asbestos	1	Number	2009	24.10082721026838	36.26093575361087	13.410564516287414
1	Deaths	46	Croatia	1	Male	22	All ages	423	Larynx cancer	150	Occupational exposure to asbestos	3	Rate	2009	1.11829579194	1.6865471832899999	0.6161150965000001
1	Deaths	46	Croatia	2	Female	22	All ages	423	Larynx cancer	150	Occupational exposure to asbestos	3	Rate	2009	0.0170823576	0.03097056191	0.00742011922
1	Deaths	46	Croatia	3	Both	22	All ages	423	Larynx cancer	150	Occupational exposure to asbestos	3	Rate	2009	0.54822268736	0.8248292671299999	0.30505076252999996
1	Deaths	46	Croatia	1	Male	22	All ages	423	Larynx cancer	150	Occupational exposure to asbestos	1	Number	2010	23.640189522350354	35.87334016825038	13.129972897370005
1	Deaths	46	Croatia	2	Female	22	All ages	423	Larynx cancer	150	Occupational exposure to asbestos	1	Number	2010	0.439498813839983	0.7801484388590685	0.1949437286860803
1	Deaths	46	Croatia	3	Both	22	All ages	423	Larynx cancer	150	Occupational exposure to asbestos	1	Number	2010	24.079688336190326	36.131105360953775	13.451160265030891
1	Deaths	46	Croatia	1	Male	22	All ages	423	Larynx cancer	150	Occupational exposure to asbestos	3	Rate	2010	1.11724521146	1.6953890104899998	0.62052799248
1	Deaths	46	Croatia	2	Female	22	All ages	423	Larynx cancer	150	Occupational exposure to asbestos	3	Rate	2010	0.01937086269	0.03438495807	0.00859212376
1	Deaths	46	Croatia	3	Both	22	All ages	423	Larynx cancer	150	Occupational exposure to asbestos	3	Rate	2010	0.54916261433	0.82400785266	0.30676785486999997
1	Deaths	46	Croatia	1	Male	22	All ages	423	Larynx cancer	150	Occupational exposure to asbestos	1	Number	2011	23.35123906067057	35.337401217178936	12.948930350344126
1	Deaths	46	Croatia	2	Female	22	All ages	423	Larynx cancer	150	Occupational exposure to asbestos	1	Number	2011	0.389142730056998	0.6774852150370348	0.1742378852406401
1	Deaths	46	Croatia	3	Both	22	All ages	423	Larynx cancer	150	Occupational exposure to asbestos	1	Number	2011	23.7403817907276	35.69130665537469	13.359725880969291
1	Deaths	46	Croatia	1	Male	22	All ages	423	Larynx cancer	150	Occupational exposure to asbestos	3	Rate	2011	1.1058761781800002	1.673521054	0.6132399899700001
1	Deaths	46	Croatia	2	Female	22	All ages	423	Larynx cancer	150	Occupational exposure to asbestos	3	Rate	2011	0.01720765777	0.02995798925	0.007704694619999999
1	Deaths	46	Croatia	3	Both	22	All ages	423	Larynx cancer	150	Occupational exposure to asbestos	3	Rate	2011	0.54288412173	0.81617236984	0.3055040612
1	Deaths	46	Croatia	1	Male	22	All ages	423	Larynx cancer	150	Occupational exposure to asbestos	1	Number	2012	23.91632311566777	36.05075084998735	13.273888387125158
1	Deaths	46	Croatia	2	Female	22	All ages	423	Larynx cancer	150	Occupational exposure to asbestos	1	Number	2012	0.3818796884198912	0.6554494342247379	0.1708964052199692
1	Deaths	46	Croatia	3	Both	22	All ages	423	Larynx cancer	150	Occupational exposure to asbestos	1	Number	2012	24.298202804087698	36.35744168639958	13.631229155455374
1	Deaths	46	Croatia	1	Male	22	All ages	423	Larynx cancer	150	Occupational exposure to asbestos	3	Rate	2012	1.13533392543	1.71136843566	0.63012594935
1	Deaths	46	Croatia	2	Female	22	All ages	423	Larynx cancer	150	Occupational exposure to asbestos	3	Rate	2012	0.01694214036	0.0290790965	0.00758184049
1	Deaths	46	Croatia	3	Both	22	All ages	423	Larynx cancer	150	Occupational exposure to asbestos	3	Rate	2012	0.55722564131	0.83377766345	0.31260214878000003
1	Deaths	46	Croatia	1	Male	22	All ages	423	Larynx cancer	150	Occupational exposure to asbestos	1	Number	2013	23.27099069172905	35.56702513391072	12.977616162350229
1	Deaths	46	Croatia	2	Female	22	All ages	423	Larynx cancer	150	Occupational exposure to asbestos	1	Number	2013	0.363990142075204	0.6213536188352157	0.1633057576910116
1	Deaths	46	Croatia	3	Both	22	All ages	423	Larynx cancer	150	Occupational exposure to asbestos	1	Number	2013	23.634980833804217	35.94970043726586	13.24804041310737
1	Deaths	46	Croatia	1	Male	22	All ages	423	Larynx cancer	150	Occupational exposure to asbestos	3	Rate	2013	1.1074183386099998	1.6925611979700002	0.61757792438
1	Deaths	46	Croatia	2	Female	22	All ages	423	Larynx cancer	150	Occupational exposure to asbestos	3	Rate	2013	0.016202158089999998	0.027658083	0.00726916858
1	Deaths	46	Croatia	3	Both	22	All ages	423	Larynx cancer	150	Occupational exposure to asbestos	3	Rate	2013	0.54359200256	0.8268240109599999	0.30469789117999996
1	Deaths	46	Croatia	1	Male	22	All ages	423	Larynx cancer	150	Occupational exposure to asbestos	1	Number	2014	26.904265865557434	40.35251059405321	15.084611262176317
1	Deaths	46	Croatia	2	Female	22	All ages	423	Larynx cancer	150	Occupational exposure to asbestos	1	Number	2014	0.3770551329410145	0.650076622616551	0.1658491036943112
1	Deaths	46	Croatia	3	Both	22	All ages	423	Larynx cancer	150	Occupational exposure to asbestos	1	Number	2014	27.28132099849845	40.63665256941469	15.385266208249078
1	Deaths	46	Croatia	1	Male	22	All ages	423	Larynx cancer	150	Occupational exposure to asbestos	3	Rate	2014	1.28357156437	1.9251718448000001	0.7196694446999999
1	Deaths	46	Croatia	2	Female	22	All ages	423	Larynx cancer	150	Occupational exposure to asbestos	3	Rate	2014	0.01684419613	0.02904089396	0.00740898237
1	Deaths	46	Croatia	3	Both	22	All ages	423	Larynx cancer	150	Occupational exposure to asbestos	3	Rate	2014	0.62939453274	0.93750910952	0.3549462446
1	Deaths	46	Croatia	1	Male	22	All ages	423	Larynx cancer	150	Occupational exposure to asbestos	1	Number	2015	26.23365037426792	39.548081604412914	14.61600208306233
1	Deaths	46	Croatia	2	Female	22	All ages	423	Larynx cancer	150	Occupational exposure to asbestos	1	Number	2015	0.3865387526461201	0.6767222315269945	0.1708595373667859
1	Deaths	46	Croatia	3	Both	22	All ages	423	Larynx cancer	150	Occupational exposure to asbestos	1	Number	2015	26.620189126914003	39.86947892190484	14.908138448405984
1	Deaths	46	Croatia	1	Male	22	All ages	423	Larynx cancer	150	Occupational exposure to asbestos	3	Rate	2015	1.25543048656	1.8926023112600001	0.69945944788
1	Deaths	46	Croatia	2	Female	22	All ages	423	Larynx cancer	150	Occupational exposure to asbestos	3	Rate	2015	0.01734083938	0.03035900395	0.007665073100000001
1	Deaths	46	Croatia	3	Both	22	All ages	423	Larynx cancer	150	Occupational exposure to asbestos	3	Rate	2015	0.6163964361200001	0.92318670616	0.34520128182
1	Deaths	46	Croatia	1	Male	22	All ages	423	Larynx cancer	150	Occupational exposure to asbestos	1	Number	2016	23.818375150991518	36.005052391199854	13.238492079367084
1	Deaths	46	Croatia	2	Female	22	All ages	423	Larynx cancer	150	Occupational exposure to asbestos	1	Number	2016	0.3258356797064484	0.5763966959966887	0.1444310297814745
1	Deaths	46	Croatia	3	Both	22	All ages	423	Larynx cancer	150	Occupational exposure to asbestos	1	Number	2016	24.14421083069795	36.23606439715809	13.587232717596692
1	Deaths	46	Croatia	1	Male	22	All ages	423	Larynx cancer	150	Occupational exposure to asbestos	3	Rate	2016	1.14356271949	1.7286668535	0.63560364249
1	Deaths	46	Croatia	2	Female	22	All ages	423	Larynx cancer	150	Occupational exposure to asbestos	3	Rate	2016	0.01468059314	0.025969670939999998	0.00650736957
1	Deaths	46	Croatia	3	Both	22	All ages	423	Larynx cancer	150	Occupational exposure to asbestos	3	Rate	2016	0.56119031661	0.8422444864499999	0.31581166534
1	Deaths	46	Croatia	1	Male	22	All ages	423	Larynx cancer	150	Occupational exposure to asbestos	1	Number	2017	22.86281616692748	34.331549346094874	12.620908581563157
1	Deaths	46	Croatia	2	Female	22	All ages	423	Larynx cancer	150	Occupational exposure to asbestos	1	Number	2017	0.3561141066945802	0.6129418656301181	0.1565453233197294
1	Deaths	46	Croatia	3	Both	22	All ages	423	Larynx cancer	150	Occupational exposure to asbestos	1	Number	2017	23.218930273622103	34.4895916875732	12.894736519301269
1	Deaths	46	Croatia	1	Male	22	All ages	423	Larynx cancer	150	Occupational exposure to asbestos	3	Rate	2017	1.10119864521	1.6535957491700002	0.60789219184
1	Deaths	46	Croatia	2	Female	22	All ages	423	Larynx cancer	150	Occupational exposure to asbestos	3	Rate	2017	0.01611275612	0.02773319734	0.00708305728
1	Deaths	46	Croatia	3	Both	22	All ages	423	Larynx cancer	150	Occupational exposure to asbestos	3	Rate	2017	0.5416993354299999	0.8046446876000001	0.30083514273
1	Deaths	46	Croatia	1	Male	22	All ages	423	Larynx cancer	150	Occupational exposure to asbestos	1	Number	2018	21.662757929256312	32.24130152465514	11.765026812174725
1	Deaths	46	Croatia	2	Female	22	All ages	423	Larynx cancer	150	Occupational exposure to asbestos	1	Number	2018	0.3405204793905814	0.5898678688118972	0.1504414775586619
1	Deaths	46	Croatia	3	Both	22	All ages	423	Larynx cancer	150	Occupational exposure to asbestos	1	Number	2018	22.003278408646903	32.54198106072914	12.105491267168617
1	Deaths	46	Croatia	1	Male	22	All ages	423	Larynx cancer	150	Occupational exposure to asbestos	3	Rate	2018	1.04692999661	1.5581758244300001	0.5685868586399999
1	Deaths	46	Croatia	2	Female	22	All ages	423	Larynx cancer	150	Occupational exposure to asbestos	3	Rate	2018	0.015475821530000001	0.026808049480000002	0.0068371965800000005
1	Deaths	46	Croatia	3	Both	22	All ages	423	Larynx cancer	150	Occupational exposure to asbestos	3	Rate	2018	0.51535860511	0.76219505364	0.28353361612
1	Deaths	46	Croatia	1	Male	22	All ages	423	Larynx cancer	150	Occupational exposure to asbestos	1	Number	2019	20.184508333556003	31.56668087389217	10.428867872112146
1	Deaths	46	Croatia	2	Female	22	All ages	423	Larynx cancer	150	Occupational exposure to asbestos	1	Number	2019	0.3277811786015319	0.5955047338406584	0.1449668215111192
1	Deaths	46	Croatia	3	Both	22	All ages	423	Larynx cancer	150	Occupational exposure to asbestos	1	Number	2019	20.512289512157544	31.85071348385454	10.757511245832593
1	Deaths	46	Croatia	1	Male	22	All ages	423	Larynx cancer	150	Occupational exposure to asbestos	3	Rate	2019	0.9788894253999999	1.53089139412	0.50576948966
1	Deaths	46	Croatia	2	Female	22	All ages	423	Larynx cancer	150	Occupational exposure to asbestos	3	Rate	2019	0.01496222401	0.02718299832	0.006617298980000001
1	Deaths	46	Croatia	3	Both	22	All ages	423	Larynx cancer	150	Occupational exposure to asbestos	3	Rate	2019	0.48233506844	0.7489517958999999	0.25295688811
1	Deaths	46	Croatia	1	Male	22	All ages	423	Larynx cancer	150	Occupational exposure to asbestos	1	Number	2020	20.113808382358773	31.213283257167603	10.228814507630016
1	Deaths	46	Croatia	2	Female	22	All ages	423	Larynx cancer	150	Occupational exposure to asbestos	1	Number	2020	0.3296657770120254	0.6190123349583703	0.1365144522519341
1	Deaths	46	Croatia	3	Both	22	All ages	423	Larynx cancer	150	Occupational exposure to asbestos	1	Number	2020	20.44347415937082	31.60527153368261	10.44588229906574
1	Deaths	46	Croatia	1	Male	22	All ages	423	Larynx cancer	150	Occupational exposure to asbestos	3	Rate	2020	0.97952023931	1.5200523990500001	0.49813196208000005
1	Deaths	46	Croatia	2	Female	22	All ages	423	Larynx cancer	150	Occupational exposure to asbestos	3	Rate	2020	0.01512296894	0.02839634858	0.0062624147400000005
1	Deaths	46	Croatia	3	Both	22	All ages	423	Larynx cancer	150	Occupational exposure to asbestos	3	Rate	2020	0.48291642424000003	0.7465807718	0.24675297792
1	Deaths	46	Croatia	1	Male	22	All ages	423	Larynx cancer	150	Occupational exposure to asbestos	1	Number	2021	20.07872782213607	31.596895984986745	10.200881774509618
1	Deaths	46	Croatia	2	Female	22	All ages	423	Larynx cancer	150	Occupational exposure to asbestos	1	Number	2021	0.3336735040401212	0.6304714952563233	0.1343706264905721
1	Deaths	46	Croatia	3	Both	22	All ages	423	Larynx cancer	150	Occupational exposure to asbestos	1	Number	2021	20.41240132617617	31.96429314521053	10.466484959942893
1	Deaths	46	Croatia	1	Male	22	All ages	423	Larynx cancer	150	Occupational exposure to asbestos	3	Rate	2021	0.9833006081400001	1.54737129327	0.49956019830000004
1	Deaths	46	Croatia	2	Female	22	All ages	423	Larynx cancer	150	Occupational exposure to asbestos	3	Rate	2021	0.0154003136	0.029098680669999998	0.00620172043
1	Deaths	46	Croatia	3	Both	22	All ages	423	Larynx cancer	150	Occupational exposure to asbestos	3	Rate	2021	0.48501188303	0.75949231844	0.24869046508
1	Deaths	46	Croatia	1	Male	27	Age-standardized	423	Larynx cancer	150	Occupational exposure to asbestos	3	Rate	1990	0.32042271150999996	0.51261623327	0.16071748076
1	Deaths	46	Croatia	2	Female	27	Age-standardized	423	Larynx cancer	150	Occupational exposure to asbestos	3	Rate	1990	0.0048016238800000005	0.00879949057	0.00205757452
1	Deaths	46	Croatia	3	Both	27	Age-standardized	423	Larynx cancer	150	Occupational exposure to asbestos	3	Rate	1990	0.12340020251999999	0.19637185737	0.06333218496
1	Deaths	46	Croatia	1	Male	27	Age-standardized	423	Larynx cancer	150	Occupational exposure to asbestos	3	Rate	1991	0.28883485037	0.46923705913	0.14086965875
1	Deaths	46	Croatia	2	Female	27	Age-standardized	423	Larynx cancer	150	Occupational exposure to asbestos	3	Rate	1991	0.00461835586	0.008501083900000001	0.0019293661199999998
1	Deaths	46	Croatia	3	Both	27	Age-standardized	423	Larynx cancer	150	Occupational exposure to asbestos	3	Rate	1991	0.11196065454000001	0.17940970947999998	0.05610713131
1	Deaths	46	Croatia	1	Male	27	Age-standardized	423	Larynx cancer	150	Occupational exposure to asbestos	3	Rate	1992	0.26898237204000003	0.43540267109	0.13433431318
1	Deaths	46	Croatia	2	Female	27	Age-standardized	423	Larynx cancer	150	Occupational exposure to asbestos	3	Rate	1992	0.00421940472	0.00802834245	0.0017455044499999999
1	Deaths	46	Croatia	3	Both	27	Age-standardized	423	Larynx cancer	150	Occupational exposure to asbestos	3	Rate	1992	0.10562455745	0.17022155474999998	0.05362447043
1	Deaths	46	Croatia	1	Male	27	Age-standardized	423	Larynx cancer	150	Occupational exposure to asbestos	3	Rate	1993	0.25555635919999997	0.40856437029000003	0.13195454449
1	Deaths	46	Croatia	2	Female	27	Age-standardized	423	Larynx cancer	150	Occupational exposure to asbestos	3	Rate	1993	0.004305742249999999	0.00806495812	0.0017419630200000002
1	Deaths	46	Croatia	3	Both	27	Age-standardized	423	Larynx cancer	150	Occupational exposure to asbestos	3	Rate	1993	0.10128004858	0.16090273967	0.053899011180000005
1	Deaths	46	Croatia	1	Male	27	Age-standardized	423	Larynx cancer	150	Occupational exposure to asbestos	3	Rate	1994	0.24899331271	0.40913858615	0.12464392920999999
1	Deaths	46	Croatia	2	Female	27	Age-standardized	423	Larynx cancer	150	Occupational exposure to asbestos	3	Rate	1994	0.004340462670000001	0.00805328498	0.00177086493
1	Deaths	46	Croatia	3	Both	27	Age-standardized	423	Larynx cancer	150	Occupational exposure to asbestos	3	Rate	1994	0.09870519177999999	0.16109042801999998	0.050918788470000004
1	Deaths	46	Croatia	1	Male	27	Age-standardized	423	Larynx cancer	150	Occupational exposure to asbestos	3	Rate	1995	0.22372089548000001	0.35968095039	0.11534391961
1	Deaths	46	Croatia	2	Female	27	Age-standardized	423	Larynx cancer	150	Occupational exposure to asbestos	3	Rate	1995	0.00380974226	0.00704636673	0.00159316164
1	Deaths	46	Croatia	3	Both	27	Age-standardized	423	Larynx cancer	150	Occupational exposure to asbestos	3	Rate	1995	0.08895994989	0.14147229756000002	0.046773239849999995
1	Deaths	46	Croatia	1	Male	27	Age-standardized	423	Larynx cancer	150	Occupational exposure to asbestos	3	Rate	1996	0.26292760705	0.41617858268	0.13672823072999998
1	Deaths	46	Croatia	2	Female	27	Age-standardized	423	Larynx cancer	150	Occupational exposure to asbestos	3	Rate	1996	0.00449590996	0.008381723530000001	0.00191662679
1	Deaths	46	Croatia	3	Both	27	Age-standardized	423	Larynx cancer	150	Occupational exposure to asbestos	3	Rate	1996	0.10573140811000001	0.16659198605	0.05640267886
1	Deaths	46	Croatia	1	Male	27	Age-standardized	423	Larynx cancer	150	Occupational exposure to asbestos	3	Rate	1997	0.31470772478	0.49706104715	0.15910994327
1	Deaths	46	Croatia	2	Female	27	Age-standardized	423	Larynx cancer	150	Occupational exposure to asbestos	3	Rate	1997	0.00553268866	0.00995958882	0.0024633143
1	Deaths	46	Croatia	3	Both	27	Age-standardized	423	Larynx cancer	150	Occupational exposure to asbestos	3	Rate	1997	0.12830694427	0.20242314907999998	0.06770207785
1	Deaths	46	Croatia	1	Male	27	Age-standardized	423	Larynx cancer	150	Occupational exposure to asbestos	3	Rate	1998	0.35161903861	0.56266745064	0.17013378649000002
1	Deaths	46	Croatia	2	Female	27	Age-standardized	423	Larynx cancer	150	Occupational exposure to asbestos	3	Rate	1998	0.0056555450499999995	0.01045209735	0.0024923222500000002
1	Deaths	46	Croatia	3	Both	27	Age-standardized	423	Larynx cancer	150	Occupational exposure to asbestos	3	Rate	1998	0.14349254933	0.22759393656000002	0.07074252853
1	Deaths	46	Croatia	1	Male	27	Age-standardized	423	Larynx cancer	150	Occupational exposure to asbestos	3	Rate	1999	0.36741671906	0.58138877205	0.18459127952999999
1	Deaths	46	Croatia	2	Female	27	Age-standardized	423	Larynx cancer	150	Occupational exposure to asbestos	3	Rate	1999	0.00566053821	0.01040466624	0.00252553018
1	Deaths	46	Croatia	3	Both	27	Age-standardized	423	Larynx cancer	150	Occupational exposure to asbestos	3	Rate	1999	0.14995277391	0.23402959006	0.07722341568
1	Deaths	46	Croatia	1	Male	27	Age-standardized	423	Larynx cancer	150	Occupational exposure to asbestos	3	Rate	2000	0.51365408652	0.81754585812	0.25766137574000003
1	Deaths	46	Croatia	2	Female	27	Age-standardized	423	Larynx cancer	150	Occupational exposure to asbestos	3	Rate	2000	0.00695313299	0.011974736630000002	0.00313094231
1	Deaths	46	Croatia	3	Both	27	Age-standardized	423	Larynx cancer	150	Occupational exposure to asbestos	3	Rate	2000	0.20935844555	0.32976827395	0.10731500449999999
1	Deaths	46	Croatia	1	Male	27	Age-standardized	423	Larynx cancer	150	Occupational exposure to asbestos	3	Rate	2001	0.5330773063199999	0.85206957703	0.27975377693
1	Deaths	46	Croatia	2	Female	27	Age-standardized	423	Larynx cancer	150	Occupational exposure to asbestos	3	Rate	2001	0.0061601549	0.01055090331	0.002788744
1	Deaths	46	Croatia	3	Both	27	Age-standardized	423	Larynx cancer	150	Occupational exposure to asbestos	3	Rate	2001	0.21730133257	0.34434113667	0.11560593251000001
1	Deaths	46	Croatia	1	Male	27	Age-standardized	423	Larynx cancer	150	Occupational exposure to asbestos	3	Rate	2002	0.5690427530700001	0.89224963267	0.29260985925
1	Deaths	46	Croatia	2	Female	27	Age-standardized	423	Larynx cancer	150	Occupational exposure to asbestos	3	Rate	2002	0.0072034987899999995	0.01223295327	0.00339225523
1	Deaths	46	Croatia	3	Both	27	Age-standardized	423	Larynx cancer	150	Occupational exposure to asbestos	3	Rate	2002	0.23236499533	0.36201087024	0.12068561463000001
1	Deaths	46	Croatia	1	Male	27	Age-standardized	423	Larynx cancer	150	Occupational exposure to asbestos	3	Rate	2003	0.55914370685	0.88100406151	0.28666527129
1	Deaths	46	Croatia	2	Female	27	Age-standardized	423	Larynx cancer	150	Occupational exposure to asbestos	3	Rate	2003	0.0069077917100000006	0.012029629069999999	0.00314847072
1	Deaths	46	Croatia	3	Both	27	Age-standardized	423	Larynx cancer	150	Occupational exposure to asbestos	3	Rate	2003	0.22964264313	0.35878184954	0.11856035564
1	Deaths	46	Croatia	1	Male	27	Age-standardized	423	Larynx cancer	150	Occupational exposure to asbestos	3	Rate	2004	0.55944920256	0.8778404196399999	0.28704586364
1	Deaths	46	Croatia	2	Female	27	Age-standardized	423	Larynx cancer	150	Occupational exposure to asbestos	3	Rate	2004	0.00766496476	0.013562744270000001	0.00349258196
1	Deaths	46	Croatia	3	Both	27	Age-standardized	423	Larynx cancer	150	Occupational exposure to asbestos	3	Rate	2004	0.23229587899999998	0.36019045206	0.11991155595999999
1	Deaths	46	Croatia	1	Male	27	Age-standardized	423	Larynx cancer	150	Occupational exposure to asbestos	3	Rate	2005	0.64881166656	1.01321401038	0.34298559847
1	Deaths	46	Croatia	2	Female	27	Age-standardized	423	Larynx cancer	150	Occupational exposure to asbestos	3	Rate	2005	0.00826083963	0.01475933685	0.0036136898899999997
1	Deaths	46	Croatia	3	Both	27	Age-standardized	423	Larynx cancer	150	Occupational exposure to asbestos	3	Rate	2005	0.27143956675	0.42109780369	0.14482366456999998
1	Deaths	46	Croatia	1	Male	27	Age-standardized	423	Larynx cancer	150	Occupational exposure to asbestos	3	Rate	2006	0.71566912219	1.1008963491300001	0.38584845270999996
1	Deaths	46	Croatia	2	Female	27	Age-standardized	423	Larynx cancer	150	Occupational exposure to asbestos	3	Rate	2006	0.008287688770000001	0.01504496914	0.0035393608100000003
1	Deaths	46	Croatia	3	Both	27	Age-standardized	423	Larynx cancer	150	Occupational exposure to asbestos	3	Rate	2006	0.29794450489	0.45615112759000004	0.16371799167999998
1	Deaths	46	Croatia	1	Male	27	Age-standardized	423	Larynx cancer	150	Occupational exposure to asbestos	3	Rate	2007	0.75343276563	1.1423389403	0.40805263681
1	Deaths	46	Croatia	2	Female	27	Age-standardized	423	Larynx cancer	150	Occupational exposure to asbestos	3	Rate	2007	0.008502222509999999	0.01584194783	0.00368759558
1	Deaths	46	Croatia	3	Both	27	Age-standardized	423	Larynx cancer	150	Occupational exposure to asbestos	3	Rate	2007	0.31476530147	0.47586745766	0.17247656872
1	Deaths	46	Croatia	1	Male	27	Age-standardized	423	Larynx cancer	150	Occupational exposure to asbestos	3	Rate	2008	0.73663561215	1.12565467251	0.4043257089
1	Deaths	46	Croatia	2	Female	27	Age-standardized	423	Larynx cancer	150	Occupational exposure to asbestos	3	Rate	2008	0.00889332855	0.01654191354	0.0039141411899999996
1	Deaths	46	Croatia	3	Both	27	Age-standardized	423	Larynx cancer	150	Occupational exposure to asbestos	3	Rate	2008	0.30723862703	0.46765658497	0.17209048569
1	Deaths	46	Croatia	1	Male	27	Age-standardized	423	Larynx cancer	150	Occupational exposure to asbestos	3	Rate	2009	0.6882210784	1.04664162062	0.38060920209000004
1	Deaths	46	Croatia	2	Female	27	Age-standardized	423	Larynx cancer	150	Occupational exposure to asbestos	3	Rate	2009	0.007534632960000001	0.01356492575	0.0032823672600000003
1	Deaths	46	Croatia	3	Both	27	Age-standardized	423	Larynx cancer	150	Occupational exposure to asbestos	3	Rate	2009	0.28558883692	0.43021417032	0.15949079213
1	Deaths	46	Croatia	1	Male	27	Age-standardized	423	Larynx cancer	150	Occupational exposure to asbestos	3	Rate	2010	0.67550203372	1.02595393811	0.37349499932
1	Deaths	46	Croatia	2	Female	27	Age-standardized	423	Larynx cancer	150	Occupational exposure to asbestos	3	Rate	2010	0.00836392943	0.014772951949999998	0.0037751960299999996
1	Deaths	46	Croatia	3	Both	27	Age-standardized	423	Larynx cancer	150	Occupational exposure to asbestos	3	Rate	2010	0.28308661302000004	0.42802381824	0.15792516792
1	Deaths	46	Croatia	1	Male	27	Age-standardized	423	Larynx cancer	150	Occupational exposure to asbestos	3	Rate	2011	0.6575720017	0.9977364536800001	0.36384896008
1	Deaths	46	Croatia	2	Female	27	Age-standardized	423	Larynx cancer	150	Occupational exposure to asbestos	3	Rate	2011	0.00738546307	0.01279100732	0.00327692826
1	Deaths	46	Croatia	3	Both	27	Age-standardized	423	Larynx cancer	150	Occupational exposure to asbestos	3	Rate	2011	0.27598750893	0.4160751398	0.15421955421
1	Deaths	46	Croatia	1	Male	27	Age-standardized	423	Larynx cancer	150	Occupational exposure to asbestos	3	Rate	2012	0.66500015786	1.0018944624000001	0.36890751935
1	Deaths	46	Croatia	2	Female	27	Age-standardized	423	Larynx cancer	150	Occupational exposure to asbestos	3	Rate	2012	0.00711492844	0.01212120216	0.0031798486
1	Deaths	46	Croatia	3	Both	27	Age-standardized	423	Larynx cancer	150	Occupational exposure to asbestos	3	Rate	2012	0.27908022225	0.4177688814	0.15577313101
1	Deaths	46	Croatia	1	Male	27	Age-standardized	423	Larynx cancer	150	Occupational exposure to asbestos	3	Rate	2013	0.6355738035	0.97302295269	0.35154950108
1	Deaths	46	Croatia	2	Female	27	Age-standardized	423	Larynx cancer	150	Occupational exposure to asbestos	3	Rate	2013	0.006705075929999999	0.01141012661	0.00303538213
1	Deaths	46	Croatia	3	Both	27	Age-standardized	423	Larynx cancer	150	Occupational exposure to asbestos	3	Rate	2013	0.26784733096	0.40971689988	0.14955671576
1	Deaths	46	Croatia	1	Male	27	Age-standardized	423	Larynx cancer	150	Occupational exposure to asbestos	3	Rate	2014	0.7220170862499999	1.08950803845	0.40182126616999997
1	Deaths	46	Croatia	2	Female	27	Age-standardized	423	Larynx cancer	150	Occupational exposure to asbestos	3	Rate	2014	0.0068768399	0.011877114880000001	0.00306019652
1	Deaths	46	Croatia	3	Both	27	Age-standardized	423	Larynx cancer	150	Occupational exposure to asbestos	3	Rate	2014	0.30397730177	0.45582047186	0.17005508178
1	Deaths	46	Croatia	1	Male	27	Age-standardized	423	Larynx cancer	150	Occupational exposure to asbestos	3	Rate	2015	0.69200785271	1.04681046632	0.38180740738999996
1	Deaths	46	Croatia	2	Female	27	Age-standardized	423	Larynx cancer	150	Occupational exposure to asbestos	3	Rate	2015	0.00705208932	0.012194450459999999	0.00314248966
1	Deaths	46	Croatia	3	Both	27	Age-standardized	423	Larynx cancer	150	Occupational exposure to asbestos	3	Rate	2015	0.29142559230000004	0.43785417184	0.16192232018
1	Deaths	46	Croatia	1	Male	27	Age-standardized	423	Larynx cancer	150	Occupational exposure to asbestos	3	Rate	2016	0.62207886404	0.94322630845	0.34379905612
1	Deaths	46	Croatia	2	Female	27	Age-standardized	423	Larynx cancer	150	Occupational exposure to asbestos	3	Rate	2016	0.00586921828	0.010357627539999999	0.00262479972
1	Deaths	46	Croatia	3	Both	27	Age-standardized	423	Larynx cancer	150	Occupational exposure to asbestos	3	Rate	2016	0.26270614814	0.39689194984	0.14711056401
1	Deaths	46	Croatia	1	Male	27	Age-standardized	423	Larynx cancer	150	Occupational exposure to asbestos	3	Rate	2017	0.58702636147	0.88624499238	0.32069699937
1	Deaths	46	Croatia	2	Female	27	Age-standardized	423	Larynx cancer	150	Occupational exposure to asbestos	3	Rate	2017	0.0063631845699999995	0.01094816144	0.00282317025
1	Deaths	46	Croatia	3	Both	27	Age-standardized	423	Larynx cancer	150	Occupational exposure to asbestos	3	Rate	2017	0.25020255322999996	0.376804748	0.13766813537
1	Deaths	46	Croatia	1	Male	27	Age-standardized	423	Larynx cancer	150	Occupational exposure to asbestos	3	Rate	2018	0.54785184409	0.8178218151	0.29734860441
1	Deaths	46	Croatia	2	Female	27	Age-standardized	423	Larynx cancer	150	Occupational exposure to asbestos	3	Rate	2018	0.0060196307	0.01046084287	0.00267595496
1	Deaths	46	Croatia	3	Both	27	Age-standardized	423	Larynx cancer	150	Occupational exposure to asbestos	3	Rate	2018	0.23505828917000002	0.34911541015	0.12915264409000002
1	Deaths	46	Croatia	1	Male	27	Age-standardized	423	Larynx cancer	150	Occupational exposure to asbestos	3	Rate	2019	0.50423900388	0.7891051446399999	0.26095813306
1	Deaths	46	Croatia	2	Female	27	Age-standardized	423	Larynx cancer	150	Occupational exposure to asbestos	3	Rate	2019	0.00572539418	0.01045388723	0.00252113603
1	Deaths	46	Croatia	3	Both	27	Age-standardized	423	Larynx cancer	150	Occupational exposure to asbestos	3	Rate	2019	0.21742015544999999	0.33878790145	0.11410912747
1	Deaths	46	Croatia	1	Male	27	Age-standardized	423	Larynx cancer	150	Occupational exposure to asbestos	3	Rate	2020	0.4961277102	0.77201988894	0.25282941839
1	Deaths	46	Croatia	2	Female	27	Age-standardized	423	Larynx cancer	150	Occupational exposure to asbestos	3	Rate	2020	0.00566144517	0.01067342686	0.00234713337
1	Deaths	46	Croatia	3	Both	27	Age-standardized	423	Larynx cancer	150	Occupational exposure to asbestos	3	Rate	2020	0.21428153873	0.33422002374000004	0.10897819518
1	Deaths	46	Croatia	1	Male	27	Age-standardized	423	Larynx cancer	150	Occupational exposure to asbestos	3	Rate	2021	0.49313379078999997	0.7792223504300001	0.25073496559999997
1	Deaths	46	Croatia	2	Female	27	Age-standardized	423	Larynx cancer	150	Occupational exposure to asbestos	3	Rate	2021	0.00569832011	0.010816129689999999	0.0023031128000000002
1	Deaths	46	Croatia	3	Both	27	Age-standardized	423	Larynx cancer	150	Occupational exposure to asbestos	3	Rate	2021	0.21296379520999997	0.33544025563999996	0.10842308542
1	Deaths	10	Cambodia	1	Male	22	All ages	423	Larynx cancer	150	Occupational exposure to asbestos	1	Number	1990	0.5352082749387578	1.1455461651869072	0.2237228352369993
1	Deaths	10	Cambodia	2	Female	22	All ages	423	Larynx cancer	150	Occupational exposure to asbestos	1	Number	1990	0.0231169954267875	0.0694459054158584	0.004549867198594
1	Deaths	10	Cambodia	3	Both	22	All ages	423	Larynx cancer	150	Occupational exposure to asbestos	1	Number	1990	0.5583252703655459	1.1615598673920542	0.2409385689305286
1	Deaths	10	Cambodia	1	Male	22	All ages	423	Larynx cancer	150	Occupational exposure to asbestos	3	Rate	1990	0.01097719554	0.02349530986	0.00458858621
1	Deaths	10	Cambodia	2	Female	22	All ages	423	Larynx cancer	150	Occupational exposure to asbestos	3	Rate	1990	0.00042831445	0.0012867020300000001	8.430048e-05
1	Deaths	10	Cambodia	3	Both	22	All ages	423	Larynx cancer	150	Occupational exposure to asbestos	3	Rate	1990	0.00543496542	0.0113070965	0.00234539409
1	Deaths	10	Cambodia	1	Male	22	All ages	423	Larynx cancer	150	Occupational exposure to asbestos	1	Number	1991	0.5393609138855963	1.1225735722004089	0.2197485726528752
1	Deaths	10	Cambodia	2	Female	22	All ages	423	Larynx cancer	150	Occupational exposure to asbestos	1	Number	1991	0.0237361387149325	0.0680997609186423	0.004631864251316
1	Deaths	10	Cambodia	3	Both	22	All ages	423	Larynx cancer	150	Occupational exposure to asbestos	1	Number	1991	0.5630970526005291	1.147086170133692	0.2415345936034408
1	Deaths	10	Cambodia	1	Male	22	All ages	423	Larynx cancer	150	Occupational exposure to asbestos	3	Rate	1991	0.01073978536	0.022352749159999998	0.00437564615
1	Deaths	10	Cambodia	2	Female	22	All ages	423	Larynx cancer	150	Occupational exposure to asbestos	3	Rate	1991	0.00042938073	0.00123190741	8.378925e-05
1	Deaths	10	Cambodia	3	Both	22	All ages	423	Larynx cancer	150	Occupational exposure to asbestos	3	Rate	1991	0.00533737425	0.01087277612	0.00228941088
1	Deaths	10	Cambodia	1	Male	22	All ages	423	Larynx cancer	150	Occupational exposure to asbestos	1	Number	1992	0.5468132933074056	1.1480013184796884	0.2241515506327437
1	Deaths	10	Cambodia	2	Female	22	All ages	423	Larynx cancer	150	Occupational exposure to asbestos	1	Number	1992	0.0244420826906405	0.0664221958967107	0.0050207465529916
1	Deaths	10	Cambodia	3	Both	22	All ages	423	Larynx cancer	150	Occupational exposure to asbestos	1	Number	1992	0.5712553759980458	1.1649261568521945	0.2436655282013128
1	Deaths	10	Cambodia	1	Male	22	All ages	423	Larynx cancer	150	Occupational exposure to asbestos	3	Rate	1992	0.01058460229	0.02222173004	0.004338875890000001
1	Deaths	10	Cambodia	2	Female	22	All ages	423	Larynx cancer	150	Occupational exposure to asbestos	3	Rate	1992	0.00043211069999999995	0.00117427562	8.87616e-05
1	Deaths	10	Cambodia	3	Both	22	All ages	423	Larynx cancer	150	Occupational exposure to asbestos	3	Rate	1992	0.00527837552	0.01076386844	0.00225145918
1	Deaths	10	Cambodia	1	Male	22	All ages	423	Larynx cancer	150	Occupational exposure to asbestos	1	Number	1993	0.559308813362315	1.1615567334942645	0.2297943391138392
1	Deaths	10	Cambodia	2	Female	22	All ages	423	Larynx cancer	150	Occupational exposure to asbestos	1	Number	1993	0.0253825752414649	0.0671827757767448	0.005422026309313
1	Deaths	10	Cambodia	3	Both	22	All ages	423	Larynx cancer	150	Occupational exposure to asbestos	1	Number	1993	0.5846913886037802	1.1984942301697976	0.2429722829497093
1	Deaths	10	Cambodia	1	Male	22	All ages	423	Larynx cancer	150	Occupational exposure to asbestos	3	Rate	1993	0.01054311336	0.0218956398	0.00433168173
1	Deaths	10	Cambodia	2	Female	22	All ages	423	Larynx cancer	150	Occupational exposure to asbestos	3	Rate	1993	0.00043913604	0.00116230831	9.380479e-05
1	Deaths	10	Cambodia	3	Both	22	All ages	423	Larynx cancer	150	Occupational exposure to asbestos	3	Rate	1993	0.00527457749	0.0108117732	0.00219188474
1	Deaths	10	Cambodia	1	Male	22	All ages	423	Larynx cancer	150	Occupational exposure to asbestos	1	Number	1994	0.5758436739095109	1.1527670041451326	0.235252223797292
1	Deaths	10	Cambodia	2	Female	22	All ages	423	Larynx cancer	150	Occupational exposure to asbestos	1	Number	1994	0.0264763676031177	0.0697339213300419	0.0060662545998138
1	Deaths	10	Cambodia	3	Both	22	All ages	423	Larynx cancer	150	Occupational exposure to asbestos	1	Number	1994	0.6023200415126285	1.1800721594420192	0.2517666430352665
1	Deaths	10	Cambodia	1	Male	22	All ages	423	Larynx cancer	150	Occupational exposure to asbestos	3	Rate	1994	0.01059480973	0.021209483810000002	0.00432834928
1	Deaths	10	Cambodia	2	Female	22	All ages	423	Larynx cancer	150	Occupational exposure to asbestos	3	Rate	1994	0.00044906439	0.00118275367	0.00010288944999999999
1	Deaths	10	Cambodia	3	Both	22	All ages	423	Larynx cancer	150	Occupational exposure to asbestos	3	Rate	1994	0.00531566218	0.01041450478	0.0022219191299999996
1	Deaths	10	Cambodia	1	Male	22	All ages	423	Larynx cancer	150	Occupational exposure to asbestos	1	Number	1995	0.5985281227148213	1.169994116148508	0.2396549784467358
1	Deaths	10	Cambodia	2	Female	22	All ages	423	Larynx cancer	150	Occupational exposure to asbestos	1	Number	1995	0.0274925108448577	0.0729367695728821	0.0063227216514403
1	Deaths	10	Cambodia	3	Both	22	All ages	423	Larynx cancer	150	Occupational exposure to asbestos	1	Number	1995	0.6260206335596792	1.1941227718337202	0.2593512355512447
1	Deaths	10	Cambodia	1	Male	22	All ages	423	Larynx cancer	150	Occupational exposure to asbestos	3	Rate	1995	0.01078460178	0.02108158355	0.00431823236
1	Deaths	10	Cambodia	2	Female	22	All ages	423	Larynx cancer	150	Occupational exposure to asbestos	3	Rate	1995	0.00045835387	0.00121599846	0.00010541212000000001
1	Deaths	10	Cambodia	3	Both	22	All ages	423	Larynx cancer	150	Occupational exposure to asbestos	3	Rate	1995	0.00542106034	0.01034057226	0.00224586639
1	Deaths	10	Cambodia	1	Male	22	All ages	423	Larynx cancer	150	Occupational exposure to asbestos	1	Number	1996	0.6104606815051835	1.2419095904677984	0.2446141449956214
1	Deaths	10	Cambodia	2	Female	22	All ages	423	Larynx cancer	150	Occupational exposure to asbestos	1	Number	1996	0.0283499261108336	0.0787768965828565	0.0062163882994032
1	Deaths	10	Cambodia	3	Both	22	All ages	423	Larynx cancer	150	Occupational exposure to asbestos	1	Number	1996	0.6388106076160167	1.2695187073541987	0.2611047556990937
1	Deaths	10	Cambodia	1	Male	22	All ages	423	Larynx cancer	150	Occupational exposure to asbestos	3	Rate	1996	0.01080326149	0.02197794954	0.004328912000000001
1	Deaths	10	Cambodia	2	Female	22	All ages	423	Larynx cancer	150	Occupational exposure to asbestos	3	Rate	1996	0.00046564537000000003	0.00129390449	0.00010210370000000002
1	Deaths	10	Cambodia	3	Both	22	All ages	423	Larynx cancer	150	Occupational exposure to asbestos	3	Rate	1996	0.00544177317	0.0108145243	0.00222424743
1	Deaths	10	Cambodia	1	Male	22	All ages	423	Larynx cancer	150	Occupational exposure to asbestos	1	Number	1997	0.6263100498649654	1.3094828464901904	0.2464863279080452
1	Deaths	10	Cambodia	2	Female	22	All ages	423	Larynx cancer	150	Occupational exposure to asbestos	1	Number	1997	0.0290321202150408	0.0826328307567248	0.0060293716460296
1	Deaths	10	Cambodia	3	Both	22	All ages	423	Larynx cancer	150	Occupational exposure to asbestos	1	Number	1997	0.6553421700800058	1.3264165047407053	0.2638787447592059
1	Deaths	10	Cambodia	1	Male	22	All ages	423	Larynx cancer	150	Occupational exposure to asbestos	3	Rate	1997	0.01089674632	0.02278280923	0.0042884494500000005
1	Deaths	10	Cambodia	2	Female	22	All ages	423	Larynx cancer	150	Occupational exposure to asbestos	3	Rate	1997	0.00047015911	0.0013381929499999999	9.764234000000001e-05
1	Deaths	10	Cambodia	3	Both	22	All ages	423	Larynx cancer	150	Occupational exposure to asbestos	3	Rate	1997	0.005496621540000001	0.011125195150000001	0.00221325845
1	Deaths	10	Cambodia	1	Male	22	All ages	423	Larynx cancer	150	Occupational exposure to asbestos	1	Number	1998	0.6469250877498749	1.3664837811211186	0.2472015234623102
1	Deaths	10	Cambodia	2	Female	22	All ages	423	Larynx cancer	150	Occupational exposure to asbestos	1	Number	1998	0.0298786473014928	0.0837012240565569	0.0059798552296075
1	Deaths	10	Cambodia	3	Both	22	All ages	423	Larynx cancer	150	Occupational exposure to asbestos	1	Number	1998	0.676803735051367	1.3956840115058615	0.2661525351845572
1	Deaths	10	Cambodia	1	Male	22	All ages	423	Larynx cancer	150	Occupational exposure to asbestos	3	Rate	1998	0.011066410589999999	0.023375303990000002	0.00422867131
1	Deaths	10	Cambodia	2	Female	22	All ages	423	Larynx cancer	150	Occupational exposure to asbestos	3	Rate	1998	0.0004770964	0.00133652479	9.548516e-05
1	Deaths	10	Cambodia	3	Both	22	All ages	423	Larynx cancer	150	Occupational exposure to asbestos	3	Rate	1998	0.00558951792	0.01152653331	0.0021980735199999997
1	Deaths	10	Cambodia	1	Male	22	All ages	423	Larynx cancer	150	Occupational exposure to asbestos	1	Number	1999	0.6650684331001756	1.435930052502084	0.2363343689508304
1	Deaths	10	Cambodia	2	Female	22	All ages	423	Larynx cancer	150	Occupational exposure to asbestos	1	Number	1999	0.0308588044299533	0.0868146472935014	0.0061774276611355
1	Deaths	10	Cambodia	3	Both	22	All ages	423	Larynx cancer	150	Occupational exposure to asbestos	1	Number	1999	0.6959272375301292	1.4568999705760168	0.2626520775872705
1	Deaths	10	Cambodia	1	Male	22	All ages	423	Larynx cancer	150	Occupational exposure to asbestos	3	Rate	1999	0.011167081879999999	0.02411052409	0.00396826119
1	Deaths	10	Cambodia	2	Female	22	All ages	423	Larynx cancer	150	Occupational exposure to asbestos	3	Rate	1999	0.00048519345	0.00136498803	9.712779e-05
1	Deaths	10	Cambodia	3	Both	22	All ages	423	Larynx cancer	150	Occupational exposure to asbestos	3	Rate	1999	0.00565072383	0.01182959789	0.0021326573700000003
1	Deaths	10	Cambodia	1	Male	22	All ages	423	Larynx cancer	150	Occupational exposure to asbestos	1	Number	2000	0.6838546529702105	1.447402635500689	0.2509063439816823
1	Deaths	10	Cambodia	2	Female	22	All ages	423	Larynx cancer	150	Occupational exposure to asbestos	1	Number	2000	0.0317459762850611	0.0895595275163011	0.0061600393795011
1	Deaths	10	Cambodia	3	Both	22	All ages	423	Larynx cancer	150	Occupational exposure to asbestos	1	Number	2000	0.7156006292552723	1.5031305195988829	0.2731513677770933
1	Deaths	10	Cambodia	1	Male	22	All ages	423	Larynx cancer	150	Occupational exposure to asbestos	3	Rate	2000	0.01126515684	0.023843104139999998	0.00413318723
1	Deaths	10	Cambodia	2	Female	22	All ages	423	Larynx cancer	150	Occupational exposure to asbestos	3	Rate	2000	0.00049123313	0.00138583255	9.531965e-05
1	Deaths	10	Cambodia	3	Both	22	All ages	423	Larynx cancer	150	Occupational exposure to asbestos	3	Rate	2000	0.00570971472	0.011993346709999998	0.00217945083
1	Deaths	10	Cambodia	1	Male	22	All ages	423	Larynx cancer	150	Occupational exposure to asbestos	1	Number	2001	0.7072626483472252	1.497498657241333	0.2703196854546763
1	Deaths	10	Cambodia	2	Female	22	All ages	423	Larynx cancer	150	Occupational exposure to asbestos	1	Number	2001	0.0330142675999762	0.0913840969236125	0.0063292970532432
1	Deaths	10	Cambodia	3	Both	22	All ages	423	Larynx cancer	150	Occupational exposure to asbestos	1	Number	2001	0.7402769159472014	1.6041065417100024	0.2911374416153688
1	Deaths	10	Cambodia	1	Male	22	All ages	423	Larynx cancer	150	Occupational exposure to asbestos	3	Rate	2001	0.01145441321	0.02425261456	0.00437793991
1	Deaths	10	Cambodia	2	Female	22	All ages	423	Larynx cancer	150	Occupational exposure to asbestos	3	Rate	2001	0.00050347499	0.00139362798	9.65232e-05
1	Deaths	10	Cambodia	3	Both	22	All ages	423	Larynx cancer	150	Occupational exposure to asbestos	3	Rate	2001	0.0058143626	0.01259914618	0.00228668302
1	Deaths	10	Cambodia	1	Male	22	All ages	423	Larynx cancer	150	Occupational exposure to asbestos	1	Number	2002	0.7260351369738876	1.5239354059546986	0.2711275582205963
1	Deaths	10	Cambodia	2	Female	22	All ages	423	Larynx cancer	150	Occupational exposure to asbestos	1	Number	2002	0.034094776860713	0.0942650110639893	0.0064643584583265
1	Deaths	10	Cambodia	3	Both	22	All ages	423	Larynx cancer	150	Occupational exposure to asbestos	1	Number	2002	0.7601299138346	1.6207865979348473	0.2972399401419809
1	Deaths	10	Cambodia	1	Male	22	All ages	423	Larynx cancer	150	Occupational exposure to asbestos	3	Rate	2002	0.01157624513	0.02429834167	0.0043229851
1	Deaths	10	Cambodia	2	Female	22	All ages	423	Larynx cancer	150	Occupational exposure to asbestos	3	Rate	2002	0.0005128695599999999	0.00141797833	9.723989999999999e-05
1	Deaths	10	Cambodia	3	Both	22	All ages	423	Larynx cancer	150	Occupational exposure to asbestos	3	Rate	2002	0.0058835348	0.012545163889999999	0.00230068768
1	Deaths	10	Cambodia	1	Male	22	All ages	423	Larynx cancer	150	Occupational exposure to asbestos	1	Number	2003	0.7539505407379421	1.62181864511864	0.2867853702791056
1	Deaths	10	Cambodia	2	Female	22	All ages	423	Larynx cancer	150	Occupational exposure to asbestos	1	Number	2003	0.0353345822753515	0.0986419764312864	0.0070323445649041
1	Deaths	10	Cambodia	3	Both	22	All ages	423	Larynx cancer	150	Occupational exposure to asbestos	1	Number	2003	0.7892851230132935	1.681456015844331	0.3167711681702305
1	Deaths	10	Cambodia	1	Male	22	All ages	423	Larynx cancer	150	Occupational exposure to asbestos	3	Rate	2003	0.01184001468	0.02546898707	0.00450366809
1	Deaths	10	Cambodia	2	Female	22	All ages	423	Larynx cancer	150	Occupational exposure to asbestos	3	Rate	2003	0.0005243409	0.00146377908	0.00010435516000000001
1	Deaths	10	Cambodia	3	Both	22	All ages	423	Larynx cancer	150	Occupational exposure to asbestos	3	Rate	2003	0.00602200906	0.01282900572	0.00241686912
1	Deaths	10	Cambodia	1	Male	22	All ages	423	Larynx cancer	150	Occupational exposure to asbestos	1	Number	2004	0.7903356895816133	1.6737479844785197	0.3054452351304999
1	Deaths	10	Cambodia	2	Female	22	All ages	423	Larynx cancer	150	Occupational exposure to asbestos	1	Number	2004	0.0369138191316753	0.1017559169923704	0.0073978322722196
1	Deaths	10	Cambodia	3	Both	22	All ages	423	Larynx cancer	150	Occupational exposure to asbestos	1	Number	2004	0.8272495087132882	1.76344011813265	0.3351572232708829
1	Deaths	10	Cambodia	1	Male	22	All ages	423	Larynx cancer	150	Occupational exposure to asbestos	3	Rate	2004	0.012223427359999999	0.02588638875	0.00472405295
1	Deaths	10	Cambodia	2	Female	22	All ages	423	Larynx cancer	150	Occupational exposure to asbestos	3	Rate	2004	0.00054025355	0.00148925245	0.00010827125000000001
1	Deaths	10	Cambodia	3	Both	22	All ages	423	Larynx cancer	150	Occupational exposure to asbestos	3	Rate	2004	0.0062206556299999995	0.013260514020000001	0.0025202767100000003
1	Deaths	10	Cambodia	1	Male	22	All ages	423	Larynx cancer	150	Occupational exposure to asbestos	1	Number	2005	0.8328692399204644	1.7587743630660055	0.3335161323856412
1	Deaths	10	Cambodia	2	Female	22	All ages	423	Larynx cancer	150	Occupational exposure to asbestos	1	Number	2005	0.0387266404701258	0.1070414292324855	0.0084182660354033
1	Deaths	10	Cambodia	3	Both	22	All ages	423	Larynx cancer	150	Occupational exposure to asbestos	1	Number	2005	0.8715958803905894	1.832551862024461	0.3602418482035403
1	Deaths	10	Cambodia	1	Male	22	All ages	423	Larynx cancer	150	Occupational exposure to asbestos	3	Rate	2005	0.01268408196	0.026785042720000003	0.00507924384
1	Deaths	10	Cambodia	2	Female	22	All ages	423	Larynx cancer	150	Occupational exposure to asbestos	3	Rate	2005	0.00055884686	0.0015446670800000001	0.00012148023999999999
1	Deaths	10	Cambodia	3	Both	22	All ages	423	Larynx cancer	150	Occupational exposure to asbestos	3	Rate	2005	0.006458180910000001	0.01357848485	0.00266924968
1	Deaths	10	Cambodia	1	Male	22	All ages	423	Larynx cancer	150	Occupational exposure to asbestos	1	Number	2006	0.8758531289903495	1.8845801067949464	0.3477593987689138
1	Deaths	10	Cambodia	2	Female	22	All ages	423	Larynx cancer	150	Occupational exposure to asbestos	1	Number	2006	0.0404176764193496	0.1080356869045582	0.0094874289000094
1	Deaths	10	Cambodia	3	Both	22	All ages	423	Larynx cancer	150	Occupational exposure to asbestos	1	Number	2006	0.9162708054096992	1.938001043027132	0.3809698853200335
1	Deaths	10	Cambodia	1	Male	22	All ages	423	Larynx cancer	150	Occupational exposure to asbestos	3	Rate	2006	0.013138562740000002	0.0282703494	0.00521669505
1	Deaths	10	Cambodia	2	Female	22	All ages	423	Larynx cancer	150	Occupational exposure to asbestos	3	Rate	2006	0.00057513978	0.00153733779	0.00013500523
1	Deaths	10	Cambodia	3	Both	22	All ages	423	Larynx cancer	150	Occupational exposure to asbestos	3	Rate	2006	0.00669116997	0.01415246924	0.00278207517
1	Deaths	10	Cambodia	1	Male	22	All ages	423	Larynx cancer	150	Occupational exposure to asbestos	1	Number	2007	0.9420406614453412	1.939462546575787	0.3674214860711579
1	Deaths	10	Cambodia	2	Female	22	All ages	423	Larynx cancer	150	Occupational exposure to asbestos	1	Number	2007	0.042769569592622	0.1161179285935698	0.0097936280528801
1	Deaths	10	Cambodia	3	Both	22	All ages	423	Larynx cancer	150	Occupational exposure to asbestos	1	Number	2007	0.9848102310379636	1.9775236263314424	0.4094157460695278
1	Deaths	10	Cambodia	1	Male	22	All ages	423	Larynx cancer	150	Occupational exposure to asbestos	3	Rate	2007	0.013921613280000002	0.02866165831	0.00542980792
1	Deaths	10	Cambodia	2	Female	22	All ages	423	Larynx cancer	150	Occupational exposure to asbestos	3	Rate	2007	0.00060015471	0.0016293996500000001	0.00013742696
1	Deaths	10	Cambodia	3	Both	22	All ages	423	Larynx cancer	150	Occupational exposure to asbestos	3	Rate	2007	0.007088447029999999	0.014233779290000002	0.00294688432
1	Deaths	10	Cambodia	1	Male	22	All ages	423	Larynx cancer	150	Occupational exposure to asbestos	1	Number	2008	0.9961086597089968	1.991577355313261	0.3841402851233934
1	Deaths	10	Cambodia	2	Female	22	All ages	423	Larynx cancer	150	Occupational exposure to asbestos	1	Number	2008	0.0448548067634243	0.1216954209669534	0.011292754374765
1	Deaths	10	Cambodia	3	Both	22	All ages	423	Larynx cancer	150	Occupational exposure to asbestos	1	Number	2008	1.0409634664724217	2.043582187227032	0.4286042027830434
1	Deaths	10	Cambodia	1	Male	22	All ages	423	Larynx cancer	150	Occupational exposure to asbestos	3	Rate	2008	0.0144994665	0.028989617609999997	0.00559158797
1	Deaths	10	Cambodia	2	Female	22	All ages	423	Larynx cancer	150	Occupational exposure to asbestos	3	Rate	2008	0.0006205463	0.00168360202	0.00015623023
1	Deaths	10	Cambodia	3	Both	22	All ages	423	Larynx cancer	150	Occupational exposure to asbestos	3	Rate	2008	0.00738363872	0.01449529504	0.00304012455
1	Deaths	10	Cambodia	1	Male	22	All ages	423	Larynx cancer	150	Occupational exposure to asbestos	1	Number	2009	1.0560132070196375	2.143141290079744	0.4050008081729266
1	Deaths	10	Cambodia	2	Female	22	All ages	423	Larynx cancer	150	Occupational exposure to asbestos	1	Number	2009	0.0471951863691596	0.1252632544432837	0.0118933219614498
1	Deaths	10	Cambodia	3	Both	22	All ages	423	Larynx cancer	150	Occupational exposure to asbestos	1	Number	2009	1.1032083933887962	2.209503244126	0.4522009597993188
1	Deaths	10	Cambodia	1	Male	22	All ages	423	Larynx cancer	150	Occupational exposure to asbestos	3	Rate	2009	0.01513841219	0.03072286976	0.0058058641
1	Deaths	10	Cambodia	2	Female	22	All ages	423	Larynx cancer	150	Occupational exposure to asbestos	3	Rate	2009	0.00064363409	0.00170830348	0.00016219763
1	Deaths	10	Cambodia	3	Both	22	All ages	423	Larynx cancer	150	Occupational exposure to asbestos	3	Rate	2009	0.0077102520800000005	0.01544207521	0.0031604032500000003
1	Deaths	10	Cambodia	1	Male	22	All ages	423	Larynx cancer	150	Occupational exposure to asbestos	1	Number	2010	1.124911488285359	2.366923962088599	0.4286289364092218
1	Deaths	10	Cambodia	2	Female	22	All ages	423	Larynx cancer	150	Occupational exposure to asbestos	1	Number	2010	0.0500466600954528	0.1300063808630462	0.0112217187282226
1	Deaths	10	Cambodia	3	Both	22	All ages	423	Larynx cancer	150	Occupational exposure to asbestos	1	Number	2010	1.174958148380813	2.4225094535696714	0.4687715135404184
1	Deaths	10	Cambodia	1	Male	22	All ages	423	Larynx cancer	150	Occupational exposure to asbestos	3	Rate	2010	0.01588057867	0.0334142931	0.006051032119999999
1	Deaths	10	Cambodia	2	Female	22	All ages	423	Larynx cancer	150	Occupational exposure to asbestos	3	Rate	2010	0.00067276392	0.0017476411599999999	0.00015085058
1	Deaths	10	Cambodia	3	Both	22	All ages	423	Larynx cancer	150	Occupational exposure to asbestos	3	Rate	2010	0.00809058828	0.016681042309999998	0.00322789141
1	Deaths	10	Cambodia	1	Male	22	All ages	423	Larynx cancer	150	Occupational exposure to asbestos	1	Number	2011	1.1964977912085817	2.576857897785464	0.4499290700428894
1	Deaths	10	Cambodia	2	Female	22	All ages	423	Larynx cancer	150	Occupational exposure to asbestos	1	Number	2011	0.0530572241440462	0.1329174963854508	0.0112427179472062
1	Deaths	10	Cambodia	3	Both	22	All ages	423	Larynx cancer	150	Occupational exposure to asbestos	1	Number	2011	1.2495550153526285	2.6505203438261398	0.506781222593013
1	Deaths	10	Cambodia	1	Male	22	All ages	423	Larynx cancer	150	Occupational exposure to asbestos	3	Rate	2011	0.01663234974	0.03582054401	0.006254401560000001
1	Deaths	10	Cambodia	2	Female	22	All ages	423	Larynx cancer	150	Occupational exposure to asbestos	3	Rate	2011	0.00070299848	0.00176113242	0.00014896395
1	Deaths	10	Cambodia	3	Both	22	All ages	423	Larynx cancer	150	Occupational exposure to asbestos	3	Rate	2011	0.00847668952	0.01798051125	0.00343788551
1	Deaths	10	Cambodia	1	Male	22	All ages	423	Larynx cancer	150	Occupational exposure to asbestos	1	Number	2012	1.2621649557717112	2.7216609063855737	0.4854017827367438
1	Deaths	10	Cambodia	2	Female	22	All ages	423	Larynx cancer	150	Occupational exposure to asbestos	1	Number	2012	0.0560882099023003	0.1383728183906903	0.0120686828165667
1	Deaths	10	Cambodia	3	Both	22	All ages	423	Larynx cancer	150	Occupational exposure to asbestos	1	Number	2012	1.3182531656740109	2.8058702210423245	0.5404103432599242
1	Deaths	10	Cambodia	1	Male	22	All ages	423	Larynx cancer	150	Occupational exposure to asbestos	3	Rate	2012	0.01727465172	0.03725007896	0.0066434634400000005
1	Deaths	10	Cambodia	2	Female	22	All ages	423	Larynx cancer	150	Occupational exposure to asbestos	3	Rate	2012	0.0007324654900000001	0.0018070342199999999	0.00015760699
1	Deaths	10	Cambodia	3	Both	22	All ages	423	Larynx cancer	150	Occupational exposure to asbestos	3	Rate	2012	0.00880954964	0.01875091496	0.00361142448
1	Deaths	10	Cambodia	1	Male	22	All ages	423	Larynx cancer	150	Occupational exposure to asbestos	1	Number	2013	1.3328323363027326	2.936059303308975	0.4977385163222358
1	Deaths	10	Cambodia	2	Female	22	All ages	423	Larynx cancer	150	Occupational exposure to asbestos	1	Number	2013	0.0594906407107503	0.141508418535988	0.0144583201922275
1	Deaths	10	Cambodia	3	Both	22	All ages	423	Larynx cancer	150	Occupational exposure to asbestos	1	Number	2013	1.3923229770134826	2.9958511736383	0.5759560572686822
1	Deaths	10	Cambodia	1	Male	22	All ages	423	Larynx cancer	150	Occupational exposure to asbestos	3	Rate	2013	0.01796084226	0.039565440130000004	0.00670737251
1	Deaths	10	Cambodia	2	Female	22	All ages	423	Larynx cancer	150	Occupational exposure to asbestos	3	Rate	2013	0.00076576021	0.0018214884699999999	0.00018610669
1	Deaths	10	Cambodia	3	Both	22	All ages	423	Larynx cancer	150	Occupational exposure to asbestos	3	Rate	2013	0.00916629028	0.01972303979	0.00379177856
1	Deaths	10	Cambodia	1	Male	22	All ages	423	Larynx cancer	150	Occupational exposure to asbestos	1	Number	2014	1.411615180471122	3.0613652994706952	0.5425805414503877
1	Deaths	10	Cambodia	2	Female	22	All ages	423	Larynx cancer	150	Occupational exposure to asbestos	1	Number	2014	0.0632769906147228	0.1504546320090072	0.0166288393531004
1	Deaths	10	Cambodia	3	Both	22	All ages	423	Larynx cancer	150	Occupational exposure to asbestos	1	Number	2014	1.474892171085846	3.1416080087607563	0.6037012745825828
1	Deaths	10	Cambodia	1	Male	22	All ages	423	Larynx cancer	150	Occupational exposure to asbestos	3	Rate	2014	0.01873168947	0.04062335467	0.007199873129999999
1	Deaths	10	Cambodia	2	Female	22	All ages	423	Larynx cancer	150	Occupational exposure to asbestos	3	Rate	2014	0.00080293683	0.00190915472	0.00021100731000000002
1	Deaths	10	Cambodia	3	Both	22	All ages	423	Larynx cancer	150	Occupational exposure to asbestos	3	Rate	2014	0.00956686784	0.02037799726	0.00391590004
1	Deaths	10	Cambodia	1	Male	22	All ages	423	Larynx cancer	150	Occupational exposure to asbestos	1	Number	2015	1.5030642295563483	3.301138363147434	0.5673855065470876
1	Deaths	10	Cambodia	2	Female	22	All ages	423	Larynx cancer	150	Occupational exposure to asbestos	1	Number	2015	0.0669456286489794	0.1581374668758048	0.0175433928118238
1	Deaths	10	Cambodia	3	Both	22	All ages	423	Larynx cancer	150	Occupational exposure to asbestos	1	Number	2015	1.5700098582053277	3.3639709069898607	0.6154201673136828
1	Deaths	10	Cambodia	1	Male	22	All ages	423	Larynx cancer	150	Occupational exposure to asbestos	3	Rate	2015	0.019643566629999998	0.04314262167	0.00741516882
1	Deaths	10	Cambodia	2	Female	22	All ages	423	Larynx cancer	150	Occupational exposure to asbestos	3	Rate	2015	0.00083758008	0.00197851294	0.00021949150000000002
1	Deaths	10	Cambodia	3	Both	22	All ages	423	Larynx cancer	150	Occupational exposure to asbestos	3	Rate	2015	0.01003558326	0.02150267397	0.00393379716
1	Deaths	10	Cambodia	1	Male	22	All ages	423	Larynx cancer	150	Occupational exposure to asbestos	1	Number	2016	1.5885574700387144	3.56470504501732	0.5907524906865351
1	Deaths	10	Cambodia	2	Female	22	All ages	423	Larynx cancer	150	Occupational exposure to asbestos	1	Number	2016	0.0706051614955298	0.164156706171954	0.019354623126249
1	Deaths	10	Cambodia	3	Both	22	All ages	423	Larynx cancer	150	Occupational exposure to asbestos	1	Number	2016	1.6591626315342431	3.663980863464107	0.647991453897508
1	Deaths	10	Cambodia	1	Male	22	All ages	423	Larynx cancer	150	Occupational exposure to asbestos	3	Rate	2016	0.02045102176	0.045891862150000004	0.00760532261
1	Deaths	10	Cambodia	2	Female	22	All ages	423	Larynx cancer	150	Occupational exposure to asbestos	3	Rate	2016	0.00087115936	0.00202544187	0.00023880635
1	Deaths	10	Cambodia	3	Both	22	All ages	423	Larynx cancer	150	Occupational exposure to asbestos	3	Rate	2016	0.01045316007	0.02308404114	0.00408251624
1	Deaths	10	Cambodia	1	Male	22	All ages	423	Larynx cancer	150	Occupational exposure to asbestos	1	Number	2017	1.6747599342655235	3.7114368321662576	0.6128290506073222
1	Deaths	10	Cambodia	2	Female	22	All ages	423	Larynx cancer	150	Occupational exposure to asbestos	1	Number	2017	0.0744091478770659	0.1746142959967086	0.0184446117857766
1	Deaths	10	Cambodia	3	Both	22	All ages	423	Larynx cancer	150	Occupational exposure to asbestos	1	Number	2017	1.749169082142587	3.764494562934106	0.6636990169652853
1	Deaths	10	Cambodia	1	Male	22	All ages	423	Larynx cancer	150	Occupational exposure to asbestos	3	Rate	2017	0.021244460410000002	0.04707986574	0.00777378431
1	Deaths	10	Cambodia	2	Female	22	All ages	423	Larynx cancer	150	Occupational exposure to asbestos	3	Rate	2017	0.00090563096	0.0021252240800000003	0.00022448868
1	Deaths	10	Cambodia	3	Both	22	All ages	423	Larynx cancer	150	Occupational exposure to asbestos	3	Rate	2017	0.01086470438	0.02338259976	0.0041224680300000005
1	Deaths	10	Cambodia	1	Male	22	All ages	423	Larynx cancer	150	Occupational exposure to asbestos	1	Number	2018	1.7452114836399846	3.835620712902346	0.6355872498731951
1	Deaths	10	Cambodia	2	Female	22	All ages	423	Larynx cancer	150	Occupational exposure to asbestos	1	Number	2018	0.0779319226316302	0.1892576693047943	0.0190954677275926
1	Deaths	10	Cambodia	3	Both	22	All ages	423	Larynx cancer	150	Occupational exposure to asbestos	1	Number	2018	1.823143406271612	3.903426922579487	0.6817607776525285
1	Deaths	10	Cambodia	1	Male	22	All ages	423	Larynx cancer	150	Occupational exposure to asbestos	3	Rate	2018	0.02179671089	0.04790474768	0.00793812765
1	Deaths	10	Cambodia	2	Female	22	All ages	423	Larynx cancer	150	Occupational exposure to asbestos	3	Rate	2018	0.0009351679300000001	0.00227105525	0.00022914190000000002
1	Deaths	10	Cambodia	3	Both	22	All ages	423	Larynx cancer	150	Occupational exposure to asbestos	3	Rate	2018	0.011157388879999999	0.023888440150000002	0.00417228293
1	Deaths	10	Cambodia	1	Male	22	All ages	423	Larynx cancer	150	Occupational exposure to asbestos	1	Number	2019	1.8187782640136032	4.085037012285243	0.6677192180631026
1	Deaths	10	Cambodia	2	Female	22	All ages	423	Larynx cancer	150	Occupational exposure to asbestos	1	Number	2019	0.0815983493089472	0.1973311901306028	0.0197142550959482
1	Deaths	10	Cambodia	3	Both	22	All ages	423	Larynx cancer	150	Occupational exposure to asbestos	1	Number	2019	1.9003766133225517	4.14649675141455	0.7356449976420776
1	Deaths	10	Cambodia	1	Male	22	All ages	423	Larynx cancer	150	Occupational exposure to asbestos	3	Rate	2019	0.02234865089	0.050195819839999996	0.00820475151
1	Deaths	10	Cambodia	2	Female	22	All ages	423	Larynx cancer	150	Occupational exposure to asbestos	3	Rate	2019	0.00096493696	0.00233352954	0.00023312988
1	Deaths	10	Cambodia	3	Both	22	All ages	423	Larynx cancer	150	Occupational exposure to asbestos	3	Rate	2019	0.01145181752	0.024987112460000002	0.00443305407
1	Deaths	10	Cambodia	1	Male	22	All ages	423	Larynx cancer	150	Occupational exposure to asbestos	1	Number	2020	1.8995368828667547	4.357499413467927	0.6833372617566204
1	Deaths	10	Cambodia	2	Female	22	All ages	423	Larynx cancer	150	Occupational exposure to asbestos	1	Number	2020	0.085858935493696	0.20713868647243	0.0198841487696616
1	Deaths	10	Cambodia	3	Both	22	All ages	423	Larynx cancer	150	Occupational exposure to asbestos	1	Number	2020	1.9853958183604496	4.403433260217458	0.7750499531764556
1	Deaths	10	Cambodia	1	Male	22	All ages	423	Larynx cancer	150	Occupational exposure to asbestos	3	Rate	2020	0.02299648966	0.052753484860000005	0.008272731319999999
1	Deaths	10	Cambodia	2	Female	22	All ages	423	Larynx cancer	150	Occupational exposure to asbestos	3	Rate	2020	0.0010016687	0.00241657246	0.00023197736000000002
1	Deaths	10	Cambodia	3	Both	22	All ages	423	Larynx cancer	150	Occupational exposure to asbestos	3	Rate	2020	0.01179557034	0.026161537290000002	0.00460470207
1	Deaths	10	Cambodia	1	Male	22	All ages	423	Larynx cancer	150	Occupational exposure to asbestos	1	Number	2021	1.969090973126356	4.64619342763284	0.7068992398085618
1	Deaths	10	Cambodia	2	Female	22	All ages	423	Larynx cancer	150	Occupational exposure to asbestos	1	Number	2021	0.0896834416087711	0.2138689518454958	0.0197934005925692
1	Deaths	10	Cambodia	3	Both	22	All ages	423	Larynx cancer	150	Occupational exposure to asbestos	1	Number	2021	2.058774414735129	4.696962258971492	0.7894894711018783
1	Deaths	10	Cambodia	1	Male	22	All ages	423	Larynx cancer	150	Occupational exposure to asbestos	3	Rate	2021	0.02353099815	0.055522863320000004	0.00844757552
1	Deaths	10	Cambodia	2	Female	22	All ages	423	Larynx cancer	150	Occupational exposure to asbestos	3	Rate	2021	0.00103369514	0.00246506259	0.00022813956999999998
1	Deaths	10	Cambodia	3	Both	22	All ages	423	Larynx cancer	150	Occupational exposure to asbestos	3	Rate	2021	0.01207911914	0.02755773839	0.0046320458
1	Deaths	10	Cambodia	1	Male	27	Age-standardized	423	Larynx cancer	150	Occupational exposure to asbestos	3	Rate	1990	0.03602237022	0.07451953462	0.01488091143
1	Deaths	10	Cambodia	2	Female	27	Age-standardized	423	Larynx cancer	150	Occupational exposure to asbestos	3	Rate	1990	0.00106848471	0.0029952301800000003	0.00022473119
1	Deaths	10	Cambodia	3	Both	27	Age-standardized	423	Larynx cancer	150	Occupational exposure to asbestos	3	Rate	1990	0.015099570239999999	0.03065893393	0.00646310595
1	Deaths	10	Cambodia	1	Male	27	Age-standardized	423	Larynx cancer	150	Occupational exposure to asbestos	3	Rate	1991	0.03569782816	0.07356849803	0.01473568046
1	Deaths	10	Cambodia	2	Female	27	Age-standardized	423	Larynx cancer	150	Occupational exposure to asbestos	3	Rate	1991	0.0010736570899999999	0.00287750704	0.00021903064
1	Deaths	10	Cambodia	3	Both	27	Age-standardized	423	Larynx cancer	150	Occupational exposure to asbestos	3	Rate	1991	0.014916367980000001	0.03022210099	0.00649183118
1	Deaths	10	Cambodia	1	Male	27	Age-standardized	423	Larynx cancer	150	Occupational exposure to asbestos	3	Rate	1992	0.03554271504	0.07301906178	0.01461826292
1	Deaths	10	Cambodia	2	Female	27	Age-standardized	423	Larynx cancer	150	Occupational exposure to asbestos	3	Rate	1992	0.00108112031	0.00288919267	0.00024516015
1	Deaths	10	Cambodia	3	Both	27	Age-standardized	423	Larynx cancer	150	Occupational exposure to asbestos	3	Rate	1992	0.014813861969999998	0.0297207826	0.006332378519999999
1	Deaths	10	Cambodia	1	Male	27	Age-standardized	423	Larynx cancer	150	Occupational exposure to asbestos	3	Rate	1993	0.03561577741	0.07067847558	0.01471693506
1	Deaths	10	Cambodia	2	Female	27	Age-standardized	423	Larynx cancer	150	Occupational exposure to asbestos	3	Rate	1993	0.0010952835899999999	0.00275793747	0.00024796898
1	Deaths	10	Cambodia	3	Both	27	Age-standardized	423	Larynx cancer	150	Occupational exposure to asbestos	3	Rate	1993	0.01481237466	0.02903810642	0.006192985539999999
1	Deaths	10	Cambodia	1	Male	27	Age-standardized	423	Larynx cancer	150	Occupational exposure to asbestos	3	Rate	1994	0.03585466692	0.07001582861000001	0.0147326819
1	Deaths	10	Cambodia	2	Female	27	Age-standardized	423	Larynx cancer	150	Occupational exposure to asbestos	3	Rate	1994	0.00111303802	0.00269931831	0.00026673765
1	Deaths	10	Cambodia	3	Both	27	Age-standardized	423	Larynx cancer	150	Occupational exposure to asbestos	3	Rate	1994	0.014896632239999999	0.028353003949999997	0.00634325327
1	Deaths	10	Cambodia	1	Male	27	Age-standardized	423	Larynx cancer	150	Occupational exposure to asbestos	3	Rate	1995	0.03639479726	0.07018299261	0.01467892826
1	Deaths	10	Cambodia	2	Female	27	Age-standardized	423	Larynx cancer	150	Occupational exposure to asbestos	3	Rate	1995	0.00112583878	0.00281391977	0.00027632570000000003
1	Deaths	10	Cambodia	3	Both	27	Age-standardized	423	Larynx cancer	150	Occupational exposure to asbestos	3	Rate	1995	0.01510806444	0.028408940089999998	0.00621128665
1	Deaths	10	Cambodia	1	Male	27	Age-standardized	423	Larynx cancer	150	Occupational exposure to asbestos	3	Rate	1996	0.03624057193	0.07253144722999999	0.01438858758
1	Deaths	10	Cambodia	2	Female	27	Age-standardized	423	Larynx cancer	150	Occupational exposure to asbestos	3	Rate	1996	0.00113062819	0.00291220174	0.00026841893
1	Deaths	10	Cambodia	3	Both	27	Age-standardized	423	Larynx cancer	150	Occupational exposure to asbestos	3	Rate	1996	0.015048798879999999	0.02926387228	0.0061724384999999994
1	Deaths	10	Cambodia	1	Male	27	Age-standardized	423	Larynx cancer	150	Occupational exposure to asbestos	3	Rate	1997	0.03621207555	0.07299052771	0.01397539114
1	Deaths	10	Cambodia	2	Female	27	Age-standardized	423	Larynx cancer	150	Occupational exposure to asbestos	3	Rate	1997	0.0011267922700000002	0.00297135746	0.00025463015
1	Deaths	10	Cambodia	3	Both	27	Age-standardized	423	Larynx cancer	150	Occupational exposure to asbestos	3	Rate	1997	0.01504474052	0.02958411726	0.006006893720000001
1	Deaths	10	Cambodia	1	Male	27	Age-standardized	423	Larynx cancer	150	Occupational exposure to asbestos	3	Rate	1998	0.03624351166	0.07488645269000001	0.01363930933
1	Deaths	10	Cambodia	2	Female	27	Age-standardized	423	Larynx cancer	150	Occupational exposure to asbestos	3	Rate	1998	0.00112749046	0.00294925575	0.00023552845
1	Deaths	10	Cambodia	3	Both	27	Age-standardized	423	Larynx cancer	150	Occupational exposure to asbestos	3	Rate	1998	0.01508960822	0.03044022964	0.00584415721
1	Deaths	10	Cambodia	1	Male	27	Age-standardized	423	Larynx cancer	150	Occupational exposure to asbestos	3	Rate	1999	0.03619645653	0.07785101146000001	0.01293895595
1	Deaths	10	Cambodia	2	Female	27	Age-standardized	423	Larynx cancer	150	Occupational exposure to asbestos	3	Rate	1999	0.00113152472	0.00299330218	0.00023348239
1	Deaths	10	Cambodia	3	Both	27	Age-standardized	423	Larynx cancer	150	Occupational exposure to asbestos	3	Rate	1999	0.015079113540000001	0.031920822179999996	0.00564357809
1	Deaths	10	Cambodia	1	Male	27	Age-standardized	423	Larynx cancer	150	Occupational exposure to asbestos	3	Rate	2000	0.03617110993	0.0787684268	0.012785795380000001
1	Deaths	10	Cambodia	2	Female	27	Age-standardized	423	Larynx cancer	150	Occupational exposure to asbestos	3	Rate	2000	0.00113139493	0.00295141931	0.00022997405
1	Deaths	10	Cambodia	3	Both	27	Age-standardized	423	Larynx cancer	150	Occupational exposure to asbestos	3	Rate	2000	0.01506505195	0.03180323601	0.00571199098
1	Deaths	10	Cambodia	1	Male	27	Age-standardized	423	Larynx cancer	150	Occupational exposure to asbestos	3	Rate	2001	0.03628700799	0.07797060041	0.0137312665
1	Deaths	10	Cambodia	2	Female	27	Age-standardized	423	Larynx cancer	150	Occupational exposure to asbestos	3	Rate	2001	0.0011404396	0.0030431158900000002	0.00022693112999999998
1	Deaths	10	Cambodia	3	Both	27	Age-standardized	423	Larynx cancer	150	Occupational exposure to asbestos	3	Rate	2001	0.01510547976	0.03186686217	0.00589413842
1	Deaths	10	Cambodia	1	Male	27	Age-standardized	423	Larynx cancer	150	Occupational exposure to asbestos	3	Rate	2002	0.03613952663	0.07823741753	0.013298642529999998
1	Deaths	10	Cambodia	2	Female	27	Age-standardized	423	Larynx cancer	150	Occupational exposure to asbestos	3	Rate	2002	0.00114073696	0.00311628452	0.00022081138
1	Deaths	10	Cambodia	3	Both	27	Age-standardized	423	Larynx cancer	150	Occupational exposure to asbestos	3	Rate	2002	0.015020433169999998	0.03192568892	0.00580654694
1	Deaths	10	Cambodia	1	Male	27	Age-standardized	423	Larynx cancer	150	Occupational exposure to asbestos	3	Rate	2003	0.03611348015	0.07752711746	0.014106205439999998
1	Deaths	10	Cambodia	2	Female	27	Age-standardized	423	Larynx cancer	150	Occupational exposure to asbestos	3	Rate	2003	0.00113993541	0.003060672	0.00022762895
1	Deaths	10	Cambodia	3	Both	27	Age-standardized	423	Larynx cancer	150	Occupational exposure to asbestos	3	Rate	2003	0.01499290643	0.031200855689999998	0.00597609857
1	Deaths	10	Cambodia	1	Male	27	Age-standardized	423	Larynx cancer	150	Occupational exposure to asbestos	3	Rate	2004	0.03646659386	0.08010139767	0.01366238293
1	Deaths	10	Cambodia	2	Female	27	Age-standardized	423	Larynx cancer	150	Occupational exposure to asbestos	3	Rate	2004	0.00114904115	0.00303100656	0.00022797817
1	Deaths	10	Cambodia	3	Both	27	Age-standardized	423	Larynx cancer	150	Occupational exposure to asbestos	3	Rate	2004	0.01510400265	0.03207613661	0.00631787135
1	Deaths	10	Cambodia	1	Male	27	Age-standardized	423	Larynx cancer	150	Occupational exposure to asbestos	3	Rate	2005	0.036997111310000004	0.08014468124	0.0144118048
1	Deaths	10	Cambodia	2	Female	27	Age-standardized	423	Larynx cancer	150	Occupational exposure to asbestos	3	Rate	2005	0.00116115218	0.00311196889	0.00025036784
1	Deaths	10	Cambodia	3	Both	27	Age-standardized	423	Larynx cancer	150	Occupational exposure to asbestos	3	Rate	2005	0.015275460420000001	0.032223808539999996	0.00648785391
1	Deaths	10	Cambodia	1	Male	27	Age-standardized	423	Larynx cancer	150	Occupational exposure to asbestos	3	Rate	2006	0.037508497120000005	0.07945156186999999	0.015165292720000001
1	Deaths	10	Cambodia	2	Female	27	Age-standardized	423	Larynx cancer	150	Occupational exposure to asbestos	3	Rate	2006	0.00116967407	0.00306846119	0.00027574868
1	Deaths	10	Cambodia	3	Both	27	Age-standardized	423	Larynx cancer	150	Occupational exposure to asbestos	3	Rate	2006	0.015435512820000002	0.03191025217	0.00658393992
1	Deaths	10	Cambodia	1	Male	27	Age-standardized	423	Larynx cancer	150	Occupational exposure to asbestos	3	Rate	2007	0.0388073668	0.07732696007	0.015509413429999999
1	Deaths	10	Cambodia	2	Female	27	Age-standardized	423	Larynx cancer	150	Occupational exposure to asbestos	3	Rate	2007	0.0011936858100000001	0.0030821372500000003	0.00029256134
1	Deaths	10	Cambodia	3	Both	27	Age-standardized	423	Larynx cancer	150	Occupational exposure to asbestos	3	Rate	2007	0.01591393361	0.030871370119999998	0.0066892261900000005
1	Deaths	10	Cambodia	1	Male	27	Age-standardized	423	Larynx cancer	150	Occupational exposure to asbestos	3	Rate	2008	0.039821281709999996	0.08021998819000001	0.015675895619999998
1	Deaths	10	Cambodia	2	Female	27	Age-standardized	423	Larynx cancer	150	Occupational exposure to asbestos	3	Rate	2008	0.0012098187500000001	0.00314350576	0.00031056714
1	Deaths	10	Cambodia	3	Both	27	Age-standardized	423	Larynx cancer	150	Occupational exposure to asbestos	3	Rate	2008	0.01624840084	0.03201054706	0.00673825238
1	Deaths	10	Cambodia	1	Male	27	Age-standardized	423	Larynx cancer	150	Occupational exposure to asbestos	3	Rate	2009	0.04085673493	0.0824201553	0.016070517660000002
1	Deaths	10	Cambodia	2	Female	27	Age-standardized	423	Larynx cancer	150	Occupational exposure to asbestos	3	Rate	2009	0.00122932815	0.00319219621	0.00032025958
1	Deaths	10	Cambodia	3	Both	27	Age-standardized	423	Larynx cancer	150	Occupational exposure to asbestos	3	Rate	2009	0.01659184859	0.03287046072	0.006913671789999999
1	Deaths	10	Cambodia	1	Male	27	Age-standardized	423	Larynx cancer	150	Occupational exposure to asbestos	3	Rate	2010	0.04216241337	0.08541943586999999	0.016496750390000002
1	Deaths	10	Cambodia	2	Female	27	Age-standardized	423	Larynx cancer	150	Occupational exposure to asbestos	3	Rate	2010	0.00125759139	0.0031710216599999995	0.00029837796
1	Deaths	10	Cambodia	3	Both	27	Age-standardized	423	Larynx cancer	150	Occupational exposure to asbestos	3	Rate	2010	0.01704323953	0.03390289481	0.006954249609999999
1	Deaths	10	Cambodia	1	Male	27	Age-standardized	423	Larynx cancer	150	Occupational exposure to asbestos	3	Rate	2011	0.04345642611	0.08842000892	0.01684933693
1	Deaths	10	Cambodia	2	Female	27	Age-standardized	423	Larynx cancer	150	Occupational exposure to asbestos	3	Rate	2011	0.00128666506	0.0032162489599999997	0.00029137594
1	Deaths	10	Cambodia	3	Both	27	Age-standardized	423	Larynx cancer	150	Occupational exposure to asbestos	3	Rate	2011	0.01748929008	0.03545666808	0.00719617363
1	Deaths	10	Cambodia	1	Male	27	Age-standardized	423	Larynx cancer	150	Occupational exposure to asbestos	3	Rate	2012	0.044343820650000004	0.09330084402	0.01721378442
1	Deaths	10	Cambodia	2	Female	27	Age-standardized	423	Larynx cancer	150	Occupational exposure to asbestos	3	Rate	2012	0.00131217024	0.0032185194800000002	0.00030411627
1	Deaths	10	Cambodia	3	Both	27	Age-standardized	423	Larynx cancer	150	Occupational exposure to asbestos	3	Rate	2012	0.01778483288	0.03685815164	0.00753161275
1	Deaths	10	Cambodia	1	Male	27	Age-standardized	423	Larynx cancer	150	Occupational exposure to asbestos	3	Rate	2013	0.045190774780000005	0.09329071944	0.017726854
1	Deaths	10	Cambodia	2	Female	27	Age-standardized	423	Larynx cancer	150	Occupational exposure to asbestos	3	Rate	2013	0.00134080615	0.00324897622	0.00033648784
1	Deaths	10	Cambodia	3	Both	27	Age-standardized	423	Larynx cancer	150	Occupational exposure to asbestos	3	Rate	2013	0.018069857890000002	0.03676888738	0.007565972890000001
1	Deaths	10	Cambodia	1	Male	27	Age-standardized	423	Larynx cancer	150	Occupational exposure to asbestos	3	Rate	2014	0.0463259891	0.09511289971999999	0.01819767384
1	Deaths	10	Cambodia	2	Female	27	Age-standardized	423	Larynx cancer	150	Occupational exposure to asbestos	3	Rate	2014	0.0013761109600000001	0.0032449086800000002	0.00036958670999999996
1	Deaths	10	Cambodia	3	Both	27	Age-standardized	423	Larynx cancer	150	Occupational exposure to asbestos	3	Rate	2014	0.01846097431	0.03666035029	0.00759477088
1	Deaths	10	Cambodia	1	Male	27	Age-standardized	423	Larynx cancer	150	Occupational exposure to asbestos	3	Rate	2015	0.04775016329	0.10134500231999999	0.01816110425
1	Deaths	10	Cambodia	2	Female	27	Age-standardized	423	Larynx cancer	150	Occupational exposure to asbestos	3	Rate	2015	0.0014032751499999999	0.00330577734	0.00037918399999999997
1	Deaths	10	Cambodia	3	Both	27	Age-standardized	423	Larynx cancer	150	Occupational exposure to asbestos	3	Rate	2015	0.018959813489999998	0.03911073575	0.00772056521
1	Deaths	10	Cambodia	1	Male	27	Age-standardized	423	Larynx cancer	150	Occupational exposure to asbestos	3	Rate	2016	0.04886952021	0.10679814321	0.01891796909
1	Deaths	10	Cambodia	2	Female	27	Age-standardized	423	Larynx cancer	150	Occupational exposure to asbestos	3	Rate	2016	0.0014262033	0.0032745995800000003	0.0003921827
1	Deaths	10	Cambodia	3	Both	27	Age-standardized	423	Larynx cancer	150	Occupational exposure to asbestos	3	Rate	2016	0.01935351448	0.041191840349999995	0.0077986876
1	Deaths	10	Cambodia	1	Male	27	Age-standardized	423	Larynx cancer	150	Occupational exposure to asbestos	3	Rate	2017	0.04990382888000001	0.10938503564	0.018894169500000002
1	Deaths	10	Cambodia	2	Female	27	Age-standardized	423	Larynx cancer	150	Occupational exposure to asbestos	3	Rate	2017	0.0014493191299999998	0.00335291471	0.00038084877
1	Deaths	10	Cambodia	3	Both	27	Age-standardized	423	Larynx cancer	150	Occupational exposure to asbestos	3	Rate	2017	0.01972598682	0.04170319393	0.00784972428
1	Deaths	10	Cambodia	1	Male	27	Age-standardized	423	Larynx cancer	150	Occupational exposure to asbestos	3	Rate	2018	0.050303157839999994	0.11206810026000001	0.019391912799999998
1	Deaths	10	Cambodia	2	Female	27	Age-standardized	423	Larynx cancer	150	Occupational exposure to asbestos	3	Rate	2018	0.00145907924	0.0034535072900000003	0.00037859119
1	Deaths	10	Cambodia	3	Both	27	Age-standardized	423	Larynx cancer	150	Occupational exposure to asbestos	3	Rate	2018	0.01986601451	0.042629364159999995	0.00792874371
1	Deaths	10	Cambodia	1	Male	27	Age-standardized	423	Larynx cancer	150	Occupational exposure to asbestos	3	Rate	2019	0.05067821022999999	0.11328885752000001	0.01933327572
1	Deaths	10	Cambodia	2	Female	27	Age-standardized	423	Larynx cancer	150	Occupational exposure to asbestos	3	Rate	2019	0.0014710290800000001	0.00340498264	0.00035978999
1	Deaths	10	Cambodia	3	Both	27	Age-standardized	423	Larynx cancer	150	Occupational exposure to asbestos	3	Rate	2019	0.019994147820000002	0.043437642510000006	0.00780377494
1	Deaths	10	Cambodia	1	Male	27	Age-standardized	423	Larynx cancer	150	Occupational exposure to asbestos	3	Rate	2020	0.05113605041	0.11655075289	0.01904746601
1	Deaths	10	Cambodia	2	Female	27	Age-standardized	423	Larynx cancer	150	Occupational exposure to asbestos	3	Rate	2020	0.0014883637699999999	0.00352267107	0.00035153599
1	Deaths	10	Cambodia	3	Both	27	Age-standardized	423	Larynx cancer	150	Occupational exposure to asbestos	3	Rate	2020	0.020160705270000003	0.04459063085	0.008086206160000001
1	Deaths	10	Cambodia	1	Male	27	Age-standardized	423	Larynx cancer	150	Occupational exposure to asbestos	3	Rate	2021	0.05170202288	0.12102087212	0.01906138172
1	Deaths	10	Cambodia	2	Female	27	Age-standardized	423	Larynx cancer	150	Occupational exposure to asbestos	3	Rate	2021	0.0015009344599999999	0.0036071924400000004	0.00034181559
1	Deaths	10	Cambodia	3	Both	27	Age-standardized	423	Larynx cancer	150	Occupational exposure to asbestos	3	Rate	2021	0.02029773349	0.04574873263	0.00805341134
1	Deaths	28	Solomon Islands	1	Male	22	All ages	423	Larynx cancer	150	Occupational exposure to asbestos	1	Number	1990	0.0073513393333165	0.0156489412480161	0.0024553608553094
1	Deaths	28	Solomon Islands	2	Female	22	All ages	423	Larynx cancer	150	Occupational exposure to asbestos	1	Number	1990	3.8658905256e-06	2.11966810245e-05	9.25905681e-08
1	Deaths	28	Solomon Islands	3	Both	22	All ages	423	Larynx cancer	150	Occupational exposure to asbestos	1	Number	1990	0.0073552052238421	0.0156518493044549	0.0024575004306507
1	Deaths	28	Solomon Islands	1	Male	22	All ages	423	Larynx cancer	150	Occupational exposure to asbestos	3	Rate	1990	0.0041802426800000006	0.00889856516	0.00139620874
1	Deaths	28	Solomon Islands	2	Female	22	All ages	423	Larynx cancer	150	Occupational exposure to asbestos	3	Rate	1990	2.36876e-06	1.298792e-05	5.673e-08
1	Deaths	28	Solomon Islands	3	Both	22	All ages	423	Larynx cancer	150	Occupational exposure to asbestos	3	Rate	1990	0.0021692788	0.0046162172	0.00072479332
1	Deaths	28	Solomon Islands	1	Male	22	All ages	423	Larynx cancer	150	Occupational exposure to asbestos	1	Number	1991	0.0077359835754821	0.0168632724055953	0.0025648538250455
1	Deaths	28	Solomon Islands	2	Female	22	All ages	423	Larynx cancer	150	Occupational exposure to asbestos	1	Number	1991	4.3650002587e-06	2.36087863099e-05	1.064413972e-07
1	Deaths	28	Solomon Islands	3	Both	22	All ages	423	Larynx cancer	150	Occupational exposure to asbestos	1	Number	1991	0.0077403485757408	0.0168664732995429	0.0025727401568388
1	Deaths	28	Solomon Islands	1	Male	22	All ages	423	Larynx cancer	150	Occupational exposure to asbestos	3	Rate	1991	0.00426336185	0.00929348305	0.00141351127
1	Deaths	28	Solomon Islands	2	Female	22	All ages	423	Larynx cancer	150	Occupational exposure to asbestos	3	Rate	1991	2.59248e-06	1.402185e-05	6.321999999999999e-08
1	Deaths	28	Solomon Islands	3	Both	22	All ages	423	Larynx cancer	150	Occupational exposure to asbestos	3	Rate	1991	0.00221264066	0.004821416550000001	0.00073543839
1	Deaths	28	Solomon Islands	1	Male	22	All ages	423	Larynx cancer	150	Occupational exposure to asbestos	1	Number	1992	0.0080044137802552	0.0175653131904865	0.0026195037238032
1	Deaths	28	Solomon Islands	2	Female	22	All ages	423	Larynx cancer	150	Occupational exposure to asbestos	1	Number	1992	4.7881736097e-06	2.61498488727e-05	1.292529405e-07
1	Deaths	28	Solomon Islands	3	Both	22	All ages	423	Larynx cancer	150	Occupational exposure to asbestos	1	Number	1992	0.0080092019538648	0.0175700198597095	0.0026266072273114
1	Deaths	28	Solomon Islands	1	Male	22	All ages	423	Larynx cancer	150	Occupational exposure to asbestos	3	Rate	1992	0.00428017393	0.00939264232	0.00140071864
1	Deaths	28	Solomon Islands	2	Female	22	All ages	423	Larynx cancer	150	Occupational exposure to asbestos	3	Rate	1992	2.75922e-06	1.5069060000000002e-05	7.448e-08
1	Deaths	28	Solomon Islands	3	Both	22	All ages	423	Larynx cancer	150	Occupational exposure to asbestos	3	Rate	1992	0.00222141629	0.00487318568	0.00072851054
1	Deaths	28	Solomon Islands	1	Male	22	All ages	423	Larynx cancer	150	Occupational exposure to asbestos	1	Number	1993	0.0082882121286762	0.0181261536863336	0.0027030487205671
1	Deaths	28	Solomon Islands	2	Female	22	All ages	423	Larynx cancer	150	Occupational exposure to asbestos	1	Number	1993	5.2546667523e-06	2.56487179125e-05	1.262706099e-07
1	Deaths	28	Solomon Islands	3	Both	22	All ages	423	Larynx cancer	150	Occupational exposure to asbestos	1	Number	1993	0.0082934667954285	0.0181405971573781	0.0027070211088236
1	Deaths	28	Solomon Islands	1	Male	22	All ages	423	Larynx cancer	150	Occupational exposure to asbestos	3	Rate	1993	0.0043045515999999995	0.009413968009999999	0.00140385074
1	Deaths	28	Solomon Islands	2	Female	22	All ages	423	Larynx cancer	150	Occupational exposure to asbestos	3	Rate	1993	2.94057e-06	1.435331e-05	7.066e-08
1	Deaths	28	Solomon Islands	3	Both	22	All ages	423	Larynx cancer	150	Occupational exposure to asbestos	3	Rate	1993	0.00223398548	0.0048864765099999995	0.0007291819000000001
1	Deaths	28	Solomon Islands	1	Male	22	All ages	423	Larynx cancer	150	Occupational exposure to asbestos	1	Number	1994	0.0085525830210534	0.0182490134095873	0.0027891462873088
1	Deaths	28	Solomon Islands	2	Female	22	All ages	423	Larynx cancer	150	Occupational exposure to asbestos	1	Number	1994	5.7807873272e-06	2.87068965202e-05	1.442340087e-07
1	Deaths	28	Solomon Islands	3	Both	22	All ages	423	Larynx cancer	150	Occupational exposure to asbestos	1	Number	1994	0.0085583638083807	0.018258681041682	0.0027915930546837
1	Deaths	28	Solomon Islands	1	Male	22	All ages	423	Larynx cancer	150	Occupational exposure to asbestos	3	Rate	1994	0.00431856273	0.00921470263	0.00140835853
1	Deaths	28	Solomon Islands	2	Female	22	All ages	423	Larynx cancer	150	Occupational exposure to asbestos	3	Rate	1994	3.14409e-06	1.561328e-05	7.845e-08
1	Deaths	28	Solomon Islands	3	Both	22	All ages	423	Larynx cancer	150	Occupational exposure to asbestos	3	Rate	1994	0.00224097025	0.00478095602	0.00073096647
1	Deaths	28	Solomon Islands	1	Male	22	All ages	423	Larynx cancer	150	Occupational exposure to asbestos	1	Number	1995	0.0089321215699013	0.0190638434940928	0.0028571278633836
1	Deaths	28	Solomon Islands	2	Female	22	All ages	423	Larynx cancer	150	Occupational exposure to asbestos	1	Number	1995	6.2357494684e-06	2.93392697654e-05	1.766943435e-07
1	Deaths	28	Solomon Islands	3	Both	22	All ages	423	Larynx cancer	150	Occupational exposure to asbestos	1	Number	1995	0.0089383573193696	0.0190709565380443	0.0028621873602587
1	Deaths	28	Solomon Islands	1	Male	22	All ages	423	Larynx cancer	150	Occupational exposure to asbestos	3	Rate	1995	0.00438909518	0.00936765393	0.0014039448599999999
1	Deaths	28	Solomon Islands	2	Female	22	All ages	423	Larynx cancer	150	Occupational exposure to asbestos	3	Rate	1995	3.2986299999999996e-06	1.5520070000000002e-05	9.347e-08
1	Deaths	28	Solomon Islands	3	Both	22	All ages	423	Larynx cancer	150	Occupational exposure to asbestos	3	Rate	1995	0.00227701007	0.0048582484	0.0007291305600000001
1	Deaths	28	Solomon Islands	1	Male	22	All ages	423	Larynx cancer	150	Occupational exposure to asbestos	1	Number	1996	0.0092506370240938	0.0197212139762438	0.0029278958055997
1	Deaths	28	Solomon Islands	2	Female	22	All ages	423	Larynx cancer	150	Occupational exposure to asbestos	1	Number	1996	6.9135713692e-06	3.34798968638e-05	1.987930865e-07
1	Deaths	28	Solomon Islands	3	Both	22	All ages	423	Larynx cancer	150	Occupational exposure to asbestos	1	Number	1996	0.009257550595463	0.0197284714772389	0.0029325586195418
1	Deaths	28	Solomon Islands	1	Male	22	All ages	423	Larynx cancer	150	Occupational exposure to asbestos	3	Rate	1996	0.00442750025	0.00943888291	0.00140133694
1	Deaths	28	Solomon Islands	2	Female	22	All ages	423	Larynx cancer	150	Occupational exposure to asbestos	3	Rate	1996	3.5594500000000003e-06	1.723712e-05	1.0235e-07
1	Deaths	28	Solomon Islands	3	Both	22	All ages	423	Larynx cancer	150	Occupational exposure to asbestos	3	Rate	1996	0.0022962061499999997	0.00489337186	0.00072738021
1	Deaths	28	Solomon Islands	1	Male	22	All ages	423	Larynx cancer	150	Occupational exposure to asbestos	1	Number	1997	0.009693104763002	0.0203826614088374	0.0029615778634976
1	Deaths	28	Solomon Islands	2	Female	22	All ages	423	Larynx cancer	150	Occupational exposure to asbestos	1	Number	1997	7.6836559689e-06	3.55548851e-05	2.210150017e-07
1	Deaths	28	Solomon Islands	3	Both	22	All ages	423	Larynx cancer	150	Occupational exposure to asbestos	1	Number	1997	0.0097007884189709	0.0203899877676312	0.0029667817437822
1	Deaths	28	Solomon Islands	1	Male	22	All ages	423	Larynx cancer	150	Occupational exposure to asbestos	3	Rate	1997	0.004522705839999999	0.00951034617	0.00138184264
1	Deaths	28	Solomon Islands	2	Female	22	All ages	423	Larynx cancer	150	Occupational exposure to asbestos	3	Rate	1997	3.85282e-06	1.782831e-05	1.1082000000000001e-07
1	Deaths	28	Solomon Islands	3	Both	22	All ages	423	Larynx cancer	150	Occupational exposure to asbestos	3	Rate	1997	0.00234459992	0.00492809054	0.00071704648
1	Deaths	28	Solomon Islands	1	Male	22	All ages	423	Larynx cancer	150	Occupational exposure to asbestos	1	Number	1998	0.0100157793751486	0.020891029220483	0.0030302981433375
1	Deaths	28	Solomon Islands	2	Female	22	All ages	423	Larynx cancer	150	Occupational exposure to asbestos	1	Number	1998	8.4517970582e-06	3.64554066891e-05	2.291183454e-07
1	Deaths	28	Solomon Islands	3	Both	22	All ages	423	Larynx cancer	150	Occupational exposure to asbestos	1	Number	1998	0.0100242311722068	0.020926039142833	0.003035474173543
1	Deaths	28	Solomon Islands	1	Male	22	All ages	423	Larynx cancer	150	Occupational exposure to asbestos	3	Rate	1998	0.0045596951	0.00951066511	0.00137954672
1	Deaths	28	Solomon Islands	2	Female	22	All ages	423	Larynx cancer	150	Occupational exposure to asbestos	3	Rate	1998	4.13028e-06	1.7815279999999997e-05	1.1197e-07
1	Deaths	28	Solomon Islands	3	Both	22	All ages	423	Larynx cancer	150	Occupational exposure to asbestos	3	Rate	1998	0.00236259506	0.0049320248	0.0007154260700000001
1	Deaths	28	Solomon Islands	1	Male	22	All ages	423	Larynx cancer	150	Occupational exposure to asbestos	1	Number	1999	0.0102731685759005	0.021115478794265	0.0029564856400307
1	Deaths	28	Solomon Islands	2	Female	22	All ages	423	Larynx cancer	150	Occupational exposure to asbestos	1	Number	1999	9.0954763464e-06	4.00925086605e-05	2.307965892e-07
1	Deaths	28	Solomon Islands	3	Both	22	All ages	423	Larynx cancer	150	Occupational exposure to asbestos	1	Number	1999	0.0102822640522469	0.0211286968299529	0.0029625451209924
1	Deaths	28	Solomon Islands	1	Male	22	All ages	423	Larynx cancer	150	Occupational exposure to asbestos	3	Rate	1999	0.00456688902	0.00938678729	0.00131429186
1	Deaths	28	Solomon Islands	2	Female	22	All ages	423	Larynx cancer	150	Occupational exposure to asbestos	3	Rate	1999	4.33472e-06	1.9107290000000002e-05	1.0999e-07
1	Deaths	28	Solomon Islands	3	Both	22	All ages	423	Larynx cancer	150	Occupational exposure to asbestos	3	Rate	1999	0.0023649496	0.0048596596	0.0006813937
1	Deaths	28	Solomon Islands	1	Male	22	All ages	423	Larynx cancer	150	Occupational exposure to asbestos	1	Number	2000	0.0109497836995677	0.0224372763949422	0.0032890441537116
1	Deaths	28	Solomon Islands	2	Female	22	All ages	423	Larynx cancer	150	Occupational exposure to asbestos	1	Number	2000	1.02478476495e-05	4.38907221814e-05	2.520881635e-07
1	Deaths	28	Solomon Islands	3	Both	22	All ages	423	Larynx cancer	150	Occupational exposure to asbestos	1	Number	2000	0.0109600315472172	0.0224434564633242	0.0032959478908495
1	Deaths	28	Solomon Islands	1	Male	22	All ages	423	Larynx cancer	150	Occupational exposure to asbestos	3	Rate	2000	0.0047568702	0.00974733514	0.00142884613
1	Deaths	28	Solomon Islands	2	Female	22	All ages	423	Larynx cancer	150	Occupational exposure to asbestos	3	Rate	2000	4.76609e-06	2.041277e-05	1.1724e-07
1	Deaths	28	Solomon Islands	3	Both	22	All ages	423	Larynx cancer	150	Occupational exposure to asbestos	3	Rate	2000	0.00246179527	0.00504115292	0.0007403216799999999
1	Deaths	28	Solomon Islands	1	Male	22	All ages	423	Larynx cancer	150	Occupational exposure to asbestos	1	Number	2001	0.0113218916581119	0.0225196714138363	0.0032681308546962
1	Deaths	28	Solomon Islands	2	Female	22	All ages	423	Larynx cancer	150	Occupational exposure to asbestos	1	Number	2001	1.12352208941e-05	4.78952986914e-05	2.528707481e-07
1	Deaths	28	Solomon Islands	3	Both	22	All ages	423	Larynx cancer	150	Occupational exposure to asbestos	1	Number	2001	0.011333126879006	0.0225294937410467	0.0032701888469543
1	Deaths	28	Solomon Islands	1	Male	22	All ages	423	Larynx cancer	150	Occupational exposure to asbestos	3	Rate	2001	0.00481005579	0.00956738319	0.001388451
1	Deaths	28	Solomon Islands	2	Female	22	All ages	423	Larynx cancer	150	Occupational exposure to asbestos	3	Rate	2001	5.1024e-06	2.1751329999999998e-05	1.1484e-07
1	Deaths	28	Solomon Islands	3	Both	22	All ages	423	Larynx cancer	150	Occupational exposure to asbestos	3	Rate	2001	0.0024876566900000003	0.00494529412	0.00071781665
1	Deaths	28	Solomon Islands	1	Male	22	All ages	423	Larynx cancer	150	Occupational exposure to asbestos	1	Number	2002	0.0114882322818055	0.0229651405484021	0.0032976805511201
1	Deaths	28	Solomon Islands	2	Female	22	All ages	423	Larynx cancer	150	Occupational exposure to asbestos	1	Number	2002	1.17063107847e-05	5.20627992602e-05	2.452399835e-07
1	Deaths	28	Solomon Islands	3	Both	22	All ages	423	Larynx cancer	150	Occupational exposure to asbestos	1	Number	2002	0.0114999385925902	0.0229796540693474	0.0032983478627278
1	Deaths	28	Solomon Islands	1	Male	22	All ages	423	Larynx cancer	150	Occupational exposure to asbestos	3	Rate	2002	0.0047763801400000005	0.00954805217	0.0013710530500000001
1	Deaths	28	Solomon Islands	2	Female	22	All ages	423	Larynx cancer	150	Occupational exposure to asbestos	3	Rate	2002	5.19432e-06	2.310131e-05	1.0881999999999999e-07
1	Deaths	28	Solomon Islands	3	Both	22	All ages	423	Larynx cancer	150	Occupational exposure to asbestos	3	Rate	2002	0.0024683856199999997	0.00493243048	0.00070796851
1	Deaths	28	Solomon Islands	1	Male	22	All ages	423	Larynx cancer	150	Occupational exposure to asbestos	1	Number	2003	0.0115619379553997	0.0229506143682367	0.0033954491755401
1	Deaths	28	Solomon Islands	2	Female	22	All ages	423	Larynx cancer	150	Occupational exposure to asbestos	1	Number	2003	1.21465227199e-05	5.43183275616e-05	2.479315541e-07
1	Deaths	28	Solomon Islands	3	Both	22	All ages	423	Larynx cancer	150	Occupational exposure to asbestos	1	Number	2003	0.0115740844781196	0.0229661432090898	0.0033958668268756
1	Deaths	28	Solomon Islands	1	Male	22	All ages	423	Larynx cancer	150	Occupational exposure to asbestos	3	Rate	2003	0.004707113299999999	0.009343688099999999	0.00138236029
1	Deaths	28	Solomon Islands	2	Female	22	All ages	423	Larynx cancer	150	Occupational exposure to asbestos	3	Rate	2003	5.26865e-06	2.356099e-05	1.0754000000000001e-07
1	Deaths	28	Solomon Islands	3	Both	22	All ages	423	Larynx cancer	150	Occupational exposure to asbestos	3	Rate	2003	0.0024306602399999998	0.0048230934599999995	0.0007131621099999999
1	Deaths	28	Solomon Islands	1	Male	22	All ages	423	Larynx cancer	150	Occupational exposure to asbestos	1	Number	2004	0.0114427512566299	0.023394670958183	0.0033841277274995
1	Deaths	28	Solomon Islands	2	Female	22	All ages	423	Larynx cancer	150	Occupational exposure to asbestos	1	Number	2004	1.23488439512e-05	5.34022537246e-05	2.933643403e-07
1	Deaths	28	Solomon Islands	3	Both	22	All ages	423	Larynx cancer	150	Occupational exposure to asbestos	1	Number	2004	0.011455100100581	0.0234005602876792	0.0033848334850201
1	Deaths	28	Solomon Islands	1	Male	22	All ages	423	Larynx cancer	150	Occupational exposure to asbestos	3	Rate	2004	0.0045639947799999995	0.009331073760000001	0.00134977515
1	Deaths	28	Solomon Islands	2	Female	22	All ages	423	Larynx cancer	150	Occupational exposure to asbestos	3	Rate	2004	5.23844e-06	2.2653490000000002e-05	1.2445e-07
1	Deaths	28	Solomon Islands	3	Both	22	All ages	423	Larynx cancer	150	Occupational exposure to asbestos	3	Rate	2004	0.00235482101	0.00481044518	0.00069581906
1	Deaths	28	Solomon Islands	1	Male	22	All ages	423	Larynx cancer	150	Occupational exposure to asbestos	1	Number	2005	0.0115460534281685	0.0240119297779989	0.003605360629755
1	Deaths	28	Solomon Islands	2	Female	22	All ages	423	Larynx cancer	150	Occupational exposure to asbestos	1	Number	2005	1.26766337041e-05	5.30370953592e-05	2.855242843e-07
1	Deaths	28	Solomon Islands	3	Both	22	All ages	423	Larynx cancer	150	Occupational exposure to asbestos	1	Number	2005	0.0115587300618726	0.0240322901903482	0.0036087088813974
1	Deaths	28	Solomon Islands	1	Male	22	All ages	423	Larynx cancer	150	Occupational exposure to asbestos	3	Rate	2005	0.00451342791	0.009386420619999999	0.0014093590800000001
1	Deaths	28	Solomon Islands	2	Female	22	All ages	423	Larynx cancer	150	Occupational exposure to asbestos	3	Rate	2005	5.26102e-06	2.201132e-05	1.1850000000000001e-07
1	Deaths	28	Solomon Islands	3	Both	22	All ages	423	Larynx cancer	150	Occupational exposure to asbestos	3	Rate	2005	0.00232677983	0.00483771555	0.00072643543
1	Deaths	28	Solomon Islands	1	Male	22	All ages	423	Larynx cancer	150	Occupational exposure to asbestos	1	Number	2006	0.0116560279833391	0.0232440418592207	0.0036830251330135
1	Deaths	28	Solomon Islands	2	Female	22	All ages	423	Larynx cancer	150	Occupational exposure to asbestos	1	Number	2006	1.32861476922e-05	5.32185784929e-05	2.756562135e-07
1	Deaths	28	Solomon Islands	3	Both	22	All ages	423	Larynx cancer	150	Occupational exposure to asbestos	1	Number	2006	0.0116693141310313	0.023260681044833	0.0036884370136318
1	Deaths	28	Solomon Islands	1	Male	22	All ages	423	Larynx cancer	150	Occupational exposure to asbestos	3	Rate	2006	0.0044669277299999996	0.00890779047	0.00141144197
1	Deaths	28	Solomon Islands	2	Female	22	All ages	423	Larynx cancer	150	Occupational exposure to asbestos	3	Rate	2006	5.39627e-06	2.161512e-05	1.1196e-07
1	Deaths	28	Solomon Islands	3	Both	22	All ages	423	Larynx cancer	150	Occupational exposure to asbestos	3	Rate	2006	0.00230095664	0.00458654363	0.0007272864099999999
1	Deaths	28	Solomon Islands	1	Male	22	All ages	423	Larynx cancer	150	Occupational exposure to asbestos	1	Number	2007	0.0114885418760088	0.0226071120471179	0.0036920869906267
1	Deaths	28	Solomon Islands	2	Female	22	All ages	423	Larynx cancer	150	Occupational exposure to asbestos	1	Number	2007	1.33731988614e-05	5.16475728667e-05	3.061565082e-07
1	Deaths	28	Solomon Islands	3	Both	22	All ages	423	Larynx cancer	150	Occupational exposure to asbestos	1	Number	2007	0.0115019150748702	0.0226194474723729	0.0036988285645268
1	Deaths	28	Solomon Islands	1	Male	22	All ages	423	Larynx cancer	150	Occupational exposure to asbestos	3	Rate	2007	0.00431731764	0.00849560238	0.00138746174
1	Deaths	28	Solomon Islands	2	Female	22	All ages	423	Larynx cancer	150	Occupational exposure to asbestos	3	Rate	2007	5.31733e-06	2.053565e-05	1.2173000000000002e-07
1	Deaths	28	Solomon Islands	3	Both	22	All ages	423	Larynx cancer	150	Occupational exposure to asbestos	3	Rate	2007	0.00222213828	0.00437001488	0.00071460348
1	Deaths	28	Solomon Islands	1	Male	22	All ages	423	Larynx cancer	150	Occupational exposure to asbestos	1	Number	2008	0.0110061019860823	0.0215154446227092	0.003622871917748
1	Deaths	28	Solomon Islands	2	Female	22	All ages	423	Larynx cancer	150	Occupational exposure to asbestos	1	Number	2008	1.26200970715e-05	5.05305667479e-05	3.095211127e-07
1	Deaths	28	Solomon Islands	3	Both	22	All ages	423	Larynx cancer	150	Occupational exposure to asbestos	1	Number	2008	0.0110187220831538	0.0215384880863656	0.0036273315672376
1	Deaths	28	Solomon Islands	1	Male	22	All ages	423	Larynx cancer	150	Occupational exposure to asbestos	3	Rate	2008	0.00405619937	0.00792932258	0.00133517669
1	Deaths	28	Solomon Islands	2	Female	22	All ages	423	Larynx cancer	150	Occupational exposure to asbestos	3	Rate	2008	4.91313e-06	1.967205e-05	1.205e-07
1	Deaths	28	Solomon Islands	3	Both	22	All ages	423	Larynx cancer	150	Occupational exposure to asbestos	3	Rate	2008	0.0020860692	0.00407767581	0.0006867279700000001
1	Deaths	28	Solomon Islands	1	Male	22	All ages	423	Larynx cancer	150	Occupational exposure to asbestos	1	Number	2009	0.0115415767048356	0.0241026509608081	0.0038447802436797
1	Deaths	28	Solomon Islands	2	Female	22	All ages	423	Larynx cancer	150	Occupational exposure to asbestos	1	Number	2009	1.41012130233e-05	5.79196788587e-05	3.299375984e-07
1	Deaths	28	Solomon Islands	3	Both	22	All ages	423	Larynx cancer	150	Occupational exposure to asbestos	1	Number	2009	0.0115556779178589	0.0241133932009775	0.0038573348912022
1	Deaths	28	Solomon Islands	1	Male	22	All ages	423	Larynx cancer	150	Occupational exposure to asbestos	3	Rate	2009	0.00417136139	0.00871119	0.00138958205
1	Deaths	28	Solomon Islands	2	Female	22	All ages	423	Larynx cancer	150	Occupational exposure to asbestos	3	Rate	2009	5.3753899999999995e-06	2.2079e-05	1.2577e-07
1	Deaths	28	Solomon Islands	3	Both	22	All ages	423	Larynx cancer	150	Occupational exposure to asbestos	3	Rate	2009	0.00214384951	0.00447360047	0.00071562617
1	Deaths	28	Solomon Islands	1	Male	22	All ages	423	Larynx cancer	150	Occupational exposure to asbestos	1	Number	2010	0.0115818437614438	0.0231940489789791	0.004005532019222
1	Deaths	28	Solomon Islands	2	Female	22	All ages	423	Larynx cancer	150	Occupational exposure to asbestos	1	Number	2010	1.4279100729e-05	6.00653984332e-05	3.743775881e-07
1	Deaths	28	Solomon Islands	3	Both	22	All ages	423	Larynx cancer	150	Occupational exposure to asbestos	1	Number	2010	0.0115961228621728	0.0232057766247553	0.0040151009759217
1	Deaths	28	Solomon Islands	1	Male	22	All ages	423	Larynx cancer	150	Occupational exposure to asbestos	3	Rate	2010	0.00410468856	0.008220137439999999	0.0014195892999999998
1	Deaths	28	Solomon Islands	2	Female	22	All ages	423	Larynx cancer	150	Occupational exposure to asbestos	3	Rate	2010	5.32992e-06	2.242045e-05	1.3974e-07
1	Deaths	28	Solomon Islands	3	Both	22	All ages	423	Larynx cancer	150	Occupational exposure to asbestos	3	Rate	2010	0.0021081336	0.00421872707	0.00072993098
1	Deaths	28	Solomon Islands	1	Male	22	All ages	423	Larynx cancer	150	Occupational exposure to asbestos	1	Number	2011	0.0124870071665617	0.025561671873376	0.0043931888319715
1	Deaths	28	Solomon Islands	2	Female	22	All ages	423	Larynx cancer	150	Occupational exposure to asbestos	1	Number	2011	1.63363040504e-05	6.89950366094e-05	5.081606225e-07
1	Deaths	28	Solomon Islands	3	Both	22	All ages	423	Larynx cancer	150	Occupational exposure to asbestos	1	Number	2011	0.0125033434706121	0.0255833445717443	0.0044017261004653
1	Deaths	28	Solomon Islands	1	Male	22	All ages	423	Larynx cancer	150	Occupational exposure to asbestos	3	Rate	2011	0.00433941689	0.00888305334	0.0015266971200000002
1	Deaths	28	Solomon Islands	2	Female	22	All ages	423	Larynx cancer	150	Occupational exposure to asbestos	3	Rate	2011	5.97117e-06	2.521876e-05	1.8574000000000002e-07
1	Deaths	28	Solomon Islands	3	Both	22	All ages	423	Larynx cancer	150	Occupational exposure to asbestos	3	Rate	2011	0.0022273947	0.00455751746	0.00078414077
1	Deaths	28	Solomon Islands	1	Male	22	All ages	423	Larynx cancer	150	Occupational exposure to asbestos	1	Number	2012	0.0128082076081771	0.0264007643324943	0.0046246163787031
1	Deaths	28	Solomon Islands	2	Female	22	All ages	423	Larynx cancer	150	Occupational exposure to asbestos	1	Number	2012	1.7268113992e-05	7.11441432674e-05	5.859150142e-07
1	Deaths	28	Solomon Islands	3	Both	22	All ages	423	Larynx cancer	150	Occupational exposure to asbestos	1	Number	2012	0.0128254757221691	0.0264376676689957	0.0046378564583548
1	Deaths	28	Solomon Islands	1	Male	22	All ages	423	Larynx cancer	150	Occupational exposure to asbestos	3	Rate	2012	0.00436459367	0.00899646635	0.00157590913
1	Deaths	28	Solomon Islands	2	Female	22	All ages	423	Larynx cancer	150	Occupational exposure to asbestos	3	Rate	2012	6.18136e-06	2.5467050000000002e-05	2.0974e-07
1	Deaths	28	Solomon Islands	3	Both	22	All ages	423	Larynx cancer	150	Occupational exposure to asbestos	3	Rate	2012	0.00223902705	0.00461539628	0.00080966089
1	Deaths	28	Solomon Islands	1	Male	22	All ages	423	Larynx cancer	150	Occupational exposure to asbestos	1	Number	2013	0.013051899560566	0.0273633840765015	0.0047301348461732
1	Deaths	28	Solomon Islands	2	Female	22	All ages	423	Larynx cancer	150	Occupational exposure to asbestos	1	Number	2013	1.79584198666e-05	7.37484930348e-05	6.139687289e-07
1	Deaths	28	Solomon Islands	3	Both	22	All ages	423	Larynx cancer	150	Occupational exposure to asbestos	1	Number	2013	0.0130698579804326	0.0273895409486964	0.0047426937217125
1	Deaths	28	Solomon Islands	1	Male	22	All ages	423	Larynx cancer	150	Occupational exposure to asbestos	3	Rate	2013	0.00436159887	0.00914411764	0.00158068569
1	Deaths	28	Solomon Islands	2	Female	22	All ages	423	Larynx cancer	150	Occupational exposure to asbestos	3	Rate	2013	6.29663e-06	2.585789e-05	2.1527e-07
1	Deaths	28	Solomon Islands	3	Both	22	All ages	423	Larynx cancer	150	Occupational exposure to asbestos	3	Rate	2013	0.00223625606	0.0046863575	0.0008114761200000001
1	Deaths	28	Solomon Islands	1	Male	22	All ages	423	Larynx cancer	150	Occupational exposure to asbestos	1	Number	2014	0.0134778999350554	0.0278383738051473	0.0048638496718159
1	Deaths	28	Solomon Islands	2	Female	22	All ages	423	Larynx cancer	150	Occupational exposure to asbestos	1	Number	2014	1.91011205714e-05	7.8839542602e-05	6.294241963e-07
1	Deaths	28	Solomon Islands	3	Both	22	All ages	423	Larynx cancer	150	Occupational exposure to asbestos	1	Number	2014	0.0134970010556269	0.0278740558844594	0.0048729544695495
1	Deaths	28	Solomon Islands	1	Male	22	All ages	423	Larynx cancer	150	Occupational exposure to asbestos	3	Rate	2014	0.00441742168	0.00912410959	0.0015941411599999999
1	Deaths	28	Solomon Islands	2	Female	22	All ages	423	Larynx cancer	150	Occupational exposure to asbestos	3	Rate	2014	6.561320000000001e-06	2.708173e-05	2.1620999999999998e-07
1	Deaths	28	Solomon Islands	3	Both	22	All ages	423	Larynx cancer	150	Occupational exposure to asbestos	3	Rate	2014	0.00226374331	0.0046750909599999994	0.0008173014199999999
1	Deaths	28	Solomon Islands	1	Male	22	All ages	423	Larynx cancer	150	Occupational exposure to asbestos	1	Number	2015	0.0138128162453409	0.0284544510715253	0.0050466439665808
1	Deaths	28	Solomon Islands	2	Female	22	All ages	423	Larynx cancer	150	Occupational exposure to asbestos	1	Number	2015	1.9551274833e-05	7.54665321326e-05	6.727985673e-07
1	Deaths	28	Solomon Islands	3	Both	22	All ages	423	Larynx cancer	150	Occupational exposure to asbestos	1	Number	2015	0.0138323675201739	0.0285144541885369	0.0050525810102697
1	Deaths	28	Solomon Islands	1	Male	22	All ages	423	Larynx cancer	150	Occupational exposure to asbestos	3	Rate	2015	0.00444073753	0.009147935270000001	0.00162246575
1	Deaths	28	Solomon Islands	2	Female	22	All ages	423	Larynx cancer	150	Occupational exposure to asbestos	3	Rate	2015	6.5808199999999994e-06	2.5401499999999997e-05	2.2645999999999998e-07
1	Deaths	28	Solomon Islands	3	Both	22	All ages	423	Larynx cancer	150	Occupational exposure to asbestos	3	Rate	2015	0.0022745268799999998	0.00468877743	0.0008308217200000001
1	Deaths	28	Solomon Islands	1	Male	22	All ages	423	Larynx cancer	150	Occupational exposure to asbestos	1	Number	2016	0.0137279132354443	0.0275170044560646	0.0048606957069402
1	Deaths	28	Solomon Islands	2	Female	22	All ages	423	Larynx cancer	150	Occupational exposure to asbestos	1	Number	2016	1.92294102368e-05	7.86754988589e-05	6.551405798e-07
1	Deaths	28	Solomon Islands	3	Both	22	All ages	423	Larynx cancer	150	Occupational exposure to asbestos	1	Number	2016	0.0137471426456811	0.02759847285933	0.0048657533110527
1	Deaths	28	Solomon Islands	1	Male	22	All ages	423	Larynx cancer	150	Occupational exposure to asbestos	3	Rate	2016	0.00432951319	0.00867832071	0.0015329676
1	Deaths	28	Solomon Islands	2	Female	22	All ages	423	Larynx cancer	150	Occupational exposure to asbestos	3	Rate	2016	6.34307e-06	2.5952150000000002e-05	2.1611000000000002e-07
1	Deaths	28	Solomon Islands	3	Both	22	All ages	423	Larynx cancer	150	Occupational exposure to asbestos	3	Rate	2016	0.00221644608	0.00444969027	0.00078450338
1	Deaths	28	Solomon Islands	1	Male	22	All ages	423	Larynx cancer	150	Occupational exposure to asbestos	1	Number	2017	0.013860670721791	0.0274961644676647	0.0049351376491103
1	Deaths	28	Solomon Islands	2	Female	22	All ages	423	Larynx cancer	150	Occupational exposure to asbestos	1	Number	2017	2.00276870047e-05	8.31488647585e-05	6.723767034e-07
1	Deaths	28	Solomon Islands	3	Both	22	All ages	423	Larynx cancer	150	Occupational exposure to asbestos	1	Number	2017	0.0138806984087957	0.0275386902097138	0.0049404415144091
1	Deaths	28	Solomon Islands	1	Male	22	All ages	423	Larynx cancer	150	Occupational exposure to asbestos	3	Rate	2017	0.004288527669999999	0.008507385	0.0015269444599999998
1	Deaths	28	Solomon Islands	2	Female	22	All ages	423	Larynx cancer	150	Occupational exposure to asbestos	3	Rate	2017	6.4750100000000005e-06	2.6882260000000002e-05	2.1737999999999998e-07
1	Deaths	28	Solomon Islands	3	Both	22	All ages	423	Larynx cancer	150	Occupational exposure to asbestos	3	Rate	2017	0.00219453847	0.00435386702	0.0007810838199999999
1	Deaths	28	Solomon Islands	1	Male	22	All ages	423	Larynx cancer	150	Occupational exposure to asbestos	1	Number	2018	0.0139706992012732	0.0278827487605383	0.0048796252451059
1	Deaths	28	Solomon Islands	2	Female	22	All ages	423	Larynx cancer	150	Occupational exposure to asbestos	1	Number	2018	2.07533120921e-05	9.03201471963e-05	7.458562794e-07
1	Deaths	28	Solomon Islands	3	Both	22	All ages	423	Larynx cancer	150	Occupational exposure to asbestos	1	Number	2018	0.0139914525133653	0.0278930075041203	0.0048834358916306
1	Deaths	28	Solomon Islands	1	Male	22	All ages	423	Larynx cancer	150	Occupational exposure to asbestos	3	Rate	2018	0.00424083279	0.00846386237	0.00148121969
1	Deaths	28	Solomon Islands	2	Female	22	All ages	423	Larynx cancer	150	Occupational exposure to asbestos	3	Rate	2018	6.57677e-06	2.862263e-05	2.3636e-07
1	Deaths	28	Solomon Islands	3	Both	22	All ages	423	Larynx cancer	150	Occupational exposure to asbestos	3	Rate	2018	0.00216925817	0.00432457848	0.0007571360599999999
1	Deaths	28	Solomon Islands	1	Male	22	All ages	423	Larynx cancer	150	Occupational exposure to asbestos	1	Number	2019	0.0144039802568432	0.0292866008633415	0.0049336122921901
1	Deaths	28	Solomon Islands	2	Female	22	All ages	423	Larynx cancer	150	Occupational exposure to asbestos	1	Number	2019	2.17528486708e-05	0.0001046134406721	7.930606196e-07
1	Deaths	28	Solomon Islands	3	Both	22	All ages	423	Larynx cancer	150	Occupational exposure to asbestos	1	Number	2019	0.0144257331055141	0.0292942623312145	0.005033178910661
1	Deaths	28	Solomon Islands	1	Male	22	All ages	423	Larynx cancer	150	Occupational exposure to asbestos	3	Rate	2019	0.00428987503	0.00872230144	0.00146935637
1	Deaths	28	Solomon Islands	2	Female	22	All ages	423	Larynx cancer	150	Occupational exposure to asbestos	3	Rate	2019	6.7577e-06	3.2499030000000004e-05	2.4637e-07
1	Deaths	28	Solomon Islands	3	Both	22	All ages	423	Larynx cancer	150	Occupational exposure to asbestos	3	Rate	2019	0.00219348059	0.0044542898	0.00076531156
1	Deaths	28	Solomon Islands	1	Male	22	All ages	423	Larynx cancer	150	Occupational exposure to asbestos	1	Number	2020	0.0148137010752834	0.0311284513350426	0.0051533429814344
1	Deaths	28	Solomon Islands	2	Female	22	All ages	423	Larynx cancer	150	Occupational exposure to asbestos	1	Number	2020	2.27353830784e-05	0.0001051522429469	8.72855341e-07
1	Deaths	28	Solomon Islands	3	Both	22	All ages	423	Larynx cancer	150	Occupational exposure to asbestos	1	Number	2020	0.0148364364583618	0.0311380574693418	0.0051781568067802
1	Deaths	28	Solomon Islands	1	Male	22	All ages	423	Larynx cancer	150	Occupational exposure to asbestos	3	Rate	2020	0.00432904107	0.00909673711	0.00150597297
1	Deaths	28	Solomon Islands	2	Female	22	All ages	423	Larynx cancer	150	Occupational exposure to asbestos	3	Rate	2020	6.9248e-06	3.202755e-05	2.6586e-07
1	Deaths	28	Solomon Islands	3	Both	22	All ages	423	Larynx cancer	150	Occupational exposure to asbestos	3	Rate	2020	0.0022127036999999997	0.00464392479	0.0007722694599999999
1	Deaths	28	Solomon Islands	1	Male	22	All ages	423	Larynx cancer	150	Occupational exposure to asbestos	1	Number	2021	0.014841642618413	0.0308495554597914	0.0052052685769822
1	Deaths	28	Solomon Islands	2	Female	22	All ages	423	Larynx cancer	150	Occupational exposure to asbestos	1	Number	2021	2.32887782845e-05	0.0001046934306823	9.55894955e-07
1	Deaths	28	Solomon Islands	3	Both	22	All ages	423	Larynx cancer	150	Occupational exposure to asbestos	1	Number	2021	0.0148649313966975	0.0308805822086629	0.0052890792741832
1	Deaths	28	Solomon Islands	1	Male	22	All ages	423	Larynx cancer	150	Occupational exposure to asbestos	3	Rate	2021	0.00425595186	0.00884634042	0.00149264964
1	Deaths	28	Solomon Islands	2	Female	22	All ages	423	Larynx cancer	150	Occupational exposure to asbestos	3	Rate	2021	6.95525e-06	3.126693e-05	2.8548e-07
1	Deaths	28	Solomon Islands	3	Both	22	All ages	423	Larynx cancer	150	Occupational exposure to asbestos	3	Rate	2021	0.0021746207600000004	0.00451758259	0.0007737500600000001
1	Deaths	28	Solomon Islands	1	Male	27	Age-standardized	423	Larynx cancer	150	Occupational exposure to asbestos	3	Rate	1990	0.01135101751	0.02369209375	0.0037454078399999998
1	Deaths	28	Solomon Islands	2	Female	27	Age-standardized	423	Larynx cancer	150	Occupational exposure to asbestos	3	Rate	1990	1.593956e-05	5.737876e-05	1.48737e-06
1	Deaths	28	Solomon Islands	3	Both	27	Age-standardized	423	Larynx cancer	150	Occupational exposure to asbestos	3	Rate	1990	0.00652859637	0.01368208548	0.00216544473
1	Deaths	28	Solomon Islands	1	Male	27	Age-standardized	423	Larynx cancer	150	Occupational exposure to asbestos	3	Rate	1991	0.01150900144	0.02386779378	0.0038139381900000003
1	Deaths	28	Solomon Islands	2	Female	27	Age-standardized	423	Larynx cancer	150	Occupational exposure to asbestos	3	Rate	1991	1.672995e-05	5.847426e-05	1.63247e-06
1	Deaths	28	Solomon Islands	3	Both	27	Age-standardized	423	Larynx cancer	150	Occupational exposure to asbestos	3	Rate	1991	0.00660794454	0.01376267036	0.00220334979
1	Deaths	28	Solomon Islands	1	Male	27	Age-standardized	423	Larynx cancer	150	Occupational exposure to asbestos	3	Rate	1992	0.011519277290000001	0.02384922549	0.00371436406
1	Deaths	28	Solomon Islands	2	Female	27	Age-standardized	423	Larynx cancer	150	Occupational exposure to asbestos	3	Rate	1992	1.734041e-05	6.245089e-05	1.8377799999999999e-06
1	Deaths	28	Solomon Islands	3	Both	27	Age-standardized	423	Larynx cancer	150	Occupational exposure to asbestos	3	Rate	1992	0.00659334708	0.01365182438	0.00212455182
1	Deaths	28	Solomon Islands	1	Male	27	Age-standardized	423	Larynx cancer	150	Occupational exposure to asbestos	3	Rate	1993	0.01153770793	0.02350271061	0.00364432595
1	Deaths	28	Solomon Islands	2	Female	27	Age-standardized	423	Larynx cancer	150	Occupational exposure to asbestos	3	Rate	1993	1.7921889999999998e-05	6.543153e-05	1.7359e-06
1	Deaths	28	Solomon Islands	3	Both	27	Age-standardized	423	Larynx cancer	150	Occupational exposure to asbestos	3	Rate	1993	0.00658124919	0.01341945902	0.00207901621
1	Deaths	28	Solomon Islands	1	Male	27	Age-standardized	423	Larynx cancer	150	Occupational exposure to asbestos	3	Rate	1994	0.01152420835	0.023302268799999998	0.00376905463
1	Deaths	28	Solomon Islands	2	Female	27	Age-standardized	423	Larynx cancer	150	Occupational exposure to asbestos	3	Rate	1994	1.848809e-05	6.297213e-05	1.86324e-06
1	Deaths	28	Solomon Islands	3	Both	27	Age-standardized	423	Larynx cancer	150	Occupational exposure to asbestos	3	Rate	1994	0.006549314349999999	0.013232553359999998	0.00215003112
1	Deaths	28	Solomon Islands	1	Male	27	Age-standardized	423	Larynx cancer	150	Occupational exposure to asbestos	3	Rate	1995	0.011666487889999999	0.02342138556	0.00375200037
1	Deaths	28	Solomon Islands	2	Female	27	Age-standardized	423	Larynx cancer	150	Occupational exposure to asbestos	3	Rate	1995	1.88775e-05	6.482347e-05	2.05846e-06
1	Deaths	28	Solomon Islands	3	Both	27	Age-standardized	423	Larynx cancer	150	Occupational exposure to asbestos	3	Rate	1995	0.006608117869999999	0.013247844330000001	0.00212814307
1	Deaths	28	Solomon Islands	1	Male	27	Age-standardized	423	Larynx cancer	150	Occupational exposure to asbestos	3	Rate	1996	0.01172774722	0.0237319246	0.00392848448
1	Deaths	28	Solomon Islands	2	Female	27	Age-standardized	423	Larynx cancer	150	Occupational exposure to asbestos	3	Rate	1996	1.9648369999999998e-05	6.469199000000001e-05	2.15867e-06
1	Deaths	28	Solomon Islands	3	Both	27	Age-standardized	423	Larynx cancer	150	Occupational exposure to asbestos	3	Rate	1996	0.006624504349999999	0.013386022159999999	0.0022283663200000003
1	Deaths	28	Solomon Islands	1	Male	27	Age-standardized	423	Larynx cancer	150	Occupational exposure to asbestos	3	Rate	1997	0.011880857529999999	0.023808738750000003	0.0039287545
1	Deaths	28	Solomon Islands	2	Female	27	Age-standardized	423	Larynx cancer	150	Occupational exposure to asbestos	3	Rate	1997	2.056445e-05	6.950619e-05	2.39013e-06
1	Deaths	28	Solomon Islands	3	Both	27	Age-standardized	423	Larynx cancer	150	Occupational exposure to asbestos	3	Rate	1997	0.006679825700000001	0.01333142694	0.0022197844
1	Deaths	28	Solomon Islands	1	Male	27	Age-standardized	423	Larynx cancer	150	Occupational exposure to asbestos	3	Rate	1998	0.0119036375	0.02373369119	0.00396281036
1	Deaths	28	Solomon Islands	2	Female	27	Age-standardized	423	Larynx cancer	150	Occupational exposure to asbestos	3	Rate	1998	2.140347e-05	6.976038e-05	2.42265e-06
1	Deaths	28	Solomon Islands	3	Both	27	Age-standardized	423	Larynx cancer	150	Occupational exposure to asbestos	3	Rate	1998	0.00665988714	0.01320840207	0.00223340564
1	Deaths	28	Solomon Islands	1	Male	27	Age-standardized	423	Larynx cancer	150	Occupational exposure to asbestos	3	Rate	1999	0.011870650830000001	0.02339407367	0.00381076764
1	Deaths	28	Solomon Islands	2	Female	27	Age-standardized	423	Larynx cancer	150	Occupational exposure to asbestos	3	Rate	1999	2.205256e-05	7.268082e-05	2.39654e-06
1	Deaths	28	Solomon Islands	3	Both	27	Age-standardized	423	Larynx cancer	150	Occupational exposure to asbestos	3	Rate	1999	0.00660681837	0.01298300295	0.0021276316100000002
1	Deaths	28	Solomon Islands	1	Male	27	Age-standardized	423	Larynx cancer	150	Occupational exposure to asbestos	3	Rate	2000	0.01231173064	0.024218322559999998	0.00398980891
1	Deaths	28	Solomon Islands	2	Female	27	Age-standardized	423	Larynx cancer	150	Occupational exposure to asbestos	3	Rate	2000	2.323669e-05	8.09217e-05	2.54263e-06
1	Deaths	28	Solomon Islands	3	Both	27	Age-standardized	423	Larynx cancer	150	Occupational exposure to asbestos	3	Rate	2000	0.00681443483	0.01333473002	0.00221555948
1	Deaths	28	Solomon Islands	1	Male	27	Age-standardized	423	Larynx cancer	150	Occupational exposure to asbestos	3	Rate	2001	0.01243926869	0.023989545839999998	0.00374907272
1	Deaths	28	Solomon Islands	2	Female	27	Age-standardized	423	Larynx cancer	150	Occupational exposure to asbestos	3	Rate	2001	2.42255e-05	8.262049e-05	2.41202e-06
1	Deaths	28	Solomon Islands	3	Both	27	Age-standardized	423	Larynx cancer	150	Occupational exposure to asbestos	3	Rate	2001	0.0068397807	0.01319036446	0.00206744485
1	Deaths	28	Solomon Islands	1	Male	27	Age-standardized	423	Larynx cancer	150	Occupational exposure to asbestos	3	Rate	2002	0.01237009319	0.02413948894	0.00376784792
1	Deaths	28	Solomon Islands	2	Female	27	Age-standardized	423	Larynx cancer	150	Occupational exposure to asbestos	3	Rate	2002	2.430908e-05	8.610854e-05	2.3680799999999997e-06
1	Deaths	28	Solomon Islands	3	Both	27	Age-standardized	423	Larynx cancer	150	Occupational exposure to asbestos	3	Rate	2002	0.00676469552	0.013184407660000001	0.0020691360799999997
1	Deaths	28	Solomon Islands	1	Male	27	Age-standardized	423	Larynx cancer	150	Occupational exposure to asbestos	3	Rate	2003	0.012173153590000001	0.023755475170000002	0.00382923195
1	Deaths	28	Solomon Islands	2	Female	27	Age-standardized	423	Larynx cancer	150	Occupational exposure to asbestos	3	Rate	2003	2.424579e-05	8.522452999999999e-05	2.2424600000000003e-06
1	Deaths	28	Solomon Islands	3	Both	27	Age-standardized	423	Larynx cancer	150	Occupational exposure to asbestos	3	Rate	2003	0.00661785295	0.01288046712	0.00208542564
1	Deaths	28	Solomon Islands	1	Male	27	Age-standardized	423	Larynx cancer	150	Occupational exposure to asbestos	3	Rate	2004	0.01183255536	0.02322447008	0.00368992591
1	Deaths	28	Solomon Islands	2	Female	27	Age-standardized	423	Larynx cancer	150	Occupational exposure to asbestos	3	Rate	2004	2.4006009999999998e-05	8.302070000000001e-05	2.55696e-06
1	Deaths	28	Solomon Islands	3	Both	27	Age-standardized	423	Larynx cancer	150	Occupational exposure to asbestos	3	Rate	2004	0.00639517663	0.01258219765	0.00199850024
1	Deaths	28	Solomon Islands	1	Male	27	Age-standardized	423	Larynx cancer	150	Occupational exposure to asbestos	3	Rate	2005	0.01173486078	0.02311057872	0.00400082705
1	Deaths	28	Solomon Islands	2	Female	27	Age-standardized	423	Larynx cancer	150	Occupational exposure to asbestos	3	Rate	2005	2.3999310000000003e-05	7.899804000000001e-05	2.26234e-06
1	Deaths	28	Solomon Islands	3	Both	27	Age-standardized	423	Larynx cancer	150	Occupational exposure to asbestos	3	Rate	2005	0.00630398204	0.01237053785	0.0021574955599999997
1	Deaths	28	Solomon Islands	1	Male	27	Age-standardized	423	Larynx cancer	150	Occupational exposure to asbestos	3	Rate	2006	0.01163766942	0.022591621649999998	0.00396568856
1	Deaths	28	Solomon Islands	2	Female	27	Age-standardized	423	Larynx cancer	150	Occupational exposure to asbestos	3	Rate	2006	2.44207e-05	8.03361e-05	2.39669e-06
1	Deaths	28	Solomon Islands	3	Both	27	Age-standardized	423	Larynx cancer	150	Occupational exposure to asbestos	3	Rate	2006	0.00622470244	0.01206203587	0.0021316546599999997
1	Deaths	28	Solomon Islands	1	Male	27	Age-standardized	423	Larynx cancer	150	Occupational exposure to asbestos	3	Rate	2007	0.01129219917	0.02138937075	0.0037764582999999996
1	Deaths	28	Solomon Islands	2	Female	27	Age-standardized	423	Larynx cancer	150	Occupational exposure to asbestos	3	Rate	2007	2.406755e-05	7.285045e-05	2.4527800000000003e-06
1	Deaths	28	Solomon Islands	3	Both	27	Age-standardized	423	Larynx cancer	150	Occupational exposure to asbestos	3	Rate	2007	0.0060073392199999995	0.01136384697	0.00201081347
1	Deaths	28	Solomon Islands	1	Male	27	Age-standardized	423	Larynx cancer	150	Occupational exposure to asbestos	3	Rate	2008	0.01073822158	0.02063091292	0.00373104766
1	Deaths	28	Solomon Islands	2	Female	27	Age-standardized	423	Larynx cancer	150	Occupational exposure to asbestos	3	Rate	2008	2.285494e-05	7.408421999999999e-05	2.27019e-06
1	Deaths	28	Solomon Islands	3	Both	27	Age-standardized	423	Larynx cancer	150	Occupational exposure to asbestos	3	Rate	2008	0.00568255598	0.01088256675	0.0019818684799999997
1	Deaths	28	Solomon Islands	1	Male	27	Age-standardized	423	Larynx cancer	150	Occupational exposure to asbestos	3	Rate	2009	0.01100306868	0.02145639573	0.00391729121
1	Deaths	28	Solomon Islands	2	Female	27	Age-standardized	423	Larynx cancer	150	Occupational exposure to asbestos	3	Rate	2009	2.379965e-05	7.255465e-05	2.20829e-06
1	Deaths	28	Solomon Islands	3	Both	27	Age-standardized	423	Larynx cancer	150	Occupational exposure to asbestos	3	Rate	2009	0.0057867289199999995	0.01126456648	0.0020677919999999997
1	Deaths	28	Solomon Islands	1	Male	27	Age-standardized	423	Larynx cancer	150	Occupational exposure to asbestos	3	Rate	2010	0.01086882741	0.02150448732	0.00394574474
1	Deaths	28	Solomon Islands	2	Female	27	Age-standardized	423	Larynx cancer	150	Occupational exposure to asbestos	3	Rate	2010	2.3543179999999997e-05	7.4946e-05	2.30791e-06
1	Deaths	28	Solomon Islands	3	Both	27	Age-standardized	423	Larynx cancer	150	Occupational exposure to asbestos	3	Rate	2010	0.00568476774	0.01120872657	0.0020704609499999998
1	Deaths	28	Solomon Islands	1	Male	27	Age-standardized	423	Larynx cancer	150	Occupational exposure to asbestos	3	Rate	2011	0.01133523301	0.02263629024	0.00412958611
1	Deaths	28	Solomon Islands	2	Female	27	Age-standardized	423	Larynx cancer	150	Occupational exposure to asbestos	3	Rate	2011	2.4928549999999997e-05	8.034993e-05	2.65516e-06
1	Deaths	28	Solomon Islands	3	Both	27	Age-standardized	423	Larynx cancer	150	Occupational exposure to asbestos	3	Rate	2011	0.00591591537	0.01179743787	0.00216220481
1	Deaths	28	Solomon Islands	1	Male	27	Age-standardized	423	Larynx cancer	150	Occupational exposure to asbestos	3	Rate	2012	0.01135615583	0.02286583826	0.00415562335
1	Deaths	28	Solomon Islands	2	Female	27	Age-standardized	423	Larynx cancer	150	Occupational exposure to asbestos	3	Rate	2012	2.531729e-05	8.050773e-05	2.66972e-06
1	Deaths	28	Solomon Islands	3	Both	27	Age-standardized	423	Larynx cancer	150	Occupational exposure to asbestos	3	Rate	2012	0.0059016061	0.01186232329	0.0021645218900000003
1	Deaths	28	Solomon Islands	1	Male	27	Age-standardized	423	Larynx cancer	150	Occupational exposure to asbestos	3	Rate	2013	0.01132237897	0.02283136179	0.00418685074
1	Deaths	28	Solomon Islands	2	Female	27	Age-standardized	423	Larynx cancer	150	Occupational exposure to asbestos	3	Rate	2013	2.541936e-05	8.090546999999999e-05	2.55676e-06
1	Deaths	28	Solomon Islands	3	Both	27	Age-standardized	423	Larynx cancer	150	Occupational exposure to asbestos	3	Rate	2013	0.00585596357	0.01181941914	0.0021717926
1	Deaths	28	Solomon Islands	1	Male	27	Age-standardized	423	Larynx cancer	150	Occupational exposure to asbestos	3	Rate	2014	0.01142405388	0.02288975385	0.00419651015
1	Deaths	28	Solomon Islands	2	Female	27	Age-standardized	423	Larynx cancer	150	Occupational exposure to asbestos	3	Rate	2014	2.584534e-05	8.079351e-05	2.69521e-06
1	Deaths	28	Solomon Islands	3	Both	27	Age-standardized	423	Larynx cancer	150	Occupational exposure to asbestos	3	Rate	2014	0.00587806171	0.01178489758	0.00216727825
1	Deaths	28	Solomon Islands	1	Male	27	Age-standardized	423	Larynx cancer	150	Occupational exposure to asbestos	3	Rate	2015	0.011491234080000001	0.02277710146	0.004355142770000001
1	Deaths	28	Solomon Islands	2	Female	27	Age-standardized	423	Larynx cancer	150	Occupational exposure to asbestos	3	Rate	2015	2.565441e-05	7.983695e-05	2.75471e-06
1	Deaths	28	Solomon Islands	3	Both	27	Age-standardized	423	Larynx cancer	150	Occupational exposure to asbestos	3	Rate	2015	0.00588295628	0.011665506150000001	0.0022614134
1	Deaths	28	Solomon Islands	1	Male	27	Age-standardized	423	Larynx cancer	150	Occupational exposure to asbestos	3	Rate	2016	0.0111915583	0.02190640353	0.004346727
1	Deaths	28	Solomon Islands	2	Female	27	Age-standardized	423	Larynx cancer	150	Occupational exposure to asbestos	3	Rate	2016	2.4871960000000002e-05	8.152201e-05	2.61096e-06
1	Deaths	28	Solomon Islands	3	Both	27	Age-standardized	423	Larynx cancer	150	Occupational exposure to asbestos	3	Rate	2016	0.00571187209	0.01116129603	0.00222047458
1	Deaths	28	Solomon Islands	1	Male	27	Age-standardized	423	Larynx cancer	150	Occupational exposure to asbestos	3	Rate	2017	0.01102998068	0.02158001491	0.004219264350000001
1	Deaths	28	Solomon Islands	2	Female	27	Age-standardized	423	Larynx cancer	150	Occupational exposure to asbestos	3	Rate	2017	2.496654e-05	8.143523e-05	2.52371e-06
1	Deaths	28	Solomon Islands	3	Both	27	Age-standardized	423	Larynx cancer	150	Occupational exposure to asbestos	3	Rate	2017	0.00561314045	0.01096394101	0.00214863694
1	Deaths	28	Solomon Islands	1	Male	27	Age-standardized	423	Larynx cancer	150	Occupational exposure to asbestos	3	Rate	2018	0.010839982809999999	0.021286559190000002	0.00411947998
1	Deaths	28	Solomon Islands	2	Female	27	Age-standardized	423	Larynx cancer	150	Occupational exposure to asbestos	3	Rate	2018	2.4983089999999997e-05	8.590746000000001e-05	2.6416e-06
1	Deaths	28	Solomon Islands	3	Both	27	Age-standardized	423	Larynx cancer	150	Occupational exposure to asbestos	3	Rate	2018	0.005500022	0.01080987933	0.0020916364099999997
1	Deaths	28	Solomon Islands	1	Male	27	Age-standardized	423	Larynx cancer	150	Occupational exposure to asbestos	3	Rate	2019	0.01087489357	0.02159256558	0.0041395265700000005
1	Deaths	28	Solomon Islands	2	Female	27	Age-standardized	423	Larynx cancer	150	Occupational exposure to asbestos	3	Rate	2019	2.5152859999999998e-05	8.831834e-05	2.6497099999999997e-06
1	Deaths	28	Solomon Islands	3	Both	27	Age-standardized	423	Larynx cancer	150	Occupational exposure to asbestos	3	Rate	2019	0.00550023698	0.01090790269	0.0020897479999999998
1	Deaths	28	Solomon Islands	1	Male	27	Age-standardized	423	Larynx cancer	150	Occupational exposure to asbestos	3	Rate	2020	0.01089944403	0.02175727865	0.00414847176
1	Deaths	28	Solomon Islands	2	Female	27	Age-standardized	423	Larynx cancer	150	Occupational exposure to asbestos	3	Rate	2020	2.522413e-05	9.165124e-05	2.7374899999999998e-06
1	Deaths	28	Solomon Islands	3	Both	27	Age-standardized	423	Larynx cancer	150	Occupational exposure to asbestos	3	Rate	2020	0.0054925812899999996	0.01095122419	0.00209170455
1	Deaths	28	Solomon Islands	1	Male	27	Age-standardized	423	Larynx cancer	150	Occupational exposure to asbestos	3	Rate	2021	0.01068799699	0.02183038152	0.003974574999999999
1	Deaths	28	Solomon Islands	2	Female	27	Age-standardized	423	Larynx cancer	150	Occupational exposure to asbestos	3	Rate	2021	2.498033e-05	8.755309e-05	2.77783e-06
1	Deaths	28	Solomon Islands	3	Both	27	Age-standardized	423	Larynx cancer	150	Occupational exposure to asbestos	3	Rate	2021	0.00536402137	0.01096907659	0.0020114927
1	Deaths	8	Taiwan (Province of China)	1	Male	22	All ages	423	Larynx cancer	150	Occupational exposure to asbestos	1	Number	1990	1.7533467267281906	2.8073189953737288	0.8728037699863832
1	Deaths	8	Taiwan (Province of China)	2	Female	22	All ages	423	Larynx cancer	150	Occupational exposure to asbestos	1	Number	1990	0.0925108979289575	0.1615952470383829	0.0437211513662375
1	Deaths	8	Taiwan (Province of China)	3	Both	22	All ages	423	Larynx cancer	150	Occupational exposure to asbestos	1	Number	1990	1.845857624657148	2.902724148493995	0.9536035176158456
1	Deaths	8	Taiwan (Province of China)	1	Male	22	All ages	423	Larynx cancer	150	Occupational exposure to asbestos	3	Rate	1990	0.01663839477	0.02664007122	0.00828247685
1	Deaths	8	Taiwan (Province of China)	2	Female	22	All ages	423	Larynx cancer	150	Occupational exposure to asbestos	3	Rate	1990	0.0009389207900000001	0.00164007852	0.00044373905
1	Deaths	8	Taiwan (Province of China)	3	Both	22	All ages	423	Larynx cancer	150	Occupational exposure to asbestos	3	Rate	1990	0.0090523806	0.01423542283	0.00467662395
1	Deaths	8	Taiwan (Province of China)	1	Male	22	All ages	423	Larynx cancer	150	Occupational exposure to asbestos	1	Number	1991	1.7923927175988568	2.8742119754586044	0.8863441215026975
1	Deaths	8	Taiwan (Province of China)	2	Female	22	All ages	423	Larynx cancer	150	Occupational exposure to asbestos	1	Number	1991	0.0860236947810077	0.1495712760276378	0.0412917664437636
1	Deaths	8	Taiwan (Province of China)	3	Both	22	All ages	423	Larynx cancer	150	Occupational exposure to asbestos	1	Number	1991	1.8784164123798632	2.98547882654204	0.95197235275219
1	Deaths	8	Taiwan (Province of China)	1	Male	22	All ages	423	Larynx cancer	150	Occupational exposure to asbestos	3	Rate	1991	0.01685473707	0.02702760765	0.008334723169999999
1	Deaths	8	Taiwan (Province of China)	2	Female	22	All ages	423	Larynx cancer	150	Occupational exposure to asbestos	3	Rate	1991	0.00086379951	0.0015019070700000002	0.00041462771
1	Deaths	8	Taiwan (Province of China)	3	Both	22	All ages	423	Larynx cancer	150	Occupational exposure to asbestos	3	Rate	1991	0.009121575849999999	0.01449746254	0.0046227705300000005
1	Deaths	8	Taiwan (Province of China)	1	Male	22	All ages	423	Larynx cancer	150	Occupational exposure to asbestos	1	Number	1992	1.8634995011183	3.012408010567733	0.8979532082871058
1	Deaths	8	Taiwan (Province of China)	2	Female	22	All ages	423	Larynx cancer	150	Occupational exposure to asbestos	1	Number	1992	0.0779368344977768	0.1376914528495003	0.0361335796636678
1	Deaths	8	Taiwan (Province of China)	3	Both	22	All ages	423	Larynx cancer	150	Occupational exposure to asbestos	1	Number	1992	1.941436335616076	3.095125914060877	0.9566343390228086
1	Deaths	8	Taiwan (Province of China)	1	Male	22	All ages	423	Larynx cancer	150	Occupational exposure to asbestos	3	Rate	1992	0.01736877001	0.028077185900000003	0.008369383919999999
1	Deaths	8	Taiwan (Province of China)	2	Female	22	All ages	423	Larynx cancer	150	Occupational exposure to asbestos	3	Rate	1992	0.00077439308	0.00136812469	0.00035902913
1	Deaths	8	Taiwan (Province of China)	3	Both	22	All ages	423	Larynx cancer	150	Occupational exposure to asbestos	3	Rate	1992	0.00933684896	0.014885228339999999	0.00460069185
1	Deaths	8	Taiwan (Province of China)	1	Male	22	All ages	423	Larynx cancer	150	Occupational exposure to asbestos	1	Number	1993	1.881209959632346	3.1517352871093696	0.887962659299405
1	Deaths	8	Taiwan (Province of China)	2	Female	22	All ages	423	Larynx cancer	150	Occupational exposure to asbestos	1	Number	1993	0.080604067760417	0.144227888376	0.0369431189319761
1	Deaths	8	Taiwan (Province of China)	3	Both	22	All ages	423	Larynx cancer	150	Occupational exposure to asbestos	1	Number	1993	1.9618140273927624	3.22459521160593	0.9480300219903914
1	Deaths	8	Taiwan (Province of China)	1	Male	22	All ages	423	Larynx cancer	150	Occupational exposure to asbestos	3	Rate	1993	0.01738188576	0.02912120597	0.00820454167
1	Deaths	8	Taiwan (Province of China)	2	Female	22	All ages	423	Larynx cancer	150	Occupational exposure to asbestos	3	Rate	1993	0.0007925385	0.00141811893	0.00036324276
1	Deaths	8	Taiwan (Province of China)	3	Both	22	All ages	423	Larynx cancer	150	Occupational exposure to asbestos	3	Rate	1993	0.00934500435	0.01536020023	0.00451589424
1	Deaths	8	Taiwan (Province of China)	1	Male	22	All ages	423	Larynx cancer	150	Occupational exposure to asbestos	1	Number	1994	2.184646936693941	3.6776517917472695	1.008580271941018
1	Deaths	8	Taiwan (Province of China)	2	Female	22	All ages	423	Larynx cancer	150	Occupational exposure to asbestos	1	Number	1994	0.0830922548779086	0.1522233698898441	0.0377339674895321
1	Deaths	8	Taiwan (Province of China)	3	Both	22	All ages	423	Larynx cancer	150	Occupational exposure to asbestos	1	Number	1994	2.267739191571849	3.7719032146868847	1.0634065316987344
1	Deaths	8	Taiwan (Province of China)	1	Male	22	All ages	423	Larynx cancer	150	Occupational exposure to asbestos	3	Rate	1994	0.02001509781	0.03369357267	0.00924031817
1	Deaths	8	Taiwan (Province of China)	2	Female	22	All ages	423	Larynx cancer	150	Occupational exposure to asbestos	3	Rate	1994	0.00080854603	0.00148124036	0.00036717802
1	Deaths	8	Taiwan (Province of China)	3	Both	22	All ages	423	Larynx cancer	150	Occupational exposure to asbestos	3	Rate	1994	0.010701049760000001	0.017798926849999997	0.00501802247
1	Deaths	8	Taiwan (Province of China)	1	Male	22	All ages	423	Larynx cancer	150	Occupational exposure to asbestos	1	Number	1995	2.3042355644270107	3.909707664734452	1.063988128792331
1	Deaths	8	Taiwan (Province of China)	2	Female	22	All ages	423	Larynx cancer	150	Occupational exposure to asbestos	1	Number	1995	0.0901992100383326	0.1659333563286092	0.0403683476835378
1	Deaths	8	Taiwan (Province of China)	3	Both	22	All ages	423	Larynx cancer	150	Occupational exposure to asbestos	1	Number	1995	2.394434774465342	4.0277481594390085	1.1249929392635485
1	Deaths	8	Taiwan (Province of China)	1	Male	22	All ages	423	Larynx cancer	150	Occupational exposure to asbestos	3	Rate	1995	0.020940018350000002	0.035529939510000004	0.00966912033
1	Deaths	8	Taiwan (Province of China)	2	Female	22	All ages	423	Larynx cancer	150	Occupational exposure to asbestos	3	Rate	1995	0.00086880525	0.00159828198	0.00038883082
1	Deaths	8	Taiwan (Province of China)	3	Both	22	All ages	423	Larynx cancer	150	Occupational exposure to asbestos	3	Rate	1995	0.01119629146	0.0188336065	0.00526042679
1	Deaths	8	Taiwan (Province of China)	1	Male	22	All ages	423	Larynx cancer	150	Occupational exposure to asbestos	1	Number	1996	2.413288767234069	4.0918581011643855	1.0986433298324425
1	Deaths	8	Taiwan (Province of China)	2	Female	22	All ages	423	Larynx cancer	150	Occupational exposure to asbestos	1	Number	1996	0.0879732490673427	0.1589875251681482	0.0391952723219883
1	Deaths	8	Taiwan (Province of China)	3	Both	22	All ages	423	Larynx cancer	150	Occupational exposure to asbestos	1	Number	1996	2.501262016301409	4.1730792510889145	1.1562480291925672
1	Deaths	8	Taiwan (Province of China)	1	Male	22	All ages	423	Larynx cancer	150	Occupational exposure to asbestos	3	Rate	1996	0.02176273253	0.03689985824	0.00990742644
1	Deaths	8	Taiwan (Province of China)	2	Female	22	All ages	423	Larynx cancer	150	Occupational exposure to asbestos	3	Rate	1996	0.00083899549	0.00151625429	0.00037380291
1	Deaths	8	Taiwan (Province of China)	3	Both	22	All ages	423	Larynx cancer	150	Occupational exposure to asbestos	3	Rate	1996	0.01159353168	0.01934252636	0.005359293849999999
1	Deaths	8	Taiwan (Province of China)	1	Male	22	All ages	423	Larynx cancer	150	Occupational exposure to asbestos	1	Number	1997	2.4649777667785173	4.235536430702736	1.1329625795424227
1	Deaths	8	Taiwan (Province of China)	2	Female	22	All ages	423	Larynx cancer	150	Occupational exposure to asbestos	1	Number	1997	0.078622501089791	0.1392363497892896	0.0339963801366968
1	Deaths	8	Taiwan (Province of China)	3	Both	22	All ages	423	Larynx cancer	150	Occupational exposure to asbestos	1	Number	1997	2.5436002678683107	4.313718458735778	1.1918342842404188
1	Deaths	8	Taiwan (Province of China)	1	Male	22	All ages	423	Larynx cancer	150	Occupational exposure to asbestos	3	Rate	1997	0.022065833059999998	0.03791540884	0.01014198322
1	Deaths	8	Taiwan (Province of China)	2	Female	22	All ages	423	Larynx cancer	150	Occupational exposure to asbestos	3	Rate	1997	0.000742543	0.00131500494	0.0003210757
1	Deaths	8	Taiwan (Province of China)	3	Both	22	All ages	423	Larynx cancer	150	Occupational exposure to asbestos	3	Rate	1997	0.01168971987	0.01982471892	0.00547735786
1	Deaths	8	Taiwan (Province of China)	1	Male	22	All ages	423	Larynx cancer	150	Occupational exposure to asbestos	1	Number	1998	2.3890406454491098	4.162420044671432	1.110574430432552
1	Deaths	8	Taiwan (Province of China)	2	Female	22	All ages	423	Larynx cancer	150	Occupational exposure to asbestos	1	Number	1998	0.0799961881810734	0.1412688078657045	0.0340829259031423
1	Deaths	8	Taiwan (Province of China)	3	Both	22	All ages	423	Larynx cancer	150	Occupational exposure to asbestos	1	Number	1998	2.469036833630182	4.216564766651279	1.1630119083733814
1	Deaths	8	Taiwan (Province of China)	1	Male	22	All ages	423	Larynx cancer	150	Occupational exposure to asbestos	3	Rate	1998	0.021238589960000002	0.03700394665	0.00987301535
1	Deaths	8	Taiwan (Province of China)	2	Female	22	All ages	423	Larynx cancer	150	Occupational exposure to asbestos	3	Rate	1998	0.00074837317	0.00132158528	0.00031884953
1	Deaths	8	Taiwan (Province of China)	3	Both	22	All ages	423	Larynx cancer	150	Occupational exposure to asbestos	3	Rate	1998	0.01125464873	0.0192204323	0.00530137514
1	Deaths	8	Taiwan (Province of China)	1	Male	22	All ages	423	Larynx cancer	150	Occupational exposure to asbestos	1	Number	1999	2.3838473906521678	4.06620028356505	1.122195337913794
1	Deaths	8	Taiwan (Province of China)	2	Female	22	All ages	423	Larynx cancer	150	Occupational exposure to asbestos	1	Number	1999	0.075164166960788	0.1316015100081656	0.0319692643089088
1	Deaths	8	Taiwan (Province of China)	3	Both	22	All ages	423	Larynx cancer	150	Occupational exposure to asbestos	1	Number	1999	2.459011557612956	4.1462418471317735	1.183299747037109
1	Deaths	8	Taiwan (Province of China)	1	Male	22	All ages	423	Larynx cancer	150	Occupational exposure to asbestos	3	Rate	1999	0.021056981000000002	0.03591752662	0.00991256655
1	Deaths	8	Taiwan (Province of China)	2	Female	22	All ages	423	Larynx cancer	150	Occupational exposure to asbestos	3	Rate	1999	0.00069682725	0.00122004303	0.00029637865
1	Deaths	8	Taiwan (Province of China)	3	Both	22	All ages	423	Larynx cancer	150	Occupational exposure to asbestos	3	Rate	1999	0.01112294175	0.01875485555	0.00535246535
1	Deaths	8	Taiwan (Province of China)	1	Male	22	All ages	423	Larynx cancer	150	Occupational exposure to asbestos	1	Number	2000	2.479552948413468	4.235346716107559	1.163161325247818
1	Deaths	8	Taiwan (Province of China)	2	Female	22	All ages	423	Larynx cancer	150	Occupational exposure to asbestos	1	Number	2000	0.0733187737801429	0.1313637779431672	0.0310352767104605
1	Deaths	8	Taiwan (Province of China)	3	Both	22	All ages	423	Larynx cancer	150	Occupational exposure to asbestos	1	Number	2000	2.5528717221936077	4.31677656244263	1.2306359967612082
1	Deaths	8	Taiwan (Province of China)	1	Male	22	All ages	423	Larynx cancer	150	Occupational exposure to asbestos	3	Rate	2000	0.021775455120000002	0.03719485095	0.01021489267
1	Deaths	8	Taiwan (Province of China)	2	Female	22	All ages	423	Larynx cancer	150	Occupational exposure to asbestos	3	Rate	2000	0.0006740009900000001	0.00120759407	0.00028529947
1	Deaths	8	Taiwan (Province of China)	3	Both	22	All ages	423	Larynx cancer	150	Occupational exposure to asbestos	3	Rate	2000	0.01146582157	0.019388122560000002	0.0055272079
1	Deaths	8	Taiwan (Province of China)	1	Male	22	All ages	423	Larynx cancer	150	Occupational exposure to asbestos	1	Number	2001	2.449958480399302	4.192485270972336	1.1616768808032876
1	Deaths	8	Taiwan (Province of China)	2	Female	22	All ages	423	Larynx cancer	150	Occupational exposure to asbestos	1	Number	2001	0.0797175232570306	0.1441814772022328	0.0335576733455674
1	Deaths	8	Taiwan (Province of China)	3	Both	22	All ages	423	Larynx cancer	150	Occupational exposure to asbestos	1	Number	2001	2.529676003656332	4.298784521891383	1.2279575792050623
1	Deaths	8	Taiwan (Province of China)	1	Male	22	All ages	423	Larynx cancer	150	Occupational exposure to asbestos	3	Rate	2001	0.02141056963	0.03663878329	0.01015207561
1	Deaths	8	Taiwan (Province of China)	2	Female	22	All ages	423	Larynx cancer	150	Occupational exposure to asbestos	3	Rate	2001	0.00072731676	0.00131546491	0.0003061693
1	Deaths	8	Taiwan (Province of China)	3	Both	22	All ages	423	Larynx cancer	150	Occupational exposure to asbestos	3	Rate	2001	0.011291559009999999	0.019188219769999997	0.00548115863
1	Deaths	8	Taiwan (Province of China)	1	Male	22	All ages	423	Larynx cancer	150	Occupational exposure to asbestos	1	Number	2002	2.3812277413474896	4.046216360633977	1.1178234109008278
1	Deaths	8	Taiwan (Province of China)	2	Female	22	All ages	423	Larynx cancer	150	Occupational exposure to asbestos	1	Number	2002	0.0783801803011217	0.1397061285715869	0.0327655040401493
1	Deaths	8	Taiwan (Province of China)	3	Both	22	All ages	423	Larynx cancer	150	Occupational exposure to asbestos	1	Number	2002	2.459607921648614	4.135420110826715	1.1891066668293506
1	Deaths	8	Taiwan (Province of China)	1	Male	22	All ages	423	Larynx cancer	150	Occupational exposure to asbestos	3	Rate	2002	0.020727781650000002	0.03522094413	0.009730274510000001
1	Deaths	8	Taiwan (Province of China)	2	Female	22	All ages	423	Larynx cancer	150	Occupational exposure to asbestos	3	Rate	2002	0.00071037204	0.00126617886	0.00029695897
1	Deaths	8	Taiwan (Province of China)	3	Both	22	All ages	423	Larynx cancer	150	Occupational exposure to asbestos	3	Rate	2002	0.0109210203	0.01836187247	0.00527980819
1	Deaths	8	Taiwan (Province of China)	1	Male	22	All ages	423	Larynx cancer	150	Occupational exposure to asbestos	1	Number	2003	2.360467477387659	3.934891287509727	1.1101577558658846
1	Deaths	8	Taiwan (Province of China)	2	Female	22	All ages	423	Larynx cancer	150	Occupational exposure to asbestos	1	Number	2003	0.0716165783705379	0.1252778005149209	0.0312094269095023
1	Deaths	8	Taiwan (Province of China)	3	Both	22	All ages	423	Larynx cancer	150	Occupational exposure to asbestos	1	Number	2003	2.4320840557582	4.033937906115652	1.1786545781372078
1	Deaths	8	Taiwan (Province of China)	1	Male	22	All ages	423	Larynx cancer	150	Occupational exposure to asbestos	3	Rate	2003	0.02048187817	0.034143221519999996	0.00963288676
1	Deaths	8	Taiwan (Province of China)	2	Female	22	All ages	423	Larynx cancer	150	Occupational exposure to asbestos	3	Rate	2003	0.0006452164199999999	0.0011286673600000002	0.00028117561
1	Deaths	8	Taiwan (Province of China)	3	Both	22	All ages	423	Larynx cancer	150	Occupational exposure to asbestos	3	Rate	2003	0.010749882839999999	0.01783012383	0.0052096878000000004
1	Deaths	8	Taiwan (Province of China)	1	Male	22	All ages	423	Larynx cancer	150	Occupational exposure to asbestos	1	Number	2004	2.2466241683738155	3.730901507879543	1.0616080824527852
1	Deaths	8	Taiwan (Province of China)	2	Female	22	All ages	423	Larynx cancer	150	Occupational exposure to asbestos	1	Number	2004	0.0744194832976735	0.1289006206293953	0.032823785941072
1	Deaths	8	Taiwan (Province of China)	3	Both	22	All ages	423	Larynx cancer	150	Occupational exposure to asbestos	1	Number	2004	2.3210436516714874	3.823877463397947	1.1252582118132093
1	Deaths	8	Taiwan (Province of China)	1	Male	22	All ages	423	Larynx cancer	150	Occupational exposure to asbestos	3	Rate	2004	0.01944237777	0.032287374800000004	0.00918719992
1	Deaths	8	Taiwan (Province of China)	2	Female	22	All ages	423	Larynx cancer	150	Occupational exposure to asbestos	3	Rate	2004	0.0006666481300000001	0.00115468899	0.00029403477
1	Deaths	8	Taiwan (Province of China)	3	Both	22	All ages	423	Larynx cancer	150	Occupational exposure to asbestos	3	Rate	2004	0.01021652298	0.01683153694	0.00495304187
1	Deaths	8	Taiwan (Province of China)	1	Male	22	All ages	423	Larynx cancer	150	Occupational exposure to asbestos	1	Number	2005	2.271322690341955	3.7940288266993543	1.0785689699044525
1	Deaths	8	Taiwan (Province of China)	2	Female	22	All ages	423	Larynx cancer	150	Occupational exposure to asbestos	1	Number	2005	0.0738387195860763	0.1279063404655476	0.0324705653162435
1	Deaths	8	Taiwan (Province of China)	3	Both	22	All ages	423	Larynx cancer	150	Occupational exposure to asbestos	1	Number	2005	2.345161409928033	3.850407473204223	1.136953183319663
1	Deaths	8	Taiwan (Province of China)	1	Male	22	All ages	423	Larynx cancer	150	Occupational exposure to asbestos	3	Rate	2005	0.01961289824	0.03276148371	0.00931345579
1	Deaths	8	Taiwan (Province of China)	2	Female	22	All ages	423	Larynx cancer	150	Occupational exposure to asbestos	3	Rate	2005	0.00065762924	0.00113917129	0.00028919235
1	Deaths	8	Taiwan (Province of China)	3	Both	22	All ages	423	Larynx cancer	150	Occupational exposure to asbestos	3	Rate	2005	0.01028183778	0.016881253829999998	0.00498471796
1	Deaths	8	Taiwan (Province of China)	1	Male	22	All ages	423	Larynx cancer	150	Occupational exposure to asbestos	1	Number	2006	2.1927567551744525	3.6334207948106783	1.0592389603449948
1	Deaths	8	Taiwan (Province of China)	2	Female	22	All ages	423	Larynx cancer	150	Occupational exposure to asbestos	1	Number	2006	0.0685875190407107	0.1174703041168494	0.0308043441732168
1	Deaths	8	Taiwan (Province of China)	3	Both	22	All ages	423	Larynx cancer	150	Occupational exposure to asbestos	1	Number	2006	2.261344274215164	3.706361074089248	1.0989324129055813
1	Deaths	8	Taiwan (Province of China)	1	Male	22	All ages	423	Larynx cancer	150	Occupational exposure to asbestos	3	Rate	2006	0.01890029352	0.03131798332	0.00913002649
1	Deaths	8	Taiwan (Province of China)	2	Female	22	All ages	423	Larynx cancer	150	Occupational exposure to asbestos	3	Rate	2006	0.00060730102	0.00104012854	0.00027275385
1	Deaths	8	Taiwan (Province of China)	3	Both	22	All ages	423	Larynx cancer	150	Occupational exposure to asbestos	3	Rate	2006	0.0098767924	0.01618814053	0.00479976774
1	Deaths	8	Taiwan (Province of China)	1	Male	22	All ages	423	Larynx cancer	150	Occupational exposure to asbestos	1	Number	2007	2.157668987113809	3.5672212214578254	1.0484531240227577
1	Deaths	8	Taiwan (Province of China)	2	Female	22	All ages	423	Larynx cancer	150	Occupational exposure to asbestos	1	Number	2007	0.0723270631029168	0.1249165006681254	0.0327641272497347
1	Deaths	8	Taiwan (Province of China)	3	Both	22	All ages	423	Larynx cancer	150	Occupational exposure to asbestos	1	Number	2007	2.2299960502167253	3.6529988963841102	1.0978538341648922
1	Deaths	8	Taiwan (Province of China)	1	Male	22	All ages	423	Larynx cancer	150	Occupational exposure to asbestos	3	Rate	2007	0.01857003568	0.03070138457	0.00902353977
1	Deaths	8	Taiwan (Province of China)	2	Female	22	All ages	423	Larynx cancer	150	Occupational exposure to asbestos	3	Rate	2007	0.00063675866	0.00109974966	0.00028845139
1	Deaths	8	Taiwan (Province of China)	3	Both	22	All ages	423	Larynx cancer	150	Occupational exposure to asbestos	3	Rate	2007	0.009705036410000001	0.01589800453	0.00477790597
1	Deaths	8	Taiwan (Province of China)	1	Male	22	All ages	423	Larynx cancer	150	Occupational exposure to asbestos	1	Number	2008	2.033307524020648	3.2653087536578944	1.0019580462149738
1	Deaths	8	Taiwan (Province of China)	2	Female	22	All ages	423	Larynx cancer	150	Occupational exposure to asbestos	1	Number	2008	0.0711180188906931	0.1206284694196273	0.0321351040742446
1	Deaths	8	Taiwan (Province of China)	3	Both	22	All ages	423	Larynx cancer	150	Occupational exposure to asbestos	1	Number	2008	2.1044255429113425	3.342905037340718	1.0568126979253
1	Deaths	8	Taiwan (Province of China)	1	Male	22	All ages	423	Larynx cancer	150	Occupational exposure to asbestos	3	Rate	2008	0.01748008636	0.02807144435	0.00861370598
1	Deaths	8	Taiwan (Province of China)	2	Female	22	All ages	423	Larynx cancer	150	Occupational exposure to asbestos	3	Rate	2008	0.00062272072	0.0010562421200000002	0.0002813801
1	Deaths	8	Taiwan (Province of China)	3	Both	22	All ages	423	Larynx cancer	150	Occupational exposure to asbestos	3	Rate	2008	0.00912877193	0.014501162929999999	0.00458433995
1	Deaths	8	Taiwan (Province of China)	1	Male	22	All ages	423	Larynx cancer	150	Occupational exposure to asbestos	1	Number	2009	2.057495046932205	3.31157171526186	1.0284850598231277
1	Deaths	8	Taiwan (Province of China)	2	Female	22	All ages	423	Larynx cancer	150	Occupational exposure to asbestos	1	Number	2009	0.0688063993745888	0.1160735362664907	0.0316226415468768
1	Deaths	8	Taiwan (Province of China)	3	Both	22	All ages	423	Larynx cancer	150	Occupational exposure to asbestos	1	Number	2009	2.126301446306793	3.387205695533256	1.073493625947601
1	Deaths	8	Taiwan (Province of China)	1	Male	22	All ages	423	Larynx cancer	150	Occupational exposure to asbestos	3	Rate	2009	0.0176721878	0.028443673469999996	0.008833839559999999
1	Deaths	8	Taiwan (Province of China)	2	Female	22	All ages	423	Larynx cancer	150	Occupational exposure to asbestos	3	Rate	2009	0.0005993725900000001	0.00101111666	0.00027546485
1	Deaths	8	Taiwan (Province of China)	3	Both	22	All ages	423	Larynx cancer	150	Occupational exposure to asbestos	3	Rate	2009	0.00919589186	0.01464908813	0.0046426772199999996
1	Deaths	8	Taiwan (Province of China)	1	Male	22	All ages	423	Larynx cancer	150	Occupational exposure to asbestos	1	Number	2010	2.091498634209921	3.368626197980204	1.0262443147257
1	Deaths	8	Taiwan (Province of China)	2	Female	22	All ages	423	Larynx cancer	150	Occupational exposure to asbestos	1	Number	2010	0.0694064530842974	0.1141067577198326	0.0324657638251744
1	Deaths	8	Taiwan (Province of China)	3	Both	22	All ages	423	Larynx cancer	150	Occupational exposure to asbestos	1	Number	2010	2.1609050872942213	3.4388204989134445	1.0871051078127638
1	Deaths	8	Taiwan (Province of China)	1	Male	22	All ages	423	Larynx cancer	150	Occupational exposure to asbestos	3	Rate	2010	0.01794748183	0.02890671621	0.00880636539
1	Deaths	8	Taiwan (Province of China)	2	Female	22	All ages	423	Larynx cancer	150	Occupational exposure to asbestos	3	Rate	2010	0.00060162326	0.0009890907399999998	0.00028141704
1	Deaths	8	Taiwan (Province of China)	3	Both	22	All ages	423	Larynx cancer	150	Occupational exposure to asbestos	3	Rate	2010	0.009318275150000001	0.01482891396	0.00468782483
1	Deaths	8	Taiwan (Province of China)	1	Male	22	All ages	423	Larynx cancer	150	Occupational exposure to asbestos	1	Number	2011	2.437059488639989	3.9355434827829354	1.1732538085977633
1	Deaths	8	Taiwan (Province of China)	2	Female	22	All ages	423	Larynx cancer	150	Occupational exposure to asbestos	1	Number	2011	0.0779923916012742	0.1271142733390353	0.0357772607390116
1	Deaths	8	Taiwan (Province of China)	3	Both	22	All ages	423	Larynx cancer	150	Occupational exposure to asbestos	1	Number	2011	2.515051880241263	4.023726491806103	1.2468296004612962
1	Deaths	8	Taiwan (Province of China)	1	Male	22	All ages	423	Larynx cancer	150	Occupational exposure to asbestos	3	Rate	2011	0.020891780029999998	0.0337375879	0.01005776043
1	Deaths	8	Taiwan (Province of China)	2	Female	22	All ages	423	Larynx cancer	150	Occupational exposure to asbestos	3	Rate	2011	0.00067280089	0.0010965505	0.00030863232
1	Deaths	8	Taiwan (Province of China)	3	Both	22	All ages	423	Larynx cancer	150	Occupational exposure to asbestos	3	Rate	2011	0.01081400661	0.01730087765	0.005361012090000001
1	Deaths	8	Taiwan (Province of China)	1	Male	22	All ages	423	Larynx cancer	150	Occupational exposure to asbestos	1	Number	2012	2.682726700312316	4.274414336436236	1.2954541405655378
1	Deaths	8	Taiwan (Province of China)	2	Female	22	All ages	423	Larynx cancer	150	Occupational exposure to asbestos	1	Number	2012	0.0802514849349653	0.1322694218004282	0.0366490134183324
1	Deaths	8	Taiwan (Province of China)	3	Both	22	All ages	423	Larynx cancer	150	Occupational exposure to asbestos	1	Number	2012	2.762978185247285	4.372533894885421	1.3500755657347077
1	Deaths	8	Taiwan (Province of China)	1	Male	22	All ages	423	Larynx cancer	150	Occupational exposure to asbestos	3	Rate	2012	0.022970847710000002	0.036599673299999996	0.01109232624
1	Deaths	8	Taiwan (Province of China)	2	Female	22	All ages	423	Larynx cancer	150	Occupational exposure to asbestos	3	Rate	2012	0.00068908242	0.0011357364100000001	0.00031468813999999996
1	Deaths	8	Taiwan (Province of China)	3	Both	22	All ages	423	Larynx cancer	150	Occupational exposure to asbestos	3	Rate	2012	0.01184558124	0.01874615072	0.0057881129399999995
1	Deaths	8	Taiwan (Province of China)	1	Male	22	All ages	423	Larynx cancer	150	Occupational exposure to asbestos	1	Number	2013	2.543028499316013	4.084109736878606	1.2244386850543174
1	Deaths	8	Taiwan (Province of China)	2	Female	22	All ages	423	Larynx cancer	150	Occupational exposure to asbestos	1	Number	2013	0.0768587728741219	0.1286392262510073	0.034493204978581
1	Deaths	8	Taiwan (Province of China)	3	Both	22	All ages	423	Larynx cancer	150	Occupational exposure to asbestos	1	Number	2013	2.619887272190136	4.177861387676076	1.2915652569574263
1	Deaths	8	Taiwan (Province of China)	1	Male	22	All ages	423	Larynx cancer	150	Occupational exposure to asbestos	3	Rate	2013	0.02174447008	0.03492166997	0.01046970978
1	Deaths	8	Taiwan (Province of China)	2	Female	22	All ages	423	Larynx cancer	150	Occupational exposure to asbestos	3	Rate	2013	0.00065705096	0.0010997121599999999	0.00029487582
1	Deaths	8	Taiwan (Province of China)	3	Both	22	All ages	423	Larynx cancer	150	Occupational exposure to asbestos	3	Rate	2013	0.01119964384	0.017859760630000002	0.00552125698
1	Deaths	8	Taiwan (Province of China)	1	Male	22	All ages	423	Larynx cancer	150	Occupational exposure to asbestos	1	Number	2014	2.861931488784545	4.635895367593916	1.3623551103150966
1	Deaths	8	Taiwan (Province of China)	2	Female	22	All ages	423	Larynx cancer	150	Occupational exposure to asbestos	1	Number	2014	0.0833158610930288	0.1380519453082088	0.0374928093991209
1	Deaths	8	Taiwan (Province of China)	3	Both	22	All ages	423	Larynx cancer	150	Occupational exposure to asbestos	1	Number	2014	2.9452473498775773	4.747490939116865	1.434057730656833
1	Deaths	8	Taiwan (Province of China)	1	Male	22	All ages	423	Larynx cancer	150	Occupational exposure to asbestos	3	Rate	2014	0.0244391463	0.03958771395	0.01163368026
1	Deaths	8	Taiwan (Province of China)	2	Female	22	All ages	423	Larynx cancer	150	Occupational exposure to asbestos	3	Rate	2014	0.00070935561	0.0011753815	0.00031921574
1	Deaths	8	Taiwan (Province of China)	3	Both	22	All ages	423	Larynx cancer	150	Occupational exposure to asbestos	3	Rate	2014	0.01255662308	0.02024021999	0.006113891380000001
1	Deaths	8	Taiwan (Province of China)	1	Male	22	All ages	423	Larynx cancer	150	Occupational exposure to asbestos	1	Number	2015	3.0026551609125223	4.935014648811075	1.441130797561347
1	Deaths	8	Taiwan (Province of China)	2	Female	22	All ages	423	Larynx cancer	150	Occupational exposure to asbestos	1	Number	2015	0.0913488342774006	0.1541931168589518	0.0402759488988161
1	Deaths	8	Taiwan (Province of China)	3	Both	22	All ages	423	Larynx cancer	150	Occupational exposure to asbestos	1	Number	2015	3.0940039951899228	5.082021948950691	1.505577071272265
1	Deaths	8	Taiwan (Province of China)	1	Male	22	All ages	423	Larynx cancer	150	Occupational exposure to asbestos	3	Rate	2015	0.02561322438	0.0420966214	0.012293122089999999
1	Deaths	8	Taiwan (Province of China)	2	Female	22	All ages	423	Larynx cancer	150	Occupational exposure to asbestos	3	Rate	2015	0.00077484222	0.00130790216	0.00034163004
1	Deaths	8	Taiwan (Province of China)	3	Both	22	All ages	423	Larynx cancer	150	Occupational exposure to asbestos	3	Rate	2015	0.013159024069999999	0.02161420906	0.006403328809999999
1	Deaths	8	Taiwan (Province of China)	1	Male	22	All ages	423	Larynx cancer	150	Occupational exposure to asbestos	1	Number	2016	3.297829942670463	5.464274708469927	1.58543474953815
1	Deaths	8	Taiwan (Province of China)	2	Female	22	All ages	423	Larynx cancer	150	Occupational exposure to asbestos	1	Number	2016	0.1018450922759978	0.1723356702362821	0.0443365550111957
1	Deaths	8	Taiwan (Province of China)	3	Both	22	All ages	423	Larynx cancer	150	Occupational exposure to asbestos	1	Number	2016	3.399675034946457	5.536056542220821	1.6614311382746911
1	Deaths	8	Taiwan (Province of China)	1	Male	22	All ages	423	Larynx cancer	150	Occupational exposure to asbestos	3	Rate	2016	0.028111069050000003	0.04657808508	0.013514422060000001
1	Deaths	8	Taiwan (Province of China)	2	Female	22	All ages	423	Larynx cancer	150	Occupational exposure to asbestos	3	Rate	2016	0.00086092657	0.00145680419	0.00037478996
1	Deaths	8	Taiwan (Province of China)	3	Both	22	All ages	423	Larynx cancer	150	Occupational exposure to asbestos	3	Rate	2016	0.01442916459	0.02349656075	0.007051574959999999
1	Deaths	8	Taiwan (Province of China)	1	Male	22	All ages	423	Larynx cancer	150	Occupational exposure to asbestos	1	Number	2017	3.4826839054687917	5.811305294928216	1.6438498314618162
1	Deaths	8	Taiwan (Province of China)	2	Female	22	All ages	423	Larynx cancer	150	Occupational exposure to asbestos	1	Number	2017	0.1107094229089915	0.1903775322086514	0.0477717209553263
1	Deaths	8	Taiwan (Province of China)	3	Both	22	All ages	423	Larynx cancer	150	Occupational exposure to asbestos	1	Number	2017	3.5933933283777826	5.98531100036476	1.754592067640086
1	Deaths	8	Taiwan (Province of China)	1	Male	22	All ages	423	Larynx cancer	150	Occupational exposure to asbestos	3	Rate	2017	0.02967787806	0.04952135037	0.01400815468
1	Deaths	8	Taiwan (Province of China)	2	Female	22	All ages	423	Larynx cancer	150	Occupational exposure to asbestos	3	Rate	2017	0.0009330851900000001	0.00160454684	0.00040263136
1	Deaths	8	Taiwan (Province of China)	3	Both	22	All ages	423	Larynx cancer	150	Occupational exposure to asbestos	3	Rate	2017	0.01522635415	0.02536167257	0.00743476646
1	Deaths	8	Taiwan (Province of China)	1	Male	22	All ages	423	Larynx cancer	150	Occupational exposure to asbestos	1	Number	2018	3.392134188528199	5.708772189805679	1.5861493533893412
1	Deaths	8	Taiwan (Province of China)	2	Female	22	All ages	423	Larynx cancer	150	Occupational exposure to asbestos	1	Number	2018	0.1142032722010428	0.2116018226085776	0.0476083801674033
1	Deaths	8	Taiwan (Province of China)	3	Both	22	All ages	423	Larynx cancer	150	Occupational exposure to asbestos	1	Number	2018	3.5063374607292395	5.877895364409834	1.6858940093842452
1	Deaths	8	Taiwan (Province of China)	1	Male	22	All ages	423	Larynx cancer	150	Occupational exposure to asbestos	3	Rate	2018	0.028909351530000002	0.04865282234	0.013517905450000001
1	Deaths	8	Taiwan (Province of China)	2	Female	22	All ages	423	Larynx cancer	150	Occupational exposure to asbestos	3	Rate	2018	0.00096021135	0.0017791300299999997	0.00040028719
1	Deaths	8	Taiwan (Province of China)	3	Both	22	All ages	423	Larynx cancer	150	Occupational exposure to asbestos	3	Rate	2018	0.01484022825	0.0248776137	0.00713538049
1	Deaths	8	Taiwan (Province of China)	1	Male	22	All ages	423	Larynx cancer	150	Occupational exposure to asbestos	1	Number	2019	3.447515104339706	6.064581532756398	1.5814212777552594
1	Deaths	8	Taiwan (Province of China)	2	Female	22	All ages	423	Larynx cancer	150	Occupational exposure to asbestos	1	Number	2019	0.1172140215488758	0.2241651455555482	0.0492280531017009
1	Deaths	8	Taiwan (Province of China)	3	Both	22	All ages	423	Larynx cancer	150	Occupational exposure to asbestos	1	Number	2019	3.56472912588858	6.161145045788372	1.672809592021744
1	Deaths	8	Taiwan (Province of China)	1	Male	22	All ages	423	Larynx cancer	150	Occupational exposure to asbestos	3	Rate	2019	0.02940091468	0.0517196412	0.01348659271
1	Deaths	8	Taiwan (Province of China)	2	Female	22	All ages	423	Larynx cancer	150	Occupational exposure to asbestos	3	Rate	2019	0.00098372519	0.00188131844	0.00041314917000000005
1	Deaths	8	Taiwan (Province of China)	3	Both	22	All ages	423	Larynx cancer	150	Occupational exposure to asbestos	3	Rate	2019	0.01507846176	0.02606105168	0.007075823879999999
1	Deaths	8	Taiwan (Province of China)	1	Male	22	All ages	423	Larynx cancer	150	Occupational exposure to asbestos	1	Number	2020	3.370387896244597	6.0289840057701545	1.4965357951531315
1	Deaths	8	Taiwan (Province of China)	2	Female	22	All ages	423	Larynx cancer	150	Occupational exposure to asbestos	1	Number	2020	0.1114250665526833	0.2107805210901028	0.0467343067112419
1	Deaths	8	Taiwan (Province of China)	3	Both	22	All ages	423	Larynx cancer	150	Occupational exposure to asbestos	1	Number	2020	3.4818129627972776	6.162426824910792	1.594432931522745
1	Deaths	8	Taiwan (Province of China)	1	Male	22	All ages	423	Larynx cancer	150	Occupational exposure to asbestos	3	Rate	2020	0.028774424169999997	0.0514719814	0.012776557800000001
1	Deaths	8	Taiwan (Province of China)	2	Female	22	All ages	423	Larynx cancer	150	Occupational exposure to asbestos	3	Rate	2020	0.00093384913	0.0017665433199999998	0.00039167840000000004
1	Deaths	8	Taiwan (Province of China)	3	Both	22	All ages	423	Larynx cancer	150	Occupational exposure to asbestos	3	Rate	2020	0.01472540188	0.02606234525	0.00674323002
1	Deaths	8	Taiwan (Province of China)	1	Male	22	All ages	423	Larynx cancer	150	Occupational exposure to asbestos	1	Number	2021	3.525049630952874	6.835667634193296	1.5548265012351834
1	Deaths	8	Taiwan (Province of China)	2	Female	22	All ages	423	Larynx cancer	150	Occupational exposure to asbestos	1	Number	2021	0.1197487338935896	0.2317491149927277	0.0493918552837368
1	Deaths	8	Taiwan (Province of China)	3	Both	22	All ages	423	Larynx cancer	150	Occupational exposure to asbestos	1	Number	2021	3.644798364846459	7.010874225126505	1.6528049814972865
1	Deaths	8	Taiwan (Province of China)	1	Male	22	All ages	423	Larynx cancer	150	Occupational exposure to asbestos	3	Rate	2021	0.03014196684	0.05845037339	0.0132949983
1	Deaths	8	Taiwan (Province of China)	2	Female	22	All ages	423	Larynx cancer	150	Occupational exposure to asbestos	3	Rate	2021	0.00100276396	0.00194064399	0.00041360247
1	Deaths	8	Taiwan (Province of China)	3	Both	22	All ages	423	Larynx cancer	150	Occupational exposure to asbestos	3	Rate	2021	0.015420088260000001	0.02966098217	0.00699254009
1	Deaths	8	Taiwan (Province of China)	1	Male	27	Age-standardized	423	Larynx cancer	150	Occupational exposure to asbestos	3	Rate	1990	0.02290535893	0.03688352036	0.01155751096
1	Deaths	8	Taiwan (Province of China)	2	Female	27	Age-standardized	423	Larynx cancer	150	Occupational exposure to asbestos	3	Rate	1990	0.0014582735500000001	0.00254785168	0.00068071916
1	Deaths	8	Taiwan (Province of China)	3	Both	27	Age-standardized	423	Larynx cancer	150	Occupational exposure to asbestos	3	Rate	1990	0.01250399326	0.019595230050000002	0.00654547726
1	Deaths	8	Taiwan (Province of China)	1	Male	27	Age-standardized	423	Larynx cancer	150	Occupational exposure to asbestos	3	Rate	1991	0.02267923196	0.03631597917	0.01121919301
1	Deaths	8	Taiwan (Province of China)	2	Female	27	Age-standardized	423	Larynx cancer	150	Occupational exposure to asbestos	3	Rate	1991	0.0012867542999999999	0.00223154377	0.00061049312
1	Deaths	8	Taiwan (Province of China)	3	Both	27	Age-standardized	423	Larynx cancer	150	Occupational exposure to asbestos	3	Rate	1991	0.012288171910000001	0.01930658139	0.00631165034
1	Deaths	8	Taiwan (Province of China)	1	Male	27	Age-standardized	423	Larynx cancer	150	Occupational exposure to asbestos	3	Rate	1992	0.02243944698	0.03601799261	0.01092245479
1	Deaths	8	Taiwan (Province of China)	2	Female	27	Age-standardized	423	Larynx cancer	150	Occupational exposure to asbestos	3	Rate	1992	0.00112262889	0.0019858899899999997	0.0005208334600000001
1	Deaths	8	Taiwan (Province of China)	3	Both	27	Age-standardized	423	Larynx cancer	150	Occupational exposure to asbestos	3	Rate	1992	0.012162927810000002	0.019311366769999998	0.00603829846
1	Deaths	8	Taiwan (Province of China)	1	Male	27	Age-standardized	423	Larynx cancer	150	Occupational exposure to asbestos	3	Rate	1993	0.02165994148	0.03611553285	0.01030134294
1	Deaths	8	Taiwan (Province of China)	2	Female	27	Age-standardized	423	Larynx cancer	150	Occupational exposure to asbestos	3	Rate	1993	0.00111357487	0.00200077807	0.00050650618
1	Deaths	8	Taiwan (Province of China)	3	Both	27	Age-standardized	423	Larynx cancer	150	Occupational exposure to asbestos	3	Rate	1993	0.011799990179999999	0.01927098454	0.00576347438
1	Deaths	8	Taiwan (Province of China)	1	Male	27	Age-standardized	423	Larynx cancer	150	Occupational exposure to asbestos	3	Rate	1994	0.02432857379	0.0409125633	0.01120666592
1	Deaths	8	Taiwan (Province of China)	2	Female	27	Age-standardized	423	Larynx cancer	150	Occupational exposure to asbestos	3	Rate	1994	0.00109607427	0.0020108024999999996	0.00049328111
1	Deaths	8	Taiwan (Province of China)	3	Both	27	Age-standardized	423	Larynx cancer	150	Occupational exposure to asbestos	3	Rate	1994	0.0131777654	0.021865277239999998	0.00623286073
1	Deaths	8	Taiwan (Province of China)	1	Male	27	Age-standardized	423	Larynx cancer	150	Occupational exposure to asbestos	3	Rate	1995	0.02476944701	0.04156690324	0.01126391984
1	Deaths	8	Taiwan (Province of China)	2	Female	27	Age-standardized	423	Larynx cancer	150	Occupational exposure to asbestos	3	Rate	1995	0.0011385351300000001	0.00209638388	0.0005112313
1	Deaths	8	Taiwan (Province of China)	3	Both	27	Age-standardized	423	Larynx cancer	150	Occupational exposure to asbestos	3	Rate	1995	0.013424776890000002	0.022304992399999998	0.0062568341
1	Deaths	8	Taiwan (Province of China)	1	Male	27	Age-standardized	423	Larynx cancer	150	Occupational exposure to asbestos	3	Rate	1996	0.02515410934	0.04247363931	0.01150863528
1	Deaths	8	Taiwan (Province of China)	2	Female	27	Age-standardized	423	Larynx cancer	150	Occupational exposure to asbestos	3	Rate	1996	0.00107588276	0.0019604401699999997	0.00047388110999999994
1	Deaths	8	Taiwan (Province of China)	3	Both	27	Age-standardized	423	Larynx cancer	150	Occupational exposure to asbestos	3	Rate	1996	0.01357814386	0.02249854956	0.006336595830000001
1	Deaths	8	Taiwan (Province of China)	1	Male	27	Age-standardized	423	Larynx cancer	150	Occupational exposure to asbestos	3	Rate	1997	0.024601854099999997	0.04218229982	0.011230892210000001
1	Deaths	8	Taiwan (Province of China)	2	Female	27	Age-standardized	423	Larynx cancer	150	Occupational exposure to asbestos	3	Rate	1997	0.00092144616	0.00164319562	0.00039602589
1	Deaths	8	Taiwan (Province of China)	3	Both	27	Age-standardized	423	Larynx cancer	150	Occupational exposure to asbestos	3	Rate	1997	0.0132504996	0.022561817129999998	0.00618496825
1	Deaths	8	Taiwan (Province of China)	1	Male	27	Age-standardized	423	Larynx cancer	150	Occupational exposure to asbestos	3	Rate	1998	0.02318989982	0.04027480476	0.01072749491
1	Deaths	8	Taiwan (Province of China)	2	Female	27	Age-standardized	423	Larynx cancer	150	Occupational exposure to asbestos	3	Rate	1998	0.00089612966	0.00159152415	0.00038127521
1	Deaths	8	Taiwan (Province of China)	3	Both	27	Age-standardized	423	Larynx cancer	150	Occupational exposure to asbestos	3	Rate	1998	0.012471152230000001	0.0212274167	0.0058395274899999995
1	Deaths	8	Taiwan (Province of China)	1	Male	27	Age-standardized	423	Larynx cancer	150	Occupational exposure to asbestos	3	Rate	1999	0.02232958002	0.03830310346	0.01047770584
1	Deaths	8	Taiwan (Province of China)	2	Female	27	Age-standardized	423	Larynx cancer	150	Occupational exposure to asbestos	3	Rate	1999	0.0008089489	0.00143170666	0.00034680033999999997
1	Deaths	8	Taiwan (Province of China)	3	Both	27	Age-standardized	423	Larynx cancer	150	Occupational exposure to asbestos	3	Rate	1999	0.011967955519999999	0.020372312099999998	0.00573941977
1	Deaths	8	Taiwan (Province of China)	1	Male	27	Age-standardized	423	Larynx cancer	150	Occupational exposure to asbestos	3	Rate	2000	0.022441176849999998	0.03859404839	0.01044691794
1	Deaths	8	Taiwan (Province of China)	2	Female	27	Age-standardized	423	Larynx cancer	150	Occupational exposure to asbestos	3	Rate	2000	0.00075509804	0.00135402163	0.00031723412
1	Deaths	8	Taiwan (Province of China)	3	Both	27	Age-standardized	423	Larynx cancer	150	Occupational exposure to asbestos	3	Rate	2000	0.01196680907	0.02035355131	0.0057691385
1	Deaths	8	Taiwan (Province of China)	1	Male	27	Age-standardized	423	Larynx cancer	150	Occupational exposure to asbestos	3	Rate	2001	0.02167546279	0.03695195821	0.01015499206
1	Deaths	8	Taiwan (Province of China)	2	Female	27	Age-standardized	423	Larynx cancer	150	Occupational exposure to asbestos	3	Rate	2001	0.00078632522	0.00141622174	0.00033160509
1	Deaths	8	Taiwan (Province of China)	3	Both	27	Age-standardized	423	Larynx cancer	150	Occupational exposure to asbestos	3	Rate	2001	0.01152079469	0.01952079583	0.0055420858
1	Deaths	8	Taiwan (Province of China)	1	Male	27	Age-standardized	423	Larynx cancer	150	Occupational exposure to asbestos	3	Rate	2002	0.0205389894	0.03492476042	0.0095929079
1	Deaths	8	Taiwan (Province of China)	2	Female	27	Age-standardized	423	Larynx cancer	150	Occupational exposure to asbestos	3	Rate	2002	0.00073957094	0.00131551337	0.00031314369
1	Deaths	8	Taiwan (Province of China)	3	Both	27	Age-standardized	423	Larynx cancer	150	Occupational exposure to asbestos	3	Rate	2002	0.01084208203	0.01816251125	0.00524636793
1	Deaths	8	Taiwan (Province of China)	1	Male	27	Age-standardized	423	Larynx cancer	150	Occupational exposure to asbestos	3	Rate	2003	0.019862185929999998	0.033215945309999995	0.00930736247
1	Deaths	8	Taiwan (Province of China)	2	Female	27	Age-standardized	423	Larynx cancer	150	Occupational exposure to asbestos	3	Rate	2003	0.00064865267	0.0011296021399999998	0.00028471323
1	Deaths	8	Taiwan (Province of China)	3	Both	27	Age-standardized	423	Larynx cancer	150	Occupational exposure to asbestos	3	Rate	2003	0.01038306055	0.01723192205	0.00501952312
1	Deaths	8	Taiwan (Province of China)	1	Male	27	Age-standardized	423	Larynx cancer	150	Occupational exposure to asbestos	3	Rate	2004	0.018206460810000002	0.03002823746	0.00851563197
1	Deaths	8	Taiwan (Province of China)	2	Female	27	Age-standardized	423	Larynx cancer	150	Occupational exposure to asbestos	3	Rate	2004	0.00064761068	0.0011247002	0.00028541400999999996
1	Deaths	8	Taiwan (Province of China)	3	Both	27	Age-standardized	423	Larynx cancer	150	Occupational exposure to asbestos	3	Rate	2004	0.00952618885	0.015585527739999999	0.00459620961
1	Deaths	8	Taiwan (Province of China)	1	Male	27	Age-standardized	423	Larynx cancer	150	Occupational exposure to asbestos	3	Rate	2005	0.01788759753	0.02988485476	0.00844498355
1	Deaths	8	Taiwan (Province of China)	2	Female	27	Age-standardized	423	Larynx cancer	150	Occupational exposure to asbestos	3	Rate	2005	0.00061340123	0.0010658859399999999	0.00027170945
1	Deaths	8	Taiwan (Province of China)	3	Both	27	Age-standardized	423	Larynx cancer	150	Occupational exposure to asbestos	3	Rate	2005	0.00928748004	0.015234624260000001	0.00449619141
1	Deaths	8	Taiwan (Province of China)	1	Male	27	Age-standardized	423	Larynx cancer	150	Occupational exposure to asbestos	3	Rate	2006	0.01683357315	0.02791812074	0.008116546629999999
1	Deaths	8	Taiwan (Province of China)	2	Female	27	Age-standardized	423	Larynx cancer	150	Occupational exposure to asbestos	3	Rate	2006	0.00054158973	0.0009271752100000001	0.00024425459
1	Deaths	8	Taiwan (Province of China)	3	Both	27	Age-standardized	423	Larynx cancer	150	Occupational exposure to asbestos	3	Rate	2006	0.008655627649999999	0.01418494866	0.00421303394
1	Deaths	8	Taiwan (Province of China)	1	Male	27	Age-standardized	423	Larynx cancer	150	Occupational exposure to asbestos	3	Rate	2007	0.01617554715	0.02678919238	0.00786747879
1	Deaths	8	Taiwan (Province of China)	2	Female	27	Age-standardized	423	Larynx cancer	150	Occupational exposure to asbestos	3	Rate	2007	0.0005451919899999999	0.0009429916600000001	0.00024780943999999996
1	Deaths	8	Taiwan (Province of China)	3	Both	27	Age-standardized	423	Larynx cancer	150	Occupational exposure to asbestos	3	Rate	2007	0.00826444397	0.013496909520000001	0.00407320606
1	Deaths	8	Taiwan (Province of China)	1	Male	27	Age-standardized	423	Larynx cancer	150	Occupational exposure to asbestos	3	Rate	2008	0.01481605072	0.023831445120000003	0.00734370275
1	Deaths	8	Taiwan (Province of China)	2	Female	27	Age-standardized	423	Larynx cancer	150	Occupational exposure to asbestos	3	Rate	2008	0.00051259556	0.0008710978500000001	0.00023230955
1	Deaths	8	Taiwan (Province of China)	3	Both	27	Age-standardized	423	Larynx cancer	150	Occupational exposure to asbestos	3	Rate	2008	0.00752671868	0.011970563449999999	0.0037873174299999997
1	Deaths	8	Taiwan (Province of China)	1	Male	27	Age-standardized	423	Larynx cancer	150	Occupational exposure to asbestos	3	Rate	2009	0.0145809502	0.02366299192	0.007326025
1	Deaths	8	Taiwan (Province of China)	2	Female	27	Age-standardized	423	Larynx cancer	150	Occupational exposure to asbestos	3	Rate	2009	0.00047345215	0.0008006792	0.00021718292000000002
1	Deaths	8	Taiwan (Province of China)	3	Both	27	Age-standardized	423	Larynx cancer	150	Occupational exposure to asbestos	3	Rate	2009	0.00735221835	0.0117608265	0.00372158198
1	Deaths	8	Taiwan (Province of China)	1	Male	27	Age-standardized	423	Larynx cancer	150	Occupational exposure to asbestos	3	Rate	2010	0.01445352371	0.02335926529	0.00706404805
1	Deaths	8	Taiwan (Province of China)	2	Female	27	Age-standardized	423	Larynx cancer	150	Occupational exposure to asbestos	3	Rate	2010	0.00045650445	0.0007491193299999999	0.00021351292
1	Deaths	8	Taiwan (Province of China)	3	Both	27	Age-standardized	423	Larynx cancer	150	Occupational exposure to asbestos	3	Rate	2010	0.00723768671	0.011522794	0.00363351943
1	Deaths	8	Taiwan (Province of China)	1	Male	27	Age-standardized	423	Larynx cancer	150	Occupational exposure to asbestos	3	Rate	2011	0.01656771868	0.02681011868	0.00795735659
1	Deaths	8	Taiwan (Province of China)	2	Female	27	Age-standardized	423	Larynx cancer	150	Occupational exposure to asbestos	3	Rate	2011	0.0004919338999999999	0.00080389468	0.00022617094
1	Deaths	8	Taiwan (Province of China)	3	Both	27	Age-standardized	423	Larynx cancer	150	Occupational exposure to asbestos	3	Rate	2011	0.00821334665	0.01315143225	0.00405500342
1	Deaths	8	Taiwan (Province of China)	1	Male	27	Age-standardized	423	Larynx cancer	150	Occupational exposure to asbestos	3	Rate	2012	0.017793164030000003	0.02840079412	0.00858393029
1	Deaths	8	Taiwan (Province of China)	2	Female	27	Age-standardized	423	Larynx cancer	150	Occupational exposure to asbestos	3	Rate	2012	0.00048537649000000003	0.00080032583	0.00022305080000000003
1	Deaths	8	Taiwan (Province of China)	3	Both	27	Age-standardized	423	Larynx cancer	150	Occupational exposure to asbestos	3	Rate	2012	0.00872790975	0.013875407550000001	0.00428182518
1	Deaths	8	Taiwan (Province of China)	1	Male	27	Age-standardized	423	Larynx cancer	150	Occupational exposure to asbestos	3	Rate	2013	0.01647310092	0.02644735297	0.00787218152
1	Deaths	8	Taiwan (Province of China)	2	Female	27	Age-standardized	423	Larynx cancer	150	Occupational exposure to asbestos	3	Rate	2013	0.00044479081	0.00074476153	0.00020056666999999998
1	Deaths	8	Taiwan (Province of China)	3	Both	27	Age-standardized	423	Larynx cancer	150	Occupational exposure to asbestos	3	Rate	2013	0.00800595104	0.01273976624	0.00394565241
1	Deaths	8	Taiwan (Province of China)	1	Male	27	Age-standardized	423	Larynx cancer	150	Occupational exposure to asbestos	3	Rate	2014	0.01793230772	0.02888376454	0.00853183068
1	Deaths	8	Taiwan (Province of China)	2	Female	27	Age-standardized	423	Larynx cancer	150	Occupational exposure to asbestos	3	Rate	2014	0.00046182771000000003	0.0007649533300000001	0.00020914542
1	Deaths	8	Taiwan (Province of China)	3	Both	27	Age-standardized	423	Larynx cancer	150	Occupational exposure to asbestos	3	Rate	2014	0.008664229170000001	0.013914100930000001	0.00418169861
1	Deaths	8	Taiwan (Province of China)	1	Male	27	Age-standardized	423	Larynx cancer	150	Occupational exposure to asbestos	3	Rate	2015	0.01836157419	0.030039127649999997	0.008815200620000001
1	Deaths	8	Taiwan (Province of China)	2	Female	27	Age-standardized	423	Larynx cancer	150	Occupational exposure to asbestos	3	Rate	2015	0.00048762993000000003	0.0008240595200000001	0.00021645799
1	Deaths	8	Taiwan (Province of China)	3	Both	27	Age-standardized	423	Larynx cancer	150	Occupational exposure to asbestos	3	Rate	2015	0.008799385040000001	0.014381960590000001	0.0042870194499999995
1	Deaths	8	Taiwan (Province of China)	1	Male	27	Age-standardized	423	Larynx cancer	150	Occupational exposure to asbestos	3	Rate	2016	0.01972277376	0.03264247058	0.00942780195
[truncated: 56,753 more rows]
