# Supplementary material for: Global, regional and national mortality burden of laryngeal cancer attributable to occupational exposure to sulfuric acid and asbestos: 1990–2021 and projections to 2040
Source: Front Public Health. 2025 Jul 18;13:1602789. doi: 10.3389/fpubh.2025.1602789 (PMC12315700; doi:10.3389/fpubh.2025.1602789)
Supplement: Supplementary file 2 [file Data_Sheet_2.zip › original data/The earliest original data/职业暴露石棉 204国家原始数据.csv]

measure_id	measure_name	location_id	location_name	sex_id	sex_name	age_id	age_name	cause_id	cause_name	rei_id	rei_name	metric_id	metric_name	year	val	upper	lower
1	Deaths	11	Indonesia	1	Male	22	All ages	423	Larynx cancer	150	Occupational exposure to asbestos	1	Number	1990	4.509128082774707	8.257002894960424	2.203649399318386
1	Deaths	11	Indonesia	2	Female	22	All ages	423	Larynx cancer	150	Occupational exposure to asbestos	1	Number	1990	0.2422863982197955	0.5897225629112157	0.0674393159790126
1	Deaths	11	Indonesia	3	Both	22	All ages	423	Larynx cancer	150	Occupational exposure to asbestos	1	Number	1990	4.751414480994501	8.524968526262665	2.452556125207674
1	Deaths	11	Indonesia	1	Male	22	All ages	423	Larynx cancer	150	Occupational exposure to asbestos	3	Rate	1990	0.004885356	0.008945943	0.002387515
1	Deaths	11	Indonesia	2	Female	22	All ages	423	Larynx cancer	150	Occupational exposure to asbestos	3	Rate	1990	0.00026141	0.000636269	7.276229e-05
1	Deaths	11	Indonesia	3	Both	22	All ages	423	Larynx cancer	150	Occupational exposure to asbestos	3	Rate	1990	0.002568564	0.004608507	0.0013258257599999999
1	Deaths	11	Indonesia	1	Male	22	All ages	423	Larynx cancer	150	Occupational exposure to asbestos	1	Number	1991	4.79666688512453	8.784959682643752	2.3370378123939526
1	Deaths	11	Indonesia	2	Female	22	All ages	423	Larynx cancer	150	Occupational exposure to asbestos	1	Number	1991	0.2629576923083937	0.6100318533584917	0.0772793988268246
1	Deaths	11	Indonesia	3	Both	22	All ages	423	Larynx cancer	150	Occupational exposure to asbestos	1	Number	1991	5.059624577432925	8.954453714965865	2.601334421535196
1	Deaths	11	Indonesia	1	Male	22	All ages	423	Larynx cancer	150	Occupational exposure to asbestos	3	Rate	1991	0.005120298	0.009377681209999999	0.002494718
1	Deaths	11	Indonesia	2	Female	22	All ages	423	Larynx cancer	150	Occupational exposure to asbestos	3	Rate	1991	0.00027953225999999997	0.000648483	8.215042000000001e-05
1	Deaths	11	Indonesia	3	Both	22	All ages	423	Larynx cancer	150	Occupational exposure to asbestos	3	Rate	1991	0.002694873	0.004769348	0.001385531
1	Deaths	11	Indonesia	1	Male	22	All ages	423	Larynx cancer	150	Occupational exposure to asbestos	1	Number	1992	5.06933334921845	9.213065494630944	2.5072022874319675
1	Deaths	11	Indonesia	2	Female	22	All ages	423	Larynx cancer	150	Occupational exposure to asbestos	1	Number	1992	0.2830919772969763	0.655040786542606	0.0889363127859989
1	Deaths	11	Indonesia	3	Both	22	All ages	423	Larynx cancer	150	Occupational exposure to asbestos	1	Number	1992	5.352425326515426	9.449385152484306	2.8040571388392888
1	Deaths	11	Indonesia	1	Male	22	All ages	423	Larynx cancer	150	Occupational exposure to asbestos	3	Rate	1992	0.005334436	0.009694866409999999	0.002638317
1	Deaths	11	Indonesia	2	Female	22	All ages	423	Larynx cancer	150	Occupational exposure to asbestos	3	Rate	1992	0.00029664	0.0006863892399999999	9.319256e-05
1	Deaths	11	Indonesia	3	Both	22	All ages	423	Larynx cancer	150	Occupational exposure to asbestos	3	Rate	1992	0.002810215	0.004961266	0.00147223
1	Deaths	11	Indonesia	1	Male	22	All ages	423	Larynx cancer	150	Occupational exposure to asbestos	1	Number	1993	5.347541674494184	9.347713970737814	2.571859097407251
1	Deaths	11	Indonesia	2	Female	22	All ages	423	Larynx cancer	150	Occupational exposure to asbestos	1	Number	1993	0.3056467842371185	0.6596790254179401	0.0968418960735724
1	Deaths	11	Indonesia	3	Both	22	All ages	423	Larynx cancer	150	Occupational exposure to asbestos	1	Number	1993	5.653188458731301	9.551252664804233	2.8368031524412096
1	Deaths	11	Indonesia	1	Male	22	All ages	423	Larynx cancer	150	Occupational exposure to asbestos	3	Rate	1993	0.005549477	0.009700705	0.002668978
1	Deaths	11	Indonesia	2	Female	22	All ages	423	Larynx cancer	150	Occupational exposure to asbestos	3	Rate	1993	0.000315832	0.000681663	0.000100069
1	Deaths	11	Indonesia	3	Both	22	All ages	423	Larynx cancer	150	Occupational exposure to asbestos	3	Rate	1993	0.002927048	0.004945346	0.0014688098800000001
1	Deaths	11	Indonesia	1	Male	22	All ages	423	Larynx cancer	150	Occupational exposure to asbestos	1	Number	1994	5.594295528540126	9.491522085406064	2.7307620599805107
1	Deaths	11	Indonesia	2	Female	22	All ages	423	Larynx cancer	150	Occupational exposure to asbestos	1	Number	1994	0.3253757029195159	0.731406025028134	0.1019213799826934
1	Deaths	11	Indonesia	3	Both	22	All ages	423	Larynx cancer	150	Occupational exposure to asbestos	1	Number	1994	5.91967123145964	9.746265812486824	3.0555122095650216
1	Deaths	11	Indonesia	1	Male	22	All ages	423	Larynx cancer	150	Occupational exposure to asbestos	3	Rate	1994	0.00572705	0.009716759699999999	0.0027955641400000003
1	Deaths	11	Indonesia	2	Female	22	All ages	423	Larynx cancer	150	Occupational exposure to asbestos	3	Rate	1994	0.00033167409000000003	0.0007455640600000001	0.00010389430000000001
1	Deaths	11	Indonesia	3	Both	22	All ages	423	Larynx cancer	150	Occupational exposure to asbestos	3	Rate	1994	0.003023588	0.004978096	0.001560663
1	Deaths	11	Indonesia	1	Male	22	All ages	423	Larynx cancer	150	Occupational exposure to asbestos	1	Number	1995	5.793051358572095	9.73632878114923	2.889640866721844
1	Deaths	11	Indonesia	2	Female	22	All ages	423	Larynx cancer	150	Occupational exposure to asbestos	1	Number	1995	0.3437826356038626	0.7344882169875246	0.1020442192389313
1	Deaths	11	Indonesia	3	Both	22	All ages	423	Larynx cancer	150	Occupational exposure to asbestos	1	Number	1995	6.136833994175959	10.06931747769772	3.1772701451469683
1	Deaths	11	Indonesia	1	Male	22	All ages	423	Larynx cancer	150	Occupational exposure to asbestos	3	Rate	1995	0.005851346	0.009834303	0.002918719
1	Deaths	11	Indonesia	2	Female	22	All ages	423	Larynx cancer	150	Occupational exposure to asbestos	3	Rate	1995	0.0003458	0.000738798	0.000102643
1	Deaths	11	Indonesia	3	Both	22	All ages	423	Larynx cancer	150	Occupational exposure to asbestos	3	Rate	1995	0.003092844	0.0050747384599999995	0.0016012818200000002
1	Deaths	11	Indonesia	1	Male	22	All ages	423	Larynx cancer	150	Occupational exposure to asbestos	1	Number	1996	5.998904712953592	10.14007156609561	2.8327538291135044
1	Deaths	11	Indonesia	2	Female	22	All ages	423	Larynx cancer	150	Occupational exposure to asbestos	1	Number	1996	0.3627886593261188	0.8074399855312531	0.1065123109115114
1	Deaths	11	Indonesia	3	Both	22	All ages	423	Larynx cancer	150	Occupational exposure to asbestos	1	Number	1996	6.361693372279707	10.491206019666205	3.1917389683845627
1	Deaths	11	Indonesia	1	Male	22	All ages	423	Larynx cancer	150	Occupational exposure to asbestos	3	Rate	1996	0.005978732	0.010105973	0.002823228
1	Deaths	11	Indonesia	2	Female	22	All ages	423	Larynx cancer	150	Occupational exposure to asbestos	3	Rate	1996	0.00036017085999999997	0.000801614	0.000105744
1	Deaths	11	Indonesia	3	Both	22	All ages	423	Larynx cancer	150	Occupational exposure to asbestos	3	Rate	1996	0.0031640105199999997	0.005217838	0.0015874225700000001
1	Deaths	11	Indonesia	1	Male	22	All ages	423	Larynx cancer	150	Occupational exposure to asbestos	1	Number	1997	6.291855068901676	11.242280343557267	3.062719154480865
1	Deaths	11	Indonesia	2	Female	22	All ages	423	Larynx cancer	150	Occupational exposure to asbestos	1	Number	1997	0.3824754948037458	0.8167496000153445	0.1156466178372993
1	Deaths	11	Indonesia	3	Both	22	All ages	423	Larynx cancer	150	Occupational exposure to asbestos	1	Number	1997	6.674330563705416	11.485227007991533	3.4130913407831915
1	Deaths	11	Indonesia	1	Male	22	All ages	423	Larynx cancer	150	Occupational exposure to asbestos	3	Rate	1997	0.006187727	0.011056225	0.003012032
1	Deaths	11	Indonesia	2	Female	22	All ages	423	Larynx cancer	150	Occupational exposure to asbestos	3	Rate	1997	0.000374868	0.0008005050000000001	0.000113346
1	Deaths	11	Indonesia	3	Both	22	All ages	423	Larynx cancer	150	Occupational exposure to asbestos	3	Rate	1997	0.003276354	0.00563797	0.0016754484800000002
1	Deaths	11	Indonesia	1	Male	22	All ages	423	Larynx cancer	150	Occupational exposure to asbestos	1	Number	1998	6.584025568776695	11.116957567235067	3.2913815514193154
1	Deaths	11	Indonesia	2	Female	22	All ages	423	Larynx cancer	150	Occupational exposure to asbestos	1	Number	1998	0.401994448326895	0.8998036892580932	0.1176994603771094
1	Deaths	11	Indonesia	3	Both	22	All ages	423	Larynx cancer	150	Occupational exposure to asbestos	1	Number	1998	6.9860200171035896	11.47496997136732	3.6955359139549215
1	Deaths	11	Indonesia	1	Male	22	All ages	423	Larynx cancer	150	Occupational exposure to asbestos	3	Rate	1998	0.006390015	0.010789376	0.003194395
1	Deaths	11	Indonesia	2	Female	22	All ages	423	Larynx cancer	150	Occupational exposure to asbestos	3	Rate	1998	0.000389076	0.000870887	0.000113917
1	Deaths	11	Indonesia	3	Both	22	All ages	423	Larynx cancer	150	Occupational exposure to asbestos	3	Rate	1998	0.003385413	0.00556075	0.00179085
1	Deaths	11	Indonesia	1	Male	22	All ages	423	Larynx cancer	150	Occupational exposure to asbestos	1	Number	1999	6.956255463043885	12.46724622039619	3.4300082047639324
1	Deaths	11	Indonesia	2	Female	22	All ages	423	Larynx cancer	150	Occupational exposure to asbestos	1	Number	1999	0.4203767629473421	0.9373762875416494	0.1299322214634564
1	Deaths	11	Indonesia	3	Both	22	All ages	423	Larynx cancer	150	Occupational exposure to asbestos	1	Number	1999	7.376632225991227	12.726676453655609	3.9243507224066834
1	Deaths	11	Indonesia	1	Male	22	All ages	423	Larynx cancer	150	Occupational exposure to asbestos	3	Rate	1999	0.006663008	0.011941678209999999	0.003285413
1	Deaths	11	Indonesia	2	Female	22	All ages	423	Larynx cancer	150	Occupational exposure to asbestos	3	Rate	1999	0.000401877	0.000896124	0.000124214
1	Deaths	11	Indonesia	3	Both	22	All ages	423	Larynx cancer	150	Occupational exposure to asbestos	3	Rate	1999	0.0035294121699999998	0.006089186	0.001877639
1	Deaths	11	Indonesia	1	Male	22	All ages	423	Larynx cancer	150	Occupational exposure to asbestos	1	Number	2000	7.3578980368900435	13.12928597709442	3.636289016243535
1	Deaths	11	Indonesia	2	Female	22	All ages	423	Larynx cancer	150	Occupational exposure to asbestos	1	Number	2000	0.4427533289053966	0.9848282311244472	0.143429014904316
1	Deaths	11	Indonesia	3	Both	22	All ages	423	Larynx cancer	150	Occupational exposure to asbestos	1	Number	2000	7.800651365795446	13.61793360484612	3.931496556478183
1	Deaths	11	Indonesia	1	Male	22	All ages	423	Larynx cancer	150	Occupational exposure to asbestos	3	Rate	2000	0.006955209	0.012410735459999999	0.003437279
1	Deaths	11	Indonesia	2	Female	22	All ages	423	Larynx cancer	150	Occupational exposure to asbestos	3	Rate	2000	0.000418129	0.0009300560000000001	0.000135452
1	Deaths	11	Indonesia	3	Both	22	All ages	423	Larynx cancer	150	Occupational exposure to asbestos	3	Rate	2000	0.0036851344199999997	0.006433298129999999	0.001857293
1	Deaths	11	Indonesia	1	Male	22	All ages	423	Larynx cancer	150	Occupational exposure to asbestos	1	Number	2001	7.685922193214257	13.646193724693571	3.722856897964505
1	Deaths	11	Indonesia	2	Female	22	All ages	423	Larynx cancer	150	Occupational exposure to asbestos	1	Number	2001	0.460409816106663	1.01851725528031	0.1523746633267709
1	Deaths	11	Indonesia	3	Both	22	All ages	423	Larynx cancer	150	Occupational exposure to asbestos	1	Number	2001	8.146332009320911	13.90859678377165	4.142902286458627
1	Deaths	11	Indonesia	1	Male	22	All ages	423	Larynx cancer	150	Occupational exposure to asbestos	3	Rate	2001	0.007168710480000001	0.012727895170000001	0.0034723332600000005
1	Deaths	11	Indonesia	2	Female	22	All ages	423	Larynx cancer	150	Occupational exposure to asbestos	3	Rate	2001	0.000429533	0.000950211	0.000142156
1	Deaths	11	Indonesia	3	Both	22	All ages	423	Larynx cancer	150	Occupational exposure to asbestos	3	Rate	2001	0.003799535	0.006487117	0.0019322934100000002
1	Deaths	11	Indonesia	1	Male	22	All ages	423	Larynx cancer	150	Occupational exposure to asbestos	1	Number	2002	8.099491473953382	14.884788353263882	3.937649298269102
1	Deaths	11	Indonesia	2	Female	22	All ages	423	Larynx cancer	150	Occupational exposure to asbestos	1	Number	2002	0.4722605454528757	1.0413662559712509	0.1488112922939924
1	Deaths	11	Indonesia	3	Both	22	All ages	423	Larynx cancer	150	Occupational exposure to asbestos	1	Number	2002	8.571752019406262	15.179564491045449	4.370381944453639
1	Deaths	11	Indonesia	1	Male	22	All ages	423	Larynx cancer	150	Occupational exposure to asbestos	3	Rate	2002	0.007452760060000001	0.013696262	0.003623234
1	Deaths	11	Indonesia	2	Female	22	All ages	423	Larynx cancer	150	Occupational exposure to asbestos	3	Rate	2002	0.00043524	0.000959733	0.000137146
1	Deaths	11	Indonesia	3	Both	22	All ages	423	Larynx cancer	150	Occupational exposure to asbestos	3	Rate	2002	0.0039467782899999995	0.006989280069999999	0.002012299
1	Deaths	11	Indonesia	1	Male	22	All ages	423	Larynx cancer	150	Occupational exposure to asbestos	1	Number	2003	8.542104773072252	15.25000403913983	4.342387917694493
1	Deaths	11	Indonesia	2	Female	22	All ages	423	Larynx cancer	150	Occupational exposure to asbestos	1	Number	2003	0.4842157970130123	1.0720295848257544	0.15833565382741
1	Deaths	11	Indonesia	3	Both	22	All ages	423	Larynx cancer	150	Occupational exposure to asbestos	1	Number	2003	9.026320570085264	15.72811720603708	4.699607465739286
1	Deaths	11	Indonesia	1	Male	22	All ages	423	Larynx cancer	150	Occupational exposure to asbestos	3	Rate	2003	0.0077532168299999996	0.013841622	0.003941356
1	Deaths	11	Indonesia	2	Female	22	All ages	423	Larynx cancer	150	Occupational exposure to asbestos	3	Rate	2003	0.000440834	0.000975984	0.00014415
1	Deaths	11	Indonesia	3	Both	22	All ages	423	Larynx cancer	150	Occupational exposure to asbestos	3	Rate	2003	0.0041025770100000004	0.007148628	0.002136031
1	Deaths	11	Indonesia	1	Male	22	All ages	423	Larynx cancer	150	Occupational exposure to asbestos	1	Number	2004	9.039022400208095	15.485499834740676	4.436211236461183
1	Deaths	11	Indonesia	2	Female	22	All ages	423	Larynx cancer	150	Occupational exposure to asbestos	1	Number	2004	0.4987411279054778	1.124654711897254	0.1540675548593931
1	Deaths	11	Indonesia	3	Both	22	All ages	423	Larynx cancer	150	Occupational exposure to asbestos	1	Number	2004	9.53776352811358	15.85467415015336	4.891000705002082
1	Deaths	11	Indonesia	1	Male	22	All ages	423	Larynx cancer	150	Occupational exposure to asbestos	3	Rate	2004	0.00809398	0.013866469489999998	0.0039723992400000005
1	Deaths	11	Indonesia	2	Female	22	All ages	423	Larynx cancer	150	Occupational exposure to asbestos	3	Rate	2004	0.000448718	0.001011854	0.000138615
1	Deaths	11	Indonesia	3	Both	22	All ages	423	Larynx cancer	150	Occupational exposure to asbestos	3	Rate	2004	0.0042804055600000005	0.007115341	0.002195008
1	Deaths	11	Indonesia	1	Male	22	All ages	423	Larynx cancer	150	Occupational exposure to asbestos	1	Number	2005	9.563284572758528	16.109649917514503	4.714349093390307
1	Deaths	11	Indonesia	2	Female	22	All ages	423	Larynx cancer	150	Occupational exposure to asbestos	1	Number	2005	0.5116122576926312	1.1603480864800475	0.1580892673965969
1	Deaths	11	Indonesia	3	Both	22	All ages	423	Larynx cancer	150	Occupational exposure to asbestos	1	Number	2005	10.07489683045115	16.538871387369426	5.1827847881672495
1	Deaths	11	Indonesia	1	Male	22	All ages	423	Larynx cancer	150	Occupational exposure to asbestos	3	Rate	2005	0.008447056	0.014229327980000001	0.004164089
1	Deaths	11	Indonesia	2	Female	22	All ages	423	Larynx cancer	150	Occupational exposure to asbestos	3	Rate	2005	0.000454838	0.001031583	0.000140546
1	Deaths	11	Indonesia	3	Both	22	All ages	423	Larynx cancer	150	Occupational exposure to asbestos	3	Rate	2005	0.004463911	0.007327920910000001	0.00229635
1	Deaths	11	Indonesia	1	Male	22	All ages	423	Larynx cancer	150	Occupational exposure to asbestos	1	Number	2006	10.000811791632184	17.410775504406615	4.801805904808759
1	Deaths	11	Indonesia	2	Female	22	All ages	423	Larynx cancer	150	Occupational exposure to asbestos	1	Number	2006	0.5267312002890634	1.1566283960338464	0.165898154261226
1	Deaths	11	Indonesia	3	Both	22	All ages	423	Larynx cancer	150	Occupational exposure to asbestos	1	Number	2006	10.527542991921258	17.879651303655216	5.330376864419566
1	Deaths	11	Indonesia	1	Male	22	All ages	423	Larynx cancer	150	Occupational exposure to asbestos	3	Rate	2006	0.008709672	0.015162983330000001	0.0041818759200000005
1	Deaths	11	Indonesia	2	Female	22	All ages	423	Larynx cancer	150	Occupational exposure to asbestos	3	Rate	2006	0.00046246220000000003	0.001015503	0.000145656
1	Deaths	11	Indonesia	3	Both	22	All ages	423	Larynx cancer	150	Occupational exposure to asbestos	3	Rate	2006	0.004602781	0.00781722	0.002330511
1	Deaths	11	Indonesia	1	Male	22	All ages	423	Larynx cancer	150	Occupational exposure to asbestos	1	Number	2007	10.574987065702857	18.832131678141685	4.981752886021048
1	Deaths	11	Indonesia	2	Female	22	All ages	423	Larynx cancer	150	Occupational exposure to asbestos	1	Number	2007	0.5440716190863149	1.1788392642387429	0.174954745167389
1	Deaths	11	Indonesia	3	Both	22	All ages	423	Larynx cancer	150	Occupational exposure to asbestos	1	Number	2007	11.119058684789158	19.22929307060113	5.56508140336923
1	Deaths	11	Indonesia	1	Male	22	All ages	423	Larynx cancer	150	Occupational exposure to asbestos	3	Rate	2007	0.009079408459999999	0.016168778	0.004277203
1	Deaths	11	Indonesia	2	Female	22	All ages	423	Larynx cancer	150	Occupational exposure to asbestos	3	Rate	2007	0.00047168511999999996	0.001022	0.000151678
1	Deaths	11	Indonesia	3	Both	22	All ages	423	Larynx cancer	150	Occupational exposure to asbestos	3	Rate	2007	0.0047964487600000005	0.008294975	0.002400619
1	Deaths	11	Indonesia	1	Male	22	All ages	423	Larynx cancer	150	Occupational exposure to asbestos	1	Number	2008	10.974563103093494	18.473740508469906	5.54845508927894
1	Deaths	11	Indonesia	2	Female	22	All ages	423	Larynx cancer	150	Occupational exposure to asbestos	1	Number	2008	0.5527876032432959	1.1495396105805025	0.1738430275018915
1	Deaths	11	Indonesia	3	Both	22	All ages	423	Larynx cancer	150	Occupational exposure to asbestos	1	Number	2008	11.52735070633678	18.95351018003625	6.121170527247555
1	Deaths	11	Indonesia	1	Male	22	All ages	423	Larynx cancer	150	Occupational exposure to asbestos	3	Rate	2008	0.009288155	0.015634971	0.004695851
1	Deaths	11	Indonesia	2	Female	22	All ages	423	Larynx cancer	150	Occupational exposure to asbestos	3	Rate	2008	0.00047315111000000005	0.0009839329600000001	0.000148799
1	Deaths	11	Indonesia	3	Both	22	All ages	423	Larynx cancer	150	Occupational exposure to asbestos	3	Rate	2008	0.0049055138000000005	0.008065748	0.002604891
1	Deaths	11	Indonesia	1	Male	22	All ages	423	Larynx cancer	150	Occupational exposure to asbestos	1	Number	2009	11.39607105539208	18.73135869735439	5.357971962003187
1	Deaths	11	Indonesia	2	Female	22	All ages	423	Larynx cancer	150	Occupational exposure to asbestos	1	Number	2009	0.5672030038681085	1.229374063388974	0.1795961791858333
1	Deaths	11	Indonesia	3	Both	22	All ages	423	Larynx cancer	150	Occupational exposure to asbestos	1	Number	2009	11.963274059260172	19.22372956665424	5.908787365668624
1	Deaths	11	Indonesia	1	Male	22	All ages	423	Larynx cancer	150	Occupational exposure to asbestos	3	Rate	2009	0.009506657	0.015625789	0.004469645709999999
1	Deaths	11	Indonesia	2	Female	22	All ages	423	Larynx cancer	150	Occupational exposure to asbestos	3	Rate	2009	0.000479263	0.001038771	0.00015175146999999998
1	Deaths	11	Indonesia	3	Both	22	All ages	423	Larynx cancer	150	Occupational exposure to asbestos	3	Rate	2009	0.005021869	0.008069618070000001	0.002480354
1	Deaths	11	Indonesia	1	Male	22	All ages	423	Larynx cancer	150	Occupational exposure to asbestos	1	Number	2010	11.771762593554833	20.492476302206427	5.65754805895571
1	Deaths	11	Indonesia	2	Female	22	All ages	423	Larynx cancer	150	Occupational exposure to asbestos	1	Number	2010	0.5803680755486931	1.2125959535325184	0.1942171472191705
1	Deaths	11	Indonesia	3	Both	22	All ages	423	Larynx cancer	150	Occupational exposure to asbestos	1	Number	2010	12.352130669103524	20.77985605794313	6.304297328373651
1	Deaths	11	Indonesia	1	Male	22	All ages	423	Larynx cancer	150	Occupational exposure to asbestos	3	Rate	2010	0.009678641	0.016848735	0.004651587
1	Deaths	11	Indonesia	2	Female	22	All ages	423	Larynx cancer	150	Occupational exposure to asbestos	3	Rate	2010	0.00048404150999999996	0.001011335	0.000161982
1	Deaths	11	Indonesia	3	Both	22	All ages	423	Larynx cancer	150	Occupational exposure to asbestos	3	Rate	2010	0.005114189	0.008603545	0.002610187
1	Deaths	11	Indonesia	1	Male	22	All ages	423	Larynx cancer	150	Occupational exposure to asbestos	1	Number	2011	12.257213027639157	21.45924470043594	5.839644783448347
1	Deaths	11	Indonesia	2	Female	22	All ages	423	Larynx cancer	150	Occupational exposure to asbestos	1	Number	2011	0.5975645746302025	1.1948356895156484	0.189612960681668
1	Deaths	11	Indonesia	3	Both	22	All ages	423	Larynx cancer	150	Occupational exposure to asbestos	1	Number	2011	12.854777602269357	21.807197225340616	6.520613067896324
1	Deaths	11	Indonesia	1	Male	22	All ages	423	Larynx cancer	150	Occupational exposure to asbestos	3	Rate	2011	0.009931815	0.017388067269999998	0.004731767
1	Deaths	11	Indonesia	2	Female	22	All ages	423	Larynx cancer	150	Occupational exposure to asbestos	3	Rate	2011	0.000491872	0.000983503	0.000156076
1	Deaths	11	Indonesia	3	Both	22	All ages	423	Larynx cancer	150	Occupational exposure to asbestos	3	Rate	2011	0.00524896	0.008904479	0.002662546
1	Deaths	11	Indonesia	1	Male	22	All ages	423	Larynx cancer	150	Occupational exposure to asbestos	1	Number	2012	12.527125866943116	22.16150051685687	6.160940618848104
1	Deaths	11	Indonesia	2	Female	22	All ages	423	Larynx cancer	150	Occupational exposure to asbestos	1	Number	2012	0.6016589925109881	1.234997508043006	0.2089928675295965
1	Deaths	11	Indonesia	3	Both	22	All ages	423	Larynx cancer	150	Occupational exposure to asbestos	1	Number	2012	13.128784859454113	22.99068256049341	6.665007854380834
1	Deaths	11	Indonesia	1	Male	22	All ages	423	Larynx cancer	150	Occupational exposure to asbestos	3	Rate	2012	0.010003609	0.017697194	0.0049198546300000005
1	Deaths	11	Indonesia	2	Female	22	All ages	423	Larynx cancer	150	Occupational exposure to asbestos	3	Rate	2012	0.000488748	0.001003231	0.000169772
1	Deaths	11	Indonesia	3	Both	22	All ages	423	Larynx cancer	150	Occupational exposure to asbestos	3	Rate	2012	0.00528687	0.009258188	0.002683952
1	Deaths	11	Indonesia	1	Male	22	All ages	423	Larynx cancer	150	Occupational exposure to asbestos	1	Number	2013	12.880540090980393	22.51907409595653	6.1064267634955
1	Deaths	11	Indonesia	2	Female	22	All ages	423	Larynx cancer	150	Occupational exposure to asbestos	1	Number	2013	0.607372927339895	1.2670253795190034	0.1962834021944486
1	Deaths	11	Indonesia	3	Both	22	All ages	423	Larynx cancer	150	Occupational exposure to asbestos	1	Number	2013	13.487913018320269	22.81145117891645	6.677552184017421
1	Deaths	11	Indonesia	1	Male	22	All ages	423	Larynx cancer	150	Occupational exposure to asbestos	3	Rate	2013	0.010137837	0.017724002	0.004806162
1	Deaths	11	Indonesia	2	Female	22	All ages	423	Larynx cancer	150	Occupational exposure to asbestos	3	Rate	2013	0.000486928	0.001015768	0.000157359
1	Deaths	11	Indonesia	3	Both	22	All ages	423	Larynx cancer	150	Occupational exposure to asbestos	3	Rate	2013	0.0053568136099999995	0.009059718	0.0026520338899999997
1	Deaths	11	Indonesia	1	Male	22	All ages	423	Larynx cancer	150	Occupational exposure to asbestos	1	Number	2014	13.301771296943391	22.547443398851964	6.326276197193893
1	Deaths	11	Indonesia	2	Female	22	All ages	423	Larynx cancer	150	Occupational exposure to asbestos	1	Number	2014	0.6195488225274135	1.3057526749685842	0.2011643876873625
1	Deaths	11	Indonesia	3	Both	22	All ages	423	Larynx cancer	150	Occupational exposure to asbestos	1	Number	2014	13.921320119470808	23.13014074631345	6.8703679797462325
1	Deaths	11	Indonesia	1	Male	22	All ages	423	Larynx cancer	150	Occupational exposure to asbestos	3	Rate	2014	0.010320116	0.017493326	0.004908211070000001
1	Deaths	11	Indonesia	2	Female	22	All ages	423	Larynx cancer	150	Occupational exposure to asbestos	3	Rate	2014	0.0004902100799999999	0.00103316	0.000159169
1	Deaths	11	Indonesia	3	Both	22	All ages	423	Larynx cancer	150	Occupational exposure to asbestos	3	Rate	2014	0.005453438	0.009060835	0.002691349
1	Deaths	11	Indonesia	1	Male	22	All ages	423	Larynx cancer	150	Occupational exposure to asbestos	1	Number	2015	13.651155113931198	23.47727647318424	6.333250088636767
1	Deaths	11	Indonesia	2	Female	22	All ages	423	Larynx cancer	150	Occupational exposure to asbestos	1	Number	2015	0.6259276386138453	1.3169076882030766	0.2145856652632105
1	Deaths	11	Indonesia	3	Both	22	All ages	423	Larynx cancer	150	Occupational exposure to asbestos	1	Number	2015	14.27708275254506	24.230711175411948	7.057187932651781
1	Deaths	11	Indonesia	1	Male	22	All ages	423	Larynx cancer	150	Occupational exposure to asbestos	3	Rate	2015	0.010442101	0.01795834	0.0048444571199999995
1	Deaths	11	Indonesia	2	Female	22	All ages	423	Larynx cancer	150	Occupational exposure to asbestos	3	Rate	2015	0.000488844	0.001028493	0.00016759
1	Deaths	11	Indonesia	3	Both	22	All ages	423	Larynx cancer	150	Occupational exposure to asbestos	3	Rate	2015	0.005517195	0.009363646330000001	0.002727159
1	Deaths	11	Indonesia	1	Male	22	All ages	423	Larynx cancer	150	Occupational exposure to asbestos	1	Number	2016	14.157349147293807	25.478153292396687	6.46767223659423
1	Deaths	11	Indonesia	2	Female	22	All ages	423	Larynx cancer	150	Occupational exposure to asbestos	1	Number	2016	0.6506011678896054	1.2786603920996564	0.2003161524943331
1	Deaths	11	Indonesia	3	Both	22	All ages	423	Larynx cancer	150	Occupational exposure to asbestos	1	Number	2016	14.80795031518341	26.16164617131768	7.212365466022909
1	Deaths	11	Indonesia	1	Male	22	All ages	423	Larynx cancer	150	Occupational exposure to asbestos	3	Rate	2016	0.010679270829999999	0.019218859	0.00487874
1	Deaths	11	Indonesia	2	Female	22	All ages	423	Larynx cancer	150	Occupational exposure to asbestos	3	Rate	2016	0.0005016033099999999	0.000985827	0.000154441
1	Deaths	11	Indonesia	3	Both	22	All ages	423	Larynx cancer	150	Occupational exposure to asbestos	3	Rate	2016	0.00564601	0.009974974	0.0027499477099999997
1	Deaths	11	Indonesia	1	Male	22	All ages	423	Larynx cancer	150	Occupational exposure to asbestos	1	Number	2017	14.78543003280108	26.393465497602133	6.849137144290142
1	Deaths	11	Indonesia	2	Female	22	All ages	423	Larynx cancer	150	Occupational exposure to asbestos	1	Number	2017	0.6762114739278675	1.431997572860959	0.1985716714975821
1	Deaths	11	Indonesia	3	Both	22	All ages	423	Larynx cancer	150	Occupational exposure to asbestos	1	Number	2017	15.46164150672896	26.773473355066077	7.475287005585289
1	Deaths	11	Indonesia	1	Male	22	All ages	423	Larynx cancer	150	Occupational exposure to asbestos	3	Rate	2017	0.011001458	0.019638698	0.005096266
1	Deaths	11	Indonesia	2	Female	22	All ages	423	Larynx cancer	150	Occupational exposure to asbestos	3	Rate	2017	0.0005147589199999999	0.001090093	0.00015116060999999998
1	Deaths	11	Indonesia	3	Both	22	All ages	423	Larynx cancer	150	Occupational exposure to asbestos	3	Rate	2017	0.005817899	0.010074309	0.002812797
1	Deaths	11	Indonesia	1	Male	22	All ages	423	Larynx cancer	150	Occupational exposure to asbestos	1	Number	2018	15.224975786136024	27.331618288453363	7.481213594731567
1	Deaths	11	Indonesia	2	Female	22	All ages	423	Larynx cancer	150	Occupational exposure to asbestos	1	Number	2018	0.6985511739995238	1.4086622195891794	0.2246128843060991
1	Deaths	11	Indonesia	3	Both	22	All ages	423	Larynx cancer	150	Occupational exposure to asbestos	1	Number	2018	15.923526960135556	28.239805459932608	8.076433012547414
1	Deaths	11	Indonesia	1	Male	22	All ages	423	Larynx cancer	150	Occupational exposure to asbestos	3	Rate	2018	0.011178258219999999	0.02006702	0.005492747
1	Deaths	11	Indonesia	2	Female	22	All ages	423	Larynx cancer	150	Occupational exposure to asbestos	3	Rate	2018	0.000525169	0.0010590280999999999	0.000168863
1	Deaths	11	Indonesia	3	Both	22	All ages	423	Larynx cancer	150	Occupational exposure to asbestos	3	Rate	2018	0.005914770650000001	0.010489634	0.002999979
1	Deaths	11	Indonesia	1	Male	22	All ages	423	Larynx cancer	150	Occupational exposure to asbestos	1	Number	2019	15.715718534262413	28.03560534067175	7.195422076071502
1	Deaths	11	Indonesia	2	Female	22	All ages	423	Larynx cancer	150	Occupational exposure to asbestos	1	Number	2019	0.7189981774140891	1.5143382524138904	0.252955291702914
1	Deaths	11	Indonesia	3	Both	22	All ages	423	Larynx cancer	150	Occupational exposure to asbestos	1	Number	2019	16.43471671167651	28.602264883606992	7.679495365632072
1	Deaths	11	Indonesia	1	Male	22	All ages	423	Larynx cancer	150	Occupational exposure to asbestos	3	Rate	2019	0.011389906699999999	0.020318697	0.005214855
1	Deaths	11	Indonesia	2	Female	22	All ages	423	Larynx cancer	150	Occupational exposure to asbestos	3	Rate	2019	0.000533987	0.001124671	0.000187865
1	Deaths	11	Indonesia	3	Both	22	All ages	423	Larynx cancer	150	Occupational exposure to asbestos	3	Rate	2019	0.006028288	0.010491371	0.002816855
1	Deaths	11	Indonesia	1	Male	22	All ages	423	Larynx cancer	150	Occupational exposure to asbestos	1	Number	2020	16.3047881110378	29.343079741404782	7.362447936223751
1	Deaths	11	Indonesia	2	Female	22	All ages	423	Larynx cancer	150	Occupational exposure to asbestos	1	Number	2020	0.746966246210887	1.5012920780997736	0.2520456149464993
1	Deaths	11	Indonesia	3	Both	22	All ages	423	Larynx cancer	150	Occupational exposure to asbestos	1	Number	2020	17.051754357248686	29.964536478305927	8.095924875257989
1	Deaths	11	Indonesia	1	Male	22	All ages	423	Larynx cancer	150	Occupational exposure to asbestos	3	Rate	2020	0.011673452	0.021008248	0.005271162
1	Deaths	11	Indonesia	2	Female	22	All ages	423	Larynx cancer	150	Occupational exposure to asbestos	3	Rate	2020	0.000548309	0.00110202	0.000185014
1	Deaths	11	Indonesia	3	Both	22	All ages	423	Larynx cancer	150	Occupational exposure to asbestos	3	Rate	2020	0.006180299	0.010860455	0.002934316
1	Deaths	11	Indonesia	1	Male	22	All ages	423	Larynx cancer	150	Occupational exposure to asbestos	1	Number	2021	16.762849166780057	29.36403116181667	7.575133186132412
1	Deaths	11	Indonesia	2	Female	22	All ages	423	Larynx cancer	150	Occupational exposure to asbestos	1	Number	2021	0.7704614709103855	1.5911780916112512	0.2534090018437536
1	Deaths	11	Indonesia	3	Both	22	All ages	423	Larynx cancer	150	Occupational exposure to asbestos	1	Number	2021	17.533310637690413	29.86561046827477	8.515680937166433
1	Deaths	11	Indonesia	1	Male	22	All ages	423	Larynx cancer	150	Occupational exposure to asbestos	3	Rate	2021	0.011871828	0.020796269	0.00536488
1	Deaths	11	Indonesia	2	Female	22	All ages	423	Larynx cancer	150	Occupational exposure to asbestos	3	Rate	2021	0.000559458	0.0011554084999999999	0.000184009
1	Deaths	11	Indonesia	3	Both	22	All ages	423	Larynx cancer	150	Occupational exposure to asbestos	3	Rate	2021	0.006286274	0.010707813509999999	0.003053155
1	Deaths	11	Indonesia	1	Male	27	Age-standardized	423	Larynx cancer	150	Occupational exposure to asbestos	3	Rate	1990	0.012252283	0.022040919	0.00602892
1	Deaths	11	Indonesia	2	Female	27	Age-standardized	423	Larynx cancer	150	Occupational exposure to asbestos	3	Rate	1990	0.000577436	0.001267329	0.000169891
1	Deaths	11	Indonesia	3	Both	27	Age-standardized	423	Larynx cancer	150	Occupational exposure to asbestos	3	Rate	1990	0.005958877	0.010447904	0.003076396
1	Deaths	11	Indonesia	1	Male	27	Age-standardized	423	Larynx cancer	150	Occupational exposure to asbestos	3	Rate	1991	0.012729025040000001	0.022693782	0.0064515295500000005
1	Deaths	11	Indonesia	2	Female	27	Age-standardized	423	Larynx cancer	150	Occupational exposure to asbestos	3	Rate	1991	0.000611619	0.001336239	0.00018450265999999998
1	Deaths	11	Indonesia	3	Both	27	Age-standardized	423	Larynx cancer	150	Occupational exposure to asbestos	3	Rate	1991	0.006190853	0.010684449	0.003272526
1	Deaths	11	Indonesia	1	Male	27	Age-standardized	423	Larynx cancer	150	Occupational exposure to asbestos	3	Rate	1992	0.013136164	0.023646074	0.006630219
1	Deaths	11	Indonesia	2	Female	27	Age-standardized	423	Larynx cancer	150	Occupational exposure to asbestos	3	Rate	1992	0.000639501	0.001339764	0.000211033
1	Deaths	11	Indonesia	3	Both	27	Age-standardized	423	Larynx cancer	150	Occupational exposure to asbestos	3	Rate	1992	0.006386322779999999	0.011244933	0.003344701
1	Deaths	11	Indonesia	1	Male	27	Age-standardized	423	Larynx cancer	150	Occupational exposure to asbestos	3	Rate	1993	0.013520457009999999	0.02340844	0.006632153399999999
1	Deaths	11	Indonesia	2	Female	27	Age-standardized	423	Larynx cancer	150	Occupational exposure to asbestos	3	Rate	1993	0.000669876	0.001383459	0.000222692
1	Deaths	11	Indonesia	3	Both	27	Age-standardized	423	Larynx cancer	150	Occupational exposure to asbestos	3	Rate	1993	0.006573568	0.011027150349999999	0.003390452
1	Deaths	11	Indonesia	1	Male	27	Age-standardized	423	Larynx cancer	150	Occupational exposure to asbestos	3	Rate	1994	0.013795073529999998	0.023294197	0.006821249
1	Deaths	11	Indonesia	2	Female	27	Age-standardized	423	Larynx cancer	150	Occupational exposure to asbestos	3	Rate	1994	0.000692762	0.001461947	0.000227143
1	Deaths	11	Indonesia	3	Both	27	Age-standardized	423	Larynx cancer	150	Occupational exposure to asbestos	3	Rate	1994	0.006708171390000001	0.011390717	0.0034543858800000003
1	Deaths	11	Indonesia	1	Male	27	Age-standardized	423	Larynx cancer	150	Occupational exposure to asbestos	3	Rate	1995	0.013919348	0.023354143	0.006972421
1	Deaths	11	Indonesia	2	Female	27	Age-standardized	423	Larynx cancer	150	Occupational exposure to asbestos	3	Rate	1995	0.0007110222700000001	0.001459049	0.00022251381999999998
1	Deaths	11	Indonesia	3	Both	27	Age-standardized	423	Larynx cancer	150	Occupational exposure to asbestos	3	Rate	1995	0.006773555	0.011110782	0.0035209724999999996
1	Deaths	11	Indonesia	1	Male	27	Age-standardized	423	Larynx cancer	150	Occupational exposure to asbestos	3	Rate	1996	0.014090449	0.023770111	0.00671422
1	Deaths	11	Indonesia	2	Female	27	Age-standardized	423	Larynx cancer	150	Occupational exposure to asbestos	3	Rate	1996	0.000732232	0.0015481437799999998	0.00022636683999999998
1	Deaths	11	Indonesia	3	Both	27	Age-standardized	423	Larynx cancer	150	Occupational exposure to asbestos	3	Rate	1996	0.006862017570000001	0.011290183	0.003451738
1	Deaths	11	Indonesia	1	Male	27	Age-standardized	423	Larynx cancer	150	Occupational exposure to asbestos	3	Rate	1997	0.014390347	0.024733582	0.006983451
1	Deaths	11	Indonesia	2	Female	27	Age-standardized	423	Larynx cancer	150	Occupational exposure to asbestos	3	Rate	1997	0.0007502629600000001	0.001534008	0.000237298
1	Deaths	11	Indonesia	3	Both	27	Age-standardized	423	Larynx cancer	150	Occupational exposure to asbestos	3	Rate	1997	0.007011067	0.011681054	0.0035785053600000004
1	Deaths	11	Indonesia	1	Male	27	Age-standardized	423	Larynx cancer	150	Occupational exposure to asbestos	3	Rate	1998	0.014653659900000001	0.024767050869999998	0.007268318
1	Deaths	11	Indonesia	2	Female	27	Age-standardized	423	Larynx cancer	150	Occupational exposure to asbestos	3	Rate	1998	0.0007666780199999999	0.00167058	0.00022752257000000002
1	Deaths	11	Indonesia	3	Both	27	Age-standardized	423	Larynx cancer	150	Occupational exposure to asbestos	3	Rate	1998	0.007142393	0.011783043869999999	0.0038018133499999997
1	Deaths	11	Indonesia	1	Male	27	Age-standardized	423	Larynx cancer	150	Occupational exposure to asbestos	3	Rate	1999	0.015083442	0.026617209640000004	0.00741904
1	Deaths	11	Indonesia	2	Female	27	Age-standardized	423	Larynx cancer	150	Occupational exposure to asbestos	3	Rate	1999	0.0007814911500000001	0.001590968	0.000254574
1	Deaths	11	Indonesia	3	Both	27	Age-standardized	423	Larynx cancer	150	Occupational exposure to asbestos	3	Rate	1999	0.007346146729999999	0.012581571	0.003871347
1	Deaths	11	Indonesia	1	Male	27	Age-standardized	423	Larynx cancer	150	Occupational exposure to asbestos	3	Rate	2000	0.01557026	0.027519575860000003	0.007802191
1	Deaths	11	Indonesia	2	Female	27	Age-standardized	423	Larynx cancer	150	Occupational exposure to asbestos	3	Rate	2000	0.000802826	0.001654464	0.00027596027999999997
1	Deaths	11	Indonesia	3	Both	27	Age-standardized	423	Larynx cancer	150	Occupational exposure to asbestos	3	Rate	2000	0.007573698	0.013180082479999999	0.0038531189299999997
1	Deaths	11	Indonesia	1	Male	27	Age-standardized	423	Larynx cancer	150	Occupational exposure to asbestos	3	Rate	2001	0.015886978	0.027323291	0.007825502580000001
1	Deaths	11	Indonesia	2	Female	27	Age-standardized	423	Larynx cancer	150	Occupational exposure to asbestos	3	Rate	2001	0.0008166371699999999	0.0017271825800000001	0.00027545050999999997
1	Deaths	11	Indonesia	3	Both	27	Age-standardized	423	Larynx cancer	150	Occupational exposure to asbestos	3	Rate	2001	0.0077248077900000005	0.013130483699999999	0.003966279
1	Deaths	11	Indonesia	1	Male	27	Age-standardized	423	Larynx cancer	150	Occupational exposure to asbestos	3	Rate	2002	0.016319259120000002	0.028987350739999997	0.008065602
1	Deaths	11	Indonesia	2	Female	27	Age-standardized	423	Larynx cancer	150	Occupational exposure to asbestos	3	Rate	2002	0.000819135	0.0017294270199999999	0.000264327
1	Deaths	11	Indonesia	3	Both	27	Age-standardized	423	Larynx cancer	150	Occupational exposure to asbestos	3	Rate	2002	0.007915251960000001	0.013728986580000001	0.0040922873200000005
1	Deaths	11	Indonesia	1	Male	27	Age-standardized	423	Larynx cancer	150	Occupational exposure to asbestos	3	Rate	2003	0.016766860300000002	0.02973182	0.008542542759999999
1	Deaths	11	Indonesia	2	Female	27	Age-standardized	423	Larynx cancer	150	Occupational exposure to asbestos	3	Rate	2003	0.000822772	0.001748951	0.000277604
1	Deaths	11	Indonesia	3	Both	27	Age-standardized	423	Larynx cancer	150	Occupational exposure to asbestos	3	Rate	2003	0.008108945	0.014261007	0.004223268
1	Deaths	11	Indonesia	1	Male	27	Age-standardized	423	Larynx cancer	150	Occupational exposure to asbestos	3	Rate	2004	0.017303016	0.02913578	0.008536592
1	Deaths	11	Indonesia	2	Female	27	Age-standardized	423	Larynx cancer	150	Occupational exposure to asbestos	3	Rate	2004	0.0008317198199999999	0.0018039177299999998	0.00026671823000000005
1	Deaths	11	Indonesia	3	Both	27	Age-standardized	423	Larynx cancer	150	Occupational exposure to asbestos	3	Rate	2004	0.008340001	0.013832104780000002	0.004268116
1	Deaths	11	Indonesia	1	Male	27	Age-standardized	423	Larynx cancer	150	Occupational exposure to asbestos	3	Rate	2005	0.017852220119999998	0.029712144979999997	0.008750768
1	Deaths	11	Indonesia	2	Female	27	Age-standardized	423	Larynx cancer	150	Occupational exposure to asbestos	3	Rate	2005	0.000837586	0.00179533	0.00027261255999999997
1	Deaths	11	Indonesia	3	Both	27	Age-standardized	423	Larynx cancer	150	Occupational exposure to asbestos	3	Rate	2005	0.008567069450000001	0.013918207909999999	0.004414257
1	Deaths	11	Indonesia	1	Male	27	Age-standardized	423	Larynx cancer	150	Occupational exposure to asbestos	3	Rate	2006	0.018271611679999997	0.031114561	0.008836743
1	Deaths	11	Indonesia	2	Female	27	Age-standardized	423	Larynx cancer	150	Occupational exposure to asbestos	3	Rate	2006	0.000846623	0.001816434	0.00027549
1	Deaths	11	Indonesia	3	Both	27	Age-standardized	423	Larynx cancer	150	Occupational exposure to asbestos	3	Rate	2006	0.008744227	0.014687122919999998	0.004374146
1	Deaths	11	Indonesia	1	Male	27	Age-standardized	423	Larynx cancer	150	Occupational exposure to asbestos	3	Rate	2007	0.018817143	0.032221606	0.00902366
1	Deaths	11	Indonesia	2	Female	27	Age-standardized	423	Larynx cancer	150	Occupational exposure to asbestos	3	Rate	2007	0.000857774	0.0017992	0.000282113
1	Deaths	11	Indonesia	3	Both	27	Age-standardized	423	Larynx cancer	150	Occupational exposure to asbestos	3	Rate	2007	0.008970344279999999	0.015112293	0.004509403
1	Deaths	11	Indonesia	1	Male	27	Age-standardized	423	Larynx cancer	150	Occupational exposure to asbestos	3	Rate	2008	0.019080997670000002	0.032176709	0.009798189
1	Deaths	11	Indonesia	2	Female	27	Age-standardized	423	Larynx cancer	150	Occupational exposure to asbestos	3	Rate	2008	0.000854898	0.001688647	0.000273737
1	Deaths	11	Indonesia	3	Both	27	Age-standardized	423	Larynx cancer	150	Occupational exposure to asbestos	3	Rate	2008	0.009053533990000001	0.014890375	0.004804958
1	Deaths	11	Indonesia	1	Male	27	Age-standardized	423	Larynx cancer	150	Occupational exposure to asbestos	3	Rate	2009	0.019414788	0.032488414	0.009196364
1	Deaths	11	Indonesia	2	Female	27	Age-standardized	423	Larynx cancer	150	Occupational exposure to asbestos	3	Rate	2009	0.000860405	0.0017518101000000002	0.00028836163000000003
1	Deaths	11	Indonesia	3	Both	27	Age-standardized	423	Larynx cancer	150	Occupational exposure to asbestos	3	Rate	2009	0.009168824050000001	0.014898388	0.004560621
1	Deaths	11	Indonesia	1	Male	27	Age-standardized	423	Larynx cancer	150	Occupational exposure to asbestos	3	Rate	2010	0.019691763	0.033894663799999995	0.009651002
1	Deaths	11	Indonesia	2	Female	27	Age-standardized	423	Larynx cancer	150	Occupational exposure to asbestos	3	Rate	2010	0.000863531	0.001703617	0.000295683
1	Deaths	11	Indonesia	3	Both	27	Age-standardized	423	Larynx cancer	150	Occupational exposure to asbestos	3	Rate	2010	0.009256737	0.015672258260000002	0.004699197
1	Deaths	11	Indonesia	1	Male	27	Age-standardized	423	Larynx cancer	150	Occupational exposure to asbestos	3	Rate	2011	0.019984531820000002	0.033639561	0.009519958430000001
1	Deaths	11	Indonesia	2	Female	27	Age-standardized	423	Larynx cancer	150	Occupational exposure to asbestos	3	Rate	2011	0.000873986	0.001721241	0.00028941873999999997
1	Deaths	11	Indonesia	3	Both	27	Age-standardized	423	Larynx cancer	150	Occupational exposure to asbestos	3	Rate	2011	0.009386097	0.015670134	0.004766826
1	Deaths	11	Indonesia	1	Male	27	Age-standardized	423	Larynx cancer	150	Occupational exposure to asbestos	3	Rate	2012	0.019998062	0.035866046	0.009646571
1	Deaths	11	Indonesia	2	Female	27	Age-standardized	423	Larynx cancer	150	Occupational exposure to asbestos	3	Rate	2012	0.000861136	0.0016725479300000001	0.000299236
1	Deaths	11	Indonesia	3	Both	27	Age-standardized	423	Larynx cancer	150	Occupational exposure to asbestos	3	Rate	2012	0.009356333	0.016283895819999998	0.004790547710000001
1	Deaths	11	Indonesia	1	Male	27	Age-standardized	423	Larynx cancer	150	Occupational exposure to asbestos	3	Rate	2013	0.020073965	0.034697154	0.009508231
1	Deaths	11	Indonesia	2	Female	27	Age-standardized	423	Larynx cancer	150	Occupational exposure to asbestos	3	Rate	2013	0.0008491626899999999	0.001686467	0.000288971
1	Deaths	11	Indonesia	3	Both	27	Age-standardized	423	Larynx cancer	150	Occupational exposure to asbestos	3	Rate	2013	0.009363375719999999	0.015737719	0.004603585
1	Deaths	11	Indonesia	1	Male	27	Age-standardized	423	Larynx cancer	150	Occupational exposure to asbestos	3	Rate	2014	0.020242371	0.034854815920000004	0.009448606
1	Deaths	11	Indonesia	2	Female	27	Age-standardized	423	Larynx cancer	150	Occupational exposure to asbestos	3	Rate	2014	0.000844265	0.001724964	0.000275585
1	Deaths	11	Indonesia	3	Both	27	Age-standardized	423	Larynx cancer	150	Occupational exposure to asbestos	3	Rate	2014	0.0094188	0.015791007	0.004664876
1	Deaths	11	Indonesia	1	Male	27	Age-standardized	423	Larynx cancer	150	Occupational exposure to asbestos	3	Rate	2015	0.020236276	0.034211747	0.009371907490000001
1	Deaths	11	Indonesia	2	Female	27	Age-standardized	423	Larynx cancer	150	Occupational exposure to asbestos	3	Rate	2015	0.000831056	0.0016513972399999999	0.000283597
1	Deaths	11	Indonesia	3	Both	27	Age-standardized	423	Larynx cancer	150	Occupational exposure to asbestos	3	Rate	2015	0.009399104	0.015431914069999999	0.004520644
1	Deaths	11	Indonesia	1	Male	27	Age-standardized	423	Larynx cancer	150	Occupational exposure to asbestos	3	Rate	2016	0.020325266	0.036471559	0.009401814
1	Deaths	11	Indonesia	2	Female	27	Age-standardized	423	Larynx cancer	150	Occupational exposure to asbestos	3	Rate	2016	0.000843237	0.001602868	0.000271626
1	Deaths	11	Indonesia	3	Both	27	Age-standardized	423	Larynx cancer	150	Occupational exposure to asbestos	3	Rate	2016	0.009469919	0.016486625560000003	0.004691946
1	Deaths	11	Indonesia	1	Male	27	Age-standardized	423	Larynx cancer	150	Occupational exposure to asbestos	3	Rate	2017	0.020565616	0.035904051	0.009468521
1	Deaths	11	Indonesia	2	Female	27	Age-standardized	423	Larynx cancer	150	Occupational exposure to asbestos	3	Rate	2017	0.0008506365699999999	0.00174372	0.000266223
1	Deaths	11	Indonesia	3	Both	27	Age-standardized	423	Larynx cancer	150	Occupational exposure to asbestos	3	Rate	2017	0.00958643	0.017009909	0.0047306653999999995
1	Deaths	11	Indonesia	1	Male	27	Age-standardized	423	Larynx cancer	150	Occupational exposure to asbestos	3	Rate	2018	0.020528847	0.035569723	0.009878305
1	Deaths	11	Indonesia	2	Female	27	Age-standardized	423	Larynx cancer	150	Occupational exposure to asbestos	3	Rate	2018	0.000853216	0.0016737029500000001	0.00028763770999999997
1	Deaths	11	Indonesia	3	Both	27	Age-standardized	423	Larynx cancer	150	Occupational exposure to asbestos	3	Rate	2018	0.009576046559999999	0.016433555	0.004884103
1	Deaths	11	Indonesia	1	Male	27	Age-standardized	423	Larynx cancer	150	Occupational exposure to asbestos	3	Rate	2019	0.020548688	0.035860139	0.009199251
1	Deaths	11	Indonesia	2	Female	27	Age-standardized	423	Larynx cancer	150	Occupational exposure to asbestos	3	Rate	2019	0.000852864	0.001673392	0.000307489
1	Deaths	11	Indonesia	3	Both	27	Age-standardized	423	Larynx cancer	150	Occupational exposure to asbestos	3	Rate	2019	0.009588178110000001	0.016468556	0.004565775
1	Deaths	11	Indonesia	1	Male	27	Age-standardized	423	Larynx cancer	150	Occupational exposure to asbestos	3	Rate	2020	0.020710391	0.037026064	0.009274643
1	Deaths	11	Indonesia	2	Female	27	Age-standardized	423	Larynx cancer	150	Occupational exposure to asbestos	3	Rate	2020	0.0008590778799999999	0.001616412	0.000303783
1	Deaths	11	Indonesia	3	Both	27	Age-standardized	423	Larynx cancer	150	Occupational exposure to asbestos	3	Rate	2020	0.009657954849999999	0.017119107	0.004582269
1	Deaths	11	Indonesia	1	Male	27	Age-standardized	423	Larynx cancer	150	Occupational exposure to asbestos	3	Rate	2021	0.020672707	0.035944921160000004	0.009582741
1	Deaths	11	Indonesia	2	Female	27	Age-standardized	423	Larynx cancer	150	Occupational exposure to asbestos	3	Rate	2021	0.0008602190899999999	0.0017302552900000001	0.00028674348000000004
1	Deaths	11	Indonesia	3	Both	27	Age-standardized	423	Larynx cancer	150	Occupational exposure to asbestos	3	Rate	2021	0.009651259570000001	0.016093402830000002	0.004679957
1	Deaths	7	Democratic People's Republic of Korea	1	Male	22	All ages	423	Larynx cancer	150	Occupational exposure to asbestos	1	Number	1990	0.9665539182497156	1.8830619367428936	0.3378372807373453
1	Deaths	7	Democratic People's Republic of Korea	2	Female	22	All ages	423	Larynx cancer	150	Occupational exposure to asbestos	1	Number	1990	0.1898310275910703	0.3913864626040927	0.0624237070016447
1	Deaths	7	Democratic People's Republic of Korea	3	Both	22	All ages	423	Larynx cancer	150	Occupational exposure to asbestos	1	Number	1990	1.1563849458407864	2.13300266880775	0.4874339923044978
1	Deaths	7	Democratic People's Republic of Korea	1	Male	22	All ages	423	Larynx cancer	150	Occupational exposure to asbestos	3	Rate	1990	0.009984082	0.019451211	0.003489712
1	Deaths	7	Democratic People's Republic of Korea	2	Female	22	All ages	423	Larynx cancer	150	Occupational exposure to asbestos	3	Rate	1990	0.0017398938100000002	0.0035872475199999997	0.000572144
1	Deaths	7	Democratic People's Republic of Korea	3	Both	22	All ages	423	Larynx cancer	150	Occupational exposure to asbestos	3	Rate	1990	0.005615852	0.010358684	0.002367168
1	Deaths	7	Democratic People's Republic of Korea	1	Male	22	All ages	423	Larynx cancer	150	Occupational exposure to asbestos	1	Number	1991	0.9963882981864836	1.9410463107974831	0.3715079105809161
1	Deaths	7	Democratic People's Republic of Korea	2	Female	22	All ages	423	Larynx cancer	150	Occupational exposure to asbestos	1	Number	1991	0.1976804116196355	0.4150826834168715	0.0630373017878218
1	Deaths	7	Democratic People's Republic of Korea	3	Both	22	All ages	423	Larynx cancer	150	Occupational exposure to asbestos	1	Number	1991	1.1940687098061198	2.1805319708902697	0.5169364063609032
1	Deaths	7	Democratic People's Republic of Korea	1	Male	22	All ages	423	Larynx cancer	150	Occupational exposure to asbestos	3	Rate	1991	0.010122995	0.019720427	0.0037744047700000003
1	Deaths	7	Democratic People's Republic of Korea	2	Female	22	All ages	423	Larynx cancer	150	Occupational exposure to asbestos	3	Rate	1991	0.001787137	0.0037525706599999997	0.000569891
1	Deaths	7	Democratic People's Republic of Korea	3	Both	22	All ages	423	Larynx cancer	150	Occupational exposure to asbestos	3	Rate	1991	0.005712124	0.010431115999999999	0.002472894
1	Deaths	7	Democratic People's Republic of Korea	1	Male	22	All ages	423	Larynx cancer	150	Occupational exposure to asbestos	1	Number	1992	1.0313084271853572	1.9901441747016588	0.3917701958338851
1	Deaths	7	Democratic People's Republic of Korea	2	Female	22	All ages	423	Larynx cancer	150	Occupational exposure to asbestos	1	Number	1992	0.2057286602926922	0.4294720959314475	0.0661165239417323
1	Deaths	7	Democratic People's Republic of Korea	3	Both	22	All ages	423	Larynx cancer	150	Occupational exposure to asbestos	1	Number	1992	1.2370370874780483	2.339571544741718	0.5430129745767268
1	Deaths	7	Democratic People's Republic of Korea	1	Male	22	All ages	423	Larynx cancer	150	Occupational exposure to asbestos	3	Rate	1992	0.010302233	0.019880503	0.00391358
1	Deaths	7	Democratic People's Republic of Korea	2	Female	22	All ages	423	Larynx cancer	150	Occupational exposure to asbestos	3	Rate	1992	0.001834604	0.003829855	0.0005896
1	Deaths	7	Democratic People's Republic of Korea	3	Both	22	All ages	423	Larynx cancer	150	Occupational exposure to asbestos	3	Rate	1992	0.005828393	0.011023066	0.002558446
1	Deaths	7	Democratic People's Republic of Korea	1	Male	22	All ages	423	Larynx cancer	150	Occupational exposure to asbestos	1	Number	1993	1.0727478579629506	2.068029910313105	0.4103254710613516
1	Deaths	7	Democratic People's Republic of Korea	2	Female	22	All ages	423	Larynx cancer	150	Occupational exposure to asbestos	1	Number	1993	0.2140348428501885	0.4330647434738495	0.0669312274357641
1	Deaths	7	Democratic People's Republic of Korea	3	Both	22	All ages	423	Larynx cancer	150	Occupational exposure to asbestos	1	Number	1993	1.2867827008131394	2.476914194125808	0.5562148849149328
1	Deaths	7	Democratic People's Republic of Korea	1	Male	22	All ages	423	Larynx cancer	150	Occupational exposure to asbestos	3	Rate	1993	0.010534153	0.020307608	0.004029308
1	Deaths	7	Democratic People's Republic of Korea	2	Female	22	All ages	423	Larynx cancer	150	Occupational exposure to asbestos	3	Rate	1993	0.0018829786700000001	0.003809902	0.00058883
1	Deaths	7	Democratic People's Republic of Korea	3	Both	22	All ages	423	Larynx cancer	150	Occupational exposure to asbestos	3	Rate	1993	0.005971054	0.011493617230000001	0.0025810022000000003
1	Deaths	7	Democratic People's Republic of Korea	1	Male	22	All ages	423	Larynx cancer	150	Occupational exposure to asbestos	1	Number	1994	1.1109173386989646	2.153931595165677	0.4301980420683376
1	Deaths	7	Democratic People's Republic of Korea	2	Female	22	All ages	423	Larynx cancer	150	Occupational exposure to asbestos	1	Number	1994	0.2219784119798213	0.4480558680279851	0.0710194534972791
1	Deaths	7	Democratic People's Republic of Korea	3	Both	22	All ages	423	Larynx cancer	150	Occupational exposure to asbestos	1	Number	1994	1.332895750678787	2.54455837869236	0.5850824367163303
1	Deaths	7	Democratic People's Republic of Korea	1	Male	22	All ages	423	Larynx cancer	150	Occupational exposure to asbestos	3	Rate	1994	0.010721842	0.020788327	0.004151988
1	Deaths	7	Democratic People's Republic of Korea	2	Female	22	All ages	423	Larynx cancer	150	Occupational exposure to asbestos	3	Rate	1994	0.001927109	0.003889803	0.000616556
1	Deaths	7	Democratic People's Republic of Korea	3	Both	22	All ages	423	Larynx cancer	150	Occupational exposure to asbestos	3	Rate	1994	0.006091849769999999	0.011629617220000001	0.002674053
1	Deaths	7	Democratic People's Republic of Korea	1	Male	22	All ages	423	Larynx cancer	150	Occupational exposure to asbestos	1	Number	1995	1.14280132178292	2.192771998769937	0.4430408003631065
1	Deaths	7	Democratic People's Republic of Korea	2	Female	22	All ages	423	Larynx cancer	150	Occupational exposure to asbestos	1	Number	1995	0.2283470213327939	0.4535377728621567	0.0732498262791047
1	Deaths	7	Democratic People's Republic of Korea	3	Both	22	All ages	423	Larynx cancer	150	Occupational exposure to asbestos	1	Number	1995	1.371148343115713	2.617172662368918	0.6111218970065239
1	Deaths	7	Democratic People's Republic of Korea	1	Male	22	All ages	423	Larynx cancer	150	Occupational exposure to asbestos	3	Rate	1995	0.010861488	0.020840689	0.004210778
1	Deaths	7	Democratic People's Republic of Korea	2	Female	22	All ages	423	Larynx cancer	150	Occupational exposure to asbestos	3	Rate	1995	0.0019605326299999997	0.0038939662899999997	0.0006289053999999999
1	Deaths	7	Democratic People's Republic of Korea	3	Both	22	All ages	423	Larynx cancer	150	Occupational exposure to asbestos	3	Rate	1995	0.0061850408299999994	0.011805666	0.0027566775700000002
1	Deaths	7	Democratic People's Republic of Korea	1	Male	22	All ages	423	Larynx cancer	150	Occupational exposure to asbestos	1	Number	1996	1.1661974466053298	2.2926130504422497	0.471843704430911
1	Deaths	7	Democratic People's Republic of Korea	2	Female	22	All ages	423	Larynx cancer	150	Occupational exposure to asbestos	1	Number	1996	0.2345659178913114	0.4749296954670736	0.0739026235050003
1	Deaths	7	Democratic People's Republic of Korea	3	Both	22	All ages	423	Larynx cancer	150	Occupational exposure to asbestos	1	Number	1996	1.400763364496642	2.6918960633182847	0.6257216487424033
1	Deaths	7	Democratic People's Republic of Korea	1	Male	22	All ages	423	Larynx cancer	150	Occupational exposure to asbestos	3	Rate	1996	0.010931668	0.021490431	0.004422955
1	Deaths	7	Democratic People's Republic of Korea	2	Female	22	All ages	423	Larynx cancer	150	Occupational exposure to asbestos	3	Rate	1996	0.0019951978799999997	0.0040397118600000005	0.000628609
1	Deaths	7	Democratic People's Republic of Korea	3	Both	22	All ages	423	Larynx cancer	150	Occupational exposure to asbestos	3	Rate	1996	0.0062465509899999995	0.012004216	0.0027903372400000003
1	Deaths	7	Democratic People's Republic of Korea	1	Male	22	All ages	423	Larynx cancer	150	Occupational exposure to asbestos	1	Number	1997	1.1883498295411778	2.4199216582160403	0.4810436655456916
1	Deaths	7	Democratic People's Republic of Korea	2	Female	22	All ages	423	Larynx cancer	150	Occupational exposure to asbestos	1	Number	1997	0.2417701653356131	0.4977463917559057	0.0786376028914323
1	Deaths	7	Democratic People's Republic of Korea	3	Both	22	All ages	423	Larynx cancer	150	Occupational exposure to asbestos	1	Number	1997	1.430119994876789	2.720540773584816	0.6252452521486205
1	Deaths	7	Democratic People's Republic of Korea	1	Male	22	All ages	423	Larynx cancer	150	Occupational exposure to asbestos	3	Rate	1997	0.01098378	0.022367056	0.004446231
1	Deaths	7	Democratic People's Republic of Korea	2	Female	22	All ages	423	Larynx cancer	150	Occupational exposure to asbestos	3	Rate	1997	0.002037359	0.00419443	0.000662667
1	Deaths	7	Democratic People's Republic of Korea	3	Both	22	All ages	423	Larynx cancer	150	Occupational exposure to asbestos	3	Rate	1997	0.0063039829099999995	0.01199217	0.002756087
1	Deaths	7	Democratic People's Republic of Korea	1	Male	22	All ages	423	Larynx cancer	150	Occupational exposure to asbestos	1	Number	1998	1.205546899756427	2.3816064920061297	0.4868996176841648
1	Deaths	7	Democratic People's Republic of Korea	2	Female	22	All ages	423	Larynx cancer	150	Occupational exposure to asbestos	1	Number	1998	0.2489260430447602	0.5147603023100464	0.0811392211024745
1	Deaths	7	Democratic People's Republic of Korea	3	Both	22	All ages	423	Larynx cancer	150	Occupational exposure to asbestos	1	Number	1998	1.454472942801189	2.730815290272247	0.6572824001819256
1	Deaths	7	Democratic People's Republic of Korea	1	Male	22	All ages	423	Larynx cancer	150	Occupational exposure to asbestos	3	Rate	1998	0.010992661	0.021716446	0.004439747
1	Deaths	7	Democratic People's Republic of Korea	2	Female	22	All ages	423	Larynx cancer	150	Occupational exposure to asbestos	3	Rate	1998	0.002079374	0.004299988	0.000677787
1	Deaths	7	Democratic People's Republic of Korea	3	Both	22	All ages	423	Larynx cancer	150	Occupational exposure to asbestos	3	Rate	1998	0.006340878289999999	0.011905184	0.002865469
1	Deaths	7	Democratic People's Republic of Korea	1	Male	22	All ages	423	Larynx cancer	150	Occupational exposure to asbestos	1	Number	1999	1.226544087489523	2.374724743099822	0.5096532441182351
1	Deaths	7	Democratic People's Republic of Korea	2	Female	22	All ages	423	Larynx cancer	150	Occupational exposure to asbestos	1	Number	1999	0.2571759241644029	0.5450584326392075	0.0829414267983119
1	Deaths	7	Democratic People's Republic of Korea	3	Both	22	All ages	423	Larynx cancer	150	Occupational exposure to asbestos	1	Number	1999	1.4837200116539266	2.821686315632034	0.6907110721944669
1	Deaths	7	Democratic People's Republic of Korea	1	Male	22	All ages	423	Larynx cancer	150	Occupational exposure to asbestos	3	Rate	1999	0.01104101	0.021376615	0.004587757
1	Deaths	7	Democratic People's Republic of Korea	2	Female	22	All ages	423	Larynx cancer	150	Occupational exposure to asbestos	3	Rate	1999	0.002130896	0.0045162198199999995	0.0006872322200000001
1	Deaths	7	Democratic People's Republic of Korea	3	Both	22	All ages	423	Larynx cancer	150	Occupational exposure to asbestos	3	Rate	1999	0.006401445	0.012174042	0.0029800425900000003
1	Deaths	7	Democratic People's Republic of Korea	1	Male	22	All ages	423	Larynx cancer	150	Occupational exposure to asbestos	1	Number	2000	1.2516498772094988	2.453235372831761	0.5358425229553169
1	Deaths	7	Democratic People's Republic of Korea	2	Female	22	All ages	423	Larynx cancer	150	Occupational exposure to asbestos	1	Number	2000	0.2671352087155528	0.5788735913964231	0.0886849088379926
1	Deaths	7	Democratic People's Republic of Korea	3	Both	22	All ages	423	Larynx cancer	150	Occupational exposure to asbestos	1	Number	2000	1.5187850859250502	2.813567462260556	0.6914547032456511
1	Deaths	7	Democratic People's Republic of Korea	1	Male	22	All ages	423	Larynx cancer	150	Occupational exposure to asbestos	3	Rate	2000	0.011131338329999999	0.021817437	0.004765426
1	Deaths	7	Democratic People's Republic of Korea	2	Female	22	All ages	423	Larynx cancer	150	Occupational exposure to asbestos	3	Rate	2000	0.002196863	0.004760532	0.000729326
1	Deaths	7	Democratic People's Republic of Korea	3	Both	22	All ages	423	Larynx cancer	150	Occupational exposure to asbestos	3	Rate	2000	0.006489361470000001	0.012021619	0.002954401
1	Deaths	7	Democratic People's Republic of Korea	1	Male	22	All ages	423	Larynx cancer	150	Occupational exposure to asbestos	1	Number	2001	1.288795891860108	2.527334380328428	0.5677952102079908
1	Deaths	7	Democratic People's Republic of Korea	2	Female	22	All ages	423	Larynx cancer	150	Occupational exposure to asbestos	1	Number	2001	0.2789087533180263	0.5982092887273198	0.090950414335276
1	Deaths	7	Democratic People's Republic of Korea	3	Both	22	All ages	423	Larynx cancer	150	Occupational exposure to asbestos	1	Number	2001	1.5677046451781358	2.923574101204984	0.7286061574720165
1	Deaths	7	Democratic People's Republic of Korea	1	Male	22	All ages	423	Larynx cancer	150	Occupational exposure to asbestos	3	Rate	2001	0.01133273	0.022223534	0.004992777
1	Deaths	7	Democratic People's Republic of Korea	2	Female	22	All ages	423	Larynx cancer	150	Occupational exposure to asbestos	3	Rate	2001	0.002277883	0.00488565	0.000742803
1	Deaths	7	Democratic People's Republic of Korea	3	Both	22	All ages	423	Larynx cancer	150	Occupational exposure to asbestos	3	Rate	2001	0.0066381630500000005	0.012379348	0.003085152
1	Deaths	7	Democratic People's Republic of Korea	1	Male	22	All ages	423	Larynx cancer	150	Occupational exposure to asbestos	1	Number	2002	1.3255698767629394	2.5934524897049096	0.6003122641313035
1	Deaths	7	Democratic People's Republic of Korea	2	Female	22	All ages	423	Larynx cancer	150	Occupational exposure to asbestos	1	Number	2002	0.2933409631844979	0.6197446602737486	0.0963136381850253
1	Deaths	7	Democratic People's Republic of Korea	3	Both	22	All ages	423	Larynx cancer	150	Occupational exposure to asbestos	1	Number	2002	1.6189108399474403	3.0171968282818726	0.7765616579830301
1	Deaths	7	Democratic People's Republic of Korea	1	Male	22	All ages	423	Larynx cancer	150	Occupational exposure to asbestos	3	Rate	2002	0.011534025	0.022566103	0.005223426
1	Deaths	7	Democratic People's Republic of Korea	2	Female	22	All ages	423	Larynx cancer	150	Occupational exposure to asbestos	3	Rate	2002	0.0023805945499999997	0.005029508130000001	0.000781629
1	Deaths	7	Democratic People's Republic of Korea	3	Both	22	All ages	423	Larynx cancer	150	Occupational exposure to asbestos	3	Rate	2002	0.006797901	0.012669385	0.003260828
1	Deaths	7	Democratic People's Republic of Korea	1	Male	22	All ages	423	Larynx cancer	150	Occupational exposure to asbestos	1	Number	2003	1.369676671947052	2.655396245929757	0.5995883748359336
1	Deaths	7	Democratic People's Republic of Korea	2	Female	22	All ages	423	Larynx cancer	150	Occupational exposure to asbestos	1	Number	2003	0.3106425984294814	0.6616674488352496	0.1033914813623356
1	Deaths	7	Democratic People's Republic of Korea	3	Both	22	All ages	423	Larynx cancer	150	Occupational exposure to asbestos	1	Number	2003	1.6803192703765315	3.1313374333593718	0.7899378798054414
1	Deaths	7	Democratic People's Republic of Korea	1	Male	22	All ages	423	Larynx cancer	150	Occupational exposure to asbestos	3	Rate	2003	0.01178465	0.022846935	0.005158837
1	Deaths	7	Democratic People's Republic of Korea	2	Female	22	All ages	423	Larynx cancer	150	Occupational exposure to asbestos	3	Rate	2003	0.002502859	0.005331079650000001	0.0008330290699999999
1	Deaths	7	Democratic People's Republic of Korea	3	Both	22	All ages	423	Larynx cancer	150	Occupational exposure to asbestos	3	Rate	2003	0.006991409	0.013028750290000002	0.003286744
1	Deaths	7	Democratic People's Republic of Korea	1	Male	22	All ages	423	Larynx cancer	150	Occupational exposure to asbestos	1	Number	2004	1.4096470366886542	2.638025963047845	0.6213554618704473
1	Deaths	7	Democratic People's Republic of Korea	2	Female	22	All ages	423	Larynx cancer	150	Occupational exposure to asbestos	1	Number	2004	0.3306332038090691	0.6854884733298966	0.114975077273586
1	Deaths	7	Democratic People's Republic of Korea	3	Both	22	All ages	423	Larynx cancer	150	Occupational exposure to asbestos	1	Number	2004	1.740280240497723	3.161289547254881	0.8152122178400012
1	Deaths	7	Democratic People's Republic of Korea	1	Male	22	All ages	423	Larynx cancer	150	Occupational exposure to asbestos	3	Rate	2004	0.011985158670000001	0.022429132	0.005282914
1	Deaths	7	Democratic People's Republic of Korea	2	Female	22	All ages	423	Larynx cancer	150	Occupational exposure to asbestos	3	Rate	2004	0.002642637	0.005478872	0.000918956
1	Deaths	7	Democratic People's Republic of Korea	3	Both	22	All ages	423	Larynx cancer	150	Occupational exposure to asbestos	3	Rate	2004	0.007169585220000001	0.013023841949999998	0.0033585013100000003
1	Deaths	7	Democratic People's Republic of Korea	1	Male	22	All ages	423	Larynx cancer	150	Occupational exposure to asbestos	1	Number	2005	1.4501967927875283	2.6863154162505296	0.6071788980218993
1	Deaths	7	Democratic People's Republic of Korea	2	Female	22	All ages	423	Larynx cancer	150	Occupational exposure to asbestos	1	Number	2005	0.3512735035890661	0.7320286863266309	0.1225213504517918
1	Deaths	7	Democratic People's Republic of Korea	3	Both	22	All ages	423	Larynx cancer	150	Occupational exposure to asbestos	1	Number	2005	1.801470296376592	3.2626859114334623	0.8298855603279747
1	Deaths	7	Democratic People's Republic of Korea	1	Male	22	All ages	423	Larynx cancer	150	Occupational exposure to asbestos	3	Rate	2005	0.012193716860000002	0.022587396	0.005105353700000001
1	Deaths	7	Democratic People's Republic of Korea	2	Female	22	All ages	423	Larynx cancer	150	Occupational exposure to asbestos	3	Rate	2005	0.002786991	0.0058078889199999996	0.00097208
1	Deaths	7	Democratic People's Republic of Korea	3	Both	22	All ages	423	Larynx cancer	150	Occupational exposure to asbestos	3	Rate	2005	0.007353833	0.013318703	0.003387699
1	Deaths	7	Democratic People's Republic of Korea	1	Male	22	All ages	423	Larynx cancer	150	Occupational exposure to asbestos	1	Number	2006	1.4938725275360594	2.7513920806947367	0.6459759883201972
1	Deaths	7	Democratic People's Republic of Korea	2	Female	22	All ages	423	Larynx cancer	150	Occupational exposure to asbestos	1	Number	2006	0.3733758889691955	0.747218059215099	0.1270998938419358
1	Deaths	7	Democratic People's Republic of Korea	3	Both	22	All ages	423	Larynx cancer	150	Occupational exposure to asbestos	1	Number	2006	1.8672484165052563	3.382399257646896	0.8625683172976165
1	Deaths	7	Democratic People's Republic of Korea	1	Male	22	All ages	423	Larynx cancer	150	Occupational exposure to asbestos	3	Rate	2006	0.012431963	0.022897004	0.005375793
1	Deaths	7	Democratic People's Republic of Korea	2	Female	22	All ages	423	Larynx cancer	150	Occupational exposure to asbestos	3	Rate	2006	0.002942596	0.005888866	0.0010016811600000002
1	Deaths	7	Democratic People's Republic of Korea	3	Both	22	All ages	423	Larynx cancer	150	Occupational exposure to asbestos	3	Rate	2006	0.0075581671699999995	0.013691129	0.0034914666300000004
1	Deaths	7	Democratic People's Republic of Korea	1	Male	22	All ages	423	Larynx cancer	150	Occupational exposure to asbestos	1	Number	2007	1.5408950012278304	2.8527429427714184	0.6547875720624653
1	Deaths	7	Democratic People's Republic of Korea	2	Female	22	All ages	423	Larynx cancer	150	Occupational exposure to asbestos	1	Number	2007	0.3947142791413887	0.7889526378151084	0.1353083290954921
1	Deaths	7	Democratic People's Republic of Korea	3	Both	22	All ages	423	Larynx cancer	150	Occupational exposure to asbestos	1	Number	2007	1.9356092803692184	3.481194549923164	0.934669062119204
1	Deaths	7	Democratic People's Republic of Korea	1	Male	22	All ages	423	Larynx cancer	150	Occupational exposure to asbestos	3	Rate	2007	0.012702002399999999	0.02351591	0.005397586
1	Deaths	7	Democratic People's Republic of Korea	2	Female	22	All ages	423	Larynx cancer	150	Occupational exposure to asbestos	3	Rate	2007	0.003092238	0.0061807484800000005	0.001060021
1	Deaths	7	Democratic People's Republic of Korea	3	Both	22	All ages	423	Larynx cancer	150	Occupational exposure to asbestos	3	Rate	2007	0.007774844	0.013983061	0.003754325
1	Deaths	7	Democratic People's Republic of Korea	1	Male	22	All ages	423	Larynx cancer	150	Occupational exposure to asbestos	1	Number	2008	1.582168828999731	2.897519407047856	0.6787635734260768
1	Deaths	7	Democratic People's Republic of Korea	2	Female	22	All ages	423	Larynx cancer	150	Occupational exposure to asbestos	1	Number	2008	0.4149860478072651	0.8269712395731659	0.1416018539351687
1	Deaths	7	Democratic People's Republic of Korea	3	Both	22	All ages	423	Larynx cancer	150	Occupational exposure to asbestos	1	Number	2008	1.997154876806998	3.608015771122469	0.9558512463757576
1	Deaths	7	Democratic People's Republic of Korea	1	Male	22	All ages	423	Larynx cancer	150	Occupational exposure to asbestos	3	Rate	2008	0.012929705809999999	0.023678935	0.005546951
1	Deaths	7	Democratic People's Republic of Korea	2	Female	22	All ages	423	Larynx cancer	150	Occupational exposure to asbestos	3	Rate	2008	0.003234027	0.006444667	0.001103517
1	Deaths	7	Democratic People's Republic of Korea	3	Both	22	All ages	423	Larynx cancer	150	Occupational exposure to asbestos	3	Rate	2008	0.00796677	0.01439259	0.003812948
1	Deaths	7	Democratic People's Republic of Korea	1	Male	22	All ages	423	Larynx cancer	150	Occupational exposure to asbestos	1	Number	2009	1.6389291138330484	3.0249744923012534	0.6923276783331127
1	Deaths	7	Democratic People's Republic of Korea	2	Female	22	All ages	423	Larynx cancer	150	Occupational exposure to asbestos	1	Number	2009	0.4329263458110454	0.8529590922233011	0.1488315177655984
1	Deaths	7	Democratic People's Republic of Korea	3	Both	22	All ages	423	Larynx cancer	150	Occupational exposure to asbestos	1	Number	2009	2.0718554596440946	3.780799428387621	0.9995672467537884
1	Deaths	7	Democratic People's Republic of Korea	1	Male	22	All ages	423	Larynx cancer	150	Occupational exposure to asbestos	3	Rate	2009	0.013289028150000002	0.024527584	0.005613642
1	Deaths	7	Democratic People's Republic of Korea	2	Female	22	All ages	423	Larynx cancer	150	Occupational exposure to asbestos	3	Rate	2009	0.0033584678800000003	0.006616912	0.001154575
1	Deaths	7	Democratic People's Republic of Korea	3	Both	22	All ages	423	Larynx cancer	150	Occupational exposure to asbestos	3	Rate	2009	0.008213976	0.014989171	0.003962835
1	Deaths	7	Democratic People's Republic of Korea	1	Male	22	All ages	423	Larynx cancer	150	Occupational exposure to asbestos	1	Number	2010	1.6784152068112794	3.171931746024492	0.7213443359004835
1	Deaths	7	Democratic People's Republic of Korea	2	Female	22	All ages	423	Larynx cancer	150	Occupational exposure to asbestos	1	Number	2010	0.4481594936832418	0.9028496809282084	0.1552216912246606
1	Deaths	7	Democratic People's Republic of Korea	3	Both	22	All ages	423	Larynx cancer	150	Occupational exposure to asbestos	1	Number	2010	2.1265747004945217	3.927918608150617	1.0338667291406314
1	Deaths	7	Democratic People's Republic of Korea	1	Male	22	All ages	423	Larynx cancer	150	Occupational exposure to asbestos	3	Rate	2010	0.013512561410000002	0.025536543	0.0058073887800000005
1	Deaths	7	Democratic People's Republic of Korea	2	Female	22	All ages	423	Larynx cancer	150	Occupational exposure to asbestos	3	Rate	2010	0.0034628222599999998	0.006976105650000001	0.001199361
1	Deaths	7	Democratic People's Republic of Korea	3	Both	22	All ages	423	Larynx cancer	150	Occupational exposure to asbestos	3	Rate	2010	0.008384496	0.015486698	0.004076251
1	Deaths	7	Democratic People's Republic of Korea	1	Male	22	All ages	423	Larynx cancer	150	Occupational exposure to asbestos	1	Number	2011	1.707293885382235	3.2344758081457208	0.7272600497751788
1	Deaths	7	Democratic People's Republic of Korea	2	Female	22	All ages	423	Larynx cancer	150	Occupational exposure to asbestos	1	Number	2011	0.4571767056239673	0.9186778843073252	0.1587979092794358
1	Deaths	7	Democratic People's Republic of Korea	3	Both	22	All ages	423	Larynx cancer	150	Occupational exposure to asbestos	1	Number	2011	2.164470591006199	3.997188280685056	1.0619287970104074
1	Deaths	7	Democratic People's Republic of Korea	1	Male	22	All ages	423	Larynx cancer	150	Occupational exposure to asbestos	3	Rate	2011	0.01365497	0.025869400209999997	0.005816639970000001
1	Deaths	7	Democratic People's Republic of Korea	2	Female	22	All ages	423	Larynx cancer	150	Occupational exposure to asbestos	3	Rate	2011	0.003520004	0.0070733036200000005	0.001222655
1	Deaths	7	Democratic People's Republic of Korea	3	Both	22	All ages	423	Larynx cancer	150	Occupational exposure to asbestos	3	Rate	2011	0.008491098	0.015680748079999998	0.004165887809999999
1	Deaths	7	Democratic People's Republic of Korea	1	Male	22	All ages	423	Larynx cancer	150	Occupational exposure to asbestos	1	Number	2012	1.7514911483981934	3.1971505245864984	0.7674853139534745
1	Deaths	7	Democratic People's Republic of Korea	2	Female	22	All ages	423	Larynx cancer	150	Occupational exposure to asbestos	1	Number	2012	0.465748968720917	0.956831485996935	0.1617221520842533
1	Deaths	7	Democratic People's Republic of Korea	3	Both	22	All ages	423	Larynx cancer	150	Occupational exposure to asbestos	1	Number	2012	2.2172401171191125	3.9611245973737472	1.0892190907766373
1	Deaths	7	Democratic People's Republic of Korea	1	Male	22	All ages	423	Larynx cancer	150	Occupational exposure to asbestos	3	Rate	2012	0.013922582380000001	0.025414112	0.006100731660000001
1	Deaths	7	Democratic People's Republic of Korea	2	Female	22	All ages	423	Larynx cancer	150	Occupational exposure to asbestos	3	Rate	2012	0.003574522	0.007343473	0.001241182
1	Deaths	7	Democratic People's Republic of Korea	3	Both	22	All ages	423	Larynx cancer	150	Occupational exposure to asbestos	3	Rate	2012	0.008657745139999999	0.01546716	0.004253117
1	Deaths	7	Democratic People's Republic of Korea	1	Male	22	All ages	423	Larynx cancer	150	Occupational exposure to asbestos	1	Number	2013	1.7777210936235617	3.246072938023777	0.7746321528802621
1	Deaths	7	Democratic People's Republic of Korea	2	Female	22	All ages	423	Larynx cancer	150	Occupational exposure to asbestos	1	Number	2013	0.4661169712717704	0.9571602992731318	0.1648858760676754
1	Deaths	7	Democratic People's Republic of Korea	3	Both	22	All ages	423	Larynx cancer	150	Occupational exposure to asbestos	1	Number	2013	2.2438380648953307	4.045082307495405	1.0999026381339323
1	Deaths	7	Democratic People's Republic of Korea	1	Male	22	All ages	423	Larynx cancer	150	Occupational exposure to asbestos	3	Rate	2013	0.014048979	0.025653074	0.006121765089999999
1	Deaths	7	Democratic People's Republic of Korea	2	Female	22	All ages	423	Larynx cancer	150	Occupational exposure to asbestos	3	Rate	2013	0.003566753	0.007324243009999999	0.001261716
1	Deaths	7	Democratic People's Republic of Korea	3	Both	22	All ages	423	Larynx cancer	150	Occupational exposure to asbestos	3	Rate	2013	0.008723378	0.015726082	0.004276096
1	Deaths	7	Democratic People's Republic of Korea	1	Male	22	All ages	423	Larynx cancer	150	Occupational exposure to asbestos	1	Number	2014	1.8109415239032487	3.3638108158896136	0.8078542615289634
1	Deaths	7	Democratic People's Republic of Korea	2	Female	22	All ages	423	Larynx cancer	150	Occupational exposure to asbestos	1	Number	2014	0.4689668069965857	0.9533704753188916	0.1635265409194803
1	Deaths	7	Democratic People's Republic of Korea	3	Both	22	All ages	423	Larynx cancer	150	Occupational exposure to asbestos	1	Number	2014	2.2799083308998345	4.073450251575401	1.1090909234034867
1	Deaths	7	Democratic People's Republic of Korea	1	Male	22	All ages	423	Larynx cancer	150	Occupational exposure to asbestos	3	Rate	2014	0.014231811	0.026435487	0.006348757890000001
1	Deaths	7	Democratic People's Republic of Korea	2	Female	22	All ages	423	Larynx cancer	150	Occupational exposure to asbestos	3	Rate	2014	0.003578549	0.007274893	0.001247824
1	Deaths	7	Democratic People's Republic of Korea	3	Both	22	All ages	423	Larynx cancer	150	Occupational exposure to asbestos	3	Rate	2014	0.008826746	0.015770507	0.004293885
1	Deaths	7	Democratic People's Republic of Korea	1	Male	22	All ages	423	Larynx cancer	150	Occupational exposure to asbestos	1	Number	2015	1.8262442625770472	3.3838334587104333	0.8334682811245415
1	Deaths	7	Democratic People's Republic of Korea	2	Female	22	All ages	423	Larynx cancer	150	Occupational exposure to asbestos	1	Number	2015	0.4712032138579533	0.9743787668771312	0.162647465336467
1	Deaths	7	Democratic People's Republic of Korea	3	Both	22	All ages	423	Larynx cancer	150	Occupational exposure to asbestos	1	Number	2015	2.297447476	4.056923204007613	1.111151527266138
1	Deaths	7	Democratic People's Republic of Korea	1	Male	22	All ages	423	Larynx cancer	150	Occupational exposure to asbestos	3	Rate	2015	0.014275353869999998	0.026450689569999998	0.006515040129999999
1	Deaths	7	Democratic People's Republic of Korea	2	Female	22	All ages	423	Larynx cancer	150	Occupational exposure to asbestos	3	Rate	2015	0.003586135	0.007415598	0.001237843
1	Deaths	7	Democratic People's Republic of Korea	3	Both	22	All ages	423	Larynx cancer	150	Occupational exposure to asbestos	3	Rate	2015	0.008859312	0.015644122	0.004284772
1	Deaths	7	Democratic People's Republic of Korea	1	Male	22	All ages	423	Larynx cancer	150	Occupational exposure to asbestos	1	Number	2016	1.848292355468368	3.4012936334005666	0.8342587616929169
1	Deaths	7	Democratic People's Republic of Korea	2	Female	22	All ages	423	Larynx cancer	150	Occupational exposure to asbestos	1	Number	2016	0.4760532521187566	1.0004425291483343	0.1603456878133523
1	Deaths	7	Democratic People's Republic of Korea	3	Both	22	All ages	423	Larynx cancer	150	Occupational exposure to asbestos	1	Number	2016	2.3243456075871247	4.175935280534044	1.167268633039519
1	Deaths	7	Democratic People's Republic of Korea	1	Male	22	All ages	423	Larynx cancer	150	Occupational exposure to asbestos	3	Rate	2016	0.014374221	0.026451955	0.006488053580000001
1	Deaths	7	Democratic People's Republic of Korea	2	Female	22	All ages	423	Larynx cancer	150	Occupational exposure to asbestos	3	Rate	2016	0.003614171	0.007595307	0.001217336
1	Deaths	7	Democratic People's Republic of Korea	3	Both	22	All ages	423	Larynx cancer	150	Occupational exposure to asbestos	3	Rate	2016	0.008929407	0.016042634	0.00448428
1	Deaths	7	Democratic People's Republic of Korea	1	Male	22	All ages	423	Larynx cancer	150	Occupational exposure to asbestos	1	Number	2017	1.8676162240192788	3.472299115789866	0.8313318244607518
1	Deaths	7	Democratic People's Republic of Korea	2	Female	22	All ages	423	Larynx cancer	150	Occupational exposure to asbestos	1	Number	2017	0.4785974006170084	1.0346961815600912	0.1578200429555269
1	Deaths	7	Democratic People's Republic of Korea	3	Both	22	All ages	423	Larynx cancer	150	Occupational exposure to asbestos	1	Number	2017	2.34621362463629	4.118248846663695	1.1290174962761208
1	Deaths	7	Democratic People's Republic of Korea	1	Male	22	All ages	423	Larynx cancer	150	Occupational exposure to asbestos	3	Rate	2017	0.014455139	0.026875204	0.006434415
1	Deaths	7	Democratic People's Republic of Korea	2	Female	22	All ages	423	Larynx cancer	150	Occupational exposure to asbestos	3	Rate	2017	0.003625344	0.007837756	0.001195476
1	Deaths	7	Democratic People's Republic of Korea	3	Both	22	All ages	423	Larynx cancer	150	Occupational exposure to asbestos	3	Rate	2017	0.008981919	0.015765732390000002	0.004322174
1	Deaths	7	Democratic People's Republic of Korea	1	Male	22	All ages	423	Larynx cancer	150	Occupational exposure to asbestos	1	Number	2018	1.895550720158524	3.60766560070424	0.8341235442008104
1	Deaths	7	Democratic People's Republic of Korea	2	Female	22	All ages	423	Larynx cancer	150	Occupational exposure to asbestos	1	Number	2018	0.4835610707094139	1.029931661252434	0.1587175841795235
1	Deaths	7	Democratic People's Republic of Korea	3	Both	22	All ages	423	Larynx cancer	150	Occupational exposure to asbestos	1	Number	2018	2.3791117908679364	4.223003969206078	1.1609590799007736
1	Deaths	7	Democratic People's Republic of Korea	1	Male	22	All ages	423	Larynx cancer	150	Occupational exposure to asbestos	3	Rate	2018	0.014606696	0.027799875	0.0064275719899999995
1	Deaths	7	Democratic People's Republic of Korea	2	Female	22	All ages	423	Larynx cancer	150	Occupational exposure to asbestos	3	Rate	2018	0.0036556598600000004	0.007786152	0.0011998846399999998
1	Deaths	7	Democratic People's Republic of Korea	3	Both	22	All ages	423	Larynx cancer	150	Occupational exposure to asbestos	3	Rate	2018	0.009078843	0.016115254	0.0044302944200000005
1	Deaths	7	Democratic People's Republic of Korea	1	Male	22	All ages	423	Larynx cancer	150	Occupational exposure to asbestos	1	Number	2019	1.9319034583852284	3.6767763116213743	0.8282876725592394
1	Deaths	7	Democratic People's Republic of Korea	2	Female	22	All ages	423	Larynx cancer	150	Occupational exposure to asbestos	1	Number	2019	0.489421503674851	1.0379999139182323	0.1596342292630409
1	Deaths	7	Democratic People's Republic of Korea	3	Both	22	All ages	423	Larynx cancer	150	Occupational exposure to asbestos	1	Number	2019	2.4213249620600776	4.290991206411907	1.1759293128462909
1	Deaths	7	Democratic People's Republic of Korea	1	Male	22	All ages	423	Larynx cancer	150	Occupational exposure to asbestos	3	Rate	2019	0.014827623	0.028219761	0.006357221
1	Deaths	7	Democratic People's Republic of Korea	2	Female	22	All ages	423	Larynx cancer	150	Occupational exposure to asbestos	3	Rate	2019	0.003693736	0.007833937	0.001204783
1	Deaths	7	Democratic People's Republic of Korea	3	Both	22	All ages	423	Larynx cancer	150	Occupational exposure to asbestos	3	Rate	2019	0.009213872	0.016328516	0.0044747658599999995
1	Deaths	7	Democratic People's Republic of Korea	1	Male	22	All ages	423	Larynx cancer	150	Occupational exposure to asbestos	1	Number	2020	1.9618217650970655	3.844606619180946	0.8113729339877469
1	Deaths	7	Democratic People's Republic of Korea	2	Female	22	All ages	423	Larynx cancer	150	Occupational exposure to asbestos	1	Number	2020	0.4943355624689856	1.0548635226479814	0.1587565029591314
1	Deaths	7	Democratic People's Republic of Korea	3	Both	22	All ages	423	Larynx cancer	150	Occupational exposure to asbestos	1	Number	2020	2.4561573275660518	4.387598147334463	1.1359974793997591
1	Deaths	7	Democratic People's Republic of Korea	1	Male	22	All ages	423	Larynx cancer	150	Occupational exposure to asbestos	3	Rate	2020	0.015005120540000002	0.029405722159999998	0.0062058383200000004
1	Deaths	7	Democratic People's Republic of Korea	2	Female	22	All ages	423	Larynx cancer	150	Occupational exposure to asbestos	3	Rate	2020	0.003725935	0.00795078	0.001196589
1	Deaths	7	Democratic People's Republic of Korea	3	Both	22	All ages	423	Larynx cancer	150	Occupational exposure to asbestos	3	Rate	2020	0.009324192010000001	0.016656428	0.004312533
1	Deaths	7	Democratic People's Republic of Korea	1	Male	22	All ages	423	Larynx cancer	150	Occupational exposure to asbestos	1	Number	2021	1.994989091570676	3.8938860843726326	0.8051258318603733
1	Deaths	7	Democratic People's Republic of Korea	2	Female	22	All ages	423	Larynx cancer	150	Occupational exposure to asbestos	1	Number	2021	0.4988419171423196	1.0685361616510547	0.1577779077268458
1	Deaths	7	Democratic People's Republic of Korea	3	Both	22	All ages	423	Larynx cancer	150	Occupational exposure to asbestos	1	Number	2021	2.493831008712995	4.559467031362141	1.135121488548657
1	Deaths	7	Democratic People's Republic of Korea	1	Male	22	All ages	423	Larynx cancer	150	Occupational exposure to asbestos	3	Rate	2021	0.015214105	0.029695396199999998	0.006140018
1	Deaths	7	Democratic People's Republic of Korea	2	Female	22	All ages	423	Larynx cancer	150	Occupational exposure to asbestos	3	Rate	2021	0.0037564799300000003	0.008046506	0.001188131
1	Deaths	7	Democratic People's Republic of Korea	3	Both	22	All ages	423	Larynx cancer	150	Occupational exposure to asbestos	3	Rate	2021	0.009449098	0.01727577	0.0043009628299999995
1	Deaths	7	Democratic People's Republic of Korea	1	Male	27	Age-standardized	423	Larynx cancer	150	Occupational exposure to asbestos	3	Rate	1990	0.019913379	0.038312291660000004	0.007610203
1	Deaths	7	Democratic People's Republic of Korea	2	Female	27	Age-standardized	423	Larynx cancer	150	Occupational exposure to asbestos	3	Rate	1990	0.002262112	0.004617016	0.000730028
1	Deaths	7	Democratic People's Republic of Korea	3	Both	27	Age-standardized	423	Larynx cancer	150	Occupational exposure to asbestos	3	Rate	1990	0.008146046	0.01459405	0.003516926
1	Deaths	7	Democratic People's Republic of Korea	1	Male	27	Age-standardized	423	Larynx cancer	150	Occupational exposure to asbestos	3	Rate	1991	0.019858367	0.037455149970000004	0.007709250660000001
1	Deaths	7	Democratic People's Republic of Korea	2	Female	27	Age-standardized	423	Larynx cancer	150	Occupational exposure to asbestos	3	Rate	1991	0.0022796607300000003	0.004705122	0.0007430869600000001
1	Deaths	7	Democratic People's Republic of Korea	3	Both	27	Age-standardized	423	Larynx cancer	150	Occupational exposure to asbestos	3	Rate	1991	0.008124756609999999	0.014460616170000001	0.003616285
1	Deaths	7	Democratic People's Republic of Korea	1	Male	27	Age-standardized	423	Larynx cancer	150	Occupational exposure to asbestos	3	Rate	1992	0.019822245	0.037252188580000005	0.007619640729999999
1	Deaths	7	Democratic People's Republic of Korea	2	Female	27	Age-standardized	423	Larynx cancer	150	Occupational exposure to asbestos	3	Rate	1992	0.00229443	0.004717168	0.00077318
1	Deaths	7	Democratic People's Republic of Korea	3	Both	27	Age-standardized	423	Larynx cancer	150	Occupational exposure to asbestos	3	Rate	1992	0.008115537	0.015097624	0.003705813
1	Deaths	7	Democratic People's Republic of Korea	1	Male	27	Age-standardized	423	Larynx cancer	150	Occupational exposure to asbestos	3	Rate	1993	0.019843967	0.037400850890000004	0.0076753587900000005
1	Deaths	7	Democratic People's Republic of Korea	2	Female	27	Age-standardized	423	Larynx cancer	150	Occupational exposure to asbestos	3	Rate	1993	0.002306807	0.004626459219999999	0.000753362
1	Deaths	7	Democratic People's Republic of Korea	3	Both	27	Age-standardized	423	Larynx cancer	150	Occupational exposure to asbestos	3	Rate	1993	0.008128407	0.015216480150000001	0.003666302
1	Deaths	7	Democratic People's Republic of Korea	1	Male	27	Age-standardized	423	Larynx cancer	150	Occupational exposure to asbestos	3	Rate	1994	0.019812534609999998	0.037313414	0.008000157510000001
1	Deaths	7	Democratic People's Republic of Korea	2	Female	27	Age-standardized	423	Larynx cancer	150	Occupational exposure to asbestos	3	Rate	1994	0.002310372	0.004690323640000001	0.000761566
1	Deaths	7	Democratic People's Republic of Korea	3	Both	27	Age-standardized	423	Larynx cancer	150	Occupational exposure to asbestos	3	Rate	1994	0.008118974	0.015047507	0.0036878142299999997
1	Deaths	7	Democratic People's Republic of Korea	1	Male	27	Age-standardized	423	Larynx cancer	150	Occupational exposure to asbestos	3	Rate	1995	0.019815144	0.036463978	0.008133529
1	Deaths	7	Democratic People's Republic of Korea	2	Female	27	Age-standardized	423	Larynx cancer	150	Occupational exposure to asbestos	3	Rate	1995	0.00231362	0.00466578	0.000735521
1	Deaths	7	Democratic People's Republic of Korea	3	Both	27	Age-standardized	423	Larynx cancer	150	Occupational exposure to asbestos	3	Rate	1995	0.008102589759999999	0.014889289449999999	0.0037073934499999997
1	Deaths	7	Democratic People's Republic of Korea	1	Male	27	Age-standardized	423	Larynx cancer	150	Occupational exposure to asbestos	3	Rate	1996	0.019853261	0.036856444	0.008292493270000001
1	Deaths	7	Democratic People's Republic of Korea	2	Female	27	Age-standardized	423	Larynx cancer	150	Occupational exposure to asbestos	3	Rate	1996	0.002322383	0.004717746	0.000746362
1	Deaths	7	Democratic People's Republic of Korea	3	Both	27	Age-standardized	423	Larynx cancer	150	Occupational exposure to asbestos	3	Rate	1996	0.008079505	0.015034024	0.0037193363100000002
1	Deaths	7	Democratic People's Republic of Korea	1	Male	27	Age-standardized	423	Larynx cancer	150	Occupational exposure to asbestos	3	Rate	1997	0.019874436210000002	0.037829427	0.008442124
1	Deaths	7	Democratic People's Republic of Korea	2	Female	27	Age-standardized	423	Larynx cancer	150	Occupational exposure to asbestos	3	Rate	1997	0.002329977	0.00479423	0.0007610449399999999
1	Deaths	7	Democratic People's Republic of Korea	3	Both	27	Age-standardized	423	Larynx cancer	150	Occupational exposure to asbestos	3	Rate	1997	0.008055837	0.014752322	0.003746331
1	Deaths	7	Democratic People's Republic of Korea	1	Male	27	Age-standardized	423	Larynx cancer	150	Occupational exposure to asbestos	3	Rate	1998	0.019854742	0.037608649	0.008779524
1	Deaths	7	Democratic People's Republic of Korea	2	Female	27	Age-standardized	423	Larynx cancer	150	Occupational exposure to asbestos	3	Rate	1998	0.0023332731599999997	0.004699212	0.0007632906999999999
1	Deaths	7	Democratic People's Republic of Korea	3	Both	27	Age-standardized	423	Larynx cancer	150	Occupational exposure to asbestos	3	Rate	1998	0.008015895	0.014471619	0.003690822
1	Deaths	7	Democratic People's Republic of Korea	1	Male	27	Age-standardized	423	Larynx cancer	150	Occupational exposure to asbestos	3	Rate	1999	0.019861292	0.037010246680000004	0.008846614
1	Deaths	7	Democratic People's Republic of Korea	2	Female	27	Age-standardized	423	Larynx cancer	150	Occupational exposure to asbestos	3	Rate	1999	0.002341941	0.0048341083699999995	0.000765619
1	Deaths	7	Democratic People's Republic of Korea	3	Both	27	Age-standardized	423	Larynx cancer	150	Occupational exposure to asbestos	3	Rate	1999	0.007994160680000001	0.014466908	0.003727041
1	Deaths	7	Democratic People's Republic of Korea	1	Male	27	Age-standardized	423	Larynx cancer	150	Occupational exposure to asbestos	3	Rate	2000	0.019918456049999998	0.037695407	0.009048744
1	Deaths	7	Democratic People's Republic of Korea	2	Female	27	Age-standardized	423	Larynx cancer	150	Occupational exposure to asbestos	3	Rate	2000	0.00236372	0.005043982	0.000769204
1	Deaths	7	Democratic People's Republic of Korea	3	Both	27	Age-standardized	423	Larynx cancer	150	Occupational exposure to asbestos	3	Rate	2000	0.00800639	0.014188537990000001	0.003801825
1	Deaths	7	Democratic People's Republic of Korea	1	Male	27	Age-standardized	423	Larynx cancer	150	Occupational exposure to asbestos	3	Rate	2001	0.020070858	0.038677183	0.009195472
1	Deaths	7	Democratic People's Republic of Korea	2	Female	27	Age-standardized	423	Larynx cancer	150	Occupational exposure to asbestos	3	Rate	2001	0.002395776	0.005051657	0.0007854151200000001
1	Deaths	7	Democratic People's Republic of Korea	3	Both	27	Age-standardized	423	Larynx cancer	150	Occupational exposure to asbestos	3	Rate	2001	0.008061789	0.014624593	0.0038850612799999997
1	Deaths	7	Democratic People's Republic of Korea	1	Male	27	Age-standardized	423	Larynx cancer	150	Occupational exposure to asbestos	3	Rate	2002	0.020183876	0.037922314	0.008933308
1	Deaths	7	Democratic People's Republic of Korea	2	Female	27	Age-standardized	423	Larynx cancer	150	Occupational exposure to asbestos	3	Rate	2002	0.002449496	0.005124304	0.000810768
1	Deaths	7	Democratic People's Republic of Korea	3	Both	27	Age-standardized	423	Larynx cancer	150	Occupational exposure to asbestos	3	Rate	2002	0.008128223	0.01475997	0.0040282869399999996
1	Deaths	7	Democratic People's Republic of Korea	1	Male	27	Age-standardized	423	Larynx cancer	150	Occupational exposure to asbestos	3	Rate	2003	0.020325559	0.037136902	0.00918408
1	Deaths	7	Democratic People's Republic of Korea	2	Female	27	Age-standardized	423	Larynx cancer	150	Occupational exposure to asbestos	3	Rate	2003	0.002511679	0.005411757	0.000879271
1	Deaths	7	Democratic People's Republic of Korea	3	Both	27	Age-standardized	423	Larynx cancer	150	Occupational exposure to asbestos	3	Rate	2003	0.008225	0.01498434	0.004026011889999999
1	Deaths	7	Democratic People's Republic of Korea	1	Male	27	Age-standardized	423	Larynx cancer	150	Occupational exposure to asbestos	3	Rate	2004	0.020354962770000002	0.037099254	0.009088722629999999
1	Deaths	7	Democratic People's Republic of Korea	2	Female	27	Age-standardized	423	Larynx cancer	150	Occupational exposure to asbestos	3	Rate	2004	0.002574456	0.005542744	0.0009169118100000001
1	Deaths	7	Democratic People's Republic of Korea	3	Both	27	Age-standardized	423	Larynx cancer	150	Occupational exposure to asbestos	3	Rate	2004	0.008299537	0.014683814799999998	0.004023375
1	Deaths	7	Democratic People's Republic of Korea	1	Male	27	Age-standardized	423	Larynx cancer	150	Occupational exposure to asbestos	3	Rate	2005	0.020408087	0.0372888	0.0091472
1	Deaths	7	Democratic People's Republic of Korea	2	Female	27	Age-standardized	423	Larynx cancer	150	Occupational exposure to asbestos	3	Rate	2005	0.0026390225900000002	0.00555372	0.000902447
1	Deaths	7	Democratic People's Republic of Korea	3	Both	27	Age-standardized	423	Larynx cancer	150	Occupational exposure to asbestos	3	Rate	2005	0.008389486	0.014940598710000001	0.004025412
1	Deaths	7	Democratic People's Republic of Korea	1	Male	27	Age-standardized	423	Larynx cancer	150	Occupational exposure to asbestos	3	Rate	2006	0.020446385	0.037691459	0.009197003
1	Deaths	7	Democratic People's Republic of Korea	2	Female	27	Age-standardized	423	Larynx cancer	150	Occupational exposure to asbestos	3	Rate	2006	0.002704762	0.005537448	0.000938828
1	Deaths	7	Democratic People's Republic of Korea	3	Both	27	Age-standardized	423	Larynx cancer	150	Occupational exposure to asbestos	3	Rate	2006	0.008471187	0.015125298	0.004077157
1	Deaths	7	Democratic People's Republic of Korea	1	Male	27	Age-standardized	423	Larynx cancer	150	Occupational exposure to asbestos	3	Rate	2007	0.020536842	0.038272336	0.009279018
1	Deaths	7	Democratic People's Republic of Korea	2	Female	27	Age-standardized	423	Larynx cancer	150	Occupational exposure to asbestos	3	Rate	2007	0.002762905	0.005560362	0.000973969
1	Deaths	7	Democratic People's Republic of Korea	3	Both	27	Age-standardized	423	Larynx cancer	150	Occupational exposure to asbestos	3	Rate	2007	0.008550063580000001	0.015029754490000002	0.004167716
1	Deaths	7	Democratic People's Republic of Korea	1	Male	27	Age-standardized	423	Larynx cancer	150	Occupational exposure to asbestos	3	Rate	2008	0.020521635	0.037322765	0.00928807
1	Deaths	7	Democratic People's Republic of Korea	2	Female	27	Age-standardized	423	Larynx cancer	150	Occupational exposure to asbestos	3	Rate	2008	0.002816916	0.005522935	0.000993343
1	Deaths	7	Democratic People's Republic of Korea	3	Both	27	Age-standardized	423	Larynx cancer	150	Occupational exposure to asbestos	3	Rate	2008	0.008575479	0.015132305519999998	0.004254775
1	Deaths	7	Democratic People's Republic of Korea	1	Male	27	Age-standardized	423	Larynx cancer	150	Occupational exposure to asbestos	3	Rate	2009	0.020582172	0.037822018	0.009299765
1	Deaths	7	Democratic People's Republic of Korea	2	Female	27	Age-standardized	423	Larynx cancer	150	Occupational exposure to asbestos	3	Rate	2009	0.002853664	0.005555193	0.001014839
1	Deaths	7	Democratic People's Republic of Korea	3	Both	27	Age-standardized	423	Larynx cancer	150	Occupational exposure to asbestos	3	Rate	2009	0.008645269	0.015642281	0.004329946
1	Deaths	7	Democratic People's Republic of Korea	1	Male	27	Age-standardized	423	Larynx cancer	150	Occupational exposure to asbestos	3	Rate	2010	0.020383159589999998	0.038043843	0.009297262
1	Deaths	7	Democratic People's Republic of Korea	2	Female	27	Age-standardized	423	Larynx cancer	150	Occupational exposure to asbestos	3	Rate	2010	0.002875631	0.005717719	0.00099415
1	Deaths	7	Democratic People's Republic of Korea	3	Both	27	Age-standardized	423	Larynx cancer	150	Occupational exposure to asbestos	3	Rate	2010	0.008623655	0.015789360630000002	0.004309357
1	Deaths	7	Democratic People's Republic of Korea	1	Male	27	Age-standardized	423	Larynx cancer	150	Occupational exposure to asbestos	3	Rate	2011	0.02001214	0.037313206	0.00916259
1	Deaths	7	Democratic People's Republic of Korea	2	Female	27	Age-standardized	423	Larynx cancer	150	Occupational exposure to asbestos	3	Rate	2011	0.002854257	0.005639238	0.000999234
1	Deaths	7	Democratic People's Republic of Korea	3	Both	27	Age-standardized	423	Larynx cancer	150	Occupational exposure to asbestos	3	Rate	2011	0.008531804	0.015548365	0.004283483
1	Deaths	7	Democratic People's Republic of Korea	1	Male	27	Age-standardized	423	Larynx cancer	150	Occupational exposure to asbestos	3	Rate	2012	0.019768514	0.036323729730000004	0.009315604
1	Deaths	7	Democratic People's Republic of Korea	2	Female	27	Age-standardized	423	Larynx cancer	150	Occupational exposure to asbestos	3	Rate	2012	0.002835288	0.005685341	0.0009745158599999999
1	Deaths	7	Democratic People's Republic of Korea	3	Both	27	Age-standardized	423	Larynx cancer	150	Occupational exposure to asbestos	3	Rate	2012	0.008490884	0.015085788559999999	0.004321147490000001
1	Deaths	7	Democratic People's Republic of Korea	1	Male	27	Age-standardized	423	Larynx cancer	150	Occupational exposure to asbestos	3	Rate	2013	0.01932773	0.035882642	0.00914995
1	Deaths	7	Democratic People's Republic of Korea	2	Female	27	Age-standardized	423	Larynx cancer	150	Occupational exposure to asbestos	3	Rate	2013	0.002776078	0.0056847459099999996	0.000985467
1	Deaths	7	Democratic People's Republic of Korea	3	Both	27	Age-standardized	423	Larynx cancer	150	Occupational exposure to asbestos	3	Rate	2013	0.008351058	0.014839239	0.004162919
1	Deaths	7	Democratic People's Republic of Korea	1	Male	27	Age-standardized	423	Larynx cancer	150	Occupational exposure to asbestos	3	Rate	2014	0.019005358860000002	0.034609619870000004	0.009087613
1	Deaths	7	Democratic People's Republic of Korea	2	Female	27	Age-standardized	423	Larynx cancer	150	Occupational exposure to asbestos	3	Rate	2014	0.002729807	0.005453246	0.000980546
1	Deaths	7	Democratic People's Republic of Korea	3	Both	27	Age-standardized	423	Larynx cancer	150	Occupational exposure to asbestos	3	Rate	2014	0.008260234	0.014602212	0.0041539110100000005
1	Deaths	7	Democratic People's Republic of Korea	1	Male	27	Age-standardized	423	Larynx cancer	150	Occupational exposure to asbestos	3	Rate	2015	0.018522726	0.033223884	0.008919607
1	Deaths	7	Democratic People's Republic of Korea	2	Female	27	Age-standardized	423	Larynx cancer	150	Occupational exposure to asbestos	3	Rate	2015	0.002684732	0.005445945	0.000928268
1	Deaths	7	Democratic People's Republic of Korea	3	Both	27	Age-standardized	423	Larynx cancer	150	Occupational exposure to asbestos	3	Rate	2015	0.008116124	0.014210361	0.003930266
1	Deaths	7	Democratic People's Republic of Korea	1	Male	27	Age-standardized	423	Larynx cancer	150	Occupational exposure to asbestos	3	Rate	2016	0.018104870959999998	0.03283349	0.008620294359999999
1	Deaths	7	Democratic People's Republic of Korea	2	Female	27	Age-standardized	423	Larynx cancer	150	Occupational exposure to asbestos	3	Rate	2016	0.00264981	0.005535886790000001	0.000905783
1	Deaths	7	Democratic People's Republic of Korea	3	Both	27	Age-standardized	423	Larynx cancer	150	Occupational exposure to asbestos	3	Rate	2016	0.008005782	0.014067288180000002	0.004080201
1	Deaths	7	Democratic People's Republic of Korea	1	Male	27	Age-standardized	423	Larynx cancer	150	Occupational exposure to asbestos	3	Rate	2017	0.017677444	0.031808118	0.008142892189999999
1	Deaths	7	Democratic People's Republic of Korea	2	Female	27	Age-standardized	423	Larynx cancer	150	Occupational exposure to asbestos	3	Rate	2017	0.002606908	0.005611358	0.0008744608200000001
1	Deaths	7	Democratic People's Republic of Korea	3	Both	27	Age-standardized	423	Larynx cancer	150	Occupational exposure to asbestos	3	Rate	2017	0.007884690120000001	0.013725217570000002	0.0038407026800000004
1	Deaths	7	Democratic People's Republic of Korea	1	Male	27	Age-standardized	423	Larynx cancer	150	Occupational exposure to asbestos	3	Rate	2018	0.017363179370000002	0.032115426	0.007785601
1	Deaths	7	Democratic People's Republic of Korea	2	Female	27	Age-standardized	423	Larynx cancer	150	Occupational exposure to asbestos	3	Rate	2018	0.00258653	0.005439934	0.000859749
1	Deaths	7	Democratic People's Republic of Korea	3	Both	27	Age-standardized	423	Larynx cancer	150	Occupational exposure to asbestos	3	Rate	2018	0.007806491	0.013522353320000001	0.003879906
1	Deaths	7	Democratic People's Republic of Korea	1	Male	27	Age-standardized	423	Larynx cancer	150	Occupational exposure to asbestos	3	Rate	2019	0.017137343359999998	0.032001897	0.007470949
1	Deaths	7	Democratic People's Republic of Korea	2	Female	27	Age-standardized	423	Larynx cancer	150	Occupational exposure to asbestos	3	Rate	2019	0.002567406	0.005457319	0.000841248
1	Deaths	7	Democratic People's Republic of Korea	3	Both	27	Age-standardized	423	Larynx cancer	150	Occupational exposure to asbestos	3	Rate	2019	0.007754035	0.013798450159999998	0.003820431
1	Deaths	7	Democratic People's Republic of Korea	1	Male	27	Age-standardized	423	Larynx cancer	150	Occupational exposure to asbestos	3	Rate	2020	0.016866986	0.031567055	0.007129108
1	Deaths	7	Democratic People's Republic of Korea	2	Female	27	Age-standardized	423	Larynx cancer	150	Occupational exposure to asbestos	3	Rate	2020	0.0025480966200000003	0.005453857	0.0008263444200000001
1	Deaths	7	Democratic People's Republic of Korea	3	Both	27	Age-standardized	423	Larynx cancer	150	Occupational exposure to asbestos	3	Rate	2020	0.0076834	0.013653355459999999	0.003556455
1	Deaths	7	Democratic People's Republic of Korea	1	Male	27	Age-standardized	423	Larynx cancer	150	Occupational exposure to asbestos	3	Rate	2021	0.016587288	0.030803681	0.006901909
1	Deaths	7	Democratic People's Republic of Korea	2	Female	27	Age-standardized	423	Larynx cancer	150	Occupational exposure to asbestos	3	Rate	2021	0.002518013	0.0053995063799999994	0.0007982123599999999
1	Deaths	7	Democratic People's Republic of Korea	3	Both	27	Age-standardized	423	Larynx cancer	150	Occupational exposure to asbestos	3	Rate	2021	0.007610450780000001	0.013959745	0.003508217
1	Deaths	12	Lao People's Democratic Republic	1	Male	22	All ages	423	Larynx cancer	150	Occupational exposure to asbestos	1	Number	1990	0.1910570795322471	0.4239733385189209	0.0688075705882235
1	Deaths	12	Lao People's Democratic Republic	2	Female	22	All ages	423	Larynx cancer	150	Occupational exposure to asbestos	1	Number	1990	0.0085144151327113	0.0302736329563886	0.0016009230563377
1	Deaths	12	Lao People's Democratic Republic	3	Both	22	All ages	423	Larynx cancer	150	Occupational exposure to asbestos	1	Number	1990	0.1995714946649586	0.433155842254572	0.0778519777725789
1	Deaths	12	Lao People's Democratic Republic	1	Male	22	All ages	423	Larynx cancer	150	Occupational exposure to asbestos	3	Rate	1990	0.009333305	0.020711466	0.00336131
1	Deaths	12	Lao People's Democratic Republic	2	Female	22	All ages	423	Larynx cancer	150	Occupational exposure to asbestos	3	Rate	1990	0.00040116	0.001426355	7.542818e-05
1	Deaths	12	Lao People's Democratic Republic	3	Both	22	All ages	423	Larynx cancer	150	Occupational exposure to asbestos	3	Rate	1990	0.004786469	0.010388692	0.001867181
1	Deaths	12	Lao People's Democratic Republic	1	Male	22	All ages	423	Larynx cancer	150	Occupational exposure to asbestos	1	Number	1991	0.1930205898940339	0.4340449730723993	0.0681121587460261
1	Deaths	12	Lao People's Democratic Republic	2	Female	22	All ages	423	Larynx cancer	150	Occupational exposure to asbestos	1	Number	1991	0.0087442601609339	0.0287293890994511	0.0016086255159858
1	Deaths	12	Lao People's Democratic Republic	3	Both	22	All ages	423	Larynx cancer	150	Occupational exposure to asbestos	1	Number	1991	0.201764850054968	0.4426517277326801	0.0810491841645607
1	Deaths	12	Lao People's Democratic Republic	1	Male	22	All ages	423	Larynx cancer	150	Occupational exposure to asbestos	3	Rate	1991	0.009186896	0.020658553	0.003241827
1	Deaths	12	Lao People's Democratic Republic	2	Female	22	All ages	423	Larynx cancer	150	Occupational exposure to asbestos	3	Rate	1991	0.000402386	0.001322046	7.402446e-05
1	Deaths	12	Lao People's Democratic Republic	3	Both	22	All ages	423	Larynx cancer	150	Occupational exposure to asbestos	3	Rate	1991	0.004720592720000001	0.010356504	0.001896268
1	Deaths	12	Lao People's Democratic Republic	1	Male	22	All ages	423	Larynx cancer	150	Occupational exposure to asbestos	1	Number	1992	0.1959141326503294	0.4347261752177328	0.0694353312901191
1	Deaths	12	Lao People's Democratic Republic	2	Female	22	All ages	423	Larynx cancer	150	Occupational exposure to asbestos	1	Number	1992	0.0089984912959855	0.0293635428478439	0.0014841357468553
1	Deaths	12	Lao People's Democratic Republic	3	Both	22	All ages	423	Larynx cancer	150	Occupational exposure to asbestos	1	Number	1992	0.2049126239463149	0.4470133958215631	0.0799261575467814
1	Deaths	12	Lao People's Democratic Republic	1	Male	22	All ages	423	Larynx cancer	150	Occupational exposure to asbestos	3	Rate	1992	0.009061335	0.020106764	0.003211492
1	Deaths	12	Lao People's Democratic Republic	2	Female	22	All ages	423	Larynx cancer	150	Occupational exposure to asbestos	3	Rate	1992	0.000403628	0.001317105	6.65711e-05
1	Deaths	12	Lao People's Democratic Republic	3	Both	22	All ages	423	Larynx cancer	150	Occupational exposure to asbestos	3	Rate	1992	0.004666131	0.010179086	0.001820024
1	Deaths	12	Lao People's Democratic Republic	1	Male	22	All ages	423	Larynx cancer	150	Occupational exposure to asbestos	1	Number	1993	0.1993374469566356	0.4207784874341699	0.0711228465660323
1	Deaths	12	Lao People's Democratic Republic	2	Female	22	All ages	423	Larynx cancer	150	Occupational exposure to asbestos	1	Number	1993	0.0092546891842495	0.0297216955327295	0.0015769099960272
1	Deaths	12	Lao People's Democratic Republic	3	Both	22	All ages	423	Larynx cancer	150	Occupational exposure to asbestos	1	Number	1993	0.2085921361408849	0.4350375145180829	0.0820489628806007
1	Deaths	12	Lao People's Democratic Republic	1	Male	22	All ages	423	Larynx cancer	150	Occupational exposure to asbestos	3	Rate	1993	0.008939374	0.018869993	0.0031895347700000003
1	Deaths	12	Lao People's Democratic Republic	2	Female	22	All ages	423	Larynx cancer	150	Occupational exposure to asbestos	3	Rate	1993	0.000403926	0.0012972183499999998	6.882503e-05
1	Deaths	12	Lao People's Democratic Republic	3	Both	22	All ages	423	Larynx cancer	150	Occupational exposure to asbestos	3	Rate	1993	0.00461378	0.009622449	0.0018148135999999997
1	Deaths	12	Lao People's Democratic Republic	1	Male	22	All ages	423	Larynx cancer	150	Occupational exposure to asbestos	1	Number	1994	0.2028739883198574	0.417669400473094	0.0724473981853789
1	Deaths	12	Lao People's Democratic Republic	2	Female	22	All ages	423	Larynx cancer	150	Occupational exposure to asbestos	1	Number	1994	0.0094996940737161	0.0296437709546109	0.0017105597231618
1	Deaths	12	Lao People's Democratic Republic	3	Both	22	All ages	423	Larynx cancer	150	Occupational exposure to asbestos	1	Number	1994	0.2123736823935735	0.4335194249936897	0.0799205214905017
1	Deaths	12	Lao People's Democratic Republic	1	Male	22	All ages	423	Larynx cancer	150	Occupational exposure to asbestos	3	Rate	1994	0.008822585	0.018163608	0.0031505926500000002
1	Deaths	12	Lao People's Democratic Republic	2	Female	22	All ages	423	Larynx cancer	150	Occupational exposure to asbestos	3	Rate	1994	0.000403486	0.0012590780999999999	7.265365e-05
1	Deaths	12	Lao People's Democratic Republic	3	Both	22	All ages	423	Larynx cancer	150	Occupational exposure to asbestos	3	Rate	1994	0.004563360759999999	0.00931521	0.001717285
1	Deaths	12	Lao People's Democratic Republic	1	Male	22	All ages	423	Larynx cancer	150	Occupational exposure to asbestos	1	Number	1995	0.2081801405650758	0.4260464439044487	0.0745586342545298
1	Deaths	12	Lao People's Democratic Republic	2	Female	22	All ages	423	Larynx cancer	150	Occupational exposure to asbestos	1	Number	1995	0.0097285229748657	0.0308406021686427	0.0016919917029212
1	Deaths	12	Lao People's Democratic Republic	3	Both	22	All ages	423	Larynx cancer	150	Occupational exposure to asbestos	1	Number	1995	0.2179086635399416	0.4490392899327752	0.0858935352589105
1	Deaths	12	Lao People's Democratic Republic	1	Male	22	All ages	423	Larynx cancer	150	Occupational exposure to asbestos	3	Rate	1995	0.008799124	0.018007652	0.0031513605799999996
1	Deaths	12	Lao People's Democratic Republic	2	Female	22	All ages	423	Larynx cancer	150	Occupational exposure to asbestos	3	Rate	1995	0.000402841	0.001277055	7.006238e-05
1	Deaths	12	Lao People's Democratic Republic	3	Both	22	All ages	423	Larynx cancer	150	Occupational exposure to asbestos	3	Rate	1995	0.004557903	0.009392363	0.0017965984599999998
1	Deaths	12	Lao People's Democratic Republic	1	Male	22	All ages	423	Larynx cancer	150	Occupational exposure to asbestos	1	Number	1996	0.2113096131391927	0.4343443721772768	0.0783137372568364
1	Deaths	12	Lao People's Democratic Republic	2	Female	22	All ages	423	Larynx cancer	150	Occupational exposure to asbestos	1	Number	1996	0.0099497453871899	0.031725988760977	0.0015759085836341
1	Deaths	12	Lao People's Democratic Republic	3	Both	22	All ages	423	Larynx cancer	150	Occupational exposure to asbestos	1	Number	1996	0.2212593585263824	0.4438910286431934	0.0852090954843968
1	Deaths	12	Lao People's Democratic Republic	1	Male	22	All ages	423	Larynx cancer	150	Occupational exposure to asbestos	3	Rate	1996	0.008701656	0.017886149480000002	0.003224932
1	Deaths	12	Lao People's Democratic Republic	2	Female	22	All ages	423	Larynx cancer	150	Occupational exposure to asbestos	3	Rate	1996	0.000402445	0.001283246	6.374201e-05
1	Deaths	12	Lao People's Democratic Republic	3	Both	22	All ages	423	Larynx cancer	150	Occupational exposure to asbestos	3	Rate	1996	0.004514845490000001	0.009057693	0.00173871
1	Deaths	12	Lao People's Democratic Republic	1	Male	22	All ages	423	Larynx cancer	150	Occupational exposure to asbestos	1	Number	1997	0.214848263735456	0.4326641005677996	0.0810579193209205
1	Deaths	12	Lao People's Democratic Republic	2	Female	22	All ages	423	Larynx cancer	150	Occupational exposure to asbestos	1	Number	1997	0.0101830198548638	0.0326976731145437	0.0015347034535939
1	Deaths	12	Lao People's Democratic Republic	3	Both	22	All ages	423	Larynx cancer	150	Occupational exposure to asbestos	1	Number	1997	0.2250312835903198	0.4435052602845191	0.0881140465221319
1	Deaths	12	Lao People's Democratic Republic	1	Male	22	All ages	423	Larynx cancer	150	Occupational exposure to asbestos	3	Rate	1997	0.008622157	0.017363406	0.0032529659599999997
1	Deaths	12	Lao People's Democratic Republic	2	Female	22	All ages	423	Larynx cancer	150	Occupational exposure to asbestos	3	Rate	1997	0.00040240767999999996	0.0012921309099999999	6.0647670000000003e-05
1	Deaths	12	Lao People's Democratic Republic	3	Both	22	All ages	423	Larynx cancer	150	Occupational exposure to asbestos	3	Rate	1997	0.004480607	0.008830652	0.001754442
1	Deaths	12	Lao People's Democratic Republic	1	Male	22	All ages	423	Larynx cancer	150	Occupational exposure to asbestos	1	Number	1998	0.2192226215744577	0.4481883565966763	0.0833772617706279
1	Deaths	12	Lao People's Democratic Republic	2	Female	22	All ages	423	Larynx cancer	150	Occupational exposure to asbestos	1	Number	1998	0.0103478678569905	0.0325383343143601	0.0015413962881118
1	Deaths	12	Lao People's Democratic Republic	3	Both	22	All ages	423	Larynx cancer	150	Occupational exposure to asbestos	1	Number	1998	0.2295704894314483	0.4548349812076165	0.0911825062539604
1	Deaths	12	Lao People's Democratic Republic	1	Male	22	All ages	423	Larynx cancer	150	Occupational exposure to asbestos	3	Rate	1998	0.008575172	0.017531458	0.0032614076800000003
1	Deaths	12	Lao People's Democratic Republic	2	Female	22	All ages	423	Larynx cancer	150	Occupational exposure to asbestos	3	Rate	1998	0.000399553	0.001256373	5.951651e-05
1	Deaths	12	Lao People's Democratic Republic	3	Both	22	All ages	423	Larynx cancer	150	Occupational exposure to asbestos	3	Rate	1998	0.004460846	0.008838021	0.0017717919099999998
1	Deaths	12	Lao People's Democratic Republic	1	Male	22	All ages	423	Larynx cancer	150	Occupational exposure to asbestos	1	Number	1999	0.2217633702105765	0.4590978481930264	0.0810022142174899
1	Deaths	12	Lao People's Democratic Republic	2	Female	22	All ages	423	Larynx cancer	150	Occupational exposure to asbestos	1	Number	1999	0.0105033831325377	0.0339721713877671	0.0017253674426819
1	Deaths	12	Lao People's Democratic Republic	3	Both	22	All ages	423	Larynx cancer	150	Occupational exposure to asbestos	1	Number	1999	0.232266753343114	0.4664245820069368	0.0905142309789211
1	Deaths	12	Lao People's Democratic Republic	1	Male	22	All ages	423	Larynx cancer	150	Occupational exposure to asbestos	3	Rate	1999	0.008464381	0.017523089	0.003091735
1	Deaths	12	Lao People's Democratic Republic	2	Female	22	All ages	423	Larynx cancer	150	Occupational exposure to asbestos	3	Rate	1999	0.000396603	0.0012827740200000001	6.51491e-05
1	Deaths	12	Lao People's Democratic Republic	3	Both	22	All ages	423	Larynx cancer	150	Occupational exposure to asbestos	3	Rate	1999	0.004408764	0.008853424	0.0017180931200000001
1	Deaths	12	Lao People's Democratic Republic	1	Male	22	All ages	423	Larynx cancer	150	Occupational exposure to asbestos	1	Number	2000	0.2250629626620151	0.4759552290583781	0.0861561994119818
1	Deaths	12	Lao People's Democratic Republic	2	Female	22	All ages	423	Larynx cancer	150	Occupational exposure to asbestos	1	Number	2000	0.0105080018783291	0.0329359705615013	0.0019582975481561
1	Deaths	12	Lao People's Democratic Republic	3	Both	22	All ages	423	Larynx cancer	150	Occupational exposure to asbestos	1	Number	2000	0.2355709645403441	0.4911939834755179	0.095118026088944
1	Deaths	12	Lao People's Democratic Republic	1	Male	22	All ages	423	Larynx cancer	150	Occupational exposure to asbestos	3	Rate	2000	0.008391343	0.017745717	0.0032122843199999997
1	Deaths	12	Lao People's Democratic Republic	2	Female	22	All ages	423	Larynx cancer	150	Occupational exposure to asbestos	3	Rate	2000	0.000388363	0.001217275	7.237638e-05
1	Deaths	12	Lao People's Democratic Republic	3	Both	22	All ages	423	Larynx cancer	150	Occupational exposure to asbestos	3	Rate	2000	0.0043723044400000004	0.009116784	0.001765434
1	Deaths	12	Lao People's Democratic Republic	1	Male	22	All ages	423	Larynx cancer	150	Occupational exposure to asbestos	1	Number	2001	0.2307915758335142	0.4919787539883899	0.0879716689508103
1	Deaths	12	Lao People's Democratic Republic	2	Female	22	All ages	423	Larynx cancer	150	Occupational exposure to asbestos	1	Number	2001	0.0106978968378626	0.0321489844555208	0.0021538008111013
1	Deaths	12	Lao People's Democratic Republic	3	Both	22	All ages	423	Larynx cancer	150	Occupational exposure to asbestos	1	Number	2001	0.241489472671377	0.5006674175052178	0.0966434614376413
1	Deaths	12	Lao People's Democratic Republic	1	Male	22	All ages	423	Larynx cancer	150	Occupational exposure to asbestos	3	Rate	2001	0.008417922	0.017944497690000002	0.0032086902099999997
1	Deaths	12	Lao People's Democratic Republic	2	Female	22	All ages	423	Larynx cancer	150	Occupational exposure to asbestos	3	Rate	2001	0.00038746793000000003	0.001164406	7.800867000000001e-05
1	Deaths	12	Lao People's Democratic Republic	3	Both	22	All ages	423	Larynx cancer	150	Occupational exposure to asbestos	3	Rate	2001	0.004388607	0.009098667999999999	0.001756309
1	Deaths	12	Lao People's Democratic Republic	1	Male	22	All ages	423	Larynx cancer	150	Occupational exposure to asbestos	1	Number	2002	0.2310315248727477	0.4750018968916721	0.0912844022832081
1	Deaths	12	Lao People's Democratic Republic	2	Female	22	All ages	423	Larynx cancer	150	Occupational exposure to asbestos	1	Number	2002	0.0106706990036741	0.0318645828954552	0.0022061167339304
1	Deaths	12	Lao People's Democratic Republic	3	Both	22	All ages	423	Larynx cancer	150	Occupational exposure to asbestos	1	Number	2002	0.2417022238764217	0.4921159282405377	0.0964901881416798
1	Deaths	12	Lao People's Democratic Republic	1	Male	22	All ages	423	Larynx cancer	150	Occupational exposure to asbestos	3	Rate	2002	0.008256090379999999	0.01697456	0.003262119
1	Deaths	12	Lao People's Democratic Republic	2	Female	22	All ages	423	Larynx cancer	150	Occupational exposure to asbestos	3	Rate	2002	0.000379241	0.00113248	7.840629e-05
1	Deaths	12	Lao People's Democratic Republic	3	Both	22	All ages	423	Larynx cancer	150	Occupational exposure to asbestos	3	Rate	2002	0.004306871	0.00876897	0.00171935
1	Deaths	12	Lao People's Democratic Republic	1	Male	22	All ages	423	Larynx cancer	150	Occupational exposure to asbestos	1	Number	2003	0.2354830591245571	0.485530125193448	0.0940059779430655
1	Deaths	12	Lao People's Democratic Republic	2	Female	22	All ages	423	Larynx cancer	150	Occupational exposure to asbestos	1	Number	2003	0.010737349957776	0.0311209885095233	0.00229542308529
1	Deaths	12	Lao People's Democratic Republic	3	Both	22	All ages	423	Larynx cancer	150	Occupational exposure to asbestos	1	Number	2003	0.2462204090823332	0.4969122879537597	0.1008993628374161
1	Deaths	12	Lao People's Democratic Republic	1	Male	22	All ages	423	Larynx cancer	150	Occupational exposure to asbestos	3	Rate	2003	0.008255391	0.017021357	0.0032955922400000003
1	Deaths	12	Lao People's Democratic Republic	2	Female	22	All ages	423	Larynx cancer	150	Occupational exposure to asbestos	3	Rate	2003	0.00037488	0.001086546	8.014148e-05
1	Deaths	12	Lao People's Democratic Republic	3	Both	22	All ages	423	Larynx cancer	150	Occupational exposure to asbestos	3	Rate	2003	0.004307045	0.008692308	0.001764996
1	Deaths	12	Lao People's Democratic Republic	1	Male	22	All ages	423	Larynx cancer	150	Occupational exposure to asbestos	1	Number	2004	0.2396972342120063	0.4995492066035021	0.0935899840072865
1	Deaths	12	Lao People's Democratic Republic	2	Female	22	All ages	423	Larynx cancer	150	Occupational exposure to asbestos	1	Number	2004	0.0108837429169492	0.0336288459459298	0.0024581189823435
1	Deaths	12	Lao People's Democratic Republic	3	Both	22	All ages	423	Larynx cancer	150	Occupational exposure to asbestos	1	Number	2004	0.2505809771289556	0.5096954134453783	0.0995182507541063
1	Deaths	12	Lao People's Democratic Republic	1	Male	22	All ages	423	Larynx cancer	150	Occupational exposure to asbestos	3	Rate	2004	0.00825552	0.017205197789999998	0.0032233745200000003
1	Deaths	12	Lao People's Democratic Republic	2	Female	22	All ages	423	Larynx cancer	150	Occupational exposure to asbestos	3	Rate	2004	0.00037376	0.001154853	8.441464e-05
1	Deaths	12	Lao People's Democratic Republic	3	Both	22	All ages	423	Larynx cancer	150	Occupational exposure to asbestos	3	Rate	2004	0.004308894	0.008764525	0.0017112773300000002
1	Deaths	12	Lao People's Democratic Republic	1	Male	22	All ages	423	Larynx cancer	150	Occupational exposure to asbestos	1	Number	2005	0.244636430053246	0.5135259512623356	0.0951261101502754
1	Deaths	12	Lao People's Democratic Republic	2	Female	22	All ages	423	Larynx cancer	150	Occupational exposure to asbestos	1	Number	2005	0.0112133040770481	0.0344290070679166	0.002520244295803
1	Deaths	12	Lao People's Democratic Republic	3	Both	22	All ages	423	Larynx cancer	150	Occupational exposure to asbestos	1	Number	2005	0.2558497341302942	0.5191806494017268	0.1032633684826398
1	Deaths	12	Lao People's Democratic Republic	1	Male	22	All ages	423	Larynx cancer	150	Occupational exposure to asbestos	3	Rate	2005	0.008292203	0.01740649	0.003224397
1	Deaths	12	Lao People's Democratic Republic	2	Female	22	All ages	423	Larynx cancer	150	Occupational exposure to asbestos	3	Rate	2005	0.00037934469999999996	0.001164729	8.525956e-05
1	Deaths	12	Lao People's Democratic Republic	3	Both	22	All ages	423	Larynx cancer	150	Occupational exposure to asbestos	3	Rate	2005	0.0043319095600000005	0.008790486	0.0017484
1	Deaths	12	Lao People's Democratic Republic	1	Male	22	All ages	423	Larynx cancer	150	Occupational exposure to asbestos	1	Number	2006	0.2502058239363169	0.5106495168039525	0.0971931572939638
1	Deaths	12	Lao People's Democratic Republic	2	Female	22	All ages	423	Larynx cancer	150	Occupational exposure to asbestos	1	Number	2006	0.0114319889684466	0.0353083058483104	0.0025782009999637
1	Deaths	12	Lao People's Democratic Republic	3	Both	22	All ages	423	Larynx cancer	150	Occupational exposure to asbestos	1	Number	2006	0.2616378129047638	0.5311737373223321	0.1048162015367534
1	Deaths	12	Lao People's Democratic Republic	1	Male	22	All ages	423	Larynx cancer	150	Occupational exposure to asbestos	3	Rate	2006	0.008356156509999999	0.017054228459999998	0.003245973
1	Deaths	12	Lao People's Democratic Republic	2	Female	22	All ages	423	Larynx cancer	150	Occupational exposure to asbestos	3	Rate	2006	0.000381381	0.001177915	8.601095e-05
1	Deaths	12	Lao People's Democratic Republic	3	Both	22	All ages	423	Larynx cancer	150	Occupational exposure to asbestos	3	Rate	2006	0.004366601	0.008865018	0.001749329
1	Deaths	12	Lao People's Democratic Republic	1	Male	22	All ages	423	Larynx cancer	150	Occupational exposure to asbestos	1	Number	2007	0.2550908930902915	0.534098746502411	0.1018297481453828
1	Deaths	12	Lao People's Democratic Republic	2	Female	22	All ages	423	Larynx cancer	150	Occupational exposure to asbestos	1	Number	2007	0.0116793592714232	0.034966293084645	0.0026528955674772
1	Deaths	12	Lao People's Democratic Republic	3	Both	22	All ages	423	Larynx cancer	150	Occupational exposure to asbestos	1	Number	2007	0.2667702523617146	0.5476817595668559	0.1104078151408031
1	Deaths	12	Lao People's Democratic Republic	1	Male	22	All ages	423	Larynx cancer	150	Occupational exposure to asbestos	3	Rate	2007	0.008388417430000001	0.017563321	0.003348573
1	Deaths	12	Lao People's Democratic Republic	2	Female	22	All ages	423	Larynx cancer	150	Occupational exposure to asbestos	3	Rate	2007	0.00038407827999999996	0.0011498741799999999	8.724105e-05
1	Deaths	12	Lao People's Democratic Republic	3	Both	22	All ages	423	Larynx cancer	150	Occupational exposure to asbestos	3	Rate	2007	0.00438632	0.009005154849999999	0.00181536
1	Deaths	12	Lao People's Democratic Republic	1	Male	22	All ages	423	Larynx cancer	150	Occupational exposure to asbestos	1	Number	2008	0.2605380734902174	0.5461474354735215	0.1077355617682329
1	Deaths	12	Lao People's Democratic Republic	2	Female	22	All ages	423	Larynx cancer	150	Occupational exposure to asbestos	1	Number	2008	0.0119617387374012	0.032879056766172	0.0026857610316024
1	Deaths	12	Lao People's Democratic Republic	3	Both	22	All ages	423	Larynx cancer	150	Occupational exposure to asbestos	1	Number	2008	0.272499812227619	0.5626844039411963	0.1190411738387033
1	Deaths	12	Lao People's Democratic Republic	1	Male	22	All ages	423	Larynx cancer	150	Occupational exposure to asbestos	3	Rate	2008	0.008429703890000001	0.017670589	0.003485782
1	Deaths	12	Lao People's Democratic Republic	2	Female	22	All ages	423	Larynx cancer	150	Occupational exposure to asbestos	3	Rate	2008	0.00038757133999999996	0.001065312	8.702113e-05
1	Deaths	12	Lao People's Democratic Republic	3	Both	22	All ages	423	Larynx cancer	150	Occupational exposure to asbestos	3	Rate	2008	0.00441149	0.009109279040000001	0.001927154
1	Deaths	12	Lao People's Democratic Republic	1	Male	22	All ages	423	Larynx cancer	150	Occupational exposure to asbestos	1	Number	2009	0.2659048729201008	0.5804722172170502	0.1092460838828925
1	Deaths	12	Lao People's Democratic Republic	2	Female	22	All ages	423	Larynx cancer	150	Occupational exposure to asbestos	1	Number	2009	0.0121358578974877	0.0331604953652281	0.0029786264936748
1	Deaths	12	Lao People's Democratic Republic	3	Both	22	All ages	423	Larynx cancer	150	Occupational exposure to asbestos	1	Number	2009	0.2780407308175888	0.5854034483445472	0.1222105952459608
1	Deaths	12	Lao People's Democratic Republic	1	Male	22	All ages	423	Larynx cancer	150	Occupational exposure to asbestos	3	Rate	2009	0.008474294	0.018499443	0.003481634
1	Deaths	12	Lao People's Democratic Republic	2	Female	22	All ages	423	Larynx cancer	150	Occupational exposure to asbestos	3	Rate	2009	0.000387777	0.001059577	9.517606e-05
1	Deaths	12	Lao People's Democratic Republic	3	Both	22	All ages	423	Larynx cancer	150	Occupational exposure to asbestos	3	Rate	2009	0.004436316	0.009340483469999999	0.0019499475899999999
1	Deaths	12	Lao People's Democratic Republic	1	Male	22	All ages	423	Larynx cancer	150	Occupational exposure to asbestos	1	Number	2010	0.2712632995914124	0.6228543401114076	0.10856416142224
1	Deaths	12	Lao People's Democratic Republic	2	Female	22	All ages	423	Larynx cancer	150	Occupational exposure to asbestos	1	Number	2010	0.0122587491974115	0.0328536939632872	0.0032247156147058
1	Deaths	12	Lao People's Democratic Republic	3	Both	22	All ages	423	Larynx cancer	150	Occupational exposure to asbestos	1	Number	2010	0.2835220487888238	0.6330986435132349	0.1201290099407731
1	Deaths	12	Lao People's Democratic Republic	1	Male	22	All ages	423	Larynx cancer	150	Occupational exposure to asbestos	3	Rate	2010	0.008525378	0.019575329	0.003412
1	Deaths	12	Lao People's Democratic Republic	2	Female	22	All ages	423	Larynx cancer	150	Occupational exposure to asbestos	3	Rate	2010	0.000386651	0.001036234	0.00010171029000000001
1	Deaths	12	Lao People's Democratic Republic	3	Both	22	All ages	423	Larynx cancer	150	Occupational exposure to asbestos	3	Rate	2010	0.004463281	0.00996641	0.001891103
1	Deaths	12	Lao People's Democratic Republic	1	Male	22	All ages	423	Larynx cancer	150	Occupational exposure to asbestos	1	Number	2011	0.27605585059563	0.636816726949339	0.1096679062184519
1	Deaths	12	Lao People's Democratic Republic	2	Female	22	All ages	423	Larynx cancer	150	Occupational exposure to asbestos	1	Number	2011	0.012551040153477	0.033676155513698	0.0031672715811255
1	Deaths	12	Lao People's Democratic Republic	3	Both	22	All ages	423	Larynx cancer	150	Occupational exposure to asbestos	1	Number	2011	0.2886068907491071	0.6558469476827622	0.1185315978028347
1	Deaths	12	Lao People's Democratic Republic	1	Male	22	All ages	423	Larynx cancer	150	Occupational exposure to asbestos	3	Rate	2011	0.008557706	0.019741260059999998	0.003399695
1	Deaths	12	Lao People's Democratic Republic	2	Female	22	All ages	423	Larynx cancer	150	Occupational exposure to asbestos	3	Rate	2011	0.000390835	0.001048663	9.862768000000001e-05
1	Deaths	12	Lao People's Democratic Republic	3	Both	22	All ages	423	Larynx cancer	150	Occupational exposure to asbestos	3	Rate	2011	0.004483452	0.010188456	0.0018413655000000001
1	Deaths	12	Lao People's Democratic Republic	1	Male	22	All ages	423	Larynx cancer	150	Occupational exposure to asbestos	1	Number	2012	0.2816174425626249	0.6410630062465483	0.1127365922349763
1	Deaths	12	Lao People's Democratic Republic	2	Female	22	All ages	423	Larynx cancer	150	Occupational exposure to asbestos	1	Number	2012	0.0128048910480225	0.0337495210768303	0.0032792846746576
1	Deaths	12	Lao People's Democratic Republic	3	Both	22	All ages	423	Larynx cancer	150	Occupational exposure to asbestos	1	Number	2012	0.2944223336106474	0.6515190258047574	0.1196665170678885
1	Deaths	12	Lao People's Democratic Republic	1	Male	22	All ages	423	Larynx cancer	150	Occupational exposure to asbestos	3	Rate	2012	0.008610991	0.019601725	0.003447137
1	Deaths	12	Lao People's Democratic Republic	2	Female	22	All ages	423	Larynx cancer	150	Occupational exposure to asbestos	3	Rate	2012	0.00039365792999999997	0.001037554	0.000100814
1	Deaths	12	Lao People's Democratic Republic	3	Both	22	All ages	423	Larynx cancer	150	Occupational exposure to asbestos	3	Rate	2012	0.004513438	0.009987663	0.001834465
1	Deaths	12	Lao People's Democratic Republic	1	Male	22	All ages	423	Larynx cancer	150	Occupational exposure to asbestos	1	Number	2013	0.2903241591431041	0.6564118909320464	0.1123208841179078
1	Deaths	12	Lao People's Democratic Republic	2	Female	22	All ages	423	Larynx cancer	150	Occupational exposure to asbestos	1	Number	2013	0.0130601976165041	0.0326712810483145	0.0033520219251366
1	Deaths	12	Lao People's Democratic Republic	3	Both	22	All ages	423	Larynx cancer	150	Occupational exposure to asbestos	1	Number	2013	0.3033843567596085	0.6792734977777244	0.1212201834778017
1	Deaths	12	Lao People's Democratic Republic	1	Male	22	All ages	423	Larynx cancer	150	Occupational exposure to asbestos	3	Rate	2013	0.008755434	0.019795702840000002	0.00338731
1	Deaths	12	Lao People's Democratic Republic	2	Female	22	All ages	423	Larynx cancer	150	Occupational exposure to asbestos	3	Rate	2013	0.000396349	0.0009915027300000001	0.000101727
1	Deaths	12	Lao People's Democratic Republic	3	Both	22	All ages	423	Larynx cancer	150	Occupational exposure to asbestos	3	Rate	2013	0.004589043	0.010274806289999999	0.001833597
1	Deaths	12	Lao People's Democratic Republic	1	Male	22	All ages	423	Larynx cancer	150	Occupational exposure to asbestos	1	Number	2014	0.3012645215047673	0.6887069767227685	0.1163869573037936
1	Deaths	12	Lao People's Democratic Republic	2	Female	22	All ages	423	Larynx cancer	150	Occupational exposure to asbestos	1	Number	2014	0.0133961123006516	0.032614199898469	0.0035098968086292
1	Deaths	12	Lao People's Democratic Republic	3	Both	22	All ages	423	Larynx cancer	150	Occupational exposure to asbestos	1	Number	2014	0.3146606338054187	0.7023447015727621	0.127814738519068
1	Deaths	12	Lao People's Democratic Republic	1	Male	22	All ages	423	Larynx cancer	150	Occupational exposure to asbestos	3	Rate	2014	0.008959514620000001	0.020481934599999998	0.0034613124699999997
1	Deaths	12	Lao People's Democratic Republic	2	Female	22	All ages	423	Larynx cancer	150	Occupational exposure to asbestos	3	Rate	2014	0.00040125706999999996	0.000976901	0.000105133
1	Deaths	12	Lao People's Democratic Republic	3	Both	22	All ages	423	Larynx cancer	150	Occupational exposure to asbestos	3	Rate	2014	0.0046956946099999996	0.010481121	0.001907385
1	Deaths	12	Lao People's Democratic Republic	1	Male	22	All ages	423	Larynx cancer	150	Occupational exposure to asbestos	1	Number	2015	0.315803470927266	0.7255493954317059	0.1188886092317226
1	Deaths	12	Lao People's Democratic Republic	2	Female	22	All ages	423	Larynx cancer	150	Occupational exposure to asbestos	1	Number	2015	0.0137491072647121	0.0331551188729665	0.0035380203565594
1	Deaths	12	Lao People's Democratic Republic	3	Both	22	All ages	423	Larynx cancer	150	Occupational exposure to asbestos	1	Number	2015	0.3295525781919783	0.7583177552504314	0.1321520784072809
1	Deaths	12	Lao People's Democratic Republic	1	Male	22	All ages	423	Larynx cancer	150	Occupational exposure to asbestos	3	Rate	2015	0.009260456	0.021275632489999998	0.003486228
1	Deaths	12	Lao People's Democratic Republic	2	Female	22	All ages	423	Larynx cancer	150	Occupational exposure to asbestos	3	Rate	2015	0.000406406	0.000980024	0.000104579
1	Deaths	12	Lao People's Democratic Republic	3	Both	22	All ages	423	Larynx cancer	150	Occupational exposure to asbestos	3	Rate	2015	0.00485112	0.011162681	0.001945321
1	Deaths	12	Lao People's Democratic Republic	1	Male	22	All ages	423	Larynx cancer	150	Occupational exposure to asbestos	1	Number	2016	0.3261220535400601	0.7444279324760725	0.124221346756049
1	Deaths	12	Lao People's Democratic Republic	2	Female	22	All ages	423	Larynx cancer	150	Occupational exposure to asbestos	1	Number	2016	0.013862766748701	0.032536692405686	0.0038427317722344
1	Deaths	12	Lao People's Democratic Republic	3	Both	22	All ages	423	Larynx cancer	150	Occupational exposure to asbestos	1	Number	2016	0.339984820288761	0.7613542000497534	0.1359201235550781
1	Deaths	12	Lao People's Democratic Republic	1	Male	22	All ages	423	Larynx cancer	150	Occupational exposure to asbestos	3	Rate	2016	0.009428088139999999	0.021521182280000002	0.003591201
1	Deaths	12	Lao People's Democratic Republic	2	Female	22	All ages	423	Larynx cancer	150	Occupational exposure to asbestos	3	Rate	2016	0.00040430834000000003	0.000948934	0.000112073
1	Deaths	12	Lao People's Democratic Republic	3	Both	22	All ages	423	Larynx cancer	150	Occupational exposure to asbestos	3	Rate	2016	0.004936038	0.011053649	0.001973344
1	Deaths	12	Lao People's Democratic Republic	1	Male	22	All ages	423	Larynx cancer	150	Occupational exposure to asbestos	1	Number	2017	0.3373275750099459	0.7769245136485201	0.1319038102833948
1	Deaths	12	Lao People's Democratic Republic	2	Female	22	All ages	423	Larynx cancer	150	Occupational exposure to asbestos	1	Number	2017	0.0141604303491746	0.034321394570811	0.0037548217693194
1	Deaths	12	Lao People's Democratic Republic	3	Both	22	All ages	423	Larynx cancer	150	Occupational exposure to asbestos	1	Number	2017	0.3514880053591209	0.7930759414632298	0.141878117699243
1	Deaths	12	Lao People's Democratic Republic	1	Male	22	All ages	423	Larynx cancer	150	Occupational exposure to asbestos	3	Rate	2017	0.009613736	0.022142119	0.0037592196200000004
1	Deaths	12	Lao People's Democratic Republic	2	Female	22	All ages	423	Larynx cancer	150	Occupational exposure to asbestos	3	Rate	2017	0.000407447	0.000987551	0.00010804
1	Deaths	12	Lao People's Democratic Republic	3	Both	22	All ages	423	Larynx cancer	150	Occupational exposure to asbestos	3	Rate	2017	0.005032606	0.011355263	0.002031411
1	Deaths	12	Lao People's Democratic Republic	1	Male	22	All ages	423	Larynx cancer	150	Occupational exposure to asbestos	1	Number	2018	0.3454595687449288	0.7863102646870127	0.1308321320443465
1	Deaths	12	Lao People's Democratic Republic	2	Female	22	All ages	423	Larynx cancer	150	Occupational exposure to asbestos	1	Number	2018	0.0143292935437696	0.0351414581629124	0.0037261401472578
1	Deaths	12	Lao People's Democratic Republic	3	Both	22	All ages	423	Larynx cancer	150	Occupational exposure to asbestos	1	Number	2018	0.3597888622886984	0.7977480362900538	0.1443401890331179
1	Deaths	12	Lao People's Democratic Republic	1	Male	22	All ages	423	Larynx cancer	150	Occupational exposure to asbestos	3	Rate	2018	0.00970588	0.022091826	0.003675802
1	Deaths	12	Lao People's Democratic Republic	2	Female	22	All ages	423	Larynx cancer	150	Occupational exposure to asbestos	3	Rate	2018	0.00040675901999999995	0.000997544	0.000105772
1	Deaths	12	Lao People's Democratic Republic	3	Both	22	All ages	423	Larynx cancer	150	Occupational exposure to asbestos	3	Rate	2018	0.0050802723800000005	0.011264321209999999	0.002038105
1	Deaths	12	Lao People's Democratic Republic	1	Male	22	All ages	423	Larynx cancer	150	Occupational exposure to asbestos	1	Number	2019	0.3534951958839765	0.8246379173879177	0.1300991058885754
1	Deaths	12	Lao People's Democratic Republic	2	Female	22	All ages	423	Larynx cancer	150	Occupational exposure to asbestos	1	Number	2019	0.0146632280576694	0.0361172660614487	0.0037545842667306
1	Deaths	12	Lao People's Democratic Republic	3	Both	22	All ages	423	Larynx cancer	150	Occupational exposure to asbestos	1	Number	2019	0.3681584239416458	0.8371251208018139	0.1448973312673998
1	Deaths	12	Lao People's Democratic Republic	1	Male	22	All ages	423	Larynx cancer	150	Occupational exposure to asbestos	3	Rate	2019	0.009791583	0.022841924620000002	0.003603659
1	Deaths	12	Lao People's Democratic Republic	2	Female	22	All ages	423	Larynx cancer	150	Occupational exposure to asbestos	3	Rate	2019	0.00041065111999999995	0.001011482	0.000105149
1	Deaths	12	Lao People's Democratic Republic	3	Both	22	All ages	423	Larynx cancer	150	Occupational exposure to asbestos	3	Rate	2019	0.005126897	0.011657629	0.0020178098599999998
1	Deaths	12	Lao People's Democratic Republic	1	Male	22	All ages	423	Larynx cancer	150	Occupational exposure to asbestos	1	Number	2020	0.3647853635796342	0.8412772438377908	0.1295808804595362
1	Deaths	12	Lao People's Democratic Republic	2	Female	22	All ages	423	Larynx cancer	150	Occupational exposure to asbestos	1	Number	2020	0.0152192658325338	0.0376175170523717	0.003938822415437
1	Deaths	12	Lao People's Democratic Republic	3	Both	22	All ages	423	Larynx cancer	150	Occupational exposure to asbestos	1	Number	2020	0.3800046294121685	0.8595037857549028	0.1477653645262618
1	Deaths	12	Lao People's Democratic Republic	1	Male	22	All ages	423	Larynx cancer	150	Occupational exposure to asbestos	3	Rate	2020	0.00996322	0.02297743	0.003539185
1	Deaths	12	Lao People's Democratic Republic	2	Female	22	All ages	423	Larynx cancer	150	Occupational exposure to asbestos	3	Rate	2020	0.000420539	0.001039447	0.000108838
1	Deaths	12	Lao People's Democratic Republic	3	Both	22	All ages	423	Larynx cancer	150	Occupational exposure to asbestos	3	Rate	2020	0.00521962	0.011805865	0.0020296570199999997
1	Deaths	12	Lao People's Democratic Republic	1	Male	22	All ages	423	Larynx cancer	150	Occupational exposure to asbestos	1	Number	2021	0.375268576014757	0.8610639392357717	0.1332436381288944
1	Deaths	12	Lao People's Democratic Republic	2	Female	22	All ages	423	Larynx cancer	150	Occupational exposure to asbestos	1	Number	2021	0.0156583591029894	0.0386138317051231	0.0038313820778647
1	Deaths	12	Lao People's Democratic Republic	3	Both	22	All ages	423	Larynx cancer	150	Occupational exposure to asbestos	1	Number	2021	0.3909269351177464	0.8731807690634685	0.147623152192156
1	Deaths	12	Lao People's Democratic Republic	1	Male	22	All ages	423	Larynx cancer	150	Occupational exposure to asbestos	3	Rate	2021	0.010112382	0.023203135	0.003590523
1	Deaths	12	Lao People's Democratic Republic	2	Female	22	All ages	423	Larynx cancer	150	Occupational exposure to asbestos	3	Rate	2021	0.000427057	0.001053132	0.00010449496999999999
1	Deaths	12	Lao People's Democratic Republic	3	Both	22	All ages	423	Larynx cancer	150	Occupational exposure to asbestos	3	Rate	2021	0.005298871	0.011835644	0.002000977
1	Deaths	12	Lao People's Democratic Republic	1	Male	27	Age-standardized	423	Larynx cancer	150	Occupational exposure to asbestos	3	Rate	1990	0.024645978	0.055031288	0.009503763
1	Deaths	12	Lao People's Democratic Republic	2	Female	27	Age-standardized	423	Larynx cancer	150	Occupational exposure to asbestos	3	Rate	1990	0.0009319354899999999	0.002853526	0.000196606
1	Deaths	12	Lao People's Democratic Republic	3	Both	27	Age-standardized	423	Larynx cancer	150	Occupational exposure to asbestos	3	Rate	1990	0.011373871	0.025005145790000002	0.00473355
1	Deaths	12	Lao People's Democratic Republic	1	Male	27	Age-standardized	423	Larynx cancer	150	Occupational exposure to asbestos	3	Rate	1991	0.024364032	0.052795463	0.009250849
1	Deaths	12	Lao People's Democratic Republic	2	Female	27	Age-standardized	423	Larynx cancer	150	Occupational exposure to asbestos	3	Rate	1991	0.000938989	0.002874513	0.000201556
1	Deaths	12	Lao People's Democratic Republic	3	Both	27	Age-standardized	423	Larynx cancer	150	Occupational exposure to asbestos	3	Rate	1991	0.011273036	0.024127424	0.004802455
1	Deaths	12	Lao People's Democratic Republic	1	Male	27	Age-standardized	423	Larynx cancer	150	Occupational exposure to asbestos	3	Rate	1992	0.024130862109999998	0.053270988	0.009290213
1	Deaths	12	Lao People's Democratic Republic	2	Female	27	Age-standardized	423	Larynx cancer	150	Occupational exposure to asbestos	3	Rate	1992	0.0009467751299999999	0.002813244	0.000203674
1	Deaths	12	Lao People's Democratic Republic	3	Both	27	Age-standardized	423	Larynx cancer	150	Occupational exposure to asbestos	3	Rate	1992	0.011204639	0.024453227	0.004709593
1	Deaths	12	Lao People's Democratic Republic	1	Male	27	Age-standardized	423	Larynx cancer	150	Occupational exposure to asbestos	3	Rate	1993	0.023905490629999998	0.050883368660000004	0.00894616
1	Deaths	12	Lao People's Democratic Republic	2	Female	27	Age-standardized	423	Larynx cancer	150	Occupational exposure to asbestos	3	Rate	1993	0.000953512	0.002704828	0.000209265
1	Deaths	12	Lao People's Democratic Republic	3	Both	27	Age-standardized	423	Larynx cancer	150	Occupational exposure to asbestos	3	Rate	1993	0.011149333	0.023788204599999998	0.0045841065799999995
1	Deaths	12	Lao People's Democratic Republic	1	Male	27	Age-standardized	423	Larynx cancer	150	Occupational exposure to asbestos	3	Rate	1994	0.023651609349999998	0.050001101	0.00874479
1	Deaths	12	Lao People's Democratic Republic	2	Female	27	Age-standardized	423	Larynx cancer	150	Occupational exposure to asbestos	3	Rate	1994	0.000958844	0.002612097	0.000194246
1	Deaths	12	Lao People's Democratic Republic	3	Both	27	Age-standardized	423	Larynx cancer	150	Occupational exposure to asbestos	3	Rate	1994	0.011089454930000001	0.02281942	0.004519156
1	Deaths	12	Lao People's Democratic Republic	1	Male	27	Age-standardized	423	Larynx cancer	150	Occupational exposure to asbestos	3	Rate	1995	0.023537526	0.049064744140000005	0.008944414
1	Deaths	12	Lao People's Democratic Republic	2	Female	27	Age-standardized	423	Larynx cancer	150	Occupational exposure to asbestos	3	Rate	1995	0.000963515	0.002722803	0.000189114
1	Deaths	12	Lao People's Democratic Republic	3	Both	27	Age-standardized	423	Larynx cancer	150	Occupational exposure to asbestos	3	Rate	1995	0.011098961	0.022212905	0.004442585
1	Deaths	12	Lao People's Democratic Republic	1	Male	27	Age-standardized	423	Larynx cancer	150	Occupational exposure to asbestos	3	Rate	1996	0.023367049	0.047369682860000005	0.008818105
1	Deaths	12	Lao People's Democratic Republic	2	Female	27	Age-standardized	423	Larynx cancer	150	Occupational exposure to asbestos	3	Rate	1996	0.000965265	0.0027826949399999998	0.000182928
1	Deaths	12	Lao People's Democratic Republic	3	Both	27	Age-standardized	423	Larynx cancer	150	Occupational exposure to asbestos	3	Rate	1996	0.011033023440000001	0.021693004	0.004404045
1	Deaths	12	Lao People's Democratic Republic	1	Male	27	Age-standardized	423	Larynx cancer	150	Occupational exposure to asbestos	3	Rate	1997	0.023205555040000003	0.046340044	0.008905944
1	Deaths	12	Lao People's Democratic Republic	2	Female	27	Age-standardized	423	Larynx cancer	150	Occupational exposure to asbestos	3	Rate	1997	0.000968676	0.00276434	0.000178333
1	Deaths	12	Lao People's Democratic Republic	3	Both	27	Age-standardized	423	Larynx cancer	150	Occupational exposure to asbestos	3	Rate	1997	0.010985041	0.021180391	0.004419207
1	Deaths	12	Lao People's Democratic Republic	1	Male	27	Age-standardized	423	Larynx cancer	150	Occupational exposure to asbestos	3	Rate	1998	0.023098388	0.046038489	0.008829047
1	Deaths	12	Lao People's Democratic Republic	2	Female	27	Age-standardized	423	Larynx cancer	150	Occupational exposure to asbestos	3	Rate	1998	0.0009657931000000001	0.00272833	0.000174788
1	Deaths	12	Lao People's Democratic Republic	3	Both	27	Age-standardized	423	Larynx cancer	150	Occupational exposure to asbestos	3	Rate	1998	0.0109677	0.021381463979999998	0.004457221
1	Deaths	12	Lao People's Democratic Republic	1	Male	27	Age-standardized	423	Larynx cancer	150	Occupational exposure to asbestos	3	Rate	1999	0.022804155	0.04538755	0.008904868
1	Deaths	12	Lao People's Democratic Republic	2	Female	27	Age-standardized	423	Larynx cancer	150	Occupational exposure to asbestos	3	Rate	1999	0.000962647	0.002784256	0.00019369726999999998
1	Deaths	12	Lao People's Democratic Republic	3	Both	27	Age-standardized	423	Larynx cancer	150	Occupational exposure to asbestos	3	Rate	1999	0.010868198	0.021443795079999998	0.004447853
1	Deaths	12	Lao People's Democratic Republic	1	Male	27	Age-standardized	423	Larynx cancer	150	Occupational exposure to asbestos	3	Rate	2000	0.022567523	0.046651968	0.008700142
1	Deaths	12	Lao People's Democratic Republic	2	Female	27	Age-standardized	423	Larynx cancer	150	Occupational exposure to asbestos	3	Rate	2000	0.0009476156800000001	0.002709656	0.00020879529000000002
1	Deaths	12	Lao People's Democratic Republic	3	Both	27	Age-standardized	423	Larynx cancer	150	Occupational exposure to asbestos	3	Rate	2000	0.0107843	0.02194576	0.0044607106600000005
1	Deaths	12	Lao People's Democratic Republic	1	Male	27	Age-standardized	423	Larynx cancer	150	Occupational exposure to asbestos	3	Rate	2001	0.022654492	0.047145044	0.008888841
1	Deaths	12	Lao People's Democratic Republic	2	Female	27	Age-standardized	423	Larynx cancer	150	Occupational exposure to asbestos	3	Rate	2001	0.000951566	0.002750377	0.00020983925999999999
1	Deaths	12	Lao People's Democratic Republic	3	Both	27	Age-standardized	423	Larynx cancer	150	Occupational exposure to asbestos	3	Rate	2001	0.010854812	0.022190247	0.004442928
1	Deaths	12	Lao People's Democratic Republic	1	Male	27	Age-standardized	423	Larynx cancer	150	Occupational exposure to asbestos	3	Rate	2002	0.022220954310000002	0.046139499	0.008838359
1	Deaths	12	Lao People's Democratic Republic	2	Female	27	Age-standardized	423	Larynx cancer	150	Occupational exposure to asbestos	3	Rate	2002	0.000936245	0.002686283	0.00021787424999999999
1	Deaths	12	Lao People's Democratic Republic	3	Both	27	Age-standardized	423	Larynx cancer	150	Occupational exposure to asbestos	3	Rate	2002	0.010682586	0.021513748	0.004414966
1	Deaths	12	Lao People's Democratic Republic	1	Male	27	Age-standardized	423	Larynx cancer	150	Occupational exposure to asbestos	3	Rate	2003	0.022136256	0.045852978	0.008906927850000001
1	Deaths	12	Lao People's Democratic Republic	2	Female	27	Age-standardized	423	Larynx cancer	150	Occupational exposure to asbestos	3	Rate	2003	0.0009258679600000001	0.002593451	0.000223242
1	Deaths	12	Lao People's Democratic Republic	3	Both	27	Age-standardized	423	Larynx cancer	150	Occupational exposure to asbestos	3	Rate	2003	0.010674768	0.021406536519999998	0.0044622709600000005
1	Deaths	12	Lao People's Democratic Republic	1	Male	27	Age-standardized	423	Larynx cancer	150	Occupational exposure to asbestos	3	Rate	2004	0.022042308479999998	0.045935771	0.008841753
1	Deaths	12	Lao People's Democratic Republic	2	Female	27	Age-standardized	423	Larynx cancer	150	Occupational exposure to asbestos	3	Rate	2004	0.000918349	0.002523138	0.000229238
1	Deaths	12	Lao People's Democratic Republic	3	Both	27	Age-standardized	423	Larynx cancer	150	Occupational exposure to asbestos	3	Rate	2004	0.010649048	0.021523222	0.004299993
1	Deaths	12	Lao People's Democratic Republic	1	Male	27	Age-standardized	423	Larynx cancer	150	Occupational exposure to asbestos	3	Rate	2005	0.021947969510000002	0.045058317	0.008880544
1	Deaths	12	Lao People's Democratic Republic	2	Female	27	Age-standardized	423	Larynx cancer	150	Occupational exposure to asbestos	3	Rate	2005	0.000915391	0.00248893	0.00023061588999999998
1	Deaths	12	Lao People's Democratic Republic	3	Both	27	Age-standardized	423	Larynx cancer	150	Occupational exposure to asbestos	3	Rate	2005	0.010590339	0.021109327	0.004344181
1	Deaths	12	Lao People's Democratic Republic	1	Male	27	Age-standardized	423	Larynx cancer	150	Occupational exposure to asbestos	3	Rate	2006	0.021913784319999997	0.044295476	0.008661539
1	Deaths	12	Lao People's Democratic Republic	2	Female	27	Age-standardized	423	Larynx cancer	150	Occupational exposure to asbestos	3	Rate	2006	0.000912137	0.002475014	0.000239833
1	Deaths	12	Lao People's Democratic Republic	3	Both	27	Age-standardized	423	Larynx cancer	150	Occupational exposure to asbestos	3	Rate	2006	0.010571539	0.021221637	0.0043780825999999995
1	Deaths	12	Lao People's Democratic Republic	1	Male	27	Age-standardized	423	Larynx cancer	150	Occupational exposure to asbestos	3	Rate	2007	0.021808794	0.045326435760000006	0.00903291
1	Deaths	12	Lao People's Democratic Republic	2	Female	27	Age-standardized	423	Larynx cancer	150	Occupational exposure to asbestos	3	Rate	2007	0.000909278	0.002481973	0.000229808
1	Deaths	12	Lao People's Democratic Republic	3	Both	27	Age-standardized	423	Larynx cancer	150	Occupational exposure to asbestos	3	Rate	2007	0.010513081	0.021175241	0.004452493
1	Deaths	12	Lao People's Democratic Republic	1	Male	27	Age-standardized	423	Larynx cancer	150	Occupational exposure to asbestos	3	Rate	2008	0.021737073	0.046210699	0.009292495
1	Deaths	12	Lao People's Democratic Republic	2	Female	27	Age-standardized	423	Larynx cancer	150	Occupational exposure to asbestos	3	Rate	2008	0.000907956	0.00232036	0.00021930985000000002
1	Deaths	12	Lao People's Democratic Republic	3	Both	27	Age-standardized	423	Larynx cancer	150	Occupational exposure to asbestos	3	Rate	2008	0.01046659	0.021567157	0.004622695
1	Deaths	12	Lao People's Democratic Republic	1	Male	27	Age-standardized	423	Larynx cancer	150	Occupational exposure to asbestos	3	Rate	2009	0.021616364	0.047478993	0.009157671
1	Deaths	12	Lao People's Democratic Republic	2	Female	27	Age-standardized	423	Larynx cancer	150	Occupational exposure to asbestos	3	Rate	2009	0.00089651	0.002249586	0.00022682990999999998
1	Deaths	12	Lao People's Democratic Republic	3	Both	27	Age-standardized	423	Larynx cancer	150	Occupational exposure to asbestos	3	Rate	2009	0.010391632	0.022014136	0.004578348
1	Deaths	12	Lao People's Democratic Republic	1	Male	27	Age-standardized	423	Larynx cancer	150	Occupational exposure to asbestos	3	Rate	2010	0.021538191	0.048953308720000005	0.00885823
1	Deaths	12	Lao People's Democratic Republic	2	Female	27	Age-standardized	423	Larynx cancer	150	Occupational exposure to asbestos	3	Rate	2010	0.000884591	0.0022209443300000003	0.00023630585999999997
1	Deaths	12	Lao People's Democratic Republic	3	Both	27	Age-standardized	423	Larynx cancer	150	Occupational exposure to asbestos	3	Rate	2010	0.010342148	0.022945165	0.0045168514899999995
1	Deaths	12	Lao People's Democratic Republic	1	Male	27	Age-standardized	423	Larynx cancer	150	Occupational exposure to asbestos	3	Rate	2011	0.021376655	0.048775277	0.008709576
1	Deaths	12	Lao People's Democratic Republic	2	Female	27	Age-standardized	423	Larynx cancer	150	Occupational exposure to asbestos	3	Rate	2011	0.000881848	0.002186839	0.00023632814000000001
1	Deaths	12	Lao People's Democratic Republic	3	Both	27	Age-standardized	423	Larynx cancer	150	Occupational exposure to asbestos	3	Rate	2011	0.010260587929999999	0.02274379	0.004350235
1	Deaths	12	Lao People's Democratic Republic	1	Male	27	Age-standardized	423	Larynx cancer	150	Occupational exposure to asbestos	3	Rate	2012	0.021241244	0.04819350392999999	0.008723862
1	Deaths	12	Lao People's Democratic Republic	2	Female	27	Age-standardized	423	Larynx cancer	150	Occupational exposure to asbestos	3	Rate	2012	0.000877346	0.002143895	0.000236341
1	Deaths	12	Lao People's Democratic Republic	3	Both	27	Age-standardized	423	Larynx cancer	150	Occupational exposure to asbestos	3	Rate	2012	0.010190774409999999	0.022603183	0.00426946
1	Deaths	12	Lao People's Democratic Republic	1	Male	27	Age-standardized	423	Larynx cancer	150	Occupational exposure to asbestos	3	Rate	2013	0.021323898	0.048469204829999994	0.00852893
1	Deaths	12	Lao People's Democratic Republic	2	Female	27	Age-standardized	423	Larynx cancer	150	Occupational exposure to asbestos	3	Rate	2013	0.000871174	0.0020631050400000002	0.000237063
1	Deaths	12	Lao People's Democratic Republic	3	Both	27	Age-standardized	423	Larynx cancer	150	Occupational exposure to asbestos	3	Rate	2013	0.010214774	0.02260764	0.00416047
1	Deaths	12	Lao People's Democratic Republic	1	Male	27	Age-standardized	423	Larynx cancer	150	Occupational exposure to asbestos	3	Rate	2014	0.021561119	0.04946205200999999	0.008578996
1	Deaths	12	Lao People's Democratic Republic	2	Female	27	Age-standardized	423	Larynx cancer	150	Occupational exposure to asbestos	3	Rate	2014	0.0008720376600000001	0.002078966	0.000238049
1	Deaths	12	Lao People's Democratic Republic	3	Both	27	Age-standardized	423	Larynx cancer	150	Occupational exposure to asbestos	3	Rate	2014	0.010303389829999999	0.022865252	0.004245207
1	Deaths	12	Lao People's Democratic Republic	1	Male	27	Age-standardized	423	Larynx cancer	150	Occupational exposure to asbestos	3	Rate	2015	0.021995138	0.049906989	0.008679612
1	Deaths	12	Lao People's Democratic Republic	2	Female	27	Age-standardized	423	Larynx cancer	150	Occupational exposure to asbestos	3	Rate	2015	0.000867679	0.002065853	0.00022936
1	Deaths	12	Lao People's Democratic Republic	3	Both	27	Age-standardized	423	Larynx cancer	150	Occupational exposure to asbestos	3	Rate	2015	0.010458603	0.023371612	0.004399458
1	Deaths	12	Lao People's Democratic Republic	1	Male	27	Age-standardized	423	Larynx cancer	150	Occupational exposure to asbestos	3	Rate	2016	0.02210687	0.051009655	0.008699686
1	Deaths	12	Lao People's Democratic Republic	2	Female	27	Age-standardized	423	Larynx cancer	150	Occupational exposure to asbestos	3	Rate	2016	0.000852795	0.001943674	0.00024270720000000003
1	Deaths	12	Lao People's Democratic Republic	3	Both	27	Age-standardized	423	Larynx cancer	150	Occupational exposure to asbestos	3	Rate	2016	0.010475759139999999	0.023553625	0.004290377
1	Deaths	12	Lao People's Democratic Republic	1	Male	27	Age-standardized	423	Larynx cancer	150	Occupational exposure to asbestos	3	Rate	2017	0.022262368	0.049983227940000007	0.008950205
1	Deaths	12	Lao People's Democratic Republic	2	Female	27	Age-standardized	423	Larynx cancer	150	Occupational exposure to asbestos	3	Rate	2017	0.0008482720400000001	0.001950813	0.000227478
1	Deaths	12	Lao People's Democratic Republic	3	Both	27	Age-standardized	423	Larynx cancer	150	Occupational exposure to asbestos	3	Rate	2017	0.0105227	0.022977578	0.004327296
1	Deaths	12	Lao People's Democratic Republic	1	Male	27	Age-standardized	423	Larynx cancer	150	Occupational exposure to asbestos	3	Rate	2018	0.022209002	0.049266094440000005	0.008552141
1	Deaths	12	Lao People's Democratic Republic	2	Female	27	Age-standardized	423	Larynx cancer	150	Occupational exposure to asbestos	3	Rate	2018	0.000834272	0.001912147	0.000224929
1	Deaths	12	Lao People's Democratic Republic	3	Both	27	Age-standardized	423	Larynx cancer	150	Occupational exposure to asbestos	3	Rate	2018	0.010475302	0.022662978	0.004268927
1	Deaths	12	Lao People's Democratic Republic	1	Male	27	Age-standardized	423	Larynx cancer	150	Occupational exposure to asbestos	3	Rate	2019	0.022153761	0.050267111020000005	0.008443371
1	Deaths	12	Lao People's Democratic Republic	2	Female	27	Age-standardized	423	Larynx cancer	150	Occupational exposure to asbestos	3	Rate	2019	0.0008279772300000001	0.001870513	0.00023169222000000002
1	Deaths	12	Lao People's Democratic Republic	3	Both	27	Age-standardized	423	Larynx cancer	150	Occupational exposure to asbestos	3	Rate	2019	0.010436303	0.023113591	0.004158476
1	Deaths	12	Lao People's Democratic Republic	1	Male	27	Age-standardized	423	Larynx cancer	150	Occupational exposure to asbestos	3	Rate	2020	0.022297884	0.05019941	0.008398265680000001
1	Deaths	12	Lao People's Democratic Republic	2	Female	27	Age-standardized	423	Larynx cancer	150	Occupational exposure to asbestos	3	Rate	2020	0.00082693	0.001883964	0.000223896
1	Deaths	12	Lao People's Democratic Republic	3	Both	27	Age-standardized	423	Larynx cancer	150	Occupational exposure to asbestos	3	Rate	2020	0.010493645	0.023386662	0.004116844
1	Deaths	12	Lao People's Democratic Republic	1	Male	27	Age-standardized	423	Larynx cancer	150	Occupational exposure to asbestos	3	Rate	2021	0.022402474	0.049970993	0.008207272
1	Deaths	12	Lao People's Democratic Republic	2	Female	27	Age-standardized	423	Larynx cancer	150	Occupational exposure to asbestos	3	Rate	2021	0.000827209	0.0019384414300000002	0.00021170030000000002
1	Deaths	12	Lao People's Democratic Republic	3	Both	27	Age-standardized	423	Larynx cancer	150	Occupational exposure to asbestos	3	Rate	2021	0.010541702	0.022847704	0.004055337
1	Deaths	6	China	1	Male	22	All ages	423	Larynx cancer	150	Occupational exposure to asbestos	1	Number	1990	85.37187392750806	144.72157601384302	38.83942120011244
1	Deaths	6	China	2	Female	22	All ages	423	Larynx cancer	150	Occupational exposure to asbestos	1	Number	1990	18.34245632671057	31.689125184983823	5.621356252650514
1	Deaths	6	China	3	Both	22	All ages	423	Larynx cancer	150	Occupational exposure to asbestos	1	Number	1990	103.71433025421858	165.9682526592461	56.67425449372726
1	Deaths	6	China	1	Male	22	All ages	423	Larynx cancer	150	Occupational exposure to asbestos	3	Rate	1990	0.014068288	0.023848426	0.006400283150000001
1	Deaths	6	China	2	Female	22	All ages	423	Larynx cancer	150	Occupational exposure to asbestos	3	Rate	1990	0.0032201305500000003	0.00556322	0.000986864
1	Deaths	6	China	3	Both	22	All ages	423	Larynx cancer	150	Occupational exposure to asbestos	3	Rate	1990	0.008815816	0.014107458	0.004817365
1	Deaths	6	China	1	Male	22	All ages	423	Larynx cancer	150	Occupational exposure to asbestos	1	Number	1991	88.27476674988297	150.18597710712544	38.555302036950685
1	Deaths	6	China	2	Female	22	All ages	423	Larynx cancer	150	Occupational exposure to asbestos	1	Number	1991	18.80796078687755	33.55854792677342	6.902078526404806
1	Deaths	6	China	3	Both	22	All ages	423	Larynx cancer	150	Occupational exposure to asbestos	1	Number	1991	107.08272753676049	169.74729907817763	56.15175782958765
1	Deaths	6	China	1	Male	22	All ages	423	Larynx cancer	150	Occupational exposure to asbestos	3	Rate	1991	0.014334131	0.024387325	0.006260642
1	Deaths	6	China	2	Female	22	All ages	423	Larynx cancer	150	Occupational exposure to asbestos	3	Rate	1991	0.003259758	0.005816301	0.001196255
1	Deaths	6	China	3	Both	22	All ages	423	Larynx cancer	150	Occupational exposure to asbestos	3	Rate	1991	0.008977348	0.014230872	0.004707518
1	Deaths	6	China	1	Male	22	All ages	423	Larynx cancer	150	Occupational exposure to asbestos	1	Number	1992	88.58881849087935	141.6928021696073	41.341850770018056
1	Deaths	6	China	2	Female	22	All ages	423	Larynx cancer	150	Occupational exposure to asbestos	1	Number	1992	18.93029637092264	32.91845134064946	6.181656803511114
1	Deaths	6	China	3	Both	22	All ages	423	Larynx cancer	150	Occupational exposure to asbestos	1	Number	1992	107.51911486180197	166.49475940920618	59.87620470088299
1	Deaths	6	China	1	Male	22	All ages	423	Larynx cancer	150	Occupational exposure to asbestos	3	Rate	1992	0.014214571060000002	0.022735402	0.006633531
1	Deaths	6	China	2	Female	22	All ages	423	Larynx cancer	150	Occupational exposure to asbestos	3	Rate	1992	0.00324697	0.005646252	0.001060293
1	Deaths	6	China	3	Both	22	All ages	423	Larynx cancer	150	Occupational exposure to asbestos	3	Rate	1992	0.008913578	0.013802792940000001	0.004963873
1	Deaths	6	China	1	Male	22	All ages	423	Larynx cancer	150	Occupational exposure to asbestos	1	Number	1993	90.21103582326052	151.15908026738092	42.77622839703074
1	Deaths	6	China	2	Female	22	All ages	423	Larynx cancer	150	Occupational exposure to asbestos	1	Number	1993	18.865507385612343	31.61434579463505	6.582661882635665
1	Deaths	6	China	3	Both	22	All ages	423	Larynx cancer	150	Occupational exposure to asbestos	1	Number	1993	109.07654320887292	169.6161249656285	59.81805813972235
1	Deaths	6	China	1	Male	22	All ages	423	Larynx cancer	150	Occupational exposure to asbestos	3	Rate	1993	0.014337061270000001	0.024023413270000002	0.006798341
1	Deaths	6	China	2	Female	22	All ages	423	Larynx cancer	150	Occupational exposure to asbestos	3	Rate	1993	0.0032082530699999996	0.00537631	0.001119442
1	Deaths	6	China	3	Both	22	All ages	423	Larynx cancer	150	Occupational exposure to asbestos	3	Rate	1993	0.008960927	0.013934414	0.0049142119699999995
1	Deaths	6	China	1	Male	22	All ages	423	Larynx cancer	150	Occupational exposure to asbestos	1	Number	1994	90.49580971444688	147.68598400945552	46.493211228579085
1	Deaths	6	China	2	Female	22	All ages	423	Larynx cancer	150	Occupational exposure to asbestos	1	Number	1994	18.6748976410376	32.06245033154311	6.386911030667208
1	Deaths	6	China	3	Both	22	All ages	423	Larynx cancer	150	Occupational exposure to asbestos	1	Number	1994	109.17070735548444	170.38993866340775	60.649400494817215
1	Deaths	6	China	1	Male	22	All ages	423	Larynx cancer	150	Occupational exposure to asbestos	3	Rate	1994	0.014273022	0.02329307	0.007332921
1	Deaths	6	China	2	Female	22	All ages	423	Larynx cancer	150	Occupational exposure to asbestos	3	Rate	1994	0.0031530832600000004	0.005413447	0.001078371
1	Deaths	6	China	3	Both	22	All ages	423	Larynx cancer	150	Occupational exposure to asbestos	3	Rate	1994	0.008902388	0.013894544860000002	0.00494569
1	Deaths	6	China	1	Male	22	All ages	423	Larynx cancer	150	Occupational exposure to asbestos	1	Number	1995	91.98316632358022	148.05057891906344	44.99343886404333
1	Deaths	6	China	2	Female	22	All ages	423	Larynx cancer	150	Occupational exposure to asbestos	1	Number	1995	18.37929755744904	32.819434979814915	6.642096897272593
1	Deaths	6	China	3	Both	22	All ages	423	Larynx cancer	150	Occupational exposure to asbestos	1	Number	1995	110.36246388102929	172.31602830033376	61.86281540890948
1	Deaths	6	China	1	Male	22	All ages	423	Larynx cancer	150	Occupational exposure to asbestos	3	Rate	1995	0.014421343169999998	0.023211728	0.00705418
1	Deaths	6	China	2	Female	22	All ages	423	Larynx cancer	150	Occupational exposure to asbestos	3	Rate	1995	0.003084188	0.005507354	0.001114595
1	Deaths	6	China	3	Both	22	All ages	423	Larynx cancer	150	Occupational exposure to asbestos	3	Rate	1995	0.008945309	0.013966887	0.005014222939999999
1	Deaths	6	China	1	Male	22	All ages	423	Larynx cancer	150	Occupational exposure to asbestos	1	Number	1996	93.017595585542	154.2281850290416	45.19120860293225
1	Deaths	6	China	2	Female	22	All ages	423	Larynx cancer	150	Occupational exposure to asbestos	1	Number	1996	18.17818719729316	31.055094370733	6.632240138777666
1	Deaths	6	China	3	Both	22	All ages	423	Larynx cancer	150	Occupational exposure to asbestos	1	Number	1996	111.19578278283518	178.25844475482347	63.96605472394474
1	Deaths	6	China	1	Male	22	All ages	423	Larynx cancer	150	Occupational exposure to asbestos	3	Rate	1996	0.014517117	0.024070162049999996	0.007052924
1	Deaths	6	China	2	Female	22	All ages	423	Larynx cancer	150	Occupational exposure to asbestos	3	Rate	1996	0.0030342105699999997	0.005183558	0.00110702
1	Deaths	6	China	3	Both	22	All ages	423	Larynx cancer	150	Occupational exposure to asbestos	3	Rate	1996	0.008968472929999999	0.014377398100000001	0.005159169
1	Deaths	6	China	1	Male	22	All ages	423	Larynx cancer	150	Occupational exposure to asbestos	1	Number	1997	92.75647376449302	153.15140918617192	48.01068169863629
1	Deaths	6	China	2	Female	22	All ages	423	Larynx cancer	150	Occupational exposure to asbestos	1	Number	1997	17.859664633980206	31.137968977654044	6.8214123452040845
1	Deaths	6	China	3	Both	22	All ages	423	Larynx cancer	150	Occupational exposure to asbestos	1	Number	1997	110.6161383984732	172.18050498329492	61.58321030717625
1	Deaths	6	China	1	Male	22	All ages	423	Larynx cancer	150	Occupational exposure to asbestos	3	Rate	1997	0.014425266	0.023817742	0.007466507
1	Deaths	6	China	2	Female	22	All ages	423	Larynx cancer	150	Occupational exposure to asbestos	3	Rate	1997	0.002966834	0.005172616	0.001133168
1	Deaths	6	China	3	Both	22	All ages	423	Larynx cancer	150	Occupational exposure to asbestos	3	Rate	1997	0.008884893500000001	0.013829857670000001	0.004946478
1	Deaths	6	China	1	Male	22	All ages	423	Larynx cancer	150	Occupational exposure to asbestos	1	Number	1998	94.0721698749808	152.40958945803533	47.6031709881222
1	Deaths	6	China	2	Female	22	All ages	423	Larynx cancer	150	Occupational exposure to asbestos	1	Number	1998	17.862870158961677	29.96686223085977	6.6978659284320585
1	Deaths	6	China	3	Both	22	All ages	423	Larynx cancer	150	Occupational exposure to asbestos	1	Number	1998	111.93504003394251	172.91279816262391	62.68065808137207
1	Deaths	6	China	1	Male	22	All ages	423	Larynx cancer	150	Occupational exposure to asbestos	3	Rate	1998	0.014586975	0.023632864479999998	0.0073814206400000006
1	Deaths	6	China	2	Female	22	All ages	423	Larynx cancer	150	Occupational exposure to asbestos	3	Rate	1998	0.002953998	0.004955645	0.0011076317299999999
1	Deaths	6	China	3	Both	22	All ages	423	Larynx cancer	150	Occupational exposure to asbestos	3	Rate	1998	0.008957621	0.013837376560000001	0.005016031
1	Deaths	6	China	1	Male	22	All ages	423	Larynx cancer	150	Occupational exposure to asbestos	1	Number	1999	95.66387387237636	154.5875182240183	47.19430629282539
1	Deaths	6	China	2	Female	22	All ages	423	Larynx cancer	150	Occupational exposure to asbestos	1	Number	1999	18.22588936442185	32.218584907818375	6.600104274368993
1	Deaths	6	China	3	Both	22	All ages	423	Larynx cancer	150	Occupational exposure to asbestos	1	Number	1999	113.88976323679826	173.28165128959188	63.279933585573694
1	Deaths	6	China	1	Male	22	All ages	423	Larynx cancer	150	Occupational exposure to asbestos	3	Rate	1999	0.014792643	0.023904092	0.0072977239599999995
1	Deaths	6	China	2	Female	22	All ages	423	Larynx cancer	150	Occupational exposure to asbestos	3	Rate	1999	0.003000365	0.005303857	0.001086516
1	Deaths	6	China	3	Both	22	All ages	423	Larynx cancer	150	Occupational exposure to asbestos	3	Rate	1999	0.009080998	0.013816608809999999	0.005045624
1	Deaths	6	China	1	Male	22	All ages	423	Larynx cancer	150	Occupational exposure to asbestos	1	Number	2000	99.69464007877431	159.57272746492362	50.37951660360254
1	Deaths	6	China	2	Female	22	All ages	423	Larynx cancer	150	Occupational exposure to asbestos	1	Number	2000	18.859872115921224	31.9576205485059	6.971256320298233
1	Deaths	6	China	3	Both	22	All ages	423	Larynx cancer	150	Occupational exposure to asbestos	1	Number	2000	118.55451219469558	182.1515544460131	66.46661763519211
1	Deaths	6	China	1	Male	22	All ages	423	Larynx cancer	150	Occupational exposure to asbestos	3	Rate	2000	0.015369419669999999	0.024600522	0.007766755900000001
1	Deaths	6	China	2	Female	22	All ages	423	Larynx cancer	150	Occupational exposure to asbestos	3	Rate	2000	0.0030896045399999997	0.005235264	0.001142024
1	Deaths	6	China	3	Both	22	All ages	423	Larynx cancer	150	Occupational exposure to asbestos	3	Rate	2000	0.00941592	0.014466969	0.005278958
1	Deaths	6	China	1	Male	22	All ages	423	Larynx cancer	150	Occupational exposure to asbestos	1	Number	2001	102.30392124883392	169.83415494210152	53.92857382369415
1	Deaths	6	China	2	Female	22	All ages	423	Larynx cancer	150	Occupational exposure to asbestos	1	Number	2001	19.583605511158694	32.46036591548284	7.629745974397679
1	Deaths	6	China	3	Both	22	All ages	423	Larynx cancer	150	Occupational exposure to asbestos	1	Number	2001	121.88752675999258	191.9667718153098	68.9722152981206
1	Deaths	6	China	1	Male	22	All ages	423	Larynx cancer	150	Occupational exposure to asbestos	3	Rate	2001	0.015713683	0.026086195	0.008283324
1	Deaths	6	China	2	Female	22	All ages	423	Larynx cancer	150	Occupational exposure to asbestos	3	Rate	2001	0.0031905408099999998	0.0052884093399999995	0.0012430303500000001
1	Deaths	6	China	3	Both	22	All ages	423	Larynx cancer	150	Occupational exposure to asbestos	3	Rate	2001	0.009636505	0.015177014	0.005452987
1	Deaths	6	China	1	Male	22	All ages	423	Larynx cancer	150	Occupational exposure to asbestos	1	Number	2002	104.25649652223844	171.99236944980248	52.99047730314119
1	Deaths	6	China	2	Female	22	All ages	423	Larynx cancer	150	Occupational exposure to asbestos	1	Number	2002	20.219151245379155	35.01068433415645	7.640671020073471
1	Deaths	6	China	3	Both	22	All ages	423	Larynx cancer	150	Occupational exposure to asbestos	1	Number	2002	124.47564776761764	193.75966184668363	71.93753484129766
1	Deaths	6	China	1	Male	22	All ages	423	Larynx cancer	150	Occupational exposure to asbestos	3	Rate	2002	0.015946399990000002	0.026306841	0.008105081
1	Deaths	6	China	2	Female	22	All ages	423	Larynx cancer	150	Occupational exposure to asbestos	3	Rate	2002	0.0032743590999999997	0.005669751	0.001237357
1	Deaths	6	China	3	Both	22	All ages	423	Larynx cancer	150	Occupational exposure to asbestos	3	Rate	2002	0.009791265	0.015241151310000001	0.005658613
1	Deaths	6	China	1	Male	22	All ages	423	Larynx cancer	150	Occupational exposure to asbestos	1	Number	2003	108.24060238373649	173.0028981868145	56.00923253084623
1	Deaths	6	China	2	Female	22	All ages	423	Larynx cancer	150	Occupational exposure to asbestos	1	Number	2003	20.960319653387003	35.55979965558663	7.737287899357888
1	Deaths	6	China	3	Both	22	All ages	423	Larynx cancer	150	Occupational exposure to asbestos	1	Number	2003	129.20092203712352	199.51100447284216	71.08575075469679
1	Deaths	6	China	1	Male	22	All ages	423	Larynx cancer	150	Occupational exposure to asbestos	3	Rate	2003	0.016482134	0.026343690359999998	0.008528700359999999
1	Deaths	6	China	2	Female	22	All ages	423	Larynx cancer	150	Occupational exposure to asbestos	3	Rate	2003	0.003373069	0.005722511	0.0012451339699999999
1	Deaths	6	China	3	Both	22	All ages	423	Larynx cancer	150	Occupational exposure to asbestos	3	Rate	2003	0.010108695	0.015609763310000002	0.005561757
1	Deaths	6	China	1	Male	22	All ages	423	Larynx cancer	150	Occupational exposure to asbestos	1	Number	2004	111.32399127471584	179.56904203655037	57.53244414246584
1	Deaths	6	China	2	Female	22	All ages	423	Larynx cancer	150	Occupational exposure to asbestos	1	Number	2004	21.72979629291205	35.482651128381555	8.010069826976412
1	Deaths	6	China	3	Both	22	All ages	423	Larynx cancer	150	Occupational exposure to asbestos	1	Number	2004	133.05378756762784	203.3270011739517	75.36437288761222
1	Deaths	6	China	1	Male	22	All ages	423	Larynx cancer	150	Occupational exposure to asbestos	3	Rate	2004	0.016873309	0.027217169	0.008720157
1	Deaths	6	China	2	Female	22	All ages	423	Larynx cancer	150	Occupational exposure to asbestos	3	Rate	2004	0.003474201	0.005673034	0.001280665
1	Deaths	6	China	3	Both	22	All ages	423	Larynx cancer	150	Occupational exposure to asbestos	3	Rate	2004	0.010352564	0.015820337219999998	0.005863903
1	Deaths	6	China	1	Male	22	All ages	423	Larynx cancer	150	Occupational exposure to asbestos	1	Number	2005	116.4622986920014	192.489773676904	59.38838440810425
1	Deaths	6	China	2	Female	22	All ages	423	Larynx cancer	150	Occupational exposure to asbestos	1	Number	2005	22.08808051696137	38.27915139574043	8.234574573026709
1	Deaths	6	China	3	Both	22	All ages	423	Larynx cancer	150	Occupational exposure to asbestos	1	Number	2005	138.55037920896268	210.0823364486872	79.49060509978301
1	Deaths	6	China	1	Male	22	All ages	423	Larynx cancer	150	Occupational exposure to asbestos	3	Rate	2005	0.017563652	0.029029338	0.008956348
1	Deaths	6	China	2	Female	22	All ages	423	Larynx cancer	150	Occupational exposure to asbestos	3	Rate	2005	0.003507341	0.006078302149999999	0.001307559
1	Deaths	6	China	3	Both	22	All ages	423	Larynx cancer	150	Occupational exposure to asbestos	3	Rate	2005	0.010716628	0.0162495	0.006148458619999999
1	Deaths	6	China	1	Male	22	All ages	423	Larynx cancer	150	Occupational exposure to asbestos	1	Number	2006	120.72083824054788	193.73604111410697	60.72094187064593
1	Deaths	6	China	2	Female	22	All ages	423	Larynx cancer	150	Occupational exposure to asbestos	1	Number	2006	22.402050005549064	38.25016196191002	8.188215493441165
1	Deaths	6	China	3	Both	22	All ages	423	Larynx cancer	150	Occupational exposure to asbestos	1	Number	2006	143.1228882460971	224.36294016987847	76.88599157776372
1	Deaths	6	China	1	Male	22	All ages	423	Larynx cancer	150	Occupational exposure to asbestos	3	Rate	2006	0.018102317	0.029051083449999997	0.009105219
1	Deaths	6	China	2	Female	22	All ages	423	Larynx cancer	150	Occupational exposure to asbestos	3	Rate	2006	0.0035309596699999997	0.006028902679999999	0.001290608
1	Deaths	6	China	3	Both	22	All ages	423	Larynx cancer	150	Occupational exposure to asbestos	3	Rate	2006	0.010998225	0.017241087	0.005908276
1	Deaths	6	China	1	Male	22	All ages	423	Larynx cancer	150	Occupational exposure to asbestos	1	Number	2007	127.86598425868286	205.4519383564389	63.74118988746359
1	Deaths	6	China	2	Female	22	All ages	423	Larynx cancer	150	Occupational exposure to asbestos	1	Number	2007	23.49838754279129	40.60290275809132	8.552879740074134
1	Deaths	6	China	3	Both	22	All ages	423	Larynx cancer	150	Occupational exposure to asbestos	1	Number	2007	151.3643718014742	231.8920354479815	83.09789162187136
1	Deaths	6	China	1	Male	22	All ages	423	Larynx cancer	150	Occupational exposure to asbestos	3	Rate	2007	0.019053178	0.030614180020000003	0.009498009
1	Deaths	6	China	2	Female	22	All ages	423	Larynx cancer	150	Occupational exposure to asbestos	3	Rate	2007	0.003674838	0.006349759	0.001337558
1	Deaths	6	China	3	Both	22	All ages	423	Larynx cancer	150	Occupational exposure to asbestos	3	Rate	2007	0.011549766	0.017694379819999998	0.006340734
1	Deaths	6	China	1	Male	22	All ages	423	Larynx cancer	150	Occupational exposure to asbestos	1	Number	2008	144.28567621176927	233.65631415657927	73.18886923543775
1	Deaths	6	China	2	Female	22	All ages	423	Larynx cancer	150	Occupational exposure to asbestos	1	Number	2008	26.004031542066443	44.968170338694	9.429701492583169
1	Deaths	6	China	3	Both	22	All ages	423	Larynx cancer	150	Occupational exposure to asbestos	1	Number	2008	170.28970775383578	261.3384506760331	92.6795122335478
1	Deaths	6	China	1	Male	22	All ages	423	Larynx cancer	150	Occupational exposure to asbestos	3	Rate	2008	0.021361462589999998	0.034592766	0.010835596
1	Deaths	6	China	2	Female	22	All ages	423	Larynx cancer	150	Occupational exposure to asbestos	3	Rate	2008	0.004034918	0.006977491	0.001463161
1	Deaths	6	China	3	Both	22	All ages	423	Larynx cancer	150	Occupational exposure to asbestos	3	Rate	2008	0.012901485200000002	0.019799518	0.0070215832200000005
1	Deaths	6	China	1	Male	22	All ages	423	Larynx cancer	150	Occupational exposure to asbestos	1	Number	2009	155.75620405899087	249.37380383794616	78.11400534052443
1	Deaths	6	China	2	Female	22	All ages	423	Larynx cancer	150	Occupational exposure to asbestos	1	Number	2009	28.294022412156927	48.80453353630146	9.739740993778424
1	Deaths	6	China	3	Both	22	All ages	423	Larynx cancer	150	Occupational exposure to asbestos	1	Number	2009	184.05022647114785	286.3097203187269	104.57831686369953
1	Deaths	6	China	1	Male	22	All ages	423	Larynx cancer	150	Occupational exposure to asbestos	3	Rate	2009	0.022917167	0.03669158	0.011493293
1	Deaths	6	China	2	Female	22	All ages	423	Larynx cancer	150	Occupational exposure to asbestos	3	Rate	2009	0.004357524	0.00751632	0.001500004
1	Deaths	6	China	3	Both	22	All ages	423	Larynx cancer	150	Occupational exposure to asbestos	3	Rate	2009	0.013849163210000001	0.021543848	0.007869168
1	Deaths	6	China	1	Male	22	All ages	423	Larynx cancer	150	Occupational exposure to asbestos	1	Number	2010	169.54822454467146	275.0865100720961	85.82800159804114
1	Deaths	6	China	2	Female	22	All ages	423	Larynx cancer	150	Occupational exposure to asbestos	1	Number	2010	30.87619242434568	53.81610498282589	10.301806776257052
1	Deaths	6	China	3	Both	22	All ages	423	Larynx cancer	150	Occupational exposure to asbestos	1	Number	2010	200.42441696901716	308.5728168557897	110.93623527986531
1	Deaths	6	China	1	Male	22	All ages	423	Larynx cancer	150	Occupational exposure to asbestos	3	Rate	2010	0.024812584040000002	0.040257615000000004	0.012560523760000001
1	Deaths	6	China	2	Female	22	All ages	423	Larynx cancer	150	Occupational exposure to asbestos	3	Rate	2010	0.0047238587500000005	0.008233518	0.00157611
1	Deaths	6	China	3	Both	22	All ages	423	Larynx cancer	150	Occupational exposure to asbestos	3	Rate	2010	0.014991305	0.023080568	0.008297786
1	Deaths	6	China	1	Male	22	All ages	423	Larynx cancer	150	Occupational exposure to asbestos	1	Number	2011	179.98300297162993	280.35715207813035	88.15958964810591
1	Deaths	6	China	2	Female	22	All ages	423	Larynx cancer	150	Occupational exposure to asbestos	1	Number	2011	33.13317842446159	59.599682978139725	10.558704888668824
1	Deaths	6	China	3	Both	22	All ages	423	Larynx cancer	150	Occupational exposure to asbestos	1	Number	2011	213.11618139609135	337.1956584490737	117.16269440918114
1	Deaths	6	China	1	Male	22	All ages	423	Larynx cancer	150	Occupational exposure to asbestos	3	Rate	2011	0.026218159199999997	0.040839681110000005	0.012842224650000001
1	Deaths	6	China	2	Female	22	All ages	423	Larynx cancer	150	Occupational exposure to asbestos	3	Rate	2011	0.005040181	0.009066236	0.001606178
1	Deaths	6	China	3	Both	22	All ages	423	Larynx cancer	150	Occupational exposure to asbestos	3	Rate	2011	0.015858476	0.025091522289999998	0.008718352
1	Deaths	6	China	1	Male	22	All ages	423	Larynx cancer	150	Occupational exposure to asbestos	1	Number	2012	188.77274126592516	295.9526988502777	97.14412619648674
1	Deaths	6	China	2	Female	22	All ages	423	Larynx cancer	150	Occupational exposure to asbestos	1	Number	2012	33.44924566251671	58.942425728713815	11.571770296110266
1	Deaths	6	China	3	Both	22	All ages	423	Larynx cancer	150	Occupational exposure to asbestos	1	Number	2012	222.221986928442	334.88066753022235	124.99177482684756
1	Deaths	6	China	1	Male	22	All ages	423	Larynx cancer	150	Occupational exposure to asbestos	3	Rate	2012	0.027360078	0.042894375469999996	0.014079739
1	Deaths	6	China	2	Female	22	All ages	423	Larynx cancer	150	Occupational exposure to asbestos	3	Rate	2012	0.00505861	0.008914004	0.001750027
1	Deaths	6	China	3	Both	22	All ages	423	Larynx cancer	150	Occupational exposure to asbestos	3	Rate	2012	0.01644638	0.024784112429999998	0.00925049
1	Deaths	6	China	1	Male	22	All ages	423	Larynx cancer	150	Occupational exposure to asbestos	1	Number	2013	187.16410947738453	295.6399479102357	89.0365597001112
1	Deaths	6	China	2	Female	22	All ages	423	Larynx cancer	150	Occupational exposure to asbestos	1	Number	2013	32.93760368547275	57.540394117869	9.647471807048184
1	Deaths	6	China	3	Both	22	All ages	423	Larynx cancer	150	Occupational exposure to asbestos	1	Number	2013	220.10171316285687	332.9424341330748	116.09509031897156
1	Deaths	6	China	1	Male	22	All ages	423	Larynx cancer	150	Occupational exposure to asbestos	3	Rate	2013	0.026969526	0.042600418	0.012829777330000002
1	Deaths	6	China	2	Female	22	All ages	423	Larynx cancer	150	Occupational exposure to asbestos	3	Rate	2013	0.004950276	0.008647892	0.001449943
1	Deaths	6	China	3	Both	22	All ages	423	Larynx cancer	150	Occupational exposure to asbestos	3	Rate	2013	0.016191656	0.024492719	0.008540469
1	Deaths	6	China	1	Male	22	All ages	423	Larynx cancer	150	Occupational exposure to asbestos	1	Number	2014	183.56961261914188	280.53829615672726	91.0037395335132
1	Deaths	6	China	2	Female	22	All ages	423	Larynx cancer	150	Occupational exposure to asbestos	1	Number	2014	32.3046389413038	57.38422921420396	10.20075745450956
1	Deaths	6	China	3	Both	22	All ages	423	Larynx cancer	150	Occupational exposure to asbestos	1	Number	2014	215.87425156044588	326.9443471749269	117.1310996442827
1	Deaths	6	China	1	Male	22	All ages	423	Larynx cancer	150	Occupational exposure to asbestos	3	Rate	2014	0.026285908	0.040171158070000004	0.013031111
1	Deaths	6	China	2	Female	22	All ages	423	Larynx cancer	150	Occupational exposure to asbestos	3	Rate	2014	0.004824738	0.008570407	0.001523496
1	Deaths	6	China	3	Both	22	All ages	423	Larynx cancer	150	Occupational exposure to asbestos	3	Rate	2014	0.015781204400000002	0.023900838	0.008562716
1	Deaths	6	China	1	Male	22	All ages	423	Larynx cancer	150	Occupational exposure to asbestos	1	Number	2015	185.5713541990332	307.49634195845874	92.92116219267832
1	Deaths	6	China	2	Female	22	All ages	423	Larynx cancer	150	Occupational exposure to asbestos	1	Number	2015	32.22740235634902	55.55601448257428	10.91703634533462
1	Deaths	6	China	3	Both	22	All ages	423	Larynx cancer	150	Occupational exposure to asbestos	1	Number	2015	217.79875655538228	349.9917470596584	115.84038171122268
1	Deaths	6	China	1	Male	22	All ages	423	Larynx cancer	150	Occupational exposure to asbestos	3	Rate	2015	0.026385051	0.043720685	0.013211789259999999
1	Deaths	6	China	2	Female	22	All ages	423	Larynx cancer	150	Occupational exposure to asbestos	3	Rate	2015	0.004781224	0.008242232	0.0016196401299999998
1	Deaths	6	China	3	Both	22	All ages	423	Larynx cancer	150	Occupational exposure to asbestos	3	Rate	2015	0.015812759	0.025410315099999997	0.008410314
1	Deaths	6	China	1	Male	22	All ages	423	Larynx cancer	150	Occupational exposure to asbestos	1	Number	2016	187.4008615904811	308.8546656936167	92.6857745597242
1	Deaths	6	China	2	Female	22	All ages	423	Larynx cancer	150	Occupational exposure to asbestos	1	Number	2016	33.16558532393579	59.98238425594869	10.422437091956631
1	Deaths	6	China	3	Both	22	All ages	423	Larynx cancer	150	Occupational exposure to asbestos	1	Number	2016	220.56644691441693	348.2220324265467	116.30373487650442
1	Deaths	6	China	1	Male	22	All ages	423	Larynx cancer	150	Occupational exposure to asbestos	3	Rate	2016	0.026434164939999998	0.043566049	0.013073958310000001
1	Deaths	6	China	2	Female	22	All ages	423	Larynx cancer	150	Occupational exposure to asbestos	3	Rate	2016	0.0048851588999999996	0.008835167	0.0015351835600000002
1	Deaths	6	China	3	Both	22	All ages	423	Larynx cancer	150	Occupational exposure to asbestos	3	Rate	2016	0.015892795	0.025090949	0.008380202
1	Deaths	6	China	1	Male	22	All ages	423	Larynx cancer	150	Occupational exposure to asbestos	1	Number	2017	181.78895219091808	303.24214062944293	89.31225550083772
1	Deaths	6	China	2	Female	22	All ages	423	Larynx cancer	150	Occupational exposure to asbestos	1	Number	2017	33.55586668237628	61.69356082711283	10.18290154613651
1	Deaths	6	China	3	Both	22	All ages	423	Larynx cancer	150	Occupational exposure to asbestos	1	Number	2017	215.3448188732944	344.1811895342032	116.40030989093664
1	Deaths	6	China	1	Male	22	All ages	423	Larynx cancer	150	Occupational exposure to asbestos	3	Rate	2017	0.025441386820000002	0.042438776	0.012499261
1	Deaths	6	China	2	Female	22	All ages	423	Larynx cancer	150	Occupational exposure to asbestos	3	Rate	2017	0.004908534	0.009024501	0.001489549
1	Deaths	6	China	3	Both	22	All ages	423	Larynx cancer	150	Occupational exposure to asbestos	3	Rate	2017	0.01540198	0.024616666850000003	0.00832523
1	Deaths	6	China	1	Male	22	All ages	423	Larynx cancer	150	Occupational exposure to asbestos	1	Number	2018	181.19234801449008	295.4493165303626	87.78723061913323
1	Deaths	6	China	2	Female	22	All ages	423	Larynx cancer	150	Occupational exposure to asbestos	1	Number	2018	34.74966289833672	64.54262747124926	10.016757197942653
1	Deaths	6	China	3	Both	22	All ages	423	Larynx cancer	150	Occupational exposure to asbestos	1	Number	2018	215.9420109128269	334.7925557159409	111.94429749931976
1	Deaths	6	China	1	Male	22	All ages	423	Larynx cancer	150	Occupational exposure to asbestos	3	Rate	2018	0.025183599669999997	0.041063971	0.012201389830000001
1	Deaths	6	China	2	Female	22	All ages	423	Larynx cancer	150	Occupational exposure to asbestos	3	Rate	2018	0.005053131	0.009385482	0.001456589
1	Deaths	6	China	3	Both	22	All ages	423	Larynx cancer	150	Occupational exposure to asbestos	3	Rate	2018	0.015345822	0.023791883	0.007955271
1	Deaths	6	China	1	Male	22	All ages	423	Larynx cancer	150	Occupational exposure to asbestos	1	Number	2019	186.02141719574456	315.06057347846024	93.21358203899749
1	Deaths	6	China	2	Female	22	All ages	423	Larynx cancer	150	Occupational exposure to asbestos	1	Number	2019	36.31277214086651	65.78173839323726	11.149656206774878
1	Deaths	6	China	3	Both	22	All ages	423	Larynx cancer	150	Occupational exposure to asbestos	1	Number	2019	222.33418933661108	368.6256693922353	120.7389861189004
1	Deaths	6	China	1	Male	22	All ages	423	Larynx cancer	150	Occupational exposure to asbestos	3	Rate	2019	0.025712478950000003	0.043548686	0.012884281
1	Deaths	6	China	2	Female	22	All ages	423	Larynx cancer	150	Occupational exposure to asbestos	3	Rate	2019	0.005255848	0.009521135	0.001613782
1	Deaths	6	China	3	Both	22	All ages	423	Larynx cancer	150	Occupational exposure to asbestos	3	Rate	2019	0.015719665520000002	0.026062893	0.008536593
1	Deaths	6	China	1	Male	22	All ages	423	Larynx cancer	150	Occupational exposure to asbestos	1	Number	2020	190.98386797331656	337.4947964402909	87.03678712965518
1	Deaths	6	China	2	Female	22	All ages	423	Larynx cancer	150	Occupational exposure to asbestos	1	Number	2020	37.96292718929103	71.68760785389948	11.26105973231936
1	Deaths	6	China	3	Both	22	All ages	423	Larynx cancer	150	Occupational exposure to asbestos	1	Number	2020	228.94679516260743	383.2100680249423	117.78185847404644
1	Deaths	6	China	1	Male	22	All ages	423	Larynx cancer	150	Occupational exposure to asbestos	3	Rate	2020	0.026295258720000003	0.046467343	0.011983498
1	Deaths	6	China	2	Female	22	All ages	423	Larynx cancer	150	Occupational exposure to asbestos	3	Rate	2020	0.005476638	0.010341854	0.0016245518899999998
1	Deaths	6	China	3	Both	22	All ages	423	Larynx cancer	150	Occupational exposure to asbestos	3	Rate	2020	0.016128866	0.02699642	0.008297508
1	Deaths	6	China	1	Male	22	All ages	423	Larynx cancer	150	Occupational exposure to asbestos	1	Number	2021	195.15476859876543	334.2476785493416	90.4505786934768
1	Deaths	6	China	2	Female	22	All ages	423	Larynx cancer	150	Occupational exposure to asbestos	1	Number	2021	38.89497388768224	73.90893659259041	11.733967403314548
1	Deaths	6	China	3	Both	22	All ages	423	Larynx cancer	150	Occupational exposure to asbestos	1	Number	2021	234.04974248644777	378.50545141117766	123.25598189056652
1	Deaths	6	China	1	Male	22	All ages	423	Larynx cancer	150	Occupational exposure to asbestos	3	Rate	2021	0.026803165	0.045906619	0.012422764640000002
1	Deaths	6	China	2	Female	22	All ages	423	Larynx cancer	150	Occupational exposure to asbestos	3	Rate	2021	0.005599279	0.010639852	0.0016892095499999999
1	Deaths	6	China	3	Both	22	All ages	423	Larynx cancer	150	Occupational exposure to asbestos	3	Rate	2021	0.016450565	0.026603868	0.008663246000000001
1	Deaths	6	China	1	Male	27	Age-standardized	423	Larynx cancer	150	Occupational exposure to asbestos	3	Rate	1990	0.03330486	0.055546271	0.016136689
1	Deaths	6	China	2	Female	27	Age-standardized	423	Larynx cancer	150	Occupational exposure to asbestos	3	Rate	1990	0.005046208	0.008798993	0.0016061362099999998
1	Deaths	6	China	3	Both	27	Age-standardized	423	Larynx cancer	150	Occupational exposure to asbestos	3	Rate	1990	0.016294483090000002	0.025735814	0.009077328249999999
1	Deaths	6	China	1	Male	27	Age-standardized	423	Larynx cancer	150	Occupational exposure to asbestos	3	Rate	1991	0.033393571979999995	0.056230023	0.015100471
1	Deaths	6	China	2	Female	27	Age-standardized	423	Larynx cancer	150	Occupational exposure to asbestos	3	Rate	1991	0.00502612	0.00893401	0.0018495250400000001
1	Deaths	6	China	3	Both	27	Age-standardized	423	Larynx cancer	150	Occupational exposure to asbestos	3	Rate	1991	0.016339626	0.026058311070000003	0.008726928
1	Deaths	6	China	1	Male	27	Age-standardized	423	Larynx cancer	150	Occupational exposure to asbestos	3	Rate	1992	0.032648796	0.052515349149999994	0.016072376
1	Deaths	6	China	2	Female	27	Age-standardized	423	Larynx cancer	150	Occupational exposure to asbestos	3	Rate	1992	0.004922285	0.008681051	0.0016087679700000001
1	Deaths	6	China	3	Both	27	Age-standardized	423	Larynx cancer	150	Occupational exposure to asbestos	3	Rate	1992	0.015984293	0.024822362119999997	0.008978907
1	Deaths	6	China	1	Male	27	Age-standardized	423	Larynx cancer	150	Occupational exposure to asbestos	3	Rate	1993	0.032377829	0.05283637	0.015621545749999998
1	Deaths	6	China	2	Female	27	Age-standardized	423	Larynx cancer	150	Occupational exposure to asbestos	3	Rate	1993	0.004764136	0.008023307	0.001692607
1	Deaths	6	China	3	Both	27	Age-standardized	423	Larynx cancer	150	Occupational exposure to asbestos	3	Rate	1993	0.015788117	0.024178465	0.008546573
1	Deaths	6	China	1	Male	27	Age-standardized	423	Larynx cancer	150	Occupational exposure to asbestos	3	Rate	1994	0.031770916909999995	0.051327279	0.015935494
1	Deaths	6	China	2	Female	27	Age-standardized	423	Larynx cancer	150	Occupational exposure to asbestos	3	Rate	1994	0.004596239	0.00783507	0.001599221
1	Deaths	6	China	3	Both	27	Age-standardized	423	Larynx cancer	150	Occupational exposure to asbestos	3	Rate	1994	0.015436419	0.023598935	0.008652231
1	Deaths	6	China	1	Male	27	Age-standardized	423	Larynx cancer	150	Occupational exposure to asbestos	3	Rate	1995	0.031415488320000004	0.049729893	0.015358316
1	Deaths	6	China	2	Female	27	Age-standardized	423	Larynx cancer	150	Occupational exposure to asbestos	3	Rate	1995	0.004421095	0.007888721	0.001603873
1	Deaths	6	China	3	Both	27	Age-standardized	423	Larynx cancer	150	Occupational exposure to asbestos	3	Rate	1995	0.015216177	0.023718208	0.008378905
1	Deaths	6	China	1	Male	27	Age-standardized	423	Larynx cancer	150	Occupational exposure to asbestos	3	Rate	1996	0.030886356	0.050992879910000004	0.015060073
1	Deaths	6	China	2	Female	27	Age-standardized	423	Larynx cancer	150	Occupational exposure to asbestos	3	Rate	1996	0.00424115	0.0071756074599999995	0.0015647716000000002
1	Deaths	6	China	3	Both	27	Age-standardized	423	Larynx cancer	150	Occupational exposure to asbestos	3	Rate	1996	0.014907522139999999	0.023318851	0.008406686
1	Deaths	6	China	1	Male	27	Age-standardized	423	Larynx cancer	150	Occupational exposure to asbestos	3	Rate	1997	0.02977244	0.048978341829999994	0.015136043940000002
1	Deaths	6	China	2	Female	27	Age-standardized	423	Larynx cancer	150	Occupational exposure to asbestos	3	Rate	1997	0.004027656	0.007069487	0.00158257
1	Deaths	6	China	3	Both	27	Age-standardized	423	Larynx cancer	150	Occupational exposure to asbestos	3	Rate	1997	0.014354837890000001	0.022169353	0.007971400509999999
1	Deaths	6	China	1	Male	27	Age-standardized	423	Larynx cancer	150	Occupational exposure to asbestos	3	Rate	1998	0.029256237	0.047358357	0.014872967
1	Deaths	6	China	2	Female	27	Age-standardized	423	Larynx cancer	150	Occupational exposure to asbestos	3	Rate	1998	0.003904127	0.006784552	0.001455659
1	Deaths	6	China	3	Both	27	Age-standardized	423	Larynx cancer	150	Occupational exposure to asbestos	3	Rate	1998	0.01407572	0.021641925	0.007837203
1	Deaths	6	China	1	Male	27	Age-standardized	423	Larynx cancer	150	Occupational exposure to asbestos	3	Rate	1999	0.028867698429999998	0.046109211500000004	0.014344121589999998
1	Deaths	6	China	2	Female	27	Age-standardized	423	Larynx cancer	150	Occupational exposure to asbestos	3	Rate	1999	0.003866355	0.0068204469700000004	0.001397539
1	Deaths	6	China	3	Both	27	Age-standardized	423	Larynx cancer	150	Occupational exposure to asbestos	3	Rate	1999	0.01388271	0.021251948	0.007634712
1	Deaths	6	China	1	Male	27	Age-standardized	423	Larynx cancer	150	Occupational exposure to asbestos	3	Rate	2000	0.029251884	0.046851998	0.014651661009999999
1	Deaths	6	China	2	Female	27	Age-standardized	423	Larynx cancer	150	Occupational exposure to asbestos	3	Rate	2000	0.003893807	0.006632968	0.0014659198999999999
1	Deaths	6	China	3	Both	27	Age-standardized	423	Larynx cancer	150	Occupational exposure to asbestos	3	Rate	2000	0.014043803370000002	0.021182421	0.007864807
1	Deaths	6	China	1	Male	27	Age-standardized	423	Larynx cancer	150	Occupational exposure to asbestos	3	Rate	2001	0.029123333	0.047619078	0.015306915
1	Deaths	6	China	2	Female	27	Age-standardized	423	Larynx cancer	150	Occupational exposure to asbestos	3	Rate	2001	0.003936531950000001	0.0065633672399999995	0.0015900237500000001
1	Deaths	6	China	3	Both	27	Age-standardized	423	Larynx cancer	150	Occupational exposure to asbestos	3	Rate	2001	0.014000199	0.02169622	0.007912758
1	Deaths	6	China	1	Male	27	Age-standardized	423	Larynx cancer	150	Occupational exposure to asbestos	3	Rate	2002	0.028478342	0.046102992499999995	0.014901256
1	Deaths	6	China	2	Female	27	Age-standardized	423	Larynx cancer	150	Occupational exposure to asbestos	3	Rate	2002	0.003924871	0.00686327	0.001503531
1	Deaths	6	China	3	Both	27	Age-standardized	423	Larynx cancer	150	Occupational exposure to asbestos	3	Rate	2002	0.013740057	0.021382248	0.007994821
1	Deaths	6	China	1	Male	27	Age-standardized	423	Larynx cancer	150	Occupational exposure to asbestos	3	Rate	2003	0.029249852	0.046018123	0.015084834
1	Deaths	6	China	2	Female	27	Age-standardized	423	Larynx cancer	150	Occupational exposure to asbestos	3	Rate	2003	0.00394221	0.0066742858499999995	0.001475305
1	Deaths	6	China	3	Both	27	Age-standardized	423	Larynx cancer	150	Occupational exposure to asbestos	3	Rate	2003	0.013917062	0.021611375	0.007692204
1	Deaths	6	China	1	Male	27	Age-standardized	423	Larynx cancer	150	Occupational exposure to asbestos	3	Rate	2004	0.029300835	0.046557626	0.015307423
1	Deaths	6	China	2	Female	27	Age-standardized	423	Larynx cancer	150	Occupational exposure to asbestos	3	Rate	2004	0.003963229459999999	0.006523159	0.00151575
1	Deaths	6	China	3	Both	27	Age-standardized	423	Larynx cancer	150	Occupational exposure to asbestos	3	Rate	2004	0.013876439	0.021234605	0.007806813
1	Deaths	6	China	1	Male	27	Age-standardized	423	Larynx cancer	150	Occupational exposure to asbestos	3	Rate	2005	0.029656069	0.048985814	0.015370971
1	Deaths	6	China	2	Female	27	Age-standardized	423	Larynx cancer	150	Occupational exposure to asbestos	3	Rate	2005	0.003917719	0.006761958	0.001481292
1	Deaths	6	China	3	Both	27	Age-standardized	423	Larynx cancer	150	Occupational exposure to asbestos	3	Rate	2005	0.013982419	0.021436348	0.008055345
1	Deaths	6	China	1	Male	27	Age-standardized	423	Larynx cancer	150	Occupational exposure to asbestos	3	Rate	2006	0.029069818219999998	0.047963962	0.014468523920000002
1	Deaths	6	China	2	Female	27	Age-standardized	423	Larynx cancer	150	Occupational exposure to asbestos	3	Rate	2006	0.0038339467399999996	0.006555045	0.001424653
1	Deaths	6	China	3	Both	27	Age-standardized	423	Larynx cancer	150	Occupational exposure to asbestos	3	Rate	2006	0.013793828	0.021470112109999998	0.007424569
1	Deaths	6	China	1	Male	27	Age-standardized	423	Larynx cancer	150	Occupational exposure to asbestos	3	Rate	2007	0.029828663279999997	0.047198515	0.014930093
1	Deaths	6	China	2	Female	27	Age-standardized	423	Larynx cancer	150	Occupational exposure to asbestos	3	Rate	2007	0.0038742104799999997	0.006687564	0.001417677
1	Deaths	6	China	3	Both	27	Age-standardized	423	Larynx cancer	150	Occupational exposure to asbestos	3	Rate	2007	0.014095295519999999	0.021401825	0.0077311290300000005
1	Deaths	6	China	1	Male	27	Age-standardized	423	Larynx cancer	150	Occupational exposure to asbestos	3	Rate	2008	0.032165142	0.051932279	0.016259064
1	Deaths	6	China	2	Female	27	Age-standardized	423	Larynx cancer	150	Occupational exposure to asbestos	3	Rate	2008	0.004133498	0.0072410980100000005	0.001485615
1	Deaths	6	China	3	Both	27	Age-standardized	423	Larynx cancer	150	Occupational exposure to asbestos	3	Rate	2008	0.015236039	0.023102788689999997	0.008370027
1	Deaths	6	China	1	Male	27	Age-standardized	423	Larynx cancer	150	Occupational exposure to asbestos	3	Rate	2009	0.033181552	0.052287336940000005	0.016797272710000002
1	Deaths	6	China	2	Female	27	Age-standardized	423	Larynx cancer	150	Occupational exposure to asbestos	3	Rate	2009	0.004324112	0.007386247960000001	0.001494385
1	Deaths	6	China	3	Both	27	Age-standardized	423	Larynx cancer	150	Occupational exposure to asbestos	3	Rate	2009	0.015823347	0.024451595	0.009007751
1	Deaths	6	China	1	Male	27	Age-standardized	423	Larynx cancer	150	Occupational exposure to asbestos	3	Rate	2010	0.034362654	0.054982712	0.017467419
1	Deaths	6	China	2	Female	27	Age-standardized	423	Larynx cancer	150	Occupational exposure to asbestos	3	Rate	2010	0.004549757	0.007984876	0.001529471
1	Deaths	6	China	3	Both	27	Age-standardized	423	Larynx cancer	150	Occupational exposure to asbestos	3	Rate	2010	0.016528396	0.025303844359999998	0.009114242
1	Deaths	6	China	1	Male	27	Age-standardized	423	Larynx cancer	150	Occupational exposure to asbestos	3	Rate	2011	0.035283804009999996	0.054622681	0.01749635
1	Deaths	6	China	2	Female	27	Age-standardized	423	Larynx cancer	150	Occupational exposure to asbestos	3	Rate	2011	0.004713918	0.008542032	0.0015177181799999999
1	Deaths	6	China	3	Both	27	Age-standardized	423	Larynx cancer	150	Occupational exposure to asbestos	3	Rate	2011	0.017000295	0.026499718	0.009415163
1	Deaths	6	China	1	Male	27	Age-standardized	423	Larynx cancer	150	Occupational exposure to asbestos	3	Rate	2012	0.035671912	0.056041001	0.018271357
1	Deaths	6	China	2	Female	27	Age-standardized	423	Larynx cancer	150	Occupational exposure to asbestos	3	Rate	2012	0.0045589952300000005	0.008021189770000001	0.001571868
1	Deaths	6	China	3	Both	27	Age-standardized	423	Larynx cancer	150	Occupational exposure to asbestos	3	Rate	2012	0.017079846	0.025651051819999996	0.009523817
1	Deaths	6	China	1	Male	27	Age-standardized	423	Larynx cancer	150	Occupational exposure to asbestos	3	Rate	2013	0.033643393	0.052374701	0.016575415
1	Deaths	6	China	2	Female	27	Age-standardized	423	Larynx cancer	150	Occupational exposure to asbestos	3	Rate	2013	0.004295524	0.007561868500000001	0.00126447
1	Deaths	6	China	3	Both	27	Age-standardized	423	Larynx cancer	150	Occupational exposure to asbestos	3	Rate	2013	0.016181684	0.024642744	0.008526992
1	Deaths	6	China	1	Male	27	Age-standardized	423	Larynx cancer	150	Occupational exposure to asbestos	3	Rate	2014	0.031402234	0.048268184389999996	0.015745418
1	Deaths	6	China	2	Female	27	Age-standardized	423	Larynx cancer	150	Occupational exposure to asbestos	3	Rate	2014	0.004036996310000001	0.007172915	0.001271365
1	Deaths	6	China	3	Both	27	Age-standardized	423	Larynx cancer	150	Occupational exposure to asbestos	3	Rate	2014	0.01519291	0.022760014	0.008231251660000001
1	Deaths	6	China	1	Male	27	Age-standardized	423	Larynx cancer	150	Occupational exposure to asbestos	3	Rate	2015	0.030708778	0.049550854330000005	0.015221896
1	Deaths	6	China	2	Female	27	Age-standardized	423	Larynx cancer	150	Occupational exposure to asbestos	3	Rate	2015	0.0038728872599999996	0.006682461	0.0013116133799999999
1	Deaths	6	China	3	Both	27	Age-standardized	423	Larynx cancer	150	Occupational exposure to asbestos	3	Rate	2015	0.014804114	0.023674303	0.007808122660000001
1	Deaths	6	China	1	Male	27	Age-standardized	423	Larynx cancer	150	Occupational exposure to asbestos	3	Rate	2016	0.029836259	0.049810277140000005	0.014769937969999999
1	Deaths	6	China	2	Female	27	Age-standardized	423	Larynx cancer	150	Occupational exposure to asbestos	3	Rate	2016	0.0038198001200000003	0.006922425	0.0011916191600000001
1	Deaths	6	China	3	Both	27	Age-standardized	423	Larynx cancer	150	Occupational exposure to asbestos	3	Rate	2016	0.014409788	0.022855471	0.0075758751699999995
1	Deaths	6	China	1	Male	27	Age-standardized	423	Larynx cancer	150	Occupational exposure to asbestos	3	Rate	2017	0.027281201	0.045580297	0.013663711
1	Deaths	6	China	2	Female	27	Age-standardized	423	Larynx cancer	150	Occupational exposure to asbestos	3	Rate	2017	0.00369548	0.006802586	0.0011123345000000001
1	Deaths	6	China	3	Both	27	Age-standardized	423	Larynx cancer	150	Occupational exposure to asbestos	3	Rate	2017	0.013368691	0.021280762640000003	0.007255826
1	Deaths	6	China	1	Male	27	Age-standardized	423	Larynx cancer	150	Occupational exposure to asbestos	3	Rate	2018	0.025733198760000003	0.041425156	0.012651033610000001
1	Deaths	6	China	2	Female	27	Age-standardized	423	Larynx cancer	150	Occupational exposure to asbestos	3	Rate	2018	0.0036722981500000003	0.006814634189999999	0.001058737
1	Deaths	6	China	3	Both	27	Age-standardized	423	Larynx cancer	150	Occupational exposure to asbestos	3	Rate	2018	0.012775276950000001	0.019773877	0.006655119619999999
1	Deaths	6	China	1	Male	27	Age-standardized	423	Larynx cancer	150	Occupational exposure to asbestos	3	Rate	2019	0.025350805	0.042022199	0.012824565809999999
1	Deaths	6	China	2	Female	27	Age-standardized	423	Larynx cancer	150	Occupational exposure to asbestos	3	Rate	2019	0.0036710839099999997	0.006655993799999999	0.0011422906899999999
1	Deaths	6	China	3	Both	27	Age-standardized	423	Larynx cancer	150	Occupational exposure to asbestos	3	Rate	2019	0.012600871	0.020666348	0.006899383
1	Deaths	6	China	1	Male	27	Age-standardized	423	Larynx cancer	150	Occupational exposure to asbestos	3	Rate	2020	0.024913171520000003	0.042668549	0.011610702850000001
1	Deaths	6	China	2	Female	27	Age-standardized	423	Larynx cancer	150	Occupational exposure to asbestos	3	Rate	2020	0.0036811678499999996	0.006927004	0.00108428
1	Deaths	6	China	3	Both	27	Age-standardized	423	Larynx cancer	150	Occupational exposure to asbestos	3	Rate	2020	0.012433404859999999	0.020582864	0.006458759190000001
1	Deaths	6	China	1	Male	27	Age-standardized	423	Larynx cancer	150	Occupational exposure to asbestos	3	Rate	2021	0.024392032560000002	0.040573849	0.01159679
1	Deaths	6	China	2	Female	27	Age-standardized	423	Larynx cancer	150	Occupational exposure to asbestos	3	Rate	2021	0.0036038534600000005	0.006841718	0.001077885
1	Deaths	6	China	3	Both	27	Age-standardized	423	Larynx cancer	150	Occupational exposure to asbestos	3	Rate	2021	0.01217173	0.01955086	0.006384291
1	Deaths	8	Taiwan	1	Male	22	All ages	423	Larynx cancer	150	Occupational exposure to asbestos	1	Number	1990	1.7533467267281906	2.8073189953737288	0.8728037699863832
1	Deaths	8	Taiwan	2	Female	22	All ages	423	Larynx cancer	150	Occupational exposure to asbestos	1	Number	1990	0.0925108979289575	0.1615952470383829	0.0437211513662375
1	Deaths	8	Taiwan	3	Both	22	All ages	423	Larynx cancer	150	Occupational exposure to asbestos	1	Number	1990	1.845857624657148	2.902724148493995	0.9536035176158456
1	Deaths	8	Taiwan	1	Male	22	All ages	423	Larynx cancer	150	Occupational exposure to asbestos	3	Rate	1990	0.016638395	0.026640071	0.008282477
1	Deaths	8	Taiwan	2	Female	22	All ages	423	Larynx cancer	150	Occupational exposure to asbestos	3	Rate	1990	0.0009389207900000001	0.001640079	0.000443739
1	Deaths	8	Taiwan	3	Both	22	All ages	423	Larynx cancer	150	Occupational exposure to asbestos	3	Rate	1990	0.009052381	0.014235423	0.004676624
1	Deaths	8	Taiwan	1	Male	22	All ages	423	Larynx cancer	150	Occupational exposure to asbestos	1	Number	1991	1.7923927175988568	2.8742119754586044	0.8863441215026975
1	Deaths	8	Taiwan	2	Female	22	All ages	423	Larynx cancer	150	Occupational exposure to asbestos	1	Number	1991	0.0860236947810077	0.1495712760276378	0.0412917664437636
1	Deaths	8	Taiwan	3	Both	22	All ages	423	Larynx cancer	150	Occupational exposure to asbestos	1	Number	1991	1.8784164123798632	2.98547882654204	0.95197235275219
1	Deaths	8	Taiwan	1	Male	22	All ages	423	Larynx cancer	150	Occupational exposure to asbestos	3	Rate	1991	0.016854737	0.027027608	0.008334723169999999
1	Deaths	8	Taiwan	2	Female	22	All ages	423	Larynx cancer	150	Occupational exposure to asbestos	3	Rate	1991	0.0008638	0.0015019070700000002	0.000414628
1	Deaths	8	Taiwan	3	Both	22	All ages	423	Larynx cancer	150	Occupational exposure to asbestos	3	Rate	1991	0.009121575849999999	0.014497463	0.0046227705300000005
1	Deaths	8	Taiwan	1	Male	22	All ages	423	Larynx cancer	150	Occupational exposure to asbestos	1	Number	1992	1.8634995011183	3.012408010567733	0.8979532082871058
1	Deaths	8	Taiwan	2	Female	22	All ages	423	Larynx cancer	150	Occupational exposure to asbestos	1	Number	1992	0.0779368344977768	0.1376914528495003	0.0361335796636678
1	Deaths	8	Taiwan	3	Both	22	All ages	423	Larynx cancer	150	Occupational exposure to asbestos	1	Number	1992	1.941436335616076	3.095125914060877	0.9566343390228086
1	Deaths	8	Taiwan	1	Male	22	All ages	423	Larynx cancer	150	Occupational exposure to asbestos	3	Rate	1992	0.01736877	0.028077185900000003	0.008369383919999999
1	Deaths	8	Taiwan	2	Female	22	All ages	423	Larynx cancer	150	Occupational exposure to asbestos	3	Rate	1992	0.000774393	0.001368125	0.000359029
1	Deaths	8	Taiwan	3	Both	22	All ages	423	Larynx cancer	150	Occupational exposure to asbestos	3	Rate	1992	0.009336849	0.014885228339999999	0.004600692
1	Deaths	8	Taiwan	1	Male	22	All ages	423	Larynx cancer	150	Occupational exposure to asbestos	1	Number	1993	1.881209959632346	3.1517352871093696	0.887962659299405
1	Deaths	8	Taiwan	2	Female	22	All ages	423	Larynx cancer	150	Occupational exposure to asbestos	1	Number	1993	0.080604067760417	0.144227888	0.0369431189319761
1	Deaths	8	Taiwan	3	Both	22	All ages	423	Larynx cancer	150	Occupational exposure to asbestos	1	Number	1993	1.9618140273927624	3.22459521160593	0.9480300219903914
1	Deaths	8	Taiwan	1	Male	22	All ages	423	Larynx cancer	150	Occupational exposure to asbestos	3	Rate	1993	0.017381886	0.029121206	0.008204542
1	Deaths	8	Taiwan	2	Female	22	All ages	423	Larynx cancer	150	Occupational exposure to asbestos	3	Rate	1993	0.000792539	0.001418119	0.000363243
1	Deaths	8	Taiwan	3	Both	22	All ages	423	Larynx cancer	150	Occupational exposure to asbestos	3	Rate	1993	0.009345004	0.0153602	0.004515894
1	Deaths	8	Taiwan	1	Male	22	All ages	423	Larynx cancer	150	Occupational exposure to asbestos	1	Number	1994	2.184646936693941	3.6776517917472695	1.008580271941018
1	Deaths	8	Taiwan	2	Female	22	All ages	423	Larynx cancer	150	Occupational exposure to asbestos	1	Number	1994	0.0830922548779086	0.1522233698898441	0.0377339674895321
1	Deaths	8	Taiwan	3	Both	22	All ages	423	Larynx cancer	150	Occupational exposure to asbestos	1	Number	1994	2.267739191571849	3.7719032146868847	1.0634065316987344
1	Deaths	8	Taiwan	1	Male	22	All ages	423	Larynx cancer	150	Occupational exposure to asbestos	3	Rate	1994	0.020015098	0.033693573	0.009240318
1	Deaths	8	Taiwan	2	Female	22	All ages	423	Larynx cancer	150	Occupational exposure to asbestos	3	Rate	1994	0.000808546	0.00148124	0.000367178
1	Deaths	8	Taiwan	3	Both	22	All ages	423	Larynx cancer	150	Occupational exposure to asbestos	3	Rate	1994	0.010701049760000001	0.017798926849999997	0.005018022
1	Deaths	8	Taiwan	1	Male	22	All ages	423	Larynx cancer	150	Occupational exposure to asbestos	1	Number	1995	2.3042355644270107	3.909707664734452	1.063988128792331
1	Deaths	8	Taiwan	2	Female	22	All ages	423	Larynx cancer	150	Occupational exposure to asbestos	1	Number	1995	0.0901992100383326	0.1659333563286092	0.0403683476835378
1	Deaths	8	Taiwan	3	Both	22	All ages	423	Larynx cancer	150	Occupational exposure to asbestos	1	Number	1995	2.394434774465342	4.0277481594390085	1.1249929392635485
1	Deaths	8	Taiwan	1	Male	22	All ages	423	Larynx cancer	150	Occupational exposure to asbestos	3	Rate	1995	0.020940018350000002	0.035529939510000004	0.00966912
1	Deaths	8	Taiwan	2	Female	22	All ages	423	Larynx cancer	150	Occupational exposure to asbestos	3	Rate	1995	0.000868805	0.001598282	0.000388831
1	Deaths	8	Taiwan	3	Both	22	All ages	423	Larynx cancer	150	Occupational exposure to asbestos	3	Rate	1995	0.011196291	0.018833607	0.005260427
1	Deaths	8	Taiwan	1	Male	22	All ages	423	Larynx cancer	150	Occupational exposure to asbestos	1	Number	1996	2.413288767234069	4.0918581011643855	1.0986433298324425
1	Deaths	8	Taiwan	2	Female	22	All ages	423	Larynx cancer	150	Occupational exposure to asbestos	1	Number	1996	0.0879732490673427	0.1589875251681482	0.0391952723219883
1	Deaths	8	Taiwan	3	Both	22	All ages	423	Larynx cancer	150	Occupational exposure to asbestos	1	Number	1996	2.501262016301409	4.1730792510889145	1.1562480291925672
1	Deaths	8	Taiwan	1	Male	22	All ages	423	Larynx cancer	150	Occupational exposure to asbestos	3	Rate	1996	0.021762733	0.036899858	0.009907426
1	Deaths	8	Taiwan	2	Female	22	All ages	423	Larynx cancer	150	Occupational exposure to asbestos	3	Rate	1996	0.000838995	0.001516254	0.000373803
1	Deaths	8	Taiwan	3	Both	22	All ages	423	Larynx cancer	150	Occupational exposure to asbestos	3	Rate	1996	0.011593532	0.019342526	0.005359293849999999
1	Deaths	8	Taiwan	1	Male	22	All ages	423	Larynx cancer	150	Occupational exposure to asbestos	1	Number	1997	2.4649777667785173	4.235536430702736	1.1329625795424227
1	Deaths	8	Taiwan	2	Female	22	All ages	423	Larynx cancer	150	Occupational exposure to asbestos	1	Number	1997	0.078622501089791	0.1392363497892896	0.0339963801366968
1	Deaths	8	Taiwan	3	Both	22	All ages	423	Larynx cancer	150	Occupational exposure to asbestos	1	Number	1997	2.5436002678683107	4.313718458735778	1.1918342842404188
1	Deaths	8	Taiwan	1	Male	22	All ages	423	Larynx cancer	150	Occupational exposure to asbestos	3	Rate	1997	0.022065833059999998	0.037915409	0.010141983
1	Deaths	8	Taiwan	2	Female	22	All ages	423	Larynx cancer	150	Occupational exposure to asbestos	3	Rate	1997	0.000742543	0.001315005	0.000321076
1	Deaths	8	Taiwan	3	Both	22	All ages	423	Larynx cancer	150	Occupational exposure to asbestos	3	Rate	1997	0.01168972	0.019824719	0.005477358
1	Deaths	8	Taiwan	1	Male	22	All ages	423	Larynx cancer	150	Occupational exposure to asbestos	1	Number	1998	2.3890406454491098	4.162420044671432	1.110574430432552
1	Deaths	8	Taiwan	2	Female	22	All ages	423	Larynx cancer	150	Occupational exposure to asbestos	1	Number	1998	0.0799961881810734	0.1412688078657045	0.0340829259031423
1	Deaths	8	Taiwan	3	Both	22	All ages	423	Larynx cancer	150	Occupational exposure to asbestos	1	Number	1998	2.469036833630182	4.216564766651279	1.1630119083733814
1	Deaths	8	Taiwan	1	Male	22	All ages	423	Larynx cancer	150	Occupational exposure to asbestos	3	Rate	1998	0.021238589960000002	0.037003947	0.009873015
1	Deaths	8	Taiwan	2	Female	22	All ages	423	Larynx cancer	150	Occupational exposure to asbestos	3	Rate	1998	0.000748373	0.001321585	0.00031885
1	Deaths	8	Taiwan	3	Both	22	All ages	423	Larynx cancer	150	Occupational exposure to asbestos	3	Rate	1998	0.011254649	0.019220432	0.005301375
1	Deaths	8	Taiwan	1	Male	22	All ages	423	Larynx cancer	150	Occupational exposure to asbestos	1	Number	1999	2.3838473906521678	4.06620028356505	1.122195337913794
1	Deaths	8	Taiwan	2	Female	22	All ages	423	Larynx cancer	150	Occupational exposure to asbestos	1	Number	1999	0.075164166960788	0.1316015100081656	0.0319692643089088
1	Deaths	8	Taiwan	3	Both	22	All ages	423	Larynx cancer	150	Occupational exposure to asbestos	1	Number	1999	2.459011557612956	4.1462418471317735	1.183299747037109
1	Deaths	8	Taiwan	1	Male	22	All ages	423	Larynx cancer	150	Occupational exposure to asbestos	3	Rate	1999	0.021056981000000002	0.035917527	0.009912567
1	Deaths	8	Taiwan	2	Female	22	All ages	423	Larynx cancer	150	Occupational exposure to asbestos	3	Rate	1999	0.000696827	0.001220043	0.000296379
1	Deaths	8	Taiwan	3	Both	22	All ages	423	Larynx cancer	150	Occupational exposure to asbestos	3	Rate	1999	0.011122942	0.018754856	0.005352465
1	Deaths	8	Taiwan	1	Male	22	All ages	423	Larynx cancer	150	Occupational exposure to asbestos	1	Number	2000	2.479552948413468	4.235346716107559	1.163161325247818
1	Deaths	8	Taiwan	2	Female	22	All ages	423	Larynx cancer	150	Occupational exposure to asbestos	1	Number	2000	0.0733187737801429	0.1313637779431672	0.0310352767104605
1	Deaths	8	Taiwan	3	Both	22	All ages	423	Larynx cancer	150	Occupational exposure to asbestos	1	Number	2000	2.5528717221936077	4.31677656244263	1.2306359967612082
1	Deaths	8	Taiwan	1	Male	22	All ages	423	Larynx cancer	150	Occupational exposure to asbestos	3	Rate	2000	0.021775455120000002	0.037194851	0.010214893
1	Deaths	8	Taiwan	2	Female	22	All ages	423	Larynx cancer	150	Occupational exposure to asbestos	3	Rate	2000	0.0006740009900000001	0.001207594	0.000285299
1	Deaths	8	Taiwan	3	Both	22	All ages	423	Larynx cancer	150	Occupational exposure to asbestos	3	Rate	2000	0.011465822	0.019388122560000002	0.005527208
1	Deaths	8	Taiwan	1	Male	22	All ages	423	Larynx cancer	150	Occupational exposure to asbestos	1	Number	2001	2.449958480399302	4.192485270972336	1.1616768808032876
1	Deaths	8	Taiwan	2	Female	22	All ages	423	Larynx cancer	150	Occupational exposure to asbestos	1	Number	2001	0.0797175232570306	0.1441814772022328	0.0335576733455674
1	Deaths	8	Taiwan	3	Both	22	All ages	423	Larynx cancer	150	Occupational exposure to asbestos	1	Number	2001	2.529676003656332	4.298784521891383	1.2279575792050623
1	Deaths	8	Taiwan	1	Male	22	All ages	423	Larynx cancer	150	Occupational exposure to asbestos	3	Rate	2001	0.02141057	0.036638783	0.010152076
1	Deaths	8	Taiwan	2	Female	22	All ages	423	Larynx cancer	150	Occupational exposure to asbestos	3	Rate	2001	0.000727317	0.001315465	0.000306169
1	Deaths	8	Taiwan	3	Both	22	All ages	423	Larynx cancer	150	Occupational exposure to asbestos	3	Rate	2001	0.011291559009999999	0.019188219769999997	0.005481159
1	Deaths	8	Taiwan	1	Male	22	All ages	423	Larynx cancer	150	Occupational exposure to asbestos	1	Number	2002	2.3812277413474896	4.046216360633977	1.1178234109008278
1	Deaths	8	Taiwan	2	Female	22	All ages	423	Larynx cancer	150	Occupational exposure to asbestos	1	Number	2002	0.0783801803011217	0.1397061285715869	0.0327655040401493
1	Deaths	8	Taiwan	3	Both	22	All ages	423	Larynx cancer	150	Occupational exposure to asbestos	1	Number	2002	2.459607921648614	4.135420110826715	1.1891066668293506
1	Deaths	8	Taiwan	1	Male	22	All ages	423	Larynx cancer	150	Occupational exposure to asbestos	3	Rate	2002	0.020727781650000002	0.035220944	0.009730274510000001
1	Deaths	8	Taiwan	2	Female	22	All ages	423	Larynx cancer	150	Occupational exposure to asbestos	3	Rate	2002	0.000710372	0.001266179	0.000296959
1	Deaths	8	Taiwan	3	Both	22	All ages	423	Larynx cancer	150	Occupational exposure to asbestos	3	Rate	2002	0.01092102	0.018361872	0.005279808
1	Deaths	8	Taiwan	1	Male	22	All ages	423	Larynx cancer	150	Occupational exposure to asbestos	1	Number	2003	2.360467477387659	3.934891287509727	1.1101577558658846
1	Deaths	8	Taiwan	2	Female	22	All ages	423	Larynx cancer	150	Occupational exposure to asbestos	1	Number	2003	0.0716165783705379	0.1252778005149209	0.0312094269095023
1	Deaths	8	Taiwan	3	Both	22	All ages	423	Larynx cancer	150	Occupational exposure to asbestos	1	Number	2003	2.4320840557582	4.033937906115652	1.1786545781372078
1	Deaths	8	Taiwan	1	Male	22	All ages	423	Larynx cancer	150	Occupational exposure to asbestos	3	Rate	2003	0.020481878	0.034143221519999996	0.009632887
1	Deaths	8	Taiwan	2	Female	22	All ages	423	Larynx cancer	150	Occupational exposure to asbestos	3	Rate	2003	0.0006452164199999999	0.0011286673600000002	0.000281176
1	Deaths	8	Taiwan	3	Both	22	All ages	423	Larynx cancer	150	Occupational exposure to asbestos	3	Rate	2003	0.010749882839999999	0.017830124	0.0052096878000000004
1	Deaths	8	Taiwan	1	Male	22	All ages	423	Larynx cancer	150	Occupational exposure to asbestos	1	Number	2004	2.2466241683738155	3.730901507879543	1.0616080824527852
1	Deaths	8	Taiwan	2	Female	22	All ages	423	Larynx cancer	150	Occupational exposure to asbestos	1	Number	2004	0.0744194832976735	0.1289006206293953	0.032823785941072
1	Deaths	8	Taiwan	3	Both	22	All ages	423	Larynx cancer	150	Occupational exposure to asbestos	1	Number	2004	2.3210436516714874	3.823877463397947	1.1252582118132093
1	Deaths	8	Taiwan	1	Male	22	All ages	423	Larynx cancer	150	Occupational exposure to asbestos	3	Rate	2004	0.019442378	0.032287374800000004	0.0091872
1	Deaths	8	Taiwan	2	Female	22	All ages	423	Larynx cancer	150	Occupational exposure to asbestos	3	Rate	2004	0.0006666481300000001	0.001154689	0.000294035
1	Deaths	8	Taiwan	3	Both	22	All ages	423	Larynx cancer	150	Occupational exposure to asbestos	3	Rate	2004	0.010216523	0.016831537	0.004953042
1	Deaths	8	Taiwan	1	Male	22	All ages	423	Larynx cancer	150	Occupational exposure to asbestos	1	Number	2005	2.271322690341955	3.7940288266993543	1.0785689699044525
1	Deaths	8	Taiwan	2	Female	22	All ages	423	Larynx cancer	150	Occupational exposure to asbestos	1	Number	2005	0.0738387195860763	0.1279063404655476	0.0324705653162435
1	Deaths	8	Taiwan	3	Both	22	All ages	423	Larynx cancer	150	Occupational exposure to asbestos	1	Number	2005	2.345161409928033	3.850407473204223	1.136953183319663
1	Deaths	8	Taiwan	1	Male	22	All ages	423	Larynx cancer	150	Occupational exposure to asbestos	3	Rate	2005	0.019612898	0.032761484	0.009313456
1	Deaths	8	Taiwan	2	Female	22	All ages	423	Larynx cancer	150	Occupational exposure to asbestos	3	Rate	2005	0.000657629	0.001139171	0.000289192
1	Deaths	8	Taiwan	3	Both	22	All ages	423	Larynx cancer	150	Occupational exposure to asbestos	3	Rate	2005	0.010281838	0.016881253829999998	0.004984718
1	Deaths	8	Taiwan	1	Male	22	All ages	423	Larynx cancer	150	Occupational exposure to asbestos	1	Number	2006	2.1927567551744525	3.6334207948106783	1.0592389603449948
1	Deaths	8	Taiwan	2	Female	22	All ages	423	Larynx cancer	150	Occupational exposure to asbestos	1	Number	2006	0.0685875190407107	0.1174703041168494	0.0308043441732168
1	Deaths	8	Taiwan	3	Both	22	All ages	423	Larynx cancer	150	Occupational exposure to asbestos	1	Number	2006	2.261344274215164	3.706361074089248	1.0989324129055813
1	Deaths	8	Taiwan	1	Male	22	All ages	423	Larynx cancer	150	Occupational exposure to asbestos	3	Rate	2006	0.018900294	0.031317983	0.009130026
1	Deaths	8	Taiwan	2	Female	22	All ages	423	Larynx cancer	150	Occupational exposure to asbestos	3	Rate	2006	0.000607301	0.001040129	0.000272754
1	Deaths	8	Taiwan	3	Both	22	All ages	423	Larynx cancer	150	Occupational exposure to asbestos	3	Rate	2006	0.009876792	0.016188141	0.004799768
1	Deaths	8	Taiwan	1	Male	22	All ages	423	Larynx cancer	150	Occupational exposure to asbestos	1	Number	2007	2.157668987113809	3.5672212214578254	1.0484531240227577
1	Deaths	8	Taiwan	2	Female	22	All ages	423	Larynx cancer	150	Occupational exposure to asbestos	1	Number	2007	0.0723270631029168	0.1249165006681254	0.0327641272497347
1	Deaths	8	Taiwan	3	Both	22	All ages	423	Larynx cancer	150	Occupational exposure to asbestos	1	Number	2007	2.2299960502167253	3.6529988963841102	1.0978538341648922
1	Deaths	8	Taiwan	1	Male	22	All ages	423	Larynx cancer	150	Occupational exposure to asbestos	3	Rate	2007	0.018570036	0.030701385	0.00902354
1	Deaths	8	Taiwan	2	Female	22	All ages	423	Larynx cancer	150	Occupational exposure to asbestos	3	Rate	2007	0.000636759	0.00109975	0.000288451
1	Deaths	8	Taiwan	3	Both	22	All ages	423	Larynx cancer	150	Occupational exposure to asbestos	3	Rate	2007	0.009705036410000001	0.015898005	0.004777906
1	Deaths	8	Taiwan	1	Male	22	All ages	423	Larynx cancer	150	Occupational exposure to asbestos	1	Number	2008	2.033307524020648	3.2653087536578944	1.0019580462149738
1	Deaths	8	Taiwan	2	Female	22	All ages	423	Larynx cancer	150	Occupational exposure to asbestos	1	Number	2008	0.0711180188906931	0.1206284694196273	0.0321351040742446
1	Deaths	8	Taiwan	3	Both	22	All ages	423	Larynx cancer	150	Occupational exposure to asbestos	1	Number	2008	2.1044255429113425	3.342905037340718	1.0568126979253
1	Deaths	8	Taiwan	1	Male	22	All ages	423	Larynx cancer	150	Occupational exposure to asbestos	3	Rate	2008	0.017480086	0.028071444	0.008613706
1	Deaths	8	Taiwan	2	Female	22	All ages	423	Larynx cancer	150	Occupational exposure to asbestos	3	Rate	2008	0.000622721	0.0010562421200000002	0.00028138
1	Deaths	8	Taiwan	3	Both	22	All ages	423	Larynx cancer	150	Occupational exposure to asbestos	3	Rate	2008	0.009128772	0.014501162929999999	0.00458434
1	Deaths	8	Taiwan	1	Male	22	All ages	423	Larynx cancer	150	Occupational exposure to asbestos	1	Number	2009	2.057495046932205	3.31157171526186	1.0284850598231277
1	Deaths	8	Taiwan	2	Female	22	All ages	423	Larynx cancer	150	Occupational exposure to asbestos	1	Number	2009	0.0688063993745888	0.1160735362664907	0.0316226415468768
1	Deaths	8	Taiwan	3	Both	22	All ages	423	Larynx cancer	150	Occupational exposure to asbestos	1	Number	2009	2.126301446306793	3.387205695533256	1.073493625947601
1	Deaths	8	Taiwan	1	Male	22	All ages	423	Larynx cancer	150	Occupational exposure to asbestos	3	Rate	2009	0.017672188	0.028443673469999996	0.008833839559999999
1	Deaths	8	Taiwan	2	Female	22	All ages	423	Larynx cancer	150	Occupational exposure to asbestos	3	Rate	2009	0.0005993725900000001	0.001011117	0.000275465
1	Deaths	8	Taiwan	3	Both	22	All ages	423	Larynx cancer	150	Occupational exposure to asbestos	3	Rate	2009	0.009195892	0.014649088	0.0046426772199999996
1	Deaths	8	Taiwan	1	Male	22	All ages	423	Larynx cancer	150	Occupational exposure to asbestos	1	Number	2010	2.091498634209921	3.368626197980204	1.0262443147257
1	Deaths	8	Taiwan	2	Female	22	All ages	423	Larynx cancer	150	Occupational exposure to asbestos	1	Number	2010	0.0694064530842974	0.1141067577198326	0.0324657638251744
1	Deaths	8	Taiwan	3	Both	22	All ages	423	Larynx cancer	150	Occupational exposure to asbestos	1	Number	2010	2.1609050872942213	3.4388204989134445	1.0871051078127638
1	Deaths	8	Taiwan	1	Male	22	All ages	423	Larynx cancer	150	Occupational exposure to asbestos	3	Rate	2010	0.017947482	0.028906716	0.008806365
1	Deaths	8	Taiwan	2	Female	22	All ages	423	Larynx cancer	150	Occupational exposure to asbestos	3	Rate	2010	0.000601623	0.0009890907399999998	0.000281417
1	Deaths	8	Taiwan	3	Both	22	All ages	423	Larynx cancer	150	Occupational exposure to asbestos	3	Rate	2010	0.009318275150000001	0.014828914	0.004687825
1	Deaths	8	Taiwan	1	Male	22	All ages	423	Larynx cancer	150	Occupational exposure to asbestos	1	Number	2011	2.437059488639989	3.9355434827829354	1.1732538085977633
1	Deaths	8	Taiwan	2	Female	22	All ages	423	Larynx cancer	150	Occupational exposure to asbestos	1	Number	2011	0.0779923916012742	0.1271142733390353	0.0357772607390116
1	Deaths	8	Taiwan	3	Both	22	All ages	423	Larynx cancer	150	Occupational exposure to asbestos	1	Number	2011	2.515051880241263	4.023726491806103	1.2468296004612962
1	Deaths	8	Taiwan	1	Male	22	All ages	423	Larynx cancer	150	Occupational exposure to asbestos	3	Rate	2011	0.020891780029999998	0.033737588	0.01005776
1	Deaths	8	Taiwan	2	Female	22	All ages	423	Larynx cancer	150	Occupational exposure to asbestos	3	Rate	2011	0.000672801	0.001096551	0.000308632
1	Deaths	8	Taiwan	3	Both	22	All ages	423	Larynx cancer	150	Occupational exposure to asbestos	3	Rate	2011	0.010814007	0.017300878	0.005361012090000001
1	Deaths	8	Taiwan	1	Male	22	All ages	423	Larynx cancer	150	Occupational exposure to asbestos	1	Number	2012	2.682726700312316	4.274414336436236	1.2954541405655378
1	Deaths	8	Taiwan	2	Female	22	All ages	423	Larynx cancer	150	Occupational exposure to asbestos	1	Number	2012	0.0802514849349653	0.1322694218004282	0.0366490134183324
1	Deaths	8	Taiwan	3	Both	22	All ages	423	Larynx cancer	150	Occupational exposure to asbestos	1	Number	2012	2.762978185247285	4.372533894885421	1.3500755657347077
1	Deaths	8	Taiwan	1	Male	22	All ages	423	Larynx cancer	150	Occupational exposure to asbestos	3	Rate	2012	0.022970847710000002	0.036599673299999996	0.011092326
1	Deaths	8	Taiwan	2	Female	22	All ages	423	Larynx cancer	150	Occupational exposure to asbestos	3	Rate	2012	0.000689082	0.0011357364100000001	0.00031468813999999996
1	Deaths	8	Taiwan	3	Both	22	All ages	423	Larynx cancer	150	Occupational exposure to asbestos	3	Rate	2012	0.011845581	0.018746151	0.0057881129399999995
1	Deaths	8	Taiwan	1	Male	22	All ages	423	Larynx cancer	150	Occupational exposure to asbestos	1	Number	2013	2.543028499316013	4.084109736878606	1.2244386850543174
1	Deaths	8	Taiwan	2	Female	22	All ages	423	Larynx cancer	150	Occupational exposure to asbestos	1	Number	2013	0.0768587728741219	0.1286392262510073	0.034493204978581
1	Deaths	8	Taiwan	3	Both	22	All ages	423	Larynx cancer	150	Occupational exposure to asbestos	1	Number	2013	2.619887272190136	4.177861387676076	1.2915652569574263
1	Deaths	8	Taiwan	1	Male	22	All ages	423	Larynx cancer	150	Occupational exposure to asbestos	3	Rate	2013	0.02174447	0.03492167	0.01046971
1	Deaths	8	Taiwan	2	Female	22	All ages	423	Larynx cancer	150	Occupational exposure to asbestos	3	Rate	2013	0.000657051	0.0010997121599999999	0.000294876
1	Deaths	8	Taiwan	3	Both	22	All ages	423	Larynx cancer	150	Occupational exposure to asbestos	3	Rate	2013	0.011199644	0.017859760630000002	0.005521257
1	Deaths	8	Taiwan	1	Male	22	All ages	423	Larynx cancer	150	Occupational exposure to asbestos	1	Number	2014	2.861931488784545	4.635895367593916	1.3623551103150966
1	Deaths	8	Taiwan	2	Female	22	All ages	423	Larynx cancer	150	Occupational exposure to asbestos	1	Number	2014	0.0833158610930288	0.1380519453082088	0.0374928093991209
1	Deaths	8	Taiwan	3	Both	22	All ages	423	Larynx cancer	150	Occupational exposure to asbestos	1	Number	2014	2.9452473498775773	4.747490939116865	1.434057730656833
1	Deaths	8	Taiwan	1	Male	22	All ages	423	Larynx cancer	150	Occupational exposure to asbestos	3	Rate	2014	0.024439146	0.039587714	0.01163368
1	Deaths	8	Taiwan	2	Female	22	All ages	423	Larynx cancer	150	Occupational exposure to asbestos	3	Rate	2014	0.000709356	0.001175382	0.000319216
1	Deaths	8	Taiwan	3	Both	22	All ages	423	Larynx cancer	150	Occupational exposure to asbestos	3	Rate	2014	0.012556623	0.02024022	0.006113891380000001
1	Deaths	8	Taiwan	1	Male	22	All ages	423	Larynx cancer	150	Occupational exposure to asbestos	1	Number	2015	3.0026551609125223	4.935014648811075	1.441130797561347
1	Deaths	8	Taiwan	2	Female	22	All ages	423	Larynx cancer	150	Occupational exposure to asbestos	1	Number	2015	0.0913488342774006	0.1541931168589518	0.0402759488988161
1	Deaths	8	Taiwan	3	Both	22	All ages	423	Larynx cancer	150	Occupational exposure to asbestos	1	Number	2015	3.0940039951899228	5.082021948950691	1.505577071272265
1	Deaths	8	Taiwan	1	Male	22	All ages	423	Larynx cancer	150	Occupational exposure to asbestos	3	Rate	2015	0.025613224	0.042096621	0.012293122089999999
1	Deaths	8	Taiwan	2	Female	22	All ages	423	Larynx cancer	150	Occupational exposure to asbestos	3	Rate	2015	0.000774842	0.001307902	0.00034163
1	Deaths	8	Taiwan	3	Both	22	All ages	423	Larynx cancer	150	Occupational exposure to asbestos	3	Rate	2015	0.013159024069999999	0.021614209	0.006403328809999999
1	Deaths	8	Taiwan	1	Male	22	All ages	423	Larynx cancer	150	Occupational exposure to asbestos	1	Number	2016	3.297829942670463	5.464274708469927	1.58543474953815
1	Deaths	8	Taiwan	2	Female	22	All ages	423	Larynx cancer	150	Occupational exposure to asbestos	1	Number	2016	0.1018450922759978	0.1723356702362821	0.0443365550111957
1	Deaths	8	Taiwan	3	Both	22	All ages	423	Larynx cancer	150	Occupational exposure to asbestos	1	Number	2016	3.399675034946457	5.536056542220821	1.6614311382746911
1	Deaths	8	Taiwan	1	Male	22	All ages	423	Larynx cancer	150	Occupational exposure to asbestos	3	Rate	2016	0.028111069050000003	0.046578085	0.013514422060000001
1	Deaths	8	Taiwan	2	Female	22	All ages	423	Larynx cancer	150	Occupational exposure to asbestos	3	Rate	2016	0.000860927	0.001456804	0.00037479
1	Deaths	8	Taiwan	3	Both	22	All ages	423	Larynx cancer	150	Occupational exposure to asbestos	3	Rate	2016	0.014429165	0.023496561	0.007051574959999999
1	Deaths	8	Taiwan	1	Male	22	All ages	423	Larynx cancer	150	Occupational exposure to asbestos	1	Number	2017	3.4826839054687917	5.811305294928216	1.6438498314618162
1	Deaths	8	Taiwan	2	Female	22	All ages	423	Larynx cancer	150	Occupational exposure to asbestos	1	Number	2017	0.1107094229089915	0.1903775322086514	0.0477717209553263
1	Deaths	8	Taiwan	3	Both	22	All ages	423	Larynx cancer	150	Occupational exposure to asbestos	1	Number	2017	3.5933933283777826	5.98531100036476	1.754592067640086
1	Deaths	8	Taiwan	1	Male	22	All ages	423	Larynx cancer	150	Occupational exposure to asbestos	3	Rate	2017	0.029677878	0.04952135	0.014008155
1	Deaths	8	Taiwan	2	Female	22	All ages	423	Larynx cancer	150	Occupational exposure to asbestos	3	Rate	2017	0.0009330851900000001	0.001604547	0.000402631
1	Deaths	8	Taiwan	3	Both	22	All ages	423	Larynx cancer	150	Occupational exposure to asbestos	3	Rate	2017	0.015226354	0.025361673	0.007434766
1	Deaths	8	Taiwan	1	Male	22	All ages	423	Larynx cancer	150	Occupational exposure to asbestos	1	Number	2018	3.392134188528199	5.708772189805679	1.5861493533893412
1	Deaths	8	Taiwan	2	Female	22	All ages	423	Larynx cancer	150	Occupational exposure to asbestos	1	Number	2018	0.1142032722010428	0.2116018226085776	0.0476083801674033
1	Deaths	8	Taiwan	3	Both	22	All ages	423	Larynx cancer	150	Occupational exposure to asbestos	1	Number	2018	3.5063374607292395	5.877895364409834	1.6858940093842452
1	Deaths	8	Taiwan	1	Male	22	All ages	423	Larynx cancer	150	Occupational exposure to asbestos	3	Rate	2018	0.028909351530000002	0.048652822	0.013517905450000001
1	Deaths	8	Taiwan	2	Female	22	All ages	423	Larynx cancer	150	Occupational exposure to asbestos	3	Rate	2018	0.000960211	0.0017791300299999997	0.000400287
1	Deaths	8	Taiwan	3	Both	22	All ages	423	Larynx cancer	150	Occupational exposure to asbestos	3	Rate	2018	0.014840228	0.024877614	0.00713538
1	Deaths	8	Taiwan	1	Male	22	All ages	423	Larynx cancer	150	Occupational exposure to asbestos	1	Number	2019	3.447515104339706	6.064581532756398	1.5814212777552594
1	Deaths	8	Taiwan	2	Female	22	All ages	423	Larynx cancer	150	Occupational exposure to asbestos	1	Number	2019	0.1172140215488758	0.2241651455555482	0.0492280531017009
1	Deaths	8	Taiwan	3	Both	22	All ages	423	Larynx cancer	150	Occupational exposure to asbestos	1	Number	2019	3.56472912588858	6.161145045788372	1.672809592021744
1	Deaths	8	Taiwan	1	Male	22	All ages	423	Larynx cancer	150	Occupational exposure to asbestos	3	Rate	2019	0.029400915	0.051719641	0.013486593
1	Deaths	8	Taiwan	2	Female	22	All ages	423	Larynx cancer	150	Occupational exposure to asbestos	3	Rate	2019	0.000983725	0.001881318	0.00041314917000000005
1	Deaths	8	Taiwan	3	Both	22	All ages	423	Larynx cancer	150	Occupational exposure to asbestos	3	Rate	2019	0.015078462	0.026061052	0.007075823879999999
1	Deaths	8	Taiwan	1	Male	22	All ages	423	Larynx cancer	150	Occupational exposure to asbestos	1	Number	2020	3.370387896244597	6.0289840057701545	1.4965357951531315
1	Deaths	8	Taiwan	2	Female	22	All ages	423	Larynx cancer	150	Occupational exposure to asbestos	1	Number	2020	0.1114250665526833	0.2107805210901028	0.0467343067112419
1	Deaths	8	Taiwan	3	Both	22	All ages	423	Larynx cancer	150	Occupational exposure to asbestos	1	Number	2020	3.4818129627972776	6.162426824910792	1.594432931522745
1	Deaths	8	Taiwan	1	Male	22	All ages	423	Larynx cancer	150	Occupational exposure to asbestos	3	Rate	2020	0.028774424169999997	0.051471981	0.012776557800000001
1	Deaths	8	Taiwan	2	Female	22	All ages	423	Larynx cancer	150	Occupational exposure to asbestos	3	Rate	2020	0.000933849	0.0017665433199999998	0.00039167840000000004
1	Deaths	8	Taiwan	3	Both	22	All ages	423	Larynx cancer	150	Occupational exposure to asbestos	3	Rate	2020	0.014725402	0.026062345	0.00674323
1	Deaths	8	Taiwan	1	Male	22	All ages	423	Larynx cancer	150	Occupational exposure to asbestos	1	Number	2021	3.525049630952874	6.835667634193296	1.5548265012351834
1	Deaths	8	Taiwan	2	Female	22	All ages	423	Larynx cancer	150	Occupational exposure to asbestos	1	Number	2021	0.1197487338935896	0.2317491149927277	0.0493918552837368
1	Deaths	8	Taiwan	3	Both	22	All ages	423	Larynx cancer	150	Occupational exposure to asbestos	1	Number	2021	3.644798364846459	7.010874225126505	1.6528049814972865
1	Deaths	8	Taiwan	1	Male	22	All ages	423	Larynx cancer	150	Occupational exposure to asbestos	3	Rate	2021	0.030141967	0.058450373	0.013294998
1	Deaths	8	Taiwan	2	Female	22	All ages	423	Larynx cancer	150	Occupational exposure to asbestos	3	Rate	2021	0.001002764	0.001940644	0.000413602
1	Deaths	8	Taiwan	3	Both	22	All ages	423	Larynx cancer	150	Occupational exposure to asbestos	3	Rate	2021	0.015420088260000001	0.029660982	0.00699254
1	Deaths	8	Taiwan	1	Male	27	Age-standardized	423	Larynx cancer	150	Occupational exposure to asbestos	3	Rate	1990	0.022905359	0.03688352	0.011557511
1	Deaths	8	Taiwan	2	Female	27	Age-standardized	423	Larynx cancer	150	Occupational exposure to asbestos	3	Rate	1990	0.0014582735500000001	0.002547852	0.000680719
1	Deaths	8	Taiwan	3	Both	27	Age-standardized	423	Larynx cancer	150	Occupational exposure to asbestos	3	Rate	1990	0.012503993	0.019595230050000002	0.006545477
1	Deaths	8	Taiwan	1	Male	27	Age-standardized	423	Larynx cancer	150	Occupational exposure to asbestos	3	Rate	1991	0.022679232	0.036315979	0.011219193
1	Deaths	8	Taiwan	2	Female	27	Age-standardized	423	Larynx cancer	150	Occupational exposure to asbestos	3	Rate	1991	0.0012867542999999999	0.002231544	0.000610493
1	Deaths	8	Taiwan	3	Both	27	Age-standardized	423	Larynx cancer	150	Occupational exposure to asbestos	3	Rate	1991	0.012288171910000001	0.019306581	0.00631165
1	Deaths	8	Taiwan	1	Male	27	Age-standardized	423	Larynx cancer	150	Occupational exposure to asbestos	3	Rate	1992	0.022439447	0.036017993	0.010922455
1	Deaths	8	Taiwan	2	Female	27	Age-standardized	423	Larynx cancer	150	Occupational exposure to asbestos	3	Rate	1992	0.001122629	0.0019858899899999997	0.0005208334600000001
1	Deaths	8	Taiwan	3	Both	27	Age-standardized	423	Larynx cancer	150	Occupational exposure to asbestos	3	Rate	1992	0.012162927810000002	0.019311366769999998	0.006038298
1	Deaths	8	Taiwan	1	Male	27	Age-standardized	423	Larynx cancer	150	Occupational exposure to asbestos	3	Rate	1993	0.021659941	0.036115533	0.010301343
1	Deaths	8	Taiwan	2	Female	27	Age-standardized	423	Larynx cancer	150	Occupational exposure to asbestos	3	Rate	1993	0.001113575	0.002000778	0.000506506
1	Deaths	8	Taiwan	3	Both	27	Age-standardized	423	Larynx cancer	150	Occupational exposure to asbestos	3	Rate	1993	0.011799990179999999	0.019270985	0.005763474
1	Deaths	8	Taiwan	1	Male	27	Age-standardized	423	Larynx cancer	150	Occupational exposure to asbestos	3	Rate	1994	0.024328574	0.040912563	0.011206666
1	Deaths	8	Taiwan	2	Female	27	Age-standardized	423	Larynx cancer	150	Occupational exposure to asbestos	3	Rate	1994	0.001096074	0.0020108024999999996	0.000493281
1	Deaths	8	Taiwan	3	Both	27	Age-standardized	423	Larynx cancer	150	Occupational exposure to asbestos	3	Rate	1994	0.013177765	0.021865277239999998	0.006232861
1	Deaths	8	Taiwan	1	Male	27	Age-standardized	423	Larynx cancer	150	Occupational exposure to asbestos	3	Rate	1995	0.024769447	0.041566903	0.01126392
1	Deaths	8	Taiwan	2	Female	27	Age-standardized	423	Larynx cancer	150	Occupational exposure to asbestos	3	Rate	1995	0.0011385351300000001	0.002096384	0.000511231
1	Deaths	8	Taiwan	3	Both	27	Age-standardized	423	Larynx cancer	150	Occupational exposure to asbestos	3	Rate	1995	0.013424776890000002	0.022304992399999998	0.006256834
1	Deaths	8	Taiwan	1	Male	27	Age-standardized	423	Larynx cancer	150	Occupational exposure to asbestos	3	Rate	1996	0.025154109	0.042473639	0.011508635
1	Deaths	8	Taiwan	2	Female	27	Age-standardized	423	Larynx cancer	150	Occupational exposure to asbestos	3	Rate	1996	0.001075883	0.0019604401699999997	0.00047388110999999994
1	Deaths	8	Taiwan	3	Both	27	Age-standardized	423	Larynx cancer	150	Occupational exposure to asbestos	3	Rate	1996	0.013578144	0.02249855	0.006336595830000001
1	Deaths	8	Taiwan	1	Male	27	Age-standardized	423	Larynx cancer	150	Occupational exposure to asbestos	3	Rate	1997	0.024601854099999997	0.0421823	0.011230892210000001
1	Deaths	8	Taiwan	2	Female	27	Age-standardized	423	Larynx cancer	150	Occupational exposure to asbestos	3	Rate	1997	0.000921446	0.001643196	0.000396026
1	Deaths	8	Taiwan	3	Both	27	Age-standardized	423	Larynx cancer	150	Occupational exposure to asbestos	3	Rate	1997	0.0132505	0.022561817129999998	0.006184968
1	Deaths	8	Taiwan	1	Male	27	Age-standardized	423	Larynx cancer	150	Occupational exposure to asbestos	3	Rate	1998	0.0231899	0.040274805	0.010727495
1	Deaths	8	Taiwan	2	Female	27	Age-standardized	423	Larynx cancer	150	Occupational exposure to asbestos	3	Rate	1998	0.00089613	0.001591524	0.000381275
1	Deaths	8	Taiwan	3	Both	27	Age-standardized	423	Larynx cancer	150	Occupational exposure to asbestos	3	Rate	1998	0.012471152230000001	0.021227417	0.0058395274899999995
1	Deaths	8	Taiwan	1	Male	27	Age-standardized	423	Larynx cancer	150	Occupational exposure to asbestos	3	Rate	1999	0.02232958	0.038303103	0.010477706
1	Deaths	8	Taiwan	2	Female	27	Age-standardized	423	Larynx cancer	150	Occupational exposure to asbestos	3	Rate	1999	0.000808949	0.001431707	0.00034680033999999997
1	Deaths	8	Taiwan	3	Both	27	Age-standardized	423	Larynx cancer	150	Occupational exposure to asbestos	3	Rate	1999	0.011967955519999999	0.020372312099999998	0.00573942
1	Deaths	8	Taiwan	1	Male	27	Age-standardized	423	Larynx cancer	150	Occupational exposure to asbestos	3	Rate	2000	0.022441176849999998	0.038594048	0.010446918
1	Deaths	8	Taiwan	2	Female	27	Age-standardized	423	Larynx cancer	150	Occupational exposure to asbestos	3	Rate	2000	0.000755098	0.001354022	0.000317234
1	Deaths	8	Taiwan	3	Both	27	Age-standardized	423	Larynx cancer	150	Occupational exposure to asbestos	3	Rate	2000	0.011966809	0.020353551	0.005769139
1	Deaths	8	Taiwan	1	Male	27	Age-standardized	423	Larynx cancer	150	Occupational exposure to asbestos	3	Rate	2001	0.021675463	0.036951958	0.010154992
1	Deaths	8	Taiwan	2	Female	27	Age-standardized	423	Larynx cancer	150	Occupational exposure to asbestos	3	Rate	2001	0.000786325	0.001416222	0.000331605
1	Deaths	8	Taiwan	3	Both	27	Age-standardized	423	Larynx cancer	150	Occupational exposure to asbestos	3	Rate	2001	0.011520795	0.019520796	0.005542086
1	Deaths	8	Taiwan	1	Male	27	Age-standardized	423	Larynx cancer	150	Occupational exposure to asbestos	3	Rate	2002	0.020538989	0.03492476	0.009592908
1	Deaths	8	Taiwan	2	Female	27	Age-standardized	423	Larynx cancer	150	Occupational exposure to asbestos	3	Rate	2002	0.000739571	0.001315513	0.000313144
1	Deaths	8	Taiwan	3	Both	27	Age-standardized	423	Larynx cancer	150	Occupational exposure to asbestos	3	Rate	2002	0.010842082	0.018162511	0.005246368
1	Deaths	8	Taiwan	1	Male	27	Age-standardized	423	Larynx cancer	150	Occupational exposure to asbestos	3	Rate	2003	0.019862185929999998	0.033215945309999995	0.009307362
1	Deaths	8	Taiwan	2	Female	27	Age-standardized	423	Larynx cancer	150	Occupational exposure to asbestos	3	Rate	2003	0.000648653	0.0011296021399999998	0.000284713
1	Deaths	8	Taiwan	3	Both	27	Age-standardized	423	Larynx cancer	150	Occupational exposure to asbestos	3	Rate	2003	0.010383061	0.017231922	0.005019523
1	Deaths	8	Taiwan	1	Male	27	Age-standardized	423	Larynx cancer	150	Occupational exposure to asbestos	3	Rate	2004	0.018206460810000002	0.030028237	0.008515632
1	Deaths	8	Taiwan	2	Female	27	Age-standardized	423	Larynx cancer	150	Occupational exposure to asbestos	3	Rate	2004	0.000647611	0.0011247	0.00028541400999999996
1	Deaths	8	Taiwan	3	Both	27	Age-standardized	423	Larynx cancer	150	Occupational exposure to asbestos	3	Rate	2004	0.009526189	0.015585527739999999	0.00459621
1	Deaths	8	Taiwan	1	Male	27	Age-standardized	423	Larynx cancer	150	Occupational exposure to asbestos	3	Rate	2005	0.017887598	0.029884855	0.008444984
1	Deaths	8	Taiwan	2	Female	27	Age-standardized	423	Larynx cancer	150	Occupational exposure to asbestos	3	Rate	2005	0.000613401	0.0010658859399999999	0.000271709
1	Deaths	8	Taiwan	3	Both	27	Age-standardized	423	Larynx cancer	150	Occupational exposure to asbestos	3	Rate	2005	0.00928748	0.015234624260000001	0.004496191
1	Deaths	8	Taiwan	1	Male	27	Age-standardized	423	Larynx cancer	150	Occupational exposure to asbestos	3	Rate	2006	0.016833573	0.027918121	0.008116546629999999
1	Deaths	8	Taiwan	2	Female	27	Age-standardized	423	Larynx cancer	150	Occupational exposure to asbestos	3	Rate	2006	0.00054159	0.0009271752100000001	0.000244255
1	Deaths	8	Taiwan	3	Both	27	Age-standardized	423	Larynx cancer	150	Occupational exposure to asbestos	3	Rate	2006	0.008655627649999999	0.014184949	0.004213034
1	Deaths	8	Taiwan	1	Male	27	Age-standardized	423	Larynx cancer	150	Occupational exposure to asbestos	3	Rate	2007	0.016175547	0.026789192	0.007867479
1	Deaths	8	Taiwan	2	Female	27	Age-standardized	423	Larynx cancer	150	Occupational exposure to asbestos	3	Rate	2007	0.0005451919899999999	0.0009429916600000001	0.00024780943999999996
1	Deaths	8	Taiwan	3	Both	27	Age-standardized	423	Larynx cancer	150	Occupational exposure to asbestos	3	Rate	2007	0.008264444	0.013496909520000001	0.004073206
1	Deaths	8	Taiwan	1	Male	27	Age-standardized	423	Larynx cancer	150	Occupational exposure to asbestos	3	Rate	2008	0.014816051	0.023831445120000003	0.007343703
1	Deaths	8	Taiwan	2	Female	27	Age-standardized	423	Larynx cancer	150	Occupational exposure to asbestos	3	Rate	2008	0.000512596	0.0008710978500000001	0.00023231
1	Deaths	8	Taiwan	3	Both	27	Age-standardized	423	Larynx cancer	150	Occupational exposure to asbestos	3	Rate	2008	0.007526719	0.011970563449999999	0.0037873174299999997
1	Deaths	8	Taiwan	1	Male	27	Age-standardized	423	Larynx cancer	150	Occupational exposure to asbestos	3	Rate	2009	0.01458095	0.023662992	0.007326025
1	Deaths	8	Taiwan	2	Female	27	Age-standardized	423	Larynx cancer	150	Occupational exposure to asbestos	3	Rate	2009	0.000473452	0.000800679	0.00021718292000000002
1	Deaths	8	Taiwan	3	Both	27	Age-standardized	423	Larynx cancer	150	Occupational exposure to asbestos	3	Rate	2009	0.007352218	0.011760827	0.003721582
1	Deaths	8	Taiwan	1	Male	27	Age-standardized	423	Larynx cancer	150	Occupational exposure to asbestos	3	Rate	2010	0.014453524	0.023359265	0.007064048
1	Deaths	8	Taiwan	2	Female	27	Age-standardized	423	Larynx cancer	150	Occupational exposure to asbestos	3	Rate	2010	0.000456504	0.0007491193299999999	0.000213513
1	Deaths	8	Taiwan	3	Both	27	Age-standardized	423	Larynx cancer	150	Occupational exposure to asbestos	3	Rate	2010	0.007237687	0.011522794	0.003633519
1	Deaths	8	Taiwan	1	Male	27	Age-standardized	423	Larynx cancer	150	Occupational exposure to asbestos	3	Rate	2011	0.016567719	0.026810119	0.007957357
1	Deaths	8	Taiwan	2	Female	27	Age-standardized	423	Larynx cancer	150	Occupational exposure to asbestos	3	Rate	2011	0.0004919338999999999	0.000803895	0.000226171
1	Deaths	8	Taiwan	3	Both	27	Age-standardized	423	Larynx cancer	150	Occupational exposure to asbestos	3	Rate	2011	0.008213347	0.013151432	0.004055003
1	Deaths	8	Taiwan	1	Male	27	Age-standardized	423	Larynx cancer	150	Occupational exposure to asbestos	3	Rate	2012	0.017793164030000003	0.028400794	0.00858393
1	Deaths	8	Taiwan	2	Female	27	Age-standardized	423	Larynx cancer	150	Occupational exposure to asbestos	3	Rate	2012	0.00048537649000000003	0.000800326	0.00022305080000000003
1	Deaths	8	Taiwan	3	Both	27	Age-standardized	423	Larynx cancer	150	Occupational exposure to asbestos	3	Rate	2012	0.00872791	0.013875407550000001	0.004281825
1	Deaths	8	Taiwan	1	Male	27	Age-standardized	423	Larynx cancer	150	Occupational exposure to asbestos	3	Rate	2013	0.016473101	0.026447353	0.007872182
1	Deaths	8	Taiwan	2	Female	27	Age-standardized	423	Larynx cancer	150	Occupational exposure to asbestos	3	Rate	2013	0.000444791	0.000744762	0.00020056666999999998
1	Deaths	8	Taiwan	3	Both	27	Age-standardized	423	Larynx cancer	150	Occupational exposure to asbestos	3	Rate	2013	0.008005951	0.012739766	0.003945652
1	Deaths	8	Taiwan	1	Male	27	Age-standardized	423	Larynx cancer	150	Occupational exposure to asbestos	3	Rate	2014	0.017932308	0.028883765	0.008531831
1	Deaths	8	Taiwan	2	Female	27	Age-standardized	423	Larynx cancer	150	Occupational exposure to asbestos	3	Rate	2014	0.00046182771000000003	0.0007649533300000001	0.000209145
1	Deaths	8	Taiwan	3	Both	27	Age-standardized	423	Larynx cancer	150	Occupational exposure to asbestos	3	Rate	2014	0.008664229170000001	0.013914100930000001	0.004181699
1	Deaths	8	Taiwan	1	Male	27	Age-standardized	423	Larynx cancer	150	Occupational exposure to asbestos	3	Rate	2015	0.018361574	0.030039127649999997	0.008815200620000001
1	Deaths	8	Taiwan	2	Female	27	Age-standardized	423	Larynx cancer	150	Occupational exposure to asbestos	3	Rate	2015	0.00048762993000000003	0.0008240595200000001	0.000216458
1	Deaths	8	Taiwan	3	Both	27	Age-standardized	423	Larynx cancer	150	Occupational exposure to asbestos	3	Rate	2015	0.008799385040000001	0.014381960590000001	0.0042870194499999995
1	Deaths	8	Taiwan	1	Male	27	Age-standardized	423	Larynx cancer	150	Occupational exposure to asbestos	3	Rate	2016	0.019722774	0.032642471	0.009427802
1	Deaths	8	Taiwan	2	Female	27	Age-standardized	423	Larynx cancer	150	Occupational exposure to asbestos	3	Rate	2016	0.000522493	0.000885269	0.000227442
1	Deaths	8	Taiwan	3	Both	27	Age-standardized	423	Larynx cancer	150	Occupational exposure to asbestos	3	Rate	2016	0.00936478	0.015217615629999999	0.004548799
1	Deaths	8	Taiwan	1	Male	27	Age-standardized	423	Larynx cancer	150	Occupational exposure to asbestos	3	Rate	2017	0.020254879	0.033878216	0.009543453
1	Deaths	8	Taiwan	2	Female	27	Age-standardized	423	Larynx cancer	150	Occupational exposure to asbestos	3	Rate	2017	0.0005400013199999999	0.0009284654799999999	0.00023243970999999998
1	Deaths	8	Taiwan	3	Both	27	Age-standardized	423	Larynx cancer	150	Occupational exposure to asbestos	3	Rate	2017	0.009540267	0.015887947	0.004651022
1	Deaths	8	Taiwan	1	Male	27	Age-standardized	423	Larynx cancer	150	Occupational exposure to asbestos	3	Rate	2018	0.019176018	0.032233729610000005	0.008916169960000001
1	Deaths	8	Taiwan	2	Female	27	Age-standardized	423	Larynx cancer	150	Occupational exposure to asbestos	3	Rate	2018	0.000533818	0.000996172	0.00022378387000000002
1	Deaths	8	Taiwan	3	Both	27	Age-standardized	423	Larynx cancer	150	Occupational exposure to asbestos	3	Rate	2018	0.008981843	0.015058144	0.004337804
1	Deaths	8	Taiwan	1	Male	27	Age-standardized	423	Larynx cancer	150	Occupational exposure to asbestos	3	Rate	2019	0.018757044	0.03303059	0.00861092
1	Deaths	8	Taiwan	2	Female	27	Age-standardized	423	Larynx cancer	150	Occupational exposure to asbestos	3	Rate	2019	0.000523423	0.000995498	0.00022081945999999998
1	Deaths	8	Taiwan	3	Both	27	Age-standardized	423	Larynx cancer	150	Occupational exposure to asbestos	3	Rate	2019	0.008776948	0.015208126639999998	0.004129764639999999
1	Deaths	8	Taiwan	1	Male	27	Age-standardized	423	Larynx cancer	150	Occupational exposure to asbestos	3	Rate	2020	0.01776074	0.031826379	0.00788619
1	Deaths	8	Taiwan	2	Female	27	Age-standardized	423	Larynx cancer	150	Occupational exposure to asbestos	3	Rate	2020	0.00047425028000000003	0.000901426	0.00019923
1	Deaths	8	Taiwan	3	Both	27	Age-standardized	423	Larynx cancer	150	Occupational exposure to asbestos	3	Rate	2020	0.008263042779999999	0.014690182139999999	0.0037807095000000003
1	Deaths	8	Taiwan	1	Male	27	Age-standardized	423	Larynx cancer	150	Occupational exposure to asbestos	3	Rate	2021	0.018015323	0.034898240999999997	0.007883732530000001
1	Deaths	8	Taiwan	2	Female	27	Age-standardized	423	Larynx cancer	150	Occupational exposure to asbestos	3	Rate	2021	0.00048588615000000004	0.0009415843399999999	0.00020166508999999998
1	Deaths	8	Taiwan	3	Both	27	Age-standardized	423	Larynx cancer	150	Occupational exposure to asbestos	3	Rate	2021	0.008351671	0.016141003	0.003785897
1	Deaths	10	Cambodia	1	Male	22	All ages	423	Larynx cancer	150	Occupational exposure to asbestos	1	Number	1990	0.5352082749387578	1.1455461651869072	0.2237228352369993
1	Deaths	10	Cambodia	2	Female	22	All ages	423	Larynx cancer	150	Occupational exposure to asbestos	1	Number	1990	0.0231169954267875	0.0694459054158584	0.004549867198594
1	Deaths	10	Cambodia	3	Both	22	All ages	423	Larynx cancer	150	Occupational exposure to asbestos	1	Number	1990	0.5583252703655459	1.1615598673920542	0.2409385689305286
1	Deaths	10	Cambodia	1	Male	22	All ages	423	Larynx cancer	150	Occupational exposure to asbestos	3	Rate	1990	0.010977196	0.02349531	0.004588586
1	Deaths	10	Cambodia	2	Female	22	All ages	423	Larynx cancer	150	Occupational exposure to asbestos	3	Rate	1990	0.000428314	0.0012867020300000001	8.430048e-05
1	Deaths	10	Cambodia	3	Both	22	All ages	423	Larynx cancer	150	Occupational exposure to asbestos	3	Rate	1990	0.005434965	0.011307097	0.002345394
1	Deaths	10	Cambodia	1	Male	22	All ages	423	Larynx cancer	150	Occupational exposure to asbestos	1	Number	1991	0.5393609138855963	1.1225735722004089	0.2197485726528752
1	Deaths	10	Cambodia	2	Female	22	All ages	423	Larynx cancer	150	Occupational exposure to asbestos	1	Number	1991	0.0237361387149325	0.0680997609186423	0.004631864251316
1	Deaths	10	Cambodia	3	Both	22	All ages	423	Larynx cancer	150	Occupational exposure to asbestos	1	Number	1991	0.5630970526005291	1.147086170133692	0.2415345936034408
1	Deaths	10	Cambodia	1	Male	22	All ages	423	Larynx cancer	150	Occupational exposure to asbestos	3	Rate	1991	0.010739785	0.022352749159999998	0.004375646
1	Deaths	10	Cambodia	2	Female	22	All ages	423	Larynx cancer	150	Occupational exposure to asbestos	3	Rate	1991	0.000429381	0.001231907	8.378925e-05
1	Deaths	10	Cambodia	3	Both	22	All ages	423	Larynx cancer	150	Occupational exposure to asbestos	3	Rate	1991	0.005337374	0.010872776	0.002289411
1	Deaths	10	Cambodia	1	Male	22	All ages	423	Larynx cancer	150	Occupational exposure to asbestos	1	Number	1992	0.5468132933074056	1.1480013184796884	0.2241515506327437
1	Deaths	10	Cambodia	2	Female	22	All ages	423	Larynx cancer	150	Occupational exposure to asbestos	1	Number	1992	0.0244420826906405	0.0664221958967107	0.0050207465529916
1	Deaths	10	Cambodia	3	Both	22	All ages	423	Larynx cancer	150	Occupational exposure to asbestos	1	Number	1992	0.5712553759980458	1.1649261568521945	0.2436655282013128
1	Deaths	10	Cambodia	1	Male	22	All ages	423	Larynx cancer	150	Occupational exposure to asbestos	3	Rate	1992	0.010584602	0.02222173	0.004338875890000001
1	Deaths	10	Cambodia	2	Female	22	All ages	423	Larynx cancer	150	Occupational exposure to asbestos	3	Rate	1992	0.00043211069999999995	0.001174276	8.87616e-05
1	Deaths	10	Cambodia	3	Both	22	All ages	423	Larynx cancer	150	Occupational exposure to asbestos	3	Rate	1992	0.005278376	0.010763868	0.002251459
1	Deaths	10	Cambodia	1	Male	22	All ages	423	Larynx cancer	150	Occupational exposure to asbestos	1	Number	1993	0.559308813362315	1.1615567334942645	0.2297943391138392
1	Deaths	10	Cambodia	2	Female	22	All ages	423	Larynx cancer	150	Occupational exposure to asbestos	1	Number	1993	0.0253825752414649	0.0671827757767448	0.005422026309313
1	Deaths	10	Cambodia	3	Both	22	All ages	423	Larynx cancer	150	Occupational exposure to asbestos	1	Number	1993	0.5846913886037802	1.1984942301697976	0.2429722829497093
1	Deaths	10	Cambodia	1	Male	22	All ages	423	Larynx cancer	150	Occupational exposure to asbestos	3	Rate	1993	0.010543113	0.02189564	0.004331682
1	Deaths	10	Cambodia	2	Female	22	All ages	423	Larynx cancer	150	Occupational exposure to asbestos	3	Rate	1993	0.000439136	0.001162308	9.380479e-05
1	Deaths	10	Cambodia	3	Both	22	All ages	423	Larynx cancer	150	Occupational exposure to asbestos	3	Rate	1993	0.005274577	0.010811773	0.002191885
1	Deaths	10	Cambodia	1	Male	22	All ages	423	Larynx cancer	150	Occupational exposure to asbestos	1	Number	1994	0.5758436739095109	1.1527670041451326	0.235252223797292
1	Deaths	10	Cambodia	2	Female	22	All ages	423	Larynx cancer	150	Occupational exposure to asbestos	1	Number	1994	0.0264763676031177	0.0697339213300419	0.0060662545998138
1	Deaths	10	Cambodia	3	Both	22	All ages	423	Larynx cancer	150	Occupational exposure to asbestos	1	Number	1994	0.6023200415126285	1.1800721594420192	0.2517666430352665
1	Deaths	10	Cambodia	1	Male	22	All ages	423	Larynx cancer	150	Occupational exposure to asbestos	3	Rate	1994	0.01059481	0.021209483810000002	0.004328349
1	Deaths	10	Cambodia	2	Female	22	All ages	423	Larynx cancer	150	Occupational exposure to asbestos	3	Rate	1994	0.000449064	0.001182754	0.00010288944999999999
1	Deaths	10	Cambodia	3	Both	22	All ages	423	Larynx cancer	150	Occupational exposure to asbestos	3	Rate	1994	0.005315662	0.010414505	0.0022219191299999996
1	Deaths	10	Cambodia	1	Male	22	All ages	423	Larynx cancer	150	Occupational exposure to asbestos	1	Number	1995	0.5985281227148213	1.169994116148508	0.2396549784467358
1	Deaths	10	Cambodia	2	Female	22	All ages	423	Larynx cancer	150	Occupational exposure to asbestos	1	Number	1995	0.0274925108448577	0.0729367695728821	0.0063227216514403
1	Deaths	10	Cambodia	3	Both	22	All ages	423	Larynx cancer	150	Occupational exposure to asbestos	1	Number	1995	0.6260206335596792	1.1941227718337202	0.2593512355512447
1	Deaths	10	Cambodia	1	Male	22	All ages	423	Larynx cancer	150	Occupational exposure to asbestos	3	Rate	1995	0.010784602	0.021081584	0.004318232
1	Deaths	10	Cambodia	2	Female	22	All ages	423	Larynx cancer	150	Occupational exposure to asbestos	3	Rate	1995	0.000458354	0.001215998	0.00010541212000000001
1	Deaths	10	Cambodia	3	Both	22	All ages	423	Larynx cancer	150	Occupational exposure to asbestos	3	Rate	1995	0.00542106	0.010340572	0.002245866
1	Deaths	10	Cambodia	1	Male	22	All ages	423	Larynx cancer	150	Occupational exposure to asbestos	1	Number	1996	0.6104606815051835	1.2419095904677984	0.2446141449956214
1	Deaths	10	Cambodia	2	Female	22	All ages	423	Larynx cancer	150	Occupational exposure to asbestos	1	Number	1996	0.0283499261108336	0.0787768965828565	0.0062163882994032
1	Deaths	10	Cambodia	3	Both	22	All ages	423	Larynx cancer	150	Occupational exposure to asbestos	1	Number	1996	0.6388106076160167	1.2695187073541987	0.2611047556990937
1	Deaths	10	Cambodia	1	Male	22	All ages	423	Larynx cancer	150	Occupational exposure to asbestos	3	Rate	1996	0.010803261	0.02197795	0.004328912000000001
1	Deaths	10	Cambodia	2	Female	22	All ages	423	Larynx cancer	150	Occupational exposure to asbestos	3	Rate	1996	0.00046564537000000003	0.001293904	0.00010210370000000002
1	Deaths	10	Cambodia	3	Both	22	All ages	423	Larynx cancer	150	Occupational exposure to asbestos	3	Rate	1996	0.005441773	0.010814524	0.002224247
1	Deaths	10	Cambodia	1	Male	22	All ages	423	Larynx cancer	150	Occupational exposure to asbestos	1	Number	1997	0.6263100498649654	1.3094828464901904	0.2464863279080452
1	Deaths	10	Cambodia	2	Female	22	All ages	423	Larynx cancer	150	Occupational exposure to asbestos	1	Number	1997	0.0290321202150408	0.0826328307567248	0.0060293716460296
1	Deaths	10	Cambodia	3	Both	22	All ages	423	Larynx cancer	150	Occupational exposure to asbestos	1	Number	1997	0.6553421700800058	1.3264165047407053	0.2638787447592059
1	Deaths	10	Cambodia	1	Male	22	All ages	423	Larynx cancer	150	Occupational exposure to asbestos	3	Rate	1997	0.010896746	0.022782809	0.0042884494500000005
1	Deaths	10	Cambodia	2	Female	22	All ages	423	Larynx cancer	150	Occupational exposure to asbestos	3	Rate	1997	0.000470159	0.0013381929499999999	9.764234000000001e-05
1	Deaths	10	Cambodia	3	Both	22	All ages	423	Larynx cancer	150	Occupational exposure to asbestos	3	Rate	1997	0.005496621540000001	0.011125195150000001	0.002213258
1	Deaths	10	Cambodia	1	Male	22	All ages	423	Larynx cancer	150	Occupational exposure to asbestos	1	Number	1998	0.6469250877498749	1.3664837811211186	0.2472015234623102
1	Deaths	10	Cambodia	2	Female	22	All ages	423	Larynx cancer	150	Occupational exposure to asbestos	1	Number	1998	0.0298786473014928	0.0837012240565569	0.0059798552296075
1	Deaths	10	Cambodia	3	Both	22	All ages	423	Larynx cancer	150	Occupational exposure to asbestos	1	Number	1998	0.676803735051367	1.3956840115058615	0.2661525351845572
1	Deaths	10	Cambodia	1	Male	22	All ages	423	Larynx cancer	150	Occupational exposure to asbestos	3	Rate	1998	0.011066410589999999	0.023375303990000002	0.004228671
1	Deaths	10	Cambodia	2	Female	22	All ages	423	Larynx cancer	150	Occupational exposure to asbestos	3	Rate	1998	0.000477096	0.001336525	9.548516e-05
1	Deaths	10	Cambodia	3	Both	22	All ages	423	Larynx cancer	150	Occupational exposure to asbestos	3	Rate	1998	0.005589518	0.011526533	0.0021980735199999997
1	Deaths	10	Cambodia	1	Male	22	All ages	423	Larynx cancer	150	Occupational exposure to asbestos	1	Number	1999	0.6650684331001756	1.435930052502084	0.2363343689508304
1	Deaths	10	Cambodia	2	Female	22	All ages	423	Larynx cancer	150	Occupational exposure to asbestos	1	Number	1999	0.0308588044299533	0.0868146472935014	0.0061774276611355
1	Deaths	10	Cambodia	3	Both	22	All ages	423	Larynx cancer	150	Occupational exposure to asbestos	1	Number	1999	0.6959272375301292	1.4568999705760168	0.2626520775872705
1	Deaths	10	Cambodia	1	Male	22	All ages	423	Larynx cancer	150	Occupational exposure to asbestos	3	Rate	1999	0.011167081879999999	0.024110524	0.003968261
1	Deaths	10	Cambodia	2	Female	22	All ages	423	Larynx cancer	150	Occupational exposure to asbestos	3	Rate	1999	0.000485193	0.001364988	9.712779e-05
1	Deaths	10	Cambodia	3	Both	22	All ages	423	Larynx cancer	150	Occupational exposure to asbestos	3	Rate	1999	0.005650724	0.011829598	0.0021326573700000003
1	Deaths	10	Cambodia	1	Male	22	All ages	423	Larynx cancer	150	Occupational exposure to asbestos	1	Number	2000	0.6838546529702105	1.447402635500689	0.2509063439816823
1	Deaths	10	Cambodia	2	Female	22	All ages	423	Larynx cancer	150	Occupational exposure to asbestos	1	Number	2000	0.0317459762850611	0.0895595275163011	0.0061600393795011
1	Deaths	10	Cambodia	3	Both	22	All ages	423	Larynx cancer	150	Occupational exposure to asbestos	1	Number	2000	0.7156006292552723	1.5031305195988829	0.2731513677770933
1	Deaths	10	Cambodia	1	Male	22	All ages	423	Larynx cancer	150	Occupational exposure to asbestos	3	Rate	2000	0.011265157	0.023843104139999998	0.004133187
1	Deaths	10	Cambodia	2	Female	22	All ages	423	Larynx cancer	150	Occupational exposure to asbestos	3	Rate	2000	0.000491233	0.001385833	9.531965e-05
1	Deaths	10	Cambodia	3	Both	22	All ages	423	Larynx cancer	150	Occupational exposure to asbestos	3	Rate	2000	0.005709715	0.011993346709999998	0.002179451
1	Deaths	10	Cambodia	1	Male	22	All ages	423	Larynx cancer	150	Occupational exposure to asbestos	1	Number	2001	0.7072626483472252	1.497498657241333	0.2703196854546763
1	Deaths	10	Cambodia	2	Female	22	All ages	423	Larynx cancer	150	Occupational exposure to asbestos	1	Number	2001	0.0330142675999762	0.0913840969236125	0.0063292970532432
1	Deaths	10	Cambodia	3	Both	22	All ages	423	Larynx cancer	150	Occupational exposure to asbestos	1	Number	2001	0.7402769159472014	1.6041065417100024	0.2911374416153688
1	Deaths	10	Cambodia	1	Male	22	All ages	423	Larynx cancer	150	Occupational exposure to asbestos	3	Rate	2001	0.011454413	0.024252615	0.00437794
1	Deaths	10	Cambodia	2	Female	22	All ages	423	Larynx cancer	150	Occupational exposure to asbestos	3	Rate	2001	0.000503475	0.001393628	9.65232e-05
1	Deaths	10	Cambodia	3	Both	22	All ages	423	Larynx cancer	150	Occupational exposure to asbestos	3	Rate	2001	0.005814363	0.012599146	0.002286683
1	Deaths	10	Cambodia	1	Male	22	All ages	423	Larynx cancer	150	Occupational exposure to asbestos	1	Number	2002	0.7260351369738876	1.5239354059546986	0.2711275582205963
1	Deaths	10	Cambodia	2	Female	22	All ages	423	Larynx cancer	150	Occupational exposure to asbestos	1	Number	2002	0.034094776860713	0.0942650110639893	0.0064643584583265
1	Deaths	10	Cambodia	3	Both	22	All ages	423	Larynx cancer	150	Occupational exposure to asbestos	1	Number	2002	0.7601299138346	1.6207865979348473	0.2972399401419809
1	Deaths	10	Cambodia	1	Male	22	All ages	423	Larynx cancer	150	Occupational exposure to asbestos	3	Rate	2002	0.011576245	0.024298342	0.004322985
1	Deaths	10	Cambodia	2	Female	22	All ages	423	Larynx cancer	150	Occupational exposure to asbestos	3	Rate	2002	0.0005128695599999999	0.001417978	9.723989999999999e-05
1	Deaths	10	Cambodia	3	Both	22	All ages	423	Larynx cancer	150	Occupational exposure to asbestos	3	Rate	2002	0.005883535	0.012545163889999999	0.002300688
1	Deaths	10	Cambodia	1	Male	22	All ages	423	Larynx cancer	150	Occupational exposure to asbestos	1	Number	2003	0.7539505407379421	1.62181864511864	0.2867853702791056
1	Deaths	10	Cambodia	2	Female	22	All ages	423	Larynx cancer	150	Occupational exposure to asbestos	1	Number	2003	0.0353345822753515	0.0986419764312864	0.0070323445649041
1	Deaths	10	Cambodia	3	Both	22	All ages	423	Larynx cancer	150	Occupational exposure to asbestos	1	Number	2003	0.7892851230132935	1.681456015844331	0.3167711681702305
1	Deaths	10	Cambodia	1	Male	22	All ages	423	Larynx cancer	150	Occupational exposure to asbestos	3	Rate	2003	0.011840015	0.025468987	0.004503668
1	Deaths	10	Cambodia	2	Female	22	All ages	423	Larynx cancer	150	Occupational exposure to asbestos	3	Rate	2003	0.000524341	0.001463779	0.00010435516000000001
1	Deaths	10	Cambodia	3	Both	22	All ages	423	Larynx cancer	150	Occupational exposure to asbestos	3	Rate	2003	0.006022009	0.012829006	0.002416869
1	Deaths	10	Cambodia	1	Male	22	All ages	423	Larynx cancer	150	Occupational exposure to asbestos	1	Number	2004	0.7903356895816133	1.6737479844785197	0.3054452351304999
1	Deaths	10	Cambodia	2	Female	22	All ages	423	Larynx cancer	150	Occupational exposure to asbestos	1	Number	2004	0.0369138191316753	0.1017559169923704	0.0073978322722196
1	Deaths	10	Cambodia	3	Both	22	All ages	423	Larynx cancer	150	Occupational exposure to asbestos	1	Number	2004	0.8272495087132882	1.76344011813265	0.3351572232708829
1	Deaths	10	Cambodia	1	Male	22	All ages	423	Larynx cancer	150	Occupational exposure to asbestos	3	Rate	2004	0.012223427359999999	0.025886389	0.004724053
1	Deaths	10	Cambodia	2	Female	22	All ages	423	Larynx cancer	150	Occupational exposure to asbestos	3	Rate	2004	0.000540254	0.001489252	0.00010827125000000001
1	Deaths	10	Cambodia	3	Both	22	All ages	423	Larynx cancer	150	Occupational exposure to asbestos	3	Rate	2004	0.0062206556299999995	0.013260514020000001	0.0025202767100000003
1	Deaths	10	Cambodia	1	Male	22	All ages	423	Larynx cancer	150	Occupational exposure to asbestos	1	Number	2005	0.8328692399204644	1.7587743630660055	0.3335161323856412
1	Deaths	10	Cambodia	2	Female	22	All ages	423	Larynx cancer	150	Occupational exposure to asbestos	1	Number	2005	0.0387266404701258	0.1070414292324855	0.0084182660354033
1	Deaths	10	Cambodia	3	Both	22	All ages	423	Larynx cancer	150	Occupational exposure to asbestos	1	Number	2005	0.8715958803905894	1.832551862024461	0.3602418482035403
1	Deaths	10	Cambodia	1	Male	22	All ages	423	Larynx cancer	150	Occupational exposure to asbestos	3	Rate	2005	0.012684082	0.026785042720000003	0.005079244
1	Deaths	10	Cambodia	2	Female	22	All ages	423	Larynx cancer	150	Occupational exposure to asbestos	3	Rate	2005	0.000558847	0.0015446670800000001	0.00012148023999999999
1	Deaths	10	Cambodia	3	Both	22	All ages	423	Larynx cancer	150	Occupational exposure to asbestos	3	Rate	2005	0.006458180910000001	0.013578485	0.00266925
1	Deaths	10	Cambodia	1	Male	22	All ages	423	Larynx cancer	150	Occupational exposure to asbestos	1	Number	2006	0.8758531289903495	1.8845801067949464	0.3477593987689138
1	Deaths	10	Cambodia	2	Female	22	All ages	423	Larynx cancer	150	Occupational exposure to asbestos	1	Number	2006	0.0404176764193496	0.1080356869045582	0.0094874289000094
1	Deaths	10	Cambodia	3	Both	22	All ages	423	Larynx cancer	150	Occupational exposure to asbestos	1	Number	2006	0.9162708054096992	1.938001043027132	0.3809698853200335
1	Deaths	10	Cambodia	1	Male	22	All ages	423	Larynx cancer	150	Occupational exposure to asbestos	3	Rate	2006	0.013138562740000002	0.028270349	0.005216695
1	Deaths	10	Cambodia	2	Female	22	All ages	423	Larynx cancer	150	Occupational exposure to asbestos	3	Rate	2006	0.00057514	0.001537338	0.000135005
1	Deaths	10	Cambodia	3	Both	22	All ages	423	Larynx cancer	150	Occupational exposure to asbestos	3	Rate	2006	0.00669117	0.014152469	0.002782075
1	Deaths	10	Cambodia	1	Male	22	All ages	423	Larynx cancer	150	Occupational exposure to asbestos	1	Number	2007	0.9420406614453412	1.939462546575787	0.3674214860711579
1	Deaths	10	Cambodia	2	Female	22	All ages	423	Larynx cancer	150	Occupational exposure to asbestos	1	Number	2007	0.042769569592622	0.1161179285935698	0.0097936280528801
1	Deaths	10	Cambodia	3	Both	22	All ages	423	Larynx cancer	150	Occupational exposure to asbestos	1	Number	2007	0.9848102310379636	1.9775236263314424	0.4094157460695278
1	Deaths	10	Cambodia	1	Male	22	All ages	423	Larynx cancer	150	Occupational exposure to asbestos	3	Rate	2007	0.013921613280000002	0.028661658	0.005429808
1	Deaths	10	Cambodia	2	Female	22	All ages	423	Larynx cancer	150	Occupational exposure to asbestos	3	Rate	2007	0.000600155	0.0016293996500000001	0.000137427
1	Deaths	10	Cambodia	3	Both	22	All ages	423	Larynx cancer	150	Occupational exposure to asbestos	3	Rate	2007	0.007088447029999999	0.014233779290000002	0.002946884
1	Deaths	10	Cambodia	1	Male	22	All ages	423	Larynx cancer	150	Occupational exposure to asbestos	1	Number	2008	0.9961086597089968	1.991577355313261	0.3841402851233934
1	Deaths	10	Cambodia	2	Female	22	All ages	423	Larynx cancer	150	Occupational exposure to asbestos	1	Number	2008	0.0448548067634243	0.1216954209669534	0.011292754374765
1	Deaths	10	Cambodia	3	Both	22	All ages	423	Larynx cancer	150	Occupational exposure to asbestos	1	Number	2008	1.0409634664724217	2.043582187227032	0.4286042027830434
1	Deaths	10	Cambodia	1	Male	22	All ages	423	Larynx cancer	150	Occupational exposure to asbestos	3	Rate	2008	0.014499467	0.028989617609999997	0.005591588
1	Deaths	10	Cambodia	2	Female	22	All ages	423	Larynx cancer	150	Occupational exposure to asbestos	3	Rate	2008	0.000620546	0.001683602	0.00015623
1	Deaths	10	Cambodia	3	Both	22	All ages	423	Larynx cancer	150	Occupational exposure to asbestos	3	Rate	2008	0.007383639	0.014495295	0.003040125
1	Deaths	10	Cambodia	1	Male	22	All ages	423	Larynx cancer	150	Occupational exposure to asbestos	1	Number	2009	1.0560132070196375	2.143141290079744	0.4050008081729266
1	Deaths	10	Cambodia	2	Female	22	All ages	423	Larynx cancer	150	Occupational exposure to asbestos	1	Number	2009	0.0471951863691596	0.1252632544432837	0.0118933219614498
1	Deaths	10	Cambodia	3	Both	22	All ages	423	Larynx cancer	150	Occupational exposure to asbestos	1	Number	2009	1.1032083933887962	2.209503244	0.4522009597993188
1	Deaths	10	Cambodia	1	Male	22	All ages	423	Larynx cancer	150	Occupational exposure to asbestos	3	Rate	2009	0.015138412	0.03072287	0.005805864
1	Deaths	10	Cambodia	2	Female	22	All ages	423	Larynx cancer	150	Occupational exposure to asbestos	3	Rate	2009	0.000643634	0.001708303	0.000162198
1	Deaths	10	Cambodia	3	Both	22	All ages	423	Larynx cancer	150	Occupational exposure to asbestos	3	Rate	2009	0.0077102520800000005	0.015442075	0.0031604032500000003
1	Deaths	10	Cambodia	1	Male	22	All ages	423	Larynx cancer	150	Occupational exposure to asbestos	1	Number	2010	1.124911488285359	2.366923962088599	0.4286289364092218
1	Deaths	10	Cambodia	2	Female	22	All ages	423	Larynx cancer	150	Occupational exposure to asbestos	1	Number	2010	0.0500466600954528	0.1300063808630462	0.0112217187282226
1	Deaths	10	Cambodia	3	Both	22	All ages	423	Larynx cancer	150	Occupational exposure to asbestos	1	Number	2010	1.174958148380813	2.4225094535696714	0.4687715135404184
1	Deaths	10	Cambodia	1	Male	22	All ages	423	Larynx cancer	150	Occupational exposure to asbestos	3	Rate	2010	0.015880579	0.033414293	0.006051032119999999
1	Deaths	10	Cambodia	2	Female	22	All ages	423	Larynx cancer	150	Occupational exposure to asbestos	3	Rate	2010	0.000672764	0.0017476411599999999	0.000150851
1	Deaths	10	Cambodia	3	Both	22	All ages	423	Larynx cancer	150	Occupational exposure to asbestos	3	Rate	2010	0.008090588	0.016681042309999998	0.003227891
1	Deaths	10	Cambodia	1	Male	22	All ages	423	Larynx cancer	150	Occupational exposure to asbestos	1	Number	2011	1.1964977912085817	2.576857897785464	0.4499290700428894
1	Deaths	10	Cambodia	2	Female	22	All ages	423	Larynx cancer	150	Occupational exposure to asbestos	1	Number	2011	0.0530572241440462	0.1329174963854508	0.0112427179472062
1	Deaths	10	Cambodia	3	Both	22	All ages	423	Larynx cancer	150	Occupational exposure to asbestos	1	Number	2011	1.2495550153526285	2.6505203438261398	0.506781222593013
1	Deaths	10	Cambodia	1	Male	22	All ages	423	Larynx cancer	150	Occupational exposure to asbestos	3	Rate	2011	0.01663235	0.035820544	0.006254401560000001
1	Deaths	10	Cambodia	2	Female	22	All ages	423	Larynx cancer	150	Occupational exposure to asbestos	3	Rate	2011	0.000702998	0.001761132	0.000148964
1	Deaths	10	Cambodia	3	Both	22	All ages	423	Larynx cancer	150	Occupational exposure to asbestos	3	Rate	2011	0.00847669	0.017980511	0.003437886
1	Deaths	10	Cambodia	1	Male	22	All ages	423	Larynx cancer	150	Occupational exposure to asbestos	1	Number	2012	1.2621649557717112	2.7216609063855737	0.4854017827367438
1	Deaths	10	Cambodia	2	Female	22	All ages	423	Larynx cancer	150	Occupational exposure to asbestos	1	Number	2012	0.0560882099023003	0.1383728183906903	0.0120686828165667
1	Deaths	10	Cambodia	3	Both	22	All ages	423	Larynx cancer	150	Occupational exposure to asbestos	1	Number	2012	1.3182531656740109	2.8058702210423245	0.5404103432599242
1	Deaths	10	Cambodia	1	Male	22	All ages	423	Larynx cancer	150	Occupational exposure to asbestos	3	Rate	2012	0.017274652	0.037250079	0.0066434634400000005
1	Deaths	10	Cambodia	2	Female	22	All ages	423	Larynx cancer	150	Occupational exposure to asbestos	3	Rate	2012	0.0007324654900000001	0.0018070342199999999	0.000157607
1	Deaths	10	Cambodia	3	Both	22	All ages	423	Larynx cancer	150	Occupational exposure to asbestos	3	Rate	2012	0.00880955	0.018750915	0.003611424
1	Deaths	10	Cambodia	1	Male	22	All ages	423	Larynx cancer	150	Occupational exposure to asbestos	1	Number	2013	1.3328323363027326	2.936059303308975	0.4977385163222358
1	Deaths	10	Cambodia	2	Female	22	All ages	423	Larynx cancer	150	Occupational exposure to asbestos	1	Number	2013	0.0594906407107503	0.141508418535988	0.0144583201922275
1	Deaths	10	Cambodia	3	Both	22	All ages	423	Larynx cancer	150	Occupational exposure to asbestos	1	Number	2013	1.3923229770134826	2.9958511736383	0.5759560572686822
1	Deaths	10	Cambodia	1	Male	22	All ages	423	Larynx cancer	150	Occupational exposure to asbestos	3	Rate	2013	0.017960842	0.039565440130000004	0.006707373
1	Deaths	10	Cambodia	2	Female	22	All ages	423	Larynx cancer	150	Occupational exposure to asbestos	3	Rate	2013	0.00076576	0.0018214884699999999	0.000186107
1	Deaths	10	Cambodia	3	Both	22	All ages	423	Larynx cancer	150	Occupational exposure to asbestos	3	Rate	2013	0.00916629	0.01972304	0.003791779
1	Deaths	10	Cambodia	1	Male	22	All ages	423	Larynx cancer	150	Occupational exposure to asbestos	1	Number	2014	1.411615180471122	3.0613652994706952	0.5425805414503877
1	Deaths	10	Cambodia	2	Female	22	All ages	423	Larynx cancer	150	Occupational exposure to asbestos	1	Number	2014	0.0632769906147228	0.1504546320090072	0.0166288393531004
1	Deaths	10	Cambodia	3	Both	22	All ages	423	Larynx cancer	150	Occupational exposure to asbestos	1	Number	2014	1.474892171085846	3.1416080087607563	0.6037012745825828
1	Deaths	10	Cambodia	1	Male	22	All ages	423	Larynx cancer	150	Occupational exposure to asbestos	3	Rate	2014	0.018731689	0.040623355	0.007199873129999999
1	Deaths	10	Cambodia	2	Female	22	All ages	423	Larynx cancer	150	Occupational exposure to asbestos	3	Rate	2014	0.000802937	0.001909155	0.00021100731000000002
1	Deaths	10	Cambodia	3	Both	22	All ages	423	Larynx cancer	150	Occupational exposure to asbestos	3	Rate	2014	0.009566868	0.020377997	0.0039159
1	Deaths	10	Cambodia	1	Male	22	All ages	423	Larynx cancer	150	Occupational exposure to asbestos	1	Number	2015	1.5030642295563483	3.301138363147434	0.5673855065470876
1	Deaths	10	Cambodia	2	Female	22	All ages	423	Larynx cancer	150	Occupational exposure to asbestos	1	Number	2015	0.0669456286489794	0.1581374668758048	0.0175433928118238
1	Deaths	10	Cambodia	3	Both	22	All ages	423	Larynx cancer	150	Occupational exposure to asbestos	1	Number	2015	1.5700098582053277	3.3639709069898607	0.6154201673136828
1	Deaths	10	Cambodia	1	Male	22	All ages	423	Larynx cancer	150	Occupational exposure to asbestos	3	Rate	2015	0.019643566629999998	0.043142622	0.007415169
1	Deaths	10	Cambodia	2	Female	22	All ages	423	Larynx cancer	150	Occupational exposure to asbestos	3	Rate	2015	0.00083758	0.001978513	0.00021949150000000002
1	Deaths	10	Cambodia	3	Both	22	All ages	423	Larynx cancer	150	Occupational exposure to asbestos	3	Rate	2015	0.010035583	0.021502674	0.003933797
1	Deaths	10	Cambodia	1	Male	22	All ages	423	Larynx cancer	150	Occupational exposure to asbestos	1	Number	2016	1.5885574700387144	3.56470504501732	0.5907524906865351
1	Deaths	10	Cambodia	2	Female	22	All ages	423	Larynx cancer	150	Occupational exposure to asbestos	1	Number	2016	0.0706051614955298	0.164156706171954	0.019354623126249
1	Deaths	10	Cambodia	3	Both	22	All ages	423	Larynx cancer	150	Occupational exposure to asbestos	1	Number	2016	1.6591626315342431	3.663980863464107	0.647991453897508
1	Deaths	10	Cambodia	1	Male	22	All ages	423	Larynx cancer	150	Occupational exposure to asbestos	3	Rate	2016	0.020451022	0.045891862150000004	0.007605323
1	Deaths	10	Cambodia	2	Female	22	All ages	423	Larynx cancer	150	Occupational exposure to asbestos	3	Rate	2016	0.000871159	0.002025442	0.000238806
1	Deaths	10	Cambodia	3	Both	22	All ages	423	Larynx cancer	150	Occupational exposure to asbestos	3	Rate	2016	0.01045316	0.023084041	0.004082516
1	Deaths	10	Cambodia	1	Male	22	All ages	423	Larynx cancer	150	Occupational exposure to asbestos	1	Number	2017	1.6747599342655235	3.7114368321662576	0.6128290506073222
1	Deaths	10	Cambodia	2	Female	22	All ages	423	Larynx cancer	150	Occupational exposure to asbestos	1	Number	2017	0.0744091478770659	0.1746142959967086	0.0184446117857766
1	Deaths	10	Cambodia	3	Both	22	All ages	423	Larynx cancer	150	Occupational exposure to asbestos	1	Number	2017	1.749169082142587	3.764494562934106	0.6636990169652853
1	Deaths	10	Cambodia	1	Male	22	All ages	423	Larynx cancer	150	Occupational exposure to asbestos	3	Rate	2017	0.021244460410000002	0.047079866	0.007773784
1	Deaths	10	Cambodia	2	Female	22	All ages	423	Larynx cancer	150	Occupational exposure to asbestos	3	Rate	2017	0.000905631	0.0021252240800000003	0.000224489
1	Deaths	10	Cambodia	3	Both	22	All ages	423	Larynx cancer	150	Occupational exposure to asbestos	3	Rate	2017	0.010864704	0.0233826	0.0041224680300000005
1	Deaths	10	Cambodia	1	Male	22	All ages	423	Larynx cancer	150	Occupational exposure to asbestos	1	Number	2018	1.7452114836399846	3.835620712902346	0.6355872498731951
1	Deaths	10	Cambodia	2	Female	22	All ages	423	Larynx cancer	150	Occupational exposure to asbestos	1	Number	2018	0.0779319226316302	0.1892576693047943	0.0190954677275926
1	Deaths	10	Cambodia	3	Both	22	All ages	423	Larynx cancer	150	Occupational exposure to asbestos	1	Number	2018	1.823143406271612	3.903426922579487	0.6817607776525285
1	Deaths	10	Cambodia	1	Male	22	All ages	423	Larynx cancer	150	Occupational exposure to asbestos	3	Rate	2018	0.021796711	0.047904748	0.007938128
1	Deaths	10	Cambodia	2	Female	22	All ages	423	Larynx cancer	150	Occupational exposure to asbestos	3	Rate	2018	0.0009351679300000001	0.002271055	0.00022914190000000002
1	Deaths	10	Cambodia	3	Both	22	All ages	423	Larynx cancer	150	Occupational exposure to asbestos	3	Rate	2018	0.011157388879999999	0.023888440150000002	0.004172283
1	Deaths	10	Cambodia	1	Male	22	All ages	423	Larynx cancer	150	Occupational exposure to asbestos	1	Number	2019	1.8187782640136032	4.085037012285243	0.6677192180631026
1	Deaths	10	Cambodia	2	Female	22	All ages	423	Larynx cancer	150	Occupational exposure to asbestos	1	Number	2019	0.0815983493089472	0.1973311901306028	0.0197142550959482
1	Deaths	10	Cambodia	3	Both	22	All ages	423	Larynx cancer	150	Occupational exposure to asbestos	1	Number	2019	1.9003766133225517	4.14649675141455	0.7356449976420776
1	Deaths	10	Cambodia	1	Male	22	All ages	423	Larynx cancer	150	Occupational exposure to asbestos	3	Rate	2019	0.022348651	0.050195819839999996	0.008204752
1	Deaths	10	Cambodia	2	Female	22	All ages	423	Larynx cancer	150	Occupational exposure to asbestos	3	Rate	2019	0.000964937	0.00233353	0.00023313
1	Deaths	10	Cambodia	3	Both	22	All ages	423	Larynx cancer	150	Occupational exposure to asbestos	3	Rate	2019	0.011451818	0.024987112460000002	0.004433054
1	Deaths	10	Cambodia	1	Male	22	All ages	423	Larynx cancer	150	Occupational exposure to asbestos	1	Number	2020	1.8995368828667547	4.357499413467927	0.6833372617566204
1	Deaths	10	Cambodia	2	Female	22	All ages	423	Larynx cancer	150	Occupational exposure to asbestos	1	Number	2020	0.085858935493696	0.20713868647243	0.0198841487696616
1	Deaths	10	Cambodia	3	Both	22	All ages	423	Larynx cancer	150	Occupational exposure to asbestos	1	Number	2020	1.9853958183604496	4.403433260217458	0.7750499531764556
1	Deaths	10	Cambodia	1	Male	22	All ages	423	Larynx cancer	150	Occupational exposure to asbestos	3	Rate	2020	0.02299649	0.052753484860000005	0.008272731319999999
1	Deaths	10	Cambodia	2	Female	22	All ages	423	Larynx cancer	150	Occupational exposure to asbestos	3	Rate	2020	0.001001669	0.002416572	0.00023197736000000002
1	Deaths	10	Cambodia	3	Both	22	All ages	423	Larynx cancer	150	Occupational exposure to asbestos	3	Rate	2020	0.01179557	0.026161537290000002	0.004604702
1	Deaths	10	Cambodia	1	Male	22	All ages	423	Larynx cancer	150	Occupational exposure to asbestos	1	Number	2021	1.969090973126356	4.64619342763284	0.7068992398085618
1	Deaths	10	Cambodia	2	Female	22	All ages	423	Larynx cancer	150	Occupational exposure to asbestos	1	Number	2021	0.0896834416087711	0.2138689518454958	0.0197934005925692
1	Deaths	10	Cambodia	3	Both	22	All ages	423	Larynx cancer	150	Occupational exposure to asbestos	1	Number	2021	2.058774414735129	4.696962258971492	0.7894894711018783
1	Deaths	10	Cambodia	1	Male	22	All ages	423	Larynx cancer	150	Occupational exposure to asbestos	3	Rate	2021	0.023530998	0.055522863320000004	0.008447576
1	Deaths	10	Cambodia	2	Female	22	All ages	423	Larynx cancer	150	Occupational exposure to asbestos	3	Rate	2021	0.001033695	0.002465063	0.00022813956999999998
1	Deaths	10	Cambodia	3	Both	22	All ages	423	Larynx cancer	150	Occupational exposure to asbestos	3	Rate	2021	0.012079119	0.027557738	0.004632046
1	Deaths	10	Cambodia	1	Male	27	Age-standardized	423	Larynx cancer	150	Occupational exposure to asbestos	3	Rate	1990	0.03602237	0.074519535	0.014880911
1	Deaths	10	Cambodia	2	Female	27	Age-standardized	423	Larynx cancer	150	Occupational exposure to asbestos	3	Rate	1990	0.001068485	0.0029952301800000003	0.000224731
1	Deaths	10	Cambodia	3	Both	27	Age-standardized	423	Larynx cancer	150	Occupational exposure to asbestos	3	Rate	1990	0.015099570239999999	0.030658934	0.006463106
1	Deaths	10	Cambodia	1	Male	27	Age-standardized	423	Larynx cancer	150	Occupational exposure to asbestos	3	Rate	1991	0.035697828	0.073568498	0.01473568
1	Deaths	10	Cambodia	2	Female	27	Age-standardized	423	Larynx cancer	150	Occupational exposure to asbestos	3	Rate	1991	0.0010736570899999999	0.002877507	0.000219031
1	Deaths	10	Cambodia	3	Both	27	Age-standardized	423	Larynx cancer	150	Occupational exposure to asbestos	3	Rate	1991	0.014916367980000001	0.030222101	0.006491831
1	Deaths	10	Cambodia	1	Male	27	Age-standardized	423	Larynx cancer	150	Occupational exposure to asbestos	3	Rate	1992	0.035542715	0.073019062	0.014618263
1	Deaths	10	Cambodia	2	Female	27	Age-standardized	423	Larynx cancer	150	Occupational exposure to asbestos	3	Rate	1992	0.00108112	0.002889193	0.00024516
1	Deaths	10	Cambodia	3	Both	27	Age-standardized	423	Larynx cancer	150	Occupational exposure to asbestos	3	Rate	1992	0.014813861969999998	0.029720783	0.006332378519999999
1	Deaths	10	Cambodia	1	Male	27	Age-standardized	423	Larynx cancer	150	Occupational exposure to asbestos	3	Rate	1993	0.035615777	0.070678476	0.014716935
1	Deaths	10	Cambodia	2	Female	27	Age-standardized	423	Larynx cancer	150	Occupational exposure to asbestos	3	Rate	1993	0.0010952835899999999	0.002757937	0.000247969
1	Deaths	10	Cambodia	3	Both	27	Age-standardized	423	Larynx cancer	150	Occupational exposure to asbestos	3	Rate	1993	0.014812375	0.029038106	0.006192985539999999
1	Deaths	10	Cambodia	1	Male	27	Age-standardized	423	Larynx cancer	150	Occupational exposure to asbestos	3	Rate	1994	0.035854667	0.07001582861000001	0.014732682
1	Deaths	10	Cambodia	2	Female	27	Age-standardized	423	Larynx cancer	150	Occupational exposure to asbestos	3	Rate	1994	0.001113038	0.002699318	0.000266738
1	Deaths	10	Cambodia	3	Both	27	Age-standardized	423	Larynx cancer	150	Occupational exposure to asbestos	3	Rate	1994	0.014896632239999999	0.028353003949999997	0.006343253
1	Deaths	10	Cambodia	1	Male	27	Age-standardized	423	Larynx cancer	150	Occupational exposure to asbestos	3	Rate	1995	0.036394797	0.070182993	0.014678928
1	Deaths	10	Cambodia	2	Female	27	Age-standardized	423	Larynx cancer	150	Occupational exposure to asbestos	3	Rate	1995	0.001125839	0.00281392	0.00027632570000000003
1	Deaths	10	Cambodia	3	Both	27	Age-standardized	423	Larynx cancer	150	Occupational exposure to asbestos	3	Rate	1995	0.015108064	0.028408940089999998	0.006211287
1	Deaths	10	Cambodia	1	Male	27	Age-standardized	423	Larynx cancer	150	Occupational exposure to asbestos	3	Rate	1996	0.036240572	0.07253144722999999	0.014388588
1	Deaths	10	Cambodia	2	Female	27	Age-standardized	423	Larynx cancer	150	Occupational exposure to asbestos	3	Rate	1996	0.001130628	0.002912202	0.000268419
1	Deaths	10	Cambodia	3	Both	27	Age-standardized	423	Larynx cancer	150	Occupational exposure to asbestos	3	Rate	1996	0.015048798879999999	0.029263872	0.0061724384999999994
1	Deaths	10	Cambodia	1	Male	27	Age-standardized	423	Larynx cancer	150	Occupational exposure to asbestos	3	Rate	1997	0.036212076	0.072990528	0.013975391
1	Deaths	10	Cambodia	2	Female	27	Age-standardized	423	Larynx cancer	150	Occupational exposure to asbestos	3	Rate	1997	0.0011267922700000002	0.002971357	0.00025463
1	Deaths	10	Cambodia	3	Both	27	Age-standardized	423	Larynx cancer	150	Occupational exposure to asbestos	3	Rate	1997	0.015044741	0.029584117	0.006006893720000001
1	Deaths	10	Cambodia	1	Male	27	Age-standardized	423	Larynx cancer	150	Occupational exposure to asbestos	3	Rate	1998	0.036243512	0.07488645269000001	0.013639309
1	Deaths	10	Cambodia	2	Female	27	Age-standardized	423	Larynx cancer	150	Occupational exposure to asbestos	3	Rate	1998	0.00112749	0.002949256	0.000235528
1	Deaths	10	Cambodia	3	Both	27	Age-standardized	423	Larynx cancer	150	Occupational exposure to asbestos	3	Rate	1998	0.015089608	0.03044023	0.005844157
1	Deaths	10	Cambodia	1	Male	27	Age-standardized	423	Larynx cancer	150	Occupational exposure to asbestos	3	Rate	1999	0.036196457	0.07785101146000001	0.012938956
1	Deaths	10	Cambodia	2	Female	27	Age-standardized	423	Larynx cancer	150	Occupational exposure to asbestos	3	Rate	1999	0.001131525	0.002993302	0.000233482
1	Deaths	10	Cambodia	3	Both	27	Age-standardized	423	Larynx cancer	150	Occupational exposure to asbestos	3	Rate	1999	0.015079113540000001	0.031920822179999996	0.005643578
1	Deaths	10	Cambodia	1	Male	27	Age-standardized	423	Larynx cancer	150	Occupational exposure to asbestos	3	Rate	2000	0.03617111	0.078768427	0.012785795380000001
1	Deaths	10	Cambodia	2	Female	27	Age-standardized	423	Larynx cancer	150	Occupational exposure to asbestos	3	Rate	2000	0.001131395	0.002951419	0.000229974
1	Deaths	10	Cambodia	3	Both	27	Age-standardized	423	Larynx cancer	150	Occupational exposure to asbestos	3	Rate	2000	0.015065052	0.031803236	0.005711991
1	Deaths	10	Cambodia	1	Male	27	Age-standardized	423	Larynx cancer	150	Occupational exposure to asbestos	3	Rate	2001	0.036287008	0.0779706	0.013731267
1	Deaths	10	Cambodia	2	Female	27	Age-standardized	423	Larynx cancer	150	Occupational exposure to asbestos	3	Rate	2001	0.00114044	0.0030431158900000002	0.00022693112999999998
1	Deaths	10	Cambodia	3	Both	27	Age-standardized	423	Larynx cancer	150	Occupational exposure to asbestos	3	Rate	2001	0.01510548	0.031866862	0.005894138
1	Deaths	10	Cambodia	1	Male	27	Age-standardized	423	Larynx cancer	150	Occupational exposure to asbestos	3	Rate	2002	0.036139527	0.078237418	0.013298642529999998
1	Deaths	10	Cambodia	2	Female	27	Age-standardized	423	Larynx cancer	150	Occupational exposure to asbestos	3	Rate	2002	0.001140737	0.003116285	0.000220811
1	Deaths	10	Cambodia	3	Both	27	Age-standardized	423	Larynx cancer	150	Occupational exposure to asbestos	3	Rate	2002	0.015020433169999998	0.031925689	0.005806547
1	Deaths	10	Cambodia	1	Male	27	Age-standardized	423	Larynx cancer	150	Occupational exposure to asbestos	3	Rate	2003	0.03611348	0.077527117	0.014106205439999998
1	Deaths	10	Cambodia	2	Female	27	Age-standardized	423	Larynx cancer	150	Occupational exposure to asbestos	3	Rate	2003	0.001139935	0.003060672	0.000227629
1	Deaths	10	Cambodia	3	Both	27	Age-standardized	423	Larynx cancer	150	Occupational exposure to asbestos	3	Rate	2003	0.014992906	0.031200855689999998	0.005976099
1	Deaths	10	Cambodia	1	Male	27	Age-standardized	423	Larynx cancer	150	Occupational exposure to asbestos	3	Rate	2004	0.036466594	0.080101398	0.013662383
1	Deaths	10	Cambodia	2	Female	27	Age-standardized	423	Larynx cancer	150	Occupational exposure to asbestos	3	Rate	2004	0.001149041	0.003031007	0.000227978
1	Deaths	10	Cambodia	3	Both	27	Age-standardized	423	Larynx cancer	150	Occupational exposure to asbestos	3	Rate	2004	0.015104003	0.032076137	0.006317871
1	Deaths	10	Cambodia	1	Male	27	Age-standardized	423	Larynx cancer	150	Occupational exposure to asbestos	3	Rate	2005	0.036997111310000004	0.080144681	0.014411805
1	Deaths	10	Cambodia	2	Female	27	Age-standardized	423	Larynx cancer	150	Occupational exposure to asbestos	3	Rate	2005	0.001161152	0.003111969	0.000250368
1	Deaths	10	Cambodia	3	Both	27	Age-standardized	423	Larynx cancer	150	Occupational exposure to asbestos	3	Rate	2005	0.015275460420000001	0.032223808539999996	0.006487854
1	Deaths	10	Cambodia	1	Male	27	Age-standardized	423	Larynx cancer	150	Occupational exposure to asbestos	3	Rate	2006	0.037508497120000005	0.07945156186999999	0.015165292720000001
1	Deaths	10	Cambodia	2	Female	27	Age-standardized	423	Larynx cancer	150	Occupational exposure to asbestos	3	Rate	2006	0.001169674	0.003068461	0.000275749
1	Deaths	10	Cambodia	3	Both	27	Age-standardized	423	Larynx cancer	150	Occupational exposure to asbestos	3	Rate	2006	0.015435512820000002	0.031910252	0.00658394
1	Deaths	10	Cambodia	1	Male	27	Age-standardized	423	Larynx cancer	150	Occupational exposure to asbestos	3	Rate	2007	0.038807367	0.07732696	0.015509413429999999
1	Deaths	10	Cambodia	2	Female	27	Age-standardized	423	Larynx cancer	150	Occupational exposure to asbestos	3	Rate	2007	0.0011936858100000001	0.0030821372500000003	0.000292561
1	Deaths	10	Cambodia	3	Both	27	Age-standardized	423	Larynx cancer	150	Occupational exposure to asbestos	3	Rate	2007	0.015913934	0.030871370119999998	0.0066892261900000005
1	Deaths	10	Cambodia	1	Male	27	Age-standardized	423	Larynx cancer	150	Occupational exposure to asbestos	3	Rate	2008	0.039821281709999996	0.08021998819000001	0.015675895619999998
1	Deaths	10	Cambodia	2	Female	27	Age-standardized	423	Larynx cancer	150	Occupational exposure to asbestos	3	Rate	2008	0.0012098187500000001	0.003143506	0.000310567
1	Deaths	10	Cambodia	3	Both	27	Age-standardized	423	Larynx cancer	150	Occupational exposure to asbestos	3	Rate	2008	0.016248401	0.032010547	0.006738252
1	Deaths	10	Cambodia	1	Male	27	Age-standardized	423	Larynx cancer	150	Occupational exposure to asbestos	3	Rate	2009	0.040856735	0.082420155	0.016070517660000002
1	Deaths	10	Cambodia	2	Female	27	Age-standardized	423	Larynx cancer	150	Occupational exposure to asbestos	3	Rate	2009	0.001229328	0.003192196	0.00032026
1	Deaths	10	Cambodia	3	Both	27	Age-standardized	423	Larynx cancer	150	Occupational exposure to asbestos	3	Rate	2009	0.016591849	0.032870461	0.006913671789999999
1	Deaths	10	Cambodia	1	Male	27	Age-standardized	423	Larynx cancer	150	Occupational exposure to asbestos	3	Rate	2010	0.042162413	0.08541943586999999	0.016496750390000002
1	Deaths	10	Cambodia	2	Female	27	Age-standardized	423	Larynx cancer	150	Occupational exposure to asbestos	3	Rate	2010	0.001257591	0.0031710216599999995	0.000298378
1	Deaths	10	Cambodia	3	Both	27	Age-standardized	423	Larynx cancer	150	Occupational exposure to asbestos	3	Rate	2010	0.01704324	0.033902895	0.006954249609999999
1	Deaths	10	Cambodia	1	Male	27	Age-standardized	423	Larynx cancer	150	Occupational exposure to asbestos	3	Rate	2011	0.043456426	0.088420009	0.016849337
1	Deaths	10	Cambodia	2	Female	27	Age-standardized	423	Larynx cancer	150	Occupational exposure to asbestos	3	Rate	2011	0.001286665	0.0032162489599999997	0.000291376
1	Deaths	10	Cambodia	3	Both	27	Age-standardized	423	Larynx cancer	150	Occupational exposure to asbestos	3	Rate	2011	0.01748929	0.035456668	0.007196174
1	Deaths	10	Cambodia	1	Male	27	Age-standardized	423	Larynx cancer	150	Occupational exposure to asbestos	3	Rate	2012	0.044343820650000004	0.093300844	0.017213784
1	Deaths	10	Cambodia	2	Female	27	Age-standardized	423	Larynx cancer	150	Occupational exposure to asbestos	3	Rate	2012	0.00131217	0.0032185194800000002	0.000304116
1	Deaths	10	Cambodia	3	Both	27	Age-standardized	423	Larynx cancer	150	Occupational exposure to asbestos	3	Rate	2012	0.017784833	0.036858152	0.007531613
1	Deaths	10	Cambodia	1	Male	27	Age-standardized	423	Larynx cancer	150	Occupational exposure to asbestos	3	Rate	2013	0.045190774780000005	0.093290719	0.017726854
1	Deaths	10	Cambodia	2	Female	27	Age-standardized	423	Larynx cancer	150	Occupational exposure to asbestos	3	Rate	2013	0.001340806	0.003248976	0.000336488
1	Deaths	10	Cambodia	3	Both	27	Age-standardized	423	Larynx cancer	150	Occupational exposure to asbestos	3	Rate	2013	0.018069857890000002	0.036768887	0.007565972890000001
1	Deaths	10	Cambodia	1	Male	27	Age-standardized	423	Larynx cancer	150	Occupational exposure to asbestos	3	Rate	2014	0.046325989	0.09511289971999999	0.018197674
1	Deaths	10	Cambodia	2	Female	27	Age-standardized	423	Larynx cancer	150	Occupational exposure to asbestos	3	Rate	2014	0.0013761109600000001	0.0032449086800000002	0.00036958670999999996
1	Deaths	10	Cambodia	3	Both	27	Age-standardized	423	Larynx cancer	150	Occupational exposure to asbestos	3	Rate	2014	0.018460974	0.03666035	0.007594771
1	Deaths	10	Cambodia	1	Male	27	Age-standardized	423	Larynx cancer	150	Occupational exposure to asbestos	3	Rate	2015	0.047750163	0.10134500231999999	0.018161104
1	Deaths	10	Cambodia	2	Female	27	Age-standardized	423	Larynx cancer	150	Occupational exposure to asbestos	3	Rate	2015	0.0014032751499999999	0.003305777	0.00037918399999999997
1	Deaths	10	Cambodia	3	Both	27	Age-standardized	423	Larynx cancer	150	Occupational exposure to asbestos	3	Rate	2015	0.018959813489999998	0.039110736	0.007720565
1	Deaths	10	Cambodia	1	Male	27	Age-standardized	423	Larynx cancer	150	Occupational exposure to asbestos	3	Rate	2016	0.04886952	0.106798143	0.018917969
1	Deaths	10	Cambodia	2	Female	27	Age-standardized	423	Larynx cancer	150	Occupational exposure to asbestos	3	Rate	2016	0.001426203	0.0032745995800000003	0.000392183
1	Deaths	10	Cambodia	3	Both	27	Age-standardized	423	Larynx cancer	150	Occupational exposure to asbestos	3	Rate	2016	0.019353514	0.041191840349999995	0.007798688
1	Deaths	10	Cambodia	1	Male	27	Age-standardized	423	Larynx cancer	150	Occupational exposure to asbestos	3	Rate	2017	0.04990382888000001	0.109385036	0.018894169500000002
1	Deaths	10	Cambodia	2	Female	27	Age-standardized	423	Larynx cancer	150	Occupational exposure to asbestos	3	Rate	2017	0.0014493191299999998	0.003352915	0.000380849
1	Deaths	10	Cambodia	3	Both	27	Age-standardized	423	Larynx cancer	150	Occupational exposure to asbestos	3	Rate	2017	0.019725987	0.041703194	0.007849724
1	Deaths	10	Cambodia	1	Male	27	Age-standardized	423	Larynx cancer	150	Occupational exposure to asbestos	3	Rate	2018	0.050303157839999994	0.11206810026000001	0.019391912799999998
1	Deaths	10	Cambodia	2	Female	27	Age-standardized	423	Larynx cancer	150	Occupational exposure to asbestos	3	Rate	2018	0.001459079	0.0034535072900000003	0.000378591
1	Deaths	10	Cambodia	3	Both	27	Age-standardized	423	Larynx cancer	150	Occupational exposure to asbestos	3	Rate	2018	0.019866015	0.042629364159999995	0.007928744
1	Deaths	10	Cambodia	1	Male	27	Age-standardized	423	Larynx cancer	150	Occupational exposure to asbestos	3	Rate	2019	0.05067821022999999	0.11328885752000001	0.019333276
1	Deaths	10	Cambodia	2	Female	27	Age-standardized	423	Larynx cancer	150	Occupational exposure to asbestos	3	Rate	2019	0.0014710290800000001	0.003404983	0.00035979
1	Deaths	10	Cambodia	3	Both	27	Age-standardized	423	Larynx cancer	150	Occupational exposure to asbestos	3	Rate	2019	0.019994147820000002	0.043437642510000006	0.007803775
1	Deaths	10	Cambodia	1	Male	27	Age-standardized	423	Larynx cancer	150	Occupational exposure to asbestos	3	Rate	2020	0.05113605	0.116550753	0.019047466
1	Deaths	10	Cambodia	2	Female	27	Age-standardized	423	Larynx cancer	150	Occupational exposure to asbestos	3	Rate	2020	0.0014883637699999999	0.003522671	0.000351536
1	Deaths	10	Cambodia	3	Both	27	Age-standardized	423	Larynx cancer	150	Occupational exposure to asbestos	3	Rate	2020	0.020160705270000003	0.044590631	0.008086206160000001
1	Deaths	10	Cambodia	1	Male	27	Age-standardized	423	Larynx cancer	150	Occupational exposure to asbestos	3	Rate	2021	0.051702023	0.121020872	0.019061382
1	Deaths	10	Cambodia	2	Female	27	Age-standardized	423	Larynx cancer	150	Occupational exposure to asbestos	3	Rate	2021	0.0015009344599999999	0.0036071924400000004	0.000341816
1	Deaths	10	Cambodia	3	Both	27	Age-standardized	423	Larynx cancer	150	Occupational exposure to asbestos	3	Rate	2021	0.020297733	0.045748733	0.008053411
1	Deaths	13	Malaysia	1	Male	22	All ages	423	Larynx cancer	150	Occupational exposure to asbestos	1	Number	1990	0.7983791447942297	1.6896596684064913	0.3116428186998787
1	Deaths	13	Malaysia	2	Female	22	All ages	423	Larynx cancer	150	Occupational exposure to asbestos	1	Number	1990	0.0157881664996563	0.0409264748061485	0.0020925749309689
1	Deaths	13	Malaysia	3	Both	22	All ages	423	Larynx cancer	150	Occupational exposure to asbestos	1	Number	1990	0.8141673112938856	1.7037331993119114	0.3242596217675105
1	Deaths	13	Malaysia	1	Male	22	All ages	423	Larynx cancer	150	Occupational exposure to asbestos	3	Rate	1990	0.00895444	0.01895084	0.003495315
1	Deaths	13	Malaysia	2	Female	22	All ages	423	Larynx cancer	150	Occupational exposure to asbestos	3	Rate	1990	0.000180418	0.00046768312000000005	2.391269e-05
1	Deaths	13	Malaysia	3	Both	22	All ages	423	Larynx cancer	150	Occupational exposure to asbestos	3	Rate	1990	0.00460843	0.009643638	0.0018354062499999998
1	Deaths	13	Malaysia	1	Male	22	All ages	423	Larynx cancer	150	Occupational exposure to asbestos	1	Number	1991	0.79339636020253	1.6722323857064847	0.2977350607396821
1	Deaths	13	Malaysia	2	Female	22	All ages	423	Larynx cancer	150	Occupational exposure to asbestos	1	Number	1991	0.0161290612935232	0.0423969313935344	0.0020175428802476
1	Deaths	13	Malaysia	3	Both	22	All ages	423	Larynx cancer	150	Occupational exposure to asbestos	1	Number	1991	0.8095254214960537	1.7056127367265037	0.3186041932625694
1	Deaths	13	Malaysia	1	Male	22	All ages	423	Larynx cancer	150	Occupational exposure to asbestos	3	Rate	1991	0.008631462	0.018192432879999998	0.003239098
1	Deaths	13	Malaysia	2	Female	22	All ages	423	Larynx cancer	150	Occupational exposure to asbestos	3	Rate	1991	0.00017909110000000002	0.00047075975999999996	2.240205e-05
1	Deaths	13	Malaysia	3	Both	22	All ages	423	Larynx cancer	150	Occupational exposure to asbestos	3	Rate	1991	0.004448436	0.009372540319999999	0.001750767
1	Deaths	13	Malaysia	1	Male	22	All ages	423	Larynx cancer	150	Occupational exposure to asbestos	1	Number	1992	0.8477069034876128	1.7431529646161257	0.3154289591954365
1	Deaths	13	Malaysia	2	Female	22	All ages	423	Larynx cancer	150	Occupational exposure to asbestos	1	Number	1992	0.0165725876462667	0.0452886038724082	0.002127850685569
1	Deaths	13	Malaysia	3	Both	22	All ages	423	Larynx cancer	150	Occupational exposure to asbestos	1	Number	1992	0.8642794911338799	1.7636328317478096	0.3335524074378893
1	Deaths	13	Malaysia	1	Male	22	All ages	423	Larynx cancer	150	Occupational exposure to asbestos	3	Rate	1992	0.008932824	0.018368705880000002	0.003323875
1	Deaths	13	Malaysia	2	Female	22	All ages	423	Larynx cancer	150	Occupational exposure to asbestos	3	Rate	1992	0.000178574	0.000487996	2.292811e-05
1	Deaths	13	Malaysia	3	Both	22	All ages	423	Larynx cancer	150	Occupational exposure to asbestos	3	Rate	1992	0.004604498	0.009395854	0.001777019
1	Deaths	13	Malaysia	1	Male	22	All ages	423	Larynx cancer	150	Occupational exposure to asbestos	1	Number	1993	0.8923994250323455	1.820630707927583	0.335331998716629
1	Deaths	13	Malaysia	2	Female	22	All ages	423	Larynx cancer	150	Occupational exposure to asbestos	1	Number	1993	0.0173005649048093	0.0471782058910998	0.002507966345214
1	Deaths	13	Malaysia	3	Both	22	All ages	423	Larynx cancer	150	Occupational exposure to asbestos	1	Number	1993	0.9096999899371554	1.8373149091978809	0.3485989142795184
1	Deaths	13	Malaysia	1	Male	22	All ages	423	Larynx cancer	150	Occupational exposure to asbestos	3	Rate	1993	0.009100497	0.0185664	0.0034196434899999998
1	Deaths	13	Malaysia	2	Female	22	All ages	423	Larynx cancer	150	Occupational exposure to asbestos	3	Rate	1993	0.000180771	0.0004929573499999999	2.620533e-05
1	Deaths	13	Malaysia	3	Both	22	All ages	423	Larynx cancer	150	Occupational exposure to asbestos	3	Rate	1993	0.0046948634599999995	0.009482184	0.0017990813700000002
1	Deaths	13	Malaysia	1	Male	22	All ages	423	Larynx cancer	150	Occupational exposure to asbestos	1	Number	1994	0.9279186186815256	1.843792272046461	0.3627713414880965
1	Deaths	13	Malaysia	2	Female	22	All ages	423	Larynx cancer	150	Occupational exposure to asbestos	1	Number	1994	0.0179248732787355	0.0468921057662688	0.0029276040201273
1	Deaths	13	Malaysia	3	Both	22	All ages	423	Larynx cancer	150	Occupational exposure to asbestos	1	Number	1994	0.945843491960262	1.865429057427186	0.3820272680185507
1	Deaths	13	Malaysia	1	Male	22	All ages	423	Larynx cancer	150	Occupational exposure to asbestos	3	Rate	1994	0.009154763	0.018190692390000002	0.00357907
1	Deaths	13	Malaysia	2	Female	22	All ages	423	Larynx cancer	150	Occupational exposure to asbestos	3	Rate	1994	0.00018157708000000002	0.000475012	2.965632e-05
1	Deaths	13	Malaysia	3	Both	22	All ages	423	Larynx cancer	150	Occupational exposure to asbestos	3	Rate	1994	0.004727402	0.009323565	0.0019094030199999998
1	Deaths	13	Malaysia	1	Male	22	All ages	423	Larynx cancer	150	Occupational exposure to asbestos	1	Number	1995	0.9750539550722696	1.8505732424322083	0.3928840116976517
1	Deaths	13	Malaysia	2	Female	22	All ages	423	Larynx cancer	150	Occupational exposure to asbestos	1	Number	1995	0.0190699216504454	0.0494004516804615	0.0033483198509616
1	Deaths	13	Malaysia	3	Both	22	All ages	423	Larynx cancer	150	Occupational exposure to asbestos	1	Number	1995	0.9941238767227144	1.864538682047011	0.400358360703982
1	Deaths	13	Malaysia	1	Male	22	All ages	423	Larynx cancer	150	Occupational exposure to asbestos	3	Rate	1995	0.009309114	0.017667943	0.0037509741400000005
1	Deaths	13	Malaysia	2	Female	22	All ages	423	Larynx cancer	150	Occupational exposure to asbestos	3	Rate	1995	0.000187326	0.000485266	3.2890909999999994e-05
1	Deaths	13	Malaysia	3	Both	22	All ages	423	Larynx cancer	150	Occupational exposure to asbestos	3	Rate	1995	0.0048131658400000004	0.00902738	0.0019383813499999998
1	Deaths	13	Malaysia	1	Male	22	All ages	423	Larynx cancer	150	Occupational exposure to asbestos	1	Number	1996	0.944353971386378	1.815315952418961	0.378905776030147
1	Deaths	13	Malaysia	2	Female	22	All ages	423	Larynx cancer	150	Occupational exposure to asbestos	1	Number	1996	0.0179299460081174	0.0461429346486121	0.0033235401400138
1	Deaths	13	Malaysia	3	Both	22	All ages	423	Larynx cancer	150	Occupational exposure to asbestos	1	Number	1996	0.9622839173944948	1.8353065738271084	0.3894570519332571
1	Deaths	13	Malaysia	1	Male	22	All ages	423	Larynx cancer	150	Occupational exposure to asbestos	3	Rate	1996	0.008730639	0.016782763	0.003503019
1	Deaths	13	Malaysia	2	Female	22	All ages	423	Larynx cancer	150	Occupational exposure to asbestos	3	Rate	1996	0.000170906	0.00043983	3.167965e-05
1	Deaths	13	Malaysia	3	Both	22	All ages	423	Larynx cancer	150	Occupational exposure to asbestos	3	Rate	1996	0.004516145	0.008613374049999999	0.001827781
1	Deaths	13	Malaysia	1	Male	22	All ages	423	Larynx cancer	150	Occupational exposure to asbestos	1	Number	1997	0.9711908320070282	1.86360310820915	0.392586400315438
1	Deaths	13	Malaysia	2	Female	22	All ages	423	Larynx cancer	150	Occupational exposure to asbestos	1	Number	1997	0.0174414651051225	0.0432017821900397	0.0033518659238932
1	Deaths	13	Malaysia	3	Both	22	All ages	423	Larynx cancer	150	Occupational exposure to asbestos	1	Number	1997	0.9886322971121504	1.8709061525930253	0.4065019371527254
1	Deaths	13	Malaysia	1	Male	22	All ages	423	Larynx cancer	150	Occupational exposure to asbestos	3	Rate	1997	0.008703481	0.016700975	0.0035182253499999997
1	Deaths	13	Malaysia	2	Female	22	All ages	423	Larynx cancer	150	Occupational exposure to asbestos	3	Rate	1997	0.000161483	0.00039998704000000003	3.103351e-05
1	Deaths	13	Malaysia	3	Both	22	All ages	423	Larynx cancer	150	Occupational exposure to asbestos	3	Rate	1997	0.004502082530000001	0.008519825	0.0018511485799999998
1	Deaths	13	Malaysia	1	Male	22	All ages	423	Larynx cancer	150	Occupational exposure to asbestos	1	Number	1998	1.0229340093504808	1.8828356934777732	0.4243471529198391
1	Deaths	13	Malaysia	2	Female	22	All ages	423	Larynx cancer	150	Occupational exposure to asbestos	1	Number	1998	0.0173708740724677	0.0404776138741385	0.0036106863466482
1	Deaths	13	Malaysia	3	Both	22	All ages	423	Larynx cancer	150	Occupational exposure to asbestos	1	Number	1998	1.0403048834229478	1.8948742716268157	0.4331774297497454
1	Deaths	13	Malaysia	1	Male	22	All ages	423	Larynx cancer	150	Occupational exposure to asbestos	3	Rate	1998	0.008897859	0.016377602	0.003691129
1	Deaths	13	Malaysia	2	Female	22	All ages	423	Larynx cancer	150	Occupational exposure to asbestos	3	Rate	1998	0.000156423	0.000364497	3.25139e-05
1	Deaths	13	Malaysia	3	Both	22	All ages	423	Larynx cancer	150	Occupational exposure to asbestos	3	Rate	1998	0.0046028215699999995	0.008383858	0.00191659
1	Deaths	13	Malaysia	1	Male	22	All ages	423	Larynx cancer	150	Occupational exposure to asbestos	1	Number	1999	1.1174677010128375	1.9435901154492108	0.4910380386999978
1	Deaths	13	Malaysia	2	Female	22	All ages	423	Larynx cancer	150	Occupational exposure to asbestos	1	Number	1999	0.0197532585287726	0.0460862286051643	0.0048836633803231
1	Deaths	13	Malaysia	3	Both	22	All ages	423	Larynx cancer	150	Occupational exposure to asbestos	1	Number	1999	1.1372209595416098	1.9593597407810623	0.5037917789207126
1	Deaths	13	Malaysia	1	Male	22	All ages	423	Larynx cancer	150	Occupational exposure to asbestos	3	Rate	1999	0.009450822959999999	0.016437635	0.004152884
1	Deaths	13	Malaysia	2	Female	22	All ages	423	Larynx cancer	150	Occupational exposure to asbestos	3	Rate	1999	0.000173289	0.00040429988999999997	4.2842830000000005e-05
1	Deaths	13	Malaysia	3	Both	22	All ages	423	Larynx cancer	150	Occupational exposure to asbestos	3	Rate	1999	0.00489695	0.008437135	0.002169361
1	Deaths	13	Malaysia	1	Male	22	All ages	423	Larynx cancer	150	Occupational exposure to asbestos	1	Number	2000	1.0302843027426536	1.7523259564865796	0.4803819718144867
1	Deaths	13	Malaysia	2	Female	22	All ages	423	Larynx cancer	150	Occupational exposure to asbestos	1	Number	2000	0.0188980132561175	0.0419371767951162	0.0044620706874306
1	Deaths	13	Malaysia	3	Both	22	All ages	423	Larynx cancer	150	Occupational exposure to asbestos	1	Number	2000	1.049182315998772	1.7773081896627425	0.4903989651796829
1	Deaths	13	Malaysia	1	Male	22	All ages	423	Larynx cancer	150	Occupational exposure to asbestos	3	Rate	2000	0.008488055	0.014436635800000002	0.003957653849999999
1	Deaths	13	Malaysia	2	Female	22	All ages	423	Larynx cancer	150	Occupational exposure to asbestos	3	Rate	2000	0.000161809	0.000359075	3.820518e-05
1	Deaths	13	Malaysia	3	Both	22	All ages	423	Larynx cancer	150	Occupational exposure to asbestos	3	Rate	2000	0.004405131	0.0074622642500000004	0.002059005
1	Deaths	13	Malaysia	1	Male	22	All ages	423	Larynx cancer	150	Occupational exposure to asbestos	1	Number	2001	1.033964177197011	1.7685738838138856	0.4841977512386218
1	Deaths	13	Malaysia	2	Female	22	All ages	423	Larynx cancer	150	Occupational exposure to asbestos	1	Number	2001	0.0181421828964174	0.0392573271580941	0.0045323607901929
1	Deaths	13	Malaysia	3	Both	22	All ages	423	Larynx cancer	150	Occupational exposure to asbestos	1	Number	2001	1.0521063600934304	1.7855121570852952	0.4936153978107385
1	Deaths	13	Malaysia	1	Male	22	All ages	423	Larynx cancer	150	Occupational exposure to asbestos	3	Rate	2001	0.008315278	0.014223107	0.003893983
1	Deaths	13	Malaysia	2	Female	22	All ages	423	Larynx cancer	150	Occupational exposure to asbestos	3	Rate	2001	0.000151937	0.000328773	3.795766e-05
1	Deaths	13	Malaysia	3	Both	22	All ages	423	Larynx cancer	150	Occupational exposure to asbestos	3	Rate	2001	0.004316319	0.007325153	0.002025082
1	Deaths	13	Malaysia	1	Male	22	All ages	423	Larynx cancer	150	Occupational exposure to asbestos	1	Number	2002	1.061264437511368	1.8130845733842944	0.4874374959078271
1	Deaths	13	Malaysia	2	Female	22	All ages	423	Larynx cancer	150	Occupational exposure to asbestos	1	Number	2002	0.0209092558603383	0.0445716364601893	0.0052588967797184
1	Deaths	13	Malaysia	3	Both	22	All ages	423	Larynx cancer	150	Occupational exposure to asbestos	1	Number	2002	1.0821736933717074	1.8324311892809095	0.5104008553927226
1	Deaths	13	Malaysia	1	Male	22	All ages	423	Larynx cancer	150	Occupational exposure to asbestos	3	Rate	2002	0.008349136390000001	0.014263825159999998	0.003834748
1	Deaths	13	Malaysia	2	Female	22	All ages	423	Larynx cancer	150	Occupational exposure to asbestos	3	Rate	2002	0.000171661	0.000365924	4.317447e-05
1	Deaths	13	Malaysia	3	Both	22	All ages	423	Larynx cancer	150	Occupational exposure to asbestos	3	Rate	2002	0.0043475391399999995	0.007361634	0.002050491
1	Deaths	13	Malaysia	1	Male	22	All ages	423	Larynx cancer	150	Occupational exposure to asbestos	1	Number	2003	1.223328628676141	2.115622359903825	0.5657711110898209
1	Deaths	13	Malaysia	2	Female	22	All ages	423	Larynx cancer	150	Occupational exposure to asbestos	1	Number	2003	0.0270271068166498	0.0577372560789311	0.0076697410995699
1	Deaths	13	Malaysia	3	Both	22	All ages	423	Larynx cancer	150	Occupational exposure to asbestos	1	Number	2003	1.250355735492792	2.1293384316413477	0.600395251529825
1	Deaths	13	Malaysia	1	Male	22	All ages	423	Larynx cancer	150	Occupational exposure to asbestos	3	Rate	2003	0.009432721	0.016312931	0.004362492
1	Deaths	13	Malaysia	2	Female	22	All ages	423	Larynx cancer	150	Occupational exposure to asbestos	3	Rate	2003	0.000217944	0.00046558798000000004	6.184809e-05
1	Deaths	13	Malaysia	3	Both	22	All ages	423	Larynx cancer	150	Occupational exposure to asbestos	3	Rate	2003	0.004928496	0.008393161	0.002366563
1	Deaths	13	Malaysia	1	Male	22	All ages	423	Larynx cancer	150	Occupational exposure to asbestos	1	Number	2004	1.3015611413699708	2.2372339272147874	0.6175587915692788
1	Deaths	13	Malaysia	2	Female	22	All ages	423	Larynx cancer	150	Occupational exposure to asbestos	1	Number	2004	0.0308760353150733	0.0634720725014496	0.008492921512221
1	Deaths	13	Malaysia	3	Both	22	All ages	423	Larynx cancer	150	Occupational exposure to asbestos	1	Number	2004	1.3324371766850436	2.263138804109981	0.6420909558561279
1	Deaths	13	Malaysia	1	Male	22	All ages	423	Larynx cancer	150	Occupational exposure to asbestos	3	Rate	2004	0.009851415	0.01693345	0.004674254
1	Deaths	13	Malaysia	2	Female	22	All ages	423	Larynx cancer	150	Occupational exposure to asbestos	3	Rate	2004	0.000244937	0.000503519	6.737365e-05
1	Deaths	13	Malaysia	3	Both	22	All ages	423	Larynx cancer	150	Occupational exposure to asbestos	3	Rate	2004	0.00516096	0.008765869	0.002487026
1	Deaths	13	Malaysia	1	Male	22	All ages	423	Larynx cancer	150	Occupational exposure to asbestos	1	Number	2005	1.3128745086654197	2.2644915592836097	0.6016594065110478
1	Deaths	13	Malaysia	2	Female	22	All ages	423	Larynx cancer	150	Occupational exposure to asbestos	1	Number	2005	0.0323266633114412	0.0650083370991034	0.008541840368509
1	Deaths	13	Malaysia	3	Both	22	All ages	423	Larynx cancer	150	Occupational exposure to asbestos	1	Number	2005	1.3452011719768604	2.3045260842420268	0.6258662466527201
1	Deaths	13	Malaysia	1	Male	22	All ages	423	Larynx cancer	150	Occupational exposure to asbestos	3	Rate	2005	0.009765034609999999	0.016843071	0.0044750849300000005
1	Deaths	13	Malaysia	2	Female	22	All ages	423	Larynx cancer	150	Occupational exposure to asbestos	3	Rate	2005	0.000252578	0.000507929	6.673985999999999e-05
1	Deaths	13	Malaysia	3	Both	22	All ages	423	Larynx cancer	150	Occupational exposure to asbestos	3	Rate	2005	0.005125873	0.008781369209999999	0.002384856
1	Deaths	13	Malaysia	1	Male	22	All ages	423	Larynx cancer	150	Occupational exposure to asbestos	1	Number	2006	1.3890615770991153	2.3549020015785835	0.6479153147751766
1	Deaths	13	Malaysia	2	Female	22	All ages	423	Larynx cancer	150	Occupational exposure to asbestos	1	Number	2006	0.0326321174191621	0.0654564954467004	0.0085918712660788
1	Deaths	13	Malaysia	3	Both	22	All ages	423	Larynx cancer	150	Occupational exposure to asbestos	1	Number	2006	1.4216936945182763	2.394950180453688	0.6706829361223903
1	Deaths	13	Malaysia	1	Male	22	All ages	423	Larynx cancer	150	Occupational exposure to asbestos	3	Rate	2006	0.010161265	0.017226581	0.004739631
1	Deaths	13	Malaysia	2	Female	22	All ages	423	Larynx cancer	150	Occupational exposure to asbestos	3	Rate	2006	0.000251343	0.000504168	6.617743e-05
1	Deaths	13	Malaysia	3	Both	22	All ages	423	Larynx cancer	150	Occupational exposure to asbestos	3	Rate	2006	0.005334035	0.008985585	0.002516327
1	Deaths	13	Malaysia	1	Male	22	All ages	423	Larynx cancer	150	Occupational exposure to asbestos	1	Number	2007	1.4788662240709265	2.584241943258642	0.6972855352366842
1	Deaths	13	Malaysia	2	Female	22	All ages	423	Larynx cancer	150	Occupational exposure to asbestos	1	Number	2007	0.0329176772497796	0.0664778962254278	0.008439756071398
1	Deaths	13	Malaysia	3	Both	22	All ages	423	Larynx cancer	150	Occupational exposure to asbestos	1	Number	2007	1.5117839013207086	2.611237469927544	0.7151670422139336
1	Deaths	13	Malaysia	1	Male	22	All ages	423	Larynx cancer	150	Occupational exposure to asbestos	3	Rate	2007	0.010646358	0.018603958	0.005019759
1	Deaths	13	Malaysia	2	Female	22	All ages	423	Larynx cancer	150	Occupational exposure to asbestos	3	Rate	2007	0.000250092	0.000505065	6.4121e-05
1	Deaths	13	Malaysia	3	Both	22	All ages	423	Larynx cancer	150	Occupational exposure to asbestos	3	Rate	2007	0.00558822	0.009652285	0.002643573
1	Deaths	13	Malaysia	1	Male	22	All ages	423	Larynx cancer	150	Occupational exposure to asbestos	1	Number	2008	1.652109028915451	2.800687785181152	0.7631629858738143
1	Deaths	13	Malaysia	2	Female	22	All ages	423	Larynx cancer	150	Occupational exposure to asbestos	1	Number	2008	0.0387168951376337	0.0792385891526102	0.0094795148530493
1	Deaths	13	Malaysia	3	Both	22	All ages	423	Larynx cancer	150	Occupational exposure to asbestos	1	Number	2008	1.690825924053084	2.83503073807569	0.801883392078637
1	Deaths	13	Malaysia	1	Male	22	All ages	423	Larynx cancer	150	Occupational exposure to asbestos	3	Rate	2008	0.011712012	0.019854434009999998	0.0054101600400000005
1	Deaths	13	Malaysia	2	Female	22	All ages	423	Larynx cancer	150	Occupational exposure to asbestos	3	Rate	2008	0.00029029163999999997	0.000594115	7.107553e-05
1	Deaths	13	Malaysia	3	Both	22	All ages	423	Larynx cancer	150	Occupational exposure to asbestos	3	Rate	2008	0.00616115	0.010330484	0.0029219590400000003
1	Deaths	13	Malaysia	1	Male	22	All ages	423	Larynx cancer	150	Occupational exposure to asbestos	1	Number	2009	1.780917954061013	2.983097188223798	0.8342536716093003
1	Deaths	13	Malaysia	2	Female	22	All ages	423	Larynx cancer	150	Occupational exposure to asbestos	1	Number	2009	0.0466391235021617	0.0940240352164217	0.0114803835173246
1	Deaths	13	Malaysia	3	Both	22	All ages	423	Larynx cancer	150	Occupational exposure to asbestos	1	Number	2009	1.8275570775631744	3.037925636271092	0.8800463771046163
1	Deaths	13	Malaysia	1	Male	22	All ages	423	Larynx cancer	150	Occupational exposure to asbestos	3	Rate	2009	0.012441999	0.020840765	0.0058283332699999996
1	Deaths	13	Malaysia	2	Female	22	All ages	423	Larynx cancer	150	Occupational exposure to asbestos	3	Rate	2009	0.00034530747999999997	0.000696137	8.499865e-05
1	Deaths	13	Malaysia	3	Both	22	All ages	423	Larynx cancer	150	Occupational exposure to asbestos	3	Rate	2009	0.006569147230000001	0.010919813	0.003163323
1	Deaths	13	Malaysia	1	Male	22	All ages	423	Larynx cancer	150	Occupational exposure to asbestos	1	Number	2010	1.841364626158672	3.2029259880456142	0.8523095889928427
1	Deaths	13	Malaysia	2	Female	22	All ages	423	Larynx cancer	150	Occupational exposure to asbestos	1	Number	2010	0.0540517505293831	0.1145329270376082	0.0116068674077771
1	Deaths	13	Malaysia	3	Both	22	All ages	423	Larynx cancer	150	Occupational exposure to asbestos	1	Number	2010	1.895416376688055	3.2667946120527827	0.8907793525124119
1	Deaths	13	Malaysia	1	Male	22	All ages	423	Larynx cancer	150	Occupational exposure to asbestos	3	Rate	2010	0.012686221	0.022066801	0.005872051
1	Deaths	13	Malaysia	2	Female	22	All ages	423	Larynx cancer	150	Occupational exposure to asbestos	3	Rate	2010	0.00039538986000000004	0.000837811	8.490451e-05
1	Deaths	13	Malaysia	3	Both	22	All ages	423	Larynx cancer	150	Occupational exposure to asbestos	3	Rate	2010	0.006724869509999999	0.01159047	0.003160453
1	Deaths	13	Malaysia	1	Male	22	All ages	423	Larynx cancer	150	Occupational exposure to asbestos	1	Number	2011	1.8418132792123592	3.173566844187909	0.8564262146004269
1	Deaths	13	Malaysia	2	Female	22	All ages	423	Larynx cancer	150	Occupational exposure to asbestos	1	Number	2011	0.0596991581285404	0.1317974616741321	0.0130370114802285
1	Deaths	13	Malaysia	3	Both	22	All ages	423	Larynx cancer	150	Occupational exposure to asbestos	1	Number	2011	1.9015124373408985	3.244499886242929	0.9062590051914072
1	Deaths	13	Malaysia	1	Male	22	All ages	423	Larynx cancer	150	Occupational exposure to asbestos	3	Rate	2011	0.012519187	0.021571392	0.005821306
1	Deaths	13	Malaysia	2	Female	22	All ages	423	Larynx cancer	150	Occupational exposure to asbestos	3	Rate	2011	0.000431584	0.0009528050200000001	9.424863e-05
1	Deaths	13	Malaysia	3	Both	22	All ages	423	Larynx cancer	150	Occupational exposure to asbestos	3	Rate	2011	0.0066615723600000004	0.011366463	0.0031748989999999997
1	Deaths	13	Malaysia	1	Male	22	All ages	423	Larynx cancer	150	Occupational exposure to asbestos	1	Number	2012	1.8595413481611205	3.1171311005257545	0.8887108948727577
1	Deaths	13	Malaysia	2	Female	22	All ages	423	Larynx cancer	150	Occupational exposure to asbestos	1	Number	2012	0.0633768927112384	0.1339878092694043	0.0145344179070077
1	Deaths	13	Malaysia	3	Both	22	All ages	423	Larynx cancer	150	Occupational exposure to asbestos	1	Number	2012	1.9229182408723595	3.191454366904696	0.9214804748192444
1	Deaths	13	Malaysia	1	Male	22	All ages	423	Larynx cancer	150	Occupational exposure to asbestos	3	Rate	2012	0.012474746879999998	0.020911297	0.005961924
1	Deaths	13	Malaysia	2	Female	22	All ages	423	Larynx cancer	150	Occupational exposure to asbestos	3	Rate	2012	0.00045289429999999996	0.0009574832799999999	0.000103864
1	Deaths	13	Malaysia	3	Both	22	All ages	423	Larynx cancer	150	Occupational exposure to asbestos	3	Rate	2012	0.006653651480000001	0.01104302	0.003188492
1	Deaths	13	Malaysia	1	Male	22	All ages	423	Larynx cancer	150	Occupational exposure to asbestos	1	Number	2013	1.889696300639284	3.231611985840693	0.8808616035547054
1	Deaths	13	Malaysia	2	Female	22	All ages	423	Larynx cancer	150	Occupational exposure to asbestos	1	Number	2013	0.0672067098810653	0.143054506844499	0.014200921671428
1	Deaths	13	Malaysia	3	Both	22	All ages	423	Larynx cancer	150	Occupational exposure to asbestos	1	Number	2013	1.9569030105203509	3.327182992934345	0.9331871453837692
1	Deaths	13	Malaysia	1	Male	22	All ages	423	Larynx cancer	150	Occupational exposure to asbestos	3	Rate	2013	0.012515837	0.021403613	0.005834123
1	Deaths	13	Malaysia	2	Female	22	All ages	423	Larynx cancer	150	Occupational exposure to asbestos	3	Rate	2013	0.000474845	0.0010107440300000001	0.00010033585999999999
1	Deaths	13	Malaysia	3	Both	22	All ages	423	Larynx cancer	150	Occupational exposure to asbestos	3	Rate	2013	0.006689848659999999	0.011374274	0.0031901840500000002
1	Deaths	13	Malaysia	1	Male	22	All ages	423	Larynx cancer	150	Occupational exposure to asbestos	1	Number	2014	2.0283224105134883	3.5317337463841803	0.951269977528052
1	Deaths	13	Malaysia	2	Female	22	All ages	423	Larynx cancer	150	Occupational exposure to asbestos	1	Number	2014	0.0720767267565671	0.1567929185620933	0.0165825458575282
1	Deaths	13	Malaysia	3	Both	22	All ages	423	Larynx cancer	150	Occupational exposure to asbestos	1	Number	2014	2.100399137270057	3.614710794027591	0.9863690301411812
1	Deaths	13	Malaysia	1	Male	22	All ages	423	Larynx cancer	150	Occupational exposure to asbestos	3	Rate	2014	0.013268164859999999	0.023102651	0.006222683
1	Deaths	13	Malaysia	2	Female	22	All ages	423	Larynx cancer	150	Occupational exposure to asbestos	3	Rate	2014	0.000503615	0.001095545	0.00011586577999999999
1	Deaths	13	Malaysia	3	Both	22	All ages	423	Larynx cancer	150	Occupational exposure to asbestos	3	Rate	2014	0.007096184	0.012212275629999998	0.003332441
1	Deaths	13	Malaysia	1	Male	22	All ages	423	Larynx cancer	150	Occupational exposure to asbestos	1	Number	2015	2.204530200733517	3.819370554063789	1.006332684551048
1	Deaths	13	Malaysia	2	Female	22	All ages	423	Larynx cancer	150	Occupational exposure to asbestos	1	Number	2015	0.0786704638799751	0.1686649733096284	0.0178541439866862
1	Deaths	13	Malaysia	3	Both	22	All ages	423	Larynx cancer	150	Occupational exposure to asbestos	1	Number	2015	2.283200664613492	3.923024688567498	1.0537767399149836
1	Deaths	13	Malaysia	1	Male	22	All ages	423	Larynx cancer	150	Occupational exposure to asbestos	3	Rate	2015	0.014249344870000001	0.024687132	0.006504597
1	Deaths	13	Malaysia	2	Female	22	All ages	423	Larynx cancer	150	Occupational exposure to asbestos	3	Rate	2015	0.000543718	0.0011657	0.000123396
1	Deaths	13	Malaysia	3	Both	22	All ages	423	Larynx cancer	150	Occupational exposure to asbestos	3	Rate	2015	0.007625898	0.013102916	0.0035196180499999998
1	Deaths	13	Malaysia	1	Male	22	All ages	423	Larynx cancer	150	Occupational exposure to asbestos	1	Number	2016	2.3266055804488954	4.075392605945629	1.0459816152374002
1	Deaths	13	Malaysia	2	Female	22	All ages	423	Larynx cancer	150	Occupational exposure to asbestos	1	Number	2016	0.0803555590939028	0.1732206108500565	0.0179019346790152
1	Deaths	13	Malaysia	3	Both	22	All ages	423	Larynx cancer	150	Occupational exposure to asbestos	1	Number	2016	2.406961139542804	4.1616950407900815	1.0978455414813093
1	Deaths	13	Malaysia	1	Male	22	All ages	423	Larynx cancer	150	Occupational exposure to asbestos	3	Rate	2016	0.014865202	0.026038593	0.006683009879999999
1	Deaths	13	Malaysia	2	Female	22	All ages	423	Larynx cancer	150	Occupational exposure to asbestos	3	Rate	2016	0.000549428	0.001184389	0.00012240380000000002
1	Deaths	13	Malaysia	3	Both	22	All ages	423	Larynx cancer	150	Occupational exposure to asbestos	3	Rate	2016	0.007949889	0.013745553350000002	0.003626045
1	Deaths	13	Malaysia	1	Male	22	All ages	423	Larynx cancer	150	Occupational exposure to asbestos	1	Number	2017	2.455785539306462	4.260714164009391	1.0910486391460943
1	Deaths	13	Malaysia	2	Female	22	All ages	423	Larynx cancer	150	Occupational exposure to asbestos	1	Number	2017	0.0838074309660019	0.1825468524747127	0.0181672254606657
1	Deaths	13	Malaysia	3	Both	22	All ages	423	Larynx cancer	150	Occupational exposure to asbestos	1	Number	2017	2.5395929702724724	4.342668261949363	1.148447130824644
1	Deaths	13	Malaysia	1	Male	22	All ages	423	Larynx cancer	150	Occupational exposure to asbestos	3	Rate	2017	0.015514962	0.026917994	0.006892938
1	Deaths	13	Malaysia	2	Female	22	All ages	423	Larynx cancer	150	Occupational exposure to asbestos	3	Rate	2017	0.000567026	0.001235079	0.000122916
1	Deaths	13	Malaysia	3	Both	22	All ages	423	Larynx cancer	150	Occupational exposure to asbestos	3	Rate	2017	0.008296973	0.014187706940000001	0.0037520322399999997
1	Deaths	13	Malaysia	1	Male	22	All ages	423	Larynx cancer	150	Occupational exposure to asbestos	1	Number	2018	2.6065562940778766	4.82988586907134	1.1399994650156844
1	Deaths	13	Malaysia	2	Female	22	All ages	423	Larynx cancer	150	Occupational exposure to asbestos	1	Number	2018	0.0837459913033588	0.1897500239829445	0.0195612465426242
1	Deaths	13	Malaysia	3	Both	22	All ages	423	Larynx cancer	150	Occupational exposure to asbestos	1	Number	2018	2.6903022853812306	4.893215868054055	1.2000962277933864
1	Deaths	13	Malaysia	1	Male	22	All ages	423	Larynx cancer	150	Occupational exposure to asbestos	3	Rate	2018	0.016291872	0.030188446	0.007125388
1	Deaths	13	Malaysia	2	Female	22	All ages	423	Larynx cancer	150	Occupational exposure to asbestos	3	Rate	2018	0.000560876	0.0012708208800000001	0.00013100837000000002
1	Deaths	13	Malaysia	3	Both	22	All ages	423	Larynx cancer	150	Occupational exposure to asbestos	3	Rate	2018	0.008697918110000001	0.015820078	0.003879987
1	Deaths	13	Malaysia	1	Male	22	All ages	423	Larynx cancer	150	Occupational exposure to asbestos	1	Number	2019	2.76612777790412	5.267062116369113	1.1455114539062126
1	Deaths	13	Malaysia	2	Female	22	All ages	423	Larynx cancer	150	Occupational exposure to asbestos	1	Number	2019	0.0863932353880445	0.196800001498422	0.0195187934711293
1	Deaths	13	Malaysia	3	Both	22	All ages	423	Larynx cancer	150	Occupational exposure to asbestos	1	Number	2019	2.852521013292165	5.35083809488968	1.1893084809619057
1	Deaths	13	Malaysia	1	Male	22	All ages	423	Larynx cancer	150	Occupational exposure to asbestos	3	Rate	2019	0.017116189	0.03259142	0.007088172419999999
1	Deaths	13	Malaysia	2	Female	22	All ages	423	Larynx cancer	150	Occupational exposure to asbestos	3	Rate	2019	0.000572993	0.001305252	0.000129456
1	Deaths	13	Malaysia	3	Both	22	All ages	423	Larynx cancer	150	Occupational exposure to asbestos	3	Rate	2019	0.009131448	0.017129024149999998	0.003807197
1	Deaths	13	Malaysia	1	Male	22	All ages	423	Larynx cancer	150	Occupational exposure to asbestos	1	Number	2020	2.3760689639530788	4.707271774257055	0.9694699075325406
1	Deaths	13	Malaysia	2	Female	22	All ages	423	Larynx cancer	150	Occupational exposure to asbestos	1	Number	2020	0.0834626934373073	0.1959866334478117	0.0177280487398828
1	Deaths	13	Malaysia	3	Both	22	All ages	423	Larynx cancer	150	Occupational exposure to asbestos	1	Number	2020	2.4595316573903885	4.772822700526304	1.0356653044900377
1	Deaths	13	Malaysia	1	Male	22	All ages	423	Larynx cancer	150	Occupational exposure to asbestos	3	Rate	2020	0.014559980830000001	0.028845033	0.0059406791199999994
1	Deaths	13	Malaysia	2	Female	22	All ages	423	Larynx cancer	150	Occupational exposure to asbestos	3	Rate	2020	0.000548342	0.001287615	0.000116472
1	Deaths	13	Malaysia	3	Both	22	All ages	423	Larynx cancer	150	Occupational exposure to asbestos	3	Rate	2020	0.007798114	0.015132562700000001	0.0032836480899999998
1	Deaths	13	Malaysia	1	Male	22	All ages	423	Larynx cancer	150	Occupational exposure to asbestos	1	Number	2021	3.1129965327856755	6.244376783061114	1.2624659544572736
1	Deaths	13	Malaysia	2	Female	22	All ages	423	Larynx cancer	150	Occupational exposure to asbestos	1	Number	2021	0.0944134922353801	0.2280480654099452	0.0196476405839221
1	Deaths	13	Malaysia	3	Both	22	All ages	423	Larynx cancer	150	Occupational exposure to asbestos	1	Number	2021	3.2074100250210567	6.340685179892873	1.3233300643632084
1	Deaths	13	Malaysia	1	Male	22	All ages	423	Larynx cancer	150	Occupational exposure to asbestos	3	Rate	2021	0.018914019	0.037939733	0.007670521
1	Deaths	13	Malaysia	2	Female	22	All ages	423	Larynx cancer	150	Occupational exposure to asbestos	3	Rate	2021	0.000614929	0.001485311	0.000127968
1	Deaths	13	Malaysia	3	Both	22	All ages	423	Larynx cancer	150	Occupational exposure to asbestos	3	Rate	2021	0.010082319	0.019931599	0.004159816
1	Deaths	13	Malaysia	1	Male	27	Age-standardized	423	Larynx cancer	150	Occupational exposure to asbestos	3	Rate	1990	0.022259471649999998	0.047036831	0.008680223
1	Deaths	13	Malaysia	2	Female	27	Age-standardized	423	Larynx cancer	150	Occupational exposure to asbestos	3	Rate	1990	0.000391102	0.001013421	5.485861e-05
1	Deaths	13	Malaysia	3	Both	27	Age-standardized	423	Larynx cancer	150	Occupational exposure to asbestos	3	Rate	1990	0.010668933	0.022576693	0.004238386
1	Deaths	13	Malaysia	1	Male	27	Age-standardized	423	Larynx cancer	150	Occupational exposure to asbestos	3	Rate	1991	0.021459771	0.044946038779999996	0.008156424
1	Deaths	13	Malaysia	2	Female	27	Age-standardized	423	Larynx cancer	150	Occupational exposure to asbestos	3	Rate	1991	0.00038579626000000004	0.000995988	5.176897e-05
1	Deaths	13	Malaysia	3	Both	27	Age-standardized	423	Larynx cancer	150	Occupational exposure to asbestos	3	Rate	1991	0.010295594	0.021458215	0.0039762
1	Deaths	13	Malaysia	1	Male	27	Age-standardized	423	Larynx cancer	150	Occupational exposure to asbestos	3	Rate	1992	0.022561775	0.047086984	0.008395954
1	Deaths	13	Malaysia	2	Female	27	Age-standardized	423	Larynx cancer	150	Occupational exposure to asbestos	3	Rate	1992	0.00038396301000000004	0.0010286648100000001	5.28428e-05
1	Deaths	13	Malaysia	3	Both	27	Age-standardized	423	Larynx cancer	150	Occupational exposure to asbestos	3	Rate	1992	0.010791738	0.022198045	0.004106236
1	Deaths	13	Malaysia	1	Male	27	Age-standardized	423	Larynx cancer	150	Occupational exposure to asbestos	3	Rate	1993	0.023344102	0.047527214	0.008878270700000001
1	Deaths	13	Malaysia	2	Female	27	Age-standardized	423	Larynx cancer	150	Occupational exposure to asbestos	3	Rate	1993	0.000388526	0.0010597747500000001	5.8862709999999995e-05
1	Deaths	13	Malaysia	3	Both	27	Age-standardized	423	Larynx cancer	150	Occupational exposure to asbestos	3	Rate	1993	0.011134803	0.022397205	0.004293995
1	Deaths	13	Malaysia	1	Male	27	Age-standardized	423	Larynx cancer	150	Occupational exposure to asbestos	3	Rate	1994	0.023849801230000002	0.04756929	0.009422756
1	Deaths	13	Malaysia	2	Female	27	Age-standardized	423	Larynx cancer	150	Occupational exposure to asbestos	3	Rate	1994	0.00039127601999999995	0.001045789	6.534688e-05
1	Deaths	13	Malaysia	3	Both	27	Age-standardized	423	Larynx cancer	150	Occupational exposure to asbestos	3	Rate	1994	0.011342607519999999	0.022403492860000002	0.004549033
1	Deaths	13	Malaysia	1	Male	27	Age-standardized	423	Larynx cancer	150	Occupational exposure to asbestos	3	Rate	1995	0.024601819	0.04700663	0.009876437
1	Deaths	13	Malaysia	2	Female	27	Age-standardized	423	Larynx cancer	150	Occupational exposure to asbestos	3	Rate	1995	0.000400842	0.0010326243400000002	7.139477e-05
1	Deaths	13	Malaysia	3	Both	27	Age-standardized	423	Larynx cancer	150	Occupational exposure to asbestos	3	Rate	1995	0.011660049720000001	0.022095511	0.0047158001199999995
1	Deaths	13	Malaysia	1	Male	27	Age-standardized	423	Larynx cancer	150	Occupational exposure to asbestos	3	Rate	1996	0.023616154	0.046338614	0.009357968230000001
1	Deaths	13	Malaysia	2	Female	27	Age-standardized	423	Larynx cancer	150	Occupational exposure to asbestos	3	Rate	1996	0.000366771	0.0009344896900000001	7.023191000000001e-05
1	Deaths	13	Malaysia	3	Both	27	Age-standardized	423	Larynx cancer	150	Occupational exposure to asbestos	3	Rate	1996	0.01112436	0.021512322	0.0044781729200000005
1	Deaths	13	Malaysia	1	Male	27	Age-standardized	423	Larynx cancer	150	Occupational exposure to asbestos	3	Rate	1997	0.024168838	0.046948294	0.009804136
1	Deaths	13	Malaysia	2	Female	27	Age-standardized	423	Larynx cancer	150	Occupational exposure to asbestos	3	Rate	1997	0.000347331	0.0008560159399999999	6.804178000000001e-05
1	Deaths	13	Malaysia	3	Both	27	Age-standardized	423	Larynx cancer	150	Occupational exposure to asbestos	3	Rate	1997	0.011300639	0.021692651	0.004667327
1	Deaths	13	Malaysia	1	Male	27	Age-standardized	423	Larynx cancer	150	Occupational exposure to asbestos	3	Rate	1998	0.02565709	0.047546223	0.010613557
1	Deaths	13	Malaysia	2	Female	27	Age-standardized	423	Larynx cancer	150	Occupational exposure to asbestos	3	Rate	1998	0.00033895	0.000794811	7.003142e-05
1	Deaths	13	Malaysia	3	Both	27	Age-standardized	423	Larynx cancer	150	Occupational exposure to asbestos	3	Rate	1998	0.011880702	0.021910689	0.0049669176300000005
1	Deaths	13	Malaysia	1	Male	27	Age-standardized	423	Larynx cancer	150	Occupational exposure to asbestos	3	Rate	1999	0.02761963	0.048519627	0.012311332190000001
1	Deaths	13	Malaysia	2	Female	27	Age-standardized	423	Larynx cancer	150	Occupational exposure to asbestos	3	Rate	1999	0.00037986	0.0008961424099999999	9.552258e-05
1	Deaths	13	Malaysia	3	Both	27	Age-standardized	423	Larynx cancer	150	Occupational exposure to asbestos	3	Rate	1999	0.012734973209999998	0.022179587	0.005714184
1	Deaths	13	Malaysia	1	Male	27	Age-standardized	423	Larynx cancer	150	Occupational exposure to asbestos	3	Rate	2000	0.025061975	0.043331566	0.011423383
1	Deaths	13	Malaysia	2	Female	27	Age-standardized	423	Larynx cancer	150	Occupational exposure to asbestos	3	Rate	2000	0.000359711	0.000780852	8.666497e-05
1	Deaths	13	Malaysia	3	Both	27	Age-standardized	423	Larynx cancer	150	Occupational exposure to asbestos	3	Rate	2000	0.01151185	0.01975494	0.0053141
1	Deaths	13	Malaysia	1	Male	27	Age-standardized	423	Larynx cancer	150	Occupational exposure to asbestos	3	Rate	2001	0.024306006640000002	0.041653829	0.011296287
1	Deaths	13	Malaysia	2	Female	27	Age-standardized	423	Larynx cancer	150	Occupational exposure to asbestos	3	Rate	2001	0.000334531	0.000722411	8.868548e-05
1	Deaths	13	Malaysia	3	Both	27	Age-standardized	423	Larynx cancer	150	Occupational exposure to asbestos	3	Rate	2001	0.011130136	0.018857056	0.005256666
1	Deaths	13	Malaysia	1	Male	27	Age-standardized	423	Larynx cancer	150	Occupational exposure to asbestos	3	Rate	2002	0.024376759	0.042102843460000004	0.011273851710000001
1	Deaths	13	Malaysia	2	Female	27	Age-standardized	423	Larynx cancer	150	Occupational exposure to asbestos	3	Rate	2002	0.000375987	0.0008060172099999999	0.00010115619999999999
1	Deaths	13	Malaysia	3	Both	27	Age-standardized	423	Larynx cancer	150	Occupational exposure to asbestos	3	Rate	2002	0.011141943219999999	0.019071938	0.005231247
1	Deaths	13	Malaysia	1	Male	27	Age-standardized	423	Larynx cancer	150	Occupational exposure to asbestos	3	Rate	2003	0.027465865	0.047343422	0.012516967
1	Deaths	13	Malaysia	2	Female	27	Age-standardized	423	Larynx cancer	150	Occupational exposure to asbestos	3	Rate	2003	0.00047399732000000006	0.001036899	0.000137414
1	Deaths	13	Malaysia	3	Both	27	Age-standardized	423	Larynx cancer	150	Occupational exposure to asbestos	3	Rate	2003	0.012540965	0.021241606	0.005727988
1	Deaths	13	Malaysia	1	Male	27	Age-standardized	423	Larynx cancer	150	Occupational exposure to asbestos	3	Rate	2004	0.028626306	0.049218948	0.013229367
1	Deaths	13	Malaysia	2	Female	27	Age-standardized	423	Larynx cancer	150	Occupational exposure to asbestos	3	Rate	2004	0.000527614	0.0011017064299999998	0.000142603
1	Deaths	13	Malaysia	3	Both	27	Age-standardized	423	Larynx cancer	150	Occupational exposure to asbestos	3	Rate	2004	0.01306488	0.022227688	0.006109891
1	Deaths	13	Malaysia	1	Male	27	Age-standardized	423	Larynx cancer	150	Occupational exposure to asbestos	3	Rate	2005	0.027845279	0.048305903	0.012918849
1	Deaths	13	Malaysia	2	Female	27	Age-standardized	423	Larynx cancer	150	Occupational exposure to asbestos	3	Rate	2005	0.000547201	0.00111261	0.000144115
1	Deaths	13	Malaysia	3	Both	27	Age-standardized	423	Larynx cancer	150	Occupational exposure to asbestos	3	Rate	2005	0.01276045	0.022019295	0.006088648370000001
1	Deaths	13	Malaysia	1	Male	27	Age-standardized	423	Larynx cancer	150	Occupational exposure to asbestos	3	Rate	2006	0.027566502	0.047956537460000004	0.012699079
1	Deaths	13	Malaysia	2	Female	27	Age-standardized	423	Larynx cancer	150	Occupational exposure to asbestos	3	Rate	2006	0.000548095	0.0010995056700000001	0.000144702
1	Deaths	13	Malaysia	3	Both	27	Age-standardized	423	Larynx cancer	150	Occupational exposure to asbestos	3	Rate	2006	0.012781645	0.021937374	0.005968017
1	Deaths	13	Malaysia	1	Male	27	Age-standardized	423	Larynx cancer	150	Occupational exposure to asbestos	3	Rate	2007	0.027810781920000003	0.048976864519999996	0.012790186
1	Deaths	13	Malaysia	2	Female	27	Age-standardized	423	Larynx cancer	150	Occupational exposure to asbestos	3	Rate	2007	0.000552003	0.001119982	0.000142368
1	Deaths	13	Malaysia	3	Both	27	Age-standardized	423	Larynx cancer	150	Occupational exposure to asbestos	3	Rate	2007	0.012980461549999999	0.022505716090000003	0.006102927459999999
1	Deaths	13	Malaysia	1	Male	27	Age-standardized	423	Larynx cancer	150	Occupational exposure to asbestos	3	Rate	2008	0.029756725869999997	0.05158315141000001	0.013755376
1	Deaths	13	Malaysia	2	Female	27	Age-standardized	423	Larynx cancer	150	Occupational exposure to asbestos	3	Rate	2008	0.000655181	0.0013765451099999998	0.00016711004999999998
1	Deaths	13	Malaysia	3	Both	27	Age-standardized	423	Larynx cancer	150	Occupational exposure to asbestos	3	Rate	2008	0.01400266	0.023992368	0.006710768790000001
1	Deaths	13	Malaysia	1	Male	27	Age-standardized	423	Larynx cancer	150	Occupational exposure to asbestos	3	Rate	2009	0.030988681350000002	0.053837247690000006	0.013989448409999999
1	Deaths	13	Malaysia	2	Female	27	Age-standardized	423	Larynx cancer	150	Occupational exposure to asbestos	3	Rate	2009	0.000780715	0.001598565	0.00018259325000000002
1	Deaths	13	Malaysia	3	Both	27	Age-standardized	423	Larynx cancer	150	Occupational exposure to asbestos	3	Rate	2009	0.014722804909999998	0.025279051	0.0070500111100000006
1	Deaths	13	Malaysia	1	Male	27	Age-standardized	423	Larynx cancer	150	Occupational exposure to asbestos	3	Rate	2010	0.030284956	0.053383267	0.013812198
1	Deaths	13	Malaysia	2	Female	27	Age-standardized	423	Larynx cancer	150	Occupational exposure to asbestos	3	Rate	2010	0.000865887	0.001835481	0.000190541
1	Deaths	13	Malaysia	3	Both	27	Age-standardized	423	Larynx cancer	150	Occupational exposure to asbestos	3	Rate	2010	0.014574939700000001	0.025520834460000003	0.00688452
1	Deaths	13	Malaysia	1	Male	27	Age-standardized	423	Larynx cancer	150	Occupational exposure to asbestos	3	Rate	2011	0.027715763	0.049613945	0.012604133710000002
1	Deaths	13	Malaysia	2	Female	27	Age-standardized	423	Larynx cancer	150	Occupational exposure to asbestos	3	Rate	2011	0.0008617801099999999	0.001895259	0.000189868
1	Deaths	13	Malaysia	3	Both	27	Age-standardized	423	Larynx cancer	150	Occupational exposure to asbestos	3	Rate	2011	0.013533652080000002	0.023875574860000002	0.006259806
1	Deaths	13	Malaysia	1	Male	27	Age-standardized	423	Larynx cancer	150	Occupational exposure to asbestos	3	Rate	2012	0.026322025159999998	0.044718565	0.011772507080000001
1	Deaths	13	Malaysia	2	Female	27	Age-standardized	423	Larynx cancer	150	Occupational exposure to asbestos	3	Rate	2012	0.0008773760199999999	0.001880989	0.000203994
1	Deaths	13	Malaysia	3	Both	27	Age-standardized	423	Larynx cancer	150	Occupational exposure to asbestos	3	Rate	2012	0.012970946689999999	0.021888986	0.006004606
1	Deaths	13	Malaysia	1	Male	27	Age-standardized	423	Larynx cancer	150	Occupational exposure to asbestos	3	Rate	2013	0.025061968	0.043831842	0.01135172
1	Deaths	13	Malaysia	2	Female	27	Age-standardized	423	Larynx cancer	150	Occupational exposure to asbestos	3	Rate	2013	0.0009147472999999999	0.001948663	0.00019587
1	Deaths	13	Malaysia	3	Both	27	Age-standardized	423	Larynx cancer	150	Occupational exposure to asbestos	3	Rate	2013	0.012504720779999999	0.021438994	0.005777762
1	Deaths	13	Malaysia	1	Male	27	Age-standardized	423	Larynx cancer	150	Occupational exposure to asbestos	3	Rate	2014	0.025421325340000002	0.044347902	0.011170841
1	Deaths	13	Malaysia	2	Female	27	Age-standardized	423	Larynx cancer	150	Occupational exposure to asbestos	3	Rate	2014	0.0009392808300000001	0.002024484	0.00021156
1	Deaths	13	Malaysia	3	Both	27	Age-standardized	423	Larynx cancer	150	Occupational exposure to asbestos	3	Rate	2014	0.012797525689999999	0.021880627	0.005895681
1	Deaths	13	Malaysia	1	Male	27	Age-standardized	423	Larynx cancer	150	Occupational exposure to asbestos	3	Rate	2015	0.026087626	0.046448644	0.01158281
1	Deaths	13	Malaysia	2	Female	27	Age-standardized	423	Larynx cancer	150	Occupational exposure to asbestos	3	Rate	2015	0.000958124	0.002052725	0.000208417
1	Deaths	13	Malaysia	3	Both	27	Age-standardized	423	Larynx cancer	150	Occupational exposure to asbestos	3	Rate	2015	0.013205251	0.02310554	0.0059901368099999994
1	Deaths	13	Malaysia	1	Male	27	Age-standardized	423	Larynx cancer	150	Occupational exposure to asbestos	3	Rate	2016	0.025904569100000004	0.046975153639999996	0.011402179
[truncated: 56,753 more rows]
