# Supplementary material for: Global, regional and national mortality burden of laryngeal cancer attributable to occupational exposure to sulfuric acid and asbestos: 1990–2021 and projections to 2040
Source: Front Public Health. 2025 Jul 18;13:1602789. doi: 10.3389/fpubh.2025.1602789 (PMC12315700; doi:10.3389/fpubh.2025.1602789)
Supplement: Supplementary file 2 [file Data_Sheet_2.zip › original data/The earliest original data/职业暴露石棉+21地区+5SDI+global原始数据.csv]

measure_id	measure_name	location_id	location_name	sex_id	sex_name	age_id	age_name	cause_id	cause_name	rei_id	rei_name	metric_id	metric_name	year	val	upper	lower
1	Deaths	1	Global	1	Male	17	60-64 years	423	Larynx cancer	150	Occupational exposure to asbestos	1	Number	1990	358.97872606004785	559.9369546180719	192.1973799508549
1	Deaths	1	Global	2	Female	17	60-64 years	423	Larynx cancer	150	Occupational exposure to asbestos	1	Number	1990	9.899838092281575	15.857367069736853	4.919506786610821
1	Deaths	1	Global	3	Both	17	60-64 years	423	Larynx cancer	150	Occupational exposure to asbestos	1	Number	1990	368.87856415232886	569.910840081765	198.6330958687436
1	Deaths	1	Global	1	Male	17	60-64 years	423	Larynx cancer	150	Occupational exposure to asbestos	3	Rate	1990	0.457029293	0.712876759	0.24469370014999997
1	Deaths	1	Global	2	Female	17	60-64 years	423	Larynx cancer	150	Occupational exposure to asbestos	3	Rate	1990	0.012063686009999998	0.019323376	0.005994783
1	Deaths	1	Global	3	Both	17	60-64 years	423	Larynx cancer	150	Occupational exposure to asbestos	3	Rate	1990	0.22967456387000001	0.35484312822999997	0.123674765
1	Deaths	1	Global	1	Male	17	60-64 years	423	Larynx cancer	150	Occupational exposure to asbestos	1	Number	1991	362.5839703147867	564.7825851780281	193.8083194018131
1	Deaths	1	Global	2	Female	17	60-64 years	423	Larynx cancer	150	Occupational exposure to asbestos	1	Number	1991	10.07952233223957	16.41963464471978	4.9941311132390505
1	Deaths	1	Global	3	Both	17	60-64 years	423	Larynx cancer	150	Occupational exposure to asbestos	1	Number	1991	372.6634926470263	573.8843452825585	201.02848560220207
1	Deaths	1	Global	1	Male	17	60-64 years	423	Larynx cancer	150	Occupational exposure to asbestos	3	Rate	1991	0.450629642	0.701927815	0.240870476
1	Deaths	1	Global	2	Female	17	60-64 years	423	Larynx cancer	150	Occupational exposure to asbestos	3	Rate	1991	0.012078059	0.019675269	0.005984352060000001
1	Deaths	1	Global	3	Both	17	60-64 years	423	Larynx cancer	150	Occupational exposure to asbestos	3	Rate	1991	0.227351953	0.350111372	0.122642061
1	Deaths	1	Global	1	Male	17	60-64 years	423	Larynx cancer	150	Occupational exposure to asbestos	1	Number	1992	361.3995506698131	566.9203146397615	193.0378888291697
1	Deaths	1	Global	2	Female	17	60-64 years	423	Larynx cancer	150	Occupational exposure to asbestos	1	Number	1992	10.22334155181845	16.481962935975215	5.036435869766038
1	Deaths	1	Global	3	Both	17	60-64 years	423	Larynx cancer	150	Occupational exposure to asbestos	1	Number	1992	371.62289222163145	575.9590624243119	200.6456008007588
1	Deaths	1	Global	1	Male	17	60-64 years	423	Larynx cancer	150	Occupational exposure to asbestos	3	Rate	1992	0.44173637333000004	0.692943097	0.235948984
1	Deaths	1	Global	2	Female	17	60-64 years	423	Larynx cancer	150	Occupational exposure to asbestos	3	Rate	1992	0.012100832340000001	0.019508833700000002	0.005961365
1	Deaths	1	Global	3	Both	17	60-64 years	423	Larynx cancer	150	Occupational exposure to asbestos	3	Rate	1992	0.223468026	0.346341513	0.12065423642999999
1	Deaths	1	Global	1	Male	17	60-64 years	423	Larynx cancer	150	Occupational exposure to asbestos	1	Number	1993	362.0254237542543	567.4799825983181	193.65358521748
1	Deaths	1	Global	2	Female	17	60-64 years	423	Larynx cancer	150	Occupational exposure to asbestos	1	Number	1993	10.311478220041952	16.76951023775247	4.959176941230826
1	Deaths	1	Global	3	Both	17	60-64 years	423	Larynx cancer	150	Occupational exposure to asbestos	1	Number	1993	372.3369019742965	576.5771326277072	202.2881040499018
1	Deaths	1	Global	1	Male	17	60-64 years	423	Larynx cancer	150	Occupational exposure to asbestos	3	Rate	1993	0.43726421	0.685417846	0.233900098
1	Deaths	1	Global	2	Female	17	60-64 years	423	Larynx cancer	150	Occupational exposure to asbestos	3	Rate	1993	0.012065496	0.019622061	0.00580275
1	Deaths	1	Global	3	Both	17	60-64 years	423	Larynx cancer	150	Occupational exposure to asbestos	3	Rate	1993	0.22129213494000002	0.342678859	0.12022651
1	Deaths	1	Global	1	Male	17	60-64 years	423	Larynx cancer	150	Occupational exposure to asbestos	1	Number	1994	351.9976372121764	552.7019732378085	189.41850994199035
1	Deaths	1	Global	2	Female	17	60-64 years	423	Larynx cancer	150	Occupational exposure to asbestos	1	Number	1994	10.06270931385335	16.004875745896886	4.895917255906049
1	Deaths	1	Global	3	Both	17	60-64 years	423	Larynx cancer	150	Occupational exposure to asbestos	1	Number	1994	362.0603465260304	567.6221302280549	198.8291194569936
1	Deaths	1	Global	1	Male	17	60-64 years	423	Larynx cancer	150	Occupational exposure to asbestos	3	Rate	1994	0.42098724151000005	0.661028525	0.22654349791000003
1	Deaths	1	Global	2	Female	17	60-64 years	423	Larynx cancer	150	Occupational exposure to asbestos	3	Rate	1994	0.011659862	0.018545169	0.005672997
1	Deaths	1	Global	3	Both	17	60-64 years	423	Larynx cancer	150	Occupational exposure to asbestos	3	Rate	1994	0.213083775	0.334063278	0.11701712095000001
1	Deaths	1	Global	1	Male	17	60-64 years	423	Larynx cancer	150	Occupational exposure to asbestos	1	Number	1995	341.804819529036	537.1751427672708	184.28573778284127
1	Deaths	1	Global	2	Female	17	60-64 years	423	Larynx cancer	150	Occupational exposure to asbestos	1	Number	1995	9.615665799365432	15.639123606383464	4.615909507089837
1	Deaths	1	Global	3	Both	17	60-64 years	423	Larynx cancer	150	Occupational exposure to asbestos	1	Number	1995	351.42048532840136	549.9548708421852	195.09437864466952
1	Deaths	1	Global	1	Male	17	60-64 years	423	Larynx cancer	150	Occupational exposure to asbestos	3	Rate	1995	0.404748224	0.636096019	0.218221982
1	Deaths	1	Global	2	Female	17	60-64 years	423	Larynx cancer	150	Occupational exposure to asbestos	3	Rate	1995	0.011009216	0.017905624	0.00528487
1	Deaths	1	Global	3	Both	17	60-64 years	423	Larynx cancer	150	Occupational exposure to asbestos	3	Rate	1995	0.204563142	0.320130729	0.113565147
1	Deaths	1	Global	1	Male	17	60-64 years	423	Larynx cancer	150	Occupational exposure to asbestos	1	Number	1996	327.14449707697423	509.51461840868046	176.89548756215038
1	Deaths	1	Global	2	Female	17	60-64 years	423	Larynx cancer	150	Occupational exposure to asbestos	1	Number	1996	9.272787258496736	14.890916786829546	4.485417708657298
1	Deaths	1	Global	3	Both	17	60-64 years	423	Larynx cancer	150	Occupational exposure to asbestos	1	Number	1996	336.41728433547075	526.9677959705389	186.40084008117964
1	Deaths	1	Global	1	Male	17	60-64 years	423	Larynx cancer	150	Occupational exposure to asbestos	3	Rate	1996	0.38235777225999995	0.595507111	0.20675073294000001
1	Deaths	1	Global	2	Female	17	60-64 years	423	Larynx cancer	150	Occupational exposure to asbestos	3	Rate	1996	0.010449341	0.016780312	0.005054538
1	Deaths	1	Global	3	Both	17	60-64 years	423	Larynx cancer	150	Occupational exposure to asbestos	3	Rate	1996	0.19301028	0.30233346	0.106942419
1	Deaths	1	Global	1	Male	17	60-64 years	423	Larynx cancer	150	Occupational exposure to asbestos	1	Number	1997	317.7493769807041	491.5666892366944	170.282960867727
1	Deaths	1	Global	2	Female	17	60-64 years	423	Larynx cancer	150	Occupational exposure to asbestos	1	Number	1997	9.178130610530902	14.76992865483917	4.501805702153382
1	Deaths	1	Global	3	Both	17	60-64 years	423	Larynx cancer	150	Occupational exposure to asbestos	1	Number	1997	326.9275075912351	503.4012341433174	179.99495661669164
1	Deaths	1	Global	1	Male	17	60-64 years	423	Larynx cancer	150	Occupational exposure to asbestos	3	Rate	1997	0.365381282	0.565254505	0.195809059
1	Deaths	1	Global	2	Female	17	60-64 years	423	Larynx cancer	150	Occupational exposure to asbestos	3	Rate	1997	0.010136651989999999	0.016312431	0.0049719534000000004
1	Deaths	1	Global	3	Both	17	60-64 years	423	Larynx cancer	150	Occupational exposure to asbestos	3	Rate	1997	0.184176433	0.28359389067999996	0.101401162
1	Deaths	1	Global	1	Male	17	60-64 years	423	Larynx cancer	150	Occupational exposure to asbestos	1	Number	1998	310.87146386802647	485.7133303710286	167.05226686554477
1	Deaths	1	Global	2	Female	17	60-64 years	423	Larynx cancer	150	Occupational exposure to asbestos	1	Number	1998	8.989852048947569	14.430368875161552	4.326546930641176
1	Deaths	1	Global	3	Both	17	60-64 years	423	Larynx cancer	150	Occupational exposure to asbestos	1	Number	1998	319.8613159169735	498.1665993206673	176.47847577296625
1	Deaths	1	Global	1	Male	17	60-64 years	423	Larynx cancer	150	Occupational exposure to asbestos	3	Rate	1998	0.351701666	0.549507456	0.188993096
1	Deaths	1	Global	2	Female	17	60-64 years	423	Larynx cancer	150	Occupational exposure to asbestos	3	Rate	1998	0.009740889	0.015635922	0.004687999
1	Deaths	1	Global	3	Both	17	60-64 years	423	Larynx cancer	150	Occupational exposure to asbestos	3	Rate	1998	0.177031435	0.27571683	0.097674324
1	Deaths	1	Global	1	Male	17	60-64 years	423	Larynx cancer	150	Occupational exposure to asbestos	1	Number	1999	307.0866619686454	483.6964035149544	161.94549689838843
1	Deaths	1	Global	2	Female	17	60-64 years	423	Larynx cancer	150	Occupational exposure to asbestos	1	Number	1999	9.014775693058182	14.52477376674665	4.379649575580727
1	Deaths	1	Global	3	Both	17	60-64 years	423	Larynx cancer	150	Occupational exposure to asbestos	1	Number	1999	316.1014376617039	495.5878940071247	171.41760724619377
1	Deaths	1	Global	1	Male	17	60-64 years	423	Larynx cancer	150	Occupational exposure to asbestos	3	Rate	1999	0.34227437	0.5391210442100001	0.180502118
1	Deaths	1	Global	2	Female	17	60-64 years	423	Larynx cancer	150	Occupational exposure to asbestos	3	Rate	1999	0.009604666	0.015475215510000001	0.004666236
1	Deaths	1	Global	3	Both	17	60-64 years	423	Larynx cancer	150	Occupational exposure to asbestos	3	Rate	1999	0.17218941442000002	0.269960776	0.09337603028000001
1	Deaths	1	Global	1	Male	17	60-64 years	423	Larynx cancer	150	Occupational exposure to asbestos	1	Number	2000	304.8209338208846	481.3361016902302	161.6329933015322
1	Deaths	1	Global	2	Female	17	60-64 years	423	Larynx cancer	150	Occupational exposure to asbestos	1	Number	2000	8.875448528366316	14.404713601558337	4.226575187666567
1	Deaths	1	Global	3	Both	17	60-64 years	423	Larynx cancer	150	Occupational exposure to asbestos	1	Number	2000	313.69638234925094	492.8760160750925	169.54604291979592
1	Deaths	1	Global	1	Male	17	60-64 years	423	Larynx cancer	150	Occupational exposure to asbestos	3	Rate	2000	0.335100126	0.529149316	0.177688703
1	Deaths	1	Global	2	Female	17	60-64 years	423	Larynx cancer	150	Occupational exposure to asbestos	3	Rate	2000	0.009306629	0.015104513	0.004431908
1	Deaths	1	Global	3	Both	17	60-64 years	423	Larynx cancer	150	Occupational exposure to asbestos	3	Rate	2000	0.168354294	0.26451626	0.090991819
1	Deaths	1	Global	1	Male	17	60-64 years	423	Larynx cancer	150	Occupational exposure to asbestos	1	Number	2001	298.44707243155136	468.79788518996736	158.54790315534404
1	Deaths	1	Global	2	Female	17	60-64 years	423	Larynx cancer	150	Occupational exposure to asbestos	1	Number	2001	8.857565727266426	14.108872496547889	4.266785952537807
1	Deaths	1	Global	3	Both	17	60-64 years	423	Larynx cancer	150	Occupational exposure to asbestos	1	Number	2001	307.3046381588176	479.92880593203097	166.0722348276529
1	Deaths	1	Global	1	Male	17	60-64 years	423	Larynx cancer	150	Occupational exposure to asbestos	3	Rate	2001	0.324471791	0.509677271	0.172373352
1	Deaths	1	Global	2	Female	17	60-64 years	423	Larynx cancer	150	Occupational exposure to asbestos	3	Rate	2001	0.009183781	0.014628488	0.004423927
1	Deaths	1	Global	3	Both	17	60-64 years	423	Larynx cancer	150	Occupational exposure to asbestos	3	Rate	2001	0.163089248	0.25470239784000004	0.088135982
1	Deaths	1	Global	1	Male	17	60-64 years	423	Larynx cancer	150	Occupational exposure to asbestos	1	Number	2002	294.1221241260358	463.0137334302658	155.10847773644207
1	Deaths	1	Global	2	Female	17	60-64 years	423	Larynx cancer	150	Occupational exposure to asbestos	1	Number	2002	8.83578829937133	14.241184673201085	4.3511212489571935
1	Deaths	1	Global	3	Both	17	60-64 years	423	Larynx cancer	150	Occupational exposure to asbestos	1	Number	2002	302.9579124254068	475.2676618529979	162.42881123929047
1	Deaths	1	Global	1	Male	17	60-64 years	423	Larynx cancer	150	Occupational exposure to asbestos	3	Rate	2002	0.31719589	0.499336981	0.167276678
1	Deaths	1	Global	2	Female	17	60-64 years	423	Larynx cancer	150	Occupational exposure to asbestos	3	Rate	2002	0.009097592	0.014663149359999999	0.004480044
1	Deaths	1	Global	3	Both	17	60-64 years	423	Larynx cancer	150	Occupational exposure to asbestos	3	Rate	2002	0.159579211	0.250341171	0.085557302
1	Deaths	1	Global	1	Male	17	60-64 years	423	Larynx cancer	150	Occupational exposure to asbestos	1	Number	2003	288.24017528165297	446.3089258616211	151.8798089240026
1	Deaths	1	Global	2	Female	17	60-64 years	423	Larynx cancer	150	Occupational exposure to asbestos	1	Number	2003	8.801972188996642	14.013212722299537	4.212251849394459
1	Deaths	1	Global	3	Both	17	60-64 years	423	Larynx cancer	150	Occupational exposure to asbestos	1	Number	2003	297.0421474706493	460.2907097205088	159.58763690637812
1	Deaths	1	Global	1	Male	17	60-64 years	423	Larynx cancer	150	Occupational exposure to asbestos	3	Rate	2003	0.30814036105000003	0.477122224	0.162365635
1	Deaths	1	Global	2	Female	17	60-64 years	423	Larynx cancer	150	Occupational exposure to asbestos	3	Rate	2003	0.009019995	0.014360317	0.004316588
1	Deaths	1	Global	3	Both	17	60-64 years	423	Larynx cancer	150	Occupational exposure to asbestos	3	Rate	2003	0.15541795	0.24083262	0.083499206
1	Deaths	1	Global	1	Male	17	60-64 years	423	Larynx cancer	150	Occupational exposure to asbestos	1	Number	2004	271.2086120411665	414.0848596859706	142.7692168528452
1	Deaths	1	Global	2	Female	17	60-64 years	423	Larynx cancer	150	Occupational exposure to asbestos	1	Number	2004	8.459789942753654	13.361821302104822	4.132043394612802
1	Deaths	1	Global	3	Both	17	60-64 years	423	Larynx cancer	150	Occupational exposure to asbestos	1	Number	2004	279.66840198392026	431.0334901299637	150.9591398579464
1	Deaths	1	Global	1	Male	17	60-64 years	423	Larynx cancer	150	Occupational exposure to asbestos	3	Rate	2004	0.287200988	0.438502228	0.15118789840000002
1	Deaths	1	Global	2	Female	17	60-64 years	423	Larynx cancer	150	Occupational exposure to asbestos	3	Rate	2004	0.008609231	0.013597856	0.004205035
1	Deaths	1	Global	3	Both	17	60-64 years	423	Larynx cancer	150	Occupational exposure to asbestos	3	Rate	2004	0.145134648	0.223685955	0.07834064
1	Deaths	1	Global	1	Male	17	60-64 years	423	Larynx cancer	150	Occupational exposure to asbestos	1	Number	2005	260.03732382362966	401.9074459784106	138.70642984031673
1	Deaths	1	Global	2	Female	17	60-64 years	423	Larynx cancer	150	Occupational exposure to asbestos	1	Number	2005	8.34866911053016	13.323230416975765	3.9964854110331633
1	Deaths	1	Global	3	Both	17	60-64 years	423	Larynx cancer	150	Occupational exposure to asbestos	1	Number	2005	268.38599293416013	414.7154175311448	146.59294197077116
1	Deaths	1	Global	1	Male	17	60-64 years	423	Larynx cancer	150	Occupational exposure to asbestos	3	Rate	2005	0.272609709	0.421339022	0.145412662
1	Deaths	1	Global	2	Female	17	60-64 years	423	Larynx cancer	150	Occupational exposure to asbestos	3	Rate	2005	0.008443705119999999	0.013474894	0.004041979
1	Deaths	1	Global	3	Both	17	60-64 years	423	Larynx cancer	150	Occupational exposure to asbestos	3	Rate	2005	0.138156277	0.21348184908999998	0.075461222
1	Deaths	1	Global	1	Male	17	60-64 years	423	Larynx cancer	150	Occupational exposure to asbestos	1	Number	2006	249.44066827375565	385.1435259897211	132.5039805007184
1	Deaths	1	Global	2	Female	17	60-64 years	423	Larynx cancer	150	Occupational exposure to asbestos	1	Number	2006	8.41513427874329	13.266184593321766	4.05407144387658
1	Deaths	1	Global	3	Both	17	60-64 years	423	Larynx cancer	150	Occupational exposure to asbestos	1	Number	2006	257.85580255249914	398.70741096001257	138.56531022167462
1	Deaths	1	Global	1	Male	17	60-64 years	423	Larynx cancer	150	Occupational exposure to asbestos	3	Rate	2006	0.256340734	0.395797425	0.136169326
1	Deaths	1	Global	2	Female	17	60-64 years	423	Larynx cancer	150	Occupational exposure to asbestos	3	Rate	2006	0.008361882	0.013182235	0.004028417
1	Deaths	1	Global	3	Both	17	60-64 years	423	Larynx cancer	150	Occupational exposure to asbestos	3	Rate	2006	0.130266331	0.201423241	0.070001894
1	Deaths	1	Global	1	Male	17	60-64 years	423	Larynx cancer	150	Occupational exposure to asbestos	1	Number	2007	250.56300005776308	383.0475440014064	134.7320784357769
1	Deaths	1	Global	2	Female	17	60-64 years	423	Larynx cancer	150	Occupational exposure to asbestos	1	Number	2007	8.509929223356671	13.538363517192206	4.01306266124973
1	Deaths	1	Global	3	Both	17	60-64 years	423	Larynx cancer	150	Occupational exposure to asbestos	1	Number	2007	259.07292928111985	396.11275770591214	140.70799194743728
1	Deaths	1	Global	1	Male	17	60-64 years	423	Larynx cancer	150	Occupational exposure to asbestos	3	Rate	2007	0.24670489736999998	0.37714947940000004	0.13265751
1	Deaths	1	Global	2	Female	17	60-64 years	423	Larynx cancer	150	Occupational exposure to asbestos	3	Rate	2007	0.008108127790000001	0.012899142	0.003823583
1	Deaths	1	Global	3	Both	17	60-64 years	423	Larynx cancer	150	Occupational exposure to asbestos	3	Rate	2007	0.125447265	0.191804147	0.068133065
1	Deaths	1	Global	1	Male	17	60-64 years	423	Larynx cancer	150	Occupational exposure to asbestos	1	Number	2008	256.44282842312106	397.1451022411036	137.97532450552387
1	Deaths	1	Global	2	Female	17	60-64 years	423	Larynx cancer	150	Occupational exposure to asbestos	1	Number	2008	8.927317345073481	14.059829806905082	4.311526332695316
1	Deaths	1	Global	3	Both	17	60-64 years	423	Larynx cancer	150	Occupational exposure to asbestos	1	Number	2008	265.37014576819416	409.6619877963376	145.1453198357604
1	Deaths	1	Global	1	Male	17	60-64 years	423	Larynx cancer	150	Occupational exposure to asbestos	3	Rate	2008	0.241869596	0.37457598658999997	0.130134409
1	Deaths	1	Global	2	Female	17	60-64 years	423	Larynx cancer	150	Occupational exposure to asbestos	3	Rate	2008	0.008139492	0.012819066	0.003931039
1	Deaths	1	Global	3	Both	17	60-64 years	423	Larynx cancer	150	Occupational exposure to asbestos	3	Rate	2008	0.123024973	0.18991833	0.067289028
1	Deaths	1	Global	1	Male	17	60-64 years	423	Larynx cancer	150	Occupational exposure to asbestos	1	Number	2009	260.3900750458844	402.7923531055891	138.96655039570072
1	Deaths	1	Global	2	Female	17	60-64 years	423	Larynx cancer	150	Occupational exposure to asbestos	1	Number	2009	9.159615055439051	14.559414085212406	4.323296516170878
1	Deaths	1	Global	3	Both	17	60-64 years	423	Larynx cancer	150	Occupational exposure to asbestos	1	Number	2009	269.54969010132294	417.68864535081	145.23965469183517
1	Deaths	1	Global	1	Male	17	60-64 years	423	Larynx cancer	150	Occupational exposure to asbestos	3	Rate	2009	0.23214907598999998	0.35910689980000005	0.123894723
1	Deaths	1	Global	2	Female	17	60-64 years	423	Larynx cancer	150	Occupational exposure to asbestos	3	Rate	2009	0.007889646	0.012540769319999999	0.003723877
1	Deaths	1	Global	3	Both	17	60-64 years	423	Larynx cancer	150	Occupational exposure to asbestos	3	Rate	2009	0.118088013	0.182986752	0.063628574
1	Deaths	1	Global	1	Male	17	60-64 years	423	Larynx cancer	150	Occupational exposure to asbestos	1	Number	2010	269.7810595449693	422.30315141636606	143.94850031245983
1	Deaths	1	Global	2	Female	17	60-64 years	423	Larynx cancer	150	Occupational exposure to asbestos	1	Number	2010	9.819537198213387	15.702867544049765	4.806013842080704
1	Deaths	1	Global	3	Both	17	60-64 years	423	Larynx cancer	150	Occupational exposure to asbestos	1	Number	2010	279.60059674318234	434.4340197868429	150.03846980295685
1	Deaths	1	Global	1	Male	17	60-64 years	423	Larynx cancer	150	Occupational exposure to asbestos	3	Rate	2010	0.23057164909000002	0.360926502	0.123027329
1	Deaths	1	Global	2	Female	17	60-64 years	423	Larynx cancer	150	Occupational exposure to asbestos	3	Rate	2010	0.008074517	0.012912326	0.003951942
1	Deaths	1	Global	3	Both	17	60-64 years	423	Larynx cancer	150	Occupational exposure to asbestos	3	Rate	2010	0.117175591	0.1820635	0.062878429
1	Deaths	1	Global	1	Male	17	60-64 years	423	Larynx cancer	150	Occupational exposure to asbestos	1	Number	2011	286.45254996669155	441.75876123986006	151.7946670067919
1	Deaths	1	Global	2	Female	17	60-64 years	423	Larynx cancer	150	Occupational exposure to asbestos	1	Number	2011	10.343160841045904	16.74334114116973	5.063958637311472
1	Deaths	1	Global	3	Both	17	60-64 years	423	Larynx cancer	150	Occupational exposure to asbestos	1	Number	2011	296.79571080773724	455.9899901844193	162.1781478927938
1	Deaths	1	Global	1	Male	17	60-64 years	423	Larynx cancer	150	Occupational exposure to asbestos	3	Rate	2011	0.23299364192000002	0.359315994	0.123466146
1	Deaths	1	Global	2	Female	17	60-64 years	423	Larynx cancer	150	Occupational exposure to asbestos	3	Rate	2011	0.008059176080000001	0.013046063620000001	0.003945731379999999
1	Deaths	1	Global	3	Both	17	60-64 years	423	Larynx cancer	150	Occupational exposure to asbestos	3	Rate	2011	0.118111409	0.181463607	0.06453964402000001
1	Deaths	1	Global	1	Male	17	60-64 years	423	Larynx cancer	150	Occupational exposure to asbestos	1	Number	2012	289.68778270394444	442.4691711289052	154.97165464651457
1	Deaths	1	Global	2	Female	17	60-64 years	423	Larynx cancer	150	Occupational exposure to asbestos	1	Number	2012	10.618427249577277	17.341468881825275	5.053674323778703
1	Deaths	1	Global	3	Both	17	60-64 years	423	Larynx cancer	150	Occupational exposure to asbestos	1	Number	2012	300.3062099535218	457.5559933772345	164.9721950168739
1	Deaths	1	Global	1	Male	17	60-64 years	423	Larynx cancer	150	Occupational exposure to asbestos	3	Rate	2012	0.22772133	0.347821601	0.121822022
1	Deaths	1	Global	2	Female	17	60-64 years	423	Larynx cancer	150	Occupational exposure to asbestos	3	Rate	2012	0.007969396	0.013015208	0.003792909
1	Deaths	1	Global	3	Both	17	60-64 years	423	Larynx cancer	150	Occupational exposure to asbestos	3	Rate	2012	0.11530212850999999	0.175677952	0.063340832
1	Deaths	1	Global	1	Male	17	60-64 years	423	Larynx cancer	150	Occupational exposure to asbestos	1	Number	2013	287.9251532701825	442.77497986800137	153.41838758597487
1	Deaths	1	Global	2	Female	17	60-64 years	423	Larynx cancer	150	Occupational exposure to asbestos	1	Number	2013	10.753883255963986	17.783097697628484	4.977305367785374
1	Deaths	1	Global	3	Both	17	60-64 years	423	Larynx cancer	150	Occupational exposure to asbestos	1	Number	2013	298.6790365261466	461.6076939779289	163.6729395558578
1	Deaths	1	Global	1	Male	17	60-64 years	423	Larynx cancer	150	Occupational exposure to asbestos	3	Rate	2013	0.218278425	0.335671351	0.11630774025999999
1	Deaths	1	Global	2	Female	17	60-64 years	423	Larynx cancer	150	Occupational exposure to asbestos	3	Rate	2013	0.007755264150000001	0.012824448	0.003589431
1	Deaths	1	Global	3	Both	17	60-64 years	423	Larynx cancer	150	Occupational exposure to asbestos	3	Rate	2013	0.11038764512000002	0.170603826	0.060491257
1	Deaths	1	Global	1	Male	17	60-64 years	423	Larynx cancer	150	Occupational exposure to asbestos	1	Number	2014	283.0294899451927	433.3537451528453	151.45741730269694
1	Deaths	1	Global	2	Female	17	60-64 years	423	Larynx cancer	150	Occupational exposure to asbestos	1	Number	2014	10.702663141026584	17.48124596541677	5.109910731005176
1	Deaths	1	Global	3	Both	17	60-64 years	423	Larynx cancer	150	Occupational exposure to asbestos	1	Number	2014	293.7321530862196	445.3724871327972	161.3991508069015
1	Deaths	1	Global	1	Male	17	60-64 years	423	Larynx cancer	150	Occupational exposure to asbestos	3	Rate	2014	0.20849074587000002	0.31922555338999997	0.11156954
1	Deaths	1	Global	2	Female	17	60-64 years	423	Larynx cancer	150	Occupational exposure to asbestos	3	Rate	2014	0.007476512	0.012211797310000001	0.003569608
1	Deaths	1	Global	3	Both	17	60-64 years	423	Larynx cancer	150	Occupational exposure to asbestos	3	Rate	2014	0.10531731220999999	0.159687773	0.057869473
1	Deaths	1	Global	1	Male	17	60-64 years	423	Larynx cancer	150	Occupational exposure to asbestos	1	Number	2015	283.532567759454	436.4253164569212	151.07288509601182
1	Deaths	1	Global	2	Female	17	60-64 years	423	Larynx cancer	150	Occupational exposure to asbestos	1	Number	2015	11.080888560847956	17.69812994823115	5.001088629806418
1	Deaths	1	Global	3	Both	17	60-64 years	423	Larynx cancer	150	Occupational exposure to asbestos	1	Number	2015	294.6134563203015	449.38430079474864	161.59889608883975
1	Deaths	1	Global	1	Male	17	60-64 years	423	Larynx cancer	150	Occupational exposure to asbestos	3	Rate	2015	0.200555202	0.30870304742000004	0.106860574
1	Deaths	1	Global	2	Female	17	60-64 years	423	Larynx cancer	150	Occupational exposure to asbestos	3	Rate	2015	0.0074287879999999995	0.011865082	0.0033528021700000004
1	Deaths	1	Global	3	Both	17	60-64 years	423	Larynx cancer	150	Occupational exposure to asbestos	3	Rate	2015	0.101403674	0.154674603	0.055621091
1	Deaths	1	Global	1	Male	17	60-64 years	423	Larynx cancer	150	Occupational exposure to asbestos	1	Number	2016	280.5334885998852	436.9580221190919	148.43925540242367
1	Deaths	1	Global	2	Female	17	60-64 years	423	Larynx cancer	150	Occupational exposure to asbestos	1	Number	2016	11.11694662547057	17.68618965804457	5.1687914857889465
1	Deaths	1	Global	3	Both	17	60-64 years	423	Larynx cancer	150	Occupational exposure to asbestos	1	Number	2016	291.65043522535564	450.244286857054	158.3469060467588
1	Deaths	1	Global	1	Male	17	60-64 years	423	Larynx cancer	150	Occupational exposure to asbestos	3	Rate	2016	0.193335203	0.301138264	0.102299849
1	Deaths	1	Global	2	Female	17	60-64 years	423	Larynx cancer	150	Occupational exposure to asbestos	3	Rate	2016	0.007265738	0.011559218	0.003378183
1	Deaths	1	Global	3	Both	17	60-64 years	423	Larynx cancer	150	Occupational exposure to asbestos	3	Rate	2016	0.097834082	0.151034358	0.053117438770000004
1	Deaths	1	Global	1	Male	17	60-64 years	423	Larynx cancer	150	Occupational exposure to asbestos	1	Number	2017	278.7727995953172	424.9522772995479	148.7094550455496
1	Deaths	1	Global	2	Female	17	60-64 years	423	Larynx cancer	150	Occupational exposure to asbestos	1	Number	2017	11.049337212263335	18.200336972144328	4.961487035834752
1	Deaths	1	Global	3	Both	17	60-64 years	423	Larynx cancer	150	Occupational exposure to asbestos	1	Number	2017	289.8221368075802	437.8428603237893	156.79411441225818
1	Deaths	1	Global	1	Male	17	60-64 years	423	Larynx cancer	150	Occupational exposure to asbestos	3	Rate	2017	0.188032388	0.286630516	0.100304599
1	Deaths	1	Global	2	Female	17	60-64 years	423	Larynx cancer	150	Occupational exposure to asbestos	3	Rate	2017	0.007072566	0.011649847	0.0031757963300000002
1	Deaths	1	Global	3	Both	17	60-64 years	423	Larynx cancer	150	Occupational exposure to asbestos	3	Rate	2017	0.095184064	0.143797376	0.05149469
1	Deaths	1	Global	1	Male	17	60-64 years	423	Larynx cancer	150	Occupational exposure to asbestos	1	Number	2018	279.99886132886184	435.17714125210966	145.9141620427962
1	Deaths	1	Global	2	Female	17	60-64 years	423	Larynx cancer	150	Occupational exposure to asbestos	1	Number	2018	11.154118687261564	18.202182691509503	5.122706551588819
1	Deaths	1	Global	3	Both	17	60-64 years	423	Larynx cancer	150	Occupational exposure to asbestos	1	Number	2018	291.1529800161235	446.90164272399375	155.7177380074735
1	Deaths	1	Global	1	Male	17	60-64 years	423	Larynx cancer	150	Occupational exposure to asbestos	3	Rate	2018	0.18605612	0.289170356	0.09695833311999999
1	Deaths	1	Global	2	Female	17	60-64 years	423	Larynx cancer	150	Occupational exposure to asbestos	3	Rate	2018	0.007036063	0.01148201	0.0032314239500000003
1	Deaths	1	Global	3	Both	17	60-64 years	423	Larynx cancer	150	Occupational exposure to asbestos	3	Rate	2018	0.09421833341000001	0.144619258	0.050390917369999996
1	Deaths	1	Global	1	Male	17	60-64 years	423	Larynx cancer	150	Occupational exposure to asbestos	1	Number	2019	276.9260133819597	426.3066040772583	150.91440597460058
1	Deaths	1	Global	2	Female	17	60-64 years	423	Larynx cancer	150	Occupational exposure to asbestos	1	Number	2019	10.869987991613325	17.63533021060786	4.838511489471152
1	Deaths	1	Global	3	Both	17	60-64 years	423	Larynx cancer	150	Occupational exposure to asbestos	1	Number	2019	287.79600137357306	438.1316842243826	160.01137178770398
1	Deaths	1	Global	1	Male	17	60-64 years	423	Larynx cancer	150	Occupational exposure to asbestos	3	Rate	2019	0.18210868285999998	0.280342512	0.099242478
1	Deaths	1	Global	2	Female	17	60-64 years	423	Larynx cancer	150	Occupational exposure to asbestos	3	Rate	2019	0.006783481	0.011005433	0.003019502
1	Deaths	1	Global	3	Both	17	60-64 years	423	Larynx cancer	150	Occupational exposure to asbestos	3	Rate	2019	0.092151225	0.140288159	0.05123505466000001
1	Deaths	1	Global	1	Male	17	60-64 years	423	Larynx cancer	150	Occupational exposure to asbestos	1	Number	2020	271.86700149720707	423.13308464250827	144.92225923265596
1	Deaths	1	Global	2	Female	17	60-64 years	423	Larynx cancer	150	Occupational exposure to asbestos	1	Number	2020	10.620104033443113	17.25168286270968	4.713026839526741
1	Deaths	1	Global	3	Both	17	60-64 years	423	Larynx cancer	150	Occupational exposure to asbestos	1	Number	2020	282.48710553065007	435.6892429439519	154.25842720500978
1	Deaths	1	Global	1	Male	17	60-64 years	423	Larynx cancer	150	Occupational exposure to asbestos	3	Rate	2020	0.177115552	0.275662178	0.09441376
1	Deaths	1	Global	2	Female	17	60-64 years	423	Larynx cancer	150	Occupational exposure to asbestos	3	Rate	2020	0.006557857	0.010652821049999999	0.0029102686399999998
1	Deaths	1	Global	3	Both	17	60-64 years	423	Larynx cancer	150	Occupational exposure to asbestos	3	Rate	2020	0.089552872	0.138120368	0.048902357
1	Deaths	1	Global	1	Male	17	60-64 years	423	Larynx cancer	150	Occupational exposure to asbestos	1	Number	2021	271.37949596467587	421.35425264664417	144.3294385538066
1	Deaths	1	Global	2	Female	17	60-64 years	423	Larynx cancer	150	Occupational exposure to asbestos	1	Number	2021	10.642581611855832	17.25892858073111	4.861325794170996
1	Deaths	1	Global	3	Both	17	60-64 years	423	Larynx cancer	150	Occupational exposure to asbestos	1	Number	2021	282.0220775765316	436.9649199011776	152.76529500397993
1	Deaths	1	Global	1	Male	17	60-64 years	423	Larynx cancer	150	Occupational exposure to asbestos	3	Rate	2021	0.17447915	0.270903045	0.092794327
1	Deaths	1	Global	2	Female	17	60-64 years	423	Larynx cancer	150	Occupational exposure to asbestos	3	Rate	2021	0.006469225	0.010491053	0.002955017
1	Deaths	1	Global	3	Both	17	60-64 years	423	Larynx cancer	150	Occupational exposure to asbestos	3	Rate	2021	0.08811872183000001	0.13653112	0.047732016769999996
1	Deaths	1	Global	1	Male	18	65-69 years	423	Larynx cancer	150	Occupational exposure to asbestos	1	Number	1990	458.8237731410366	703.7452416187209	255.5986033875863
1	Deaths	1	Global	2	Female	18	65-69 years	423	Larynx cancer	150	Occupational exposure to asbestos	1	Number	1990	17.036457375581502	27.12418527896039	8.474225890156788
1	Deaths	1	Global	3	Both	18	65-69 years	423	Larynx cancer	150	Occupational exposure to asbestos	1	Number	1990	475.8602305166178	723.0309044704693	270.0365703685944
1	Deaths	1	Global	1	Male	18	65-69 years	423	Larynx cancer	150	Occupational exposure to asbestos	3	Rate	1990	0.800303573	1.2275079546999998	0.44582797909000005
1	Deaths	1	Global	2	Female	18	65-69 years	423	Larynx cancer	150	Occupational exposure to asbestos	3	Rate	1990	0.025704450110000002	0.040924721	0.012785834040000001
1	Deaths	1	Global	3	Both	18	65-69 years	423	Larynx cancer	150	Occupational exposure to asbestos	3	Rate	1990	0.38497073023999995	0.584931704	0.218459474
1	Deaths	1	Global	1	Male	18	65-69 years	423	Larynx cancer	150	Occupational exposure to asbestos	1	Number	1991	460.7186670641639	708.7195950284922	256.4485683279999
1	Deaths	1	Global	2	Female	18	65-69 years	423	Larynx cancer	150	Occupational exposure to asbestos	1	Number	1991	17.696866034298363	28.113795724207623	8.55112960705653
1	Deaths	1	Global	3	Both	18	65-69 years	423	Larynx cancer	150	Occupational exposure to asbestos	1	Number	1991	478.4155330984629	729.1056680794204	273.7228285158272
1	Deaths	1	Global	1	Male	18	65-69 years	423	Larynx cancer	150	Occupational exposure to asbestos	3	Rate	1991	0.7766957196800001	1.194784399	0.432330009
1	Deaths	1	Global	2	Female	18	65-69 years	423	Larynx cancer	150	Occupational exposure to asbestos	3	Rate	1991	0.025982121	0.041276011	0.012554566699999999
1	Deaths	1	Global	3	Both	18	65-69 years	423	Larynx cancer	150	Occupational exposure to asbestos	3	Rate	1991	0.3754355	0.572164012	0.21480336603000003
1	Deaths	1	Global	1	Male	18	65-69 years	423	Larynx cancer	150	Occupational exposure to asbestos	1	Number	1992	461.2131355694381	710.4926289167734	255.94810893934084
1	Deaths	1	Global	2	Female	18	65-69 years	423	Larynx cancer	150	Occupational exposure to asbestos	1	Number	1992	18.012915168726522	28.77926081823306	8.785653624496465
1	Deaths	1	Global	3	Both	18	65-69 years	423	Larynx cancer	150	Occupational exposure to asbestos	1	Number	1992	479.2260507381644	728.7440494537466	270.88201649324174
1	Deaths	1	Global	1	Male	18	65-69 years	423	Larynx cancer	150	Occupational exposure to asbestos	3	Rate	1992	0.751011502	1.156923113	0.41677038
1	Deaths	1	Global	2	Female	18	65-69 years	423	Larynx cancer	150	Occupational exposure to asbestos	3	Rate	1992	0.025779171139999998	0.041187419	0.012573582
1	Deaths	1	Global	3	Both	18	65-69 years	423	Larynx cancer	150	Occupational exposure to asbestos	3	Rate	1992	0.365024013	0.5550805870200001	0.20632943601999998
1	Deaths	1	Global	1	Male	18	65-69 years	423	Larynx cancer	150	Occupational exposure to asbestos	1	Number	1993	475.0003546798262	729.5617152156817	262.08468691766143
1	Deaths	1	Global	2	Female	18	65-69 years	423	Larynx cancer	150	Occupational exposure to asbestos	1	Number	1993	18.29943398358437	29.263074471093077	8.972520824365912
1	Deaths	1	Global	3	Both	18	65-69 years	423	Larynx cancer	150	Occupational exposure to asbestos	1	Number	1993	493.2997886634104	746.9452308878133	279.4712049679297
1	Deaths	1	Global	1	Male	18	65-69 years	423	Larynx cancer	150	Occupational exposure to asbestos	3	Rate	1993	0.746680782	1.146840643	0.41198621670999996
1	Deaths	1	Global	2	Female	18	65-69 years	423	Larynx cancer	150	Occupational exposure to asbestos	3	Rate	1993	0.025583964	0.040911946	0.012544249
1	Deaths	1	Global	3	Both	18	65-69 years	423	Larynx cancer	150	Occupational exposure to asbestos	3	Rate	1993	0.365023613	0.552711866	0.206798363
1	Deaths	1	Global	1	Male	18	65-69 years	423	Larynx cancer	150	Occupational exposure to asbestos	1	Number	1994	482.86681075444415	740.6315719457344	267.2293210847642
1	Deaths	1	Global	2	Female	18	65-69 years	423	Larynx cancer	150	Occupational exposure to asbestos	1	Number	1994	18.39804347299704	29.01236386676036	9.155295940629909
1	Deaths	1	Global	3	Both	18	65-69 years	423	Larynx cancer	150	Occupational exposure to asbestos	1	Number	1994	501.2648542274416	760.7481028230708	284.65698143189906
1	Deaths	1	Global	1	Male	18	65-69 years	423	Larynx cancer	150	Occupational exposure to asbestos	3	Rate	1994	0.734800817	1.127053407	0.40665524966999994
1	Deaths	1	Global	2	Female	18	65-69 years	423	Larynx cancer	150	Occupational exposure to asbestos	3	Rate	1994	0.02515785	0.039672082	0.012519133
1	Deaths	1	Global	3	Both	18	65-69 years	423	Larynx cancer	150	Occupational exposure to asbestos	3	Rate	1994	0.361026332	0.547914131	0.205018694
1	Deaths	1	Global	1	Male	18	65-69 years	423	Larynx cancer	150	Occupational exposure to asbestos	1	Number	1995	488.2600502605148	747.3300772932123	268.7175723844107
1	Deaths	1	Global	2	Female	18	65-69 years	423	Larynx cancer	150	Occupational exposure to asbestos	1	Number	1995	17.97616302190218	28.763005751618103	8.929394496314869
1	Deaths	1	Global	3	Both	18	65-69 years	423	Larynx cancer	150	Occupational exposure to asbestos	1	Number	1995	506.2362132824169	766.4012829232822	285.7682934863286
1	Deaths	1	Global	1	Male	18	65-69 years	423	Larynx cancer	150	Occupational exposure to asbestos	3	Rate	1995	0.7229102936599999	1.106485377	0.39785909
1	Deaths	1	Global	2	Female	18	65-69 years	423	Larynx cancer	150	Occupational exposure to asbestos	3	Rate	1995	0.024139595	0.038624888669999996	0.011990988
1	Deaths	1	Global	3	Both	18	65-69 years	423	Larynx cancer	150	Occupational exposure to asbestos	3	Rate	1995	0.356483202	0.5396871589400001	0.201233325
1	Deaths	1	Global	1	Male	18	65-69 years	423	Larynx cancer	150	Occupational exposure to asbestos	1	Number	1996	479.0051259428399	741.2431887756511	264.19848014500684
1	Deaths	1	Global	2	Female	18	65-69 years	423	Larynx cancer	150	Occupational exposure to asbestos	1	Number	1996	17.51223971271251	27.7248538620608	8.649422371688757
1	Deaths	1	Global	3	Both	18	65-69 years	423	Larynx cancer	150	Occupational exposure to asbestos	1	Number	1996	496.51736565555177	759.7992997172843	280.28268464885593
1	Deaths	1	Global	1	Male	18	65-69 years	423	Larynx cancer	150	Occupational exposure to asbestos	3	Rate	1996	0.6929294689700001	1.0722834085800002	0.382189882
1	Deaths	1	Global	2	Female	18	65-69 years	423	Larynx cancer	150	Occupational exposure to asbestos	3	Rate	1996	0.023122636	0.036607066	0.011420438
1	Deaths	1	Global	3	Both	18	65-69 years	423	Larynx cancer	150	Occupational exposure to asbestos	3	Rate	1996	0.342747502	0.524491851	0.19348002
1	Deaths	1	Global	1	Male	18	65-69 years	423	Larynx cancer	150	Occupational exposure to asbestos	1	Number	1997	464.330064996345	715.4094592867423	252.25320169608037
1	Deaths	1	Global	2	Female	18	65-69 years	423	Larynx cancer	150	Occupational exposure to asbestos	1	Number	1997	17.164760741384026	27.63979297201461	8.536283704873068
1	Deaths	1	Global	3	Both	18	65-69 years	423	Larynx cancer	150	Occupational exposure to asbestos	1	Number	1997	481.4948257377293	733.8588924702283	267.75452366776835
1	Deaths	1	Global	1	Male	18	65-69 years	423	Larynx cancer	150	Occupational exposure to asbestos	3	Rate	1997	0.660763785	1.0180617143000001	0.358968313
1	Deaths	1	Global	2	Female	18	65-69 years	423	Larynx cancer	150	Occupational exposure to asbestos	3	Rate	1997	0.022378133	0.036034697	0.011128969
1	Deaths	1	Global	3	Both	18	65-69 years	423	Larynx cancer	150	Occupational exposure to asbestos	3	Rate	1997	0.327603229	0.499308673	0.182176924
1	Deaths	1	Global	1	Male	18	65-69 years	423	Larynx cancer	150	Occupational exposure to asbestos	1	Number	1998	450.2171592235036	697.2706962701188	241.9221300742664
1	Deaths	1	Global	2	Female	18	65-69 years	423	Larynx cancer	150	Occupational exposure to asbestos	1	Number	1998	16.418038523215294	26.47683865940508	8.222967310929103
1	Deaths	1	Global	3	Both	18	65-69 years	423	Larynx cancer	150	Occupational exposure to asbestos	1	Number	1998	466.6351977467188	708.8311613520339	257.19443484482645
1	Deaths	1	Global	1	Male	18	65-69 years	423	Larynx cancer	150	Occupational exposure to asbestos	3	Rate	1998	0.6327561632099999	0.97997671	0.340008628
1	Deaths	1	Global	2	Female	18	65-69 years	423	Larynx cancer	150	Occupational exposure to asbestos	3	Rate	1998	0.021145617	0.034100851	0.010590772830000001
1	Deaths	1	Global	3	Both	18	65-69 years	423	Larynx cancer	150	Occupational exposure to asbestos	3	Rate	1998	0.313610489	0.47638259649000003	0.172852097
1	Deaths	1	Global	1	Male	18	65-69 years	423	Larynx cancer	150	Occupational exposure to asbestos	1	Number	1999	432.53669851130746	668.0053787240411	229.3046511990619
1	Deaths	1	Global	2	Female	18	65-69 years	423	Larynx cancer	150	Occupational exposure to asbestos	1	Number	1999	16.284299973338083	26.29587622018819	8.109379968102012
1	Deaths	1	Global	3	Both	18	65-69 years	423	Larynx cancer	150	Occupational exposure to asbestos	1	Number	1999	448.82099848464514	685.4148957248267	246.89705852055195
1	Deaths	1	Global	1	Male	18	65-69 years	423	Larynx cancer	150	Occupational exposure to asbestos	3	Rate	1999	0.6007863434699999	0.927848458	0.31850038
1	Deaths	1	Global	2	Female	18	65-69 years	423	Larynx cancer	150	Occupational exposure to asbestos	3	Rate	1999	0.02074202	0.0334942	0.010329269509999999
1	Deaths	1	Global	3	Both	18	65-69 years	423	Larynx cancer	150	Occupational exposure to asbestos	3	Rate	1999	0.298212322	0.45541355701999997	0.16404701493999999
1	Deaths	1	Global	1	Male	18	65-69 years	423	Larynx cancer	150	Occupational exposure to asbestos	1	Number	2000	419.3351295486091	654.2459836334467	224.53895673278123
1	Deaths	1	Global	2	Female	18	65-69 years	423	Larynx cancer	150	Occupational exposure to asbestos	1	Number	2000	15.895744093683764	25.377662468909318	7.834890899045396
1	Deaths	1	Global	3	Both	18	65-69 years	423	Larynx cancer	150	Occupational exposure to asbestos	1	Number	2000	435.2308736422932	667.2625646265783	238.5526708757494
1	Deaths	1	Global	1	Male	18	65-69 years	423	Larynx cancer	150	Occupational exposure to asbestos	3	Rate	2000	0.5749639010200001	0.897057738	0.30787259495999997
1	Deaths	1	Global	2	Female	18	65-69 years	423	Larynx cancer	150	Occupational exposure to asbestos	3	Rate	2000	0.019963575	0.031871982	0.009839894
1	Deaths	1	Global	3	Both	18	65-69 years	423	Larynx cancer	150	Occupational exposure to asbestos	3	Rate	2000	0.285292225	0.437388139	0.156370392
1	Deaths	1	Global	1	Male	18	65-69 years	423	Larynx cancer	150	Occupational exposure to asbestos	1	Number	2001	407.01049211947736	630.6872741918089	219.6263851201328
1	Deaths	1	Global	2	Female	18	65-69 years	423	Larynx cancer	150	Occupational exposure to asbestos	1	Number	2001	15.429016967862704	24.60480614490664	7.515483137447864
1	Deaths	1	Global	3	Both	18	65-69 years	423	Larynx cancer	150	Occupational exposure to asbestos	1	Number	2001	422.4395090873398	645.9300484814729	233.56184768763256
1	Deaths	1	Global	1	Male	18	65-69 years	423	Larynx cancer	150	Occupational exposure to asbestos	3	Rate	2001	0.5489380378600001	0.850612555	0.296211718
1	Deaths	1	Global	2	Female	18	65-69 years	423	Larynx cancer	150	Occupational exposure to asbestos	3	Rate	2001	0.019024272	0.030338195	0.009266734
1	Deaths	1	Global	3	Both	18	65-69 years	423	Larynx cancer	150	Occupational exposure to asbestos	3	Rate	2001	0.272108325	0.416066536	0.1504455
1	Deaths	1	Global	1	Male	18	65-69 years	423	Larynx cancer	150	Occupational exposure to asbestos	1	Number	2002	406.3504951433608	630.0523143268929	219.10516012812093
1	Deaths	1	Global	2	Female	18	65-69 years	423	Larynx cancer	150	Occupational exposure to asbestos	1	Number	2002	15.385992791669272	24.918388033411517	7.476148697481305
1	Deaths	1	Global	3	Both	18	65-69 years	423	Larynx cancer	150	Occupational exposure to asbestos	1	Number	2002	421.7364879350304	646.5430584932503	232.354315250562
1	Deaths	1	Global	1	Male	18	65-69 years	423	Larynx cancer	150	Occupational exposure to asbestos	3	Rate	2002	0.537338273	0.833150756	0.289734084
1	Deaths	1	Global	2	Female	18	65-69 years	423	Larynx cancer	150	Occupational exposure to asbestos	3	Rate	2002	0.018548623	0.030040427	0.00901289
1	Deaths	1	Global	3	Both	18	65-69 years	423	Larynx cancer	150	Occupational exposure to asbestos	3	Rate	2002	0.265958387	0.407727465	0.146528889
1	Deaths	1	Global	1	Male	18	65-69 years	423	Larynx cancer	150	Occupational exposure to asbestos	1	Number	2003	406.443476689826	627.9323405497961	220.358017692962
1	Deaths	1	Global	2	Female	18	65-69 years	423	Larynx cancer	150	Occupational exposure to asbestos	1	Number	2003	15.590384669686868	25.15525101137914	7.488814070490285
1	Deaths	1	Global	3	Both	18	65-69 years	423	Larynx cancer	150	Occupational exposure to asbestos	1	Number	2003	422.03386135951285	644.8818086405054	233.91146351490187
1	Deaths	1	Global	1	Male	18	65-69 years	423	Larynx cancer	150	Occupational exposure to asbestos	3	Rate	2003	0.527029563	0.8142310703400001	0.285735155
1	Deaths	1	Global	2	Female	18	65-69 years	423	Larynx cancer	150	Occupational exposure to asbestos	3	Rate	2003	0.018397351279999998	0.029684321	0.008837135579999999
1	Deaths	1	Global	3	Both	18	65-69 years	423	Larynx cancer	150	Occupational exposure to asbestos	3	Rate	2003	0.260736478	0.39841403	0.14451269628000002
1	Deaths	1	Global	1	Male	18	65-69 years	423	Larynx cancer	150	Occupational exposure to asbestos	1	Number	2004	394.7366370991857	606.7308030107818	217.67714875252108
1	Deaths	1	Global	2	Female	18	65-69 years	423	Larynx cancer	150	Occupational exposure to asbestos	1	Number	2004	15.025988655455482	23.85363771093377	7.231230198154625
1	Deaths	1	Global	3	Both	18	65-69 years	423	Larynx cancer	150	Occupational exposure to asbestos	1	Number	2004	409.76262575464136	624.3527083308979	227.25501525893185
1	Deaths	1	Global	1	Male	18	65-69 years	423	Larynx cancer	150	Occupational exposure to asbestos	3	Rate	2004	0.502666163	0.772624115	0.27719478482000004
1	Deaths	1	Global	2	Female	18	65-69 years	423	Larynx cancer	150	Occupational exposure to asbestos	3	Rate	2004	0.017398274159999998	0.027619622	0.008372888
1	Deaths	1	Global	3	Both	18	65-69 years	423	Larynx cancer	150	Occupational exposure to asbestos	3	Rate	2004	0.24850151698999998	0.378640182	0.137819343
1	Deaths	1	Global	1	Male	18	65-69 years	423	Larynx cancer	150	Occupational exposure to asbestos	1	Number	2005	398.6188970496435	614.6798774648273	220.4204427750805
1	Deaths	1	Global	2	Female	18	65-69 years	423	Larynx cancer	150	Occupational exposure to asbestos	1	Number	2005	15.218204628822566	24.66336808616808	7.314555789511933
1	Deaths	1	Global	3	Both	18	65-69 years	423	Larynx cancer	150	Occupational exposure to asbestos	1	Number	2005	413.8371016784664	633.076974079883	230.98775744878665
1	Deaths	1	Global	1	Male	18	65-69 years	423	Larynx cancer	150	Occupational exposure to asbestos	3	Rate	2005	0.498991327	0.769456566	0.275922416
1	Deaths	1	Global	2	Female	18	65-69 years	423	Larynx cancer	150	Occupational exposure to asbestos	3	Rate	2005	0.01730861	0.028051180800000002	0.008319299
1	Deaths	1	Global	3	Both	18	65-69 years	423	Larynx cancer	150	Occupational exposure to asbestos	3	Rate	2005	0.246613923	0.37726341	0.13765028981000002
1	Deaths	1	Global	1	Male	18	65-69 years	423	Larynx cancer	150	Occupational exposure to asbestos	1	Number	2006	390.3737242567971	603.5741423355801	217.4481496461445
1	Deaths	1	Global	2	Female	18	65-69 years	423	Larynx cancer	150	Occupational exposure to asbestos	1	Number	2006	14.97555241770043	24.03715036494928	7.187831601680592
1	Deaths	1	Global	3	Both	18	65-69 years	423	Larynx cancer	150	Occupational exposure to asbestos	1	Number	2006	405.3492766744975	619.9964389095935	226.73379042324564
1	Deaths	1	Global	1	Male	18	65-69 years	423	Larynx cancer	150	Occupational exposure to asbestos	3	Rate	2006	0.48118247686000004	0.743977585	0.268030948
1	Deaths	1	Global	2	Female	18	65-69 years	423	Larynx cancer	150	Occupational exposure to asbestos	3	Rate	2006	0.016805864059999998	0.02697497	0.008066328
1	Deaths	1	Global	3	Both	18	65-69 years	423	Larynx cancer	150	Occupational exposure to asbestos	3	Rate	2006	0.238108673	0.364195862	0.133187069
1	Deaths	1	Global	1	Male	18	65-69 years	423	Larynx cancer	150	Occupational exposure to asbestos	1	Number	2007	385.0938018040578	593.3682056151761	215.31316296223596
1	Deaths	1	Global	2	Female	18	65-69 years	423	Larynx cancer	150	Occupational exposure to asbestos	1	Number	2007	14.730304689925845	23.79819520684772	7.0552941156181
1	Deaths	1	Global	3	Both	18	65-69 years	423	Larynx cancer	150	Occupational exposure to asbestos	1	Number	2007	399.8241064939837	605.9153083861127	224.5641607314433
1	Deaths	1	Global	1	Male	18	65-69 years	423	Larynx cancer	150	Occupational exposure to asbestos	3	Rate	2007	0.468533122	0.721934907	0.261965651
1	Deaths	1	Global	2	Female	18	65-69 years	423	Larynx cancer	150	Occupational exposure to asbestos	3	Rate	2007	0.016378634	0.026461227	0.007844786
1	Deaths	1	Global	3	Both	18	65-69 years	423	Larynx cancer	150	Occupational exposure to asbestos	3	Rate	2007	0.232283727	0.352015458	0.13046387
1	Deaths	1	Global	1	Male	18	65-69 years	423	Larynx cancer	150	Occupational exposure to asbestos	1	Number	2008	386.9052485767119	593.3809840959867	215.67545056016115
1	Deaths	1	Global	2	Female	18	65-69 years	423	Larynx cancer	150	Occupational exposure to asbestos	1	Number	2008	15.04273384559481	24.47781011634759	7.175832586762438
1	Deaths	1	Global	3	Both	18	65-69 years	423	Larynx cancer	150	Occupational exposure to asbestos	1	Number	2008	401.9479824223064	606.6128448063621	224.88370770495143
1	Deaths	1	Global	1	Male	18	65-69 years	423	Larynx cancer	150	Occupational exposure to asbestos	3	Rate	2008	0.464115723	0.7117955767399999	0.258715456
1	Deaths	1	Global	2	Female	18	65-69 years	423	Larynx cancer	150	Occupational exposure to asbestos	3	Rate	2008	0.016604576	0.027019268069999998	0.007920878
1	Deaths	1	Global	3	Both	18	65-69 years	423	Larynx cancer	150	Occupational exposure to asbestos	3	Rate	2008	0.231060539	0.348712513	0.129274814
1	Deaths	1	Global	1	Male	18	65-69 years	423	Larynx cancer	150	Occupational exposure to asbestos	1	Number	2009	379.82328898747744	578.8263945725389	211.94303107027463
1	Deaths	1	Global	2	Female	18	65-69 years	423	Larynx cancer	150	Occupational exposure to asbestos	1	Number	2009	14.98108541068402	24.540977295633443	7.053939539149319
1	Deaths	1	Global	3	Both	18	65-69 years	423	Larynx cancer	150	Occupational exposure to asbestos	1	Number	2009	394.804374398161	591.5300487702805	221.2357382406824
1	Deaths	1	Global	1	Male	18	65-69 years	423	Larynx cancer	150	Occupational exposure to asbestos	3	Rate	2009	0.449059764	0.684338353	0.250577282
1	Deaths	1	Global	2	Female	18	65-69 years	423	Larynx cancer	150	Occupational exposure to asbestos	3	Rate	2009	0.016378686	0.02683043	0.007712009
1	Deaths	1	Global	3	Both	18	65-69 years	423	Larynx cancer	150	Occupational exposure to asbestos	3	Rate	2009	0.22425841348999997	0.33600334462000003	0.12566723896999998
1	Deaths	1	Global	1	Male	18	65-69 years	423	Larynx cancer	150	Occupational exposure to asbestos	1	Number	2010	374.09554685320535	571.9605043700537	206.9544459074189
1	Deaths	1	Global	2	Female	18	65-69 years	423	Larynx cancer	150	Occupational exposure to asbestos	1	Number	2010	15.458884857439038	25.014639960319364	7.3384961335713825
1	Deaths	1	Global	3	Both	18	65-69 years	423	Larynx cancer	150	Occupational exposure to asbestos	1	Number	2010	389.5544317106447	587.3996449506312	218.3788614956565
1	Deaths	1	Global	1	Male	18	65-69 years	423	Larynx cancer	150	Occupational exposure to asbestos	3	Rate	2010	0.436086541	0.666739501	0.241248658
1	Deaths	1	Global	2	Female	18	65-69 years	423	Larynx cancer	150	Occupational exposure to asbestos	3	Rate	2010	0.016756613	0.027114546	0.007954541479999999
1	Deaths	1	Global	3	Both	18	65-69 years	423	Larynx cancer	150	Occupational exposure to asbestos	3	Rate	2010	0.21880147608999997	0.32992542	0.122657101
1	Deaths	1	Global	1	Male	18	65-69 years	423	Larynx cancer	150	Occupational exposure to asbestos	1	Number	2011	377.78001993182505	579.3185273887349	208.03100558897037
1	Deaths	1	Global	2	Female	18	65-69 years	423	Larynx cancer	150	Occupational exposure to asbestos	1	Number	2011	15.729329034804689	25.521420209346388	7.572152234196917
1	Deaths	1	Global	3	Both	18	65-69 years	423	Larynx cancer	150	Occupational exposure to asbestos	1	Number	2011	393.5093489666293	587.5737014099732	221.16868759539452
1	Deaths	1	Global	1	Male	18	65-69 years	423	Larynx cancer	150	Occupational exposure to asbestos	3	Rate	2011	0.43048799290000006	0.6601452087099999	0.237055549
1	Deaths	1	Global	2	Female	18	65-69 years	423	Larynx cancer	150	Occupational exposure to asbestos	3	Rate	2011	0.016715833	0.027122059	0.008047058
1	Deaths	1	Global	3	Both	18	65-69 years	423	Larynx cancer	150	Occupational exposure to asbestos	3	Rate	2011	0.21638678266000003	0.32310079330999997	0.121618408
1	Deaths	1	Global	1	Male	18	65-69 years	423	Larynx cancer	150	Occupational exposure to asbestos	1	Number	2012	384.97237994554285	580.0673482292538	213.30133058437863
1	Deaths	1	Global	2	Female	18	65-69 years	423	Larynx cancer	150	Occupational exposure to asbestos	1	Number	2012	16.226287275449362	26.397928510273147	7.804668251504649
1	Deaths	1	Global	3	Both	18	65-69 years	423	Larynx cancer	150	Occupational exposure to asbestos	1	Number	2012	401.1986672209918	595.3926293681453	223.70767652247588
1	Deaths	1	Global	1	Male	18	65-69 years	423	Larynx cancer	150	Occupational exposure to asbestos	3	Rate	2012	0.419097199	0.631485825	0.23220884120000002
1	Deaths	1	Global	2	Female	18	65-69 years	423	Larynx cancer	150	Occupational exposure to asbestos	3	Rate	2012	0.016492292	0.026830681290000002	0.007932614
1	Deaths	1	Global	3	Both	18	65-69 years	423	Larynx cancer	150	Occupational exposure to asbestos	3	Rate	2012	0.210885664	0.312961582	0.11758947793999999
1	Deaths	1	Global	1	Male	18	65-69 years	423	Larynx cancer	150	Occupational exposure to asbestos	1	Number	2013	391.3421161418256	597.859454073782	217.7736599312348
1	Deaths	1	Global	2	Female	18	65-69 years	423	Larynx cancer	150	Occupational exposure to asbestos	1	Number	2013	16.46562634247976	26.424272044644244	7.755013152783054
1	Deaths	1	Global	3	Both	18	65-69 years	423	Larynx cancer	150	Occupational exposure to asbestos	1	Number	2013	407.8077424843052	610.9721197145204	229.0573726435161
1	Deaths	1	Global	1	Male	18	65-69 years	423	Larynx cancer	150	Occupational exposure to asbestos	3	Rate	2013	0.40716795625999996	0.622036837	0.226580407
1	Deaths	1	Global	2	Female	18	65-69 years	423	Larynx cancer	150	Occupational exposure to asbestos	3	Rate	2013	0.015986297200000003	0.025655037789999998	0.0075292577700000005
1	Deaths	1	Global	3	Both	18	65-69 years	423	Larynx cancer	150	Occupational exposure to asbestos	3	Rate	2013	0.204813688	0.306849136	0.11503971216000002
1	Deaths	1	Global	1	Male	18	65-69 years	423	Larynx cancer	150	Occupational exposure to asbestos	1	Number	2014	394.1023536526025	610.3779077654006	215.8736449834965
1	Deaths	1	Global	2	Female	18	65-69 years	423	Larynx cancer	150	Occupational exposure to asbestos	1	Number	2014	16.441745792470233	26.628220617244963	7.884152649089011
1	Deaths	1	Global	3	Both	18	65-69 years	423	Larynx cancer	150	Occupational exposure to asbestos	1	Number	2014	410.5440994450725	622.8922759131331	228.66755450924148
1	Deaths	1	Global	1	Male	18	65-69 years	423	Larynx cancer	150	Occupational exposure to asbestos	3	Rate	2014	0.38668707335999997	0.598893269	0.211811848
1	Deaths	1	Global	2	Female	18	65-69 years	423	Larynx cancer	150	Occupational exposure to asbestos	3	Rate	2014	0.015054696749999999	0.024381826080000002	0.007219034
1	Deaths	1	Global	3	Both	18	65-69 years	423	Larynx cancer	150	Occupational exposure to asbestos	3	Rate	2014	0.194449901	0.29502638388999997	0.10830598537000001
1	Deaths	1	Global	1	Male	18	65-69 years	423	Larynx cancer	150	Occupational exposure to asbestos	1	Number	2015	407.78940199098525	628.4343688115782	224.0271576779592
1	Deaths	1	Global	2	Female	18	65-69 years	423	Larynx cancer	150	Occupational exposure to asbestos	1	Number	2015	17.369379697016605	27.81474804254823	8.131063155596332
1	Deaths	1	Global	3	Both	18	65-69 years	423	Larynx cancer	150	Occupational exposure to asbestos	1	Number	2015	425.1587816880023	642.92806671735	237.244108631666
1	Deaths	1	Global	1	Male	18	65-69 years	423	Larynx cancer	150	Occupational exposure to asbestos	3	Rate	2015	0.383047771	0.59030564	0.210434854
1	Deaths	1	Global	2	Female	18	65-69 years	423	Larynx cancer	150	Occupational exposure to asbestos	3	Rate	2015	0.015168056	0.024289620619999997	0.007100565
1	Deaths	1	Global	3	Both	18	65-69 years	423	Larynx cancer	150	Occupational exposure to asbestos	3	Rate	2015	0.192403876	0.290954479	0.107363855
1	Deaths	1	Global	1	Male	18	65-69 years	423	Larynx cancer	150	Occupational exposure to asbestos	1	Number	2016	420.0163871824934	656.4822431019536	229.26039297212347
1	Deaths	1	Global	2	Female	18	65-69 years	423	Larynx cancer	150	Occupational exposure to asbestos	1	Number	2016	18.30479091244137	29.346527197903043	8.671494625423687
1	Deaths	1	Global	3	Both	18	65-69 years	423	Larynx cancer	150	Occupational exposure to asbestos	1	Number	2016	438.32117809493445	667.4448103830672	244.5739195658448
1	Deaths	1	Global	1	Male	18	65-69 years	423	Larynx cancer	150	Occupational exposure to asbestos	3	Rate	2016	0.374883344	0.585939658	0.20462511772000003
1	Deaths	1	Global	2	Female	18	65-69 years	423	Larynx cancer	150	Occupational exposure to asbestos	3	Rate	2016	0.015130718710000001	0.024257804980000002	0.007167847
1	Deaths	1	Global	3	Both	18	65-69 years	423	Larynx cancer	150	Occupational exposure to asbestos	3	Rate	2016	0.188107039	0.286436233	0.104959738
1	Deaths	1	Global	1	Male	18	65-69 years	423	Larynx cancer	150	Occupational exposure to asbestos	1	Number	2017	423.5800142004426	662.0227494596256	232.85668725883852
1	Deaths	1	Global	2	Female	18	65-69 years	423	Larynx cancer	150	Occupational exposure to asbestos	1	Number	2017	18.427917294071477	30.27904627955056	8.61485034371767
1	Deaths	1	Global	3	Both	18	65-69 years	423	Larynx cancer	150	Occupational exposure to asbestos	1	Number	2017	442.007931494514	673.2912462981656	246.64316893202215
1	Deaths	1	Global	1	Male	18	65-69 years	423	Larynx cancer	150	Occupational exposure to asbestos	3	Rate	2017	0.364983123	0.570440348	0.200643935
1	Deaths	1	Global	2	Female	18	65-69 years	423	Larynx cancer	150	Occupational exposure to asbestos	3	Rate	2017	0.014663434029999999	0.024093596	0.006854995
1	Deaths	1	Global	3	Both	18	65-69 years	423	Larynx cancer	150	Occupational exposure to asbestos	3	Rate	2017	0.182853975	0.27853342	0.10203365299999999
1	Deaths	1	Global	1	Male	18	65-69 years	423	Larynx cancer	150	Occupational exposure to asbestos	1	Number	2018	427.5547607776744	667.0548039209882	236.41822368959677
1	Deaths	1	Global	2	Female	18	65-69 years	423	Larynx cancer	150	Occupational exposure to asbestos	1	Number	2018	18.96001357807581	30.8247044121428	8.94622177060267
1	Deaths	1	Global	3	Both	18	65-69 years	423	Larynx cancer	150	Occupational exposure to asbestos	1	Number	2018	446.5147743557503	681.2411257723575	247.70539451248345
1	Deaths	1	Global	1	Male	18	65-69 years	423	Larynx cancer	150	Occupational exposure to asbestos	3	Rate	2018	0.35506115737000005	0.553953019	0.19633257731999998
1	Deaths	1	Global	2	Female	18	65-69 years	423	Larynx cancer	150	Occupational exposure to asbestos	3	Rate	2018	0.014492572	0.023561653	0.006838274
1	Deaths	1	Global	3	Both	18	65-69 years	423	Larynx cancer	150	Occupational exposure to asbestos	3	Rate	2018	0.177722313	0.27114836	0.09859198
1	Deaths	1	Global	1	Male	18	65-69 years	423	Larynx cancer	150	Occupational exposure to asbestos	1	Number	2019	419.7653498986825	657.0281691474756	234.46716771385243
1	Deaths	1	Global	2	Female	18	65-69 years	423	Larynx cancer	150	Occupational exposure to asbestos	1	Number	2019	18.922039840682597	30.85649569733227	8.829412201613756
1	Deaths	1	Global	3	Both	18	65-69 years	423	Larynx cancer	150	Occupational exposure to asbestos	1	Number	2019	438.6873897393653	673.6120248493667	246.81114689837077
1	Deaths	1	Global	1	Male	18	65-69 years	423	Larynx cancer	150	Occupational exposure to asbestos	3	Rate	2019	0.338601242	0.5299878944699999	0.189131557
1	Deaths	1	Global	2	Female	18	65-69 years	423	Larynx cancer	150	Occupational exposure to asbestos	3	Rate	2019	0.014009243	0.022845113	0.006537
1	Deaths	1	Global	3	Both	18	65-69 years	423	Larynx cancer	150	Occupational exposure to asbestos	3	Rate	2019	0.169352089	0.260043043	0.095279656
1	Deaths	1	Global	1	Male	18	65-69 years	423	Larynx cancer	150	Occupational exposure to asbestos	1	Number	2020	412.9682789124041	644.2027900005401	227.03018667447728
1	Deaths	1	Global	2	Female	18	65-69 years	423	Larynx cancer	150	Occupational exposure to asbestos	1	Number	2020	19.166607670906256	31.97907704260449	8.806615247774468
1	Deaths	1	Global	3	Both	18	65-69 years	423	Larynx cancer	150	Occupational exposure to asbestos	1	Number	2020	432.1348865833105	663.0920112056659	239.85922371604056
1	Deaths	1	Global	1	Male	18	65-69 years	423	Larynx cancer	150	Occupational exposure to asbestos	3	Rate	2020	0.320330437	0.499693976	0.176102337
1	Deaths	1	Global	2	Female	18	65-69 years	423	Larynx cancer	150	Occupational exposure to asbestos	3	Rate	2020	0.013628339	0.022738593	0.006261908
1	Deaths	1	Global	3	Both	18	65-69 years	423	Larynx cancer	150	Occupational exposure to asbestos	3	Rate	2020	0.160312781	0.245992924	0.08898263088000001
1	Deaths	1	Global	1	Male	18	65-69 years	423	Larynx cancer	150	Occupational exposure to asbestos	1	Number	2021	412.8005712552993	646.4984961226089	219.30724776876963
1	Deaths	1	Global	2	Female	18	65-69 years	423	Larynx cancer	150	Occupational exposure to asbestos	1	Number	2021	19.60916951376774	31.807919971944408	9.071165909316946
1	Deaths	1	Global	3	Both	18	65-69 years	423	Larynx cancer	150	Occupational exposure to asbestos	1	Number	2021	432.4097407690671	664.8129225971642	236.4231334098292
1	Deaths	1	Global	1	Male	18	65-69 years	423	Larynx cancer	150	Occupational exposure to asbestos	3	Rate	2021	0.313123293	0.49039112830000003	0.166352017
1	Deaths	1	Global	2	Female	18	65-69 years	423	Larynx cancer	150	Occupational exposure to asbestos	3	Rate	2021	0.013616635	0.022087464810000002	0.0062990304899999995
1	Deaths	1	Global	3	Both	18	65-69 years	423	Larynx cancer	150	Occupational exposure to asbestos	3	Rate	2021	0.156759845	0.24101208	0.085709572
1	Deaths	1	Global	1	Male	19	70-74 years	423	Larynx cancer	150	Occupational exposure to asbestos	1	Number	1990	446.9222746977982	681.4105388755631	244.48971157798667
1	Deaths	1	Global	2	Female	19	70-74 years	423	Larynx cancer	150	Occupational exposure to asbestos	1	Number	1990	20.70178473736241	31.93866401731679	10.686553890725436
1	Deaths	1	Global	3	Both	19	70-74 years	423	Larynx cancer	150	Occupational exposure to asbestos	1	Number	1990	467.6240594351608	700.5693483591219	268.9834653756378
1	Deaths	1	Global	1	Male	19	70-74 years	423	Larynx cancer	150	Occupational exposure to asbestos	3	Rate	1990	1.1880381334799999	1.811370233	0.6499186034000001
1	Deaths	1	Global	2	Female	19	70-74 years	423	Larynx cancer	150	Occupational exposure to asbestos	3	Rate	1990	0.044006425	0.067893007	0.022716738
1	Deaths	1	Global	3	Both	19	70-74 years	423	Larynx cancer	150	Occupational exposure to asbestos	3	Rate	1990	0.552347841	0.827497986	0.317717691
1	Deaths	1	Global	1	Male	19	70-74 years	423	Larynx cancer	150	Occupational exposure to asbestos	1	Number	1991	463.774443340152	708.8157246228618	254.6997083292545
1	Deaths	1	Global	2	Female	19	70-74 years	423	Larynx cancer	150	Occupational exposure to asbestos	1	Number	1991	22.022138349959228	34.03578586063049	11.0407234971211
1	Deaths	1	Global	3	Both	19	70-74 years	423	Larynx cancer	150	Occupational exposure to asbestos	1	Number	1991	485.7965816901117	731.5816804042225	277.0439445160053
1	Deaths	1	Global	1	Male	19	70-74 years	423	Larynx cancer	150	Occupational exposure to asbestos	3	Rate	1991	1.1885392315299999	1.81651945	0.652732379
1	Deaths	1	Global	2	Female	19	70-74 years	423	Larynx cancer	150	Occupational exposure to asbestos	3	Rate	1991	0.045211854339999996	0.069876093	0.022666808
1	Deaths	1	Global	3	Both	19	70-74 years	423	Larynx cancer	150	Occupational exposure to asbestos	3	Rate	1991	0.55374489	0.83390792	0.315794047
1	Deaths	1	Global	1	Male	19	70-74 years	423	Larynx cancer	150	Occupational exposure to asbestos	1	Number	1992	486.4338018960464	745.5972802638807	265.8699459767081
1	Deaths	1	Global	2	Female	19	70-74 years	423	Larynx cancer	150	Occupational exposure to asbestos	1	Number	1992	23.18628544500149	36.37857594919952	11.689213255487704
1	Deaths	1	Global	3	Both	19	70-74 years	423	Larynx cancer	150	Occupational exposure to asbestos	1	Number	1992	509.6200873410477	773.7412097096692	290.2869680785453
1	Deaths	1	Global	1	Male	19	70-74 years	423	Larynx cancer	150	Occupational exposure to asbestos	3	Rate	1992	1.196441828	1.833885248	0.6539387745399999
1	Deaths	1	Global	2	Female	19	70-74 years	423	Larynx cancer	150	Occupational exposure to asbestos	3	Rate	1992	0.045688919040000005	0.07168452296000001	0.023033768
1	Deaths	1	Global	3	Both	19	70-74 years	423	Larynx cancer	150	Occupational exposure to asbestos	3	Rate	1992	0.5575415504600001	0.84649896	0.317583726
1	Deaths	1	Global	1	Male	19	70-74 years	423	Larynx cancer	150	Occupational exposure to asbestos	1	Number	1993	518.7103787525879	794.9609803347208	283.83218497760856
1	Deaths	1	Global	2	Female	19	70-74 years	423	Larynx cancer	150	Occupational exposure to asbestos	1	Number	1993	24.662262961362025	38.99178937040711	12.450443526186422
1	Deaths	1	Global	3	Both	19	70-74 years	423	Larynx cancer	150	Occupational exposure to asbestos	1	Number	1993	543.3726417139501	824.0327121287871	307.9392001691991
1	Deaths	1	Global	1	Male	19	70-74 years	423	Larynx cancer	150	Occupational exposure to asbestos	3	Rate	1993	1.2242451934899998	1.8762438521699998	0.669892492
1	Deaths	1	Global	2	Female	19	70-74 years	423	Larynx cancer	150	Occupational exposure to asbestos	3	Rate	1993	0.046514841	0.07354138105000001	0.023482452
1	Deaths	1	Global	3	Both	19	70-74 years	423	Larynx cancer	150	Occupational exposure to asbestos	3	Rate	1993	0.569632625	0.8638563686699999	0.322821212
1	Deaths	1	Global	1	Male	19	70-74 years	423	Larynx cancer	150	Occupational exposure to asbestos	1	Number	1994	536.9760540856832	823.4172950374779	293.1146144051365
1	Deaths	1	Global	2	Female	19	70-74 years	423	Larynx cancer	150	Occupational exposure to asbestos	1	Number	1994	25.80514896575973	40.04196913829881	13.030301197595868
1	Deaths	1	Global	3	Both	19	70-74 years	423	Larynx cancer	150	Occupational exposure to asbestos	1	Number	1994	562.7812030514431	852.3331295347548	319.4783467241997
1	Deaths	1	Global	1	Male	19	70-74 years	423	Larynx cancer	150	Occupational exposure to asbestos	3	Rate	1994	1.217304471	1.866655965	0.66447978
1	Deaths	1	Global	2	Female	19	70-74 years	423	Larynx cancer	150	Occupational exposure to asbestos	3	Rate	1994	0.046836936	0.07267709045000001	0.023650295
1	Deaths	1	Global	3	Both	19	70-74 years	423	Larynx cancer	150	Occupational exposure to asbestos	3	Rate	1994	0.567276199	0.85914081	0.322030056
1	Deaths	1	Global	1	Male	19	70-74 years	423	Larynx cancer	150	Occupational exposure to asbestos	1	Number	1995	551.2705161693905	844.7901804099788	304.19180690419785
1	Deaths	1	Global	2	Female	19	70-74 years	423	Larynx cancer	150	Occupational exposure to asbestos	1	Number	1995	25.736155201194595	39.94542325380176	12.792655256352116
1	Deaths	1	Global	3	Both	19	70-74 years	423	Larynx cancer	150	Occupational exposure to asbestos	1	Number	1995	577.0066713705854	874.9003655138272	327.59066349219137
1	Deaths	1	Global	1	Male	19	70-74 years	423	Larynx cancer	150	Occupational exposure to asbestos	3	Rate	1995	1.204617633	1.846006847	0.664709618
1	Deaths	1	Global	2	Female	19	70-74 years	423	Larynx cancer	150	Occupational exposure to asbestos	3	Rate	1995	0.045206337	0.070165348	0.022470687
1	Deaths	1	Global	3	Both	19	70-74 years	423	Larynx cancer	150	Occupational exposure to asbestos	3	Rate	1995	0.561872487	0.8519527914899999	0.318998358
1	Deaths	1	Global	1	Male	19	70-74 years	423	Larynx cancer	150	Occupational exposure to asbestos	1	Number	1996	547.7977678681539	836.8766279427391	304.3750797524165
1	Deaths	1	Global	2	Female	19	70-74 years	423	Larynx cancer	150	Occupational exposure to asbestos	1	Number	1996	25.07637784583028	38.31826432667187	12.603637667648965
1	Deaths	1	Global	3	Both	19	70-74 years	423	Larynx cancer	150	Occupational exposure to asbestos	1	Number	1996	572.874145713983	863.8498728034656	323.4075368256134
1	Deaths	1	Global	1	Male	19	70-74 years	423	Larynx cancer	150	Occupational exposure to asbestos	3	Rate	1996	1.155512367	1.765288853	0.64204199
1	Deaths	1	Global	2	Female	19	70-74 years	423	Larynx cancer	150	Occupational exposure to asbestos	3	Rate	1996	0.042819553440000005	0.06543094	0.021521535
1	Deaths	1	Global	3	Both	19	70-74 years	423	Larynx cancer	150	Occupational exposure to asbestos	3	Rate	1996	0.540598976	0.815181415	0.305187072
1	Deaths	1	Global	1	Male	19	70-74 years	423	Larynx cancer	150	Occupational exposure to asbestos	1	Number	1997	542.6724764554891	833.1182265301394	301.6085005297798
1	Deaths	1	Global	2	Female	19	70-74 years	423	Larynx cancer	150	Occupational exposure to asbestos	1	Number	1997	24.64817398282493	38.24812295074626	12.369923823937494
1	Deaths	1	Global	3	Both	19	70-74 years	423	Larynx cancer	150	Occupational exposure to asbestos	1	Number	1997	567.3206504383131	853.4029791551485	320.910574962678
1	Deaths	1	Global	1	Male	19	70-74 years	423	Larynx cancer	150	Occupational exposure to asbestos	3	Rate	1997	1.103363925	1.693899426	0.613231652
1	Deaths	1	Global	2	Female	19	70-74 years	423	Larynx cancer	150	Occupational exposure to asbestos	3	Rate	1997	0.040970676	0.06357677619999999	0.020561529
1	Deaths	1	Global	3	Both	19	70-74 years	423	Larynx cancer	150	Occupational exposure to asbestos	3	Rate	1997	0.5188403205400001	0.780475512	0.29348719362000003
1	Deaths	1	Global	1	Male	19	70-74 years	423	Larynx cancer	150	Occupational exposure to asbestos	1	Number	1998	546.4735013721355	829.5496141951364	301.63661714414627
1	Deaths	1	Global	2	Female	19	70-74 years	423	Larynx cancer	150	Occupational exposure to asbestos	1	Number	1998	24.58388910922482	38.23512248292816	12.313381158685887
1	Deaths	1	Global	3	Both	19	70-74 years	423	Larynx cancer	150	Occupational exposure to asbestos	1	Number	1998	571.057390481361	854.4773486214248	322.4293842038712
1	Deaths	1	Global	1	Male	19	70-74 years	423	Larynx cancer	150	Occupational exposure to asbestos	3	Rate	1998	1.069735206	1.6238636	0.590461034
1	Deaths	1	Global	2	Female	19	70-74 years	423	Larynx cancer	150	Occupational exposure to asbestos	3	Rate	1998	0.03985397	0.061984555	0.019961737
1	Deaths	1	Global	3	Both	19	70-74 years	423	Larynx cancer	150	Occupational exposure to asbestos	3	Rate	1998	0.506391899	0.7577179	0.28591807194999996
1	Deaths	1	Global	1	Male	19	70-74 years	423	Larynx cancer	150	Occupational exposure to asbestos	1	Number	1999	546.7512568641541	833.0464671496882	300.0590154797402
1	Deaths	1	Global	2	Female	19	70-74 years	423	Larynx cancer	150	Occupational exposure to asbestos	1	Number	1999	24.91258330483034	38.98734761950436	12.351340303108536
1	Deaths	1	Global	3	Both	19	70-74 years	423	Larynx cancer	150	Occupational exposure to asbestos	1	Number	1999	571.6638401689843	857.7699370248129	326.154068740282
1	Deaths	1	Global	1	Male	19	70-74 years	423	Larynx cancer	150	Occupational exposure to asbestos	3	Rate	1999	1.032742332	1.573516915	0.5667726291699999
1	Deaths	1	Global	2	Female	19	70-74 years	423	Larynx cancer	150	Occupational exposure to asbestos	3	Rate	1999	0.039423649	0.061696674	0.019545741
1	Deaths	1	Global	3	Both	19	70-74 years	423	Larynx cancer	150	Occupational exposure to asbestos	3	Rate	1999	0.49224643513000005	0.73860574	0.280843682
1	Deaths	1	Global	1	Male	19	70-74 years	423	Larynx cancer	150	Occupational exposure to asbestos	1	Number	2000	543.7685187891819	821.1893284277766	301.02261183723186
1	Deaths	1	Global	2	Female	19	70-74 years	423	Larynx cancer	150	Occupational exposure to asbestos	1	Number	2000	24.440775819746865	38.21899084508839	11.932533434825556
1	Deaths	1	Global	3	Both	19	70-74 years	423	Larynx cancer	150	Occupational exposure to asbestos	1	Number	2000	568.2092946089292	842.9593250024438	324.9433764443512
1	Deaths	1	Global	1	Male	19	70-74 years	423	Larynx cancer	150	Occupational exposure to asbestos	3	Rate	2000	0.9956084018400001	1.503549703	0.551154823
1	Deaths	1	Global	2	Female	19	70-74 years	423	Larynx cancer	150	Occupational exposure to asbestos	3	Rate	2000	0.03789194	0.059253099	0.018499692800000002
1	Deaths	1	Global	3	Both	19	70-74 years	423	Larynx cancer	150	Occupational exposure to asbestos	3	Rate	2000	0.47701396392000006	0.707667708	0.272791258
1	Deaths	1	Global	1	Male	19	70-74 years	423	Larynx cancer	150	Occupational exposure to asbestos	1	Number	2001	543.0650896051455	817.9503334851386	299.7414343292068
1	Deaths	1	Global	2	Female	19	70-74 years	423	Larynx cancer	150	Occupational exposure to asbestos	1	Number	2001	23.88625835209028	36.87710845883207	11.53539238590346
1	Deaths	1	Global	3	Both	19	70-74 years	423	Larynx cancer	150	Occupational exposure to asbestos	1	Number	2001	566.9513479572355	836.987597629631	323.5296031649673
1	Deaths	1	Global	1	Male	19	70-74 years	423	Larynx cancer	150	Occupational exposure to asbestos	3	Rate	2001	0.967886485	1.45780513	0.534218989
1	Deaths	1	Global	2	Female	19	70-74 years	423	Larynx cancer	150	Occupational exposure to asbestos	3	Rate	2001	0.036319558	0.056072418719999996	0.017539807
1	Deaths	1	Global	3	Both	19	70-74 years	423	Larynx cancer	150	Occupational exposure to asbestos	3	Rate	2001	0.465189799	0.686757503	0.265459588
1	Deaths	1	Global	1	Male	19	70-74 years	423	Larynx cancer	150	Occupational exposure to asbestos	1	Number	2002	535.7183902717118	809.0768821474924	295.9948288740845
1	Deaths	1	Global	2	Female	19	70-74 years	423	Larynx cancer	150	Occupational exposure to asbestos	1	Number	2002	23.59297525903277	36.76907953703919	11.5673851894172
1	Deaths	1	Global	3	Both	19	70-74 years	423	Larynx cancer	150	Occupational exposure to asbestos	1	Number	2002	559.3113655307441	826.9265760963558	317.3660490381856
1	Deaths	1	Global	1	Male	19	70-74 years	423	Larynx cancer	150	Occupational exposure to asbestos	3	Rate	2002	0.9358379291600001	1.413363528	0.5170686553399999
1	Deaths	1	Global	2	Female	19	70-74 years	423	Larynx cancer	150	Occupational exposure to asbestos	3	Rate	2002	0.035340863	0.055077877680000005	0.01732725
1	Deaths	1	Global	3	Both	19	70-74 years	423	Larynx cancer	150	Occupational exposure to asbestos	3	Rate	2002	0.451046176	0.6668594504800001	0.255933907
1	Deaths	1	Global	1	Male	19	70-74 years	423	Larynx cancer	150	Occupational exposure to asbestos	1	Number	2003	524.8094226671242	795.3141735464733	289.4003037422013
1	Deaths	1	Global	2	Female	19	70-74 years	423	Larynx cancer	150	Occupational exposure to asbestos	1	Number	2003	23.734833317111374	37.15183330768261	11.590562602523216
1	Deaths	1	Global	3	Both	19	70-74 years	423	Larynx cancer	150	Occupational exposure to asbestos	1	Number	2003	548.5442559842353	817.1947682337275	311.72618328667625
1	Deaths	1	Global	1	Male	19	70-74 years	423	Larynx cancer	150	Occupational exposure to asbestos	3	Rate	2003	0.90204127	1.366984235	0.497420599
1	Deaths	1	Global	2	Female	19	70-74 years	423	Larynx cancer	150	Occupational exposure to asbestos	3	Rate	2003	0.035043563	0.054853244	0.017113017100000003
1	Deaths	1	Global	3	Both	19	70-74 years	423	Larynx cancer	150	Occupational exposure to asbestos	3	Rate	2003	0.435664773	0.6490323610100001	0.24757914341999998
1	Deaths	1	Global	1	Male	19	70-74 years	423	Larynx cancer	150	Occupational exposure to asbestos	1	Number	2004	502.0480633784472	762.8119005883348	280.2099373349541
1	Deaths	1	Global	2	Female	19	70-74 years	423	Larynx cancer	150	Occupational exposure to asbestos	1	Number	2004	22.81352197992976	35.77062338745881	10.977986102850426
1	Deaths	1	Global	3	Both	19	70-74 years	423	Larynx cancer	150	Occupational exposure to asbestos	1	Number	2004	524.8615853583776	785.7517264427449	300.5257089566433
1	Deaths	1	Global	1	Male	19	70-74 years	423	Larynx cancer	150	Occupational exposure to asbestos	3	Rate	2004	0.8492461264000001	1.290344688	0.47399287282999997
1	Deaths	1	Global	2	Female	19	70-74 years	423	Larynx cancer	150	Occupational exposure to asbestos	3	Rate	2004	0.03322131	0.052089589	0.015986268
1	Deaths	1	Global	3	Both	19	70-74 years	423	Larynx cancer	150	Occupational exposure to asbestos	3	Rate	2004	0.410727552	0.614885699	0.235174743
1	Deaths	1	Global	1	Male	19	70-74 years	423	Larynx cancer	150	Occupational exposure to asbestos	1	Number	2005	495.1364699094588	745.742079272524	274.4075518968441
1	Deaths	1	Global	2	Female	19	70-74 years	423	Larynx cancer	150	Occupational exposure to asbestos	1	Number	2005	22.91680835415459	36.35618479611886	11.04954933651289
1	Deaths	1	Global	3	Both	19	70-74 years	423	Larynx cancer	150	Occupational exposure to asbestos	1	Number	2005	518.0532782636126	770.6005043649868	296.69258889001736
1	Deaths	1	Global	1	Male	19	70-74 years	423	Larynx cancer	150	Occupational exposure to asbestos	3	Rate	2005	0.823005666	1.23955716	0.456114594
1	Deaths	1	Global	2	Female	19	70-74 years	423	Larynx cancer	150	Occupational exposure to asbestos	3	Rate	2005	0.032806192	0.052045118	0.015817806530000002
1	Deaths	1	Global	3	Both	19	70-74 years	423	Larynx cancer	150	Occupational exposure to asbestos	3	Rate	2005	0.398450092	0.59269163	0.22819504141000002
1	Deaths	1	Global	1	Male	19	70-74 years	423	Larynx cancer	150	Occupational exposure to asbestos	1	Number	2006	482.0236716077556	736.3138393365521	272.8197435237782
1	Deaths	1	Global	2	Female	19	70-74 years	423	Larynx cancer	150	Occupational exposure to asbestos	1	Number	2006	22.792589453700177	36.10951726049856	11.19064989068882
1	Deaths	1	Global	3	Both	19	70-74 years	423	Larynx cancer	150	Occupational exposure to asbestos	1	Number	2006	504.81626106145575	755.396162503061	288.5149603792657
1	Deaths	1	Global	1	Male	19	70-74 years	423	Larynx cancer	150	Occupational exposure to asbestos	3	Rate	2006	0.78402347	1.197632742	0.44374808666000004
1	Deaths	1	Global	2	Female	19	70-74 years	423	Larynx cancer	150	Occupational exposure to asbestos	3	Rate	2006	0.031933567	0.050591254	0.015678664
1	Deaths	1	Global	3	Both	19	70-74 years	423	Larynx cancer	150	Occupational exposure to asbestos	3	Rate	2006	0.379973096	0.568583544	0.21716400862000002
1	Deaths	1	Global	1	Male	19	70-74 years	423	Larynx cancer	150	Occupational exposure to asbestos	1	Number	2007	481.3990298559278	733.2851282291654	271.03979127013235
1	Deaths	1	Global	2	Female	19	70-74 years	423	Larynx cancer	150	Occupational exposure to asbestos	1	Number	2007	22.99430765935569	36.20576180865336	11.335263817192809
1	Deaths	1	Global	3	Both	19	70-74 years	423	Larynx cancer	150	Occupational exposure to asbestos	1	Number	2007	504.3933375152831	747.9609521269879	288.2618360565438
1	Deaths	1	Global	1	Male	19	70-74 years	423	Larynx cancer	150	Occupational exposure to asbestos	3	Rate	2007	0.763831825	1.1634973957899999	0.430056576
1	Deaths	1	Global	2	Female	19	70-74 years	423	Larynx cancer	150	Occupational exposure to asbestos	3	Rate	2007	0.031394826029999996	0.049432825	0.015476379669999998
1	Deaths	1	Global	3	Both	19	70-74 years	423	Larynx cancer	150	Occupational exposure to asbestos	3	Rate	2007	0.37015194217999997	0.5488954324199999	0.211542601
1	Deaths	1	Global	1	Male	19	70-74 years	423	Larynx cancer	150	Occupational exposure to asbestos	1	Number	2008	499.3723005494286	759.3027092818969	278.96499664198404
1	Deaths	1	Global	2	Female	19	70-74 years	423	Larynx cancer	150	Occupational exposure to asbestos	1	Number	2008	23.95449326477425	37.5729884045077	11.565995284630286
1	Deaths	1	Global	3	Both	19	70-74 years	423	Larynx cancer	150	Occupational exposure to asbestos	1	Number	2008	523.326793814202	776.8424915600249	296.0687379025924
1	Deaths	1	Global	1	Male	19	70-74 years	423	Larynx cancer	150	Occupational exposure to asbestos	3	Rate	2008	0.773640733	1.176331775	0.432179927
1	Deaths	1	Global	2	Female	19	70-74 years	423	Larynx cancer	150	Occupational exposure to asbestos	3	Rate	2008	0.031906988729999995	0.050046599	0.015405714
1	Deaths	1	Global	3	Both	19	70-74 years	423	Larynx cancer	150	Occupational exposure to asbestos	3	Rate	2008	0.374810539	0.556380366	0.21204663045000002
1	Deaths	1	Global	1	Male	19	70-74 years	423	Larynx cancer	150	Occupational exposure to asbestos	1	Number	2009	504.4529845895036	765.952853485579	281.9842991305668
1	Deaths	1	Global	2	Female	19	70-74 years	423	Larynx cancer	150	Occupational exposure to asbestos	1	Number	2009	24.16396629590385	38.37347159586939	11.463349781064451
1	Deaths	1	Global	3	Both	19	70-74 years	423	Larynx cancer	150	Occupational exposure to asbestos	1	Number	2009	528.6169508854077	789.219683149446	299.1009074326305
1	Deaths	1	Global	1	Male	19	70-74 years	423	Larynx cancer	150	Occupational exposure to asbestos	3	Rate	2009	0.764561722	1.160897547	0.42738254684000004
1	Deaths	1	Global	2	Female	19	70-74 years	423	Larynx cancer	150	Occupational exposure to asbestos	3	Rate	2009	0.031484292	0.04999847935000001	0.014936101
1	Deaths	1	Global	3	Both	19	70-74 years	423	Larynx cancer	150	Occupational exposure to asbestos	3	Rate	2009	0.37036500497999997	0.552951152	0.209559131
1	Deaths	1	Global	1	Male	19	70-74 years	423	Larynx cancer	150	Occupational exposure to asbestos	1	Number	2010	508.67018475737314	779.3389010694991	281.6920850076714
1	Deaths	1	Global	2	Female	19	70-74 years	423	Larynx cancer	150	Occupational exposure to asbestos	1	Number	2010	25.132101748776616	39.799462068371625	12.257123140785271
1	Deaths	1	Global	3	Both	19	70-74 years	423	Larynx cancer	150	Occupational exposure to asbestos	1	Number	2010	533.80228650615	802.63416935019	301.0110562180885
1	Deaths	1	Global	1	Male	19	70-74 years	423	Larynx cancer	150	Occupational exposure to asbestos	3	Rate	2010	0.755092246	1.156884715	0.41815603828000003
1	Deaths	1	Global	2	Female	19	70-74 years	423	Larynx cancer	150	Occupational exposure to asbestos	3	Rate	2010	0.032071962	0.050789497589999996	0.015641747
1	Deaths	1	Global	3	Both	19	70-74 years	423	Larynx cancer	150	Occupational exposure to asbestos	3	Rate	2010	0.366303187	0.550779684	0.206558331
1	Deaths	1	Global	1	Male	19	70-74 years	423	Larynx cancer	150	Occupational exposure to asbestos	1	Number	2011	521.5317429144877	792.1431457415476	286.9607018327601
1	Deaths	1	Global	2	Female	19	70-74 years	423	Larynx cancer	150	Occupational exposure to asbestos	1	Number	2011	25.351106022132598	40.63557112780448	12.453701167164684
1	Deaths	1	Global	3	Both	19	70-74 years	423	Larynx cancer	150	Occupational exposure to asbestos	1	Number	2011	546.8828489366202	815.4134182956027	307.26813124318835
1	Deaths	1	Global	1	Male	19	70-74 years	423	Larynx cancer	150	Occupational exposure to asbestos	3	Rate	2011	0.759569864	1.1536940368500002	0.417935637
1	Deaths	1	Global	2	Female	19	70-74 years	423	Larynx cancer	150	Occupational exposure to asbestos	3	Rate	2011	0.031832468	0.051024619	0.015637663
1	Deaths	1	Global	3	Both	19	70-74 years	423	Larynx cancer	150	Occupational exposure to asbestos	3	Rate	2011	0.368766434	0.549838232	0.20719277143999998
1	Deaths	1	Global	1	Male	19	70-74 years	423	Larynx cancer	150	Occupational exposure to asbestos	1	Number	2012	527.0702822562744	795.3435040153204	292.4010647557168
1	Deaths	1	Global	2	Female	19	70-74 years	423	Larynx cancer	150	Occupational exposure to asbestos	1	Number	2012	25.42838068794946	40.75630421736851	12.455325978379332
1	Deaths	1	Global	3	Both	19	70-74 years	423	Larynx cancer	150	Occupational exposure to asbestos	1	Number	2012	552.4986629442235	819.9583844629819	311.5015345513138
1	Deaths	1	Global	1	Male	19	70-74 years	423	Larynx cancer	150	Occupational exposure to asbestos	3	Rate	2012	0.7552359772899999	1.139643134	0.418979805
1	Deaths	1	Global	2	Female	19	70-74 years	423	Larynx cancer	150	Occupational exposure to asbestos	3	Rate	2012	0.031566510219999996	0.050594425	0.015461903749999999
1	Deaths	1	Global	3	Both	19	70-74 years	423	Larynx cancer	150	Occupational exposure to asbestos	3	Rate	2012	0.367490271	0.545389065	0.20719287
1	Deaths	1	Global	1	Male	19	70-74 years	423	Larynx cancer	150	Occupational exposure to asbestos	1	Number	2013	522.7691702220374	791.6368466555022	287.72436507024565
1	Deaths	1	Global	2	Female	19	70-74 years	423	Larynx cancer	150	Occupational exposure to asbestos	1	Number	2013	25.36539320875689	40.91810967588015	12.56644264843974
1	Deaths	1	Global	3	Both	19	70-74 years	423	Larynx cancer	150	Occupational exposure to asbestos	1	Number	2013	548.1345634307942	811.8518746881812	305.4685888181487
1	Deaths	1	Global	1	Male	19	70-74 years	423	Larynx cancer	150	Occupational exposure to asbestos	3	Rate	2013	0.735767532	1.114183319	0.404955491
1	Deaths	1	Global	2	Female	19	70-74 years	423	Larynx cancer	150	Occupational exposure to asbestos	3	Rate	2013	0.031192936199999997	0.050318794	0.015453505510000002
1	Deaths	1	Global	3	Both	19	70-74 years	423	Larynx cancer	150	Occupational exposure to asbestos	3	Rate	2013	0.359742447	0.532820952	0.200480001
1	Deaths	1	Global	1	Male	19	70-74 years	423	Larynx cancer	150	Occupational exposure to asbestos	1	Number	2014	517.5880710926183	785.1526156909617	284.08346852954435
1	Deaths	1	Global	2	Female	19	70-74 years	423	Larynx cancer	150	Occupational exposure to asbestos	1	Number	2014	25.07411945104735	40.37098894085175	12.521677458658049
1	Deaths	1	Global	3	Both	19	70-74 years	423	Larynx cancer	150	Occupational exposure to asbestos	1	Number	2014	542.6621905436654	800.9956062405747	302.1131286787188
1	Deaths	1	Global	1	Male	19	70-74 years	423	Larynx cancer	150	Occupational exposure to asbestos	3	Rate	2014	0.715170982	1.084875017	0.392528856
1	Deaths	1	Global	2	Female	19	70-74 years	423	Larynx cancer	150	Occupational exposure to asbestos	3	Rate	2014	0.030468993249999996	0.049057092190000005	0.015215804749999999
1	Deaths	1	Global	3	Both	19	70-74 years	423	Larynx cancer	150	Occupational exposure to asbestos	3	Rate	2014	0.350859503	0.517885575	0.195331947
1	Deaths	1	Global	1	Male	19	70-74 years	423	Larynx cancer	150	Occupational exposure to asbestos	1	Number	2015	514.2077683544741	780.8539584947348	278.9503694311815
1	Deaths	1	Global	2	Female	19	70-74 years	423	Larynx cancer	150	Occupational exposure to asbestos	1	Number	2015	25.249870279482497	40.25933464982021	12.19429767407406
1	Deaths	1	Global	3	Both	19	70-74 years	423	Larynx cancer	150	Occupational exposure to asbestos	1	Number	2015	539.4576386339567	797.5333344604056	299.65433142431567
1	Deaths	1	Global	1	Male	19	70-74 years	423	Larynx cancer	150	Occupational exposure to asbestos	3	Rate	2015	0.697878767	1.059768894	0.378589263
1	Deaths	1	Global	2	Female	19	70-74 years	423	Larynx cancer	150	Occupational exposure to asbestos	3	Rate	2015	0.030355628529999998	0.048400146	0.014660098
1	Deaths	1	Global	3	Both	19	70-74 years	423	Larynx cancer	150	Occupational exposure to asbestos	3	Rate	2015	0.343906482	0.5084308079400001	0.19103087888999998
1	Deaths	1	Global	1	Male	19	70-74 years	423	Larynx cancer	150	Occupational exposure to asbestos	1	Number	2016	513.553358123896	779.0335892122022	280.6575987503761
1	Deaths	1	Global	2	Female	19	70-74 years	423	Larynx cancer	150	Occupational exposure to asbestos	1	Number	2016	25.6223922270261	40.63085345241825	12.863568054716144
1	Deaths	1	Global	3	Both	19	70-74 years	423	Larynx cancer	150	Occupational exposure to asbestos	1	Number	2016	539.1757503509227	801.0194278053787	299.1560731241412
1	Deaths	1	Global	1	Male	19	70-74 years	423	Larynx cancer	150	Occupational exposure to asbestos	3	Rate	2016	0.678993053	1.029996955	0.37107061386999995
1	Deaths	1	Global	2	Female	19	70-74 years	423	Larynx cancer	150	Occupational exposure to asbestos	3	Rate	2016	0.030145921550000003	0.047804066	0.015134579
1	Deaths	1	Global	3	Both	19	70-74 years	423	Larynx cancer	150	Occupational exposure to asbestos	3	Rate	2016	0.335665033	0.49867638170999995	0.186240262
1	Deaths	1	Global	1	Male	19	70-74 years	423	Larynx cancer	150	Occupational exposure to asbestos	1	Number	2017	530.8101684022165	807.4531780937627	289.50396617510785
1	Deaths	1	Global	2	Female	19	70-74 years	423	Larynx cancer	150	Occupational exposure to asbestos	1	Number	2017	26.119166073889037	42.31418936879243	12.89034429528757
1	Deaths	1	Global	3	Both	19	70-74 years	423	Larynx cancer	150	Occupational exposure to asbestos	1	Number	2017	556.929334476106	826.7061444013523	309.9015126176568
1	Deaths	1	Global	1	Male	19	70-74 years	423	Larynx cancer	150	Occupational exposure to asbestos	3	Rate	2017	0.6682525218300001	1.0165265374399999	0.364465052
1	Deaths	1	Global	2	Female	19	70-74 years	423	Larynx cancer	150	Occupational exposure to asbestos	3	Rate	2017	0.029323238900000003	0.047504927	0.01447162
1	Deaths	1	Global	3	Both	19	70-74 years	423	Larynx cancer	150	Occupational exposure to asbestos	3	Rate	2017	0.330510412	0.490609798	0.183911441
1	Deaths	1	Global	1	Male	19	70-74 years	423	Larynx cancer	150	Occupational exposure to asbestos	1	Number	2018	548.2328657491441	834.1385082805832	298.49350122085
1	Deaths	1	Global	2	Female	19	70-74 years	423	Larynx cancer	150	Occupational exposure to asbestos	1	Number	2018	26.901204162724174	42.95030885521448	13.215082140707445
1	Deaths	1	Global	3	Both	19	70-74 years	423	Larynx cancer	150	Occupational exposure to asbestos	1	Number	2018	575.1340699118675	857.4747150972402	317.66336825948576
1	Deaths	1	Global	1	Male	19	70-74 years	423	Larynx cancer	150	Occupational exposure to asbestos	3	Rate	2018	0.658464711	1.001856703	0.358510861
1	Deaths	1	Global	2	Female	19	70-74 years	423	Larynx cancer	150	Occupational exposure to asbestos	3	Rate	2018	0.028803162370000003	0.045986964	0.01414941
1	Deaths	1	Global	3	Both	19	70-74 years	423	Larynx cancer	150	Occupational exposure to asbestos	3	Rate	2018	0.325567305	0.48539244483000005	0.179820345
1	Deaths	1	Global	1	Male	19	70-74 years	423	Larynx cancer	150	Occupational exposure to asbestos	1	Number	2019	553.1057267983715	840.7073196015406	309.3936066076194
1	Deaths	1	Global	2	Female	19	70-74 years	423	Larynx cancer	150	Occupational exposure to asbestos	1	Number	2019	27.80070329241744	44.75036244588476	13.482071084192
1	Deaths	1	Global	3	Both	19	70-74 years	423	Larynx cancer	150	Occupational exposure to asbestos	1	Number	2019	580.9064300907888	861.0341722508813	330.6173881984165
1	Deaths	1	Global	1	Male	19	70-74 years	423	Larynx cancer	150	Occupational exposure to asbestos	3	Rate	2019	0.625667163	0.950998946	0.349982672
1	Deaths	1	Global	2	Female	19	70-74 years	423	Larynx cancer	150	Occupational exposure to asbestos	3	Rate	2019	0.028034236969999998	0.045126278	0.013595324
1	Deaths	1	Global	3	Both	19	70-74 years	423	Larynx cancer	150	Occupational exposure to asbestos	3	Rate	2019	0.30970193377000005	0.45904802283999996	0.17626392
1	Deaths	1	Global	1	Male	19	70-74 years	423	Larynx cancer	150	Occupational exposure to asbestos	1	Number	2020	566.2584350981008	862.4951115755484	309.4597157274261
1	Deaths	1	Global	2	Female	19	70-74 years	423	Larynx cancer	150	Occupational exposure to asbestos	1	Number	2020	28.81728661244982	47.37289766743389	14.074067978513147
1	Deaths	1	Global	3	Both	19	70-74 years	423	Larynx cancer	150	Occupational exposure to asbestos	1	Number	2020	595.0757217105512	879.1078821214332	330.16849371254887
1	Deaths	1	Global	1	Male	19	70-74 years	423	Larynx cancer	150	Occupational exposure to asbestos	3	Rate	2020	0.614572633	0.9360847608999999	0.335863381
1	Deaths	1	Global	2	Female	19	70-74 years	423	Larynx cancer	150	Occupational exposure to asbestos	3	Rate	2020	0.027733555	0.045591346	0.013544785
1	Deaths	1	Global	3	Both	19	70-74 years	423	Larynx cancer	150	Occupational exposure to asbestos	3	Rate	2020	0.303538478	0.44841867761000004	0.168413596
1	Deaths	1	Global	1	Male	19	70-74 years	423	Larynx cancer	150	Occupational exposure to asbestos	1	Number	2021	588.1718674738968	893.8679576327434	315.89838407442505
1	Deaths	1	Global	2	Female	19	70-74 years	423	Larynx cancer	150	Occupational exposure to asbestos	1	Number	2021	30.35735635	49.50306904675661	14.4133866254967
1	Deaths	1	Global	3	Both	19	70-74 years	423	Larynx cancer	150	Occupational exposure to asbestos	1	Number	2021	618.5292238257568	917.9305158741834	344.4806235656476
1	Deaths	1	Global	1	Male	19	70-74 years	423	Larynx cancer	150	Occupational exposure to asbestos	3	Rate	2021	0.61019115	0.927331529	0.32772461416000004
1	Deaths	1	Global	2	Female	19	70-74 years	423	Larynx cancer	150	Occupational exposure to asbestos	3	Rate	2021	0.027736834	0.045229841	0.013169187
1	Deaths	1	Global	3	Both	19	70-74 years	423	Larynx cancer	150	Occupational exposure to asbestos	3	Rate	2021	0.300491433	0.44594539084999996	0.167354221
1	Deaths	1	Global	1	Male	20	75-79 years	423	Larynx cancer	150	Occupational exposure to asbestos	1	Number	1990	504.1480999310443	759.1276459995353	286.7640424003613
1	Deaths	1	Global	2	Female	20	75-79 years	423	Larynx cancer	150	Occupational exposure to asbestos	1	Number	1990	25.99245713744549	39.81826610419722	13.255220433326068
1	Deaths	1	Global	3	Both	20	75-79 years	423	Larynx cancer	150	Occupational exposure to asbestos	1	Number	1990	530.1405570684897	783.6469789097504	310.9839471842894
1	Deaths	1	Global	1	Male	20	75-79 years	423	Larynx cancer	150	Occupational exposure to asbestos	3	Rate	1990	1.99798468	3.008491765	1.136471929
1	Deaths	1	Global	2	Female	20	75-79 years	423	Larynx cancer	150	Occupational exposure to asbestos	3	Rate	1990	0.071559849	0.10962369117000001	0.036492954949999996
1	Deaths	1	Global	3	Both	20	75-79 years	423	Larynx cancer	150	Occupational exposure to asbestos	3	Rate	1990	0.861239749	1.273073562	0.505208917
1	Deaths	1	Global	1	Male	20	75-79 years	423	Larynx cancer	150	Occupational exposure to asbestos	1	Number	1991	488.7181986479111	736.370201591446	277.6985640842876
1	Deaths	1	Global	2	Female	20	75-79 years	423	Larynx cancer	150	Occupational exposure to asbestos	1	Number	1991	26.48707485655416	40.45380803489707	13.557636246061335
1	Deaths	1	Global	3	Both	20	75-79 years	423	Larynx cancer	150	Occupational exposure to asbestos	1	Number	1991	515.2052735044648	760.9707774670469	302.0384898705375
1	Deaths	1	Global	1	Male	20	75-79 years	423	Larynx cancer	150	Occupational exposure to asbestos	3	Rate	1991	1.921369661	2.8950003665699997	1.0917571665499999
1	Deaths	1	Global	2	Female	20	75-79 years	423	Larynx cancer	150	Occupational exposure to asbestos	3	Rate	1991	0.072895928	0.11133422214000001	0.037312405
1	Deaths	1	Global	3	Both	20	75-79 years	423	Larynx cancer	150	Occupational exposure to asbestos	3	Rate	1991	0.834051565	1.2319145411399999	0.48896175605000003
1	Deaths	1	Global	1	Male	20	75-79 years	423	Larynx cancer	150	Occupational exposure to asbestos	1	Number	1992	472.0780360431892	713.005903562118	269.7662158920267
1	Deaths	1	Global	2	Female	20	75-79 years	423	Larynx cancer	150	Occupational exposure to asbestos	1	Number	1992	26.277599073106398	40.98777129012436	13.47742995112315
1	Deaths	1	Global	3	Both	20	75-79 years	423	Larynx cancer	150	Occupational exposure to asbestos	1	Number	1992	498.3556351162951	737.5643044267421	293.2379615673253
1	Deaths	1	Global	1	Male	20	75-79 years	423	Larynx cancer	150	Occupational exposure to asbestos	3	Rate	1992	1.846844929	2.789393357	1.0553686676999998
1	Deaths	1	Global	2	Female	20	75-79 years	423	Larynx cancer	150	Occupational exposure to asbestos	3	Rate	1992	0.072609079	0.113255564	0.037240228
1	Deaths	1	Global	3	Both	20	75-79 years	423	Larynx cancer	150	Occupational exposure to asbestos	3	Rate	1992	0.807029619	1.1944005393900001	0.474865144
1	Deaths	1	Global	1	Male	20	75-79 years	423	Larynx cancer	150	Occupational exposure to asbestos	1	Number	1993	454.5884954871439	685.3276547296161	258.90380392343747
1	Deaths	1	Global	2	Female	20	75-79 years	423	Larynx cancer	150	Occupational exposure to asbestos	1	Number	1993	25.75764390633516	39.66080238667514	12.914568416287416
1	Deaths	1	Global	3	Both	20	75-79 years	423	Larynx cancer	150	Occupational exposure to asbestos	1	Number	1993	480.3461393934793	708.3516505865359	282.3537210343371
1	Deaths	1	Global	1	Male	20	75-79 years	423	Larynx cancer	150	Occupational exposure to asbestos	3	Rate	1993	1.7686981969300002	2.6664506454900003	1.007334536
1	Deaths	1	Global	2	Female	20	75-79 years	423	Larynx cancer	150	Occupational exposure to asbestos	3	Rate	1993	0.071628148	0.110290748	0.035913479
1	Deaths	1	Global	3	Both	20	75-79 years	423	Larynx cancer	150	Occupational exposure to asbestos	3	Rate	1993	0.778997434	1.1487635118100001	0.457904844
1	Deaths	1	Global	1	Male	20	75-79 years	423	Larynx cancer	150	Occupational exposure to asbestos	1	Number	1994	439.4429287071967	655.5959590586219	250.3882672773966
1	Deaths	1	Global	2	Female	20	75-79 years	423	Larynx cancer	150	Occupational exposure to asbestos	1	Number	1994	24.6572052869488	38.05820488847344	12.341680326813588
1	Deaths	1	Global	3	Both	20	75-79 years	423	Larynx cancer	150	Occupational exposure to asbestos	1	Number	1994	464.1001339941456	681.29258612284	272.90711926990593
1	Deaths	1	Global	1	Male	20	75-79 years	423	Larynx cancer	150	Occupational exposure to asbestos	3	Rate	1994	1.688172485	2.518550162	0.9618964277600001
1	Deaths	1	Global	2	Female	20	75-79 years	423	Larynx cancer	150	Occupational exposure to asbestos	3	Rate	1994	0.068160617	0.10520538374999999	0.03411646
1	Deaths	1	Global	3	Both	20	75-79 years	423	Larynx cancer	150	Occupational exposure to asbestos	3	Rate	1994	0.746071663	1.095222896	0.438716246
1	Deaths	1	Global	1	Male	20	75-79 years	423	Larynx cancer	150	Occupational exposure to asbestos	1	Number	1995	450.6223764072402	670.769560153291	256.0000568161057
1	Deaths	1	Global	2	Female	20	75-79 years	423	Larynx cancer	150	Occupational exposure to asbestos	1	Number	1995	24.342473992110207	37.546987589396096	12.054763447213212
1	Deaths	1	Global	3	Both	20	75-79 years	423	Larynx cancer	150	Occupational exposure to asbestos	1	Number	1995	474.9648503993506	695.947272491996	279.2191306701408
1	Deaths	1	Global	1	Male	20	75-79 years	423	Larynx cancer	150	Occupational exposure to asbestos	3	Rate	1995	1.6814060655799998	2.502840662	0.9552123260100001
1	Deaths	1	Global	2	Female	20	75-79 years	423	Larynx cancer	150	Occupational exposure to asbestos	3	Rate	1995	0.065780017	0.10146222083999999	0.032575265
1	Deaths	1	Global	3	Both	20	75-79 years	423	Larynx cancer	150	Occupational exposure to asbestos	3	Rate	1995	0.744386558	1.09072028	0.43760494554999996
1	Deaths	1	Global	1	Male	20	75-79 years	423	Larynx cancer	150	Occupational exposure to asbestos	1	Number	1996	460.429679991199	689.9790719553159	260.49911009445486
1	Deaths	1	Global	2	Female	20	75-79 years	423	Larynx cancer	150	Occupational exposure to asbestos	1	Number	1996	24.613569843487472	38.060779390568726	12.324388504635204
1	Deaths	1	Global	3	Both	20	75-79 years	423	Larynx cancer	150	Occupational exposure to asbestos	1	Number	1996	485.0432498346864	714.5711532281209	283.3978801175074
1	Deaths	1	Global	1	Male	20	75-79 years	423	Larynx cancer	150	Occupational exposure to asbestos	3	Rate	1996	1.65069857	2.473662139	0.933922219
1	Deaths	1	Global	2	Female	20	75-79 years	423	Larynx cancer	150	Occupational exposure to asbestos	3	Rate	1996	0.06403872639000001	0.09902520655000001	0.032065164
1	Deaths	1	Global	3	Both	20	75-79 years	423	Larynx cancer	150	Occupational exposure to asbestos	3	Rate	1996	0.731274644	1.077322004	0.42726434
1	Deaths	1	Global	1	Male	20	75-79 years	423	Larynx cancer	150	Occupational exposure to asbestos	1	Number	1997	478.2907331071217	712.3359751735554	269.3242048294326
1	Deaths	1	Global	2	Female	20	75-79 years	423	Larynx cancer	150	Occupational exposure to asbestos	1	Number	1997	25.170082307103367	38.92187277869768	12.502426940603002
1	Deaths	1	Global	3	Both	20	75-79 years	423	Larynx cancer	150	Occupational exposure to asbestos	1	Number	1997	503.4608154142248	734.1652634054997	293.5542913406655
1	Deaths	1	Global	1	Male	20	75-79 years	423	Larynx cancer	150	Occupational exposure to asbestos	3	Rate	1997	1.63969402	2.442056594	0.923307222
1	Deaths	1	Global	2	Female	20	75-79 years	423	Larynx cancer	150	Occupational exposure to asbestos	3	Rate	1997	0.062638819	0.096861826	0.031113813919999997
1	Deaths	1	Global	3	Both	20	75-79 years	423	Larynx cancer	150	Occupational exposure to asbestos	3	Rate	1997	0.7259458479700001	1.058601203	0.42327925516000003
1	Deaths	1	Global	1	Male	20	75-79 years	423	Larynx cancer	150	Occupational exposure to asbestos	1	Number	1998	496.4020034667661	739.0290558319243	279.3301728751602
1	Deaths	1	Global	2	Female	20	75-79 years	423	Larynx cancer	150	Occupational exposure to asbestos	1	Number	1998	26.472725249920284	40.730612912716126	13.265161788746248
1	Deaths	1	Global	3	Both	20	75-79 years	423	Larynx cancer	150	Occupational exposure to asbestos	1	Number	1998	522.8747287166868	765.1836537423258	304.6135140181857
1	Deaths	1	Global	1	Male	20	75-79 years	423	Larynx cancer	150	Occupational exposure to asbestos	3	Rate	1998	1.6269393094000002	2.42214055	0.915494368
1	Deaths	1	Global	2	Female	20	75-79 years	423	Larynx cancer	150	Occupational exposure to asbestos	3	Rate	1998	0.062839691	0.096684384	0.031488208
1	Deaths	1	Global	3	Both	20	75-79 years	423	Larynx cancer	150	Occupational exposure to asbestos	3	Rate	1998	0.7198284392100001	1.053409019	0.419353735
1	Deaths	1	Global	1	Male	20	75-79 years	423	Larynx cancer	150	Occupational exposure to asbestos	1	Number	1999	516.3139736309593	774.5199113242217	290.6899722391017
1	Deaths	1	Global	2	Female	20	75-79 years	423	Larynx cancer	150	Occupational exposure to asbestos	1	Number	1999	27.62054388301057	42.50219537098846	13.943711423550736
1	Deaths	1	Global	3	Both	20	75-79 years	423	Larynx cancer	150	Occupational exposure to asbestos	1	Number	1999	543.9345175139698	803.0612021149836	316.78912341427554
1	Deaths	1	Global	1	Male	20	75-79 years	423	Larynx cancer	150	Occupational exposure to asbestos	3	Rate	1999	1.6186953711899998	2.428196523	0.911341812
1	Deaths	1	Global	2	Female	20	75-79 years	423	Larynx cancer	150	Occupational exposure to asbestos	3	Rate	1999	0.062876176	0.09675318206000001	0.031741853
1	Deaths	1	Global	3	Both	20	75-79 years	423	Larynx cancer	150	Occupational exposure to asbestos	3	Rate	1999	0.717351396	1.059092696	0.41778764302000004
1	Deaths	1	Global	1	Male	20	75-79 years	423	Larynx cancer	150	Occupational exposure to asbestos	1	Number	2000	529.8725348950339	799.0596294861592	298.4786814077891
1	Deaths	1	Global	2	Female	20	75-79 years	423	Larynx cancer	150	Occupational exposure to asbestos	1	Number	2000	27.15468358150571	41.92161316313091	13.541003408942398
1	Deaths	1	Global	3	Both	20	75-79 years	423	Larynx cancer	150	Occupational exposure to asbestos	1	Number	2000	557.0272184765399	828.6808666255624	324.7789629782925
1	Deaths	1	Global	1	Male	20	75-79 years	423	Larynx cancer	150	Occupational exposure to asbestos	3	Rate	2000	1.5937371348000002	2.403391232	0.897756587
1	Deaths	1	Global	2	Female	20	75-79 years	423	Larynx cancer	150	Occupational exposure to asbestos	3	Rate	2000	0.059636931399999996	0.092067962	0.02973866
1	Deaths	1	Global	3	Both	20	75-79 years	423	Larynx cancer	150	Occupational exposure to asbestos	3	Rate	2000	0.707062239	1.05188567	0.412258025
1	Deaths	1	Global	1	Male	20	75-79 years	423	Larynx cancer	150	Occupational exposure to asbestos	1	Number	2001	540.393758725172	812.6269608260052	304.26972787661134
1	Deaths	1	Global	2	Female	20	75-79 years	423	Larynx cancer	150	Occupational exposure to asbestos	1	Number	2001	26.370319890804907	40.48388326444476	13.136441874265232
1	Deaths	1	Global	3	Both	20	75-79 years	423	Larynx cancer	150	Occupational exposure to asbestos	1	Number	2001	566.7640786159776	842.828252584892	328.33353923456946
1	Deaths	1	Global	1	Male	20	75-79 years	423	Larynx cancer	150	Occupational exposure to asbestos	3	Rate	2001	1.561725521	2.348473207	0.879332508
1	Deaths	1	Global	2	Female	20	75-79 years	423	Larynx cancer	150	Occupational exposure to asbestos	3	Rate	2001	0.0561439	0.086192473	0.027968226
1	Deaths	1	Global	3	Both	20	75-79 years	423	Larynx cancer	150	Occupational exposure to asbestos	3	Rate	2001	0.694806367	1.033238446	0.402510043
1	Deaths	1	Global	1	Male	20	75-79 years	423	Larynx cancer	150	Occupational exposure to asbestos	1	Number	2002	542.3998792082316	814.3885609367869	306.1553507395189
1	Deaths	1	Global	2	Female	20	75-79 years	423	Larynx cancer	150	Occupational exposure to asbestos	1	Number	2002	27.09376646240405	41.75704276237059	13.641026953069046
1	Deaths	1	Global	3	Both	20	75-79 years	423	Larynx cancer	150	Occupational exposure to asbestos	1	Number	2002	569.4936456706358	844.7644071238234	329.744162702937
1	Deaths	1	Global	1	Male	20	75-79 years	423	Larynx cancer	150	Occupational exposure to asbestos	3	Rate	2002	1.50416221	2.258430623	0.849018089
1	Deaths	1	Global	2	Female	20	75-79 years	423	Larynx cancer	150	Occupational exposure to asbestos	3	Rate	2002	0.056008987030000006	0.086321319	0.02819911
1	Deaths	1	Global	3	Both	20	75-79 years	423	Larynx cancer	150	Occupational exposure to asbestos	3	Rate	2002	0.67448463	1.000503891	0.39053529592999997
1	Deaths	1	Global	1	Male	20	75-79 years	423	Larynx cancer	150	Occupational exposure to asbestos	1	Number	2003	551.2737901357391	827.6812940985883	310.2470144644433
1	Deaths	1	Global	2	Female	20	75-79 years	423	Larynx cancer	150	Occupational exposure to asbestos	1	Number	2003	27.41865552351709	42.21971820709131	13.714603423486036
1	Deaths	1	Global	3	Both	20	75-79 years	423	Larynx cancer	150	Occupational exposure to asbestos	1	Number	2003	578.692445659257	853.975081263599	332.9857026093608
1	Deaths	1	Global	1	Male	20	75-79 years	423	Larynx cancer	150	Occupational exposure to asbestos	3	Rate	2003	1.465970897	2.201005582	0.8250221619499999
1	Deaths	1	Global	2	Female	20	75-79 years	423	Larynx cancer	150	Occupational exposure to asbestos	3	Rate	2003	0.055119028	0.084873229	0.027570119580000003
1	Deaths	1	Global	3	Both	20	75-79 years	423	Larynx cancer	150	Occupational exposure to asbestos	3	Rate	2003	0.662505066	0.977657168	0.38121236332999997
1	Deaths	1	Global	1	Male	20	75-79 years	423	Larynx cancer	150	Occupational exposure to asbestos	1	Number	2004	546.3371985627927	816.7937613705637	305.6736670997986
1	Deaths	1	Global	2	Female	20	75-79 years	423	Larynx cancer	150	Occupational exposure to asbestos	1	Number	2004	26.584612557094477	41.00423482637294	13.200057614684802
1	Deaths	1	Global	3	Both	20	75-79 years	423	Larynx cancer	150	Occupational exposure to asbestos	1	Number	2004	572.9218111198873	838.9565882740851	330.66997442434945
1	Deaths	1	Global	1	Male	20	75-79 years	423	Larynx cancer	150	Occupational exposure to asbestos	3	Rate	2004	1.3971466641499999	2.088784513	0.781698456
1	Deaths	1	Global	2	Female	20	75-79 years	423	Larynx cancer	150	Occupational exposure to asbestos	3	Rate	2004	0.051993534	0.080195078	0.025816349330000002
1	Deaths	1	Global	3	Both	20	75-79 years	423	Larynx cancer	150	Occupational exposure to asbestos	3	Rate	2004	0.63492619	0.929752542	0.36645668405000004
1	Deaths	1	Global	1	Male	20	75-79 years	423	Larynx cancer	150	Occupational exposure to asbestos	1	Number	2005	549.207705331038	819.5671115417547	310.08157038956875
1	Deaths	1	Global	2	Female	20	75-79 years	423	Larynx cancer	150	Occupational exposure to asbestos	1	Number	2005	27.29330590451968	42.45674467004239	13.452708301690752
1	Deaths	1	Global	3	Both	20	75-79 years	423	Larynx cancer	150	Occupational exposure to asbestos	1	Number	2005	576.5010112355575	848.8978445217689	333.5287267853872
1	Deaths	1	Global	1	Male	20	75-79 years	423	Larynx cancer	150	Occupational exposure to asbestos	3	Rate	2005	1.356555086	2.024348753	0.765908285
1	Deaths	1	Global	2	Female	20	75-79 years	423	Larynx cancer	150	Occupational exposure to asbestos	3	Rate	2005	0.052128477	0.081089679	0.025693816
1	Deaths	1	Global	3	Both	20	75-79 years	423	Larynx cancer	150	Occupational exposure to asbestos	3	Rate	2005	0.620940237	0.914334612	0.35923858323999996
1	Deaths	1	Global	1	Male	20	75-79 years	423	Larynx cancer	150	Occupational exposure to asbestos	1	Number	2006	553.5772947661375	833.78620408949	312.06389081559587
1	Deaths	1	Global	2	Female	20	75-79 years	423	Larynx cancer	150	Occupational exposure to asbestos	1	Number	2006	27.254767260129093	41.80784708735326	13.494077834854652
1	Deaths	1	Global	3	Both	20	75-79 years	423	Larynx cancer	150	Occupational exposure to asbestos	1	Number	2006	580.8320620262667	861.3793303138598	337.45825403830054
1	Deaths	1	Global	1	Male	20	75-79 years	423	Larynx cancer	150	Occupational exposure to asbestos	3	Rate	2006	1.324054405	1.9942622412900002	0.746399054
1	Deaths	1	Global	2	Female	20	75-79 years	423	Larynx cancer	150	Occupational exposure to asbestos	3	Rate	2006	0.050874100639999996	0.078039067	0.025188219999999997
1	Deaths	1	Global	3	Both	20	75-79 years	423	Larynx cancer	150	Occupational exposure to asbestos	3	Rate	2006	0.608952087	0.9030815874000001	0.353795738
1	Deaths	1	Global	1	Male	20	75-79 years	423	Larynx cancer	150	Occupational exposure to asbestos	1	Number	2007	553.0904997446883	831.508924746686	312.00874384728644
1	Deaths	1	Global	2	Female	20	75-79 years	423	Larynx cancer	150	Occupational exposure to asbestos	1	Number	2007	27.534218349594568	42.39400834674392	13.433498489475634
1	Deaths	1	Global	3	Both	20	75-79 years	423	Larynx cancer	150	Occupational exposure to asbestos	1	Number	2007	580.6247180942833	860.5604072523427	335.3506249290402
1	Deaths	1	Global	1	Male	20	75-79 years	423	Larynx cancer	150	Occupational exposure to asbestos	3	Rate	2007	1.28795807	1.9362990881400002	0.726561349
1	Deaths	1	Global	2	Female	20	75-79 years	423	Larynx cancer	150	Occupational exposure to asbestos	3	Rate	2007	0.05042474556999999	0.077638198	0.024601415
1	Deaths	1	Global	3	Both	20	75-79 years	423	Larynx cancer	150	Occupational exposure to asbestos	3	Rate	2007	0.5952208266100001	0.882193715	0.343780879
1	Deaths	1	Global	1	Male	20	75-79 years	423	Larynx cancer	150	Occupational exposure to asbestos	1	Number	2008	565.468602151476	851.0783718329244	323.22741342255193
1	Deaths	1	Global	2	Female	20	75-79 years	423	Larynx cancer	150	Occupational exposure to asbestos	1	Number	2008	28.999744671778984	45.30760811540677	14.293225651105748
1	Deaths	1	Global	3	Both	20	75-79 years	423	Larynx cancer	150	Occupational exposure to asbestos	1	Number	2008	594.4683468232546	880.0129807092513	346.1203926507805
1	Deaths	1	Global	1	Male	20	75-79 years	423	Larynx cancer	150	Occupational exposure to asbestos	3	Rate	2008	1.286319205	1.936019878	0.7352727061900001
1	Deaths	1	Global	2	Female	20	75-79 years	423	Larynx cancer	150	Occupational exposure to asbestos	3	Rate	2008	0.052129002	0.081443489	0.02569304
1	Deaths	1	Global	3	Both	20	75-79 years	423	Larynx cancer	150	Occupational exposure to asbestos	3	Rate	2008	0.596910074	0.8836275578899999	0.347542052
1	Deaths	1	Global	1	Male	20	75-79 years	423	Larynx cancer	150	Occupational exposure to asbestos	1	Number	2009	575.8480757843777	864.8539062036738	330.169272423267
1	Deaths	1	Global	2	Female	20	75-79 years	423	Larynx cancer	150	Occupational exposure to asbestos	1	Number	2009	29.513068336251024	46.39874692761876	14.52868800868293
1	Deaths	1	Global	3	Both	20	75-79 years	423	Larynx cancer	150	Occupational exposure to asbestos	1	Number	2009	605.3611441206284	891.8853600059322	352.23428159960923
1	Deaths	1	Global	1	Male	20	75-79 years	423	Larynx cancer	150	Occupational exposure to asbestos	3	Rate	2009	1.279425847	1.92154231	0.733573869
1	Deaths	1	Global	2	Female	20	75-79 years	423	Larynx cancer	150	Occupational exposure to asbestos	3	Rate	2009	0.052094615	0.081900154	0.025645128
1	Deaths	1	Global	3	Both	20	75-79 years	423	Larynx cancer	150	Occupational exposure to asbestos	3	Rate	2009	0.595469562	0.8773119816500001	0.346478785
1	Deaths	1	Global	1	Male	20	75-79 years	423	Larynx cancer	150	Occupational exposure to asbestos	1	Number	2010	573.9095236640455	862.8808511590767	324.0411354145955
1	Deaths	1	Global	2	Female	20	75-79 years	423	Larynx cancer	150	Occupational exposure to asbestos	1	Number	2010	30.559445015027087	48.52318830540218	15.250012375923763
1	Deaths	1	Global	3	Both	20	75-79 years	423	Larynx cancer	150	Occupational exposure to asbestos	1	Number	2010	604.4689686790723	894.892913033992	350.4519920613287
1	Deaths	1	Global	1	Male	20	75-79 years	423	Larynx cancer	150	Occupational exposure to asbestos	3	Rate	2010	1.244147004	1.870592108	0.702471019
1	Deaths	1	Global	2	Female	20	75-79 years	423	Larynx cancer	150	Occupational exposure to asbestos	3	Rate	2010	0.052786179	0.083815453	0.026341771
1	Deaths	1	Global	3	Both	20	75-79 years	423	Larynx cancer	150	Occupational exposure to asbestos	3	Rate	2010	0.5810992180900001	0.860294902	0.33690295
1	Deaths	1	Global	1	Male	20	75-79 years	423	Larynx cancer	150	Occupational exposure to asbestos	1	Number	2011	579.3377838422009	860.9055848952628	326.52088006706
1	Deaths	1	Global	2	Female	20	75-79 years	423	Larynx cancer	150	Occupational exposure to asbestos	1	Number	2011	31.020206059240085	49.845086811477074	15.611738445074549
1	Deaths	1	Global	3	Both	20	75-79 years	423	Larynx cancer	150	Occupational exposure to asbestos	1	Number	2011	610.357989901442	896.7526015879574	351.893300205797
1	Deaths	1	Global	1	Male	20	75-79 years	423	Larynx cancer	150	Occupational exposure to asbestos	3	Rate	2011	1.2226539058500001	1.816884045	0.6891006257300001
1	Deaths	1	Global	2	Female	20	75-79 years	423	Larynx cancer	150	Occupational exposure to asbestos	3	Rate	2011	0.052224317150000005	0.083917096	0.026283268
1	Deaths	1	Global	3	Both	20	75-79 years	423	Larynx cancer	150	Occupational exposure to asbestos	3	Rate	2011	0.571594507	0.8398003623599999	0.32954476
1	Deaths	1	Global	1	Male	20	75-79 years	423	Larynx cancer	150	Occupational exposure to asbestos	1	Number	2012	582.0861836567881	865.227871624737	325.17384756562626
1	Deaths	1	Global	2	Female	20	75-79 years	423	Larynx cancer	150	Occupational exposure to asbestos	1	Number	2012	31.737167282427688	50.10489977528288	15.918099426620426
1	Deaths	1	Global	3	Both	20	75-79 years	423	Larynx cancer	150	Occupational exposure to asbestos	1	Number	2012	613.8233509392154	895.6246566243442	354.40364178269
1	Deaths	1	Global	1	Male	20	75-79 years	423	Larynx cancer	150	Occupational exposure to asbestos	3	Rate	2012	1.1936325327400001	1.774246091	0.666805181
1	Deaths	1	Global	2	Female	20	75-79 years	423	Larynx cancer	150	Occupational exposure to asbestos	3	Rate	2012	0.051878174	0.081902416	0.026020026
1	Deaths	1	Global	3	Both	20	75-79 years	423	Larynx cancer	150	Occupational exposure to asbestos	3	Rate	2012	0.5583141715200001	0.814631665	0.322354266
1	Deaths	1	Global	1	Male	20	75-79 years	423	Larynx cancer	150	Occupational exposure to asbestos	1	Number	2013	587.8628192464895	887.7654250840781	325.397529160306
1	Deaths	1	Global	2	Female	20	75-79 years	423	Larynx cancer	150	Occupational exposure to asbestos	1	Number	2013	32.16171669116441	51.25471469025982	16.127048589230185
1	Deaths	1	Global	3	Both	20	75-79 years	423	Larynx cancer	150	Occupational exposure to asbestos	1	Number	2013	620.0245359376538	914.423648423286	352.58456323072977
1	Deaths	1	Global	1	Male	20	75-79 years	423	Larynx cancer	150	Occupational exposure to asbestos	3	Rate	2013	1.1724978909700001	1.770656443	0.649008415
1	Deaths	1	Global	2	Female	20	75-79 years	423	Larynx cancer	150	Occupational exposure to asbestos	3	Rate	2013	0.051109336430000006	0.081450704	0.025628070790000002
1	Deaths	1	Global	3	Both	20	75-79 years	423	Larynx cancer	150	Occupational exposure to asbestos	3	Rate	2013	0.548379195	0.808759775	0.311842561
1	Deaths	1	Global	1	Male	20	75-79 years	423	Larynx cancer	150	Occupational exposure to asbestos	1	Number	2014	593.2769859931764	878.692728099141	329.34991029982336
1	Deaths	1	Global	2	Female	20	75-79 years	423	Larynx cancer	150	Occupational exposure to asbestos	1	Number	2014	32.0748242066613	50.50395930502386	16.117311324541227
1	Deaths	1	Global	3	Both	20	75-79 years	423	Larynx cancer	150	Occupational exposure to asbestos	1	Number	2014	625.3518101998376	910.9364023053448	354.2141399603514
1	Deaths	1	Global	1	Male	20	75-79 years	423	Larynx cancer	150	Occupational exposure to asbestos	3	Rate	2014	1.153346894	1.708203003	0.640265348
1	Deaths	1	Global	2	Female	20	75-79 years	423	Larynx cancer	150	Occupational exposure to asbestos	3	Rate	2014	0.049717588	0.078283672	0.024982642
1	Deaths	1	Global	3	Both	20	75-79 years	423	Larynx cancer	150	Occupational exposure to asbestos	3	Rate	2014	0.539311946	0.7856040005599999	0.30547911434999997
1	Deaths	1	Global	1	Male	20	75-79 years	423	Larynx cancer	150	Occupational exposure to asbestos	1	Number	2015	597.9223526774704	892.6231723388842	327.8389685277048
1	Deaths	1	Global	2	Female	20	75-79 years	423	Larynx cancer	150	Occupational exposure to asbestos	1	Number	2015	32.64548739992097	50.399461983628015	16.096726928453275
1	Deaths	1	Global	3	Both	20	75-79 years	423	Larynx cancer	150	Occupational exposure to asbestos	1	Number	2015	630.5678400773915	925.8263274823724	358.4331742074688
1	Deaths	1	Global	1	Male	20	75-79 years	423	Larynx cancer	150	Occupational exposure to asbestos	3	Rate	2015	1.133837433	1.6926772538800001	0.621679542
1	Deaths	1	Global	2	Female	20	75-79 years	423	Larynx cancer	150	Occupational exposure to asbestos	3	Rate	2015	0.04942866562999999	0.076310031	0.024372119900000003
1	Deaths	1	Global	3	Both	20	75-79 years	423	Larynx cancer	150	Occupational exposure to asbestos	3	Rate	2015	0.530870129	0.7794459388399999	0.30176208398000004
1	Deaths	1	Global	1	Male	20	75-79 years	423	Larynx cancer	150	Occupational exposure to asbestos	1	Number	2016	602.4479667558048	902.6321354413031	332.0575158805595
1	Deaths	1	Global	2	Female	20	75-79 years	423	Larynx cancer	150	Occupational exposure to asbestos	1	Number	2016	32.738799461312965	51.24774641787475	16.425668274153573
1	Deaths	1	Global	3	Both	20	75-79 years	423	Larynx cancer	150	Occupational exposure to asbestos	1	Number	2016	635.1867662171181	937.070050100048	360.0529761795781
1	Deaths	1	Global	1	Male	20	75-79 years	423	Larynx cancer	150	Occupational exposure to asbestos	3	Rate	2016	1.115525761	1.671363264	0.614855944
1	Deaths	1	Global	2	Female	20	75-79 years	423	Larynx cancer	150	Occupational exposure to asbestos	3	Rate	2016	0.048635363790000004	0.076131466	0.024401272
1	Deaths	1	Global	3	Both	20	75-79 years	423	Larynx cancer	150	Occupational exposure to asbestos	3	Rate	2016	0.523560757	0.772391887	0.296778237
1	Deaths	1	Global	1	Male	20	75-79 years	423	Larynx cancer	150	Occupational exposure to asbestos	1	Number	2017	593.626782294105	885.0867434686854	328.84901295236887
1	Deaths	1	Global	2	Female	20	75-79 years	423	Larynx cancer	150	Occupational exposure to asbestos	1	Number	2017	32.41722426438652	51.53389371962985	15.626365413710245
1	Deaths	1	Global	3	Both	20	75-79 years	423	Larynx cancer	150	Occupational exposure to asbestos	1	Number	2017	626.0440065584924	925.704954780186	357.5742528493928
1	Deaths	1	Global	1	Male	20	75-79 years	423	Larynx cancer	150	Occupational exposure to asbestos	3	Rate	2017	1.076452937	1.6049717645500001	0.5963182529600001
1	Deaths	1	Global	2	Female	20	75-79 years	423	Larynx cancer	150	Occupational exposure to asbestos	3	Rate	2017	0.047483985	0.075485631	0.022889131
1	Deaths	1	Global	3	Both	20	75-79 years	423	Larynx cancer	150	Occupational exposure to asbestos	3	Rate	2017	0.507261733	0.7500666004900001	0.289730008
1	Deaths	1	Global	1	Male	20	75-79 years	423	Larynx cancer	150	Occupational exposure to asbestos	1	Number	2018	586.9384828686553	889.2622496695384	318.4539825318952
1	Deaths	1	Global	2	Female	20	75-79 years	423	Larynx cancer	150	Occupational exposure to asbestos	1	Number	2018	32.64914896200307	52.152180560778206	15.919547179180675
1	Deaths	1	Global	3	Both	20	75-79 years	423	Larynx cancer	150	Occupational exposure to asbestos	1	Number	2018	619.5876318306583	923.491642425592	345.95115850581806
1	Deaths	1	Global	1	Male	20	75-79 years	423	Larynx cancer	150	Occupational exposure to asbestos	3	Rate	2018	1.04078062	1.5768720952200002	0.56469416
1	Deaths	1	Global	2	Female	20	75-79 years	423	Larynx cancer	150	Occupational exposure to asbestos	3	Rate	2018	0.0472636	0.075496602	0.023045474
1	Deaths	1	Global	3	Both	20	75-79 years	423	Larynx cancer	150	Occupational exposure to asbestos	3	Rate	2018	0.49380191996999995	0.736008795	0.27571781215999996
1	Deaths	1	Global	1	Male	20	75-79 years	423	Larynx cancer	150	Occupational exposure to asbestos	1	Number	2019	578.8725328658817	868.76420996043	322.1921735517508
1	Deaths	1	Global	2	Female	20	75-79 years	423	Larynx cancer	150	Occupational exposure to asbestos	1	Number	2019	32.18804090964271	50.501201803038384	15.585714238985029
1	Deaths	1	Global	3	Both	20	75-79 years	423	Larynx cancer	150	Occupational exposure to asbestos	1	Number	2019	611.0605737755249	906.7730822270656	346.4979035817513
1	Deaths	1	Global	1	Male	20	75-79 years	423	Larynx cancer	150	Occupational exposure to asbestos	3	Rate	2019	1.004299868	1.507239905	0.5589789442599999
1	Deaths	1	Global	2	Female	20	75-79 years	423	Larynx cancer	150	Occupational exposure to asbestos	3	Rate	2019	0.045962978	0.072113293	0.022255652100000002
1	Deaths	1	Global	3	Both	20	75-79 years	423	Larynx cancer	150	Occupational exposure to asbestos	3	Rate	2019	0.478625869	0.710248825	0.27140167
1	Deaths	1	Global	1	Male	20	75-79 years	423	Larynx cancer	150	Occupational exposure to asbestos	1	Number	2020	579.9103239407715	874.771524398393	312.8593015264047
1	Deaths	1	Global	2	Female	20	75-79 years	423	Larynx cancer	150	Occupational exposure to asbestos	1	Number	2020	32.150918006893946	51.803148062418806	15.26375487939374
1	Deaths	1	Global	3	Both	20	75-79 years	423	Larynx cancer	150	Occupational exposure to asbestos	1	Number	2020	612.0612419476657	915.6544044500976	335.6817687033492
1	Deaths	1	Global	1	Male	20	75-79 years	423	Larynx cancer	150	Occupational exposure to asbestos	3	Rate	2020	0.989394991	1.492462764	0.533774643
1	Deaths	1	Global	2	Female	20	75-79 years	423	Larynx cancer	150	Occupational exposure to asbestos	3	Rate	2020	0.045444418699999996	0.073222293	0.021574888389999998
1	Deaths	1	Global	3	Both	20	75-79 years	423	Larynx cancer	150	Occupational exposure to asbestos	3	Rate	2020	0.47314420522000006	0.707832069	0.25949345060999995
1	Deaths	1	Global	1	Male	20	75-79 years	423	Larynx cancer	150	Occupational exposure to asbestos	1	Number	2021	581.4597019224257	895.7407919435439	323.2516267286956
1	Deaths	1	Global	2	Female	20	75-79 years	423	Larynx cancer	150	Occupational exposure to asbestos	1	Number	2021	32.52903021087667	52.45699024858525	15.464282005345108
1	Deaths	1	Global	3	Both	20	75-79 years	423	Larynx cancer	150	Occupational exposure to asbestos	1	Number	2021	613.9887321333017	923.2715360004726	345.4036437503214
1	Deaths	1	Global	1	Male	20	75-79 years	423	Larynx cancer	150	Occupational exposure to asbestos	3	Rate	2021	0.9725565661300001	1.498226938	0.5406746005799999
1	Deaths	1	Global	2	Female	20	75-79 years	423	Larynx cancer	150	Occupational exposure to asbestos	3	Rate	2021	0.045117998	0.072758221	0.02144907
1	Deaths	1	Global	3	Both	20	75-79 years	423	Larynx cancer	150	Occupational exposure to asbestos	3	Rate	2021	0.465550672	0.700061193	0.26189877783000004
1	Deaths	1	Global	1	Male	22	All ages	423	Larynx cancer	150	Occupational exposure to asbestos	1	Number	1990	2675.297728408472	4057.7670148699535	1494.5592548653326
1	Deaths	1	Global	2	Female	22	All ages	423	Larynx cancer	150	Occupational exposure to asbestos	1	Number	1990	119.54683247116792	185.35489625030996	59.936514409843376
1	Deaths	1	Global	3	Both	22	All ages	423	Larynx cancer	150	Occupational exposure to asbestos	1	Number	1990	2794.84456087964	4157.600659964619	1605.9645499276205
1	Deaths	1	Global	1	Male	22	All ages	423	Larynx cancer	150	Occupational exposure to asbestos	3	Rate	1990	0.09961108409000001	0.151085454	0.055647888
1	Deaths	1	Global	2	Female	22	All ages	423	Larynx cancer	150	Occupational exposure to asbestos	3	Rate	1990	0.004514812	0.007000123	0.002263566
1	Deaths	1	Global	3	Both	22	All ages	423	Larynx cancer	150	Occupational exposure to asbestos	3	Rate	1990	0.052400485	0.077950772	0.030110198
1	Deaths	1	Global	1	Male	22	All ages	423	Larynx cancer	150	Occupational exposure to asbestos	1	Number	1991	2690.5896568708863	4106.791364843352	1502.3697860799884
1	Deaths	1	Global	2	Female	22	All ages	423	Larynx cancer	150	Occupational exposure to asbestos	1	Number	1991	124.7724585064775	193.15324559435524	62.69867753268905
1	Deaths	1	Global	3	Both	22	All ages	423	Larynx cancer	150	Occupational exposure to asbestos	1	Number	1991	2815.362115377363	4210.080674423414	1624.4900490285572
1	Deaths	1	Global	1	Male	22	All ages	423	Larynx cancer	150	Occupational exposure to asbestos	3	Rate	1991	0.09860803947999999	0.15051074175999998	0.055060696
1	Deaths	1	Global	2	Female	22	All ages	423	Larynx cancer	150	Occupational exposure to asbestos	3	Rate	1991	0.00464193	0.0071859112699999995	0.002332589
1	Deaths	1	Global	3	Both	22	All ages	423	Larynx cancer	150	Occupational exposure to asbestos	3	Rate	1991	0.051977382	0.077726758	0.029991431
1	Deaths	1	Global	1	Male	22	All ages	423	Larynx cancer	150	Occupational exposure to asbestos	1	Number	1992	2708.396701251176	4142.639508030691	1497.6162212211311
1	Deaths	1	Global	2	Female	22	All ages	423	Larynx cancer	150	Occupational exposure to asbestos	1	Number	1992	127.76320307174656	201.29769894391768	63.90329287212291
1	Deaths	1	Global	3	Both	22	All ages	423	Larynx cancer	150	Occupational exposure to asbestos	1	Number	1992	2836.159904322919	4245.014022736329	1638.2898110791748
1	Deaths	1	Global	1	Male	22	All ages	423	Larynx cancer	150	Occupational exposure to asbestos	3	Rate	1992	0.097771059	0.14954613186000001	0.054062805240000004
1	Deaths	1	Global	2	Female	22	All ages	423	Larynx cancer	150	Occupational exposure to asbestos	3	Rate	1992	0.004685006	0.007381475	0.002343298
1	Deaths	1	Global	3	Both	22	All ages	423	Larynx cancer	150	Occupational exposure to asbestos	3	Rate	1992	0.051592737	0.077221278	0.029802218019999997
1	Deaths	1	Global	1	Male	22	All ages	423	Larynx cancer	150	Occupational exposure to asbestos	1	Number	1993	2768.8616608252987	4219.391294559275	1529.275446514152
1	Deaths	1	Global	2	Female	22	All ages	423	Larynx cancer	150	Occupational exposure to asbestos	1	Number	1993	130.39107137334764	204.01911422886468	63.886575834635735
1	Deaths	1	Global	3	Both	22	All ages	423	Larynx cancer	150	Occupational exposure to asbestos	1	Number	1993	2899.2527321986518	4327.300758454143	1661.3692014756944
1	Deaths	1	Global	1	Male	22	All ages	423	Larynx cancer	150	Occupational exposure to asbestos	3	Rate	1993	0.098528666	0.150145095	0.054418562
1	Deaths	1	Global	2	Female	22	All ages	423	Larynx cancer	150	Occupational exposure to asbestos	3	Rate	1993	0.004715329	0.007377939	0.002310329
1	Deaths	1	Global	3	Both	22	All ages	423	Larynx cancer	150	Occupational exposure to asbestos	3	Rate	1993	0.052000166	0.077613226	0.029797842
1	Deaths	1	Global	1	Male	22	All ages	423	Larynx cancer	150	Occupational exposure to asbestos	1	Number	1994	2781.236715305336	4246.3915914140525	1532.4526801819998
1	Deaths	1	Global	2	Female	22	All ages	423	Larynx cancer	150	Occupational exposure to asbestos	1	Number	1994	130.50138570674275	203.13387822362364	64.2630824653627
1	Deaths	1	Global	3	Both	22	All ages	423	Larynx cancer	150	Occupational exposure to asbestos	1	Number	1994	2911.738101012077	4355.761692541973	1662.6110544884018
1	Deaths	1	Global	1	Male	22	All ages	423	Larynx cancer	150	Occupational exposure to asbestos	3	Rate	1994	0.097646947	0.149087336	0.05380316047000001
1	Deaths	1	Global	2	Female	22	All ages	423	Larynx cancer	150	Occupational exposure to asbestos	3	Rate	1994	0.004657102	0.007249082080000001	0.002293307
1	Deaths	1	Global	3	Both	22	All ages	423	Larynx cancer	150	Occupational exposure to asbestos	3	Rate	1994	0.051531000230000006	0.07708686323000001	0.029424353309999998
1	Deaths	1	Global	1	Male	22	All ages	423	Larynx cancer	150	Occupational exposure to asbestos	1	Number	1995	2803.889403866189	4276.546465450138	1550.2003353353875
1	Deaths	1	Global	2	Female	22	All ages	423	Larynx cancer	150	Occupational exposure to asbestos	1	Number	1995	129.81127758152937	200.40013629105505	63.704018785580026
1	Deaths	1	Global	3	Both	22	All ages	423	Larynx cancer	150	Occupational exposure to asbestos	1	Number	1995	2933.7006814477186	4382.983169490817	1673.0666712690413
1	Deaths	1	Global	1	Male	22	All ages	423	Larynx cancer	150	Occupational exposure to asbestos	3	Rate	1995	0.097174455	0.148212363	0.053725326379999994
1	Deaths	1	Global	2	Female	22	All ages	423	Larynx cancer	150	Occupational exposure to asbestos	3	Rate	1995	0.0045730046100000005	0.007059716	0.0022441715100000002
1	Deaths	1	Global	3	Both	22	All ages	423	Larynx cancer	150	Occupational exposure to asbestos	3	Rate	1995	0.051252084	0.076571214	0.029228664799999998
1	Deaths	1	Global	1	Male	22	All ages	423	Larynx cancer	150	Occupational exposure to asbestos	1	Number	1996	2774.1230417399206	4247.711997589695	1529.658415814663
1	Deaths	1	Global	2	Female	22	All ages	423	Larynx cancer	150	Occupational exposure to asbestos	1	Number	1996	129.25060754743933	200.06700812431612	63.26447433882397
1	Deaths	1	Global	3	Both	22	All ages	423	Larynx cancer	150	Occupational exposure to asbestos	1	Number	1996	2903.373649287357	4354.761495355656	1648.8985986770413
1	Deaths	1	Global	1	Male	22	All ages	423	Larynx cancer	150	Occupational exposure to asbestos	3	Rate	1996	0.094913682	0.145330967	0.052335642640000006
1	Deaths	1	Global	2	Female	22	All ages	423	Larynx cancer	150	Occupational exposure to asbestos	3	Rate	1996	0.004494721	0.006957378429999999	0.0022000373399999997
1	Deaths	1	Global	3	Both	22	All ages	423	Larynx cancer	150	Occupational exposure to asbestos	3	Rate	1996	0.050072028	0.07510288646999999	0.028437159
1	Deaths	1	Global	1	Male	22	All ages	423	Larynx cancer	150	Occupational exposure to asbestos	1	Number	1997	2744.2033109061604	4188.273150993074	1512.5077935412908
1	Deaths	1	Global	2	Female	22	All ages	423	Larynx cancer	150	Occupational exposure to asbestos	1	Number	1997	127.79339813779018	199.72392386058328	62.86318897658515
1	Deaths	1	Global	3	Both	22	All ages	423	Larynx cancer	150	Occupational exposure to asbestos	1	Number	1997	2871.996709043952	4317.520561916985	1630.0159110169463
1	Deaths	1	Global	1	Male	22	All ages	423	Larynx cancer	150	Occupational exposure to asbestos	3	Rate	1997	0.092706544	0.141491094	0.051096568
1	Deaths	1	Global	2	Female	22	All ages	423	Larynx cancer	150	Occupational exposure to asbestos	3	Rate	1997	0.0043870335900000005	0.006856345	0.002158037
1	Deaths	1	Global	3	Both	22	All ages	423	Larynx cancer	150	Occupational exposure to asbestos	3	Rate	1997	0.048901061880000006	0.073513782	0.027754039
1	Deaths	1	Global	1	Male	22	All ages	423	Larynx cancer	150	Occupational exposure to asbestos	1	Number	1998	2721.5367884211737	4159.52388914398	1497.843862836996
1	Deaths	1	Global	2	Female	22	All ages	423	Larynx cancer	150	Occupational exposure to asbestos	1	Number	1998	128.15755443254525	200.044393416284	63.07036666184064
1	Deaths	1	Global	3	Both	22	All ages	423	Larynx cancer	150	Occupational exposure to asbestos	1	Number	1998	2849.6943428537197	4242.171118828092	1604.9217999801635
1	Deaths	1	Global	1	Male	22	All ages	423	Larynx cancer	150	Occupational exposure to asbestos	3	Rate	1998	0.090798039	0.13877329	0.049972239
1	Deaths	1	Global	2	Female	22	All ages	423	Larynx cancer	150	Occupational exposure to asbestos	3	Rate	1998	0.004343543	0.0067799472599999995	0.002137594
1	Deaths	1	Global	3	Both	22	All ages	423	Larynx cancer	150	Occupational exposure to asbestos	3	Rate	1998	0.047911075940000006	0.07132238	0.026983079930000004
1	Deaths	1	Global	1	Male	22	All ages	423	Larynx cancer	150	Occupational exposure to asbestos	1	Number	1999	2718.9118448994054	4177.8228187424575	1495.6311619296405
1	Deaths	1	Global	2	Female	22	All ages	423	Larynx cancer	150	Occupational exposure to asbestos	1	Number	1999	129.4320544045048	202.257468393338	63.71509902571076
1	Deaths	1	Global	3	Both	22	All ages	423	Larynx cancer	150	Occupational exposure to asbestos	1	Number	1999	2848.343899303908	4273.515714339463	1606.4894154812814
1	Deaths	1	Global	1	Male	22	All ages	423	Larynx cancer	150	Occupational exposure to asbestos	3	Rate	1999	0.089597233	0.137673225	0.049286046
1	Deaths	1	Global	2	Female	22	All ages	423	Larynx cancer	150	Occupational exposure to asbestos	3	Rate	1999	0.004331308	0.006768334	0.002132159
1	Deaths	1	Global	3	Both	22	All ages	423	Larynx cancer	150	Occupational exposure to asbestos	3	Rate	1999	0.047292027	0.070954642	0.026673092670000002
1	Deaths	1	Global	1	Male	22	All ages	423	Larynx cancer	150	Occupational exposure to asbestos	1	Number	2000	2719.6281457108844	4165.921075	1506.7148427369716
1	Deaths	1	Global	2	Female	22	All ages	423	Larynx cancer	150	Occupational exposure to asbestos	1	Number	2000	127.43646339900224	198.00716612749216	62.26657044190148
1	Deaths	1	Global	3	Both	22	All ages	423	Larynx cancer	150	Occupational exposure to asbestos	1	Number	2000	2847.064609109882	4302.793585692036	1610.8521326859498
1	Deaths	1	Global	1	Male	22	All ages	423	Larynx cancer	150	Occupational exposure to asbestos	3	Rate	2000	0.088524115	0.135601066	0.049043689
1	Deaths	1	Global	2	Female	22	All ages	423	Larynx cancer	150	Occupational exposure to asbestos	3	Rate	2000	0.0042105638700000005	0.006542255	0.002057318
1	Deaths	1	Global	3	Both	22	All ages	423	Larynx cancer	150	Occupational exposure to asbestos	3	Rate	2000	0.046682542	0.070551733	0.026412703
1	Deaths	1	Global	1	Male	22	All ages	423	Larynx cancer	150	Occupational exposure to asbestos	1	Number	2001	2721.988861515487	4168.294342036656	1502.2975877973245
1	Deaths	1	Global	2	Female	22	All ages	423	Larynx cancer	150	Occupational exposure to asbestos	1	Number	2001	127.10918531679958	198.3445185202021	61.43164014556961
1	Deaths	1	Global	3	Both	22	All ages	423	Larynx cancer	150	Occupational exposure to asbestos	1	Number	2001	2849.0980468322887	4306.185928620503	1608.5735865687602
1	Deaths	1	Global	1	Male	22	All ages	423	Larynx cancer	150	Occupational exposure to asbestos	3	Rate	2001	0.08751018	0.134007965	0.04829789489999999
1	Deaths	1	Global	2	Female	22	All ages	423	Larynx cancer	150	Occupational exposure to asbestos	3	Rate	2001	0.004146144	0.006469752	0.002003824
1	Deaths	1	Global	3	Both	22	All ages	423	Larynx cancer	150	Occupational exposure to asbestos	3	Rate	2001	0.046130253	0.069722223	0.026044701
1	Deaths	1	Global	1	Male	22	All ages	423	Larynx cancer	150	Occupational exposure to asbestos	1	Number	2002	2735.512940938619	4202.797378258089	1510.5027599926211
1	Deaths	1	Global	2	Female	22	All ages	423	Larynx cancer	150	Occupational exposure to asbestos	1	Number	2002	129.05513492590396	202.2045683792403	63.604048867445584
1	Deaths	1	Global	3	Both	22	All ages	423	Larynx cancer	150	Occupational exposure to asbestos	1	Number	2002	2864.568075864528	4327.056471156601	1618.1204060608925
1	Deaths	1	Global	1	Male	22	All ages	423	Larynx cancer	150	Occupational exposure to asbestos	3	Rate	2002	0.086852223	0.133438337	0.04795829
1	Deaths	1	Global	2	Female	22	All ages	423	Larynx cancer	150	Occupational exposure to asbestos	3	Rate	2002	0.004155346	0.006510628	0.0020479374099999998
1	Deaths	1	Global	3	Both	22	All ages	423	Larynx cancer	150	Occupational exposure to asbestos	3	Rate	2002	0.045793677	0.06917337	0.025867664
1	Deaths	1	Global	1	Male	22	All ages	423	Larynx cancer	150	Occupational exposure to asbestos	1	Number	2003	2758.1882855993395	4254.722675962967	1522.3840119427489
1	Deaths	1	Global	2	Female	22	All ages	423	Larynx cancer	150	Occupational exposure to asbestos	1	Number	2003	131.75590321235376	204.96124943341164	64.77769419886799
1	Deaths	1	Global	3	Both	22	All ages	423	Larynx cancer	150	Occupational exposure to asbestos	1	Number	2003	2889.9441888116908	4362.498507458879	1633.507060365721
1	Deaths	1	Global	1	Male	22	All ages	423	Larynx cancer	150	Occupational exposure to asbestos	3	Rate	2003	0.086478217	0.133399461	0.047731714
1	Deaths	1	Global	2	Female	22	All ages	423	Larynx cancer	150	Occupational exposure to asbestos	3	Rate	2003	0.004187168	0.0065136147799999995	0.002058618
1	Deaths	1	Global	3	Both	22	All ages	423	Larynx cancer	150	Occupational exposure to asbestos	3	Rate	2003	0.045610635	0.068851269	0.025780876
1	Deaths	1	Global	1	Male	22	All ages	423	Larynx cancer	150	Occupational exposure to asbestos	1	Number	2004	2713.161275663723	4199.4104733058	1517.0815185699355
1	Deaths	1	Global	2	Female	22	All ages	423	Larynx cancer	150	Occupational exposure to asbestos	1	Number	2004	129.38427607979284	202.0622068207782	63.167383976733504
1	Deaths	1	Global	3	Both	22	All ages	423	Larynx cancer	150	Occupational exposure to asbestos	1	Number	2004	2842.5455517435144	4287.737079302245	1615.6363341666454
1	Deaths	1	Global	1	Male	22	All ages	423	Larynx cancer	150	Occupational exposure to asbestos	3	Rate	2004	0.083999566	0.130013892	0.046968896
1	Deaths	1	Global	2	Female	22	All ages	423	Larynx cancer	150	Occupational exposure to asbestos	3	Rate	2004	0.004057967	0.006337415	0.0019811616999999998
1	Deaths	1	Global	3	Both	22	All ages	423	Larynx cancer	150	Occupational exposure to asbestos	3	Rate	2004	0.044287642280000004	0.066804124	0.025172058889999998
1	Deaths	1	Global	1	Male	22	All ages	423	Larynx cancer	150	Occupational exposure to asbestos	1	Number	2005	2728.370761226184	4168.866693333641	1524.8664503855682
1	Deaths	1	Global	2	Female	22	All ages	423	Larynx cancer	150	Occupational exposure to asbestos	1	Number	2005	132.93373705341912	210.3326854180785	65.09982138802714
1	Deaths	1	Global	3	Both	22	All ages	423	Larynx cancer	150	Occupational exposure to asbestos	1	Number	2005	2861.3044982796023	4288.743419128053	1630.8711382568365
1	Deaths	1	Global	1	Male	22	All ages	423	Larynx cancer	150	Occupational exposure to asbestos	3	Rate	2005	0.083403893	0.127438585	0.046613825
1	Deaths	1	Global	2	Female	22	All ages	423	Larynx cancer	150	Occupational exposure to asbestos	3	Rate	2005	0.004114229	0.006509685800000001	0.002014805
1	Deaths	1	Global	3	Both	22	All ages	423	Larynx cancer	150	Occupational exposure to asbestos	3	Rate	2005	0.044004174	0.065956844	0.025081266
1	Deaths	1	Global	1	Male	22	All ages	423	Larynx cancer	150	Occupational exposure to asbestos	1	Number	2006	2727.956241098376	4183.869038101431	1539.586496084679
1	Deaths	1	Global	2	Female	22	All ages	423	Larynx cancer	150	Occupational exposure to asbestos	1	Number	2006	134.34478652310813	212.69846374557557	65.92491511215573
1	Deaths	1	Global	3	Both	22	All ages	423	Larynx cancer	150	Occupational exposure to asbestos	1	Number	2006	2862.301027621488	4308.588149232321	1630.377533379608
1	Deaths	1	Global	1	Male	22	All ages	423	Larynx cancer	150	Occupational exposure to asbestos	3	Rate	2006	0.08232014630000001	0.126254485	0.046459318
1	Deaths	1	Global	2	Female	22	All ages	423	Larynx cancer	150	Occupational exposure to asbestos	3	Rate	2006	0.004102279	0.006494844	0.0020130471899999997
1	Deaths	1	Global	3	Both	22	All ages	423	Larynx cancer	150	Occupational exposure to asbestos	3	Rate	2006	0.043442446	0.06539340491000001	0.024744982
1	Deaths	1	Global	1	Male	22	All ages	423	Larynx cancer	150	Occupational exposure to asbestos	1	Number	2007	2747.4384766527046	4199.948894758872	1547.853741930745
1	Deaths	1	Global	2	Female	22	All ages	423	Larynx cancer	150	Occupational exposure to asbestos	1	Number	2007	136.7530821072779	217.3315263670135	66.82712683085276
1	Deaths	1	Global	3	Both	22	All ages	423	Larynx cancer	150	Occupational exposure to asbestos	1	Number	2007	2884.191558759981	4332.482943642821	1650.6301795099475
1	Deaths	1	Global	1	Male	22	All ages	423	Larynx cancer	150	Occupational exposure to asbestos	3	Rate	2007	0.08182639514000001	0.125086214	0.04609941
1	Deaths	1	Global	2	Female	22	All ages	423	Larynx cancer	150	Occupational exposure to asbestos	3	Rate	2007	0.004119389	0.0065466395399999995	0.002013022
1	Deaths	1	Global	3	Both	22	All ages	423	Larynx cancer	150	Occupational exposure to asbestos	3	Rate	2007	0.043193429	0.064882928	0.024719709370000002
1	Deaths	1	Global	1	Male	22	All ages	423	Larynx cancer	150	Occupational exposure to asbestos	1	Number	2008	2834.32208467504	4335.5098068528405	1592.8232449925654
1	Deaths	1	Global	2	Female	22	All ages	423	Larynx cancer	150	Occupational exposure to asbestos	1	Number	2008	144.4235370732111	230.9169039378733	70.27987722014646
1	Deaths	1	Global	3	Both	22	All ages	423	Larynx cancer	150	Occupational exposure to asbestos	1	Number	2008	2978.745621748251	4459.072588457993	1695.7104547579588
1	Deaths	1	Global	1	Male	22	All ages	423	Larynx cancer	150	Occupational exposure to asbestos	3	Rate	2008	0.083292289	0.127407727	0.046808334
1	Deaths	1	Global	2	Female	22	All ages	423	Larynx cancer	150	Occupational exposure to asbestos	3	Rate	2008	0.004291069	0.006860934	0.002088135
1	Deaths	1	Global	3	Both	22	All ages	423	Larynx cancer	150	Occupational exposure to asbestos	3	Rate	2008	0.044008688489999996	0.06587938731000001	0.025052825129999998
1	Deaths	1	Global	1	Male	22	All ages	423	Larynx cancer	150	Occupational exposure to asbestos	1	Number	2009	2885.255323739391	4391.699448315389	1629.0703863973563
1	Deaths	1	Global	2	Female	22	All ages	423	Larynx cancer	150	Occupational exposure to asbestos	1	Number	2009	148.07185869483556	235.991747017566	70.86074544905162
1	Deaths	1	Global	3	Both	22	All ages	423	Larynx cancer	150	Occupational exposure to asbestos	1	Number	2009	3033.327182434227	4526.238954210001	1735.9291601312525
1	Deaths	1	Global	1	Male	22	All ages	423	Larynx cancer	150	Occupational exposure to asbestos	3	Rate	2009	0.083661905	0.127343303	0.047237113
1	Deaths	1	Global	2	Female	22	All ages	423	Larynx cancer	150	Occupational exposure to asbestos	3	Rate	2009	0.004339288	0.006915806	0.002076595
1	Deaths	1	Global	3	Both	22	All ages	423	Larynx cancer	150	Occupational exposure to asbestos	3	Rate	2009	0.044210753070000004	0.065969947	0.025301173
1	Deaths	1	Global	1	Male	22	All ages	423	Larynx cancer	150	Occupational exposure to asbestos	1	Number	2010	2920.131427811021	4479.211611562386	1631.3784098700785
1	Deaths	1	Global	2	Female	22	All ages	423	Larynx cancer	150	Occupational exposure to asbestos	1	Number	2010	154.7928465716506	249.11567960992664	74.40459403770888
1	Deaths	1	Global	3	Both	22	All ages	423	Larynx cancer	150	Occupational exposure to asbestos	1	Number	2010	3074.9242743826644	4603.387799095848	1755.6681802683834
1	Deaths	1	Global	1	Male	22	All ages	423	Larynx cancer	150	Occupational exposure to asbestos	3	Rate	2010	0.083607071	0.128245517	0.046708436
1	Deaths	1	Global	2	Female	22	All ages	423	Larynx cancer	150	Occupational exposure to asbestos	3	Rate	2010	0.004476277	0.007203891	0.002151621
1	Deaths	1	Global	3	Both	22	All ages	423	Larynx cancer	150	Occupational exposure to asbestos	3	Rate	2010	0.044238703	0.066228592	0.025258665160000002
1	Deaths	1	Global	1	Male	22	All ages	423	Larynx cancer	150	Occupational exposure to asbestos	1	Number	2011	3007.844439345085	4580.848125624056	1673.5586546565387
1	Deaths	1	Global	2	Female	22	All ages	423	Larynx cancer	150	Occupational exposure to asbestos	1	Number	2011	161.06987044369248	260.16185708248474	78.20270472911213
1	Deaths	1	Global	3	Both	22	All ages	423	Larynx cancer	150	Occupational exposure to asbestos	1	Number	2011	3168.9143097887754	4703.151050881363	1801.7759706445995
1	Deaths	1	Global	1	Male	22	All ages	423	Larynx cancer	150	Occupational exposure to asbestos	3	Rate	2011	0.08508249868000001	0.129577846	0.047339733
1	Deaths	1	Global	2	Female	22	All ages	423	Larynx cancer	150	Occupational exposure to asbestos	3	Rate	2011	0.004598534	0.0074276038800000005	0.002232682
1	Deaths	1	Global	3	Both	22	All ages	423	Larynx cancer	150	Occupational exposure to asbestos	3	Rate	2011	0.045026774	0.06682658481999999	0.025601247639999998
1	Deaths	1	Global	1	Male	22	All ages	423	Larynx cancer	150	Occupational exposure to asbestos	1	Number	2012	3062.0967055696638	4611.452450743278	1708.9691729192402
1	Deaths	1	Global	2	Female	22	All ages	423	Larynx cancer	150	Occupational exposure to asbestos	1	Number	2012	164.63436388241456	265.9344463811915	79.9861331219718
1	Deaths	1	Global	3	Both	22	All ages	423	Larynx cancer	150	Occupational exposure to asbestos	1	Number	2012	3226.7310694520784	4791.655032215052	1827.6783282454996
1	Deaths	1	Global	1	Male	22	All ages	423	Larynx cancer	150	Occupational exposure to asbestos	3	Rate	2012	0.085565256	0.128859454	0.047754332700000006
1	Deaths	1	Global	2	Female	22	All ages	423	Larynx cancer	150	Occupational exposure to asbestos	3	Rate	2012	0.004640642	0.007496045220000001	0.0022546145500000002
1	Deaths	1	Global	3	Both	22	All ages	423	Larynx cancer	150	Occupational exposure to asbestos	3	Rate	2012	0.045278991	0.067238732	0.025646832
1	Deaths	1	Global	1	Male	22	All ages	423	Larynx cancer	150	Occupational exposure to asbestos	1	Number	2013	3090.504914250939	4718.443568784076	1736.1352539342738
1	Deaths	1	Global	2	Female	22	All ages	423	Larynx cancer	150	Occupational exposure to asbestos	1	Number	2013	166.1077698056942	267.3071521194895	80.59036577428668
1	Deaths	1	Global	3	Both	22	All ages	423	Larynx cancer	150	Occupational exposure to asbestos	1	Number	2013	3256.6126840566376	4828.031359892053	1852.5797820541695
1	Deaths	1	Global	1	Male	22	All ages	423	Larynx cancer	150	Occupational exposure to asbestos	3	Rate	2013	0.085300341	0.130232715	0.047918684319999995
1	Deaths	1	Global	2	Female	22	All ages	423	Larynx cancer	150	Occupational exposure to asbestos	3	Rate	2013	0.004622924	0.007439390989999999	0.0022429
1	Deaths	1	Global	3	Both	22	All ages	423	Larynx cancer	150	Occupational exposure to asbestos	3	Rate	2013	0.045129076	0.06690528309999999	0.025672446079999998
1	Deaths	1	Global	1	Male	22	All ages	423	Larynx cancer	150	Occupational exposure to asbestos	1	Number	2014	3105.750126887281	4724.720455063298	1741.7262812686404
1	Deaths	1	Global	2	Female	22	All ages	423	Larynx cancer	150	Occupational exposure to asbestos	1	Number	2014	166.05208372121513	266.737611388247	79.78431789947997
1	Deaths	1	Global	3	Both	22	All ages	423	Larynx cancer	150	Occupational exposure to asbestos	1	Number	2014	3271.802210608492	4905.3076174252565	1858.296417304516
1	Deaths	1	Global	1	Male	22	All ages	423	Larynx cancer	150	Occupational exposure to asbestos	3	Rate	2014	0.084678154	0.128819316	0.047488098
1	Deaths	1	Global	2	Female	22	All ages	423	Larynx cancer	150	Occupational exposure to asbestos	3	Rate	2014	0.00456386	0.007331153	0.002192833
1	Deaths	1	Global	3	Both	22	All ages	423	Larynx cancer	150	Occupational exposure to asbestos	3	Rate	2014	0.04478164	0.06713967027000001	0.025434778
1	Deaths	1	Global	1	Male	22	All ages	423	Larynx cancer	150	Occupational exposure to asbestos	1	Number	2015	3135.8196241605247	4764.184703996333	1746.8166008981316
1	Deaths	1	Global	2	Female	22	All ages	423	Larynx cancer	150	Occupational exposure to asbestos	1	Number	2015	172.07783630528607	275.56141571871285	81.97752399594414
1	Deaths	1	Global	3	Both	22	All ages	423	Larynx cancer	150	Occupational exposure to asbestos	1	Number	2015	3307.8974604658083	4941.837384428234	1868.5160994972791
1	Deaths	1	Global	1	Male	22	All ages	423	Larynx cancer	150	Occupational exposure to asbestos	3	Rate	2015	0.08446014335999999	0.128318517	0.047048745850000004
1	Deaths	1	Global	2	Female	22	All ages	423	Larynx cancer	150	Occupational exposure to asbestos	3	Rate	2015	0.004671419	0.007480701	0.002225454
1	Deaths	1	Global	3	Both	22	All ages	423	Larynx cancer	150	Occupational exposure to asbestos	3	Rate	2015	0.044723007	0.06681399	0.02526247
1	Deaths	1	Global	1	Male	22	All ages	423	Larynx cancer	150	Occupational exposure to asbestos	1	Number	2016	3159.874085200732	4806.669197600118	1762.9980339915578
1	Deaths	1	Global	2	Female	22	All ages	423	Larynx cancer	150	Occupational exposure to asbestos	1	Number	2016	175.7512775333146	283.7828229167324	85.01980720154208
1	Deaths	1	Global	3	Both	22	All ages	423	Larynx cancer	150	Occupational exposure to asbestos	1	Number	2016	3335.6253627340493	5001.193532968051	1873.7804298516028
1	Deaths	1	Global	1	Male	22	All ages	423	Larynx cancer	150	Occupational exposure to asbestos	3	Rate	2016	0.084084187	0.127905373	0.046913343
1	Deaths	1	Global	2	Female	22	All ages	423	Larynx cancer	150	Occupational exposure to asbestos	3	Rate	2016	0.00471357	0.007610927	0.002280193
1	Deaths	1	Global	3	Both	22	All ages	423	Larynx cancer	150	Occupational exposure to asbestos	3	Rate	2016	0.044554538	0.06680182595999999	0.025028416
1	Deaths	1	Global	1	Male	22	All ages	423	Larynx cancer	150	Occupational exposure to asbestos	1	Number	2017	3170.8871904180205	4849.349919980135	1739.740760375527
1	Deaths	1	Global	2	Female	22	All ages	423	Larynx cancer	150	Occupational exposure to asbestos	1	Number	2017	173.64698765828123	283.3050192141324	82.53813262002836
1	Deaths	1	Global	3	Both	22	All ages	423	Larynx cancer	150	Occupational exposure to asbestos	1	Number	2017	3344.534178076304	5055.423527099252	1887.8313544217835
1	Deaths	1	Global	1	Male	22	All ages	423	Larynx cancer	150	Occupational exposure to asbestos	3	Rate	2017	0.08338675	0.12752630505999998	0.045751021
1	Deaths	1	Global	2	Female	22	All ages	423	Larynx cancer	150	Occupational exposure to asbestos	3	Rate	2017	0.004602447	0.007508891029999999	0.002187642
1	Deaths	1	Global	3	Both	22	All ages	423	Larynx cancer	150	Occupational exposure to asbestos	3	Rate	2017	0.044149033	0.066733377	0.024920041
1	Deaths	1	Global	1	Male	22	All ages	423	Larynx cancer	150	Occupational exposure to asbestos	1	Number	2018	3178.024505803381	4885.464832543466	1758.574787566253
1	Deaths	1	Global	2	Female	22	All ages	423	Larynx cancer	150	Occupational exposure to asbestos	1	Number	2018	176.61864691893666	287.8085965448142	84.57521691300273
1	Deaths	1	Global	3	Both	22	All ages	423	Larynx cancer	150	Occupational exposure to asbestos	1	Number	2018	3354.643152722317	5033.375205540693	1882.220976820202
1	Deaths	1	Global	1	Male	22	All ages	423	Larynx cancer	150	Occupational exposure to asbestos	3	Rate	2018	0.082631363	0.127026275	0.045724452660000005
1	Deaths	1	Global	2	Female	22	All ages	423	Larynx cancer	150	Occupational exposure to asbestos	3	Rate	2018	0.004628371	0.007542154	0.002216332
1	Deaths	1	Global	3	Both	22	All ages	423	Larynx cancer	150	Occupational exposure to asbestos	3	Rate	2018	0.043782710679999996	0.065692475	0.024565575
1	Deaths	1	Global	1	Male	22	All ages	423	Larynx cancer	150	Occupational exposure to asbestos	1	Number	2019	3171.0772119210897	4828.497959311777	1769.3406378765735
1	Deaths	1	Global	2	Female	22	All ages	423	Larynx cancer	150	Occupational exposure to asbestos	1	Number	2019	176.57668105862413	288.8299533076156	85.56938341194503
1	Deaths	1	Global	3	Both	22	All ages	423	Larynx cancer	150	Occupational exposure to asbestos	1	Number	2019	3347.65389297972	5015.75049319854	1906.6319759083456
1	Deaths	1	Global	1	Male	22	All ages	423	Larynx cancer	150	Occupational exposure to asbestos	3	Rate	2019	0.081565657	0.12419741928000001	0.045510538249999996
1	Deaths	1	Global	2	Female	22	All ages	423	Larynx cancer	150	Occupational exposure to asbestos	3	Rate	2019	0.004577409	0.007487358	0.0022182209000000002
1	Deaths	1	Global	3	Both	22	All ages	423	Larynx cancer	150	Occupational exposure to asbestos	3	Rate	2019	0.043221587	0.064758396	0.024616541229999997
1	Deaths	1	Global	1	Male	22	All ages	423	Larynx cancer	150	Occupational exposure to asbestos	1	Number	2020	3188.2356556306145	4878.029294146719	1755.8801767691975
1	Deaths	1	Global	2	Female	22	All ages	423	Larynx cancer	150	Occupational exposure to asbestos	1	Number	2020	178.54117267071962	295.89325015138496	82.49388617946462
1	Deaths	1	Global	3	Both	22	All ages	423	Larynx cancer	150	Occupational exposure to asbestos	1	Number	2020	3366.776828301336	5068.318875890453	1873.8280104492253
1	Deaths	1	Global	1	Male	22	All ages	423	Larynx cancer	150	Occupational exposure to asbestos	3	Rate	2020	0.081209939	0.124251938	0.044725339
1	Deaths	1	Global	2	Female	22	All ages	423	Larynx cancer	150	Occupational exposure to asbestos	3	Rate	2020	0.004582155	0.007593927	0.002117157
1	Deaths	1	Global	3	Both	22	All ages	423	Larynx cancer	150	Occupational exposure to asbestos	3	Rate	2020	0.043040403	0.064792677	0.023954754
1	Deaths	1	Global	1	Male	22	All ages	423	Larynx cancer	150	Occupational exposure to asbestos	1	Number	2021	3211.4740216761443	4976.038219021547	1738.5590180038143
1	Deaths	1	Global	2	Female	22	All ages	423	Larynx cancer	150	Occupational exposure to asbestos	1	Number	2021	180.52111132085463	293.2152582373324	86.66378916619655
1	Deaths	1	Global	3	Both	22	All ages	423	Larynx cancer	150	Occupational exposure to asbestos	1	Number	2021	3391.9951329969995	5134.882931960176	1892.1305909993569
1	Deaths	1	Global	1	Male	22	All ages	423	Larynx cancer	150	Occupational exposure to asbestos	3	Rate	2021	0.081110294	0.125676844	0.043909753
1	Deaths	1	Global	2	Female	22	All ages	423	Larynx cancer	150	Occupational exposure to asbestos	3	Rate	2021	0.004591121	0.007457225	0.002204085
1	Deaths	1	Global	3	Both	22	All ages	423	Larynx cancer	150	Occupational exposure to asbestos	3	Rate	2021	0.042983694	0.06506973817999999	0.023977264
1	Deaths	1	Global	1	Male	27	Age-standardized	423	Larynx cancer	150	Occupational exposure to asbestos	3	Rate	1990	0.17514740951000002	0.264917536	0.098204904
1	Deaths	1	Global	2	Female	27	Age-standardized	423	Larynx cancer	150	Occupational exposure to asbestos	3	Rate	1990	0.005898593	0.009169165	0.002937295
1	Deaths	1	Global	3	Both	27	Age-standardized	423	Larynx cancer	150	Occupational exposure to asbestos	3	Rate	1990	0.076398638	0.113804241	0.044057491
1	Deaths	1	Global	1	Male	27	Age-standardized	423	Larynx cancer	150	Occupational exposure to asbestos	3	Rate	1991	0.17162704570999998	0.26064674328000004	0.09677040840000001
1	Deaths	1	Global	2	Female	27	Age-standardized	423	Larynx cancer	150	Occupational exposure to asbestos	3	Rate	1991	0.006013854	0.009288797750000001	0.003010767
1	Deaths	1	Global	3	Both	27	Age-standardized	423	Larynx cancer	150	Occupational exposure to asbestos	3	Rate	1991	0.07513330795999999	0.11245841	0.043497336
1	Deaths	1	Global	1	Male	27	Age-standardized	423	Larynx cancer	150	Occupational exposure to asbestos	3	Rate	1992	0.168475024	0.255047428	0.094221233
1	Deaths	1	Global	2	Female	27	Age-standardized	423	Larynx cancer	150	Occupational exposure to asbestos	3	Rate	1992	0.006015596999999999	0.009494626059999999	0.0029844729899999997
1	Deaths	1	Global	3	Both	27	Age-standardized	423	Larynx cancer	150	Occupational exposure to asbestos	3	Rate	1992	0.073949423	0.10998287570000001	0.042853355
1	Deaths	1	Global	1	Male	27	Age-standardized	423	Larynx cancer	150	Occupational exposure to asbestos	3	Rate	1993	0.167700248	0.253212418	0.093405831
1	Deaths	1	Global	2	Female	27	Age-standardized	423	Larynx cancer	150	Occupational exposure to asbestos	3	Rate	1993	0.005996123	0.009392514	0.002929839
1	Deaths	1	Global	3	Both	27	Age-standardized	423	Larynx cancer	150	Occupational exposure to asbestos	3	Rate	1993	0.07380218	0.109561319	0.042606564
1	Deaths	1	Global	1	Male	27	Age-standardized	423	Larynx cancer	150	Occupational exposure to asbestos	3	Rate	1994	0.164139676	0.24830507	0.091170971
1	Deaths	1	Global	2	Female	27	Age-standardized	423	Larynx cancer	150	Occupational exposure to asbestos	3	Rate	1994	0.005858767	0.009152480749999999	0.002886837
1	Deaths	1	Global	3	Both	27	Age-standardized	423	Larynx cancer	150	Occupational exposure to asbestos	3	Rate	1994	0.072383303	0.107719757	0.041548311250000004
1	Deaths	1	Global	1	Male	27	Age-standardized	423	Larynx cancer	150	Occupational exposure to asbestos	3	Rate	1995	0.161417878	0.243983333	0.089756456
1	Deaths	1	Global	2	Female	27	Age-standardized	423	Larynx cancer	150	Occupational exposure to asbestos	3	Rate	1995	0.005697134	0.008814998020000001	0.002788982
1	Deaths	1	Global	3	Both	27	Age-standardized	423	Larynx cancer	150	Occupational exposure to asbestos	3	Rate	1995	0.071279452	0.10595879536999998	0.040868029
1	Deaths	1	Global	1	Male	27	Age-standardized	423	Larynx cancer	150	Occupational exposure to asbestos	3	Rate	1996	0.15638727	0.23716671566999997	0.086678316
1	Deaths	1	Global	2	Female	27	Age-standardized	423	Larynx cancer	150	Occupational exposure to asbestos	3	Rate	1996	0.005551075	0.008615259	0.002704514
1	Deaths	1	Global	3	Both	27	Age-standardized	423	Larynx cancer	150	Occupational exposure to asbestos	3	Rate	1996	0.069079456	0.103085046	0.039439620370000004
1	Deaths	1	Global	1	Male	27	Age-standardized	423	Larynx cancer	150	Occupational exposure to asbestos	3	Rate	1997	0.15099112479000001	0.22936654447000002	0.08370779202999999
1	Deaths	1	Global	2	Female	27	Age-standardized	423	Larynx cancer	150	Occupational exposure to asbestos	3	Rate	1997	0.0053585416500000005	0.008386901	0.00262873
1	Deaths	1	Global	3	Both	27	Age-standardized	423	Larynx cancer	150	Occupational exposure to asbestos	3	Rate	1997	0.066779754	0.099867234	0.038099265
1	Deaths	1	Global	1	Male	27	Age-standardized	423	Larynx cancer	150	Occupational exposure to asbestos	3	Rate	1998	0.145942309	0.220855861	0.080807266
1	Deaths	1	Global	2	Female	27	Age-standardized	423	Larynx cancer	150	Occupational exposure to asbestos	3	Rate	1998	0.005249353	0.008174661	0.002577751
1	Deaths	1	Global	3	Both	27	Age-standardized	423	Larynx cancer	150	Occupational exposure to asbestos	3	Rate	1998	0.064687805	0.096425824	0.036635678
1	Deaths	1	Global	1	Male	27	Age-standardized	423	Larynx cancer	150	Occupational exposure to asbestos	3	Rate	1999	0.142292104	0.217315172	0.078844691
1	Deaths	1	Global	2	Female	27	Age-standardized	423	Larynx cancer	150	Occupational exposure to asbestos	3	Rate	1999	0.005169527	0.008116272	0.002533191
1	Deaths	1	Global	3	Both	27	Age-standardized	423	Larynx cancer	150	Occupational exposure to asbestos	3	Rate	1999	0.063135147	0.094828397	0.035729211
1	Deaths	1	Global	1	Male	27	Age-standardized	423	Larynx cancer	150	Occupational exposure to asbestos	3	Rate	2000	0.13875565171999998	0.21164556	0.077256929
1	Deaths	1	Global	2	Female	27	Age-standardized	423	Larynx cancer	150	Occupational exposure to asbestos	3	Rate	2000	0.0049614323200000005	0.007688827	0.00241454
1	Deaths	1	Global	3	Both	27	Age-standardized	423	Larynx cancer	150	Occupational exposure to asbestos	3	Rate	2000	0.061583534	0.092994682	0.034953383969999995
1	Deaths	1	Global	1	Male	27	Age-standardized	423	Larynx cancer	150	Occupational exposure to asbestos	3	Rate	2001	0.135395831	0.20654570310999998	0.075142901
1	Deaths	1	Global	2	Female	27	Age-standardized	423	Larynx cancer	150	Occupational exposure to asbestos	3	Rate	2001	0.004832294	0.007538175489999999	0.0023284042999999997
1	Deaths	1	Global	3	Both	27	Age-standardized	423	Larynx cancer	150	Occupational exposure to asbestos	3	Rate	2001	0.060121361	0.090785807	0.034052073
1	Deaths	1	Global	1	Male	27	Age-standardized	423	Larynx cancer	150	Occupational exposure to asbestos	3	Rate	2002	0.132514688	0.20215120398999997	0.073555151
1	Deaths	1	Global	2	Female	27	Age-standardized	423	Larynx cancer	150	Occupational exposure to asbestos	3	Rate	2002	0.0047819390699999995	0.007511066249999999	0.002357855
1	Deaths	1	Global	3	Both	27	Age-standardized	423	Larynx cancer	150	Occupational exposure to asbestos	3	Rate	2002	0.058943823	0.088953463	0.033480126
1	Deaths	1	Global	1	Male	27	Age-standardized	423	Larynx cancer	150	Occupational exposure to asbestos	3	Rate	2003	0.13024323	0.198531944	0.072281642
1	Deaths	1	Global	2	Female	27	Age-standardized	423	Larynx cancer	150	Occupational exposure to asbestos	3	Rate	2003	0.004758198	0.007413692	0.0023356846599999997
1	Deaths	1	Global	3	Both	27	Age-standardized	423	Larynx cancer	150	Occupational exposure to asbestos	3	Rate	2003	0.058005444	0.087427633	0.03288579
1	Deaths	1	Global	1	Male	27	Age-standardized	423	Larynx cancer	150	Occupational exposure to asbestos	3	Rate	2004	0.124978005	0.191662688	0.070223262
1	Deaths	1	Global	2	Female	27	Age-standardized	423	Larynx cancer	150	Occupational exposure to asbestos	3	Rate	2004	0.004552086	0.007116953	0.0022247536500000003
1	Deaths	1	Global	3	Both	27	Age-standardized	423	Larynx cancer	150	Occupational exposure to asbestos	3	Rate	2004	0.055630503840000005	0.083573816	0.031680991
1	Deaths	1	Global	1	Male	27	Age-standardized	423	Larynx cancer	150	Occupational exposure to asbestos	3	Rate	2005	0.12217704862999999	0.186397032	0.068429418
1	Deaths	1	Global	2	Female	27	Age-standardized	423	Larynx cancer	150	Occupational exposure to asbestos	3	Rate	2005	0.0045513149799999994	0.007195568	0.002223079
1	Deaths	1	Global	3	Both	27	Age-standardized	423	Larynx cancer	150	Occupational exposure to asbestos	3	Rate	2005	0.054520392	0.08143216657999999	0.031034987
1	Deaths	1	Global	1	Male	27	Age-standardized	423	Larynx cancer	150	Occupational exposure to asbestos	3	Rate	2006	0.11887500904000001	0.18170260959999998	0.066941464
1	Deaths	1	Global	2	Female	27	Age-standardized	423	Larynx cancer	150	Occupational exposure to asbestos	3	Rate	2006	0.0044707042600000005	0.007064212	0.002197637
1	Deaths	1	Global	3	Both	27	Age-standardized	423	Larynx cancer	150	Occupational exposure to asbestos	3	Rate	2006	0.053072727900000005	0.07952381	0.030189201
1	Deaths	1	Global	1	Male	27	Age-standardized	423	Larynx cancer	150	Occupational exposure to asbestos	3	Rate	2007	0.116187832	0.177247233	0.065556028
1	Deaths	1	Global	2	Female	27	Age-standardized	423	Larynx cancer	150	Occupational exposure to asbestos	3	Rate	2007	0.00442081	0.007041123189999999	0.002164815
1	Deaths	1	Global	3	Both	27	Age-standardized	423	Larynx cancer	150	Occupational exposure to asbestos	3	Rate	2007	0.051968462	0.077834563	0.029706865
1	Deaths	1	Global	1	Male	27	Age-standardized	423	Larynx cancer	150	Occupational exposure to asbestos	3	Rate	2008	0.11629799384999999	0.176871256	0.065567506
1	Deaths	1	Global	2	Female	27	Age-standardized	423	Larynx cancer	150	Occupational exposure to asbestos	3	Rate	2008	0.004533743	0.007236962960000001	0.002211871
1	Deaths	1	Global	3	Both	27	Age-standardized	423	Larynx cancer	150	Occupational exposure to asbestos	3	Rate	2008	0.052151986080000004	0.07786132812999999	0.029699732
1	Deaths	1	Global	1	Male	27	Age-standardized	423	Larynx cancer	150	Occupational exposure to asbestos	3	Rate	2009	0.114881955	0.174356747	0.06476682
1	Deaths	1	Global	2	Female	27	Age-standardized	423	Larynx cancer	150	Occupational exposure to asbestos	3	Rate	2009	0.004511686	0.007197300019999999	0.002163842
1	Deaths	1	Global	3	Both	27	Age-standardized	423	Larynx cancer	150	Occupational exposure to asbestos	3	Rate	2009	0.051588743	0.076720257	0.029572575
1	Deaths	1	Global	1	Male	27	Age-standardized	423	Larynx cancer	150	Occupational exposure to asbestos	3	Rate	2010	0.112730362	0.171601824	0.063282167
1	Deaths	1	Global	2	Female	27	Age-standardized	423	Larynx cancer	150	Occupational exposure to asbestos	3	Rate	2010	0.00458001	0.007379051	0.002200372
1	Deaths	1	Global	3	Both	27	Age-standardized	423	Larynx cancer	150	Occupational exposure to asbestos	3	Rate	2010	0.050804066	0.07569746735999999	0.029064625950000002
1	Deaths	1	Global	1	Male	27	Age-standardized	423	Larynx cancer	150	Occupational exposure to asbestos	3	Rate	2011	0.112565105	0.171110825	0.062954146
1	Deaths	1	Global	2	Female	27	Age-standardized	423	Larynx cancer	150	Occupational exposure to asbestos	3	Rate	2011	0.004628229	0.007477283060000001	0.0022451592899999998
1	Deaths	1	Global	3	Both	27	Age-standardized	423	Larynx cancer	150	Occupational exposure to asbestos	3	Rate	2011	0.050838074	0.075182612	0.028959626
1	Deaths	1	Global	1	Male	27	Age-standardized	423	Larynx cancer	150	Occupational exposure to asbestos	3	Rate	2012	0.11105489232999999	0.167982746	0.062263254
1	Deaths	1	Global	2	Female	27	Age-standardized	423	Larynx cancer	150	Occupational exposure to asbestos	3	Rate	2012	0.004588668079999999	0.007398463670000001	0.002227602
1	Deaths	1	Global	3	Both	27	Age-standardized	423	Larynx cancer	150	Occupational exposure to asbestos	3	Rate	2012	0.050234481	0.074404118	0.028483203
1	Deaths	1	Global	1	Male	27	Age-standardized	423	Larynx cancer	150	Occupational exposure to asbestos	3	Rate	2013	0.108784616	0.16505219	0.061040655969999996
1	Deaths	1	Global	2	Female	27	Age-standardized	423	Larynx cancer	150	Occupational exposure to asbestos	3	Rate	2013	0.004494409	0.007234990879999999	0.00217873
1	Deaths	1	Global	3	Both	27	Age-standardized	423	Larynx cancer	150	Occupational exposure to asbestos	3	Rate	2013	0.049241151639999994	0.072832396	0.028041559
1	Deaths	1	Global	1	Male	27	Age-standardized	423	Larynx cancer	150	Occupational exposure to asbestos	3	Rate	2014	0.106167006	0.16094259659000001	0.059409766
1	Deaths	1	Global	2	Female	27	Age-standardized	423	Larynx cancer	150	Occupational exposure to asbestos	3	Rate	2014	0.004360099	0.007003318509999999	0.002097109
1	Deaths	1	Global	3	Both	27	Age-standardized	423	Larynx cancer	150	Occupational exposure to asbestos	3	Rate	2014	0.048043389	0.07201965458000001	0.027293104
1	Deaths	1	Global	1	Male	27	Age-standardized	423	Larynx cancer	150	Occupational exposure to asbestos	3	Rate	2015	0.10406356192999999	0.15839041143000002	0.05815637948999999
1	Deaths	1	Global	2	Female	27	Age-standardized	423	Larynx cancer	150	Occupational exposure to asbestos	3	Rate	2015	0.004389222	0.007028932	0.002092268
1	Deaths	1	Global	3	Both	27	Age-standardized	423	Larynx cancer	150	Occupational exposure to asbestos	3	Rate	2015	0.047199152	0.07035521947000001	0.02670526
1	Deaths	1	Global	1	Male	27	Age-standardized	423	Larynx cancer	150	Occupational exposure to asbestos	3	Rate	2016	0.101580858	0.154299441	0.056656324
1	Deaths	1	Global	2	Female	27	Age-standardized	423	Larynx cancer	150	Occupational exposure to asbestos	3	Rate	2016	0.0043483301100000005	0.007019476510000001	0.002104062
1	Deaths	1	Global	3	Both	27	Age-standardized	423	Larynx cancer	150	Occupational exposure to asbestos	3	Rate	2016	0.046166331670000005	0.069169315	0.025946311170000003
1	Deaths	1	Global	1	Male	27	Age-standardized	423	Larynx cancer	150	Occupational exposure to asbestos	3	Rate	2017	0.09858171	0.150510849	0.054547639130000006
1	Deaths	1	Global	2	Female	27	Age-standardized	423	Larynx cancer	150	Occupational exposure to asbestos	3	Rate	2017	0.004163434	0.0067904778800000004	0.001979574
1	Deaths	1	Global	3	Both	27	Age-standardized	423	Larynx cancer	150	Occupational exposure to asbestos	3	Rate	2017	0.044846459570000004	0.06763263	0.025293679090000003
1	Deaths	1	Global	1	Male	27	Age-standardized	423	Larynx cancer	150	Occupational exposure to asbestos	3	Rate	2018	0.095428024	0.145766506	0.053039981
1	Deaths	1	Global	2	Female	27	Age-standardized	423	Larynx cancer	150	Occupational exposure to asbestos	3	Rate	2018	0.0041049790600000005	0.006687713929999999	0.001966702
1	Deaths	1	Global	3	Both	27	Age-standardized	423	Larynx cancer	150	Occupational exposure to asbestos	3	Rate	2018	0.043567702730000005	0.065324584	0.024515480040000003
1	Deaths	1	Global	1	Male	27	Age-standardized	423	Larynx cancer	150	Occupational exposure to asbestos	3	Rate	2019	0.09206147718999999	0.139359191	0.05047181
1	Deaths	1	Global	2	Female	27	Age-standardized	423	Larynx cancer	150	Occupational exposure to asbestos	3	Rate	2019	0.003975697	0.006501313	0.001925089
1	Deaths	1	Global	3	Both	27	Age-standardized	423	Larynx cancer	150	Occupational exposure to asbestos	3	Rate	2019	0.042102677	0.062936822	0.023909721
1	Deaths	1	Global	1	Male	27	Age-standardized	423	Larynx cancer	150	Occupational exposure to asbestos	3	Rate	2020	0.090015206	0.136815299	0.049409106
1	Deaths	1	Global	2	Female	27	Age-standardized	423	Larynx cancer	150	Occupational exposure to asbestos	3	Rate	2020	0.003907406	0.006473665	0.00180201
1	Deaths	1	Global	3	Both	27	Age-standardized	423	Larynx cancer	150	Occupational exposure to asbestos	3	Rate	2020	0.041184052580000005	0.061806095	0.022933289
1	Deaths	1	Global	1	Male	27	Age-standardized	423	Larynx cancer	150	Occupational exposure to asbestos	3	Rate	2021	0.088416745	0.136493586	0.047694544330000005
1	Deaths	1	Global	2	Female	27	Age-standardized	423	Larynx cancer	150	Occupational exposure to asbestos	3	Rate	2021	0.003848595	0.006250017	0.0018466567600000001
1	Deaths	1	Global	3	Both	27	Age-standardized	423	Larynx cancer	150	Occupational exposure to asbestos	3	Rate	2021	0.040438254810000004	0.061105349	0.02253489
1	Deaths	1	Global	1	Male	30	80-84 years	423	Larynx cancer	150	Occupational exposure to asbestos	1	Number	1990	367.28692429716176	544.692849819189	210.85445084330763
1	Deaths	1	Global	2	Female	30	80-84 years	423	Larynx cancer	150	Occupational exposure to asbestos	1	Number	1990	21.48864480880317	33.45349376479242	10.851966953354136
1	Deaths	1	Global	3	Both	30	80-84 years	423	Larynx cancer	150	Occupational exposure to asbestos	1	Number	1990	388.7755691059656	567.8786552329365	227.91825580711048
1	Deaths	1	Global	1	Male	30	80-84 years	423	Larynx cancer	150	Occupational exposure to asbestos	3	Rate	1990	2.764998635	4.100540712	1.587348283
1	Deaths	1	Global	2	Female	30	80-84 years	423	Larynx cancer	150	Occupational exposure to asbestos	3	Rate	1990	0.097266751	0.151424749	0.049120620409999996
1	Deaths	1	Global	3	Both	30	80-84 years	423	Larynx cancer	150	Occupational exposure to asbestos	3	Rate	1990	1.098983405	1.6052686117800001	0.6442750026399999
1	Deaths	1	Global	1	Male	30	80-84 years	423	Larynx cancer	150	Occupational exposure to asbestos	1	Number	1991	371.5452584696777	549.817889778158	213.77256044802988
1	Deaths	1	Global	2	Female	30	80-84 years	423	Larynx cancer	150	Occupational exposure to asbestos	1	Number	1991	22.51871883149293	35.22125074921098	11.277749291803868
1	Deaths	1	Global	3	Both	30	80-84 years	423	Larynx cancer	150	Occupational exposure to asbestos	1	Number	1991	394.0639773011709	574.1036219143953	233.14041433316984
1	Deaths	1	Global	1	Male	30	80-84 years	423	Larynx cancer	150	Occupational exposure to asbestos	3	Rate	1991	2.711631358	4.012710153	1.560166266
1	Deaths	1	Global	2	Female	30	80-84 years	423	Larynx cancer	150	Occupational exposure to asbestos	3	Rate	1991	0.098811651	0.154550086	0.04948652
1	Deaths	1	Global	3	Both	30	80-84 years	423	Larynx cancer	150	Occupational exposure to asbestos	3	Rate	1991	1.07988038	1.573255291	0.63889057
1	Deaths	1	Global	1	Male	30	80-84 years	423	Larynx cancer	150	Occupational exposure to asbestos	1	Number	1992	374.13322042959794	559.0560357535346	213.1902702894913
1	Deaths	1	Global	2	Female	30	80-84 years	423	Larynx cancer	150	Occupational exposure to asbestos	1	Number	1992	23.11931113769205	36.17214809853619	11.613919909801108
1	Deaths	1	Global	3	Both	30	80-84 years	423	Larynx cancer	150	Occupational exposure to asbestos	1	Number	1992	397.2525315672905	583.1960370138693	233.8226898226705
1	Deaths	1	Global	1	Male	30	80-84 years	423	Larynx cancer	150	Occupational exposure to asbestos	3	Rate	1992	2.652067836	3.9629053236500003	1.5112131934000002
1	Deaths	1	Global	2	Female	30	80-84 years	423	Larynx cancer	150	Occupational exposure to asbestos	3	Rate	1992	0.09880139448999999	0.154583268	0.049632598300000004
1	Deaths	1	Global	3	Both	30	80-84 years	423	Larynx cancer	150	Occupational exposure to asbestos	3	Rate	1992	1.0591421273700001	1.554898817	0.6234106555600001
1	Deaths	1	Global	1	Male	30	80-84 years	423	Larynx cancer	150	Occupational exposure to asbestos	1	Number	1993	384.1045280196362	579.1995302991656	217.2147670540124
1	Deaths	1	Global	2	Female	30	80-84 years	423	Larynx cancer	150	Occupational exposure to asbestos	1	Number	1993	23.50598235629004	36.73295357666325	11.705290588556169
1	Deaths	1	Global	3	Both	30	80-84 years	423	Larynx cancer	150	Occupational exposure to asbestos	1	Number	1993	407.6105103759263	601.1322466993488	239.12214871464116
1	Deaths	1	Global	1	Male	30	80-84 years	423	Larynx cancer	150	Occupational exposure to asbestos	3	Rate	1993	2.64657591	3.99082909	1.496663871
1	Deaths	1	Global	2	Female	30	80-84 years	423	Larynx cancer	150	Occupational exposure to asbestos	3	Rate	1993	0.09770765115999999	0.152688391	0.048655548
1	Deaths	1	Global	3	Both	30	80-84 years	423	Larynx cancer	150	Occupational exposure to asbestos	3	Rate	1993	1.056787224	1.558519376	0.619957595
1	Deaths	1	Global	1	Male	30	80-84 years	423	Larynx cancer	150	Occupational exposure to asbestos	1	Number	1994	385.1446710552741	581.2479218230062	217.00663046003973
1	Deaths	1	Global	2	Female	30	80-84 years	423	Larynx cancer	150	Occupational exposure to asbestos	1	Number	1994	23.30327455185443	36.82399059477576	11.50511547745639
1	Deaths	1	Global	3	Both	30	80-84 years	423	Larynx cancer	150	Occupational exposure to asbestos	1	Number	1994	408.4479456071285	603.5311870695202	238.6800927952592
1	Deaths	1	Global	1	Male	30	80-84 years	423	Larynx cancer	150	Occupational exposure to asbestos	3	Rate	1994	2.589878374	3.9085609540100004	1.459245893
1	Deaths	1	Global	2	Female	30	80-84 years	423	Larynx cancer	150	Occupational exposure to asbestos	3	Rate	1994	0.094827237	0.14984663540999998	0.046817382
1	Deaths	1	Global	3	Both	30	80-84 years	423	Larynx cancer	150	Occupational exposure to asbestos	3	Rate	1994	1.035471454	1.530034176	0.605086708
1	Deaths	1	Global	1	Male	30	80-84 years	423	Larynx cancer	150	Occupational exposure to asbestos	1	Number	1995	385.1263050718554	580.9922841969715	218.8279743774872
1	Deaths	1	Global	2	Female	30	80-84 years	423	Larynx cancer	150	Occupational exposure to asbestos	1	Number	1995	23.43157121272776	36.84922992064742	11.613045901308784
1	Deaths	1	Global	3	Both	30	80-84 years	423	Larynx cancer	150	Occupational exposure to asbestos	1	Number	1995	408.55787628458353	604.3475387414298	237.24231786978345
1	Deaths	1	Global	1	Male	30	80-84 years	423	Larynx cancer	150	Occupational exposure to asbestos	3	Rate	1995	2.543657917	3.837301176	1.445301196
1	Deaths	1	Global	2	Female	30	80-84 years	423	Larynx cancer	150	Occupational exposure to asbestos	3	Rate	1995	0.093953123	0.147753652	0.046564608
1	Deaths	1	Global	3	Both	30	80-84 years	423	Larynx cancer	150	Occupational exposure to asbestos	3	Rate	1995	1.019348625	1.5078422627499999	0.591917681
1	Deaths	1	Global	1	Male	30	80-84 years	423	Larynx cancer	150	Occupational exposure to asbestos	1	Number	1996	375.2055700767872	565.1565226072989	213.82291064773315
1	Deaths	1	Global	2	Female	30	80-84 years	423	Larynx cancer	150	Occupational exposure to asbestos	1	Number	1996	23.411158701037014	37.18577094059535	11.548057860211728
1	Deaths	1	Global	3	Both	30	80-84 years	423	Larynx cancer	150	Occupational exposure to asbestos	1	Number	1996	398.61672877782354	590.4710266731157	232.18364852355185
1	Deaths	1	Global	1	Male	30	80-84 years	423	Larynx cancer	150	Occupational exposure to asbestos	3	Rate	1996	2.4523660782500003	3.6938968807399997	1.397559351
1	Deaths	1	Global	2	Female	30	80-84 years	423	Larynx cancer	150	Occupational exposure to asbestos	3	Rate	1996	0.093769307	0.14894111056999998	0.046253729
1	Deaths	1	Global	3	Both	30	80-84 years	423	Larynx cancer	150	Occupational exposure to asbestos	3	Rate	1996	0.989946347	1.4664076881800001	0.576617432
1	Deaths	1	Global	1	Male	30	80-84 years	423	Larynx cancer	150	Occupational exposure to asbestos	1	Number	1997	362.9846613707592	542.5050328529987	206.07423906763705
1	Deaths	1	Global	2	Female	30	80-84 years	423	Larynx cancer	150	Occupational exposure to asbestos	1	Number	1997	22.512712554631012	35.73320456883502	11.07435941297749
1	Deaths	1	Global	3	Both	30	80-84 years	423	Larynx cancer	150	Occupational exposure to asbestos	1	Number	1997	385.4973739253903	569.9137370530267	223.91629262403129
1	Deaths	1	Global	1	Male	30	80-84 years	423	Larynx cancer	150	Occupational exposure to asbestos	3	Rate	1997	2.351697351	3.514770139	1.3351094241199999
1	Deaths	1	Global	2	Female	30	80-84 years	423	Larynx cancer	150	Occupational exposure to asbestos	3	Rate	1997	0.090371653	0.14344201	0.044455245
1	Deaths	1	Global	3	Both	30	80-84 years	423	Larynx cancer	150	Occupational exposure to asbestos	3	Rate	1997	0.955472337	1.412556471	0.5549864611499999
1	Deaths	1	Global	1	Male	30	80-84 years	423	Larynx cancer	150	Occupational exposure to asbestos	1	Number	1998	345.32517151438776	517.1141942631707	194.56192969274971
1	Deaths	1	Global	2	Female	30	80-84 years	423	Larynx cancer	150	Occupational exposure to asbestos	1	Number	1998	22.10336303808677	35.22070148104223	10.829952683551314
1	Deaths	1	Global	3	Both	30	80-84 years	423	Larynx cancer	150	Occupational exposure to asbestos	1	Number	1998	367.42853455247416	543.4827172015653	213.41796670604796
1	Deaths	1	Global	1	Male	30	80-84 years	423	Larynx cancer	150	Occupational exposure to asbestos	3	Rate	1998	2.213177408	3.314167476	1.246940862
1	Deaths	1	Global	2	Female	30	80-84 years	423	Larynx cancer	150	Occupational exposure to asbestos	3	Rate	1998	0.088947481	0.141733757	0.043581468
1	Deaths	1	Global	3	Both	30	80-84 years	423	Larynx cancer	150	Occupational exposure to asbestos	3	Rate	1998	0.908284035	1.343490309	0.527569619
1	Deaths	1	Global	1	Male	30	80-84 years	423	Larynx cancer	150	Occupational exposure to asbestos	1	Number	1999	336.9721482649882	504.6895314700445	188.88978726551304
1	Deaths	1	Global	2	Female	30	80-84 years	423	Larynx cancer	150	Occupational exposure to asbestos	1	Number	1999	21.122702053168187	33.83050328675338	10.33604175449718
1	Deaths	1	Global	3	Both	30	80-84 years	423	Larynx cancer	150	Occupational exposure to asbestos	1	Number	1999	358.09485031815615	528.5604810196763	207.9243069405528
1	Deaths	1	Global	1	Male	30	80-84 years	423	Larynx cancer	150	Occupational exposure to asbestos	3	Rate	1999	2.1192580751100003	3.174052724	1.187950426
1	Deaths	1	Global	2	Female	30	80-84 years	423	Larynx cancer	150	Occupational exposure to asbestos	3	Rate	1999	0.084017275	0.134563594	0.041112451
1	Deaths	1	Global	3	Both	30	80-84 years	423	Larynx cancer	150	Occupational exposure to asbestos	3	Rate	1999	0.8725214486999999	1.287872071	0.506621129
1	Deaths	1	Global	1	Male	30	80-84 years	423	Larynx cancer	150	Occupational exposure to asbestos	1	Number	2000	342.3739250214349	509.0737428884128	191.5100622885181
1	Deaths	1	Global	2	Female	30	80-84 years	423	Larynx cancer	150	Occupational exposure to asbestos	1	Number	2000	20.720415750910817	33.33059755507228	9.975988579983682
1	Deaths	1	Global	3	Both	30	80-84 years	423	Larynx cancer	150	Occupational exposure to asbestos	1	Number	2000	363.0943407723456	529.7536313259417	211.31324928775285
1	Deaths	1	Global	1	Male	30	80-84 years	423	Larynx cancer	150	Occupational exposure to asbestos	3	Rate	2000	2.074092095	3.0839551404399996	1.160162843
1	Deaths	1	Global	2	Female	30	80-84 years	423	Larynx cancer	150	Occupational exposure to asbestos	3	Rate	2000	0.07989652	0.128520527	0.038466736
1	Deaths	1	Global	3	Both	30	80-84 years	423	Larynx cancer	150	Occupational exposure to asbestos	3	Rate	2000	0.8555225350100001	1.248204994	0.49789607385999995
1	Deaths	1	Global	1	Male	30	80-84 years	423	Larynx cancer	150	Occupational exposure to asbestos	1	Number	2001	357.2159702239006	533.9139157908028	200.9230898033205
1	Deaths	1	Global	2	Female	30	80-84 years	423	Larynx cancer	150	Occupational exposure to asbestos	1	Number	2001	21.14867257140957	33.99907526500398	10.16358643331645
1	Deaths	1	Global	3	Both	30	80-84 years	423	Larynx cancer	150	Occupational exposure to asbestos	1	Number	2001	378.36464279531015	554.063245618792	219.52925244152
1	Deaths	1	Global	1	Male	30	80-84 years	423	Larynx cancer	150	Occupational exposure to asbestos	3	Rate	2001	2.063289493	3.0839017967799998	1.160537419
1	Deaths	1	Global	2	Female	30	80-84 years	423	Larynx cancer	150	Occupational exposure to asbestos	3	Rate	2001	0.077873261	0.125190782	0.037424175
1	Deaths	1	Global	3	Both	30	80-84 years	423	Larynx cancer	150	Occupational exposure to asbestos	3	Rate	2001	0.8508169567599999	1.2459050111299999	0.493648691
1	Deaths	1	Global	1	Male	30	80-84 years	423	Larynx cancer	150	Occupational exposure to asbestos	1	Number	2002	379.6753595885221	564.6423201423057	212.8898087224882
1	Deaths	1	Global	2	Female	30	80-84 years	423	Larynx cancer	150	Occupational exposure to asbestos	1	Number	2002	22.33659401274381	36.26445880471506	10.702635335107487
1	Deaths	1	Global	3	Both	30	80-84 years	423	Larynx cancer	150	Occupational exposure to asbestos	1	Number	2002	402.0119536012664	588.2677748023061	233.37021328170664
1	Deaths	1	Global	1	Male	30	80-84 years	423	Larynx cancer	150	Occupational exposure to asbestos	3	Rate	2002	2.0849647457400002	3.100699852	1.169071773
1	Deaths	1	Global	2	Female	30	80-84 years	423	Larynx cancer	150	Occupational exposure to asbestos	3	Rate	2002	0.07819745959999999	0.126957071	0.03746851
1	Deaths	1	Global	3	Both	30	80-84 years	423	Larynx cancer	150	Occupational exposure to asbestos	3	Rate	2002	0.859468115	1.257667567	0.498926103
1	Deaths	1	Global	1	Male	30	80-84 years	423	Larynx cancer	150	Occupational exposure to asbestos	1	Number	2003	406.06382172073626	603.860208996372	226.05866171607627
1	Deaths	1	Global	2	Female	30	80-84 years	423	Larynx cancer	150	Occupational exposure to asbestos	1	Number	2003	24.11365353086196	38.66964676425623	11.523907177242926
1	Deaths	1	Global	3	Both	30	80-84 years	423	Larynx cancer	150	Occupational exposure to asbestos	1	Number	2003	430.1774752515989	624.9549227478918	249.3478803609343
1	Deaths	1	Global	1	Male	30	80-84 years	423	Larynx cancer	150	Occupational exposure to asbestos	3	Rate	2003	2.123291732	3.157561251	1.1820518392900001
1	Deaths	1	Global	2	Female	30	80-84 years	423	Larynx cancer	150	Occupational exposure to asbestos	3	Rate	2003	0.08021215366000001	0.128631509	0.038333362
1	Deaths	1	Global	3	Both	30	80-84 years	423	Larynx cancer	150	Occupational exposure to asbestos	3	Rate	2003	0.874582599	1.270579544	0.506942669
1	Deaths	1	Global	1	Male	30	80-84 years	423	Larynx cancer	150	Occupational exposure to asbestos	1	Number	2004	421.3039748721403	625.9111594390116	235.32538120882427
1	Deaths	1	Global	2	Female	30	80-84 years	423	Larynx cancer	150	Occupational exposure to asbestos	1	Number	2004	24.6849249269867	39.76487880653568	11.780146506343591
1	Deaths	1	Global	3	Both	30	80-84 years	423	Larynx cancer	150	Occupational exposure to asbestos	1	Number	2004	445.9888997991267	650.3096848822901	258.9970620481431
1	Deaths	1	Global	1	Male	30	80-84 years	423	Larynx cancer	150	Occupational exposure to asbestos	3	Rate	2004	2.100203256	3.120171499	1.173098668
1	Deaths	1	Global	2	Female	30	80-84 years	423	Larynx cancer	150	Occupational exposure to asbestos	3	Rate	2004	0.078459319	0.12638990484999998	0.037442377
1	Deaths	1	Global	3	Both	30	80-84 years	423	Larynx cancer	150	Occupational exposure to asbestos	3	Rate	2004	0.865624364	1.262192641	0.5026900156999999
1	Deaths	1	Global	1	Male	30	80-84 years	423	Larynx cancer	150	Occupational exposure to asbestos	1	Number	2005	433.79594095912495	646.4390500126733	242.27861812348957
1	Deaths	1	Global	2	Female	30	80-84 years	423	Larynx cancer	150	Occupational exposure to asbestos	1	Number	2005	25.877417591867456	42.00579803693175	12.367783823297216
1	Deaths	1	Global	3	Both	30	80-84 years	423	Larynx cancer	150	Occupational exposure to asbestos	1	Number	2005	459.6733585509926	670.5308457466422	267.19184900085327
1	Deaths	1	Global	1	Male	30	80-84 years	423	Larynx cancer	150	Occupational exposure to asbestos	3	Rate	2005	2.065996367	3.078730349	1.153876045
1	Deaths	1	Global	2	Female	30	80-84 years	423	Larynx cancer	150	Occupational exposure to asbestos	3	Rate	2005	0.079039707	0.12830205915999998	0.037776026309999995
1	Deaths	1	Global	3	Both	30	80-84 years	423	Larynx cancer	150	Occupational exposure to asbestos	3	Rate	2005	0.855417827	1.2478078804500001	0.497224098
1	Deaths	1	Global	1	Male	30	80-84 years	423	Larynx cancer	150	Occupational exposure to asbestos	1	Number	2006	446.5527361063095	664.2773532991594	247.21640763819852
1	Deaths	1	Global	2	Female	30	80-84 years	423	Larynx cancer	150	Occupational exposure to asbestos	1	Number	2006	26.426438290230635	42.35355034749597	12.757896680238652
1	Deaths	1	Global	3	Both	30	80-84 years	423	Larynx cancer	150	Occupational exposure to asbestos	1	Number	2006	472.9791743965399	693.5078816941384	273.60675542367744
1	Deaths	1	Global	1	Male	30	80-84 years	423	Larynx cancer	150	Occupational exposure to asbestos	3	Rate	2006	2.033196228	3.0245167032899998	1.125599346
1	Deaths	1	Global	2	Female	30	80-84 years	423	Larynx cancer	150	Occupational exposure to asbestos	3	Rate	2006	0.077899945	0.124849939	0.037607771
1	Deaths	1	Global	3	Both	30	80-84 years	423	Larynx cancer	150	Occupational exposure to asbestos	3	Rate	2006	0.846318619	1.240918553	0.48957439130999997
1	Deaths	1	Global	1	Male	30	80-84 years	423	Larynx cancer	150	Occupational exposure to asbestos	1	Number	2007	455.18023592931496	678.2737180772347	252.33159299458495
1	Deaths	1	Global	2	Female	30	80-84 years	423	Larynx cancer	150	Occupational exposure to asbestos	1	Number	2007	26.992212568222275	43.45806829414029	12.91958906499333
1	Deaths	1	Global	3	Both	30	80-84 years	423	Larynx cancer	150	Occupational exposure to asbestos	1	Number	2007	482.17244849753735	707.2212265921316	278.9445772394872
1	Deaths	1	Global	1	Male	30	80-84 years	423	Larynx cancer	150	Occupational exposure to asbestos	3	Rate	2007	1.9760149610000002	2.944501779	1.095414439
1	Deaths	1	Global	2	Female	30	80-84 years	423	Larynx cancer	150	Occupational exposure to asbestos	3	Rate	2007	0.076861387	0.12374855920000001	0.036789038
1	Deaths	1	Global	3	Both	30	80-84 years	423	Larynx cancer	150	Occupational exposure to asbestos	3	Rate	2007	0.829140269	1.216132527	0.479671086
1	Deaths	1	Global	1	Male	30	80-84 years	423	Larynx cancer	150	Occupational exposure to asbestos	1	Number	2008	476.2888886547495	711.5515224851179	265.0011011737984
1	Deaths	1	Global	2	Female	30	80-84 years	423	Larynx cancer	150	Occupational exposure to asbestos	1	Number	2008	28.712575841098623	46.06169744920175	13.723024565496798
1	Deaths	1	Global	3	Both	30	80-84 years	423	Larynx cancer	150	Occupational exposure to asbestos	1	Number	2008	505.0014644958477	736.6335710729833	292.8941238091867
1	Deaths	1	Global	1	Male	30	80-84 years	423	Larynx cancer	150	Occupational exposure to asbestos	3	Rate	2008	1.970403798	2.943683667	1.0963077001400001
1	Deaths	1	Global	2	Female	30	80-84 years	423	Larynx cancer	150	Occupational exposure to asbestos	3	Rate	2008	0.07911583	0.126920325	0.037812995
1	Deaths	1	Global	3	Both	30	80-84 years	423	Larynx cancer	150	Occupational exposure to asbestos	3	Rate	2008	0.835210596	1.218301742	0.48441102246999995
1	Deaths	1	Global	1	Male	30	80-84 years	423	Larynx cancer	150	Occupational exposure to asbestos	1	Number	2009	498.46293940144017	744.8385783027361	277.2425348118006
1	Deaths	1	Global	2	Female	30	80-84 years	423	Larynx cancer	150	Occupational exposure to asbestos	1	Number	2009	29.655011535712333	47.75924238095234	14.010833545784424
1	Deaths	1	Global	3	Both	30	80-84 years	423	Larynx cancer	150	Occupational exposure to asbestos	1	Number	2009	528.1179509371523	772.7421252753593	304.5628053101134
1	Deaths	1	Global	1	Male	30	80-84 years	423	Larynx cancer	150	Occupational exposure to asbestos	3	Rate	2009	1.9717910029399999	2.946389573	1.09670006
1	Deaths	1	Global	2	Female	30	80-84 years	423	Larynx cancer	150	Occupational exposure to asbestos	3	Rate	2009	0.07916243489000001	0.127490691	0.037401156
1	Deaths	1	Global	3	Both	30	80-84 years	423	Larynx cancer	150	Occupational exposure to asbestos	3	Rate	2009	0.841747403	1.231644703	0.485431237
1	Deaths	1	Global	1	Male	30	80-84 years	423	Larynx cancer	150	Occupational exposure to asbestos	1	Number	2010	509.0625441146127	755.3449137529512	284.0960172174025
1	Deaths	1	Global	2	Female	30	80-84 years	423	Larynx cancer	150	Occupational exposure to asbestos	1	Number	2010	30.953162933239128	50.60240967068744	14.659095170549133
1	Deaths	1	Global	3	Both	30	80-84 years	423	Larynx cancer	150	Occupational exposure to asbestos	1	Number	2010	540.0157070478523	783.570056191086	312.13958949537243
1	Deaths	1	Global	1	Male	30	80-84 years	423	Larynx cancer	150	Occupational exposure to asbestos	3	Rate	2010	1.934376302	2.870219618	1.079530618
1	Deaths	1	Global	2	Female	30	80-84 years	423	Larynx cancer	150	Occupational exposure to asbestos	3	Rate	2010	0.08036974856000001	0.131388929	0.038062275
1	Deaths	1	Global	3	Both	30	80-84 years	423	Larynx cancer	150	Occupational exposure to asbestos	3	Rate	2010	0.8329709825199999	1.2086521022699999	0.48147344078000004
1	Deaths	1	Global	1	Male	30	80-84 years	423	Larynx cancer	150	Occupational exposure to asbestos	1	Number	2011	523.9243164250759	778.7501164840303	291.885262334991
1	Deaths	1	Global	2	Female	30	80-84 years	423	Larynx cancer	150	Occupational exposure to asbestos	1	Number	2011	32.660555865940054	52.95365447166515	15.43473210660045
1	Deaths	1	Global	3	Both	30	80-84 years	423	Larynx cancer	150	Occupational exposure to asbestos	1	Number	2011	556.5848722910156	807.160301134835	320.7807441634696
1	Deaths	1	Global	1	Male	30	80-84 years	423	Larynx cancer	150	Occupational exposure to asbestos	3	Rate	2011	1.916958717	2.849327235	1.067963407
1	Deaths	1	Global	2	Female	30	80-84 years	423	Larynx cancer	150	Occupational exposure to asbestos	3	Rate	2011	0.082561446	0.133859641	0.039016905
1	Deaths	1	Global	3	Both	30	80-84 years	423	Larynx cancer	150	Occupational exposure to asbestos	3	Rate	2011	0.8320884864199999	1.206696097	0.479563813
1	Deaths	1	Global	1	Male	30	80-84 years	423	Larynx cancer	150	Occupational exposure to asbestos	1	Number	2012	530.847910484588	786.8986360261702	296.787056469951
1	Deaths	1	Global	2	Female	30	80-84 years	423	Larynx cancer	150	Occupational exposure to asbestos	1	Number	2012	33.10750938884918	53.37523992327014	15.643513113423095
1	Deaths	1	Global	3	Both	30	80-84 years	423	Larynx cancer	150	Occupational exposure to asbestos	1	Number	2012	563.9554198734365	819.1391281483068	325.7789727712714
1	Deaths	1	Global	1	Male	30	80-84 years	423	Larynx cancer	150	Occupational exposure to asbestos	3	Rate	2012	1.880372331	2.787356592	1.051280712
1	Deaths	1	Global	2	Female	30	80-84 years	423	Larynx cancer	150	Occupational exposure to asbestos	3	Rate	2012	0.081830458	0.131925367	0.038665423
1	Deaths	1	Global	3	Both	30	80-84 years	423	Larynx cancer	150	Occupational exposure to asbestos	3	Rate	2012	0.821019341	1.192521684	0.474276562
1	Deaths	1	Global	1	Male	30	80-84 years	423	Larynx cancer	150	Occupational exposure to asbestos	1	Number	2013	535.4237841574737	797.0144696381135	298.9114507220619
1	Deaths	1	Global	2	Female	30	80-84 years	423	Larynx cancer	150	Occupational exposure to asbestos	1	Number	2013	32.5958653595738	52.74507354608874	15.529258733643957
1	Deaths	1	Global	3	Both	30	80-84 years	423	Larynx cancer	150	Occupational exposure to asbestos	1	Number	2013	568.0196495170472	834.123805717745	328.7434901755359
1	Deaths	1	Global	1	Male	30	80-84 years	423	Larynx cancer	150	Occupational exposure to asbestos	3	Rate	2013	1.842285114	2.742365835	1.028493937
1	Deaths	1	Global	2	Female	30	80-84 years	423	Larynx cancer	150	Occupational exposure to asbestos	3	Rate	2013	0.07876857819000001	0.127459554	0.037526772709999996
1	Deaths	1	Global	3	Both	30	80-84 years	423	Larynx cancer	150	Occupational exposure to asbestos	3	Rate	2013	0.806332542	1.184080813	0.466667965
1	Deaths	1	Global	1	Male	30	80-84 years	423	Larynx cancer	150	Occupational exposure to asbestos	1	Number	2014	541.0639119185811	805.6242475760316	304.7799446465272
1	Deaths	1	Global	2	Female	30	80-84 years	423	Larynx cancer	150	Occupational exposure to asbestos	1	Number	2014	32.326301550817305	52.04030720726442	15.145910621619857
1	Deaths	1	Global	3	Both	30	80-84 years	423	Larynx cancer	150	Occupational exposure to asbestos	1	Number	2014	573.3902134693982	841.189339466192	332.16964068566216
1	Deaths	1	Global	1	Male	30	80-84 years	423	Larynx cancer	150	Occupational exposure to asbestos	3	Rate	2014	1.8096934852900002	2.694566982	1.019395802
1	Deaths	1	Global	2	Female	30	80-84 years	423	Larynx cancer	150	Occupational exposure to asbestos	3	Rate	2014	0.076389166	0.122974651	0.035790778
1	Deaths	1	Global	3	Both	30	80-84 years	423	Larynx cancer	150	Occupational exposure to asbestos	3	Rate	2014	0.793993196	1.164823877	0.459966753
1	Deaths	1	Global	1	Male	30	80-84 years	423	Larynx cancer	150	Occupational exposure to asbestos	1	Number	2015	539.9242213199475	806.4112681392694	303.29937167681487
1	Deaths	1	Global	2	Female	30	80-84 years	423	Larynx cancer	150	Occupational exposure to asbestos	1	Number	2015	33.10639855633741	53.16265249097205	15.5741623530869
1	Deaths	1	Global	3	Both	30	80-84 years	423	Larynx cancer	150	Occupational exposure to asbestos	1	Number	2015	573.0306198762847	839.1701593815051	331.0233565751859
1	Deaths	1	Global	1	Male	30	80-84 years	423	Larynx cancer	150	Occupational exposure to asbestos	3	Rate	2015	1.752662655	2.617713484	0.9845483144199999
1	Deaths	1	Global	2	Female	30	80-84 years	423	Larynx cancer	150	Occupational exposure to asbestos	3	Rate	2015	0.07623708	0.12242241817999999	0.035864023
1	Deaths	1	Global	3	Both	30	80-84 years	423	Larynx cancer	150	Occupational exposure to asbestos	3	Rate	2015	0.7719504689600001	1.130476759	0.445933649
1	Deaths	1	Global	1	Male	30	80-84 years	423	Larynx cancer	150	Occupational exposure to asbestos	1	Number	2016	538.9342608337956	803.3003391037319	302.4998445377313
1	Deaths	1	Global	2	Female	30	80-84 years	423	Larynx cancer	150	Occupational exposure to asbestos	1	Number	2016	33.513367607955814	54.52334444760266	15.584326546970884
1	Deaths	1	Global	3	Both	30	80-84 years	423	Larynx cancer	150	Occupational exposure to asbestos	1	Number	2016	572.4476284417517	840.8139767610212	329.8635705637171
1	Deaths	1	Global	1	Male	30	80-84 years	423	Larynx cancer	150	Occupational exposure to asbestos	3	Rate	2016	1.692838951	2.523235583	0.950178077
1	Deaths	1	Global	2	Female	30	80-84 years	423	Larynx cancer	150	Occupational exposure to asbestos	3	Rate	2016	0.074905457	0.121864687	0.034832402479999997
1	Deaths	1	Global	3	Both	30	80-84 years	423	Larynx cancer	150	Occupational exposure to asbestos	3	Rate	2016	0.7475450220400001	1.097997916	0.43076057594999995
1	Deaths	1	Global	1	Male	30	80-84 years	423	Larynx cancer	150	Occupational exposure to asbestos	1	Number	2017	538.0345069404921	807.4984551569843	305.3686578520732
1	Deaths	1	Global	2	Female	30	80-84 years	423	Larynx cancer	150	Occupational exposure to asbestos	1	Number	2017	32.46534192668038	53.09051957707533	15.03344359844193
1	Deaths	1	Global	3	Both	30	80-84 years	423	Larynx cancer	150	Occupational exposure to asbestos	1	Number	2017	570.4998488671727	841.3499768926843	327.51973674503824
1	Deaths	1	Global	1	Male	30	80-84 years	423	Larynx cancer	150	Occupational exposure to asbestos	3	Rate	2017	1.6326071840499998	2.450266223	0.9266079743300001
1	Deaths	1	Global	2	Female	30	80-84 years	423	Larynx cancer	150	Occupational exposure to asbestos	3	Rate	2017	0.07019494466000001	0.11478967607999999	0.032504563
1	Deaths	1	Global	3	Both	30	80-84 years	423	Larynx cancer	150	Occupational exposure to asbestos	3	Rate	2017	0.72027538	1.06223284	0.41350476
1	Deaths	1	Global	1	Male	30	80-84 years	423	Larynx cancer	150	Occupational exposure to asbestos	1	Number	2018	532.7493991811846	802.3595123675386	297.13983691188923
1	Deaths	1	Global	2	Female	30	80-84 years	423	Larynx cancer	150	Occupational exposure to asbestos	1	Number	2018	32.94917833917656	53.99786770314274	15.150674604672597
1	Deaths	1	Global	3	Both	30	80-84 years	423	Larynx cancer	150	Occupational exposure to asbestos	1	Number	2018	565.6985775203607	843.0228691172682	321.4442809116554
1	Deaths	1	Global	1	Male	30	80-84 years	423	Larynx cancer	150	Occupational exposure to asbestos	3	Rate	2018	1.563475732	2.354708664	0.872025242
1	Deaths	1	Global	2	Female	30	80-84 years	423	Larynx cancer	150	Occupational exposure to asbestos	3	Rate	2018	0.069046469	0.113154934	0.031748913
1	Deaths	1	Global	3	Both	30	80-84 years	423	Larynx cancer	150	Occupational exposure to asbestos	3	Rate	2018	0.691605518	1.030653587	0.392987798
1	Deaths	1	Global	1	Male	30	80-84 years	423	Larynx cancer	150	Occupational exposure to asbestos	1	Number	2019	533.829037748747	798.2246383382545	298.32470223976645
1	Deaths	1	Global	2	Female	30	80-84 years	423	Larynx cancer	150	Occupational exposure to asbestos	1	Number	2019	33.33263210019142	53.86422077084495	15.490067304999547
1	Deaths	1	Global	3	Both	30	80-84 years	423	Larynx cancer	150	Occupational exposure to asbestos	1	Number	2019	567.1616698489383	840.1206757364471	320.5293848482247
1	Deaths	1	Global	1	Male	30	80-84 years	423	Larynx cancer	150	Occupational exposure to asbestos	3	Rate	2019	1.5186088202999999	2.2707475439600002	0.848658451
1	Deaths	1	Global	2	Female	30	80-84 years	423	Larynx cancer	150	Occupational exposure to asbestos	3	Rate	2019	0.06796394945999999	0.10982706578000001	0.031583649
1	Deaths	1	Global	3	Both	30	80-84 years	423	Larynx cancer	150	Occupational exposure to asbestos	3	Rate	2019	0.673612021	0.9978025957700001	0.380689419
1	Deaths	1	Global	1	Male	30	80-84 years	423	Larynx cancer	150	Occupational exposure to asbestos	1	Number	2020	540.423698738955	807.6007729992614	296.92680911080805
1	Deaths	1	Global	2	Female	30	80-84 years	423	Larynx cancer	150	Occupational exposure to asbestos	1	Number	2020	33.91800311701576	55.77883850554913	15.273517317632017
1	Deaths	1	Global	3	Both	30	80-84 years	423	Larynx cancer	150	Occupational exposure to asbestos	1	Number	2020	574.3417018559703	853.6302892095591	319.4961132042424
1	Deaths	1	Global	1	Male	30	80-84 years	423	Larynx cancer	150	Occupational exposure to asbestos	3	Rate	2020	1.499254974	2.240463323	0.8237406992199999
1	Deaths	1	Global	2	Female	30	80-84 years	423	Larynx cancer	150	Occupational exposure to asbestos	3	Rate	2020	0.067569923	0.111120098	0.030427216
1	Deaths	1	Global	3	Both	30	80-84 years	423	Larynx cancer	150	Occupational exposure to asbestos	3	Rate	2020	0.665957126	0.989796095	0.37046015028999996
1	Deaths	1	Global	1	Male	30	80-84 years	423	Larynx cancer	150	Occupational exposure to asbestos	1	Number	2021	539.413481803063	806.1703401038985	296.7734263431141
1	Deaths	1	Global	2	Female	30	80-84 years	423	Larynx cancer	150	Occupational exposure to asbestos	1	Number	2021	33.74349497656433	55.23320798254099	15.03054322008062
1	Deaths	1	Global	3	Both	30	80-84 years	423	Larynx cancer	150	Occupational exposure to asbestos	1	Number	2021	573.1569767796277	846.6951653197849	325.0101885159684
1	Deaths	1	Global	1	Male	30	80-84 years	423	Larynx cancer	150	Occupational exposure to asbestos	3	Rate	2021	1.4717218970400001	2.1995344616000003	0.809708998
1	Deaths	1	Global	2	Female	30	80-84 years	423	Larynx cancer	150	Occupational exposure to asbestos	3	Rate	2021	0.066253099	0.10844671580000001	0.029511468
1	Deaths	1	Global	3	Both	30	80-84 years	423	Larynx cancer	150	Occupational exposure to asbestos	3	Rate	2021	0.654415359	0.966733972	0.371087971
1	Deaths	1	Global	1	Male	31	85-89 years	423	Larynx cancer	150	Occupational exposure to asbestos	1	Number	1990	163.65215524601723	243.59344970287952	89.7234250741802
1	Deaths	1	Global	2	Female	31	85-89 years	423	Larynx cancer	150	Occupational exposure to asbestos	1	Number	1990	11.82977356161198	18.85357565429712	5.476930390155207
1	Deaths	1	Global	3	Both	31	85-89 years	423	Larynx cancer	150	Occupational exposure to asbestos	1	Number	1990	175.48192880762895	254.25798133779688	98.40946588845154
1	Deaths	1	Global	1	Male	31	85-89 years	423	Larynx cancer	150	Occupational exposure to asbestos	3	Rate	1990	3.231638906	4.810239548	1.7717683632699999
1	Deaths	1	Global	2	Female	31	85-89 years	423	Larynx cancer	150	Occupational exposure to asbestos	3	Rate	1990	0.117744199	0.187653563	0.054513028
1	Deaths	1	Global	3	Both	31	85-89 years	423	Larynx cancer	150	Occupational exposure to asbestos	3	Rate	1990	1.161280437	1.682593881	0.651240776
1	Deaths	1	Global	1	Male	31	85-89 years	423	Larynx cancer	150	Occupational exposure to asbestos	1	Number	1991	168.0881401206932	249.6423997502332	92.35090933917093
1	Deaths	1	Global	2	Female	31	85-89 years	423	Larynx cancer	150	Occupational exposure to asbestos	1	Number	1991	12.732075642187706	20.275089966197623	5.868040773230288
1	Deaths	1	Global	3	Both	31	85-89 years	423	Larynx cancer	150	Occupational exposure to asbestos	1	Number	1991	180.8202157628808	261.2910455499654	101.78981594669985
1	Deaths	1	Global	1	Male	31	85-89 years	423	Larynx cancer	150	Occupational exposure to asbestos	3	Rate	1991	3.162774727	4.697313399	1.7376902491100001
1	Deaths	1	Global	2	Female	31	85-89 years	423	Larynx cancer	150	Occupational exposure to asbestos	3	Rate	1991	0.121357928	0.19325544191000002	0.055932221
1	Deaths	1	Global	3	Both	31	85-89 years	423	Larynx cancer	150	Occupational exposure to asbestos	3	Rate	1991	1.1440030593800001	1.65312133	0.64399802
1	Deaths	1	Global	1	Male	31	85-89 years	423	Larynx cancer	150	Occupational exposure to asbestos	1	Number	1992	175.1017901646027	259.8410960711368	96.38273491419469
1	Deaths	1	Global	2	Female	31	85-89 years	423	Larynx cancer	150	Occupational exposure to asbestos	1	Number	1992	13.12084093909398	21.058231946467355	5.976743233690116
1	Deaths	1	Global	3	Both	31	85-89 years	423	Larynx cancer	150	Occupational exposure to asbestos	1	Number	1992	188.2226311036964	272.3927109583436	106.59418158579604
1	Deaths	1	Global	1	Male	31	85-89 years	423	Larynx cancer	150	Occupational exposure to asbestos	3	Rate	1992	3.13779067	4.656302864	1.7271602198600002
1	Deaths	1	Global	2	Female	31	85-89 years	423	Larynx cancer	150	Occupational exposure to asbestos	3	Rate	1992	0.119452939	0.19171543323999998	0.054412636
1	Deaths	1	Global	3	Both	31	85-89 years	423	Larynx cancer	150	Occupational exposure to asbestos	3	Rate	1992	1.1362995678899999	1.6444341360199999	0.643508816
1	Deaths	1	Global	1	Male	31	85-89 years	423	Larynx cancer	150	Occupational exposure to asbestos	1	Number	1993	182.546228904119	270.43087511394424	100.62742845404112
1	Deaths	1	Global	2	Female	31	85-89 years	423	Larynx cancer	150	Occupational exposure to asbestos	1	Number	1993	13.436286176698594	21.587853747795407	6.075856498990339
1	Deaths	1	Global	3	Both	31	85-89 years	423	Larynx cancer	150	Occupational exposure to asbestos	1	Number	1993	195.9825150808176	282.85734840763405	111.53834066205556
1	Deaths	1	Global	1	Male	31	85-89 years	423	Larynx cancer	150	Occupational exposure to asbestos	3	Rate	1993	3.1424456	4.655337548	1.7322528201399998
1	Deaths	1	Global	2	Female	31	85-89 years	423	Larynx cancer	150	Occupational exposure to asbestos	3	Rate	1993	0.117855994	0.189357233	0.053294198980000006
1	Deaths	1	Global	3	Both	31	85-89 years	423	Larynx cancer	150	Occupational exposure to asbestos	3	Rate	1993	1.138794568	1.643597704	0.6481152485399999
1	Deaths	1	Global	1	Male	31	85-89 years	423	Larynx cancer	150	Occupational exposure to asbestos	1	Number	1994	185.13678456516072	276.39123188809333	102.21405751718464
1	Deaths	1	Global	2	Female	31	85-89 years	423	Larynx cancer	150	Occupational exposure to asbestos	1	Number	1994	13.568916951160242	21.89763942292184	6.140398528680215
1	Deaths	1	Global	3	Both	31	85-89 years	423	Larynx cancer	150	Occupational exposure to asbestos	1	Number	1994	198.70570151632091	288.57285000399366	113.21243526559624
1	Deaths	1	Global	1	Male	31	85-89 years	423	Larynx cancer	150	Occupational exposure to asbestos	3	Rate	1994	3.073249344	4.58806268	1.696741606
1	Deaths	1	Global	2	Female	31	85-89 years	423	Larynx cancer	150	Occupational exposure to asbestos	3	Rate	1994	0.114836672	0.185324447	0.051967518
1	Deaths	1	Global	3	Both	31	85-89 years	423	Larynx cancer	150	Occupational exposure to asbestos	3	Rate	1994	1.113822589	1.61756284	0.634599645
1	Deaths	1	Global	1	Male	31	85-89 years	423	Larynx cancer	150	Occupational exposure to asbestos	1	Number	1995	188.22732656740965	280.3451596679946	104.94031959345168
1	Deaths	1	Global	2	Female	31	85-89 years	423	Larynx cancer	150	Occupational exposure to asbestos	1	Number	1995	14.010428707628318	22.57446553865742	6.226141489125462
1	Deaths	1	Global	3	Both	31	85-89 years	423	Larynx cancer	150	Occupational exposure to asbestos	1	Number	1995	202.23775527503773	293.65514254071087	115.99915229734935
1	Deaths	1	Global	1	Male	31	85-89 years	423	Larynx cancer	150	Occupational exposure to asbestos	3	Rate	1995	3.020189514	4.4982603049300005	1.683813177
1	Deaths	1	Global	2	Female	31	85-89 years	423	Larynx cancer	150	Occupational exposure to asbestos	3	Rate	1995	0.114926315	0.185176356	0.051072491
1	Deaths	1	Global	3	Both	31	85-89 years	423	Larynx cancer	150	Occupational exposure to asbestos	3	Rate	1995	1.097740425	1.5939512411999999	0.629639894
1	Deaths	1	Global	1	Male	31	85-89 years	423	Larynx cancer	150	Occupational exposure to asbestos	1	Number	1996	193.9381117264103	287.8725915539281	107.56979446908504
1	Deaths	1	Global	2	Female	31	85-89 years	423	Larynx cancer	150	Occupational exposure to asbestos	1	Number	1996	14.483061285735625	23.297488803254105	6.330875097983629
1	Deaths	1	Global	3	Both	31	85-89 years	423	Larynx cancer	150	Occupational exposure to asbestos	1	Number	1996	208.4211730121458	302.63690598497806	119.78135695430696
1	Deaths	1	Global	1	Male	31	85-89 years	423	Larynx cancer	150	Occupational exposure to asbestos	3	Rate	1996	3.010465865	4.468593628	1.6697862603900002
1	Deaths	1	Global	2	Female	31	85-89 years	423	Larynx cancer	150	Occupational exposure to asbestos	3	Rate	1996	0.11493004533000001	0.18487676	0.050238534
1	Deaths	1	Global	3	Both	31	85-89 years	423	Larynx cancer	150	Occupational exposure to asbestos	3	Rate	1996	1.094432804	1.5891655963200002	0.6289795057700001
1	Deaths	1	Global	1	Male	31	85-89 years	423	Larynx cancer	150	Occupational exposure to asbestos	1	Number	1997	195.2577800868024	290.5688239209883	108.83778766987798
1	Deaths	1	Global	2	Female	31	85-89 years	423	Larynx cancer	150	Occupational exposure to asbestos	1	Number	1997	14.20682433543766	22.986584394533168	6.204398353608557
1	Deaths	1	Global	3	Both	31	85-89 years	423	Larynx cancer	150	Occupational exposure to asbestos	1	Number	1997	209.46460442224028	302.3725593429149	120.3071558727064
1	Deaths	1	Global	1	Male	31	85-89 years	423	Larynx cancer	150	Occupational exposure to asbestos	3	Rate	1997	2.933424115	4.36531438	1.6351071432100002
1	Deaths	1	Global	2	Female	31	85-89 years	423	Larynx cancer	150	Occupational exposure to asbestos	3	Rate	1997	0.109314861	0.176871004	0.047739940370000004
1	Deaths	1	Global	3	Both	31	85-89 years	423	Larynx cancer	150	Occupational exposure to asbestos	3	Rate	1997	1.065839229	1.538591862	0.612170666
1	Deaths	1	Global	1	Male	31	85-89 years	423	Larynx cancer	150	Occupational exposure to asbestos	1	Number	1998	197.10856671811405	291.8301818292838	109.80504287717898
1	Deaths	1	Global	2	Female	31	85-89 years	423	Larynx cancer	150	Occupational exposure to asbestos	1	Number	1998	14.491038175439336	23.394186365497305	6.356046866296902
1	Deaths	1	Global	3	Both	31	85-89 years	423	Larynx cancer	150	Occupational exposure to asbestos	1	Number	1998	211.5996048935532	305.207936499392	122.02576629151817
1	Deaths	1	Global	1	Male	31	85-89 years	423	Larynx cancer	150	Occupational exposure to asbestos	3	Rate	1998	2.865903652	4.243129549	1.596534735
1	Deaths	1	Global	2	Female	31	85-89 years	423	Larynx cancer	150	Occupational exposure to asbestos	3	Rate	1998	0.107803602	0.174037052	0.047284725
1	Deaths	1	Global	3	Both	31	85-89 years	423	Larynx cancer	150	Occupational exposure to asbestos	3	Rate	1998	1.041347751	1.5020235899299998	0.600526912
1	Deaths	1	Global	1	Male	31	85-89 years	423	Larynx cancer	150	Occupational exposure to asbestos	1	Number	1999	204.1111544266057	300.9123756345334	113.01516190304388
1	Deaths	1	Global	2	Female	31	85-89 years	423	Larynx cancer	150	Occupational exposure to asbestos	1	Number	1999	15.053575983356485	24.423378050132342	6.591494002165648
1	Deaths	1	Global	3	Both	31	85-89 years	423	Larynx cancer	150	Occupational exposure to asbestos	1	Number	1999	219.16473040996237	316.3473161965184	125.76449139528124
1	Deaths	1	Global	1	Male	31	85-89 years	423	Larynx cancer	150	Occupational exposure to asbestos	3	Rate	1999	2.879154004	4.244614037	1.594170867
1	Deaths	1	Global	2	Female	31	85-89 years	423	Larynx cancer	150	Occupational exposure to asbestos	3	Rate	1999	0.10888382	0.17665641	0.047676847
1	Deaths	1	Global	3	Both	31	85-89 years	423	Larynx cancer	150	Occupational exposure to asbestos	3	Rate	1999	1.047901463	1.5125646127099999	0.601323006
1	Deaths	1	Global	1	Male	31	85-89 years	423	Larynx cancer	150	Occupational exposure to asbestos	1	Number	2000	205.17379155854897	304.9817705654772	112.95510658592924
1	Deaths	1	Global	2	Female	31	85-89 years	423	Larynx cancer	150	Occupational exposure to asbestos	1	Number	2000	14.811693146138609	24.11236879570008	6.458253638763067
1	Deaths	1	Global	3	Both	31	85-89 years	423	Larynx cancer	150	Occupational exposure to asbestos	1	Number	2000	219.98548470468785	318.5616874899945	126.28350909437788
1	Deaths	1	Global	1	Male	31	85-89 years	423	Larynx cancer	150	Occupational exposure to asbestos	3	Rate	2000	2.822232656	4.195124074530001	1.553734461
1	Deaths	1	Global	2	Female	31	85-89 years	423	Larynx cancer	150	Occupational exposure to asbestos	3	Rate	2000	0.10487104109999999	0.170722496	0.04572629
1	Deaths	1	Global	3	Both	31	85-89 years	423	Larynx cancer	150	Occupational exposure to asbestos	3	Rate	2000	1.0282755620500001	1.489049147	0.5902855202699999
1	Deaths	1	Global	1	Male	31	85-89 years	423	Larynx cancer	150	Occupational exposure to asbestos	1	Number	2001	206.45668654763205	307.3123922549048	113.2729866239174
1	Deaths	1	Global	2	Female	31	85-89 years	423	Larynx cancer	150	Occupational exposure to asbestos	1	Number	2001	15.32057317759204	24.763216930472502	6.6467457905825125
1	Deaths	1	Global	3	Both	31	85-89 years	423	Larynx cancer	150	Occupational exposure to asbestos	1	Number	2001	221.77725972522413	322.6966375756567	127.2747768711426
1	Deaths	1	Global	1	Male	31	85-89 years	423	Larynx cancer	150	Occupational exposure to asbestos	3	Rate	2001	2.789297847	4.151891655	1.530355364
1	Deaths	1	Global	2	Female	31	85-89 years	423	Larynx cancer	150	Occupational exposure to asbestos	3	Rate	2001	0.107582859	0.17389021	0.046674228
1	Deaths	1	Global	3	Both	31	85-89 years	423	Larynx cancer	150	Occupational exposure to asbestos	3	Rate	2001	1.024732051	1.4910346880499998	0.588078973
1	Deaths	1	Global	1	Male	31	85-89 years	423	Larynx cancer	150	Occupational exposure to asbestos	1	Number	2002	203.37913353229112	304.18793774162776	111.71524538187803
1	Deaths	1	Global	2	Female	31	85-89 years	423	Larynx cancer	150	Occupational exposure to asbestos	1	Number	2002	15.154258867424405	24.37524220510639	6.667795329494276
1	Deaths	1	Global	3	Both	31	85-89 years	423	Larynx cancer	150	Occupational exposure to asbestos	1	Number	2002	218.53339239971564	320.1031801341033	124.25319002455316
1	Deaths	1	Global	1	Male	31	85-89 years	423	Larynx cancer	150	Occupational exposure to asbestos	3	Rate	2002	2.705087337	4.045916235	1.485892335
1	Deaths	1	Global	2	Female	31	85-89 years	423	Larynx cancer	150	Occupational exposure to asbestos	3	Rate	2002	0.106025331	0.170539064	0.046650596
1	Deaths	1	Global	3	Both	31	85-89 years	423	Larynx cancer	150	Occupational exposure to asbestos	3	Rate	2002	1.001920547	1.467592434	0.569669572
1	Deaths	1	Global	1	Male	31	85-89 years	423	Larynx cancer	150	Occupational exposure to asbestos	1	Number	2003	203.04751836544625	305.2116297553034	112.0576752459351
1	Deaths	1	Global	2	Female	31	85-89 years	423	Larynx cancer	150	Occupational exposure to asbestos	1	Number	2003	15.00271415409022	24.135350495211963	6.568239815264931
1	Deaths	1	Global	3	Both	31	85-89 years	423	Larynx cancer	150	Occupational exposure to asbestos	1	Number	2003	218.05023251953637	319.0904461734523	123.43031456822
1	Deaths	1	Global	1	Male	31	85-89 years	423	Larynx cancer	150	Occupational exposure to asbestos	3	Rate	2003	2.6571592440300003	3.994118766	1.466430568
1	Deaths	1	Global	2	Female	31	85-89 years	423	Larynx cancer	150	Occupational exposure to asbestos	3	Rate	2003	0.10460841846999999	0.16828693919999999	0.045797925
1	Deaths	1	Global	3	Both	31	85-89 years	423	Larynx cancer	150	Occupational exposure to asbestos	3	Rate	2003	0.9918898662100001	1.4515122332400001	0.561472817
1	Deaths	1	Global	1	Male	31	85-89 years	423	Larynx cancer	150	Occupational exposure to asbestos	1	Number	2004	200.15788746182497	302.9058868880708	110.36285866202655
1	Deaths	1	Global	2	Female	31	85-89 years	423	Larynx cancer	150	Occupational exposure to asbestos	1	Number	2004	14.486290424291912	23.275272825656664	6.31466504253499
1	Deaths	1	Global	3	Both	31	85-89 years	423	Larynx cancer	150	Occupational exposure to asbestos	1	Number	2004	214.6441778861167	316.94285479136965	121.76898635012284
1	Deaths	1	Global	1	Male	31	85-89 years	423	Larynx cancer	150	Occupational exposure to asbestos	3	Rate	2004	2.557485988	3.870332422	1.4101441027700001
1	Deaths	1	Global	2	Female	31	85-89 years	423	Larynx cancer	150	Occupational exposure to asbestos	3	Rate	2004	0.099172008	0.15934069173999998	0.043229701
1	Deaths	1	Global	3	Both	31	85-89 years	423	Larynx cancer	150	Occupational exposure to asbestos	3	Rate	2004	0.956798147	1.412804854	0.542797581
1	Deaths	1	Global	1	Male	31	85-89 years	423	Larynx cancer	150	Occupational exposure to asbestos	1	Number	2005	205.7006115767428	312.3157401807128	113.20567130852508
1	Deaths	1	Global	2	Female	31	85-89 years	423	Larynx cancer	150	Occupational exposure to asbestos	1	Number	2005	14.984603825439308	23.93658839690557	6.3852395824877135
1	Deaths	1	Global	3	Both	31	85-89 years	423	Larynx cancer	150	Occupational exposure to asbestos	1	Number	2005	220.6852154021821	326.18936614623385	125.59377861596542
1	Deaths	1	Global	1	Male	31	85-89 years	423	Larynx cancer	150	Occupational exposure to asbestos	3	Rate	2005	2.512005828	3.813984575	1.382462132
1	Deaths	1	Global	2	Female	31	85-89 years	423	Larynx cancer	150	Occupational exposure to asbestos	3	Rate	2005	0.09852393	0.157383324	0.041983018
1	Deaths	1	Global	3	Both	31	85-89 years	423	Larynx cancer	150	Occupational exposure to asbestos	3	Rate	2005	0.943187872	1.3941026972400001	0.536776007
1	Deaths	1	Global	1	Male	31	85-89 years	423	Larynx cancer	150	Occupational exposure to asbestos	1	Number	2006	218.2734762761125	330.2923059646132	120.91815488080118
1	Deaths	1	Global	2	Female	31	85-89 years	423	Larynx cancer	150	Occupational exposure to asbestos	1	Number	2006	15.704985059652635	24.93239976667129	6.680149866639617
1	Deaths	1	Global	3	Both	31	85-89 years	423	Larynx cancer	150	Occupational exposure to asbestos	1	Number	2006	233.97846133576485	347.55459019210593	132.8001792586499
1	Deaths	1	Global	1	Male	31	85-89 years	423	Larynx cancer	150	Occupational exposure to asbestos	3	Rate	2006	2.516079016	3.807340931	1.393846093
1	Deaths	1	Global	2	Female	31	85-89 years	423	Larynx cancer	150	Occupational exposure to asbestos	3	Rate	2006	0.097689668	0.155086927	0.041552515
1	Deaths	1	Global	3	Both	31	85-89 years	423	Larynx cancer	150	Occupational exposure to asbestos	3	Rate	2006	0.9453084256600001	1.4041731901699999	0.53653284
1	Deaths	1	Global	1	Male	31	85-89 years	423	Larynx cancer	150	Occupational exposure to asbestos	1	Number	2007	235.6495075515694	353.8191226378161	130.96500988187512
1	Deaths	1	Global	2	Female	31	85-89 years	423	Larynx cancer	150	Occupational exposure to asbestos	1	Number	2007	16.866290715404457	26.919184573353107	7.144208266889615
1	Deaths	1	Global	3	Both	31	85-89 years	423	Larynx cancer	150	Occupational exposure to asbestos	1	Number	2007	252.51579826697397	371.87856917437466	144.2151024588651
1	Deaths	1	Global	1	Male	31	85-89 years	423	Larynx cancer	150	Occupational exposure to asbestos	3	Rate	2007	2.554914776	3.8361111548199998	1.419924202
1	Deaths	1	Global	2	Female	31	85-89 years	423	Larynx cancer	150	Occupational exposure to asbestos	3	Rate	2007	0.09881438308999999	0.15771118	0.041855708
1	Deaths	1	Global	3	Both	31	85-89 years	423	Larynx cancer	150	Occupational exposure to asbestos	3	Rate	2007	0.9604267999200001	1.4144150449400001	0.5485124111299999
1	Deaths	1	Global	1	Male	31	85-89 years	423	Larynx cancer	150	Occupational exposure to asbestos	1	Number	2008	256.1021315323217	383.39535344594447	142.95302129758574
1	Deaths	1	Global	2	Female	31	85-89 years	423	Larynx cancer	150	Occupational exposure to asbestos	1	Number	2008	18.876287730529373	30.391627997606165	8.035339720237193
1	Deaths	1	Global	3	Both	31	85-89 years	423	Larynx cancer	150	Occupational exposure to asbestos	1	Number	2008	274.9784192628513	403.12848831934	157.24371790639017
1	Deaths	1	Global	1	Male	31	85-89 years	423	Larynx cancer	150	Occupational exposure to asbestos	3	Rate	2008	2.619646487	3.9217178115499998	1.462254054
1	Deaths	1	Global	2	Female	31	85-89 years	423	Larynx cancer	150	Occupational exposure to asbestos	3	Rate	2008	0.10424819	0.16784403087000002	0.04437682
1	Deaths	1	Global	3	Both	31	85-89 years	423	Larynx cancer	150	Occupational exposure to asbestos	3	Rate	2008	0.986176917	1.445771675	0.563935619
1	Deaths	1	Global	1	Male	31	85-89 years	423	Larynx cancer	150	Occupational exposure to asbestos	1	Number	2009	274.9784969772107	410.1836991962157	154.9153003271042
1	Deaths	1	Global	2	Female	31	85-89 years	423	Larynx cancer	150	Occupational exposure to asbestos	1	Number	2009	20.486132189047005	32.954600362717684	8.745065177875833
1	Deaths	1	Global	3	Both	31	85-89 years	423	Larynx cancer	150	Occupational exposure to asbestos	1	Number	2009	295.4646291662578	430.0204258900178	170.43046713585744
1	Deaths	1	Global	1	Male	31	85-89 years	423	Larynx cancer	150	Occupational exposure to asbestos	3	Rate	2009	2.656798066	3.963129011	1.496766747
1	Deaths	1	Global	2	Female	31	85-89 years	423	Larynx cancer	150	Occupational exposure to asbestos	3	Rate	2009	0.10729102657999999	0.17259153	0.045800106
1	Deaths	1	Global	3	Both	31	85-89 years	423	Larynx cancer	150	Occupational exposure to asbestos	3	Rate	2009	1.0034805789099999	1.4604697257099999	0.578829569
1	Deaths	1	Global	1	Male	31	85-89 years	423	Larynx cancer	150	Occupational exposure to asbestos	1	Number	2010	285.9505453470797	426.0514761422672	160.8008034363447
1	Deaths	1	Global	2	Female	31	85-89 years	423	Larynx cancer	150	Occupational exposure to asbestos	1	Number	2010	21.638374366350437	35.19219527208237	9.118446439236449
1	Deaths	1	Global	3	Both	31	85-89 years	423	Larynx cancer	150	Occupational exposure to asbestos	1	Number	2010	307.5889197134303	448.3459304808518	176.46341275328865
1	Deaths	1	Global	1	Male	31	85-89 years	423	Larynx cancer	150	Occupational exposure to asbestos	3	Rate	2010	2.616056308	3.8977881654799997	1.471107375
1	Deaths	1	Global	2	Female	31	85-89 years	423	Larynx cancer	150	Occupational exposure to asbestos	3	Rate	2010	0.10817162	0.17592803903999998	0.045583698
1	Deaths	1	Global	3	Both	31	85-89 years	423	Larynx cancer	150	Occupational exposure to asbestos	3	Rate	2010	0.994328361	1.4493469878299998	0.5704450477799999
1	Deaths	1	Global	1	Male	31	85-89 years	423	Larynx cancer	150	Occupational exposure to asbestos	1	Number	2011	301.7841465658957	446.9587644480813	169.0651335031377
1	Deaths	1	Global	2	Female	31	85-89 years	423	Larynx cancer	150	Occupational exposure to asbestos	1	Number	2011	22.940992427156942	36.91515809187181	9.582371565844134
1	Deaths	1	Global	3	Both	31	85-89 years	423	Larynx cancer	150	Occupational exposure to asbestos	1	Number	2011	324.7251389930529	471.6811955978676	186.85886559224951
1	Deaths	1	Global	1	Male	31	85-89 years	423	Larynx cancer	150	Occupational exposure to asbestos	3	Rate	2011	2.626741734	3.8903476325899997	1.471549937
1	Deaths	1	Global	2	Female	31	85-89 years	423	Larynx cancer	150	Occupational exposure to asbestos	3	Rate	2011	0.110146011	0.177239822	0.0460076
1	Deaths	1	Global	3	Both	31	85-89 years	423	Larynx cancer	150	Occupational exposure to asbestos	3	Rate	2011	1.004820933	1.459557891	0.578211161
1	Deaths	1	Global	1	Male	31	85-89 years	423	Larynx cancer	150	Occupational exposure to asbestos	1	Number	2012	316.27077298015496	468.9368104784354	176.79528701640535
1	Deaths	1	Global	2	Female	31	85-89 years	423	Larynx cancer	150	Occupational exposure to asbestos	1	Number	2012	23.5384196297512	38.08232076841552	9.924041087426954
1	Deaths	1	Global	3	Both	31	85-89 years	423	Larynx cancer	150	Occupational exposure to asbestos	1	Number	2012	339.80919260990623	492.6078053102549	195.1200696255064
1	Deaths	1	Global	1	Male	31	85-89 years	423	Larynx cancer	150	Occupational exposure to asbestos	3	Rate	2012	2.6057439644800002	3.863554169	1.456610258
1	Deaths	1	Global	2	Female	31	85-89 years	423	Larynx cancer	150	Occupational exposure to asbestos	3	Rate	2012	0.10869787789999999	0.17586004149999998	0.045828149
1	Deaths	1	Global	3	Both	31	85-89 years	423	Larynx cancer	150	Occupational exposure to asbestos	3	Rate	2012	1.005580268	1.457749525	0.5774090173299999
1	Deaths	1	Global	1	Male	31	85-89 years	423	Larynx cancer	150	Occupational exposure to asbestos	1	Number	2013	328.665484369722	491.0566584315124	183.567868629586
1	Deaths	1	Global	2	Female	31	85-89 years	423	Larynx cancer	150	Occupational exposure to asbestos	1	Number	2013	23.880526321268317	39.20286818133732	10.139639257473728
1	Deaths	1	Global	3	Both	31	85-89 years	423	Larynx cancer	150	Occupational exposure to asbestos	1	Number	2013	352.5460106909904	513.769675400287	203.7995801278348
1	Deaths	1	Global	1	Male	31	85-89 years	423	Larynx cancer	150	Occupational exposure to asbestos	3	Rate	2013	2.563657374	3.830341436	1.431866571
1	Deaths	1	Global	2	Female	31	85-89 years	423	Larynx cancer	150	Occupational exposure to asbestos	3	Rate	2013	0.106248959	0.174420944	0.045113165
1	Deaths	1	Global	3	Both	31	85-89 years	423	Larynx cancer	150	Occupational exposure to asbestos	3	Rate	2013	0.9988217314200001	1.455595302	0.57739825
1	Deaths	1	Global	1	Male	31	85-89 years	423	Larynx cancer	150	Occupational exposure to asbestos	1	Number	2014	338.8829805686083	500.8205613027261	189.61831382328293
1	Deaths	1	Global	2	Female	31	85-89 years	423	Larynx cancer	150	Occupational exposure to asbestos	1	Number	2014	24.182068221942732	39.20991706796454	10.248859972795827
1	Deaths	1	Global	3	Both	31	85-89 years	423	Larynx cancer	150	Occupational exposure to asbestos	1	Number	2014	363.0650487905512	527.1370984736902	209.89752307703247
1	Deaths	1	Global	1	Male	31	85-89 years	423	Larynx cancer	150	Occupational exposure to asbestos	3	Rate	2014	2.519546405	3.723529115	1.409784995
1	Deaths	1	Global	2	Female	31	85-89 years	423	Larynx cancer	150	Occupational exposure to asbestos	3	Rate	2014	0.10383664473999998	0.16836550915999998	0.044008114699999996
1	Deaths	1	Global	3	Both	31	85-89 years	423	Larynx cancer	150	Occupational exposure to asbestos	3	Rate	2014	0.9882352475299999	1.434826797	0.571324977
1	Deaths	1	Global	1	Male	31	85-89 years	423	Larynx cancer	150	Occupational exposure to asbestos	1	Number	2015	350.154453792771	521.6662070097941	193.60264985578905
1	Deaths	1	Global	2	Female	31	85-89 years	423	Larynx cancer	150	Occupational exposure to asbestos	1	Number	2015	25.65419400995341	41.42507432924066	10.706164204442176
1	Deaths	1	Global	3	Both	31	85-89 years	423	Larynx cancer	150	Occupational exposure to asbestos	1	Number	2015	375.8086478027245	550.4743574708154	215.9886110823854
1	Deaths	1	Global	1	Male	31	85-89 years	423	Larynx cancer	150	Occupational exposure to asbestos	3	Rate	2015	2.493936706	3.7155103641800005	1.378913647
1	Deaths	1	Global	2	Female	31	85-89 years	423	Larynx cancer	150	Occupational exposure to asbestos	3	Rate	2015	0.106745719	0.172367503	0.044547773
1	Deaths	1	Global	3	Both	31	85-89 years	423	Larynx cancer	150	Occupational exposure to asbestos	3	Rate	2015	0.987068052	1.445830624	0.567297902
1	Deaths	1	Global	1	Male	31	85-89 years	423	Larynx cancer	150	Occupational exposure to asbestos	1	Number	2016	358.9254320370761	532.7922596831569	198.3350468824291
1	Deaths	1	Global	2	Female	31	85-89 years	423	Larynx cancer	150	Occupational exposure to asbestos	1	Number	2016	26.530449733658955	43.63620792491895	10.989254620007662
1	Deaths	1	Global	3	Both	31	85-89 years	423	Larynx cancer	150	Occupational exposure to asbestos	1	Number	2016	385.4558817707347	560.3243246776949	219.93097234267992
1	Deaths	1	Global	1	Male	31	85-89 years	423	Larynx cancer	150	Occupational exposure to asbestos	3	Rate	2016	2.450129129	3.636994536	1.35389257
1	Deaths	1	Global	2	Female	31	85-89 years	423	Larynx cancer	150	Occupational exposure to asbestos	3	Rate	2016	0.10697939089000001	0.175955364	0.044312244
1	Deaths	1	Global	3	Both	31	85-89 years	423	Larynx cancer	150	Occupational exposure to asbestos	3	Rate	2016	0.9771033338299999	1.42038244	0.557509423
1	Deaths	1	Global	1	Male	31	85-89 years	423	Larynx cancer	150	Occupational exposure to asbestos	1	Number	2017	362.4137391890608	542.5090588351663	203.13122512494527
1	Deaths	1	Global	2	Female	31	85-89 years	423	Larynx cancer	150	Occupational exposure to asbestos	1	Number	2017	25.64022608122101	42.59172455253743	10.671781887982668
1	Deaths	1	Global	3	Both	31	85-89 years	423	Larynx cancer	150	Occupational exposure to asbestos	1	Number	2017	388.053965270282	568.8220356538368	222.2601218192892
1	Deaths	1	Global	1	Male	31	85-89 years	423	Larynx cancer	150	Occupational exposure to asbestos	3	Rate	2017	2.384223761	3.569023049	1.336346394
1	Deaths	1	Global	2	Female	31	85-89 years	423	Larynx cancer	150	Occupational exposure to asbestos	3	Rate	2017	0.100658349	0.167206509	0.04189526
1	Deaths	1	Global	3	Both	31	85-89 years	423	Larynx cancer	150	Occupational exposure to asbestos	3	Rate	2017	0.9540820126699999	1.3985242290900002	0.546455914
1	Deaths	1	Global	1	Male	31	85-89 years	423	Larynx cancer	150	Occupational exposure to asbestos	1	Number	2018	357.3736760959678	539.889786200748	198.0650909835448
1	Deaths	1	Global	2	Female	31	85-89 years	423	Larynx cancer	150	Occupational exposure to asbestos	1	Number	2018	25.947013931355688	43.13061573014508	10.51050781009641
1	Deaths	1	Global	3	Both	31	85-89 years	423	Larynx cancer	150	Occupational exposure to asbestos	1	Number	2018	383.32069002732345	562.6275940239328	217.75810981441583
1	Deaths	1	Global	1	Male	31	85-89 years	423	Larynx cancer	150	Occupational exposure to asbestos	3	Rate	2018	2.270871401	3.430639572	1.258571576
1	Deaths	1	Global	2	Female	31	85-89 years	423	Larynx cancer	150	Occupational exposure to asbestos	3	Rate	2018	0.099089042	0.164711493	0.040138574
1	Deaths	1	Global	3	Both	31	85-89 years	423	Larynx cancer	150	Occupational exposure to asbestos	3	Rate	2018	0.91434797	1.342054869	0.519425877
1	Deaths	1	Global	1	Male	31	85-89 years	423	Larynx cancer	150	Occupational exposure to asbestos	1	Number	2019	359.9455056773001	543.6799498821829	200.0573998705874
1	Deaths	1	Global	2	Female	31	85-89 years	423	Larynx cancer	150	Occupational exposure to asbestos	1	Number	2019	25.62023542557372	42.00362584320039	10.429605405934288
1	Deaths	1	Global	3	Both	31	85-89 years	423	Larynx cancer	150	Occupational exposure to asbestos	1	Number	2019	385.5657411028734	566.8792837076903	218.08342074146805
1	Deaths	1	Global	1	Male	31	85-89 years	423	Larynx cancer	150	Occupational exposure to asbestos	3	Rate	2019	2.205124321	3.330731629	1.225606185
1	Deaths	1	Global	2	Female	31	85-89 years	423	Larynx cancer	150	Occupational exposure to asbestos	3	Rate	2019	0.095049231	0.155830431	0.038693086
1	Deaths	1	Global	3	Both	31	85-89 years	423	Larynx cancer	150	Occupational exposure to asbestos	3	Rate	2019	0.8909080203399999	1.3098604118000001	0.503914762
1	Deaths	1	Global	1	Male	31	85-89 years	423	Larynx cancer	150	Occupational exposure to asbestos	1	Number	2020	363.5536683091986	546.8630562143063	202.11704506064456
1	Deaths	1	Global	2	Female	31	85-89 years	423	Larynx cancer	150	Occupational exposure to asbestos	1	Number	2020	25.800068014606964	43.11553754208784	10.473712727824498
1	Deaths	1	Global	3	Both	31	85-89 years	423	Larynx cancer	150	Occupational exposure to asbestos	1	Number	2020	389.3537363238058	573.0037097546572	217.9989787371194
1	Deaths	1	Global	1	Male	31	85-89 years	423	Larynx cancer	150	Occupational exposure to asbestos	3	Rate	2020	2.1576214083700003	3.2455275256099996	1.199525961
1	Deaths	1	Global	2	Female	31	85-89 years	423	Larynx cancer	150	Occupational exposure to asbestos	3	Rate	2020	0.092995902	0.15540921493999998	0.037752318
1	Deaths	1	Global	3	Both	31	85-89 years	423	Larynx cancer	150	Occupational exposure to asbestos	3	Rate	2020	0.8731279811199999	1.284964097	0.488863957
1	Deaths	1	Global	1	Male	31	85-89 years	423	Larynx cancer	150	Occupational exposure to asbestos	1	Number	2021	361.23467019586064	541.1413310965994	200.47797802336845
1	Deaths	1	Global	2	Female	31	85-89 years	423	Larynx cancer	150	Occupational exposure to asbestos	1	Number	2021	25.428962964162885	41.68701015593135	10.18433893702958
1	Deaths	1	Global	3	Both	31	85-89 years	423	Larynx cancer	150	Occupational exposure to asbestos	1	Number	2021	386.6636331600237	567.2149712033604	217.568366189988
1	Deaths	1	Global	1	Male	31	85-89 years	423	Larynx cancer	150	Occupational exposure to asbestos	3	Rate	2021	2.0937912223499997	3.136567618	1.162012025
1	Deaths	1	Global	2	Female	31	85-89 years	423	Larynx cancer	150	Occupational exposure to asbestos	3	Rate	2021	0.089321176	0.146428809	0.035773268729999995
1	Deaths	1	Global	3	Both	31	85-89 years	423	Larynx cancer	150	Occupational exposure to asbestos	3	Rate	2021	0.8456878531300001	1.240579072	0.47585267589999997
1	Deaths	1	Global	1	Male	32	90-94 years	423	Larynx cancer	150	Occupational exposure to asbestos	1	Number	1990	42.21116917774257	63.10302787039392	23.15358568324543
1	Deaths	1	Global	2	Female	32	90-94 years	423	Larynx cancer	150	Occupational exposure to asbestos	1	Number	1990	3.6414648624951904	5.914867422841354	1.5792320788833394
1	Deaths	1	Global	3	Both	32	90-94 years	423	Larynx cancer	150	Occupational exposure to asbestos	1	Number	1990	45.85263404023774	67.17754382268043	26.40928695097928
1	Deaths	1	Global	1	Male	32	90-94 years	423	Larynx cancer	150	Occupational exposure to asbestos	3	Rate	1990	3.352858699	5.012311671	1.8391033150499998
1	Deaths	1	Global	2	Female	32	90-94 years	423	Larynx cancer	150	Occupational exposure to asbestos	3	Rate	1990	0.12033019637999999	0.195453529	0.052184852350000005
1	Deaths	1	Global	3	Both	32	90-94 years	423	Larynx cancer	150	Occupational exposure to asbestos	3	Rate	1990	1.0700263055600001	1.567668696	0.616292441
1	Deaths	1	Global	1	Male	32	90-94 years	423	Larynx cancer	150	Occupational exposure to asbestos	1	Number	1991	44.68722206784392	66.87702279601714	24.462220087989
1	Deaths	1	Global	2	Female	32	90-94 years	423	Larynx cancer	150	Occupational exposure to asbestos	1	Number	1991	4.079711349928033	6.690504734719967	1.749669027953252
1	Deaths	1	Global	3	Both	32	90-94 years	423	Larynx cancer	150	Occupational exposure to asbestos	1	Number	1991	48.76693341777191	71.18032875309486	28.047313942168223
1	Deaths	1	Global	1	Male	32	90-94 years	423	Larynx cancer	150	Occupational exposure to asbestos	3	Rate	1991	3.3354756728800004	4.991733034	1.825871832
1	Deaths	1	Global	2	Female	32	90-94 years	423	Larynx cancer	150	Occupational exposure to asbestos	3	Rate	1991	0.126030857	0.20668375153000001	0.054050953
1	Deaths	1	Global	3	Both	32	90-94 years	423	Larynx cancer	150	Occupational exposure to asbestos	3	Rate	1991	1.065517927	1.5552324291900002	0.612811053
1	Deaths	1	Global	1	Male	32	90-94 years	423	Larynx cancer	150	Occupational exposure to asbestos	1	Number	1992	46.94383051234859	70.04174271124556	25.71520187236504
1	Deaths	1	Global	2	Female	32	90-94 years	423	Larynx cancer	150	Occupational exposure to asbestos	1	Number	1992	4.415934598921227	7.249673111976432	1.8742093973984384
1	Deaths	1	Global	3	Both	32	90-94 years	423	Larynx cancer	150	Occupational exposure to asbestos	1	Number	1992	51.35976511126979	74.72669949111415	29.365305865455632
1	Deaths	1	Global	1	Male	32	90-94 years	423	Larynx cancer	150	Occupational exposure to asbestos	3	Rate	1992	3.304024004	4.929712737	1.8099001151599998
1	Deaths	1	Global	2	Female	32	90-94 years	423	Larynx cancer	150	Occupational exposure to asbestos	3	Rate	1992	0.129009381	0.211795672	0.05475411559999999
1	Deaths	1	Global	3	Both	32	90-94 years	423	Larynx cancer	150	Occupational exposure to asbestos	3	Rate	1992	1.06032757	1.542740306	0.606249724
1	Deaths	1	Global	1	Male	32	90-94 years	423	Larynx cancer	150	Occupational exposure to asbestos	1	Number	1993	49.69516918165628	74.12931908312142	27.087805088698765
1	Deaths	1	Global	2	Female	32	90-94 years	423	Larynx cancer	150	Occupational exposure to asbestos	1	Number	1993	4.700887820748028	7.685531432409355	2.0029136133824035
1	Deaths	1	Global	3	Both	32	90-94 years	423	Larynx cancer	150	Occupational exposure to asbestos	1	Number	1993	54.39605700240432	79.0367446712859	31.135054901250115
1	Deaths	1	Global	1	Male	32	90-94 years	423	Larynx cancer	150	Occupational exposure to asbestos	3	Rate	1993	3.274410369	4.8843743773499995	1.7848131178100002
1	Deaths	1	Global	2	Female	32	90-94 years	423	Larynx cancer	150	Occupational exposure to asbestos	3	Rate	1993	0.129256488	0.211322805	0.055072486
1	Deaths	1	Global	3	Both	32	90-94 years	423	Larynx cancer	150	Occupational exposure to asbestos	3	Rate	1993	1.055301562	1.533339082	0.6040304
1	Deaths	1	Global	1	Male	32	90-94 years	423	Larynx cancer	150	Occupational exposure to asbestos	1	Number	1994	52.011930827688175	77.17447366036245	28.27908768968981
1	Deaths	1	Global	2	Female	32	90-94 years	423	Larynx cancer	150	Occupational exposure to asbestos	1	Number	1994	4.850943958431989	7.964348651662746	2.0577841417129843
1	Deaths	1	Global	3	Both	32	90-94 years	423	Larynx cancer	150	Occupational exposure to asbestos	1	Number	1994	56.862874786120166	82.23183188221023	32.390840537476564
1	Deaths	1	Global	1	Male	32	90-94 years	423	Larynx cancer	150	Occupational exposure to asbestos	3	Rate	1994	3.207959318	4.759918887	1.7441798720300001
1	Deaths	1	Global	2	Female	32	90-94 years	423	Larynx cancer	150	Occupational exposure to asbestos	3	Rate	1994	0.125918938	0.20673549941000002	0.053415169379999995
1	Deaths	1	Global	3	Both	32	90-94 years	423	Larynx cancer	150	Occupational exposure to asbestos	3	Rate	1994	1.0388239235299999	1.502287645	0.5917460237500001
1	Deaths	1	Global	1	Male	32	90-94 years	423	Larynx cancer	150	Occupational exposure to asbestos	1	Number	1995	54.10796319088237	80.92943057904668	29.5480604930699
1	Deaths	1	Global	2	Female	32	90-94 years	423	Larynx cancer	150	Occupational exposure to asbestos	1	Number	1995	5.016892273662846	8.258780192397046	2.11955137312295
1	Deaths	1	Global	3	Both	32	90-94 years	423	Larynx cancer	150	Occupational exposure to asbestos	1	Number	1995	59.12485546454522	86.2317459816154	33.53382202283413
1	Deaths	1	Global	1	Male	32	90-94 years	423	Larynx cancer	150	Occupational exposure to asbestos	3	Rate	1995	3.133597673	4.686930728	1.7112404189700001
1	Deaths	1	Global	2	Female	32	90-94 years	423	Larynx cancer	150	Occupational exposure to asbestos	3	Rate	1995	0.123543908	0.20337729467000001	0.052195193
1	Deaths	1	Global	3	Both	32	90-94 years	423	Larynx cancer	150	Occupational exposure to asbestos	3	Rate	1995	1.021591992	1.489959856	0.579415945
1	Deaths	1	Global	1	Male	32	90-94 years	423	Larynx cancer	150	Occupational exposure to asbestos	1	Number	1996	56.82945258133783	84.95560203566178	30.990829602093
1	Deaths	1	Global	2	Female	32	90-94 years	423	Larynx cancer	150	Occupational exposure to asbestos	1	Number	1996	5.2714287494594805	8.612108849934078	2.234567363462949
1	Deaths	1	Global	3	Both	32	90-94 years	423	Larynx cancer	150	Occupational exposure to asbestos	1	Number	1996	62.10088133079726	90.67432647387082	35.1805185395992
1	Deaths	1	Global	1	Male	32	90-94 years	423	Larynx cancer	150	Occupational exposure to asbestos	3	Rate	1996	3.1140617486999997	4.655279589	1.698192621
1	Deaths	1	Global	2	Female	32	90-94 years	423	Larynx cancer	150	Occupational exposure to asbestos	3	Rate	1996	0.12384375755999999	0.202327675	0.052497574
1	Deaths	1	Global	3	Both	32	90-94 years	423	Larynx cancer	150	Occupational exposure to asbestos	3	Rate	1996	1.021153267	1.490999528	0.578489398
1	Deaths	1	Global	1	Male	32	90-94 years	423	Larynx cancer	150	Occupational exposure to asbestos	1	Number	1997	58.52379325826175	88.29375934532123	31.748735618099253
1	Deaths	1	Global	2	Female	32	90-94 years	423	Larynx cancer	150	Occupational exposure to asbestos	1	Number	1997	5.277940445410794	8.65564984749676	2.188869969266916
1	Deaths	1	Global	3	Both	32	90-94 years	423	Larynx cancer	150	Occupational exposure to asbestos	1	Number	1997	63.80173370367245	93.35355099306176	35.82612424654158
1	Deaths	1	Global	1	Male	32	90-94 years	423	Larynx cancer	150	Occupational exposure to asbestos	3	Rate	1997	3.037254963	4.582250122	1.6476889049399999
1	Deaths	1	Global	2	Female	32	90-94 years	423	Larynx cancer	150	Occupational exposure to asbestos	3	Rate	1997	0.117786739	0.19316640256999998	0.04884857232999999
1	Deaths	1	Global	3	Both	32	90-94 years	423	Larynx cancer	150	Occupational exposure to asbestos	3	Rate	1997	0.995689535	1.456875047	0.5591023146899999
1	Deaths	1	Global	1	Male	32	90-94 years	423	Larynx cancer	150	Occupational exposure to asbestos	1	Number	1998	60.50133635429683	91.3126170216452	32.708143738279695
1	Deaths	1	Global	2	Female	32	90-94 years	423	Larynx cancer	150	Occupational exposure to asbestos	1	Number	1998	5.487670085490299	8.960769306756948	2.252715629594202
1	Deaths	1	Global	3	Both	32	90-94 years	423	Larynx cancer	150	Occupational exposure to asbestos	1	Number	1998	65.98900643978712	96.90070244342692	36.84276169601016
1	Deaths	1	Global	1	Male	32	90-94 years	423	Larynx cancer	150	Occupational exposure to asbestos	3	Rate	1998	3.001222732	4.52964378	1.622516632
1	Deaths	1	Global	2	Female	32	90-94 years	423	Larynx cancer	150	Occupational exposure to asbestos	3	Rate	1998	0.11701559778000001	0.19107376366999998	0.048035479889999996
1	Deaths	1	Global	3	Both	32	90-94 years	423	Larynx cancer	150	Occupational exposure to asbestos	3	Rate	1998	0.9840908563499999	1.445075481	0.5494343204100001
1	Deaths	1	Global	1	Male	32	90-94 years	423	Larynx cancer	150	Occupational exposure to asbestos	1	Number	1999	62.357650270916686	94.09360482907717	33.52778422947522
1	Deaths	1	Global	2	Female	32	90-94 years	423	Larynx cancer	150	Occupational exposure to asbestos	1	Number	1999	5.778282178472235	9.488830762213896	2.3589109971821456
1	Deaths	1	Global	3	Both	32	90-94 years	423	Larynx cancer	150	Occupational exposure to asbestos	1	Number	1999	68.13593244938893	99.78788107818582	38.0043106943461
1	Deaths	1	Global	1	Male	32	90-94 years	423	Larynx cancer	150	Occupational exposure to asbestos	3	Rate	1999	2.968441621	4.479183734	1.5960394549599999
1	Deaths	1	Global	2	Female	32	90-94 years	423	Larynx cancer	150	Occupational exposure to asbestos	3	Rate	1999	0.11783876357999999	0.19350942898999998	0.048106193
1	Deaths	1	Global	3	Both	32	90-94 years	423	Larynx cancer	150	Occupational exposure to asbestos	3	Rate	1999	0.9727817925400001	1.4246790252900001	0.5425903800299999
1	Deaths	1	Global	1	Male	32	90-94 years	423	Larynx cancer	150	Occupational exposure to asbestos	1	Number	2000	65.09390646387837	97.90192590197832	35.07615937432119
1	Deaths	1	Global	2	Female	32	90-94 years	423	Larynx cancer	150	Occupational exposure to asbestos	1	Number	2000	5.895526388376452	9.697641050746036	2.3517797766934705
1	Deaths	1	Global	3	Both	32	90-94 years	423	Larynx cancer	150	Occupational exposure to asbestos	1	Number	2000	70.98943285225477	103.6939075493401	39.46723317225585
1	Deaths	1	Global	1	Male	32	90-94 years	423	Larynx cancer	150	Occupational exposure to asbestos	3	Rate	2000	2.98203197	4.4850077198400005	1.6068820314499999
1	Deaths	1	Global	2	Female	32	90-94 years	423	Larynx cancer	150	Occupational exposure to asbestos	3	Rate	2000	0.115442259	0.189892728	0.046050980330000005
1	Deaths	1	Global	3	Both	32	90-94 years	423	Larynx cancer	150	Occupational exposure to asbestos	3	Rate	2000	0.973821901	1.4224567531399999	0.541405312
1	Deaths	1	Global	1	Male	32	90-94 years	423	Larynx cancer	150	Occupational exposure to asbestos	1	Number	2001	66.98659942832748	100.72332712636424	36.21911435122775
1	Deaths	1	Global	2	Female	32	90-94 years	423	Larynx cancer	150	Occupational exposure to asbestos	1	Number	2001	6.251863301166955	10.272110001012422	2.469211408595351
1	Deaths	1	Global	3	Both	32	90-94 years	423	Larynx cancer	150	Occupational exposure to asbestos	1	Number	2001	73.23846272949447	106.77186679465989	40.51559023270086
1	Deaths	1	Global	1	Male	32	90-94 years	423	Larynx cancer	150	Occupational exposure to asbestos	3	Rate	2001	2.960030395	4.450802285	1.600464575
1	Deaths	1	Global	2	Female	32	90-94 years	423	Larynx cancer	150	Occupational exposure to asbestos	3	Rate	2001	0.117413441	0.192915891	0.046373152
1	Deaths	1	Global	3	Both	32	90-94 years	423	Larynx cancer	150	Occupational exposure to asbestos	3	Rate	2001	0.965226787	1.407171342	0.533964416
1	Deaths	1	Global	1	Male	32	90-94 years	423	Larynx cancer	150	Occupational exposure to asbestos	1	Number	2002	69.52890890753207	103.86619396514295	37.73007300574764
1	Deaths	1	Global	2	Female	32	90-94 years	423	Larynx cancer	150	Occupational exposure to asbestos	1	Number	2002	6.522150035260577	10.71543239168838	2.573636972411327
1	Deaths	1	Global	3	Both	32	90-94 years	423	Larynx cancer	150	Occupational exposure to asbestos	1	Number	2002	76.05105894279245	110.26963747554096	42.10602285668328
1	Deaths	1	Global	1	Male	32	90-94 years	423	Larynx cancer	150	Occupational exposure to asbestos	3	Rate	2002	2.964874091	4.429095642	1.6088979056300001
1	Deaths	1	Global	2	Female	32	90-94 years	423	Larynx cancer	150	Occupational exposure to asbestos	3	Rate	2002	0.11805414749000001	0.19395463599999999	0.046584104
1	Deaths	1	Global	3	Both	32	90-94 years	423	Larynx cancer	150	Occupational exposure to asbestos	3	Rate	2002	0.9663659992800001	1.401174815	0.5350330346400001
1	Deaths	1	Global	1	Male	32	90-94 years	423	Larynx cancer	150	Occupational exposure to asbestos	1	Number	2003	71.61109588122211	107.19156776835138	38.781849951980455
1	Deaths	1	Global	2	Female	32	90-94 years	423	Larynx cancer	150	Occupational exposure to asbestos	1	Number	2003	6.734310095830368	11.038887070499882	2.656459103403433
1	Deaths	1	Global	3	Both	32	90-94 years	423	Larynx cancer	150	Occupational exposure to asbestos	1	Number	2003	78.34540597705245	113.68445203006792	43.54057326148656
1	Deaths	1	Global	1	Male	32	90-94 years	423	Larynx cancer	150	Occupational exposure to asbestos	3	Rate	2003	2.947953055	4.412664068	1.59649942
1	Deaths	1	Global	2	Female	32	90-94 years	423	Larynx cancer	150	Occupational exposure to asbestos	3	Rate	2003	0.11734361	0.19234974964999998	0.046288112220000004
1	Deaths	1	Global	3	Both	32	90-94 years	423	Larynx cancer	150	Occupational exposure to asbestos	3	Rate	2003	0.9591576973399999	1.391802313	0.533053285
1	Deaths	1	Global	1	Male	32	90-94 years	423	Larynx cancer	150	Occupational exposure to asbestos	1	Number	2004	73.58408246781183	110.34959314100068	39.72417699361594
1	Deaths	1	Global	2	Female	32	90-94 years	423	Larynx cancer	150	Occupational exposure to asbestos	1	Number	2004	6.855683873058406	11.15832383032345	2.688486797045348
1	Deaths	1	Global	3	Both	32	90-94 years	423	Larynx cancer	150	Occupational exposure to asbestos	1	Number	2004	80.43976634087021	116.71018128831568	44.430457954970485
1	Deaths	1	Global	1	Male	32	90-94 years	423	Larynx cancer	150	Occupational exposure to asbestos	3	Rate	2004	2.927661629	4.390436882	1.5804905736300001
1	Deaths	1	Global	2	Female	32	90-94 years	423	Larynx cancer	150	Occupational exposure to asbestos	3	Rate	2004	0.11540952	0.18784074993000002	0.045258355
1	Deaths	1	Global	3	Both	32	90-94 years	423	Larynx cancer	150	Occupational exposure to asbestos	3	Rate	2004	0.951531162	1.3805780330500002	0.52557295
1	Deaths	1	Global	1	Male	32	90-94 years	423	Larynx cancer	150	Occupational exposure to asbestos	1	Number	2005	74.86387035547652	112.18389365082498	40.65856192828136
1	Deaths	1	Global	2	Female	32	90-94 years	423	Larynx cancer	150	Occupational exposure to asbestos	1	Number	2005	7.226704939460114	11.79666804261845	2.8120749200749904
1	Deaths	1	Global	3	Both	32	90-94 years	423	Larynx cancer	150	Occupational exposure to asbestos	1	Number	2005	82.09057529493666	119.3375295811458	45.28375705730247
1	Deaths	1	Global	1	Male	32	90-94 years	423	Larynx cancer	150	Occupational exposure to asbestos	3	Rate	2005	2.881760122	4.318332320560001	1.5650836886500001
1	Deaths	1	Global	2	Female	32	90-94 years	423	Larynx cancer	150	Occupational exposure to asbestos	3	Rate	2005	0.118248135	0.1930249	0.046013033
1	Deaths	1	Global	3	Both	32	90-94 years	423	Larynx cancer	150	Occupational exposure to asbestos	3	Rate	2005	0.942559339	1.37022676	0.519945535
1	Deaths	1	Global	1	Male	32	90-94 years	423	Larynx cancer	150	Occupational exposure to asbestos	1	Number	2006	76.99254061277274	115.54942819844044	41.62700696366685
1	Deaths	1	Global	2	Female	32	90-94 years	423	Larynx cancer	150	Occupational exposure to asbestos	1	Number	2006	7.256239260223157	11.810979974477751	2.8153589384704856
1	Deaths	1	Global	3	Both	32	90-94 years	423	Larynx cancer	150	Occupational exposure to asbestos	1	Number	2006	84.24877987299585	122.3204107767873	46.5198966283208
1	Deaths	1	Global	1	Male	32	90-94 years	423	Larynx cancer	150	Occupational exposure to asbestos	3	Rate	2006	2.875252232	4.315142073	1.554542086
1	Deaths	1	Global	2	Female	32	90-94 years	423	Larynx cancer	150	Occupational exposure to asbestos	3	Rate	2006	0.11666194	0.189890629	0.045263837519999996
1	Deaths	1	Global	3	Both	32	90-94 years	423	Larynx cancer	150	Occupational exposure to asbestos	3	Rate	2006	0.9468652912100001	1.3747493025500002	0.522833393
1	Deaths	1	Global	1	Male	32	90-94 years	423	Larynx cancer	150	Occupational exposure to asbestos	1	Number	2007	77.40703429881987	115.86211230776608	41.90178066289799
1	Deaths	1	Global	2	Female	32	90-94 years	423	Larynx cancer	150	Occupational exposure to asbestos	1	Number	2007	7.469848202581738	12.091263183914348	2.8839856636837333
1	Deaths	1	Global	3	Both	32	90-94 years	423	Larynx cancer	150	Occupational exposure to asbestos	1	Number	2007	84.8768825014017	123.77783137055437	46.80720496140319
1	Deaths	1	Global	1	Male	32	90-94 years	423	Larynx cancer	150	Occupational exposure to asbestos	3	Rate	2007	2.805469019	4.19919933	1.518649417
1	Deaths	1	Global	2	Female	32	90-94 years	423	Larynx cancer	150	Occupational exposure to asbestos	3	Rate	2007	0.118336201	0.19154795524999998	0.045687663
1	Deaths	1	Global	3	Both	32	90-94 years	423	Larynx cancer	150	Occupational exposure to asbestos	3	Rate	2007	0.9356389201499999	1.364462891	0.515978455
1	Deaths	1	Global	1	Male	32	90-94 years	423	Larynx cancer	150	Occupational exposure to asbestos	1	Number	2008	79.97943324813797	119.22983577528812	43.11566829550687
1	Deaths	1	Global	2	Female	32	90-94 years	423	Larynx cancer	150	Occupational exposure to asbestos	1	Number	2008	7.678946053002251	12.50235635630125	2.996209200113068
1	Deaths	1	Global	3	Both	32	90-94 years	423	Larynx cancer	150	Occupational exposure to asbestos	1	Number	2008	87.65837930114019	128.45897617067465	48.4833107480549
1	Deaths	1	Global	1	Male	32	90-94 years	423	Larynx cancer	150	Occupational exposure to asbestos	3	Rate	2008	2.808090393	4.186178156	1.513797848
1	Deaths	1	Global	2	Female	32	90-94 years	423	Larynx cancer	150	Occupational exposure to asbestos	3	Rate	2008	0.11965291467999999	0.19481102849999998	0.046686767
1	Deaths	1	Global	3	Both	32	90-94 years	423	Larynx cancer	150	Occupational exposure to asbestos	3	Rate	2008	0.9460358	1.386368208	0.523246585
1	Deaths	1	Global	1	Male	32	90-94 years	423	Larynx cancer	150	Occupational exposure to asbestos	1	Number	2009	81.91215283734638	122.0428134042962	43.72080317716511
1	Deaths	1	Global	2	Female	32	90-94 years	423	Larynx cancer	150	Occupational exposure to asbestos	1	Number	2009	7.726386148066394	12.62845254337097	2.987427239924143
1	Deaths	1	Global	3	Both	32	90-94 years	423	Larynx cancer	150	Occupational exposure to asbestos	1	Number	2009	89.6385389854128	131.6269766204057	49.75896911888209
1	Deaths	1	Global	1	Male	32	90-94 years	423	Larynx cancer	150	Occupational exposure to asbestos	3	Rate	2009	2.75819359	4.109496504	1.472192281
1	Deaths	1	Global	2	Female	32	90-94 years	423	Larynx cancer	150	Occupational exposure to asbestos	3	Rate	2009	0.11645545	0.190341525	0.045027801570000005
1	Deaths	1	Global	3	Both	32	90-94 years	423	Larynx cancer	150	Occupational exposure to asbestos	3	Rate	2009	0.933306668	1.37048569	0.5180849465099999
1	Deaths	1	Global	1	Male	32	90-94 years	423	Larynx cancer	150	Occupational exposure to asbestos	1	Number	2010	86.47049018936387	129.22503739099352	45.98278282886437
1	Deaths	1	Global	2	Female	32	90-94 years	423	Larynx cancer	150	Occupational exposure to asbestos	1	Number	2010	8.267956905179474	13.490683723062467	3.188769063904589
1	Deaths	1	Global	3	Both	32	90-94 years	423	Larynx cancer	150	Occupational exposure to asbestos	1	Number	2010	94.73844709454325	139.1231265367352	52.23616449536817
1	Deaths	1	Global	1	Male	32	90-94 years	423	Larynx cancer	150	Occupational exposure to asbestos	3	Rate	2010	2.733904881	4.085659277	1.453820305
1	Deaths	1	Global	2	Female	32	90-94 years	423	Larynx cancer	150	Occupational exposure to asbestos	3	Rate	2010	0.11741600330000002	0.191585682	0.045284769
1	Deaths	1	Global	3	Both	32	90-94 years	423	Larynx cancer	150	Occupational exposure to asbestos	3	Rate	2010	0.92839999	1.363352612	0.511894126
1	Deaths	1	Global	1	Male	32	90-94 years	423	Larynx cancer	150	Occupational exposure to asbestos	1	Number	2011	96.05370407333004	143.75068543446292	50.88501115953002
1	Deaths	1	Global	2	Female	32	90-94 years	423	Larynx cancer	150	Occupational exposure to asbestos	1	Number	2011	9.54555538084126	15.441180685880354	3.678143159878584
1	Deaths	1	Global	3	Both	32	90-94 years	423	Larynx cancer	150	Occupational exposure to asbestos	1	Number	2011	105.5992594541714	153.20543047332262	58.34329284687384
1	Deaths	1	Global	1	Male	32	90-94 years	423	Larynx cancer	150	Occupational exposure to asbestos	3	Rate	2011	2.8332651545400003	4.240167643	1.5009387758400001
1	Deaths	1	Global	2	Female	32	90-94 years	423	Larynx cancer	150	Occupational exposure to asbestos	3	Rate	2011	0.126487871	0.20461062692999998	0.048738965829999994
1	Deaths	1	Global	3	Both	32	90-94 years	423	Larynx cancer	150	Occupational exposure to asbestos	3	Rate	2011	0.9655381362600001	1.400821242	0.533457096
1	Deaths	1	Global	1	Male	32	90-94 years	423	Larynx cancer	150	Occupational exposure to asbestos	1	Number	2012	107.20599852978678	159.53283777953226	56.72908433665496
1	Deaths	1	Global	2	Female	32	90-94 years	423	Larynx cancer	150	Occupational exposure to asbestos	1	Number	2012	10.477753547346117	16.880694160801426	4.063977308322241
1	Deaths	1	Global	3	Both	32	90-94 years	423	Larynx cancer	150	Occupational exposure to asbestos	1	Number	2012	117.68375207713277	171.02339044080085	65.1996894163327
1	Deaths	1	Global	1	Male	32	90-94 years	423	Larynx cancer	150	Occupational exposure to asbestos	3	Rate	2012	2.947543127	4.386227692	1.559720771
1	Deaths	1	Global	2	Female	32	90-94 years	423	Larynx cancer	150	Occupational exposure to asbestos	3	Rate	2012	0.129611993	0.208817701	0.050272245449999996
1	Deaths	1	Global	3	Both	32	90-94 years	423	Larynx cancer	150	Occupational exposure to asbestos	3	Rate	2012	1.00403599	1.459110846	0.556260601
1	Deaths	1	Global	1	Male	32	90-94 years	423	Larynx cancer	150	Occupational exposure to asbestos	1	Number	2013	117.78854886290944	175.49125012005615	62.22798107750722
1	Deaths	1	Global	2	Female	32	90-94 years	423	Larynx cancer	150	Occupational exposure to asbestos	1	Number	2013	11.329651849299648	18.253740686944845	4.401654944447974
1	Deaths	1	Global	3	Both	32	90-94 years	423	Larynx cancer	150	Occupational exposure to asbestos	1	Number	2013	129.11820071220887	187.67752777539013	71.53039700741041
1	Deaths	1	Global	1	Male	32	90-94 years	423	Larynx cancer	150	Occupational exposure to asbestos	3	Rate	2013	3.0390009355800003	4.527758245	1.605511695
1	Deaths	1	Global	2	Female	32	90-94 years	423	Larynx cancer	150	Occupational exposure to asbestos	3	Rate	2013	0.131489094	0.21184833	0.05108450171000001
1	Deaths	1	Global	3	Both	32	90-94 years	423	Larynx cancer	150	Occupational exposure to asbestos	3	Rate	2013	1.033580923	1.502343677	0.5725951366400001
1	Deaths	1	Global	1	Male	32	90-94 years	423	Larynx cancer	150	Occupational exposure to asbestos	1	Number	2014	126.47878476132053	187.408131190542	66.97913247717852
1	Deaths	1	Global	2	Female	32	90-94 years	423	Larynx cancer	150	Occupational exposure to asbestos	1	Number	2014	11.872363557817634	19.10291365385431	4.626848009146803
1	Deaths	1	Global	3	Both	32	90-94 years	423	Larynx cancer	150	Occupational exposure to asbestos	1	Number	2014	138.35114831913808	200.8079944813004	77.10518196203162
1	Deaths	1	Global	1	Male	32	90-94 years	423	Larynx cancer	150	Occupational exposure to asbestos	3	Rate	2014	3.0833120538200003	4.568653557	1.632823773
1	Deaths	1	Global	2	Female	32	90-94 years	423	Larynx cancer	150	Occupational exposure to asbestos	3	Rate	2014	0.130385146	0.209792782	0.050813155
1	Deaths	1	Global	3	Both	32	90-94 years	423	Larynx cancer	150	Occupational exposure to asbestos	3	Rate	2014	1.047507406	1.5203911492000002	0.583791679
1	Deaths	1	Global	1	Male	32	90-94 years	423	Larynx cancer	150	Occupational exposure to asbestos	1	Number	2015	134.25071913424208	200.43711201559017	70.54625350742799
1	Deaths	1	Global	2	Female	32	90-94 years	423	Larynx cancer	150	Occupational exposure to asbestos	1	Number	2015	12.99992100373117	21.06842145772817	5.02245071264193
1	Deaths	1	Global	3	Both	32	90-94 years	423	Larynx cancer	150	Occupational exposure to asbestos	1	Number	2015	147.2506401379734	213.7534047136803	81.40578434766769
1	Deaths	1	Global	1	Male	32	90-94 years	423	Larynx cancer	150	Occupational exposure to asbestos	3	Rate	2015	3.102024218	4.6313403736100005	1.6300559751200001
1	Deaths	1	Global	2	Female	32	90-94 years	423	Larynx cancer	150	Occupational exposure to asbestos	3	Rate	2015	0.13593381430999998	0.22030217640000002	0.052517310090000005
1	Deaths	1	Global	3	Both	32	90-94 years	423	Larynx cancer	150	Occupational exposure to asbestos	3	Rate	2015	1.060023492	1.5387615988199999	0.586021519
1	Deaths	1	Global	1	Male	32	90-94 years	423	Larynx cancer	150	Occupational exposure to asbestos	1	Number	2016	139.4487675975714	207.39316741828972	72.84106238112571
1	Deaths	1	Global	2	Female	32	90-94 years	423	Larynx cancer	150	Occupational exposure to asbestos	1	Number	2016	13.60042732309086	22.18881614160497	5.208902884758946
1	Deaths	1	Global	3	Both	32	90-94 years	423	Larynx cancer	150	Occupational exposure to asbestos	1	Number	2016	153.04919492066216	220.8578002726655	84.39272560940698
1	Deaths	1	Global	1	Male	32	90-94 years	423	Larynx cancer	150	Occupational exposure to asbestos	3	Rate	2016	3.0532549451500004	4.5409093599000006	1.594867691
1	Deaths	1	Global	2	Female	32	90-94 years	423	Larynx cancer	150	Occupational exposure to asbestos	3	Rate	2016	0.135989815	0.22186457352999997	0.052083492
1	Deaths	1	Global	3	Both	32	90-94 years	423	Larynx cancer	150	Occupational exposure to asbestos	3	Rate	2016	1.050564631	1.516018386	0.579290944
1	Deaths	1	Global	1	Male	32	90-94 years	423	Larynx cancer	150	Occupational exposure to asbestos	1	Number	2017	142.91831318691632	213.5566063755564	74.94738444973521
1	Deaths	1	Global	2	Female	32	90-94 years	423	Larynx cancer	150	Occupational exposure to asbestos	1	Number	2017	13.247003660853109	21.758559541710657	5.129977885670058
1	Deaths	1	Global	3	Both	32	90-94 years	423	Larynx cancer	150	Occupational exposure to asbestos	1	Number	2017	156.1653168477696	226.6215776479429	86.4548046813087
1	Deaths	1	Global	1	Male	32	90-94 years	423	Larynx cancer	150	Occupational exposure to asbestos	3	Rate	2017	2.9507543912000003	4.40918368	1.547396683
1	Deaths	1	Global	2	Female	32	90-94 years	423	Larynx cancer	150	Occupational exposure to asbestos	3	Rate	2017	0.12686576189999998	0.208380424	0.049129491
1	Deaths	1	Global	3	Both	32	90-94 years	423	Larynx cancer	150	Occupational exposure to asbestos	3	Rate	2017	1.021676742	1.482621108	0.56561127
1	Deaths	1	Global	1	Male	32	90-94 years	423	Larynx cancer	150	Occupational exposure to asbestos	1	Number	2018	146.5799451781943	218.2068321259409	76.99108639885668
1	Deaths	1	Global	2	Female	32	90-94 years	423	Larynx cancer	150	Occupational exposure to asbestos	1	Number	2018	13.539023703956076	22.044458330009952	5.165439415119508
1	Deaths	1	Global	3	Both	32	90-94 years	423	Larynx cancer	150	Occupational exposure to asbestos	1	Number	2018	160.11896888215028	232.82545882701265	88.10102576899627
1	Deaths	1	Global	1	Male	32	90-94 years	423	Larynx cancer	150	Occupational exposure to asbestos	3	Rate	2018	2.849915352	4.242538091119999	1.4969174591899999
1	Deaths	1	Global	2	Female	32	90-94 years	423	Larynx cancer	150	Occupational exposure to asbestos	3	Rate	2018	0.12420549697000001	0.202233408	0.047387166
1	Deaths	1	Global	3	Both	32	90-94 years	423	Larynx cancer	150	Occupational exposure to asbestos	3	Rate	2018	0.99801078	1.4511854493499998	0.549127777
1	Deaths	1	Global	1	Male	32	90-94 years	423	Larynx cancer	150	Occupational exposure to asbestos	1	Number	2019	149.8879015107596	223.0765676421364	78.3532563578919
1	Deaths	1	Global	2	Female	32	90-94 years	423	Larynx cancer	150	Occupational exposure to asbestos	1	Number	2019	13.464097578192453	22.1722759628626	5.157870727852357
1	Deaths	1	Global	3	Both	32	90-94 years	423	Larynx cancer	150	Occupational exposure to asbestos	1	Number	2019	163.3519990889523	237.90758118897548	89.84869727703665
1	Deaths	1	Global	1	Male	32	90-94 years	423	Larynx cancer	150	Occupational exposure to asbestos	3	Rate	2019	2.753614498	4.098175134	1.439440145
1	Deaths	1	Global	2	Female	32	90-94 years	423	Larynx cancer	150	Occupational exposure to asbestos	3	Rate	2019	0.118345683	0.194888155	0.045336253
1	Deaths	1	Global	3	Both	32	90-94 years	423	Larynx cancer	150	Occupational exposure to asbestos	3	Rate	2019	0.971163424	1.414412694	0.5341701904399999
1	Deaths	1	Global	1	Male	32	90-94 years	423	Larynx cancer	150	Occupational exposure to asbestos	1	Number	2020	154.18482361738026	230.85609781260095	80.75112792615683
1	Deaths	1	Global	2	Female	32	90-94 years	423	Larynx cancer	150	Occupational exposure to asbestos	1	Number	2020	13.653227708145332	22.668623966021418	5.179807473522379
1	Deaths	1	Global	3	Both	32	90-94 years	423	Larynx cancer	150	Occupational exposure to asbestos	1	Number	2020	167.83805132552567	245.22897442753947	92.12015153525924
1	Deaths	1	Global	1	Male	32	90-94 years	423	Larynx cancer	150	Occupational exposure to asbestos	3	Rate	2020	2.715069624	4.065188545	1.421961834
1	Deaths	1	Global	2	Female	32	90-94 years	423	Larynx cancer	150	Occupational exposure to asbestos	3	Rate	2020	0.116074656	0.192720197	0.044036794
1	Deaths	1	Global	3	Both	32	90-94 years	423	Larynx cancer	150	Occupational exposure to asbestos	3	Rate	2020	0.962302023	1.4060240584300001	0.528172291
1	Deaths	1	Global	1	Male	32	90-94 years	423	Larynx cancer	150	Occupational exposure to asbestos	1	Number	2021	155.74566880193458	233.51591278940947	81.52187167005874
1	Deaths	1	Global	2	Female	32	90-94 years	423	Larynx cancer	150	Occupational exposure to asbestos	1	Number	2021	13.663721061469266	22.4075272988514	5.085121417335428
1	Deaths	1	Global	3	Both	32	90-94 years	423	Larynx cancer	150	Occupational exposure to asbestos	1	Number	2021	169.4093898634038	248.8527391807039	92.75256340637551
1	Deaths	1	Global	1	Male	32	90-94 years	423	Larynx cancer	150	Occupational exposure to asbestos	3	Rate	2021	2.672140259	4.006450237	1.398676939
1	Deaths	1	Global	2	Female	32	90-94 years	423	Larynx cancer	150	Occupational exposure to asbestos	3	Rate	2021	0.11328963733000001	0.185786919	0.042162128
1	Deaths	1	Global	3	Both	32	90-94 years	423	Larynx cancer	150	Occupational exposure to asbestos	3	Rate	2021	0.946983353	1.3910645775800001	0.518478542
1	Deaths	1	Global	1	Male	9	20-24 years	423	Larynx cancer	150	Occupational exposure to asbestos	1	Number	1990	0.0003204363347347	0.0017648451288878	3.767883295e-07
1	Deaths	1	Global	2	Female	9	20-24 years	423	Larynx cancer	150	Occupational exposure to asbestos	1	Number	1990	0.000342115235191	0.0017328329530372	3.57829018622e-05
1	Deaths	1	Global	3	Both	9	20-24 years	423	Larynx cancer	150	Occupational exposure to asbestos	1	Number	1990	0.0006625515699257	0.0028266850195133	5.56690019541e-05
1	Deaths	1	Global	1	Male	9	20-24 years	423	Larynx cancer	150	Occupational exposure to asbestos	3	Rate	1990	1.2923e-07	7.1177e-07	1.5e-10
1	Deaths	1	Global	2	Female	9	20-24 years	423	Larynx cancer	150	Occupational exposure to asbestos	3	Rate	1990	1.4013e-07	7.097799999999999e-07	1.466e-08
1	Deaths	1	Global	3	Both	9	20-24 years	423	Larynx cancer	150	Occupational exposure to asbestos	3	Rate	1990	1.3464e-07	5.7443e-07	1.131e-08
1	Deaths	1	Global	1	Male	9	20-24 years	423	Larynx cancer	150	Occupational exposure to asbestos	1	Number	1991	0.000385853983274	0.0019950113123294	3.581868738e-07
1	Deaths	1	Global	2	Female	9	20-24 years	423	Larynx cancer	150	Occupational exposure to asbestos	1	Number	1991	0.0003413817069037	0.0017379851184791	2.85050143908e-05
1	Deaths	1	Global	3	Both	9	20-24 years	423	Larynx cancer	150	Occupational exposure to asbestos	1	Number	1991	0.0007272356901777	0.0029849448904667	5.19266647667e-05
1	Deaths	1	Global	1	Male	9	20-24 years	423	Larynx cancer	150	Occupational exposure to asbestos	3	Rate	1991	1.5383e-07	7.953400000000001e-07	1.4e-10
1	Deaths	1	Global	2	Female	9	20-24 years	423	Larynx cancer	150	Occupational exposure to asbestos	3	Rate	1991	1.3866999999999998e-07	7.059800000000001e-07	1.158e-08
1	Deaths	1	Global	3	Both	9	20-24 years	423	Larynx cancer	150	Occupational exposure to asbestos	3	Rate	1991	1.4632e-07	6.005699999999999e-07	1.045e-08
1	Deaths	1	Global	1	Male	9	20-24 years	423	Larynx cancer	150	Occupational exposure to asbestos	1	Number	1992	0.0004530743364905	0.0023198338268044	3.722177894e-07
1	Deaths	1	Global	2	Female	9	20-24 years	423	Larynx cancer	150	Occupational exposure to asbestos	1	Number	1992	0.0004243844002723	0.0018657110449429	5.54931145552e-05
1	Deaths	1	Global	3	Both	9	20-24 years	423	Larynx cancer	150	Occupational exposure to asbestos	1	Number	1992	0.0008774587367629	0.0035375699577978	8.60823663312e-05
1	Deaths	1	Global	1	Male	9	20-24 years	423	Larynx cancer	150	Occupational exposure to asbestos	3	Rate	1992	1.7921e-07	9.1758e-07	1.5e-10
1	Deaths	1	Global	2	Female	9	20-24 years	423	Larynx cancer	150	Occupational exposure to asbestos	3	Rate	1992	1.7124000000000002e-07	7.5283e-07	2.239e-08
1	Deaths	1	Global	3	Both	9	20-24 years	423	Larynx cancer	150	Occupational exposure to asbestos	3	Rate	1992	1.7526e-07	7.066e-07	1.719e-08
1	Deaths	1	Global	1	Male	9	20-24 years	423	Larynx cancer	150	Occupational exposure to asbestos	1	Number	1993	0.0005805900057902	0.003003631194708	7.005909989e-07
1	Deaths	1	Global	2	Female	9	20-24 years	423	Larynx cancer	150	Occupational exposure to asbestos	1	Number	1993	0.0004273783819455	0.0022989997579802	4.56530452349e-05
1	Deaths	1	Global	3	Both	9	20-24 years	423	Larynx cancer	150	Occupational exposure to asbestos	1	Number	1993	0.0010079683877357	0.00392753535543	7.69267529489e-05
1	Deaths	1	Global	1	Male	9	20-24 years	423	Larynx cancer	150	Occupational exposure to asbestos	3	Rate	1993	2.2864000000000001e-07	1.1828300000000001e-06	2.8e-10
1	Deaths	1	Global	2	Female	9	20-24 years	423	Larynx cancer	150	Occupational exposure to asbestos	3	Rate	1993	1.7149e-07	9.2252e-07	1.8319999999999998e-08
1	Deaths	1	Global	3	Both	9	20-24 years	423	Larynx cancer	150	Occupational exposure to asbestos	3	Rate	1993	2.0033000000000002e-07	7.806e-07	1.529e-08
1	Deaths	1	Global	1	Male	9	20-24 years	423	Larynx cancer	150	Occupational exposure to asbestos	1	Number	1994	0.0007417451071934	0.0035730812303171	1.1900371617e-06
1	Deaths	1	Global	2	Female	9	20-24 years	423	Larynx cancer	150	Occupational exposure to asbestos	1	Number	1994	0.0004615918005879	0.0023897060538115	4.26545512303e-05
1	Deaths	1	Global	3	Both	9	20-24 years	423	Larynx cancer	150	Occupational exposure to asbestos	1	Number	1994	0.0012033369077814	0.0048354033042171	8.76479363504e-05
1	Deaths	1	Global	1	Male	9	20-24 years	423	Larynx cancer	150	Occupational exposure to asbestos	3	Rate	1994	2.919e-07	1.40611e-06	4.7e-10
1	Deaths	1	Global	2	Female	9	20-24 years	423	Larynx cancer	150	Occupational exposure to asbestos	3	Rate	1994	1.845e-07	9.5519e-07	1.705e-08
1	Deaths	1	Global	3	Both	9	20-24 years	423	Larynx cancer	150	Occupational exposure to asbestos	3	Rate	1994	2.3862e-07	9.5885e-07	1.738e-08
1	Deaths	1	Global	1	Male	9	20-24 years	423	Larynx cancer	150	Occupational exposure to asbestos	1	Number	1995	0.0009442937224224	0.0046787384763438	3.7192834768e-06
1	Deaths	1	Global	2	Female	9	20-24 years	423	Larynx cancer	150	Occupational exposure to asbestos	1	Number	1995	0.0004965361347766	0.0028638153364376	3.30551301312e-05
1	Deaths	1	Global	3	Both	9	20-24 years	423	Larynx cancer	150	Occupational exposure to asbestos	1	Number	1995	0.0014408298571991	0.0064111673932231	8.0406996706e-05
1	Deaths	1	Global	1	Male	9	20-24 years	423	Larynx cancer	150	Occupational exposure to asbestos	3	Rate	1995	3.7224000000000006e-07	1.8443699999999999e-06	1.4699999999999999e-09
1	Deaths	1	Global	2	Female	9	20-24 years	423	Larynx cancer	150	Occupational exposure to asbestos	3	Rate	1995	1.9801e-07	1.14202e-06	1.318e-08
1	Deaths	1	Global	3	Both	9	20-24 years	423	Larynx cancer	150	Occupational exposure to asbestos	3	Rate	1995	2.8563e-07	1.27093e-06	1.594e-08
1	Deaths	1	Global	1	Male	9	20-24 years	423	Larynx cancer	150	Occupational exposure to asbestos	1	Number	1996	0.0010242204486771	0.00498133507455	5.7772453455e-06
1	Deaths	1	Global	2	Female	9	20-24 years	423	Larynx cancer	150	Occupational exposure to asbestos	1	Number	1996	0.00055904967241	0.0032030096064936	3.93465588146e-05
1	Deaths	1	Global	3	Both	9	20-24 years	423	Larynx cancer	150	Occupational exposure to asbestos	1	Number	1996	0.0015832701210871	0.0072319661471316	0.0001048463143371
1	Deaths	1	Global	1	Male	9	20-24 years	423	Larynx cancer	150	Occupational exposure to asbestos	3	Rate	1996	4.0494e-07	1.96946e-06	2.28e-09
1	Deaths	1	Global	2	Female	9	20-24 years	423	Larynx cancer	150	Occupational exposure to asbestos	3	Rate	1996	2.2278e-07	1.2764e-06	1.568e-08
1	Deaths	1	Global	3	Both	9	20-24 years	423	Larynx cancer	150	Occupational exposure to asbestos	3	Rate	1996	3.1422e-07	1.43528e-06	2.081e-08
1	Deaths	1	Global	1	Male	9	20-24 years	423	Larynx cancer	150	Occupational exposure to asbestos	1	Number	1997	0.0007513393376249	0.0038034771723582	1.81939143516e-05
1	Deaths	1	Global	2	Female	9	20-24 years	423	Larynx cancer	150	Occupational exposure to asbestos	1	Number	1997	0.0005985190185106	0.0029340542330491	6.93032088417e-05
1	Deaths	1	Global	3	Both	9	20-24 years	423	Larynx cancer	150	Occupational exposure to asbestos	1	Number	1997	0.0013498583561355	0.0055446030749944	0.0001532246269228
1	Deaths	1	Global	1	Male	9	20-24 years	423	Larynx cancer	150	Occupational exposure to asbestos	3	Rate	1997	2.9787e-07	1.5079099999999998e-06	7.2100000000000005e-09
1	Deaths	1	Global	2	Female	9	20-24 years	423	Larynx cancer	150	Occupational exposure to asbestos	3	Rate	1997	2.3848e-07	1.1691e-06	2.761e-08
1	Deaths	1	Global	3	Both	9	20-24 years	423	Larynx cancer	150	Occupational exposure to asbestos	3	Rate	1997	2.6825e-07	1.1018600000000002e-06	3.0450000000000005e-08
1	Deaths	1	Global	1	Male	9	20-24 years	423	Larynx cancer	150	Occupational exposure to asbestos	1	Number	1998	0.0005899390388987	0.0026638021679709	2.16737619821e-05
1	Deaths	1	Global	2	Female	9	20-24 years	423	Larynx cancer	150	Occupational exposure to asbestos	1	Number	1998	0.0005965155088025	0.0027696313751392	7.01699945637e-05
1	Deaths	1	Global	3	Both	9	20-24 years	423	Larynx cancer	150	Occupational exposure to asbestos	1	Number	1998	0.0011864545477013	0.0044174317250905	0.0001544360806125
1	Deaths	1	Global	1	Male	9	20-24 years	423	Larynx cancer	150	Occupational exposure to asbestos	3	Rate	1998	2.3388e-07	1.05605e-06	8.590000000000001e-09
1	Deaths	1	Global	2	Female	9	20-24 years	423	Larynx cancer	150	Occupational exposure to asbestos	3	Rate	1998	2.3729e-07	1.10174e-06	2.791e-08
1	Deaths	1	Global	3	Both	9	20-24 years	423	Larynx cancer	150	Occupational exposure to asbestos	3	Rate	1998	2.3558000000000002e-07	8.771200000000001e-07	3.066e-08
1	Deaths	1	Global	1	Male	9	20-24 years	423	Larynx cancer	150	Occupational exposure to asbestos	1	Number	1999	0.0005880752210195	0.0025143736002028	2.25666424616e-05
1	Deaths	1	Global	2	Female	9	20-24 years	423	Larynx cancer	150	Occupational exposure to asbestos	1	Number	1999	0.0006759814462423	0.0031814316937269	7.42581490424e-05
1	Deaths	1	Global	3	Both	9	20-24 years	423	Larynx cancer	150	Occupational exposure to asbestos	1	Number	1999	0.0012640566672618	0.0046933330346905	0.0001763901114034
1	Deaths	1	Global	1	Male	9	20-24 years	423	Larynx cancer	150	Occupational exposure to asbestos	3	Rate	1999	2.3201000000000002e-07	9.92e-07	8.9e-09
1	Deaths	1	Global	2	Female	9	20-24 years	423	Larynx cancer	150	Occupational exposure to asbestos	3	Rate	1999	2.675e-07	1.25894e-06	2.9380000000000002e-08
1	Deaths	1	Global	3	Both	9	20-24 years	423	Larynx cancer	150	Occupational exposure to asbestos	3	Rate	1999	2.4973e-07	9.272199999999999e-07	3.485e-08
1	Deaths	1	Global	1	Male	9	20-24 years	423	Larynx cancer	150	Occupational exposure to asbestos	1	Number	2000	0.0005364822830562	0.0023447367647371	2.11389690017e-05
1	Deaths	1	Global	2	Female	9	20-24 years	423	Larynx cancer	150	Occupational exposure to asbestos	1	Number	2000	0.0007678359956011	0.00347935510025	9.65596719394e-05
1	Deaths	1	Global	3	Both	9	20-24 years	423	Larynx cancer	150	Occupational exposure to asbestos	1	Number	2000	0.0013043182786573	0.0046374066863258	0.0002007053316912
1	Deaths	1	Global	1	Male	9	20-24 years	423	Larynx cancer	150	Occupational exposure to asbestos	3	Rate	2000	2.0958e-07	9.1598e-07	8.26e-09
1	Deaths	1	Global	2	Female	9	20-24 years	423	Larynx cancer	150	Occupational exposure to asbestos	3	Rate	2000	3.0106e-07	1.36421e-06	3.786e-08
1	Deaths	1	Global	3	Both	9	20-24 years	423	Larynx cancer	150	Occupational exposure to asbestos	3	Rate	2000	2.5524e-07	9.0747e-07	3.928e-08
1	Deaths	1	Global	1	Male	9	20-24 years	423	Larynx cancer	150	Occupational exposure to asbestos	1	Number	2001	0.0004250769487113	0.0020877276335172	1.92994895294e-05
1	Deaths	1	Global	2	Female	9	20-24 years	423	Larynx cancer	150	Occupational exposure to asbestos	1	Number	2001	0.0007380961753712	0.0028847404015778	9.21010171062e-05
1	Deaths	1	Global	3	Both	9	20-24 years	423	Larynx cancer	150	Occupational exposure to asbestos	1	Number	2001	0.0011631731240826	0.0035088905935159	0.0001752658752291
1	Deaths	1	Global	1	Male	9	20-24 years	423	Larynx cancer	150	Occupational exposure to asbestos	3	Rate	2001	1.6387e-07	8.048500000000001e-07	7.44e-09
1	Deaths	1	Global	2	Female	9	20-24 years	423	Larynx cancer	150	Occupational exposure to asbestos	3	Rate	2001	2.8599e-07	1.1177599999999999e-06	3.5690000000000004e-08
1	Deaths	1	Global	3	Both	9	20-24 years	423	Larynx cancer	150	Occupational exposure to asbestos	3	Rate	2001	2.2478e-07	6.7808e-07	3.387e-08
1	Deaths	1	Global	1	Male	9	20-24 years	423	Larynx cancer	150	Occupational exposure to asbestos	1	Number	2002	0.0004245398853335	0.0021407705456278	1.74167947907e-05
1	Deaths	1	Global	2	Female	9	20-24 years	423	Larynx cancer	150	Occupational exposure to asbestos	1	Number	2002	0.0007036329923047	0.0027090677046163	8.25657449883e-05
1	Deaths	1	Global	3	Both	9	20-24 years	423	Larynx cancer	150	Occupational exposure to asbestos	1	Number	2002	0.0011281728776383	0.0035309602091037	0.0001763025129547
1	Deaths	1	Global	1	Male	9	20-24 years	423	Larynx cancer	150	Occupational exposure to asbestos	3	Rate	2002	1.6106000000000001e-07	8.1215e-07	6.61e-09
1	Deaths	1	Global	2	Female	9	20-24 years	423	Larynx cancer	150	Occupational exposure to asbestos	3	Rate	2002	2.6879e-07	1.0348800000000001e-06	3.154e-08
1	Deaths	1	Global	3	Both	9	20-24 years	423	Larynx cancer	150	Occupational exposure to asbestos	3	Rate	2002	2.1474e-07	6.720899999999999e-07	3.356e-08
1	Deaths	1	Global	1	Male	9	20-24 years	423	Larynx cancer	150	Occupational exposure to asbestos	1	Number	2003	0.0004175881547753	0.0021052229197592	1.65796273126e-05
1	Deaths	1	Global	2	Female	9	20-24 years	423	Larynx cancer	150	Occupational exposure to asbestos	1	Number	2003	0.0007045509101723	0.0025873150963258	8.08543907592e-05
1	Deaths	1	Global	3	Both	9	20-24 years	423	Larynx cancer	150	Occupational exposure to asbestos	1	Number	2003	0.0011221390649476	0.0035644701965068	0.0001737166907185
1	Deaths	1	Global	1	Male	9	20-24 years	423	Larynx cancer	150	Occupational exposure to asbestos	3	Rate	2003	1.5549e-07	7.8391e-07	6.170000000000001e-09
1	Deaths	1	Global	2	Female	9	20-24 years	423	Larynx cancer	150	Occupational exposure to asbestos	3	Rate	2003	2.6466e-07	9.7189e-07	3.037e-08
1	Deaths	1	Global	3	Both	9	20-24 years	423	Larynx cancer	150	Occupational exposure to asbestos	3	Rate	2003	2.0984e-07	6.6655e-07	3.248e-08
1	Deaths	1	Global	1	Male	9	20-24 years	423	Larynx cancer	150	Occupational exposure to asbestos	1	Number	2004	0.0003952386937747	0.0019390743540477	1.61465727999e-05
1	Deaths	1	Global	2	Female	9	20-24 years	423	Larynx cancer	150	Occupational exposure to asbestos	1	Number	2004	0.0007351314470982	0.0028764715936412	9.20876841316e-05
1	Deaths	1	Global	3	Both	9	20-24 years	423	Larynx cancer	150	Occupational exposure to asbestos	1	Number	2004	0.001130370140873	0.0036328744438747	0.0001873209212859
1	Deaths	1	Global	1	Male	9	20-24 years	423	Larynx cancer	150	Occupational exposure to asbestos	3	Rate	2004	1.4415e-07	7.0723e-07	5.889999999999999e-09
1	Deaths	1	Global	2	Female	9	20-24 years	423	Larynx cancer	150	Occupational exposure to asbestos	3	Rate	2004	2.7088e-07	1.05991e-06	3.393e-08
1	Deaths	1	Global	3	Both	9	20-24 years	423	Larynx cancer	150	Occupational exposure to asbestos	3	Rate	2004	2.0719000000000002e-07	6.6589e-07	3.4339999999999995e-08
1	Deaths	1	Global	1	Male	9	20-24 years	423	Larynx cancer	150	Occupational exposure to asbestos	1	Number	2005	0.000371317457538	0.0018952511526151	1.81132762746e-05
1	Deaths	1	Global	2	Female	9	20-24 years	423	Larynx cancer	150	Occupational exposure to asbestos	1	Number	2005	0.0006678205236491	0.0024545375505672	9.18103783833e-05
1	Deaths	1	Global	3	Both	9	20-24 years	423	Larynx cancer	150	Occupational exposure to asbestos	1	Number	2005	0.0010391379811872	0.0032026524144485	0.0001987592143805
1	Deaths	1	Global	1	Male	9	20-24 years	423	Larynx cancer	150	Occupational exposure to asbestos	3	Rate	2005	1.3242e-07	6.7589e-07	6.46e-09
1	Deaths	1	Global	2	Female	9	20-24 years	423	Larynx cancer	150	Occupational exposure to asbestos	3	Rate	2005	2.4081e-07	8.8508e-07	3.3110000000000003e-08
1	Deaths	1	Global	3	Both	9	20-24 years	423	Larynx cancer	150	Occupational exposure to asbestos	3	Rate	2005	1.8631e-07	5.7423e-07	3.564e-08
1	Deaths	1	Global	1	Male	9	20-24 years	423	Larynx cancer	150	Occupational exposure to asbestos	1	Number	2006	0.0003449879619841	0.001755758105974	1.59122586533e-05
1	Deaths	1	Global	2	Female	9	20-24 years	423	Larynx cancer	150	Occupational exposure to asbestos	1	Number	2006	0.0006140585808314	0.0022487779044911	9.07547535684e-05
1	Deaths	1	Global	3	Both	9	20-24 years	423	Larynx cancer	150	Occupational exposure to asbestos	1	Number	2006	0.0009590465428155	0.0028799014955207	0.0001959244417266
1	Deaths	1	Global	1	Male	9	20-24 years	423	Larynx cancer	150	Occupational exposure to asbestos	3	Rate	2006	1.2005e-07	6.1097e-07	5.54e-09
1	Deaths	1	Global	2	Female	9	20-24 years	423	Larynx cancer	150	Occupational exposure to asbestos	3	Rate	2006	2.1615e-07	7.9157e-07	3.195e-08
1	Deaths	1	Global	3	Both	9	20-24 years	423	Larynx cancer	150	Occupational exposure to asbestos	3	Rate	2006	1.6782e-07	5.0395e-07	3.428e-08
1	Deaths	1	Global	1	Male	9	20-24 years	423	Larynx cancer	150	Occupational exposure to asbestos	1	Number	2007	0.0003233568120831	0.0016452580568384	2.25432619109e-05
1	Deaths	1	Global	2	Female	9	20-24 years	423	Larynx cancer	150	Occupational exposure to asbestos	1	Number	2007	0.000498029764497	0.0017238694332234	7.54473196337e-05
1	Deaths	1	Global	3	Both	9	20-24 years	423	Larynx cancer	150	Occupational exposure to asbestos	1	Number	2007	0.0008213865765801	0.0023275053641601	0.0001752689595407
1	Deaths	1	Global	1	Male	9	20-24 years	423	Larynx cancer	150	Occupational exposure to asbestos	3	Rate	2007	1.0980999999999999e-07	5.5869e-07	7.66e-09
1	Deaths	1	Global	2	Female	9	20-24 years	423	Larynx cancer	150	Occupational exposure to asbestos	3	Rate	2007	1.7118e-07	5.9252e-07	2.593e-08
1	Deaths	1	Global	3	Both	9	20-24 years	423	Larynx cancer	150	Occupational exposure to asbestos	3	Rate	2007	1.4031e-07	3.9758e-07	2.994e-08
1	Deaths	1	Global	1	Male	9	20-24 years	423	Larynx cancer	150	Occupational exposure to asbestos	1	Number	2008	0.0003133092391423	0.0014778570043917	1.84484753851e-05
1	Deaths	1	Global	2	Female	9	20-24 years	423	Larynx cancer	150	Occupational exposure to asbestos	1	Number	2008	0.0004527234070782	0.0015318250860282	7.0888519607e-05
1	Deaths	1	Global	3	Both	9	20-24 years	423	Larynx cancer	150	Occupational exposure to asbestos	1	Number	2008	0.0007660326462206	0.002160125793794	0.0001628260340267
1	Deaths	1	Global	1	Male	9	20-24 years	423	Larynx cancer	150	Occupational exposure to asbestos	3	Rate	2008	1.0402999999999999e-07	4.9072e-07	6.13e-09
1	Deaths	1	Global	2	Female	9	20-24 years	423	Larynx cancer	150	Occupational exposure to asbestos	3	Rate	2008	1.5236000000000002e-07	5.155399999999999e-07	2.386e-08
1	Deaths	1	Global	3	Both	9	20-24 years	423	Larynx cancer	150	Occupational exposure to asbestos	3	Rate	2008	1.2804e-07	3.6105e-07	2.7219999999999998e-08
1	Deaths	1	Global	1	Male	9	20-24 years	423	Larynx cancer	150	Occupational exposure to asbestos	1	Number	2009	0.0002995250267028	0.0013318694106958	1.82428495605e-05
1	Deaths	1	Global	2	Female	9	20-24 years	423	Larynx cancer	150	Occupational exposure to asbestos	1	Number	2009	0.0004374246647623	0.0013883434335597	6.88072721936e-05
1	Deaths	1	Global	3	Both	9	20-24 years	423	Larynx cancer	150	Occupational exposure to asbestos	1	Number	2009	0.0007369496914652	0.0019893132823314	0.0001552011129895
1	Deaths	1	Global	1	Male	9	20-24 years	423	Larynx cancer	150	Occupational exposure to asbestos	3	Rate	2009	9.768e-08	4.3436000000000003e-07	5.9499999999999995e-09
1	Deaths	1	Global	2	Female	9	20-24 years	423	Larynx cancer	150	Occupational exposure to asbestos	3	Rate	2009	1.4484e-07	4.5969999999999997e-07	2.278e-08
1	Deaths	1	Global	3	Both	9	20-24 years	423	Larynx cancer	150	Occupational exposure to asbestos	3	Rate	2009	1.2108e-07	3.2685e-07	2.5500000000000003e-08
1	Deaths	1	Global	1	Male	9	20-24 years	423	Larynx cancer	150	Occupational exposure to asbestos	1	Number	2010	0.000312496081754	0.0014443976668494	1.6501864105e-05
1	Deaths	1	Global	2	Female	9	20-24 years	423	Larynx cancer	150	Occupational exposure to asbestos	1	Number	2010	0.0004137908151231	0.0012444755875405	5.5934779487e-05
1	Deaths	1	Global	3	Both	9	20-24 years	423	Larynx cancer	150	Occupational exposure to asbestos	1	Number	2010	0.0007262868968771	0.0019476569334439	0.0001616219595816
1	Deaths	1	Global	1	Male	9	20-24 years	423	Larynx cancer	150	Occupational exposure to asbestos	3	Rate	2010	1.0087999999999999e-07	4.6626e-07	5.3299999999999996e-09
1	Deaths	1	Global	2	Female	9	20-24 years	423	Larynx cancer	150	Occupational exposure to asbestos	3	Rate	2010	1.3574e-07	4.0823999999999996e-07	1.835e-08
1	Deaths	1	Global	3	Both	9	20-24 years	423	Larynx cancer	150	Occupational exposure to asbestos	3	Rate	2010	1.1816999999999999e-07	3.1689e-07	2.63e-08
1	Deaths	1	Global	1	Male	9	20-24 years	423	Larynx cancer	150	Occupational exposure to asbestos	1	Number	2011	0.0002639417591622	0.0012987674808355	1.13883028532e-05
1	Deaths	1	Global	2	Female	9	20-24 years	423	Larynx cancer	150	Occupational exposure to asbestos	1	Number	2011	0.0003523882288917	0.0010549320016965	4.55090518757e-05
1	Deaths	1	Global	3	Both	9	20-24 years	423	Larynx cancer	150	Occupational exposure to asbestos	1	Number	2011	0.0006163299880539	0.0016804440397424	0.0001174777550527
1	Deaths	1	Global	1	Male	9	20-24 years	423	Larynx cancer	150	Occupational exposure to asbestos	3	Rate	2011	8.501e-08	4.1832999999999996e-07	3.67e-09
1	Deaths	1	Global	2	Female	9	20-24 years	423	Larynx cancer	150	Occupational exposure to asbestos	3	Rate	2011	1.1544000000000001e-07	3.4558999999999996e-07	1.491e-08
1	Deaths	1	Global	3	Both	9	20-24 years	423	Larynx cancer	150	Occupational exposure to asbestos	3	Rate	2011	1.001e-07	2.7292000000000004e-07	1.908e-08
1	Deaths	1	Global	1	Male	9	20-24 years	423	Larynx cancer	150	Occupational exposure to asbestos	1	Number	2012	0.0002331328549246	0.0011143913688169	1.01814659812e-05
1	Deaths	1	Global	2	Female	9	20-24 years	423	Larynx cancer	150	Occupational exposure to asbestos	1	Number	2012	0.000294221524512	0.0008954523571488	3.5616563753e-05
1	Deaths	1	Global	3	Both	9	20-24 years	423	Larynx cancer	150	Occupational exposure to asbestos	1	Number	2012	0.0005273543794366	0.0015068285617541	9.13076827634e-05
1	Deaths	1	Global	1	Male	9	20-24 years	423	Larynx cancer	150	Occupational exposure to asbestos	3	Rate	2012	7.53e-08	3.5994000000000003e-07	3.2899999999999996e-09
1	Deaths	1	Global	2	Female	9	20-24 years	423	Larynx cancer	150	Occupational exposure to asbestos	3	Rate	2012	9.676e-08	2.9449e-07	1.171e-08
1	Deaths	1	Global	3	Both	9	20-24 years	423	Larynx cancer	150	Occupational exposure to asbestos	3	Rate	2012	8.593e-08	2.4553999999999996e-07	1.488e-08
1	Deaths	1	Global	1	Male	9	20-24 years	423	Larynx cancer	150	Occupational exposure to asbestos	1	Number	2013	0.0002094233466139	0.0010744947841248	5.5975145293e-06
1	Deaths	1	Global	2	Female	9	20-24 years	423	Larynx cancer	150	Occupational exposure to asbestos	1	Number	2013	0.000257570274494	0.0007915541907502	3.51243323625e-05
1	Deaths	1	Global	3	Both	9	20-24 years	423	Larynx cancer	150	Occupational exposure to asbestos	1	Number	2013	0.0004669936211079	0.0013288226033944	7.75923212248e-05
1	Deaths	1	Global	1	Male	9	20-24 years	423	Larynx cancer	150	Occupational exposure to asbestos	3	Rate	2013	6.803000000000001e-08	3.4904e-07	1.8200000000000001e-09
1	Deaths	1	Global	2	Female	9	20-24 years	423	Larynx cancer	150	Occupational exposure to asbestos	3	Rate	2013	8.533e-08	2.6222e-07	1.1639999999999999e-08
1	Deaths	1	Global	3	Both	9	20-24 years	423	Larynx cancer	150	Occupational exposure to asbestos	3	Rate	2013	7.659e-08	2.1795000000000002e-07	1.273e-08
1	Deaths	1	Global	1	Male	9	20-24 years	423	Larynx cancer	150	Occupational exposure to asbestos	1	Number	2014	0.0002159370894494	0.0010852386898933	1.0926383854e-06
1	Deaths	1	Global	2	Female	9	20-24 years	423	Larynx cancer	150	Occupational exposure to asbestos	1	Number	2014	0.0002365531199282	0.0007667682264628	2.05964911329e-05
1	Deaths	1	Global	3	Both	9	20-24 years	423	Larynx cancer	150	Occupational exposure to asbestos	1	Number	2014	0.0004524902093776	0.0015903524428996	5.58429129836e-05
1	Deaths	1	Global	1	Male	9	20-24 years	423	Larynx cancer	150	Occupational exposure to asbestos	3	Rate	2014	7.064e-08	3.5502999999999997e-07	3.6e-10
1	Deaths	1	Global	2	Female	9	20-24 years	423	Larynx cancer	150	Occupational exposure to asbestos	3	Rate	2014	7.906999999999999e-08	2.563e-07	6.879999999999999e-09
1	Deaths	1	Global	3	Both	9	20-24 years	423	Larynx cancer	150	Occupational exposure to asbestos	3	Rate	2014	7.481e-08	2.6294e-07	9.229999999999999e-09
1	Deaths	1	Global	1	Male	9	20-24 years	423	Larynx cancer	150	Occupational exposure to asbestos	1	Number	2015	0.0002210261774349	0.0010942296534227	9.273149334e-07
1	Deaths	1	Global	2	Female	9	20-24 years	423	Larynx cancer	150	Occupational exposure to asbestos	1	Number	2015	0.0002586542459238	0.0008751889134484	1.84712550975e-05
1	Deaths	1	Global	3	Both	9	20-24 years	423	Larynx cancer	150	Occupational exposure to asbestos	1	Number	2015	0.0004796804233587	0.0015617454424246	5.36797153852e-05
1	Deaths	1	Global	1	Male	9	20-24 years	423	Larynx cancer	150	Occupational exposure to asbestos	3	Rate	2015	7.28e-08	3.604e-07	3.0999999999999996e-10
1	Deaths	1	Global	2	Female	9	20-24 years	423	Larynx cancer	150	Occupational exposure to asbestos	3	Rate	2015	8.722e-08	2.9514000000000003e-07	6.229999999999999e-09
1	Deaths	1	Global	3	Both	9	20-24 years	423	Larynx cancer	150	Occupational exposure to asbestos	3	Rate	2015	7.993e-08	2.6023e-07	8.940000000000001e-09
1	Deaths	1	Global	1	Male	9	20-24 years	423	Larynx cancer	150	Occupational exposure to asbestos	1	Number	2016	0.0002272079753556	0.0011349819019031	4.089674805e-07
1	Deaths	1	Global	2	Female	9	20-24 years	423	Larynx cancer	150	Occupational exposure to asbestos	1	Number	2016	0.0002690916844066	0.0008630655708294	1.3466134129e-05
1	Deaths	1	Global	3	Both	9	20-24 years	423	Larynx cancer	150	Occupational exposure to asbestos	1	Number	2016	0.0004962996597623	0.0016583929354213	4.63418526017e-05
1	Deaths	1	Global	1	Male	9	20-24 years	423	Larynx cancer	150	Occupational exposure to asbestos	3	Rate	2016	7.515e-08	3.7537999999999996e-07	1.4e-10
1	Deaths	1	Global	2	Female	9	20-24 years	423	Larynx cancer	150	Occupational exposure to asbestos	3	Rate	2016	9.131e-08	2.9286e-07	4.57e-09
1	Deaths	1	Global	3	Both	9	20-24 years	423	Larynx cancer	150	Occupational exposure to asbestos	3	Rate	2016	8.312e-08	2.7776e-07	7.760000000000001e-09
1	Deaths	1	Global	1	Male	9	20-24 years	423	Larynx cancer	150	Occupational exposure to asbestos	1	Number	2017	0.0002130934387398	0.0010969454395131	4.90395636e-07
1	Deaths	1	Global	2	Female	9	20-24 years	423	Larynx cancer	150	Occupational exposure to asbestos	1	Number	2017	0.0002334802646915	0.0008235805679086	1.50029896103e-05
1	Deaths	1	Global	3	Both	9	20-24 years	423	Larynx cancer	150	Occupational exposure to asbestos	1	Number	2017	0.0004465737034314	0.0015868594693228	4.04748926884e-05
1	Deaths	1	Global	1	Male	9	20-24 years	423	Larynx cancer	150	Occupational exposure to asbestos	3	Rate	2017	7.06e-08	3.6345e-07	1.6e-10
1	Deaths	1	Global	2	Female	9	20-24 years	423	Larynx cancer	150	Occupational exposure to asbestos	3	Rate	2017	7.951e-08	2.8045e-07	5.11e-09
1	Deaths	1	Global	3	Both	9	20-24 years	423	Larynx cancer	150	Occupational exposure to asbestos	3	Rate	2017	7.499e-08	2.6648e-07	6.8e-09
1	Deaths	1	Global	1	Male	9	20-24 years	423	Larynx cancer	150	Occupational exposure to asbestos	1	Number	2018	0.0002192880016946	0.0011929825118537	5.712468881e-07
1	Deaths	1	Global	2	Female	9	20-24 years	423	Larynx cancer	150	Occupational exposure to asbestos	1	Number	2018	0.0002305966650056	0.000769212299219	1.46167367038e-05
1	Deaths	1	Global	3	Both	9	20-24 years	423	Larynx cancer	150	Occupational exposure to asbestos	1	Number	2018	0.0004498846667003	0.0015525053177143	3.82696925093e-05
1	Deaths	1	Global	1	Male	9	20-24 years	423	Larynx cancer	150	Occupational exposure to asbestos	3	Rate	2018	7.268e-08	3.9542000000000003e-07	1.9000000000000002e-10
1	Deaths	1	Global	2	Female	9	20-24 years	423	Larynx cancer	150	Occupational exposure to asbestos	3	Rate	2018	7.867e-08	2.6241000000000003e-07	4.99e-09
1	Deaths	1	Global	3	Both	9	20-24 years	423	Larynx cancer	150	Occupational exposure to asbestos	3	Rate	2018	7.563e-08	2.61e-07	6.43e-09
1	Deaths	1	Global	1	Male	9	20-24 years	423	Larynx cancer	150	Occupational exposure to asbestos	1	Number	2019	0.0002366114006506	0.0012793496466542	4.845621814e-07
1	Deaths	1	Global	2	Female	9	20-24 years	423	Larynx cancer	150	Occupational exposure to asbestos	1	Number	2019	0.0002289710271499	0.0008045322491669	1.26098586299e-05
1	Deaths	1	Global	3	Both	9	20-24 years	423	Larynx cancer	150	Occupational exposure to asbestos	1	Number	2019	0.0004655824278006	0.0017507268565588	3.9741709706e-05
1	Deaths	1	Global	1	Male	9	20-24 years	423	Larynx cancer	150	Occupational exposure to asbestos	3	Rate	2019	7.836999999999999e-08	4.2372e-07	1.6e-10
1	Deaths	1	Global	2	Female	9	20-24 years	423	Larynx cancer	150	Occupational exposure to asbestos	3	Rate	2019	7.815e-08	2.7458999999999997e-07	4.3e-09
1	Deaths	1	Global	3	Both	9	20-24 years	423	Larynx cancer	150	Occupational exposure to asbestos	3	Rate	2019	7.826e-08	2.9428e-07	6.68e-09
1	Deaths	1	Global	1	Male	9	20-24 years	423	Larynx cancer	150	Occupational exposure to asbestos	1	Number	2020	0.0002612938142232	0.0014533169775048	4.503358269e-07
1	Deaths	1	Global	2	Female	9	20-24 years	423	Larynx cancer	150	Occupational exposure to asbestos	1	Number	2020	0.0002384128599384	0.0008154998772479	1.36693816918e-05
1	Deaths	1	Global	3	Both	9	20-24 years	423	Larynx cancer	150	Occupational exposure to asbestos	1	Number	2020	0.0004997066741617	0.0018193048118808	4.71579416116e-05
1	Deaths	1	Global	1	Male	9	20-24 years	423	Larynx cancer	150	Occupational exposure to asbestos	3	Rate	2020	8.636e-08	4.8033e-07	1.5e-10
1	Deaths	1	Global	2	Female	9	20-24 years	423	Larynx cancer	150	Occupational exposure to asbestos	3	Rate	2020	8.129e-08	2.7807e-07	4.66e-09
1	Deaths	1	Global	3	Both	9	20-24 years	423	Larynx cancer	150	Occupational exposure to asbestos	3	Rate	2020	8.387e-08	3.0533e-07	7.91e-09
1	Deaths	1	Global	1	Male	9	20-24 years	423	Larynx cancer	150	Occupational exposure to asbestos	1	Number	2021	0.0002778743994519	0.0014276073685072	6.326658777e-07
1	Deaths	1	Global	2	Female	9	20-24 years	423	Larynx cancer	150	Occupational exposure to asbestos	1	Number	2021	0.0002628493226707	0.0008051366851133	1.31560645417e-05
1	Deaths	1	Global	3	Both	9	20-24 years	423	Larynx cancer	150	Occupational exposure to asbestos	1	Number	2021	0.0005407237221226	0.001916241673036	5.53105815006e-05
1	Deaths	1	Global	1	Male	9	20-24 years	423	Larynx cancer	150	Occupational exposure to asbestos	3	Rate	2021	9.158e-08	4.7053e-07	2.0999999999999997e-10
1	Deaths	1	Global	2	Female	9	20-24 years	423	Larynx cancer	150	Occupational exposure to asbestos	3	Rate	2021	8.948e-08	2.7409000000000004e-07	4.48e-09
1	Deaths	1	Global	3	Both	9	20-24 years	423	Larynx cancer	150	Occupational exposure to asbestos	3	Rate	2021	9.055e-08	3.2089e-07	9.26e-09
1	Deaths	1	Global	1	Male	10	25-29 years	423	Larynx cancer	150	Occupational exposure to asbestos	1	Number	1990	0.0045274640728753	0.0133470855989029	0.0004783042449376
1	Deaths	1	Global	2	Female	10	25-29 years	423	Larynx cancer	150	Occupational exposure to asbestos	1	Number	1990	0.0037101313595392	0.0108908956031602	0.0005884008349905
1	Deaths	1	Global	3	Both	10	25-29 years	423	Larynx cancer	150	Occupational exposure to asbestos	1	Number	1990	0.0082375954324146	0.0189432898999007	0.0022069424698193
1	Deaths	1	Global	1	Male	10	25-29 years	423	Larynx cancer	150	Occupational exposure to asbestos	3	Rate	1990	2.03463e-06	5.9981499999999995e-06	2.1495e-07
1	Deaths	1	Global	2	Female	10	25-29 years	423	Larynx cancer	150	Occupational exposure to asbestos	3	Rate	1990	1.68566e-06	4.94817e-06	2.6733e-07
1	Deaths	1	Global	3	Both	10	25-29 years	423	Larynx cancer	150	Occupational exposure to asbestos	3	Rate	1990	1.8611e-06	4.27981e-06	4.9861e-07
1	Deaths	1	Global	1	Male	10	25-29 years	423	Larynx cancer	150	Occupational exposure to asbestos	1	Number	1991	0.0050495723015339	0.0154271122167391	0.0005485974079593
1	Deaths	1	Global	2	Female	10	25-29 years	423	Larynx cancer	150	Occupational exposure to asbestos	1	Number	1991	0.0037451553175411	0.0107887707712108	0.0006301087619914
1	Deaths	1	Global	3	Both	10	25-29 years	423	Larynx cancer	150	Occupational exposure to asbestos	1	Number	1991	0.008794727619075	0.0201267781933965	0.0024774198405852
1	Deaths	1	Global	1	Male	10	25-29 years	423	Larynx cancer	150	Occupational exposure to asbestos	3	Rate	1991	2.20282e-06	6.72991e-06	2.3932e-07
1	Deaths	1	Global	2	Female	10	25-29 years	423	Larynx cancer	150	Occupational exposure to asbestos	3	Rate	1991	1.65342e-06	4.76305e-06	2.7818e-07
1	Deaths	1	Global	3	Both	10	25-29 years	423	Larynx cancer	150	Occupational exposure to asbestos	3	Rate	1991	1.9297600000000003e-06	4.41627e-06	5.436e-07
1	Deaths	1	Global	1	Male	10	25-29 years	423	Larynx cancer	150	Occupational exposure to asbestos	1	Number	1992	0.0055949787914178	0.0162747302803889	0.0006903990166601
1	Deaths	1	Global	2	Female	10	25-29 years	423	Larynx cancer	150	Occupational exposure to asbestos	1	Number	1992	0.0039074219859512	0.0114998824745554	0.0007045403680515
1	Deaths	1	Global	3	Both	10	25-29 years	423	Larynx cancer	150	Occupational exposure to asbestos	1	Number	1992	0.009502400777369	0.0214761339155457	0.0023428281764783
1	Deaths	1	Global	1	Male	10	25-29 years	423	Larynx cancer	150	Occupational exposure to asbestos	3	Rate	1992	2.38058e-06	6.92467e-06	2.9375e-07
1	Deaths	1	Global	2	Female	10	25-29 years	423	Larynx cancer	150	Occupational exposure to asbestos	3	Rate	1992	1.685e-06	4.9591000000000005e-06	3.0382000000000003e-07
1	Deaths	1	Global	3	Both	10	25-29 years	423	Larynx cancer	150	Occupational exposure to asbestos	3	Rate	1992	2.03512e-06	4.599529999999999e-06	5.0176e-07
1	Deaths	1	Global	1	Male	10	25-29 years	423	Larynx cancer	150	Occupational exposure to asbestos	1	Number	1993	0.0068108152728124	0.0186821887342825	0.0007302619701862
1	Deaths	1	Global	2	Female	10	25-29 years	423	Larynx cancer	150	Occupational exposure to asbestos	1	Number	1993	0.0041988988519193	0.0118775424656509	0.0008344223047415
1	Deaths	1	Global	3	Both	10	25-29 years	423	Larynx cancer	150	Occupational exposure to asbestos	1	Number	1993	0.0110097141247318	0.0251452621762514	0.0028386386781123
1	Deaths	1	Global	1	Male	10	25-29 years	423	Larynx cancer	150	Occupational exposure to asbestos	3	Rate	1993	2.8474100000000003e-06	7.81048e-06	3.053e-07
1	Deaths	1	Global	2	Female	10	25-29 years	423	Larynx cancer	150	Occupational exposure to asbestos	3	Rate	1993	1.7823400000000001e-06	5.0417500000000005e-06	3.5419e-07
1	Deaths	1	Global	3	Both	10	25-29 years	423	Larynx cancer	150	Occupational exposure to asbestos	3	Rate	1993	2.31892e-06	5.29622e-06	5.9789e-07
1	Deaths	1	Global	1	Male	10	25-29 years	423	Larynx cancer	150	Occupational exposure to asbestos	1	Number	1994	0.0078911637071127	0.0216692410550876	0.0007868788273142
1	Deaths	1	Global	2	Female	10	25-29 years	423	Larynx cancer	150	Occupational exposure to asbestos	1	Number	1994	0.0046130024092928	0.0133312857531144	0.000973982968557
1	Deaths	1	Global	3	Both	10	25-29 years	423	Larynx cancer	150	Occupational exposure to asbestos	1	Number	1994	0.0125041661164055	0.0284036777347025	0.0031839113153336
1	Deaths	1	Global	1	Male	10	25-29 years	423	Larynx cancer	150	Occupational exposure to asbestos	3	Rate	1994	3.25874e-06	8.94854e-06	3.2495e-07
1	Deaths	1	Global	2	Female	10	25-29 years	423	Larynx cancer	150	Occupational exposure to asbestos	3	Rate	1994	1.93693e-06	5.59761e-06	4.0896e-07
1	Deaths	1	Global	3	Both	10	25-29 years	423	Larynx cancer	150	Occupational exposure to asbestos	3	Rate	1994	2.60333e-06	5.913559999999999e-06	6.6288e-07
1	Deaths	1	Global	1	Male	10	25-29 years	423	Larynx cancer	150	Occupational exposure to asbestos	1	Number	1995	0.0095709367707007	0.0262781840276608	0.0010329032463411
1	Deaths	1	Global	2	Female	10	25-29 years	423	Larynx cancer	150	Occupational exposure to asbestos	1	Number	1995	0.0048134897978477	0.0158409448649321	0.0009940629829135
1	Deaths	1	Global	3	Both	10	25-29 years	423	Larynx cancer	150	Occupational exposure to asbestos	1	Number	1995	0.0143844265685485	0.0335656412946579	0.0037654375962255
1	Deaths	1	Global	1	Male	10	25-29 years	423	Larynx cancer	150	Occupational exposure to asbestos	3	Rate	1995	3.91539e-06	1.075018e-05	4.2255e-07
1	Deaths	1	Global	2	Female	10	25-29 years	423	Larynx cancer	150	Occupational exposure to asbestos	3	Rate	1995	2.00391e-06	6.594749999999999e-06	4.1384e-07
1	Deaths	1	Global	3	Both	10	25-29 years	423	Larynx cancer	150	Occupational exposure to asbestos	3	Rate	1995	2.96801e-06	6.9257500000000006e-06	7.769400000000001e-07
1	Deaths	1	Global	1	Male	10	25-29 years	423	Larynx cancer	150	Occupational exposure to asbestos	1	Number	1996	0.0102056235415744	0.029640842450247	0.0011180764702458
1	Deaths	1	Global	2	Female	10	25-29 years	423	Larynx cancer	150	Occupational exposure to asbestos	1	Number	1996	0.0048000326782893	0.0157896792471062	0.0010094349088114
1	Deaths	1	Global	3	Both	10	25-29 years	423	Larynx cancer	150	Occupational exposure to asbestos	1	Number	1996	0.0150056562198637	0.0366493342062011	0.0036012246146183
1	Deaths	1	Global	1	Male	10	25-29 years	423	Larynx cancer	150	Occupational exposure to asbestos	3	Rate	1996	4.1364799999999996e-06	1.2013860000000001e-05	4.5317000000000003e-07
1	Deaths	1	Global	2	Female	10	25-29 years	423	Larynx cancer	150	Occupational exposure to asbestos	3	Rate	1996	1.98042e-06	6.51457e-06	4.1648000000000003e-07
1	Deaths	1	Global	3	Both	10	25-29 years	423	Larynx cancer	150	Occupational exposure to asbestos	3	Rate	1996	3.06803e-06	7.49326e-06	7.362999999999999e-07
1	Deaths	1	Global	1	Male	10	25-29 years	423	Larynx cancer	150	Occupational exposure to asbestos	1	Number	1997	0.0082240236622853	0.0230673601365922	0.0010388254348297
1	Deaths	1	Global	2	Female	10	25-29 years	423	Larynx cancer	150	Occupational exposure to asbestos	1	Number	1997	0.0048081436055465	0.0157188370188786	0.0010834436997145
1	Deaths	1	Global	3	Both	10	25-29 years	423	Larynx cancer	150	Occupational exposure to asbestos	1	Number	1997	0.0130321672678319	0.0305490467835267	0.0035729322054729
1	Deaths	1	Global	1	Male	10	25-29 years	423	Larynx cancer	150	Occupational exposure to asbestos	3	Rate	1997	3.3111299999999995e-06	9.28731e-06	4.1825e-07
1	Deaths	1	Global	2	Female	10	25-29 years	423	Larynx cancer	150	Occupational exposure to asbestos	3	Rate	1997	1.96762e-06	6.43257e-06	4.4337000000000003e-07
1	Deaths	1	Global	3	Both	10	25-29 years	423	Larynx cancer	150	Occupational exposure to asbestos	3	Rate	1997	2.64485e-06	6.1998500000000004e-06	7.2512e-07
1	Deaths	1	Global	1	Male	10	25-29 years	423	Larynx cancer	150	Occupational exposure to asbestos	1	Number	1998	0.0068629330154418	0.0193797607948538	0.0007355719302481
1	Deaths	1	Global	2	Female	10	25-29 years	423	Larynx cancer	150	Occupational exposure to asbestos	1	Number	1998	0.0052523869871012	0.0177792027990611	0.0011176673014514
1	Deaths	1	Global	3	Both	10	25-29 years	423	Larynx cancer	150	Occupational exposure to asbestos	1	Number	1998	0.012115320002543	0.0276696755855612	0.0035371904278307
1	Deaths	1	Global	1	Male	10	25-29 years	423	Larynx cancer	150	Occupational exposure to asbestos	3	Rate	1998	2.7508400000000002e-06	7.76791e-06	2.9483999999999996e-07
1	Deaths	1	Global	2	Female	10	25-29 years	423	Larynx cancer	150	Occupational exposure to asbestos	3	Rate	1998	2.13307e-06	7.220380000000001e-06	4.539e-07
1	Deaths	1	Global	3	Both	10	25-29 years	423	Larynx cancer	150	Occupational exposure to asbestos	3	Rate	1998	2.44398e-06	5.5817e-06	7.1354e-07
1	Deaths	1	Global	1	Male	10	25-29 years	423	Larynx cancer	150	Occupational exposure to asbestos	1	Number	1999	0.0082787074534387	0.0231161179270592	0.0009807045292469
1	Deaths	1	Global	2	Female	10	25-29 years	423	Larynx cancer	150	Occupational exposure to asbestos	1	Number	1999	0.0059619083304987	0.0201702482403638	0.0012849032541017
1	Deaths	1	Global	3	Both	10	25-29 years	423	Larynx cancer	150	Occupational exposure to asbestos	1	Number	1999	0.0142406157839374	0.0332763514456651	0.0042089890201869
1	Deaths	1	Global	1	Male	10	25-29 years	423	Larynx cancer	150	Occupational exposure to asbestos	3	Rate	1999	3.3117300000000004e-06	9.24713e-06	3.9231e-07
1	Deaths	1	Global	2	Female	10	25-29 years	423	Larynx cancer	150	Occupational exposure to asbestos	3	Rate	1999	2.40603e-06	8.140059999999999e-06	5.1855e-07
1	Deaths	1	Global	3	Both	10	25-29 years	423	Larynx cancer	150	Occupational exposure to asbestos	3	Rate	1999	2.86087e-06	6.685069999999999e-06	8.4557e-07
1	Deaths	1	Global	1	Male	10	25-29 years	423	Larynx cancer	150	Occupational exposure to asbestos	1	Number	2000	0.0086568559594324	0.0240390566804133	0.0010306521913598
1	Deaths	1	Global	2	Female	10	25-29 years	423	Larynx cancer	150	Occupational exposure to asbestos	1	Number	2000	0.0063605986328501	0.0206755551756399	0.0016096723696678
1	Deaths	1	Global	3	Both	10	25-29 years	423	Larynx cancer	150	Occupational exposure to asbestos	1	Number	2000	0.0150174545922825	0.0344490740959729	0.0048815411065861
1	Deaths	1	Global	1	Male	10	25-29 years	423	Larynx cancer	150	Occupational exposure to asbestos	3	Rate	2000	3.46406e-06	9.61929e-06	4.1242e-07
1	Deaths	1	Global	2	Female	10	25-29 years	423	Larynx cancer	150	Occupational exposure to asbestos	3	Rate	2000	2.55608e-06	8.30871e-06	6.4687e-07
1	Deaths	1	Global	3	Both	10	25-29 years	423	Larynx cancer	150	Occupational exposure to asbestos	3	Rate	2000	3.01104e-06	6.90713e-06	9.7876e-07
1	Deaths	1	Global	1	Male	10	25-29 years	423	Larynx cancer	150	Occupational exposure to asbestos	1	Number	2001	0.0076991850022131	0.0218924891127419	0.0007881863662959
1	Deaths	1	Global	2	Female	10	25-29 years	423	Larynx cancer	150	Occupational exposure to asbestos	1	Number	2001	0.0061969710345979	0.0185306536902341	0.0014713340805916
1	Deaths	1	Global	3	Both	10	25-29 years	423	Larynx cancer	150	Occupational exposure to asbestos	1	Number	2001	0.013896156036811	0.031442255096225	0.0045476071073773
1	Deaths	1	Global	1	Male	10	25-29 years	423	Larynx cancer	150	Occupational exposure to asbestos	3	Rate	2001	3.0867e-06	8.77698e-06	3.1599e-07
1	Deaths	1	Global	2	Female	10	25-29 years	423	Larynx cancer	150	Occupational exposure to asbestos	3	Rate	2001	2.48615e-06	7.43429e-06	5.902800000000001e-07
1	Deaths	1	Global	3	Both	10	25-29 years	423	Larynx cancer	150	Occupational exposure to asbestos	3	Rate	2001	2.78653e-06	6.30497e-06	9.119100000000001e-07
1	Deaths	1	Global	1	Male	10	25-29 years	423	Larynx cancer	150	Occupational exposure to asbestos	1	Number	2002	0.0073653115826589	0.0207032718138882	0.0008358275317552
1	Deaths	1	Global	2	Female	10	25-29 years	423	Larynx cancer	150	Occupational exposure to asbestos	1	Number	2002	0.0061259463410301	0.0185868577390366	0.0016621466548455
1	Deaths	1	Global	3	Both	10	25-29 years	423	Larynx cancer	150	Occupational exposure to asbestos	1	Number	2002	0.013491257923689	0.0310876626646869	0.0044529536567818
1	Deaths	1	Global	1	Male	10	25-29 years	423	Larynx cancer	150	Occupational exposure to asbestos	3	Rate	2002	2.95765e-06	8.31371e-06	3.3564e-07
1	Deaths	1	Global	2	Female	10	25-29 years	423	Larynx cancer	150	Occupational exposure to asbestos	3	Rate	2002	2.4559499999999998e-06	7.451639999999999e-06	6.6637e-07
1	Deaths	1	Global	3	Both	10	25-29 years	423	Larynx cancer	150	Occupational exposure to asbestos	3	Rate	2002	2.7066e-06	6.23676e-06	8.9334e-07
1	Deaths	1	Global	1	Male	10	25-29 years	423	Larynx cancer	150	Occupational exposure to asbestos	1	Number	2003	0.0069919031229899	0.019340827295329	0.000996129724417
1	Deaths	1	Global	2	Female	10	25-29 years	423	Larynx cancer	150	Occupational exposure to asbestos	1	Number	2003	0.0057673741327634	0.0163656633479271	0.0014850183428406
1	Deaths	1	Global	3	Both	10	25-29 years	423	Larynx cancer	150	Occupational exposure to asbestos	1	Number	2003	0.0127592772557533	0.0293668890494435	0.0042855643798341
1	Deaths	1	Global	1	Male	10	25-29 years	423	Larynx cancer	150	Occupational exposure to asbestos	3	Rate	2003	2.80489e-06	7.75883e-06	3.9961e-07
1	Deaths	1	Global	2	Female	10	25-29 years	423	Larynx cancer	150	Occupational exposure to asbestos	3	Rate	2003	2.30751e-06	6.547859999999999e-06	5.9415e-07
1	Deaths	1	Global	3	Both	10	25-29 years	423	Larynx cancer	150	Occupational exposure to asbestos	3	Rate	2003	2.55587e-06	5.88262e-06	8.584600000000001e-07
1	Deaths	1	Global	1	Male	10	25-29 years	423	Larynx cancer	150	Occupational exposure to asbestos	1	Number	2004	0.0062224365838987	0.016990545145306	0.0010473121325518
1	Deaths	1	Global	2	Female	10	25-29 years	423	Larynx cancer	150	Occupational exposure to asbestos	1	Number	2004	0.0054294509160567	0.014350571839517	0.0013677335574231
1	Deaths	1	Global	3	Both	10	25-29 years	423	Larynx cancer	150	Occupational exposure to asbestos	1	Number	2004	0.0116518874999555	0.0261902158287437	0.0038813388955147
1	Deaths	1	Global	1	Male	10	25-29 years	423	Larynx cancer	150	Occupational exposure to asbestos	3	Rate	2004	2.48231e-06	6.77802e-06	4.178e-07
1	Deaths	1	Global	2	Female	10	25-29 years	423	Larynx cancer	150	Occupational exposure to asbestos	3	Rate	2004	2.16018e-06	5.70957e-06	5.4417e-07
1	Deaths	1	Global	3	Both	10	25-29 years	423	Larynx cancer	150	Occupational exposure to asbestos	3	Rate	2004	2.32103e-06	5.21703e-06	7.731500000000001e-07
1	Deaths	1	Global	1	Male	10	25-29 years	423	Larynx cancer	150	Occupational exposure to asbestos	1	Number	2005	0.005515243178923	0.0144469628669025	0.0010230105133261
1	Deaths	1	Global	2	Female	10	25-29 years	423	Larynx cancer	150	Occupational exposure to asbestos	1	Number	2005	0.0050247091226192	0.0129703096828587	0.0013691625558793
1	Deaths	1	Global	3	Both	10	25-29 years	423	Larynx cancer	150	Occupational exposure to asbestos	1	Number	2005	0.0105399523015422	0.0219555125093798	0.0036405197574806
1	Deaths	1	Global	1	Male	10	25-29 years	423	Larynx cancer	150	Occupational exposure to asbestos	3	Rate	2005	2.17734e-06	5.7034500000000004e-06	4.0387e-07
1	Deaths	1	Global	2	Female	10	25-29 years	423	Larynx cancer	150	Occupational exposure to asbestos	3	Rate	2005	1.97972e-06	5.11026e-06	5.3945e-07
1	Deaths	1	Global	3	Both	10	25-29 years	423	Larynx cancer	150	Occupational exposure to asbestos	3	Rate	2005	2.07843e-06	4.32953e-06	7.1789e-07
1	Deaths	1	Global	1	Male	10	25-29 years	423	Larynx cancer	150	Occupational exposure to asbestos	1	Number	2006	0.0049683461119181	0.012918532312524	0.0009171018490092
1	Deaths	1	Global	2	Female	10	25-29 years	423	Larynx cancer	150	Occupational exposure to asbestos	1	Number	2006	0.0046433917882066	0.0111729029243426	0.0012738616387411
1	Deaths	1	Global	3	Both	10	25-29 years	423	Larynx cancer	150	Occupational exposure to asbestos	1	Number	2006	0.0096117379001247	0.0210242113322848	0.0033064480374351
1	Deaths	1	Global	1	Male	10	25-29 years	423	Larynx cancer	150	Occupational exposure to asbestos	3	Rate	2006	1.93518e-06	5.031800000000001e-06	3.5721e-07
1	Deaths	1	Global	2	Female	10	25-29 years	423	Larynx cancer	150	Occupational exposure to asbestos	3	Rate	2006	1.80675e-06	4.3474e-06	4.9566e-07
1	Deaths	1	Global	3	Both	10	25-29 years	423	Larynx cancer	150	Occupational exposure to asbestos	3	Rate	2006	1.87093e-06	4.09238e-06	6.436e-07
1	Deaths	1	Global	1	Male	10	25-29 years	423	Larynx cancer	150	Occupational exposure to asbestos	1	Number	2007	0.0046204150330751	0.012247213931148	0.0007667519827434
1	Deaths	1	Global	2	Female	10	25-29 years	423	Larynx cancer	150	Occupational exposure to asbestos	1	Number	2007	0.004108941432276	0.0099630638600261	0.0010793742144288
1	Deaths	1	Global	3	Both	10	25-29 years	423	Larynx cancer	150	Occupational exposure to asbestos	1	Number	2007	0.0087293564653511	0.0186267610481505	0.0031292650355206
1	Deaths	1	Global	1	Male	10	25-29 years	423	Larynx cancer	150	Occupational exposure to asbestos	3	Rate	2007	1.77112e-06	4.69466e-06	2.9390999999999996e-07
1	Deaths	1	Global	2	Female	10	25-29 years	423	Larynx cancer	150	Occupational exposure to asbestos	3	Rate	2007	1.57517e-06	3.81936e-06	4.1378000000000004e-07
1	Deaths	1	Global	3	Both	10	25-29 years	423	Larynx cancer	150	Occupational exposure to asbestos	3	Rate	2007	1.67315e-06	3.57017e-06	5.9978e-07
1	Deaths	1	Global	1	Male	10	25-29 years	423	Larynx cancer	150	Occupational exposure to asbestos	1	Number	2008	0.0043665981862838	0.011714329607512	0.000666243658479
1	Deaths	1	Global	2	Female	10	25-29 years	423	Larynx cancer	150	Occupational exposure to asbestos	1	Number	2008	0.004051005950519	0.0095352871926846	0.0010170298027205
1	Deaths	1	Global	3	Both	10	25-29 years	423	Larynx cancer	150	Occupational exposure to asbestos	1	Number	2008	0.0084176041368028	0.0175023759664871	0.0030694944274355
1	Deaths	1	Global	1	Male	10	25-29 years	423	Larynx cancer	150	Occupational exposure to asbestos	3	Rate	2008	1.64231e-06	4.40586e-06	2.5058e-07
1	Deaths	1	Global	2	Female	10	25-29 years	423	Larynx cancer	150	Occupational exposure to asbestos	3	Rate	2008	1.5256200000000002e-06	3.5910100000000003e-06	3.8302000000000005e-07
1	Deaths	1	Global	3	Both	10	25-29 years	423	Larynx cancer	150	Occupational exposure to asbestos	3	Rate	2008	1.584e-06	3.29355e-06	5.7761e-07
1	Deaths	1	Global	1	Male	10	25-29 years	423	Larynx cancer	150	Occupational exposure to asbestos	1	Number	2009	0.0043156857913942	0.0114199742193262	0.00071201180718
1	Deaths	1	Global	2	Female	10	25-29 years	423	Larynx cancer	150	Occupational exposure to asbestos	1	Number	2009	0.0039082389244587	0.0090160053366592	0.0009577489800454
1	Deaths	1	Global	3	Both	10	25-29 years	423	Larynx cancer	150	Occupational exposure to asbestos	1	Number	2009	0.008223924715853	0.017001072960787	0.0029917094792985
1	Deaths	1	Global	1	Male	10	25-29 years	423	Larynx cancer	150	Occupational exposure to asbestos	3	Rate	2009	1.58912e-06	4.2050599999999995e-06	2.6218e-07
1	Deaths	1	Global	2	Female	10	25-29 years	423	Larynx cancer	150	Occupational exposure to asbestos	3	Rate	2009	1.44247e-06	3.3276800000000002e-06	3.5348999999999997e-07
1	Deaths	1	Global	3	Both	10	25-29 years	423	Larynx cancer	150	Occupational exposure to asbestos	3	Rate	2009	1.51588e-06	3.1337399999999996e-06	5.5145e-07
1	Deaths	1	Global	1	Male	10	25-29 years	423	Larynx cancer	150	Occupational exposure to asbestos	1	Number	2010	0.0044049445003004	0.0118862374289177	0.0008314755767141
1	Deaths	1	Global	2	Female	10	25-29 years	423	Larynx cancer	150	Occupational exposure to asbestos	1	Number	2010	0.0037720304094955	0.0084302360255124	0.0008677231439728
1	Deaths	1	Global	3	Both	10	25-29 years	423	Larynx cancer	150	Occupational exposure to asbestos	1	Number	2010	0.0081769749097959	0.0176221916112525	0.0028680934921716
1	Deaths	1	Global	1	Male	10	25-29 years	423	Larynx cancer	150	Occupational exposure to asbestos	3	Rate	2010	1.58684e-06	4.28189e-06	2.9953e-07
1	Deaths	1	Global	2	Female	10	25-29 years	423	Larynx cancer	150	Occupational exposure to asbestos	3	Rate	2010	1.36239e-06	3.0448400000000003e-06	3.1341e-07
1	Deaths	1	Global	3	Both	10	25-29 years	423	Larynx cancer	150	Occupational exposure to asbestos	3	Rate	2010	1.4747600000000002e-06	3.17825e-06	5.1727e-07
1	Deaths	1	Global	1	Male	10	25-29 years	423	Larynx cancer	150	Occupational exposure to asbestos	1	Number	2011	0.0042945647972007	0.0114702751174386	0.0007848322093127
1	Deaths	1	Global	2	Female	10	25-29 years	423	Larynx cancer	150	Occupational exposure to asbestos	1	Number	2011	0.0035268811928091	0.0078475296900776	0.0008942232247256
1	Deaths	1	Global	3	Both	10	25-29 years	423	Larynx cancer	150	Occupational exposure to asbestos	1	Number	2011	0.0078214459900099	0.0163109532310261	0.0028840216360621
1	Deaths	1	Global	1	Male	10	25-29 years	423	Larynx cancer	150	Occupational exposure to asbestos	3	Rate	2011	1.5115800000000001e-06	4.03724e-06	2.7624e-07
1	Deaths	1	Global	2	Female	10	25-29 years	423	Larynx cancer	150	Occupational exposure to asbestos	3	Rate	2011	1.2443299999999999e-06	2.7687e-06	3.1549e-07
1	Deaths	1	Global	3	Both	10	25-29 years	423	Larynx cancer	150	Occupational exposure to asbestos	3	Rate	2011	1.37811e-06	2.8739299999999997e-06	5.081500000000001e-07
1	Deaths	1	Global	1	Male	10	25-29 years	423	Larynx cancer	150	Occupational exposure to asbestos	1	Number	2012	0.0040893848207014	0.0110037505475843	0.000686444162239
1	Deaths	1	Global	2	Female	10	25-29 years	423	Larynx cancer	150	Occupational exposure to asbestos	1	Number	2012	0.0031810406594554	0.0078475826608316	0.000623969921644
1	Deaths	1	Global	3	Both	10	25-29 years	423	Larynx cancer	150	Occupational exposure to asbestos	1	Number	2012	0.0072704254801568	0.0152903833908333	0.0025835020644008
1	Deaths	1	Global	1	Male	10	25-29 years	423	Larynx cancer	150	Occupational exposure to asbestos	3	Rate	2012	1.40643e-06	3.7844400000000004e-06	2.3608e-07
1	Deaths	1	Global	2	Female	10	25-29 years	423	Larynx cancer	150	Occupational exposure to asbestos	3	Rate	2012	1.09686e-06	2.70594e-06	2.1515e-07
1	Deaths	1	Global	3	Both	10	25-29 years	423	Larynx cancer	150	Occupational exposure to asbestos	3	Rate	2012	1.25185e-06	2.63275e-06	4.4484e-07
1	Deaths	1	Global	1	Male	10	25-29 years	423	Larynx cancer	150	Occupational exposure to asbestos	1	Number	2013	0.0039133154502616	0.0110459246319639	0.0005780111243913
1	Deaths	1	Global	2	Female	10	25-29 years	423	Larynx cancer	150	Occupational exposure to asbestos	1	Number	2013	0.0029781805849504	0.0067615875809031	0.0006189743108866
1	Deaths	1	Global	3	Both	10	25-29 years	423	Larynx cancer	150	Occupational exposure to asbestos	1	Number	2013	0.006891496035212	0.0144997504766035	0.0024929474975363
1	Deaths	1	Global	1	Male	10	25-29 years	423	Larynx cancer	150	Occupational exposure to asbestos	3	Rate	2013	1.31884e-06	3.72262e-06	1.9480000000000002e-07
1	Deaths	1	Global	2	Female	10	25-29 years	423	Larynx cancer	150	Occupational exposure to asbestos	3	Rate	2013	1.00713e-06	2.28655e-06	2.0932e-07
1	Deaths	1	Global	3	Both	10	25-29 years	423	Larynx cancer	150	Occupational exposure to asbestos	3	Rate	2013	1.16325e-06	2.4474799999999997e-06	4.208e-07
1	Deaths	1	Global	1	Male	10	25-29 years	423	Larynx cancer	150	Occupational exposure to asbestos	1	Number	2014	0.0037852630616634	0.0101853956172504	0.0004998089010587
1	Deaths	1	Global	2	Female	10	25-29 years	423	Larynx cancer	150	Occupational exposure to asbestos	1	Number	2014	0.0027068157880384	0.0066241961197492	0.0005307906970778
1	Deaths	1	Global	3	Both	10	25-29 years	423	Larynx cancer	150	Occupational exposure to asbestos	1	Number	2014	0.0064920788497019	0.0142279095213436	0.0023346332257899
1	Deaths	1	Global	1	Male	10	25-29 years	423	Larynx cancer	150	Occupational exposure to asbestos	3	Rate	2014	1.2559299999999999e-06	3.37946e-06	1.6583e-07
1	Deaths	1	Global	2	Female	10	25-29 years	423	Larynx cancer	150	Occupational exposure to asbestos	3	Rate	2014	9.0264e-07	2.20895e-06	1.7699999999999998e-07
1	Deaths	1	Global	3	Both	10	25-29 years	423	Larynx cancer	150	Occupational exposure to asbestos	3	Rate	2014	1.07973e-06	2.36631e-06	3.8828000000000003e-07
1	Deaths	1	Global	1	Male	10	25-29 years	423	Larynx cancer	150	Occupational exposure to asbestos	1	Number	2015	0.0037445758835696	0.0103019005284889	0.0004510366258137
1	Deaths	1	Global	2	Female	10	25-29 years	423	Larynx cancer	150	Occupational exposure to asbestos	1	Number	2015	0.0025253544472918	0.006231699122297	0.0005363910483271
1	Deaths	1	Global	3	Both	10	25-29 years	423	Larynx cancer	150	Occupational exposure to asbestos	1	Number	2015	0.0062699303308615	0.0132237229937503	0.0021466939556988
1	Deaths	1	Global	1	Male	10	25-29 years	423	Larynx cancer	150	Occupational exposure to asbestos	3	Rate	2015	1.23034e-06	3.3848599999999997e-06	1.482e-07
1	Deaths	1	Global	2	Female	10	25-29 years	423	Larynx cancer	150	Occupational exposure to asbestos	3	Rate	2015	8.3595e-07	2.0628400000000002e-06	1.7756e-07
1	Deaths	1	Global	3	Both	10	25-29 years	423	Larynx cancer	150	Occupational exposure to asbestos	3	Rate	2015	1.03388e-06	2.18053e-06	3.5398e-07
1	Deaths	1	Global	1	Male	10	25-29 years	423	Larynx cancer	150	Occupational exposure to asbestos	1	Number	2016	0.0037895514568638	0.0103939229494911	0.0005020484275369
1	Deaths	1	Global	2	Female	10	25-29 years	423	Larynx cancer	150	Occupational exposure to asbestos	1	Number	2016	0.0024736714526022	0.0060886090424142	0.00051864488055
1	Deaths	1	Global	3	Both	10	25-29 years	423	Larynx cancer	150	Occupational exposure to asbestos	1	Number	2016	0.006263222909466	0.0136409060763708	0.0023107932397545
1	Deaths	1	Global	1	Male	10	25-29 years	423	Larynx cancer	150	Occupational exposure to asbestos	3	Rate	2016	1.24201e-06	3.40655e-06	1.6454000000000002e-07
1	Deaths	1	Global	2	Female	10	25-29 years	423	Larynx cancer	150	Occupational exposure to asbestos	3	Rate	2016	8.189800000000001e-07	2.0158e-06	1.7171e-07
1	Deaths	1	Global	3	Both	10	25-29 years	423	Larynx cancer	150	Occupational exposure to asbestos	3	Rate	2016	1.03156e-06	2.24667e-06	3.8059e-07
1	Deaths	1	Global	1	Male	10	25-29 years	423	Larynx cancer	150	Occupational exposure to asbestos	1	Number	2017	0.0038067444234714	0.0100325418726435	0.0005451945745406
1	Deaths	1	Global	2	Female	10	25-29 years	423	Larynx cancer	150	Occupational exposure to asbestos	1	Number	2017	0.0023461667920536	0.0059087078178874	0.0004610049711977
1	Deaths	1	Global	3	Both	10	25-29 years	423	Larynx cancer	150	Occupational exposure to asbestos	1	Number	2017	0.0061529112155251	0.0136693531863534	0.0021956331106024
1	Deaths	1	Global	1	Male	10	25-29 years	423	Larynx cancer	150	Occupational exposure to asbestos	3	Rate	2017	1.2509600000000001e-06	3.2968499999999996e-06	1.7916e-07
1	Deaths	1	Global	2	Female	10	25-29 years	423	Larynx cancer	150	Occupational exposure to asbestos	3	Rate	2017	7.8095e-07	1.9667800000000003e-06	1.5345e-07
1	Deaths	1	Global	3	Both	10	25-29 years	423	Larynx cancer	150	Occupational exposure to asbestos	3	Rate	2017	1.01746e-06	2.2604e-06	3.6308e-07
1	Deaths	1	Global	1	Male	10	25-29 years	423	Larynx cancer	150	Occupational exposure to asbestos	1	Number	2018	0.0038876811716408	0.0109472202060207	0.0005181908670765
1	Deaths	1	Global	2	Female	10	25-29 years	423	Larynx cancer	150	Occupational exposure to asbestos	1	Number	2018	0.0023604945268593	0.005679937085863	0.000515328778176
1	Deaths	1	Global	3	Both	10	25-29 years	423	Larynx cancer	150	Occupational exposure to asbestos	1	Number	2018	0.0062481756985002	0.0138949265326247	0.0021814059072376
1	Deaths	1	Global	1	Male	10	25-29 years	423	Larynx cancer	150	Occupational exposure to asbestos	3	Rate	2018	1.2848600000000001e-06	3.6180099999999998e-06	1.7125999999999999e-07
1	Deaths	1	Global	2	Female	10	25-29 years	423	Larynx cancer	150	Occupational exposure to asbestos	3	Rate	2018	7.923199999999999e-07	1.90651e-06	1.7297e-07
1	Deaths	1	Global	3	Both	10	25-29 years	423	Larynx cancer	150	Occupational exposure to asbestos	3	Rate	2018	1.0405e-06	2.3139e-06	3.6327e-07
1	Deaths	1	Global	1	Male	10	25-29 years	423	Larynx cancer	150	Occupational exposure to asbestos	1	Number	2019	0.0040670251287364	0.0106116599016522	0.0005198408526609
[truncated: 88,721 more rows]
