# Supplementary material for: Global, regional and national mortality burden of laryngeal cancer attributable to occupational exposure to sulfuric acid and asbestos: 1990–2021 and projections to 2040
Source: Front Public Health. 2025 Jul 18;13:1602789. doi: 10.3389/fpubh.2025.1602789 (PMC12315700; doi:10.3389/fpubh.2025.1602789)
Supplement: Supplementary file 2 [file Data_Sheet_2.zip › original data/The earliest original data/职业暴露硫酸 204国家原始数据 .csv]

measure_id	measure_name	location_id	location_name	sex_id	sex_name	age_id	age_name	cause_id	cause_name	rei_id	rei_name	metric_id	metric_name	year	val	upper	lower
1	Deaths	11	Indonesia	1	Male	22	All ages	423	Larynx cancer	162	Occupational exposure to sulfuric acid	1	Number	1990	31.617959987156624	60.63069518103676	12.335345036359795
1	Deaths	11	Indonesia	2	Female	22	All ages	423	Larynx cancer	162	Occupational exposure to sulfuric acid	1	Number	1990	6.707786105034228	13.330986931643013	2.279431696922816
1	Deaths	11	Indonesia	3	Both	22	All ages	423	Larynx cancer	162	Occupational exposure to sulfuric acid	1	Number	1990	38.32574609219084	70.12322624738948	14.834673968333751
1	Deaths	11	Indonesia	1	Male	22	All ages	423	Larynx cancer	162	Occupational exposure to sulfuric acid	3	Rate	1990	0.034256069	0.065689541	0.01336457
1	Deaths	11	Indonesia	2	Female	22	All ages	423	Larynx cancer	162	Occupational exposure to sulfuric acid	3	Rate	1990	0.007237230440000001	0.014383199	0.002459347
1	Deaths	11	Indonesia	3	Both	22	All ages	423	Larynx cancer	162	Occupational exposure to sulfuric acid	3	Rate	1990	0.020718491	0.03790787	0.008019467
1	Deaths	11	Indonesia	1	Male	22	All ages	423	Larynx cancer	162	Occupational exposure to sulfuric acid	1	Number	1991	32.75683001542762	60.3240192731648	12.89857623990448
1	Deaths	11	Indonesia	2	Female	22	All ages	423	Larynx cancer	162	Occupational exposure to sulfuric acid	1	Number	1991	7.003188607830043	13.86589317160428	2.453880691049318
1	Deaths	11	Indonesia	3	Both	22	All ages	423	Larynx cancer	162	Occupational exposure to sulfuric acid	1	Number	1991	39.76001862325762	74.19029701467066	15.654096881571288
1	Deaths	11	Indonesia	1	Male	22	All ages	423	Larynx cancer	162	Occupational exposure to sulfuric acid	3	Rate	1991	0.034966934	0.064394083	0.013768843619999999
1	Deaths	11	Indonesia	2	Female	22	All ages	423	Larynx cancer	162	Occupational exposure to sulfuric acid	3	Rate	1991	0.007444608659999999	0.014739878	0.002608552
1	Deaths	11	Indonesia	3	Both	22	All ages	423	Larynx cancer	162	Occupational exposure to sulfuric acid	3	Rate	1991	0.021177101	0.03951546	0.008337732359999999
1	Deaths	11	Indonesia	1	Male	22	All ages	423	Larynx cancer	162	Occupational exposure to sulfuric acid	1	Number	1992	33.79024508607829	62.11676596131613	13.414555774571138
1	Deaths	11	Indonesia	2	Female	22	All ages	423	Larynx cancer	162	Occupational exposure to sulfuric acid	1	Number	1992	7.260892168589278	14.281352313637182	2.473250659844525
1	Deaths	11	Indonesia	3	Both	22	All ages	423	Larynx cancer	162	Occupational exposure to sulfuric acid	1	Number	1992	41.05113725466758	75.14586520004183	16.239693676521078
1	Deaths	11	Indonesia	1	Male	22	All ages	423	Larynx cancer	162	Occupational exposure to sulfuric acid	3	Rate	1992	0.035557319	0.065365187	0.014116075290000002
1	Deaths	11	Indonesia	2	Female	22	All ages	423	Larynx cancer	162	Occupational exposure to sulfuric acid	3	Rate	1992	0.007608379	0.014964818579999999	0.002591614
1	Deaths	11	Indonesia	3	Both	22	All ages	423	Larynx cancer	162	Occupational exposure to sulfuric acid	3	Rate	1992	0.021553317	0.039454271	0.008526421
1	Deaths	11	Indonesia	1	Male	22	All ages	423	Larynx cancer	162	Occupational exposure to sulfuric acid	1	Number	1993	34.55453184479944	61.37030103012664	13.181061811269467
1	Deaths	11	Indonesia	2	Female	22	All ages	423	Larynx cancer	162	Occupational exposure to sulfuric acid	1	Number	1993	7.477200391561656	14.8233982729429	2.6127137383025687
1	Deaths	11	Indonesia	3	Both	22	All ages	423	Larynx cancer	162	Occupational exposure to sulfuric acid	1	Number	1993	42.03173223636112	75.35680425456349	15.860768938314
1	Deaths	11	Indonesia	1	Male	22	All ages	423	Larynx cancer	162	Occupational exposure to sulfuric acid	3	Rate	1993	0.035859389	0.063687782	0.013678808450000001
1	Deaths	11	Indonesia	2	Female	22	All ages	423	Larynx cancer	162	Occupational exposure to sulfuric acid	3	Rate	1993	0.007726377	0.015317386149999999	0.002699782
1	Deaths	11	Indonesia	3	Both	22	All ages	423	Larynx cancer	162	Occupational exposure to sulfuric acid	3	Rate	1993	0.021762745	0.039017448	0.008212221
1	Deaths	11	Indonesia	1	Male	22	All ages	423	Larynx cancer	162	Occupational exposure to sulfuric acid	1	Number	1994	35.24510069349418	62.39403882844202	13.889409169100652
1	Deaths	11	Indonesia	2	Female	22	All ages	423	Larynx cancer	162	Occupational exposure to sulfuric acid	1	Number	1994	7.626769869784788	15.381044673576902	2.7844366044664803
1	Deaths	11	Indonesia	3	Both	22	All ages	423	Larynx cancer	162	Occupational exposure to sulfuric acid	1	Number	1994	42.87187056327896	76.43321223355508	16.794449848303245
1	Deaths	11	Indonesia	1	Male	22	All ages	423	Larynx cancer	162	Occupational exposure to sulfuric acid	3	Rate	1994	0.036081481	0.063874674	0.01421901
1	Deaths	11	Indonesia	2	Female	22	All ages	423	Larynx cancer	162	Occupational exposure to sulfuric acid	3	Rate	1994	0.007774403420000001	0.01567878	0.002838336
1	Deaths	11	Indonesia	3	Both	22	All ages	423	Larynx cancer	162	Occupational exposure to sulfuric acid	3	Rate	1994	0.021897647	0.039039759779999995	0.008578094
1	Deaths	11	Indonesia	1	Male	22	All ages	423	Larynx cancer	162	Occupational exposure to sulfuric acid	1	Number	1995	35.959676195002984	67.07588191709914	13.735906700675336
1	Deaths	11	Indonesia	2	Female	22	All ages	423	Larynx cancer	162	Occupational exposure to sulfuric acid	1	Number	1995	7.759337297183018	15.314303144662723	2.8454198366797985
1	Deaths	11	Indonesia	3	Both	22	All ages	423	Larynx cancer	162	Occupational exposure to sulfuric acid	1	Number	1995	43.71901349218609	81.93802008629277	16.808760115893943
1	Deaths	11	Indonesia	1	Male	22	All ages	423	Larynx cancer	162	Occupational exposure to sulfuric acid	3	Rate	1995	0.036321531	0.067750852	0.013874128
1	Deaths	11	Indonesia	2	Female	22	All ages	423	Larynx cancer	162	Occupational exposure to sulfuric acid	3	Rate	1995	0.0078048649599999995	0.015404159329999998	0.002862115
1	Deaths	11	Indonesia	3	Both	22	All ages	423	Larynx cancer	162	Occupational exposure to sulfuric acid	3	Rate	1995	0.022033525	0.041295154630000004	0.008471285
1	Deaths	11	Indonesia	1	Male	22	All ages	423	Larynx cancer	162	Occupational exposure to sulfuric acid	1	Number	1996	36.44439548457579	68.24651208793966	14.30609827776894
1	Deaths	11	Indonesia	2	Female	22	All ages	423	Larynx cancer	162	Occupational exposure to sulfuric acid	1	Number	1996	7.912427538259681	15.357531588739402	2.941893944649709
1	Deaths	11	Indonesia	3	Both	22	All ages	423	Larynx cancer	162	Occupational exposure to sulfuric acid	1	Number	1996	44.35682302283548	81.33116970318781	17.453049621088162
1	Deaths	11	Indonesia	1	Male	22	All ages	423	Larynx cancer	162	Occupational exposure to sulfuric acid	3	Rate	1996	0.036321842789999996	0.06801701742999999	0.014257990719999999
1	Deaths	11	Indonesia	2	Female	22	All ages	423	Larynx cancer	162	Occupational exposure to sulfuric acid	3	Rate	1996	0.007855333	0.015246715	0.0029206658999999997
1	Deaths	11	Indonesia	3	Both	22	All ages	423	Larynx cancer	162	Occupational exposure to sulfuric acid	3	Rate	1996	0.022061022	0.040450343	0.008680335459999999
1	Deaths	11	Indonesia	1	Male	22	All ages	423	Larynx cancer	162	Occupational exposure to sulfuric acid	1	Number	1997	37.10136019728161	68.90243654219525	14.861446112387512
1	Deaths	11	Indonesia	2	Female	22	All ages	423	Larynx cancer	162	Occupational exposure to sulfuric acid	1	Number	1997	7.990003882717548	15.717578922659545	2.957600147427816
1	Deaths	11	Indonesia	3	Both	22	All ages	423	Larynx cancer	162	Occupational exposure to sulfuric acid	1	Number	1997	45.09136407999921	83.1787403032504	18.16577135442929
1	Deaths	11	Indonesia	1	Male	22	All ages	423	Larynx cancer	162	Occupational exposure to sulfuric acid	3	Rate	1997	0.036487348	0.067762129	0.014615495139999999
1	Deaths	11	Indonesia	2	Female	22	All ages	423	Larynx cancer	162	Occupational exposure to sulfuric acid	3	Rate	1997	0.007831088	0.015404967	0.002898775
1	Deaths	11	Indonesia	3	Both	22	All ages	423	Larynx cancer	162	Occupational exposure to sulfuric acid	3	Rate	1997	0.022134848	0.040831516	0.008917375
1	Deaths	11	Indonesia	1	Male	22	All ages	423	Larynx cancer	162	Occupational exposure to sulfuric acid	1	Number	1998	38.11680800305539	70.2296049833712	15.26007244777113
1	Deaths	11	Indonesia	2	Female	22	All ages	423	Larynx cancer	162	Occupational exposure to sulfuric acid	1	Number	1998	8.128900594175855	15.996562503051251	2.916255764965716
1	Deaths	11	Indonesia	3	Both	22	All ages	423	Larynx cancer	162	Occupational exposure to sulfuric acid	1	Number	1998	46.24570859723125	86.02571777375721	18.50522982343623
1	Deaths	11	Indonesia	1	Male	22	All ages	423	Larynx cancer	162	Occupational exposure to sulfuric acid	3	Rate	1998	0.036993627	0.06816016146000001	0.014810406550000002
1	Deaths	11	Indonesia	2	Female	22	All ages	423	Larynx cancer	162	Occupational exposure to sulfuric acid	3	Rate	1998	0.007867664160000001	0.015482485	0.002822537
1	Deaths	11	Indonesia	3	Both	22	All ages	423	Larynx cancer	162	Occupational exposure to sulfuric acid	3	Rate	1998	0.022410587	0.041687907	0.008967601
1	Deaths	11	Indonesia	1	Male	22	All ages	423	Larynx cancer	162	Occupational exposure to sulfuric acid	1	Number	1999	39.19955881575903	73.35726511058687	15.467914137950318
1	Deaths	11	Indonesia	2	Female	22	All ages	423	Larynx cancer	162	Occupational exposure to sulfuric acid	1	Number	1999	8.221908308555683	15.977039128552113	2.9662815834120764
1	Deaths	11	Indonesia	3	Both	22	All ages	423	Larynx cancer	162	Occupational exposure to sulfuric acid	1	Number	1999	47.42146712431475	86.76067770366268	18.914204025169376
1	Deaths	11	Indonesia	1	Male	22	All ages	423	Larynx cancer	162	Occupational exposure to sulfuric acid	3	Rate	1999	0.037547066	0.070264823	0.014815850270000002
1	Deaths	11	Indonesia	2	Female	22	All ages	423	Larynx cancer	162	Occupational exposure to sulfuric acid	3	Rate	1999	0.007860075079999999	0.015273915	0.00283574
1	Deaths	11	Indonesia	3	Both	22	All ages	423	Larynx cancer	162	Occupational exposure to sulfuric acid	3	Rate	1999	0.022689203	0.041511381	0.009049661
1	Deaths	11	Indonesia	1	Male	22	All ages	423	Larynx cancer	162	Occupational exposure to sulfuric acid	1	Number	2000	40.19955361218199	72.51890449910564	15.345916480949567
1	Deaths	11	Indonesia	2	Female	22	All ages	423	Larynx cancer	162	Occupational exposure to sulfuric acid	1	Number	2000	8.302819375222755	16.73362175793791	3.0336284404310243
1	Deaths	11	Indonesia	3	Both	22	All ages	423	Larynx cancer	162	Occupational exposure to sulfuric acid	1	Number	2000	48.5023729874048	87.67315694566622	19.00291390123809
1	Deaths	11	Indonesia	1	Male	22	All ages	423	Larynx cancer	162	Occupational exposure to sulfuric acid	3	Rate	2000	0.037999479	0.068550029	0.014506052359999999
1	Deaths	11	Indonesia	2	Female	22	All ages	423	Larynx cancer	162	Occupational exposure to sulfuric acid	3	Rate	2000	0.00784105	0.015802964	0.00286491
1	Deaths	11	Indonesia	3	Both	22	All ages	423	Larynx cancer	162	Occupational exposure to sulfuric acid	3	Rate	2000	0.022913185	0.041417998729999995	0.008977236
1	Deaths	11	Indonesia	1	Male	22	All ages	423	Larynx cancer	162	Occupational exposure to sulfuric acid	1	Number	2001	40.81652227804938	76.56533399011605	16.22194373042249
1	Deaths	11	Indonesia	2	Female	22	All ages	423	Larynx cancer	162	Occupational exposure to sulfuric acid	1	Number	2001	8.280293471296336	16.820160222562322	3.014245001638604
1	Deaths	11	Indonesia	3	Both	22	All ages	423	Larynx cancer	162	Occupational exposure to sulfuric acid	1	Number	2001	49.09681574934573	91.0433227520221	19.08963996348728
1	Deaths	11	Indonesia	1	Male	22	All ages	423	Larynx cancer	162	Occupational exposure to sulfuric acid	3	Rate	2001	0.03806984	0.071412994	0.015130314240000001
1	Deaths	11	Indonesia	2	Female	22	All ages	423	Larynx cancer	162	Occupational exposure to sulfuric acid	3	Rate	2001	0.007724981	0.015692127679999997	0.002812097
1	Deaths	11	Indonesia	3	Both	22	All ages	423	Larynx cancer	162	Occupational exposure to sulfuric acid	3	Rate	2001	0.022899273720000002	0.042463568	0.00890361
1	Deaths	11	Indonesia	1	Male	22	All ages	423	Larynx cancer	162	Occupational exposure to sulfuric acid	1	Number	2002	41.94722175927944	77.27893724806562	16.854495140987027
1	Deaths	11	Indonesia	2	Female	22	All ages	423	Larynx cancer	162	Occupational exposure to sulfuric acid	1	Number	2002	8.207359657395697	16.862810414647733	2.8586325374476105
1	Deaths	11	Indonesia	3	Both	22	All ages	423	Larynx cancer	162	Occupational exposure to sulfuric acid	1	Number	2002	50.15458141667517	90.78546906129918	20.623434865474067
1	Deaths	11	Indonesia	1	Male	22	All ages	423	Larynx cancer	162	Occupational exposure to sulfuric acid	3	Rate	2002	0.038597803	0.071108338	0.015508691
1	Deaths	11	Indonesia	2	Female	22	All ages	423	Larynx cancer	162	Occupational exposure to sulfuric acid	3	Rate	2002	0.007563984	0.015540933350000001	0.002634544
1	Deaths	11	Indonesia	3	Both	22	All ages	423	Larynx cancer	162	Occupational exposure to sulfuric acid	3	Rate	2002	0.02309318	0.04180127	0.009495856
1	Deaths	11	Indonesia	1	Male	22	All ages	423	Larynx cancer	162	Occupational exposure to sulfuric acid	1	Number	2003	43.03247232957114	79.09349015689699	17.216825833344615
1	Deaths	11	Indonesia	2	Female	22	All ages	423	Larynx cancer	162	Occupational exposure to sulfuric acid	1	Number	2003	8.161620181985514	16.529745491780883	2.967606694746706
1	Deaths	11	Indonesia	3	Both	22	All ages	423	Larynx cancer	162	Occupational exposure to sulfuric acid	1	Number	2003	51.19409251155668	93.2343333912712	20.473285720324977
1	Deaths	11	Indonesia	1	Male	22	All ages	423	Larynx cancer	162	Occupational exposure to sulfuric acid	3	Rate	2003	0.0390583	0.071788979	0.015626802460000002
1	Deaths	11	Indonesia	2	Female	22	All ages	423	Larynx cancer	162	Occupational exposure to sulfuric acid	3	Rate	2003	0.007430402	0.015048808	0.002701732
1	Deaths	11	Indonesia	3	Both	22	All ages	423	Larynx cancer	162	Occupational exposure to sulfuric acid	3	Rate	2003	0.023268363360000002	0.042376185229999995	0.009305368
1	Deaths	11	Indonesia	1	Male	22	All ages	423	Larynx cancer	162	Occupational exposure to sulfuric acid	1	Number	2004	44.30930469437265	85.22081800289354	18.030621526587304
1	Deaths	11	Indonesia	2	Female	22	All ages	423	Larynx cancer	162	Occupational exposure to sulfuric acid	1	Number	2004	8.171053406930275	16.75514885980316	2.8925019452615883
1	Deaths	11	Indonesia	3	Both	22	All ages	423	Larynx cancer	162	Occupational exposure to sulfuric acid	1	Number	2004	52.48035810130293	99.22894921936172	21.25016936638709
1	Deaths	11	Indonesia	1	Male	22	All ages	423	Larynx cancer	162	Occupational exposure to sulfuric acid	3	Rate	2004	0.039676706	0.076310864	0.016145495
1	Deaths	11	Indonesia	2	Female	22	All ages	423	Larynx cancer	162	Occupational exposure to sulfuric acid	3	Rate	2004	0.00735151	0.015074634270000001	0.002602389
1	Deaths	11	Indonesia	3	Both	22	All ages	423	Larynx cancer	162	Occupational exposure to sulfuric acid	3	Rate	2004	0.023552399459999998	0.044532468	0.009536758
1	Deaths	11	Indonesia	1	Male	22	All ages	423	Larynx cancer	162	Occupational exposure to sulfuric acid	1	Number	2005	45.687949088665626	84.40246534452545	17.946043019755592
1	Deaths	11	Indonesia	2	Female	22	All ages	423	Larynx cancer	162	Occupational exposure to sulfuric acid	1	Number	2005	8.268554109042299	17.231171884162293	2.987663772392094
1	Deaths	11	Indonesia	3	Both	22	All ages	423	Larynx cancer	162	Occupational exposure to sulfuric acid	1	Number	2005	53.95650319770795	98.60031353278202	21.306314635712216
1	Deaths	11	Indonesia	1	Male	22	All ages	423	Larynx cancer	162	Occupational exposure to sulfuric acid	3	Rate	2005	0.040355241	0.074550991	0.015851377
1	Deaths	11	Indonesia	2	Female	22	All ages	423	Larynx cancer	162	Occupational exposure to sulfuric acid	3	Rate	2005	0.007350987000000001	0.015319016960000001	0.002656121
1	Deaths	11	Indonesia	3	Both	22	All ages	423	Larynx cancer	162	Occupational exposure to sulfuric acid	3	Rate	2005	0.023906649	0.043687098269999995	0.009440244
1	Deaths	11	Indonesia	1	Male	22	All ages	423	Larynx cancer	162	Occupational exposure to sulfuric acid	1	Number	2006	46.79959494307041	86.25197772084928	18.84719817845569
1	Deaths	11	Indonesia	2	Female	22	All ages	423	Larynx cancer	162	Occupational exposure to sulfuric acid	1	Number	2006	8.420998975433687	16.80037491544187	3.0110208674672885
1	Deaths	11	Indonesia	3	Both	22	All ages	423	Larynx cancer	162	Occupational exposure to sulfuric acid	1	Number	2006	55.22059391850399	100.15333461110606	22.096579411457093
1	Deaths	11	Indonesia	1	Male	22	All ages	423	Larynx cancer	162	Occupational exposure to sulfuric acid	3	Rate	2006	0.040757603	0.075116545	0.016413959
1	Deaths	11	Indonesia	2	Female	22	All ages	423	Larynx cancer	162	Occupational exposure to sulfuric acid	3	Rate	2006	0.007393513	0.014750480619999999	0.002643632
1	Deaths	11	Indonesia	3	Both	22	All ages	423	Larynx cancer	162	Occupational exposure to sulfuric acid	3	Rate	2006	0.024143175	0.043788364	0.009660917
1	Deaths	11	Indonesia	1	Male	22	All ages	423	Larynx cancer	162	Occupational exposure to sulfuric acid	1	Number	2007	48.61138001013689	90.90855025591756	19.72988517423156
1	Deaths	11	Indonesia	2	Female	22	All ages	423	Larynx cancer	162	Occupational exposure to sulfuric acid	1	Number	2007	8.669072592612306	17.421070637044295	3.002596978243095
1	Deaths	11	Indonesia	3	Both	22	All ages	423	Larynx cancer	162	Occupational exposure to sulfuric acid	1	Number	2007	57.28045260274924	105.47899905009878	22.608450913909863
1	Deaths	11	Indonesia	1	Male	22	All ages	423	Larynx cancer	162	Occupational exposure to sulfuric acid	3	Rate	2007	0.041736465	0.078051713	0.016939566
1	Deaths	11	Indonesia	2	Female	22	All ages	423	Larynx cancer	162	Occupational exposure to sulfuric acid	3	Rate	2007	0.007515688	0.015103268	0.002603114
1	Deaths	11	Indonesia	3	Both	22	All ages	423	Larynx cancer	162	Occupational exposure to sulfuric acid	3	Rate	2007	0.024709174020000002	0.04550067	0.009752649
1	Deaths	11	Indonesia	1	Male	22	All ages	423	Larynx cancer	162	Occupational exposure to sulfuric acid	1	Number	2008	50.202005402614525	91.38118053158736	19.08957898134213
1	Deaths	11	Indonesia	2	Female	22	All ages	423	Larynx cancer	162	Occupational exposure to sulfuric acid	1	Number	2008	8.910422613022295	18.355739614366293	3.2629433514906427
1	Deaths	11	Indonesia	3	Both	22	All ages	423	Larynx cancer	162	Occupational exposure to sulfuric acid	1	Number	2008	59.11242801563683	108.2257020104268	22.5074125487016
1	Deaths	11	Indonesia	1	Male	22	All ages	423	Larynx cancer	162	Occupational exposure to sulfuric acid	3	Rate	2008	0.042487708	0.077339079	0.016156176
1	Deaths	11	Indonesia	2	Female	22	All ages	423	Larynx cancer	162	Occupational exposure to sulfuric acid	3	Rate	2008	0.007626756	0.015711348	0.002792872
1	Deaths	11	Indonesia	3	Both	22	All ages	423	Larynx cancer	162	Occupational exposure to sulfuric acid	3	Rate	2008	0.025155548649999998	0.046055914180000004	0.009578126
1	Deaths	11	Indonesia	1	Male	22	All ages	423	Larynx cancer	162	Occupational exposure to sulfuric acid	1	Number	2009	52.196910579511794	98.0143048260461	21.5541888753845
1	Deaths	11	Indonesia	2	Female	22	All ages	423	Larynx cancer	162	Occupational exposure to sulfuric acid	1	Number	2009	9.22526917450258	18.513595096908524	3.143959014348684
1	Deaths	11	Indonesia	3	Both	22	All ages	423	Larynx cancer	162	Occupational exposure to sulfuric acid	1	Number	2009	61.42217975401442	115.11828559923003	24.63312140411463
1	Deaths	11	Indonesia	1	Male	22	All ages	423	Larynx cancer	162	Occupational exposure to sulfuric acid	3	Rate	2009	0.043542911	0.081764	0.017980607
1	Deaths	11	Indonesia	2	Female	22	All ages	423	Larynx cancer	162	Occupational exposure to sulfuric acid	3	Rate	2009	0.007794977	0.015643235	0.0026565175100000003
1	Deaths	11	Indonesia	3	Both	22	All ages	423	Larynx cancer	162	Occupational exposure to sulfuric acid	3	Rate	2009	0.025783421990000003	0.048323640560000006	0.010340339
1	Deaths	11	Indonesia	1	Male	22	All ages	423	Larynx cancer	162	Occupational exposure to sulfuric acid	1	Number	2010	54.20541045190439	102.33383449975771	21.79582599014549
1	Deaths	11	Indonesia	2	Female	22	All ages	423	Larynx cancer	162	Occupational exposure to sulfuric acid	1	Number	2010	9.5047642291909	19.25241702862593	3.386592283247424
1	Deaths	11	Indonesia	3	Both	22	All ages	423	Larynx cancer	162	Occupational exposure to sulfuric acid	1	Number	2010	63.71017468109532	118.80472418515842	24.888570786570924
1	Deaths	11	Indonesia	1	Male	22	All ages	423	Larynx cancer	162	Occupational exposure to sulfuric acid	3	Rate	2010	0.044567215990000006	0.084137987	0.017920338140000002
1	Deaths	11	Indonesia	2	Female	22	All ages	423	Larynx cancer	162	Occupational exposure to sulfuric acid	3	Rate	2010	0.007927211	0.016056998	0.0028245028000000003
1	Deaths	11	Indonesia	3	Both	22	All ages	423	Larynx cancer	162	Occupational exposure to sulfuric acid	3	Rate	2010	0.026378111	0.04918907	0.010304688
1	Deaths	11	Indonesia	1	Male	22	All ages	423	Larynx cancer	162	Occupational exposure to sulfuric acid	1	Number	2011	56.05614136611352	104.84497457136266	21.62024428551817
1	Deaths	11	Indonesia	2	Female	22	All ages	423	Larynx cancer	162	Occupational exposure to sulfuric acid	1	Number	2011	9.839040690694285	20.03917721830357	3.472536575547734
1	Deaths	11	Indonesia	3	Both	22	All ages	423	Larynx cancer	162	Occupational exposure to sulfuric acid	1	Number	2011	65.8951820568078	121.46830932716615	24.92586558327139
1	Deaths	11	Indonesia	1	Male	22	All ages	423	Larynx cancer	162	Occupational exposure to sulfuric acid	3	Rate	2011	0.045421354	0.08495413	0.017518523
1	Deaths	11	Indonesia	2	Female	22	All ages	423	Larynx cancer	162	Occupational exposure to sulfuric acid	3	Rate	2011	0.008098789	0.016494805	0.002858342
1	Deaths	11	Indonesia	3	Both	22	All ages	423	Larynx cancer	162	Occupational exposure to sulfuric acid	3	Rate	2011	0.026906817359999998	0.049598856	0.010177917
1	Deaths	11	Indonesia	1	Male	22	All ages	423	Larynx cancer	162	Occupational exposure to sulfuric acid	1	Number	2012	57.96292417746168	108.13362550724122	23.006335736595275
1	Deaths	11	Indonesia	2	Female	22	All ages	423	Larynx cancer	162	Occupational exposure to sulfuric acid	1	Number	2012	10.031351051894545	20.28301566306684	3.3731314778362327
1	Deaths	11	Indonesia	3	Both	22	All ages	423	Larynx cancer	162	Occupational exposure to sulfuric acid	1	Number	2012	67.99427522935618	127.75492419466514	26.772005202593405
1	Deaths	11	Indonesia	1	Male	22	All ages	423	Larynx cancer	162	Occupational exposure to sulfuric acid	3	Rate	2012	0.046286627	0.08635073	0.018371842
1	Deaths	11	Indonesia	2	Female	22	All ages	423	Larynx cancer	162	Occupational exposure to sulfuric acid	3	Rate	2012	0.008148809	0.016476587	0.00274011
1	Deaths	11	Indonesia	3	Both	22	All ages	423	Larynx cancer	162	Occupational exposure to sulfuric acid	3	Rate	2012	0.02738082	0.051446017	0.0107809
1	Deaths	11	Indonesia	1	Male	22	All ages	423	Larynx cancer	162	Occupational exposure to sulfuric acid	1	Number	2013	59.82432945860664	116.03240611446552	22.968923691347808
1	Deaths	11	Indonesia	2	Female	22	All ages	423	Larynx cancer	162	Occupational exposure to sulfuric acid	1	Number	2013	10.27408544217395	21.860089975484428	3.77622979799305
1	Deaths	11	Indonesia	3	Both	22	All ages	423	Larynx cancer	162	Occupational exposure to sulfuric acid	1	Number	2013	70.09841490078065	133.8504570342536	26.87226829147449
1	Deaths	11	Indonesia	1	Male	22	All ages	423	Larynx cancer	162	Occupational exposure to sulfuric acid	3	Rate	2013	0.047085706	0.091325183	0.018078063039999998
1	Deaths	11	Indonesia	2	Female	22	All ages	423	Larynx cancer	162	Occupational exposure to sulfuric acid	3	Rate	2013	0.008236682	0.017525122560000002	0.003027384
1	Deaths	11	Indonesia	3	Both	22	All ages	423	Larynx cancer	162	Occupational exposure to sulfuric acid	3	Rate	2013	0.027840047790000003	0.053159592	0.010672499
1	Deaths	11	Indonesia	1	Male	22	All ages	423	Larynx cancer	162	Occupational exposure to sulfuric acid	1	Number	2014	62.11577859312074	116.4388486871706	23.805838686594
1	Deaths	11	Indonesia	2	Female	22	All ages	423	Larynx cancer	162	Occupational exposure to sulfuric acid	1	Number	2014	10.531150254234133	22.14605032388202	3.6749039239995143
1	Deaths	11	Indonesia	3	Both	22	All ages	423	Larynx cancer	162	Occupational exposure to sulfuric acid	1	Number	2014	72.64692884735484	135.10319546448738	27.669104793460043
1	Deaths	11	Indonesia	1	Male	22	All ages	423	Larynx cancer	162	Occupational exposure to sulfuric acid	3	Rate	2014	0.048192229	0.090338523	0.018469645859999998
1	Deaths	11	Indonesia	2	Female	22	All ages	423	Larynx cancer	162	Occupational exposure to sulfuric acid	3	Rate	2014	0.008332638	0.017522779	0.002907721
1	Deaths	11	Indonesia	3	Both	22	All ages	423	Larynx cancer	162	Occupational exposure to sulfuric acid	3	Rate	2014	0.028458185440000002	0.052924354	0.010838896
1	Deaths	11	Indonesia	1	Male	22	All ages	423	Larynx cancer	162	Occupational exposure to sulfuric acid	1	Number	2015	64.1120952327528	122.81057657587768	24.619166973638315
1	Deaths	11	Indonesia	2	Female	22	All ages	423	Larynx cancer	162	Occupational exposure to sulfuric acid	1	Number	2015	10.79597458518372	21.964654309126946	3.846368588388733
1	Deaths	11	Indonesia	3	Both	22	All ages	423	Larynx cancer	162	Occupational exposure to sulfuric acid	1	Number	2015	74.9080698179365	141.83662683001637	29.391791743270712
1	Deaths	11	Indonesia	1	Male	22	All ages	423	Larynx cancer	162	Occupational exposure to sulfuric acid	3	Rate	2015	0.049040901850000006	0.09394079870000001	0.0188318
1	Deaths	11	Indonesia	2	Female	22	All ages	423	Larynx cancer	162	Occupational exposure to sulfuric acid	3	Rate	2015	0.008431561	0.0171542	0.0030039797999999998
1	Deaths	11	Indonesia	3	Both	22	All ages	423	Larynx cancer	162	Occupational exposure to sulfuric acid	3	Rate	2015	0.028947259	0.054810938	0.011358079
1	Deaths	11	Indonesia	1	Male	22	All ages	423	Larynx cancer	162	Occupational exposure to sulfuric acid	1	Number	2016	66.24027114352363	128.6610812299016	27.113666665769905
1	Deaths	11	Indonesia	2	Female	22	All ages	423	Larynx cancer	162	Occupational exposure to sulfuric acid	1	Number	2016	11.1861497943276	22.56574906385661	4.0035933774687305
1	Deaths	11	Indonesia	3	Both	22	All ages	423	Larynx cancer	162	Occupational exposure to sulfuric acid	1	Number	2016	77.42642093785116	151.72671188631645	31.05961266628462
1	Deaths	11	Indonesia	1	Male	22	All ages	423	Larynx cancer	162	Occupational exposure to sulfuric acid	3	Rate	2016	0.049966825560000004	0.097052528	0.020452571
1	Deaths	11	Indonesia	2	Female	22	All ages	423	Larynx cancer	162	Occupational exposure to sulfuric acid	3	Rate	2016	0.008624346199999999	0.017397839	0.0030867077599999997
1	Deaths	11	Indonesia	3	Both	22	All ages	423	Larynx cancer	162	Occupational exposure to sulfuric acid	3	Rate	2016	0.029521328309999997	0.057850718399999994	0.011842482
1	Deaths	11	Indonesia	1	Male	22	All ages	423	Larynx cancer	162	Occupational exposure to sulfuric acid	1	Number	2017	69.16874373353467	134.8370501151081	27.15573122313711
1	Deaths	11	Indonesia	2	Female	22	All ages	423	Larynx cancer	162	Occupational exposure to sulfuric acid	1	Number	2017	11.619117398581796	24.68634776263472	4.335143146382148
1	Deaths	11	Indonesia	3	Both	22	All ages	423	Larynx cancer	162	Occupational exposure to sulfuric acid	1	Number	2017	80.78786113211638	159.2085756122651	31.89608364502103
1	Deaths	11	Indonesia	1	Male	22	All ages	423	Larynx cancer	162	Occupational exposure to sulfuric acid	3	Rate	2017	0.05146668	0.100328775	0.02020588
1	Deaths	11	Indonesia	2	Female	22	All ages	423	Larynx cancer	162	Occupational exposure to sulfuric acid	3	Rate	2017	0.008844931720000001	0.018792224	0.003300082
1	Deaths	11	Indonesia	3	Both	22	All ages	423	Larynx cancer	162	Occupational exposure to sulfuric acid	3	Rate	2017	0.030398817	0.059906925	0.012001842769999998
1	Deaths	11	Indonesia	1	Male	22	All ages	423	Larynx cancer	162	Occupational exposure to sulfuric acid	1	Number	2018	71.63176677612041	140.67397409560837	27.4384193423352
1	Deaths	11	Indonesia	2	Female	22	All ages	423	Larynx cancer	162	Occupational exposure to sulfuric acid	1	Number	2018	12.008405073398556	25.052836821885627	4.319754506233868
1	Deaths	11	Indonesia	3	Both	22	All ages	423	Larynx cancer	162	Occupational exposure to sulfuric acid	1	Number	2018	83.64017184951891	161.04433777184107	32.26693341104934
1	Deaths	11	Indonesia	1	Male	22	All ages	423	Larynx cancer	162	Occupational exposure to sulfuric acid	3	Rate	2018	0.052592424	0.10328358016000001	0.020145433
1	Deaths	11	Indonesia	2	Female	22	All ages	423	Larynx cancer	162	Occupational exposure to sulfuric acid	3	Rate	2018	0.009027883	0.018834649	0.0032475786799999995
1	Deaths	11	Indonesia	3	Both	22	All ages	423	Larynx cancer	162	Occupational exposure to sulfuric acid	3	Rate	2018	0.031068019	0.059819682170000006	0.011985505
1	Deaths	11	Indonesia	1	Male	22	All ages	423	Larynx cancer	162	Occupational exposure to sulfuric acid	1	Number	2019	74.14853518125766	143.7698909190894	30.077214932928143
1	Deaths	11	Indonesia	2	Female	22	All ages	423	Larynx cancer	162	Occupational exposure to sulfuric acid	1	Number	2019	12.436780157648442	24.52131144611031	4.539260472093248
1	Deaths	11	Indonesia	3	Both	22	All ages	423	Larynx cancer	162	Occupational exposure to sulfuric acid	1	Number	2019	86.58531533890603	165.82170587937213	35.49446915550877
1	Deaths	11	Indonesia	1	Male	22	All ages	423	Larynx cancer	162	Occupational exposure to sulfuric acid	3	Rate	2019	0.053738866309999994	0.10419667668999999	0.021798346
1	Deaths	11	Indonesia	2	Female	22	All ages	423	Larynx cancer	162	Occupational exposure to sulfuric acid	3	Rate	2019	0.009236565	0.018211522049999998	0.0033712243500000003
1	Deaths	11	Indonesia	3	Both	22	All ages	423	Larynx cancer	162	Occupational exposure to sulfuric acid	3	Rate	2019	0.031759674610000004	0.060823748250000004	0.013019445460000001
1	Deaths	11	Indonesia	1	Male	22	All ages	423	Larynx cancer	162	Occupational exposure to sulfuric acid	1	Number	2020	77.1569509913117	148.5938991464344	30.317890555331136
1	Deaths	11	Indonesia	2	Female	22	All ages	423	Larynx cancer	162	Occupational exposure to sulfuric acid	1	Number	2020	12.986179254928649	26.32823973469548	4.529246078554886
1	Deaths	11	Indonesia	3	Both	22	All ages	423	Larynx cancer	162	Occupational exposure to sulfuric acid	1	Number	2020	90.14313024624036	172.72440660207013	35.03113819002152
1	Deaths	11	Indonesia	1	Male	22	All ages	423	Larynx cancer	162	Occupational exposure to sulfuric acid	3	Rate	2020	0.055240703819999994	0.10638615792000002	0.021706166
1	Deaths	11	Indonesia	2	Female	22	All ages	423	Larynx cancer	162	Occupational exposure to sulfuric acid	3	Rate	2020	0.009532477	0.019326189	0.0033246834900000004
1	Deaths	11	Indonesia	3	Both	22	All ages	423	Larynx cancer	162	Occupational exposure to sulfuric acid	3	Rate	2020	0.032671801800000004	0.062602858	0.012696812
1	Deaths	11	Indonesia	1	Male	22	All ages	423	Larynx cancer	162	Occupational exposure to sulfuric acid	1	Number	2021	79.68322040052497	154.93859013609887	29.986222787435224
1	Deaths	11	Indonesia	2	Female	22	All ages	423	Larynx cancer	162	Occupational exposure to sulfuric acid	1	Number	2021	13.421394118171444	26.890615281427596	4.83829283029022
1	Deaths	11	Indonesia	3	Both	22	All ages	423	Larynx cancer	162	Occupational exposure to sulfuric acid	1	Number	2021	93.10461451869622	177.5716396679029	35.7255739066201
1	Deaths	11	Indonesia	1	Male	22	All ages	423	Larynx cancer	162	Occupational exposure to sulfuric acid	3	Rate	2021	0.056433454	0.109731005	0.021236919
1	Deaths	11	Indonesia	2	Female	22	All ages	423	Larynx cancer	162	Occupational exposure to sulfuric acid	3	Rate	2021	0.00974573	0.01952619	0.003513249
1	Deaths	11	Indonesia	3	Both	22	All ages	423	Larynx cancer	162	Occupational exposure to sulfuric acid	3	Rate	2021	0.033381097	0.06366533184999999	0.012808805069999998
1	Deaths	11	Indonesia	1	Male	27	Age-standardized	423	Larynx cancer	162	Occupational exposure to sulfuric acid	3	Rate	1990	0.057086036060000005	0.109180562	0.022038623
1	Deaths	11	Indonesia	2	Female	27	Age-standardized	423	Larynx cancer	162	Occupational exposure to sulfuric acid	3	Rate	1990	0.01123814	0.022362703	0.003820472
1	Deaths	11	Indonesia	3	Both	27	Age-standardized	423	Larynx cancer	162	Occupational exposure to sulfuric acid	3	Rate	1990	0.033471523	0.061264484460000004	0.012934328
1	Deaths	11	Indonesia	1	Male	27	Age-standardized	423	Larynx cancer	162	Occupational exposure to sulfuric acid	3	Rate	1991	0.05752438283999999	0.10656248214999998	0.022597443
1	Deaths	11	Indonesia	2	Female	27	Age-standardized	423	Larynx cancer	162	Occupational exposure to sulfuric acid	3	Rate	1991	0.011419524890000001	0.022601742	0.0039728614199999995
1	Deaths	11	Indonesia	3	Both	27	Age-standardized	423	Larynx cancer	162	Occupational exposure to sulfuric acid	3	Rate	1991	0.033774756	0.063160787	0.013273562530000001
1	Deaths	11	Indonesia	1	Male	27	Age-standardized	423	Larynx cancer	162	Occupational exposure to sulfuric acid	3	Rate	1992	0.057962434	0.10648021832000001	0.022927213
1	Deaths	11	Indonesia	2	Female	27	Age-standardized	423	Larynx cancer	162	Occupational exposure to sulfuric acid	3	Rate	1992	0.011535275	0.022673508	0.003950407
1	Deaths	11	Indonesia	3	Both	27	Age-standardized	423	Larynx cancer	162	Occupational exposure to sulfuric acid	3	Rate	1992	0.034004873	0.062230278	0.013447004
1	Deaths	11	Indonesia	1	Male	27	Age-standardized	423	Larynx cancer	162	Occupational exposure to sulfuric acid	3	Rate	1993	0.05797521	0.10348264256999999	0.021877247210000002
1	Deaths	11	Indonesia	2	Female	27	Age-standardized	423	Larynx cancer	162	Occupational exposure to sulfuric acid	3	Rate	1993	0.01158333	0.023112083	0.004093283
1	Deaths	11	Indonesia	3	Both	27	Age-standardized	423	Larynx cancer	162	Occupational exposure to sulfuric acid	3	Rate	1993	0.033991121	0.06108124468000001	0.012735624269999999
1	Deaths	11	Indonesia	1	Male	27	Age-standardized	423	Larynx cancer	162	Occupational exposure to sulfuric acid	3	Rate	1994	0.057893977570000005	0.10259451571000001	0.022748766
1	Deaths	11	Indonesia	2	Female	27	Age-standardized	423	Larynx cancer	162	Occupational exposure to sulfuric acid	3	Rate	1994	0.011533719	0.023211135	0.004232085500000001
1	Deaths	11	Indonesia	3	Both	27	Age-standardized	423	Larynx cancer	162	Occupational exposure to sulfuric acid	3	Rate	1994	0.033881853	0.060491548199999995	0.013244907
1	Deaths	11	Indonesia	1	Male	27	Age-standardized	423	Larynx cancer	162	Occupational exposure to sulfuric acid	3	Rate	1995	0.057855223	0.10869926516999999	0.022000824
1	Deaths	11	Indonesia	2	Female	27	Age-standardized	423	Larynx cancer	162	Occupational exposure to sulfuric acid	3	Rate	1995	0.011459122	0.022610673	0.004232625
1	Deaths	11	Indonesia	3	Both	27	Age-standardized	423	Larynx cancer	162	Occupational exposure to sulfuric acid	3	Rate	1995	0.033780589	0.0635707	0.012951479
1	Deaths	11	Indonesia	1	Male	27	Age-standardized	423	Larynx cancer	162	Occupational exposure to sulfuric acid	3	Rate	1996	0.05714924	0.107568461	0.02238995
1	Deaths	11	Indonesia	2	Female	27	Age-standardized	423	Larynx cancer	162	Occupational exposure to sulfuric acid	3	Rate	1996	0.011402859	0.022123328	0.0042327623400000005
1	Deaths	11	Indonesia	3	Both	27	Age-standardized	423	Larynx cancer	162	Occupational exposure to sulfuric acid	3	Rate	1996	0.033422424	0.06137771150000001	0.01313256
1	Deaths	11	Indonesia	1	Male	27	Age-standardized	423	Larynx cancer	162	Occupational exposure to sulfuric acid	3	Rate	1997	0.056947904	0.10576360262000001	0.022803334
1	Deaths	11	Indonesia	2	Female	27	Age-standardized	423	Larynx cancer	162	Occupational exposure to sulfuric acid	3	Rate	1997	0.011255703	0.022083879	0.004181085
1	Deaths	11	Indonesia	3	Both	27	Age-standardized	423	Larynx cancer	162	Occupational exposure to sulfuric acid	3	Rate	1997	0.033233297	0.061433751	0.013391575959999999
1	Deaths	11	Indonesia	1	Male	27	Age-standardized	423	Larynx cancer	162	Occupational exposure to sulfuric acid	3	Rate	1998	0.057260559	0.10588578	0.022846654
1	Deaths	11	Indonesia	2	Female	27	Age-standardized	423	Larynx cancer	162	Occupational exposure to sulfuric acid	3	Rate	1998	0.011195706	0.02206255	0.003990338
1	Deaths	11	Indonesia	3	Both	27	Age-standardized	423	Larynx cancer	162	Occupational exposure to sulfuric acid	3	Rate	1998	0.033343534	0.062136393	0.013282501249999999
1	Deaths	11	Indonesia	1	Male	27	Age-standardized	423	Larynx cancer	162	Occupational exposure to sulfuric acid	3	Rate	1999	0.057614897	0.107868394	0.022695815
1	Deaths	11	Indonesia	2	Female	27	Age-standardized	423	Larynx cancer	162	Occupational exposure to sulfuric acid	3	Rate	1999	0.011071109	0.021489979399999998	0.003990343
1	Deaths	11	Indonesia	3	Both	27	Age-standardized	423	Larynx cancer	162	Occupational exposure to sulfuric acid	3	Rate	1999	0.033444899	0.060963427939999995	0.013326914399999999
1	Deaths	11	Indonesia	1	Male	27	Age-standardized	423	Larynx cancer	162	Occupational exposure to sulfuric acid	3	Rate	2000	0.057752231	0.10475916812000001	0.02197033
1	Deaths	11	Indonesia	2	Female	27	Age-standardized	423	Larynx cancer	162	Occupational exposure to sulfuric acid	3	Rate	2000	0.010922532379999999	0.022027747009999998	0.003975767
1	Deaths	11	Indonesia	3	Both	27	Age-standardized	423	Larynx cancer	162	Occupational exposure to sulfuric acid	3	Rate	2000	0.033429555	0.060659136440000004	0.013066012350000001
1	Deaths	11	Indonesia	1	Male	27	Age-standardized	423	Larynx cancer	162	Occupational exposure to sulfuric acid	3	Rate	2001	0.057160135	0.107071305	0.022677082
1	Deaths	11	Indonesia	2	Female	27	Age-standardized	423	Larynx cancer	162	Occupational exposure to sulfuric acid	3	Rate	2001	0.010644446	0.021531755	0.003878297
1	Deaths	11	Indonesia	3	Both	27	Age-standardized	423	Larynx cancer	162	Occupational exposure to sulfuric acid	3	Rate	2001	0.033035176	0.061357928990000005	0.012786022
1	Deaths	11	Indonesia	1	Male	27	Age-standardized	423	Larynx cancer	162	Occupational exposure to sulfuric acid	3	Rate	2002	0.057375360880000004	0.105712496	0.02308077
1	Deaths	11	Indonesia	2	Female	27	Age-standardized	423	Larynx cancer	162	Occupational exposure to sulfuric acid	3	Rate	2002	0.0103199	0.02113613	0.003599014
1	Deaths	11	Indonesia	3	Both	27	Age-standardized	423	Larynx cancer	162	Occupational exposure to sulfuric acid	3	Rate	2002	0.03298928	0.059591918449999996	0.013455062169999999
1	Deaths	11	Indonesia	1	Male	27	Age-standardized	423	Larynx cancer	162	Occupational exposure to sulfuric acid	3	Rate	2003	0.057433265000000004	0.105722735	0.022941512
1	Deaths	11	Indonesia	2	Female	27	Age-standardized	423	Larynx cancer	162	Occupational exposure to sulfuric acid	3	Rate	2003	0.010034309790000001	0.020308819	0.0036534425900000005
1	Deaths	11	Indonesia	3	Both	27	Age-standardized	423	Larynx cancer	162	Occupational exposure to sulfuric acid	3	Rate	2003	0.032891135540000005	0.060091080459999995	0.013140742
1	Deaths	11	Indonesia	1	Male	27	Age-standardized	423	Larynx cancer	162	Occupational exposure to sulfuric acid	3	Rate	2004	0.057684691	0.11144285	0.023364789
1	Deaths	11	Indonesia	2	Female	27	Age-standardized	423	Larynx cancer	162	Occupational exposure to sulfuric acid	3	Rate	2004	0.009822429	0.020141056	0.0034642806399999997
1	Deaths	11	Indonesia	3	Both	27	Age-standardized	423	Larynx cancer	162	Occupational exposure to sulfuric acid	3	Rate	2004	0.032925287	0.062476905220000004	0.013262094
1	Deaths	11	Indonesia	1	Male	27	Age-standardized	423	Larynx cancer	162	Occupational exposure to sulfuric acid	3	Rate	2005	0.057947260189999995	0.106949409	0.02267382
1	Deaths	11	Indonesia	2	Female	27	Age-standardized	423	Larynx cancer	162	Occupational exposure to sulfuric acid	3	Rate	2005	0.009704867629999999	0.020164505	0.003517791
1	Deaths	11	Indonesia	3	Both	27	Age-standardized	423	Larynx cancer	162	Occupational exposure to sulfuric acid	3	Rate	2005	0.033009582	0.060469778	0.01300724
1	Deaths	11	Indonesia	1	Male	27	Age-standardized	423	Larynx cancer	162	Occupational exposure to sulfuric acid	3	Rate	2006	0.057670005	0.106302927	0.023101217110000002
1	Deaths	11	Indonesia	2	Female	27	Age-standardized	423	Larynx cancer	162	Occupational exposure to sulfuric acid	3	Rate	2006	0.009636646	0.019246306	0.0034438282499999998
1	Deaths	11	Indonesia	3	Both	27	Age-standardized	423	Larynx cancer	162	Occupational exposure to sulfuric acid	3	Rate	2006	0.032885454	0.059745185	0.013109845
1	Deaths	11	Indonesia	1	Male	27	Age-standardized	423	Larynx cancer	162	Occupational exposure to sulfuric acid	3	Rate	2007	0.058202216	0.109039876	0.023460041
1	Deaths	11	Indonesia	2	Female	27	Age-standardized	423	Larynx cancer	162	Occupational exposure to sulfuric acid	3	Rate	2007	0.009672235	0.01958897	0.00334538
1	Deaths	11	Indonesia	3	Both	27	Age-standardized	423	Larynx cancer	162	Occupational exposure to sulfuric acid	3	Rate	2007	0.033199744	0.061254064	0.013023846
1	Deaths	11	Indonesia	1	Male	27	Age-standardized	423	Larynx cancer	162	Occupational exposure to sulfuric acid	3	Rate	2008	0.058325064860000005	0.106120386	0.022067981
1	Deaths	11	Indonesia	2	Female	27	Age-standardized	423	Larynx cancer	162	Occupational exposure to sulfuric acid	3	Rate	2008	0.009683627	0.019953969	0.003524933
1	Deaths	11	Indonesia	3	Both	27	Age-standardized	423	Larynx cancer	162	Occupational exposure to sulfuric acid	3	Rate	2008	0.033305695	0.061133344	0.01269871
1	Deaths	11	Indonesia	1	Male	27	Age-standardized	423	Larynx cancer	162	Occupational exposure to sulfuric acid	3	Rate	2009	0.058722248	0.1105299	0.023696921569999998
1	Deaths	11	Indonesia	2	Female	27	Age-standardized	423	Larynx cancer	162	Occupational exposure to sulfuric acid	3	Rate	2009	0.009751966059999999	0.019618626	0.00333358
1	Deaths	11	Indonesia	3	Both	27	Age-standardized	423	Larynx cancer	162	Occupational exposure to sulfuric acid	3	Rate	2009	0.033576264	0.0627203	0.013242631619999999
1	Deaths	11	Indonesia	1	Male	27	Age-standardized	423	Larynx cancer	162	Occupational exposure to sulfuric acid	3	Rate	2010	0.058903342	0.112228428	0.023355812
1	Deaths	11	Indonesia	2	Female	27	Age-standardized	423	Larynx cancer	162	Occupational exposure to sulfuric acid	3	Rate	2010	0.009753527	0.019675772	0.0034707675800000003
1	Deaths	11	Indonesia	3	Both	27	Age-standardized	423	Larynx cancer	162	Occupational exposure to sulfuric acid	3	Rate	2010	0.033703209	0.06310502	0.013060673140000001
1	Deaths	11	Indonesia	1	Male	27	Age-standardized	423	Larynx cancer	162	Occupational exposure to sulfuric acid	3	Rate	2011	0.058788159	0.11055354721999999	0.022797766
1	Deaths	11	Indonesia	2	Female	27	Age-standardized	423	Larynx cancer	162	Occupational exposure to sulfuric acid	3	Rate	2011	0.009795176650000001	0.019842373	0.003466337
1	Deaths	11	Indonesia	3	Both	27	Age-standardized	423	Larynx cancer	162	Occupational exposure to sulfuric acid	3	Rate	2011	0.033719385	0.062178618539999994	0.012815408030000001
1	Deaths	11	Indonesia	1	Male	27	Age-standardized	423	Larynx cancer	162	Occupational exposure to sulfuric acid	3	Rate	2012	0.058550964	0.10956166	0.023026522
1	Deaths	11	Indonesia	2	Female	27	Age-standardized	423	Larynx cancer	162	Occupational exposure to sulfuric acid	3	Rate	2012	0.009679438	0.019498684	0.0032660011099999997
1	Deaths	11	Indonesia	3	Both	27	Age-standardized	423	Larynx cancer	162	Occupational exposure to sulfuric acid	3	Rate	2012	0.033594954229999995	0.06340103	0.013119071
1	Deaths	11	Indonesia	1	Male	27	Age-standardized	423	Larynx cancer	162	Occupational exposure to sulfuric acid	3	Rate	2013	0.058125449	0.11283711052999999	0.022085147
1	Deaths	11	Indonesia	2	Female	27	Age-standardized	423	Larynx cancer	162	Occupational exposure to sulfuric acid	3	Rate	2013	0.0095897	0.020379914	0.003502333
1	Deaths	11	Indonesia	3	Both	27	Age-standardized	423	Larynx cancer	162	Occupational exposure to sulfuric acid	3	Rate	2013	0.033385969	0.063503059	0.012713
1	Deaths	11	Indonesia	1	Male	27	Age-standardized	423	Larynx cancer	162	Occupational exposure to sulfuric acid	3	Rate	2014	0.058031487	0.10892027155999999	0.022147613729999998
1	Deaths	11	Indonesia	2	Female	27	Age-standardized	423	Larynx cancer	162	Occupational exposure to sulfuric acid	3	Rate	2014	0.009498078	0.01988603	0.0032963646099999997
1	Deaths	11	Indonesia	3	Both	27	Age-standardized	423	Larynx cancer	162	Occupational exposure to sulfuric acid	3	Rate	2014	0.033330042	0.061839934	0.012591655
1	Deaths	11	Indonesia	1	Male	27	Age-standardized	423	Larynx cancer	162	Occupational exposure to sulfuric acid	3	Rate	2015	0.057567765	0.109725935	0.022210195
1	Deaths	11	Indonesia	2	Female	27	Age-standardized	423	Larynx cancer	162	Occupational exposure to sulfuric acid	3	Rate	2015	0.009399016	0.019176521	0.003357008
1	Deaths	11	Indonesia	3	Both	27	Age-standardized	423	Larynx cancer	162	Occupational exposure to sulfuric acid	3	Rate	2015	0.033082581	0.063138262	0.012890993
1	Deaths	11	Indonesia	1	Male	27	Age-standardized	423	Larynx cancer	162	Occupational exposure to sulfuric acid	3	Rate	2016	0.057213650969999995	0.11072977574000001	0.023119467
1	Deaths	11	Indonesia	2	Female	27	Age-standardized	423	Larynx cancer	162	Occupational exposure to sulfuric acid	3	Rate	2016	0.009398415	0.019037762	0.0033427085899999996
1	Deaths	11	Indonesia	3	Both	27	Age-standardized	423	Larynx cancer	162	Occupational exposure to sulfuric acid	3	Rate	2016	0.032929915770000005	0.064457236	0.012986056460000001
1	Deaths	11	Indonesia	1	Male	27	Age-standardized	423	Larynx cancer	162	Occupational exposure to sulfuric acid	3	Rate	2017	0.057427789	0.11280107455999999	0.022561093
1	Deaths	11	Indonesia	2	Female	27	Age-standardized	423	Larynx cancer	162	Occupational exposure to sulfuric acid	3	Rate	2017	0.009418140660000001	0.019945103	0.0035200780500000005
1	Deaths	11	Indonesia	3	Both	27	Age-standardized	423	Larynx cancer	162	Occupational exposure to sulfuric acid	3	Rate	2017	0.033065378	0.065454818	0.013004469
1	Deaths	11	Indonesia	1	Male	27	Age-standardized	423	Larynx cancer	162	Occupational exposure to sulfuric acid	3	Rate	2018	0.05721149137999999	0.11354573472000001	0.021594491
1	Deaths	11	Indonesia	2	Female	27	Age-standardized	423	Larynx cancer	162	Occupational exposure to sulfuric acid	3	Rate	2018	0.009389796340000001	0.019618593	0.0033945756999999997
1	Deaths	11	Indonesia	3	Both	27	Age-standardized	423	Larynx cancer	162	Occupational exposure to sulfuric acid	3	Rate	2018	0.032957844	0.06399147	0.01264507
1	Deaths	11	Indonesia	1	Male	27	Age-standardized	423	Larynx cancer	162	Occupational exposure to sulfuric acid	3	Rate	2019	0.057005044	0.11018109790000001	0.022961871
1	Deaths	11	Indonesia	2	Female	27	Age-standardized	423	Larynx cancer	162	Occupational exposure to sulfuric acid	3	Rate	2019	0.009380383	0.018544284	0.0034454280599999997
1	Deaths	11	Indonesia	3	Both	27	Age-standardized	423	Larynx cancer	162	Occupational exposure to sulfuric acid	3	Rate	2019	0.032859522950000004	0.062836827	0.013388734
1	Deaths	11	Indonesia	1	Male	27	Age-standardized	423	Larynx cancer	162	Occupational exposure to sulfuric acid	3	Rate	2020	0.057199946370000004	0.110414277	0.022212314
1	Deaths	11	Indonesia	2	Female	27	Age-standardized	423	Larynx cancer	162	Occupational exposure to sulfuric acid	3	Rate	2020	0.009450498	0.019227323	0.003275071
1	Deaths	11	Indonesia	3	Both	27	Age-standardized	423	Larynx cancer	162	Occupational exposure to sulfuric acid	3	Rate	2020	0.032986871599999995	0.06336763383999999	0.012687387
1	Deaths	11	Indonesia	1	Male	27	Age-standardized	423	Larynx cancer	162	Occupational exposure to sulfuric acid	3	Rate	2021	0.05720980754999999	0.111421079	0.021505042
1	Deaths	11	Indonesia	2	Female	27	Age-standardized	423	Larynx cancer	162	Occupational exposure to sulfuric acid	3	Rate	2021	0.009445276	0.018815730450000002	0.003431643
1	Deaths	11	Indonesia	3	Both	27	Age-standardized	423	Larynx cancer	162	Occupational exposure to sulfuric acid	3	Rate	2021	0.032950593	0.062815382	0.012674279
1	Deaths	7	Democratic People's Republic of Korea	1	Male	22	All ages	423	Larynx cancer	162	Occupational exposure to sulfuric acid	1	Number	1990	5.271330315054466	10.441245351771204	1.91270557619409
1	Deaths	7	Democratic People's Republic of Korea	2	Female	22	All ages	423	Larynx cancer	162	Occupational exposure to sulfuric acid	1	Number	1990	0.7916463753310461	1.816472267356389	0.254814372967573
1	Deaths	7	Democratic People's Republic of Korea	3	Both	22	All ages	423	Larynx cancer	162	Occupational exposure to sulfuric acid	1	Number	1990	6.062976690385512	11.920110358447548	2.1943597740258403
1	Deaths	7	Democratic People's Republic of Korea	1	Male	22	All ages	423	Larynx cancer	162	Occupational exposure to sulfuric acid	3	Rate	1990	0.054450551	0.107853526	0.019757417
1	Deaths	7	Democratic People's Republic of Korea	2	Female	22	All ages	423	Larynx cancer	162	Occupational exposure to sulfuric acid	3	Rate	1990	0.007255825	0.016648853	0.002335498
1	Deaths	7	Democratic People's Republic of Korea	3	Both	22	All ages	423	Larynx cancer	162	Occupational exposure to sulfuric acid	3	Rate	1990	0.029444154259999997	0.057888655	0.010656658
1	Deaths	7	Democratic People's Republic of Korea	1	Male	22	All ages	423	Larynx cancer	162	Occupational exposure to sulfuric acid	1	Number	1991	5.49520227388944	10.738585166164	2.0219037462009206
1	Deaths	7	Democratic People's Republic of Korea	2	Female	22	All ages	423	Larynx cancer	162	Occupational exposure to sulfuric acid	1	Number	1991	0.8323318887293166	1.880544565060316	0.2693407388527505
1	Deaths	7	Democratic People's Republic of Korea	3	Both	22	All ages	423	Larynx cancer	162	Occupational exposure to sulfuric acid	1	Number	1991	6.327534162618754	12.484180374894606	2.336233801152418
1	Deaths	7	Democratic People's Republic of Korea	1	Male	22	All ages	423	Larynx cancer	162	Occupational exposure to sulfuric acid	3	Rate	1991	0.055829545	0.10910068377999999	0.020541913
1	Deaths	7	Democratic People's Republic of Korea	2	Female	22	All ages	423	Larynx cancer	162	Occupational exposure to sulfuric acid	3	Rate	1991	0.007524728	0.017001134	0.002434985
1	Deaths	7	Democratic People's Republic of Korea	3	Both	22	All ages	423	Larynx cancer	162	Occupational exposure to sulfuric acid	3	Rate	1991	0.03026933	0.059721176040000004	0.011175954
1	Deaths	7	Democratic People's Republic of Korea	1	Male	22	All ages	423	Larynx cancer	162	Occupational exposure to sulfuric acid	1	Number	1992	5.716713061775336	11.058134745454067	2.160344583756108
1	Deaths	7	Democratic People's Republic of Korea	2	Female	22	All ages	423	Larynx cancer	162	Occupational exposure to sulfuric acid	1	Number	1992	0.8727904016016663	2.0291401791214074	0.2868747850026844
1	Deaths	7	Democratic People's Republic of Korea	3	Both	22	All ages	423	Larynx cancer	162	Occupational exposure to sulfuric acid	1	Number	1992	6.589503463377003	12.979304001901795	2.46762538044565
1	Deaths	7	Democratic People's Republic of Korea	1	Male	22	All ages	423	Larynx cancer	162	Occupational exposure to sulfuric acid	3	Rate	1992	0.057106983	0.11046500059999999	0.021580716
1	Deaths	7	Democratic People's Republic of Korea	2	Female	22	All ages	423	Larynx cancer	162	Occupational exposure to sulfuric acid	3	Rate	1992	0.007783186	0.018095037	0.002558231
1	Deaths	7	Democratic People's Republic of Korea	3	Both	22	All ages	423	Larynx cancer	162	Occupational exposure to sulfuric acid	3	Rate	1992	0.031046937729999998	0.061152960220000004	0.011626401
1	Deaths	7	Democratic People's Republic of Korea	1	Male	22	All ages	423	Larynx cancer	162	Occupational exposure to sulfuric acid	1	Number	1993	5.949289318306312	11.68280556612555	2.2547943574546627
1	Deaths	7	Democratic People's Republic of Korea	2	Female	22	All ages	423	Larynx cancer	162	Occupational exposure to sulfuric acid	1	Number	1993	0.9129912962355516	2.0749083528202474	0.307054497988284
1	Deaths	7	Democratic People's Republic of Korea	3	Both	22	All ages	423	Larynx cancer	162	Occupational exposure to sulfuric acid	1	Number	1993	6.862280614541864	13.599621102165438	2.6108617425708904
1	Deaths	7	Democratic People's Republic of Korea	1	Male	22	All ages	423	Larynx cancer	162	Occupational exposure to sulfuric acid	3	Rate	1993	0.05842074	0.11472263432000002	0.022141594929999998
1	Deaths	7	Democratic People's Republic of Korea	2	Female	22	All ages	423	Larynx cancer	162	Occupational exposure to sulfuric acid	3	Rate	1993	0.008032071	0.018254075	0.002701322
1	Deaths	7	Democratic People's Republic of Korea	3	Both	22	All ages	423	Larynx cancer	162	Occupational exposure to sulfuric acid	3	Rate	1993	0.031843019	0.06310628	0.012115174
1	Deaths	7	Democratic People's Republic of Korea	1	Male	22	All ages	423	Larynx cancer	162	Occupational exposure to sulfuric acid	1	Number	1994	6.1542927541258186	12.144954925285296	2.364923608043686
1	Deaths	7	Democratic People's Republic of Korea	2	Female	22	All ages	423	Larynx cancer	162	Occupational exposure to sulfuric acid	1	Number	1994	0.952005596946018	2.1212681942406544	0.32112478912753
1	Deaths	7	Democratic People's Republic of Korea	3	Both	22	All ages	423	Larynx cancer	162	Occupational exposure to sulfuric acid	1	Number	1994	7.1062983510718425	14.160869968444857	2.787827048861513
1	Deaths	7	Democratic People's Republic of Korea	1	Male	22	All ages	423	Larynx cancer	162	Occupational exposure to sulfuric acid	3	Rate	1994	0.059397175	0.11721509638000001	0.022824683199999998
1	Deaths	7	Democratic People's Republic of Korea	2	Female	22	All ages	423	Larynx cancer	162	Occupational exposure to sulfuric acid	3	Rate	1994	0.008264849	0.018415818	0.002787849
1	Deaths	7	Democratic People's Republic of Korea	3	Both	22	All ages	423	Larynx cancer	162	Occupational exposure to sulfuric acid	3	Rate	1994	0.032478535509999996	0.06472066	0.012741449
1	Deaths	7	Democratic People's Republic of Korea	1	Male	22	All ages	423	Larynx cancer	162	Occupational exposure to sulfuric acid	1	Number	1995	6.349645634867441	12.657730434549114	2.505245613375287
1	Deaths	7	Democratic People's Republic of Korea	2	Female	22	All ages	423	Larynx cancer	162	Occupational exposure to sulfuric acid	1	Number	1995	0.988602228454924	2.166033224583631	0.3344261867023934
1	Deaths	7	Democratic People's Republic of Korea	3	Both	22	All ages	423	Larynx cancer	162	Occupational exposure to sulfuric acid	1	Number	1995	7.338247863322364	14.556171152632183	2.883037103092541
1	Deaths	7	Democratic People's Republic of Korea	1	Male	22	All ages	423	Larynx cancer	162	Occupational exposure to sulfuric acid	3	Rate	1995	0.060348721800000005	0.12030243837000001	0.023810520970000002
1	Deaths	7	Democratic People's Republic of Korea	2	Female	22	All ages	423	Larynx cancer	162	Occupational exposure to sulfuric acid	3	Rate	1995	0.008487901	0.018597040579999998	0.002871303
1	Deaths	7	Democratic People's Republic of Korea	3	Both	22	All ages	423	Larynx cancer	162	Occupational exposure to sulfuric acid	3	Rate	1995	0.033101715729999995	0.06566066569000001	0.01300494
1	Deaths	7	Democratic People's Republic of Korea	1	Male	22	All ages	423	Larynx cancer	162	Occupational exposure to sulfuric acid	1	Number	1996	6.542206120815872	13.158666049218256	2.531508858319027
1	Deaths	7	Democratic People's Republic of Korea	2	Female	22	All ages	423	Larynx cancer	162	Occupational exposure to sulfuric acid	1	Number	1996	1.0260875605246245	2.25959241954239	0.3441289236673971
1	Deaths	7	Democratic People's Republic of Korea	3	Both	22	All ages	423	Larynx cancer	162	Occupational exposure to sulfuric acid	1	Number	1996	7.568293681340487	15.209465873839074	2.9452762663446066
1	Deaths	7	Democratic People's Republic of Korea	1	Male	22	All ages	423	Larynx cancer	162	Occupational exposure to sulfuric acid	3	Rate	1996	0.061325145	0.123346329	0.023729786
1	Deaths	7	Democratic People's Republic of Korea	2	Female	22	All ages	423	Larynx cancer	162	Occupational exposure to sulfuric acid	3	Rate	1996	0.008727814	0.019219902179999998	0.002927132
1	Deaths	7	Democratic People's Republic of Korea	3	Both	22	All ages	423	Larynx cancer	162	Occupational exposure to sulfuric acid	3	Rate	1996	0.033749978	0.067824949	0.013134137320000001
1	Deaths	7	Democratic People's Republic of Korea	1	Male	22	All ages	423	Larynx cancer	162	Occupational exposure to sulfuric acid	1	Number	1997	6.757819334809139	13.435691260120109	2.589279018662224
1	Deaths	7	Democratic People's Republic of Korea	2	Female	22	All ages	423	Larynx cancer	162	Occupational exposure to sulfuric acid	1	Number	1997	1.0658122161265218	2.303234076676548	0.3515257759685131
1	Deaths	7	Democratic People's Republic of Korea	3	Both	22	All ages	423	Larynx cancer	162	Occupational exposure to sulfuric acid	1	Number	1997	7.823631550935658	15.645127497881978	2.979939362970343
1	Deaths	7	Democratic People's Republic of Korea	1	Male	22	All ages	423	Larynx cancer	162	Occupational exposure to sulfuric acid	3	Rate	1997	0.062461742560000005	0.12418454	0.023932407
1	Deaths	7	Democratic People's Republic of Korea	2	Female	22	All ages	423	Larynx cancer	162	Occupational exposure to sulfuric acid	3	Rate	1997	0.008981431	0.019408989839999998	0.002962252
1	Deaths	7	Democratic People's Republic of Korea	3	Both	22	All ages	423	Larynx cancer	162	Occupational exposure to sulfuric acid	3	Rate	1997	0.034486644	0.068963875	0.013135602
1	Deaths	7	Democratic People's Republic of Korea	1	Male	22	All ages	423	Larynx cancer	162	Occupational exposure to sulfuric acid	1	Number	1998	7.002192904794418	13.83952915219237	2.661810528085224
1	Deaths	7	Democratic People's Republic of Korea	2	Female	22	All ages	423	Larynx cancer	162	Occupational exposure to sulfuric acid	1	Number	1998	1.109257498384137	2.37644866528578	0.3646939684471291
1	Deaths	7	Democratic People's Republic of Korea	3	Both	22	All ages	423	Larynx cancer	162	Occupational exposure to sulfuric acid	1	Number	1998	8.111450403178557	16.26830095801312	3.090161384213929
1	Deaths	7	Democratic People's Republic of Korea	1	Male	22	All ages	423	Larynx cancer	162	Occupational exposure to sulfuric acid	3	Rate	1998	0.063848811	0.126194393	0.024271458939999997
1	Deaths	7	Democratic People's Republic of Korea	2	Female	22	All ages	423	Larynx cancer	162	Occupational exposure to sulfuric acid	3	Rate	1998	0.009266049	0.019851378	0.0030464272400000003
1	Deaths	7	Democratic People's Republic of Korea	3	Both	22	All ages	423	Larynx cancer	162	Occupational exposure to sulfuric acid	3	Rate	1998	0.035362445	0.070922816	0.013471778
1	Deaths	7	Democratic People's Republic of Korea	1	Male	22	All ages	423	Larynx cancer	162	Occupational exposure to sulfuric acid	1	Number	1999	7.227239714168834	14.57357144317654	2.7672649452579865
1	Deaths	7	Democratic People's Republic of Korea	2	Female	22	All ages	423	Larynx cancer	162	Occupational exposure to sulfuric acid	1	Number	1999	1.155167395408022	2.510501642674151	0.3850182861927537
1	Deaths	7	Democratic People's Republic of Korea	3	Both	22	All ages	423	Larynx cancer	162	Occupational exposure to sulfuric acid	1	Number	1999	8.38240710957685	16.950057032321553	3.1810512733035257
1	Deaths	7	Democratic People's Republic of Korea	1	Male	22	All ages	423	Larynx cancer	162	Occupational exposure to sulfuric acid	3	Rate	1999	0.06505761	0.131187254	0.024910153
1	Deaths	7	Democratic People's Republic of Korea	2	Female	22	All ages	423	Larynx cancer	162	Occupational exposure to sulfuric acid	3	Rate	1999	0.009571432	0.020801398	0.003190167
1	Deaths	7	Democratic People's Republic of Korea	3	Both	22	All ages	423	Larynx cancer	162	Occupational exposure to sulfuric acid	3	Rate	1999	0.036165527	0.073130277	0.013724506
1	Deaths	7	Democratic People's Republic of Korea	1	Male	22	All ages	423	Larynx cancer	162	Occupational exposure to sulfuric acid	1	Number	2000	7.448412944288515	15.221427372644053	2.862992451428717
1	Deaths	7	Democratic People's Republic of Korea	2	Female	22	All ages	423	Larynx cancer	162	Occupational exposure to sulfuric acid	1	Number	2000	1.2055651296698806	2.636818490337699	0.4072877241509702
1	Deaths	7	Democratic People's Republic of Korea	3	Both	22	All ages	423	Larynx cancer	162	Occupational exposure to sulfuric acid	1	Number	2000	8.653978073958381	17.545184110164342	3.3132880094349653
1	Deaths	7	Democratic People's Republic of Korea	1	Male	22	All ages	423	Larynx cancer	162	Occupational exposure to sulfuric acid	3	Rate	2000	0.066241212	0.135369212	0.025461543
1	Deaths	7	Democratic People's Republic of Korea	2	Female	22	All ages	423	Larynx cancer	162	Occupational exposure to sulfuric acid	3	Rate	2000	0.009914308	0.021684628	0.0033494466799999997
1	Deaths	7	Democratic People's Republic of Korea	3	Both	22	All ages	423	Larynx cancer	162	Occupational exposure to sulfuric acid	3	Rate	2000	0.036976128090000004	0.074965868	0.014156791339999999
1	Deaths	7	Democratic People's Republic of Korea	1	Male	22	All ages	423	Larynx cancer	162	Occupational exposure to sulfuric acid	1	Number	2001	7.601118118466733	15.338163393464471	2.918962841787944
1	Deaths	7	Democratic People's Republic of Korea	2	Female	22	All ages	423	Larynx cancer	162	Occupational exposure to sulfuric acid	1	Number	2001	1.2539889290103636	2.689306715694354	0.4222371379193478
1	Deaths	7	Democratic People's Republic of Korea	3	Both	22	All ages	423	Larynx cancer	162	Occupational exposure to sulfuric acid	1	Number	2001	8.855107047477103	17.83689685949593	3.4281886989344224
1	Deaths	7	Democratic People's Republic of Korea	1	Male	22	All ages	423	Larynx cancer	162	Occupational exposure to sulfuric acid	3	Rate	2001	0.066838684	0.134872613	0.025667228530000002
1	Deaths	7	Democratic People's Republic of Korea	2	Female	22	All ages	423	Larynx cancer	162	Occupational exposure to sulfuric acid	3	Rate	2001	0.010241485270000001	0.021963906	0.003448464
1	Deaths	7	Democratic People's Republic of Korea	3	Both	22	All ages	423	Larynx cancer	162	Occupational exposure to sulfuric acid	3	Rate	2001	0.037495356	0.075527128	0.014516048
1	Deaths	7	Democratic People's Republic of Korea	1	Male	22	All ages	423	Larynx cancer	162	Occupational exposure to sulfuric acid	1	Number	2002	7.620750327472416	15.184146176303688	2.9595746653699093
1	Deaths	7	Democratic People's Republic of Korea	2	Female	22	All ages	423	Larynx cancer	162	Occupational exposure to sulfuric acid	1	Number	2002	1.2962574913109937	2.7395571791773974	0.4402153691563463
1	Deaths	7	Democratic People's Republic of Korea	3	Both	22	All ages	423	Larynx cancer	162	Occupational exposure to sulfuric acid	1	Number	2002	8.917007818783414	17.64074127445496	3.4526732820212214
1	Deaths	7	Democratic People's Republic of Korea	1	Male	22	All ages	423	Larynx cancer	162	Occupational exposure to sulfuric acid	3	Rate	2002	0.066309538	0.132120025	0.025751798830000002
1	Deaths	7	Democratic People's Republic of Korea	2	Female	22	All ages	423	Larynx cancer	162	Occupational exposure to sulfuric acid	3	Rate	2002	0.010519715629999999	0.022232745	0.0035725467600000002
1	Deaths	7	Democratic People's Republic of Korea	3	Both	22	All ages	423	Larynx cancer	162	Occupational exposure to sulfuric acid	3	Rate	2002	0.037443036	0.074074501	0.014497976
1	Deaths	7	Democratic People's Republic of Korea	1	Male	22	All ages	423	Larynx cancer	162	Occupational exposure to sulfuric acid	1	Number	2003	7.646379647168323	15.02585673142061	3.027126519089921
1	Deaths	7	Democratic People's Republic of Korea	2	Female	22	All ages	423	Larynx cancer	162	Occupational exposure to sulfuric acid	1	Number	2003	1.3360566381115124	2.826044650752287	0.4565982814654075
1	Deaths	7	Democratic People's Republic of Korea	3	Both	22	All ages	423	Larynx cancer	162	Occupational exposure to sulfuric acid	1	Number	2003	8.982436285279826	17.386356493472334	3.520639112579822
1	Deaths	7	Democratic People's Republic of Korea	1	Male	22	All ages	423	Larynx cancer	162	Occupational exposure to sulfuric acid	3	Rate	2003	0.06578918	0.12928194	0.02604529
1	Deaths	7	Democratic People's Republic of Korea	2	Female	22	All ages	423	Larynx cancer	162	Occupational exposure to sulfuric acid	3	Rate	2003	0.010764659	0.022769548610000002	0.0036788296199999995
1	Deaths	7	Democratic People's Republic of Korea	3	Both	22	All ages	423	Larynx cancer	162	Occupational exposure to sulfuric acid	3	Rate	2003	0.037373781	0.072340494	0.014648542
1	Deaths	7	Democratic People's Republic of Korea	1	Male	22	All ages	423	Larynx cancer	162	Occupational exposure to sulfuric acid	1	Number	2004	7.687115890956365	15.33689487399121	3.082301680233328
1	Deaths	7	Democratic People's Republic of Korea	2	Female	22	All ages	423	Larynx cancer	162	Occupational exposure to sulfuric acid	1	Number	2004	1.381388595257967	2.8690210153755893	0.4674397230806284
1	Deaths	7	Democratic People's Republic of Korea	3	Both	22	All ages	423	Larynx cancer	162	Occupational exposure to sulfuric acid	1	Number	2004	9.068504486214346	17.496646180486675	3.582949018480264
1	Deaths	7	Democratic People's Republic of Korea	1	Male	22	All ages	423	Larynx cancer	162	Occupational exposure to sulfuric acid	3	Rate	2004	0.065357711	0.130397975	0.026206471369999998
1	Deaths	7	Democratic People's Republic of Korea	2	Female	22	All ages	423	Larynx cancer	162	Occupational exposure to sulfuric acid	3	Rate	2004	0.01104096	0.022931089850000003	0.003736084
1	Deaths	7	Democratic People's Republic of Korea	3	Both	22	All ages	423	Larynx cancer	162	Occupational exposure to sulfuric acid	3	Rate	2004	0.037360314	0.072082469	0.014760989
1	Deaths	7	Democratic People's Republic of Korea	1	Male	22	All ages	423	Larynx cancer	162	Occupational exposure to sulfuric acid	1	Number	2005	7.755996283606437	15.417803506524356	3.0987586813282366
1	Deaths	7	Democratic People's Republic of Korea	2	Female	22	All ages	423	Larynx cancer	162	Occupational exposure to sulfuric acid	1	Number	2005	1.4281751044394793	2.9405457046804795	0.4736757654610464
1	Deaths	7	Democratic People's Republic of Korea	3	Both	22	All ages	423	Larynx cancer	162	Occupational exposure to sulfuric acid	1	Number	2005	9.184171388045916	17.68070916182716	3.650981240030839
1	Deaths	7	Democratic People's Republic of Korea	1	Male	22	All ages	423	Larynx cancer	162	Occupational exposure to sulfuric acid	3	Rate	2005	0.065214889	0.129637806	0.026055350669999998
1	Deaths	7	Democratic People's Republic of Korea	2	Female	22	All ages	423	Larynx cancer	162	Occupational exposure to sulfuric acid	3	Rate	2005	0.011331089	0.023330182	0.003758126
1	Deaths	7	Democratic People's Republic of Korea	3	Both	22	All ages	423	Larynx cancer	162	Occupational exposure to sulfuric acid	3	Rate	2005	0.037490967	0.072174925	0.014903774
1	Deaths	7	Democratic People's Republic of Korea	1	Male	22	All ages	423	Larynx cancer	162	Occupational exposure to sulfuric acid	1	Number	2006	7.879182936695535	15.573658583440384	3.1259137981477068
1	Deaths	7	Democratic People's Republic of Korea	2	Female	22	All ages	423	Larynx cancer	162	Occupational exposure to sulfuric acid	1	Number	2006	1.481092862680104	3.0249502475085355	0.4883787891928819
1	Deaths	7	Democratic People's Republic of Korea	3	Both	22	All ages	423	Larynx cancer	162	Occupational exposure to sulfuric acid	1	Number	2006	9.360275799375636	18.001551696458748	3.69354991778426
1	Deaths	7	Democratic People's Republic of Korea	1	Male	22	All ages	423	Larynx cancer	162	Occupational exposure to sulfuric acid	3	Rate	2006	0.065570328	0.129603527	0.026013762359999998
1	Deaths	7	Democratic People's Republic of Korea	2	Female	22	All ages	423	Larynx cancer	162	Occupational exposure to sulfuric acid	3	Rate	2006	0.011672573	0.023839797	0.0038489397299999997
1	Deaths	7	Democratic People's Republic of Korea	3	Both	22	All ages	423	Larynx cancer	162	Occupational exposure to sulfuric acid	3	Rate	2006	0.037888118	0.0728659	0.014950591
1	Deaths	7	Democratic People's Republic of Korea	1	Male	22	All ages	423	Larynx cancer	162	Occupational exposure to sulfuric acid	1	Number	2007	8.041477266976715	15.80634598904522	3.115995685484929
1	Deaths	7	Democratic People's Republic of Korea	2	Female	22	All ages	423	Larynx cancer	162	Occupational exposure to sulfuric acid	1	Number	2007	1.535344877760212	3.133294970591103	0.5106709330603855
1	Deaths	7	Democratic People's Republic of Korea	3	Both	22	All ages	423	Larynx cancer	162	Occupational exposure to sulfuric acid	1	Number	2007	9.57682214473694	18.4024707471386	3.71091550759557
1	Deaths	7	Democratic People's Republic of Korea	1	Male	22	All ages	423	Larynx cancer	162	Occupational exposure to sulfuric acid	3	Rate	2007	0.06628801	0.130295863	0.025685971239999997
1	Deaths	7	Democratic People's Republic of Korea	2	Female	22	All ages	423	Larynx cancer	162	Occupational exposure to sulfuric acid	3	Rate	2007	0.012028074	0.024546604179999997	0.004000657
1	Deaths	7	Democratic People's Republic of Korea	3	Both	22	All ages	423	Larynx cancer	162	Occupational exposure to sulfuric acid	3	Rate	2007	0.038467626649999996	0.073917983	0.014905791310000001
1	Deaths	7	Democratic People's Republic of Korea	1	Male	22	All ages	423	Larynx cancer	162	Occupational exposure to sulfuric acid	1	Number	2008	8.184864521833129	15.796934877155008	3.160085512076777
1	Deaths	7	Democratic People's Republic of Korea	2	Female	22	All ages	423	Larynx cancer	162	Occupational exposure to sulfuric acid	1	Number	2008	1.587138594214372	3.2999305792793274	0.5320719562561802
1	Deaths	7	Democratic People's Republic of Korea	3	Both	22	All ages	423	Larynx cancer	162	Occupational exposure to sulfuric acid	1	Number	2008	9.772003116047488	18.547291196569148	3.78492502555986
1	Deaths	7	Democratic People's Republic of Korea	1	Male	22	All ages	423	Larynx cancer	162	Occupational exposure to sulfuric acid	3	Rate	2008	0.066887862	0.12909477	0.025824662
1	Deaths	7	Democratic People's Republic of Korea	2	Female	22	All ages	423	Larynx cancer	162	Occupational exposure to sulfuric acid	3	Rate	2008	0.012368725	0.02571668	0.004146488
1	Deaths	7	Democratic People's Republic of Korea	3	Both	22	All ages	423	Larynx cancer	162	Occupational exposure to sulfuric acid	3	Rate	2008	0.038981102819999995	0.07398625	0.015098291500000001
1	Deaths	7	Democratic People's Republic of Korea	1	Male	22	All ages	423	Larynx cancer	162	Occupational exposure to sulfuric acid	1	Number	2009	8.383175240069347	16.289971437547262	3.2035841011190387
1	Deaths	7	Democratic People's Republic of Korea	2	Female	22	All ages	423	Larynx cancer	162	Occupational exposure to sulfuric acid	1	Number	2009	1.6344742665666383	3.4308054449065803	0.5617363607483812
1	Deaths	7	Democratic People's Republic of Korea	3	Both	22	All ages	423	Larynx cancer	162	Occupational exposure to sulfuric acid	1	Number	2009	10.017649506635989	19.57771138203826	3.9157946518594415
1	Deaths	7	Democratic People's Republic of Korea	1	Male	22	All ages	423	Larynx cancer	162	Occupational exposure to sulfuric acid	3	Rate	2009	0.067973807	0.13208496154000002	0.025975815
1	Deaths	7	Democratic People's Republic of Korea	2	Female	22	All ages	423	Larynx cancer	162	Occupational exposure to sulfuric acid	3	Rate	2009	0.012679592	0.026614804	0.004357724
1	Deaths	7	Democratic People's Republic of Korea	3	Both	22	All ages	423	Larynx cancer	162	Occupational exposure to sulfuric acid	3	Rate	2009	0.039715478080000005	0.077616827	0.015524366
1	Deaths	7	Democratic People's Republic of Korea	1	Male	22	All ages	423	Larynx cancer	162	Occupational exposure to sulfuric acid	1	Number	2010	8.499535090194922	16.399540321396536	3.3288884128683653
1	Deaths	7	Democratic People's Republic of Korea	2	Female	22	All ages	423	Larynx cancer	162	Occupational exposure to sulfuric acid	1	Number	2010	1.6794914489902406	3.525865064546488	0.5915955227519418
1	Deaths	7	Democratic People's Republic of Korea	3	Both	22	All ages	423	Larynx cancer	162	Occupational exposure to sulfuric acid	1	Number	2010	10.179026539185164	19.77499610547028	4.001275516031104
1	Deaths	7	Democratic People's Republic of Korea	1	Male	22	All ages	423	Larynx cancer	162	Occupational exposure to sulfuric acid	3	Rate	2010	0.068427937	0.13202918729000002	0.026800167759999997
1	Deaths	7	Democratic People's Republic of Korea	2	Female	22	All ages	423	Larynx cancer	162	Occupational exposure to sulfuric acid	3	Rate	2010	0.012977033	0.027243524	0.004571118
1	Deaths	7	Democratic People's Republic of Korea	3	Both	22	All ages	423	Larynx cancer	162	Occupational exposure to sulfuric acid	3	Rate	2010	0.040133089	0.077967345	0.015775924
1	Deaths	7	Democratic People's Republic of Korea	1	Male	22	All ages	423	Larynx cancer	162	Occupational exposure to sulfuric acid	1	Number	2011	8.598954131480825	16.458491203921856	3.421549362343775
1	Deaths	7	Democratic People's Republic of Korea	2	Female	22	All ages	423	Larynx cancer	162	Occupational exposure to sulfuric acid	1	Number	2011	1.7120035718054427	3.5770713907976104	0.6084210552157082
1	Deaths	7	Democratic People's Republic of Korea	3	Both	22	All ages	423	Larynx cancer	162	Occupational exposure to sulfuric acid	1	Number	2011	10.310957703286284	19.937137204977883	4.092215035107164
1	Deaths	7	Democratic People's Republic of Korea	1	Male	22	All ages	423	Larynx cancer	162	Occupational exposure to sulfuric acid	3	Rate	2011	0.068774602	0.13163533166000002	0.027365618119999997
1	Deaths	7	Democratic People's Republic of Korea	2	Female	22	All ages	423	Larynx cancer	162	Occupational exposure to sulfuric acid	3	Rate	2011	0.013181466	0.02754144	0.004684500330000001
1	Deaths	7	Democratic People's Republic of Korea	3	Both	22	All ages	423	Larynx cancer	162	Occupational exposure to sulfuric acid	3	Rate	2011	0.040449316	0.078212284	0.016053533
1	Deaths	7	Democratic People's Republic of Korea	1	Male	22	All ages	423	Larynx cancer	162	Occupational exposure to sulfuric acid	1	Number	2012	8.709985340520792	16.77068111587053	3.451558320288558
1	Deaths	7	Democratic People's Republic of Korea	2	Female	22	All ages	423	Larynx cancer	162	Occupational exposure to sulfuric acid	1	Number	2012	1.743856005317466	3.6736891901861752	0.6277317035846183
1	Deaths	7	Democratic People's Republic of Korea	3	Both	22	All ages	423	Larynx cancer	162	Occupational exposure to sulfuric acid	1	Number	2012	10.453841345838264	20.15584627705373	4.076523519553671
1	Deaths	7	Democratic People's Republic of Korea	1	Male	22	All ages	423	Larynx cancer	162	Occupational exposure to sulfuric acid	3	Rate	2012	0.06923557	0.13330994539000002	0.027436396
1	Deaths	7	Democratic People's Republic of Korea	2	Female	22	All ages	423	Larynx cancer	162	Occupational exposure to sulfuric acid	3	Rate	2012	0.013383715449999998	0.028194765280000002	0.004817704
1	Deaths	7	Democratic People's Republic of Korea	3	Both	22	All ages	423	Larynx cancer	162	Occupational exposure to sulfuric acid	3	Rate	2012	0.040819528	0.07870333	0.015917762539999998
1	Deaths	7	Democratic People's Republic of Korea	1	Male	22	All ages	423	Larynx cancer	162	Occupational exposure to sulfuric acid	1	Number	2013	8.75935628025641	16.806588995022828	3.4154188277963127
1	Deaths	7	Democratic People's Republic of Korea	2	Female	22	All ages	423	Larynx cancer	162	Occupational exposure to sulfuric acid	1	Number	2013	1.75758221315585	3.636275708499213	0.6358754246064118
1	Deaths	7	Democratic People's Republic of Korea	3	Both	22	All ages	423	Larynx cancer	162	Occupational exposure to sulfuric acid	1	Number	2013	10.51693849341226	20.02244011002792	4.125127598342921
1	Deaths	7	Democratic People's Republic of Korea	1	Male	22	All ages	423	Larynx cancer	162	Occupational exposure to sulfuric acid	3	Rate	2013	0.069223465	0.132819157	0.026991381220000003
1	Deaths	7	Democratic People's Republic of Korea	2	Female	22	All ages	423	Larynx cancer	162	Occupational exposure to sulfuric acid	3	Rate	2013	0.013449115	0.027824980779999998	0.004865754
1	Deaths	7	Democratic People's Republic of Korea	3	Both	22	All ages	423	Larynx cancer	162	Occupational exposure to sulfuric acid	3	Rate	2013	0.040886742139999994	0.077841317	0.016037274
1	Deaths	7	Democratic People's Republic of Korea	1	Male	22	All ages	423	Larynx cancer	162	Occupational exposure to sulfuric acid	1	Number	2014	8.883284399550316	16.73186847457769	3.4813081181390486
1	Deaths	7	Democratic People's Republic of Korea	2	Female	22	All ages	423	Larynx cancer	162	Occupational exposure to sulfuric acid	1	Number	2014	1.7733625806680615	3.638378158136944	0.6447827966631938
1	Deaths	7	Democratic People's Republic of Korea	3	Both	22	All ages	423	Larynx cancer	162	Occupational exposure to sulfuric acid	1	Number	2014	10.656646980218358	20.128395916177386	4.22496356117971
1	Deaths	7	Democratic People's Republic of Korea	1	Male	22	All ages	423	Larynx cancer	162	Occupational exposure to sulfuric acid	3	Rate	2014	0.06981187644999999	0.131492259	0.027358873
1	Deaths	7	Democratic People's Republic of Korea	2	Female	22	All ages	423	Larynx cancer	162	Occupational exposure to sulfuric acid	3	Rate	2014	0.013532015	0.027763407	0.00492015
1	Deaths	7	Democratic People's Republic of Korea	3	Both	22	All ages	423	Larynx cancer	162	Occupational exposure to sulfuric acid	3	Rate	2014	0.041257587	0.07792780003000001	0.016357097
1	Deaths	7	Democratic People's Republic of Korea	1	Male	22	All ages	423	Larynx cancer	162	Occupational exposure to sulfuric acid	1	Number	2015	8.97541888313184	16.71292787943089	3.506444690395952
1	Deaths	7	Democratic People's Republic of Korea	2	Female	22	All ages	423	Larynx cancer	162	Occupational exposure to sulfuric acid	1	Number	2015	1.7924793760649922	3.628233710096767	0.6498652472995154
1	Deaths	7	Democratic People's Republic of Korea	3	Both	22	All ages	423	Larynx cancer	162	Occupational exposure to sulfuric acid	1	Number	2015	10.767898259196844	20.136461645649227	4.225184121789045
1	Deaths	7	Democratic People's Republic of Korea	1	Male	22	All ages	423	Larynx cancer	162	Occupational exposure to sulfuric acid	3	Rate	2015	0.070158896	0.130641319	0.027409115
1	Deaths	7	Democratic People's Republic of Korea	2	Female	22	All ages	423	Larynx cancer	162	Occupational exposure to sulfuric acid	3	Rate	2015	0.013641827	0.027613002110000003	0.004945858
1	Deaths	7	Democratic People's Republic of Korea	3	Both	22	All ages	423	Larynx cancer	162	Occupational exposure to sulfuric acid	3	Rate	2015	0.041522677	0.077649304	0.016292962
1	Deaths	7	Democratic People's Republic of Korea	1	Male	22	All ages	423	Larynx cancer	162	Occupational exposure to sulfuric acid	1	Number	2016	9.107784393873189	16.86551567004843	3.532628812428168
1	Deaths	7	Democratic People's Republic of Korea	2	Female	22	All ages	423	Larynx cancer	162	Occupational exposure to sulfuric acid	1	Number	2016	1.8182777725266637	3.6201512565600735	0.666379207995389
1	Deaths	7	Democratic People's Republic of Korea	3	Both	22	All ages	423	Larynx cancer	162	Occupational exposure to sulfuric acid	1	Number	2016	10.92606216639987	20.2406060646154	4.2515327130958696
1	Deaths	7	Democratic People's Republic of Korea	1	Male	22	All ages	423	Larynx cancer	162	Occupational exposure to sulfuric acid	3	Rate	2016	0.070831492	0.131163584	0.027473352460000003
1	Deaths	7	Democratic People's Republic of Korea	2	Female	22	All ages	423	Larynx cancer	162	Occupational exposure to sulfuric acid	3	Rate	2016	0.013804268	0.027483996	0.005059116
1	Deaths	7	Democratic People's Republic of Korea	3	Both	22	All ages	423	Larynx cancer	162	Occupational exposure to sulfuric acid	3	Rate	2016	0.041974505360000004	0.077758063	0.016333056
1	Deaths	7	Democratic People's Republic of Korea	1	Male	22	All ages	423	Larynx cancer	162	Occupational exposure to sulfuric acid	1	Number	2017	9.283488581212149	17.345897894076707	3.535683736874475
1	Deaths	7	Democratic People's Republic of Korea	2	Female	22	All ages	423	Larynx cancer	162	Occupational exposure to sulfuric acid	1	Number	2017	1.8478244427630792	3.742263242555481	0.6861072092730536
1	Deaths	7	Democratic People's Republic of Korea	3	Both	22	All ages	423	Larynx cancer	162	Occupational exposure to sulfuric acid	1	Number	2017	11.13131302397522	20.59759727248727	4.284962706546649
1	Deaths	7	Democratic People's Republic of Korea	1	Male	22	All ages	423	Larynx cancer	162	Occupational exposure to sulfuric acid	3	Rate	2017	0.071853156	0.134255296	0.027365793830000002
1	Deaths	7	Democratic People's Republic of Korea	2	Female	22	All ages	423	Larynx cancer	162	Occupational exposure to sulfuric acid	3	Rate	2017	0.013997149	0.028347397979999998	0.005197217
1	Deaths	7	Democratic People's Republic of Korea	3	Both	22	All ages	423	Larynx cancer	162	Occupational exposure to sulfuric acid	3	Rate	2017	0.042613574	0.07885298302999999	0.016403957
1	Deaths	7	Democratic People's Republic of Korea	1	Male	22	All ages	423	Larynx cancer	162	Occupational exposure to sulfuric acid	1	Number	2018	9.505802885694804	17.858142529773538	3.560026359312483
1	Deaths	7	Democratic People's Republic of Korea	2	Female	22	All ages	423	Larynx cancer	162	Occupational exposure to sulfuric acid	1	Number	2018	1.8867536688216204	3.7698111638297824	0.7110445140430008
1	Deaths	7	Democratic People's Republic of Korea	3	Both	22	All ages	423	Larynx cancer	162	Occupational exposure to sulfuric acid	1	Number	2018	11.392556554516435	21.110671333586524	4.368397740025459
1	Deaths	7	Democratic People's Republic of Korea	1	Male	22	All ages	423	Larynx cancer	162	Occupational exposure to sulfuric acid	3	Rate	2018	0.07324962	0.137610906	0.027432778
1	Deaths	7	Democratic People's Republic of Korea	2	Female	22	All ages	423	Larynx cancer	162	Occupational exposure to sulfuric acid	3	Rate	2018	0.014263616	0.02849929	0.005375406
1	Deaths	7	Democratic People's Republic of Korea	3	Both	22	All ages	423	Larynx cancer	162	Occupational exposure to sulfuric acid	3	Rate	2018	0.043474728	0.08055967777999999	0.016670086
1	Deaths	7	Democratic People's Republic of Korea	1	Male	22	All ages	423	Larynx cancer	162	Occupational exposure to sulfuric acid	1	Number	2019	9.746044093416012	18.031665294200167	3.729785038897536
1	Deaths	7	Democratic People's Republic of Korea	2	Female	22	All ages	423	Larynx cancer	162	Occupational exposure to sulfuric acid	1	Number	2019	1.92604528289135	3.8279498539961256	0.7210072323986885
1	Deaths	7	Democratic People's Republic of Korea	3	Both	22	All ages	423	Larynx cancer	162	Occupational exposure to sulfuric acid	1	Number	2019	11.672089376307367	21.204413851879224	4.569575750231001
1	Deaths	7	Democratic People's Republic of Korea	1	Male	22	All ages	423	Larynx cancer	162	Occupational exposure to sulfuric acid	3	Rate	2019	0.07480222040000001	0.138395496	0.02862661
1	Deaths	7	Democratic People's Republic of Korea	2	Female	22	All ages	423	Larynx cancer	162	Occupational exposure to sulfuric acid	3	Rate	2019	0.014536145830000001	0.028890098	0.005441547
1	Deaths	7	Democratic People's Republic of Korea	3	Both	22	All ages	423	Larynx cancer	162	Occupational exposure to sulfuric acid	3	Rate	2019	0.044415822	0.080689193	0.017388615
1	Deaths	7	Democratic People's Republic of Korea	1	Male	22	All ages	423	Larynx cancer	162	Occupational exposure to sulfuric acid	1	Number	2020	9.909445831212729	18.14373445462937	3.889546954883113
1	Deaths	7	Democratic People's Republic of Korea	2	Female	22	All ages	423	Larynx cancer	162	Occupational exposure to sulfuric acid	1	Number	2020	1.9639599499385492	3.9223428541854735	0.7117751840948747
1	Deaths	7	Democratic People's Republic of Korea	3	Both	22	All ages	423	Larynx cancer	162	Occupational exposure to sulfuric acid	1	Number	2020	11.87340578115129	21.792718501376804	4.770992775821353
1	Deaths	7	Democratic People's Republic of Korea	1	Male	22	All ages	423	Larynx cancer	162	Occupational exposure to sulfuric acid	3	Rate	2020	0.075793037	0.13877352540000001	0.029749451
1	Deaths	7	Democratic People's Republic of Korea	2	Female	22	All ages	423	Larynx cancer	162	Occupational exposure to sulfuric acid	3	Rate	2020	0.014802875	0.029563714	0.005364834
1	Deaths	7	Democratic People's Republic of Korea	3	Both	22	All ages	423	Larynx cancer	162	Occupational exposure to sulfuric acid	3	Rate	2020	0.04507444	0.08273065	0.018111891
1	Deaths	7	Democratic People's Republic of Korea	1	Male	22	All ages	423	Larynx cancer	162	Occupational exposure to sulfuric acid	1	Number	2021	10.0867068899093	18.64314367401916	3.94305756684125
1	Deaths	7	Democratic People's Republic of Korea	2	Female	22	All ages	423	Larynx cancer	162	Occupational exposure to sulfuric acid	1	Number	2021	1.9973766591290365	4.085355673583179	0.7413350211755065
1	Deaths	7	Democratic People's Republic of Korea	3	Both	22	All ages	423	Larynx cancer	162	Occupational exposure to sulfuric acid	1	Number	2021	12.084083549038349	22.465848351614067	4.772805386501904
1	Deaths	7	Democratic People's Republic of Korea	1	Male	22	All ages	423	Larynx cancer	162	Occupational exposure to sulfuric acid	3	Rate	2021	0.07692283516000001	0.142175586	0.030070385760000002
1	Deaths	7	Democratic People's Republic of Korea	2	Female	22	All ages	423	Larynx cancer	162	Occupational exposure to sulfuric acid	3	Rate	2021	0.015041048	0.030764369	0.00558255
1	Deaths	7	Democratic People's Republic of Korea	3	Both	22	All ages	423	Larynx cancer	162	Occupational exposure to sulfuric acid	3	Rate	2021	0.04578646	0.085122852	0.018084107
1	Deaths	7	Democratic People's Republic of Korea	1	Male	27	Age-standardized	423	Larynx cancer	162	Occupational exposure to sulfuric acid	3	Rate	1990	0.065759993	0.12953222121000002	0.023447836
1	Deaths	7	Democratic People's Republic of Korea	2	Female	27	Age-standardized	423	Larynx cancer	162	Occupational exposure to sulfuric acid	3	Rate	1990	0.007360143	0.016814849	0.002375545
1	Deaths	7	Democratic People's Republic of Korea	3	Both	27	Age-standardized	423	Larynx cancer	162	Occupational exposure to sulfuric acid	3	Rate	1990	0.031459256	0.062559063	0.011339139
1	Deaths	7	Democratic People's Republic of Korea	1	Male	27	Age-standardized	423	Larynx cancer	162	Occupational exposure to sulfuric acid	3	Rate	1991	0.066252041	0.12946905454000002	0.024432673
1	Deaths	7	Democratic People's Republic of Korea	2	Female	27	Age-standardized	423	Larynx cancer	162	Occupational exposure to sulfuric acid	3	Rate	1991	0.007510424	0.016954465	0.002439554
1	Deaths	7	Democratic People's Republic of Korea	3	Both	27	Age-standardized	423	Larynx cancer	162	Occupational exposure to sulfuric acid	3	Rate	1991	0.031834499419999995	0.06340409266000001	0.011814965
1	Deaths	7	Democratic People's Republic of Korea	1	Male	27	Age-standardized	423	Larynx cancer	162	Occupational exposure to sulfuric acid	3	Rate	1992	0.066820901	0.130860721	0.025152545480000003
1	Deaths	7	Democratic People's Republic of Korea	2	Female	27	Age-standardized	423	Larynx cancer	162	Occupational exposure to sulfuric acid	3	Rate	1992	0.007653864359999999	0.017685232	0.0025263122399999997
1	Deaths	7	Democratic People's Republic of Korea	3	Both	27	Age-standardized	423	Larynx cancer	162	Occupational exposure to sulfuric acid	3	Rate	1992	0.032228791	0.064150176	0.012084461050000002
1	Deaths	7	Democratic People's Republic of Korea	1	Male	27	Age-standardized	423	Larynx cancer	162	Occupational exposure to sulfuric acid	3	Rate	1993	0.067571265	0.131872714	0.025639043
1	Deaths	7	Democratic People's Republic of Korea	2	Female	27	Age-standardized	423	Larynx cancer	162	Occupational exposure to sulfuric acid	3	Rate	1993	0.007798252580000001	0.01759163	0.002631973
1	Deaths	7	Democratic People's Republic of Korea	3	Both	27	Age-standardized	423	Larynx cancer	162	Occupational exposure to sulfuric acid	3	Rate	1993	0.032684507030000004	0.065717063	0.012482353069999999
1	Deaths	7	Democratic People's Republic of Korea	1	Male	27	Age-standardized	423	Larynx cancer	162	Occupational exposure to sulfuric acid	3	Rate	1994	0.067988181	0.132199277	0.026565782
1	Deaths	7	Democratic People's Republic of Korea	2	Female	27	Age-standardized	423	Larynx cancer	162	Occupational exposure to sulfuric acid	3	Rate	1994	0.007914765	0.017465616150000002	0.0026888311700000002
1	Deaths	7	Democratic People's Republic of Korea	3	Both	27	Age-standardized	423	Larynx cancer	162	Occupational exposure to sulfuric acid	3	Rate	1994	0.032962225	0.06537751497000001	0.012950288
1	Deaths	7	Democratic People's Republic of Korea	1	Male	27	Age-standardized	423	Larynx cancer	162	Occupational exposure to sulfuric acid	3	Rate	1995	0.068297691	0.134082899	0.026895384
1	Deaths	7	Democratic People's Republic of Korea	2	Female	27	Age-standardized	423	Larynx cancer	162	Occupational exposure to sulfuric acid	3	Rate	1995	0.008017442080000001	0.017413247	0.002712653
1	Deaths	7	Democratic People's Republic of Korea	3	Both	27	Age-standardized	423	Larynx cancer	162	Occupational exposure to sulfuric acid	3	Rate	1995	0.033200096	0.06515282173999999	0.013119075
1	Deaths	7	Democratic People's Republic of Korea	1	Male	27	Age-standardized	423	Larynx cancer	162	Occupational exposure to sulfuric acid	3	Rate	1996	0.06829194	0.13605532379000002	0.026316713
1	Deaths	7	Democratic People's Republic of Korea	2	Female	27	Age-standardized	423	Larynx cancer	162	Occupational exposure to sulfuric acid	3	Rate	1996	0.008111538	0.017808075	0.002739449
1	Deaths	7	Democratic People's Republic of Korea	3	Both	27	Age-standardized	423	Larynx cancer	162	Occupational exposure to sulfuric acid	3	Rate	1996	0.033365912	0.067255681	0.013017105939999999
1	Deaths	7	Democratic People's Republic of Korea	1	Male	27	Age-standardized	423	Larynx cancer	162	Occupational exposure to sulfuric acid	3	Rate	1997	0.06827822412000001	0.134649855	0.026181420049999998
1	Deaths	7	Democratic People's Republic of Korea	2	Female	27	Age-standardized	423	Larynx cancer	162	Occupational exposure to sulfuric acid	3	Rate	1997	0.008219798	0.017754328	0.0027365967000000002
1	Deaths	7	Democratic People's Republic of Korea	3	Both	27	Age-standardized	423	Larynx cancer	162	Occupational exposure to sulfuric acid	3	Rate	1997	0.033596523	0.067569624	0.012816107319999999
1	Deaths	7	Democratic People's Republic of Korea	1	Male	27	Age-standardized	423	Larynx cancer	162	Occupational exposure to sulfuric acid	3	Rate	1998	0.068426986	0.137277042	0.026402263
1	Deaths	7	Democratic People's Republic of Korea	2	Female	27	Age-standardized	423	Larynx cancer	162	Occupational exposure to sulfuric acid	3	Rate	1998	0.00837135	0.017805636	0.0027824222900000002
1	Deaths	7	Democratic People's Republic of Korea	3	Both	27	Age-standardized	423	Larynx cancer	162	Occupational exposure to sulfuric acid	3	Rate	1998	0.033948271	0.06789001	0.012936486
1	Deaths	7	Democratic People's Republic of Korea	1	Male	27	Age-standardized	423	Larynx cancer	162	Occupational exposure to sulfuric acid	3	Rate	1999	0.068772376	0.140391765	0.026662271
1	Deaths	7	Democratic People's Republic of Korea	2	Female	27	Age-standardized	423	Larynx cancer	162	Occupational exposure to sulfuric acid	3	Rate	1999	0.008536248	0.018589109	0.002853368
1	Deaths	7	Democratic People's Republic of Korea	3	Both	27	Age-standardized	423	Larynx cancer	162	Occupational exposure to sulfuric acid	3	Rate	1999	0.034322624	0.0697806	0.013159822
1	Deaths	7	Democratic People's Republic of Korea	1	Male	27	Age-standardized	423	Larynx cancer	162	Occupational exposure to sulfuric acid	3	Rate	2000	0.069277876	0.143681016	0.027071192
1	Deaths	7	Democratic People's Republic of Korea	2	Female	27	Age-standardized	423	Larynx cancer	162	Occupational exposure to sulfuric acid	3	Rate	2000	0.008740274	0.019045769	0.002964682
1	Deaths	7	Democratic People's Republic of Korea	3	Both	27	Age-standardized	423	Larynx cancer	162	Occupational exposure to sulfuric acid	3	Rate	2000	0.034775794	0.07112032	0.013314154
1	Deaths	7	Democratic People's Republic of Korea	1	Male	27	Age-standardized	423	Larynx cancer	162	Occupational exposure to sulfuric acid	3	Rate	2001	0.069699873	0.142702692	0.027258857719999998
1	Deaths	7	Democratic People's Republic of Korea	2	Female	27	Age-standardized	423	Larynx cancer	162	Occupational exposure to sulfuric acid	3	Rate	2001	0.008922439	0.019213198	0.0030301487500000003
1	Deaths	7	Democratic People's Republic of Korea	3	Both	27	Age-standardized	423	Larynx cancer	162	Occupational exposure to sulfuric acid	3	Rate	2001	0.035102853409999996	0.07124104435999999	0.013594675
1	Deaths	7	Democratic People's Republic of Korea	1	Male	27	Age-standardized	423	Larynx cancer	162	Occupational exposure to sulfuric acid	3	Rate	2002	0.069296789	0.141127327	0.027047123240000002
1	Deaths	7	Democratic People's Republic of Korea	2	Female	27	Age-standardized	423	Larynx cancer	162	Occupational exposure to sulfuric acid	3	Rate	2002	0.009072232	0.019224705039999998	0.003070602
1	Deaths	7	Democratic People's Republic of Korea	3	Both	27	Age-standardized	423	Larynx cancer	162	Occupational exposure to sulfuric acid	3	Rate	2002	0.035007974	0.070618209	0.01353664
1	Deaths	7	Democratic People's Republic of Korea	1	Male	27	Age-standardized	423	Larynx cancer	162	Occupational exposure to sulfuric acid	3	Rate	2003	0.068977037	0.137146954	0.027401930390000002
1	Deaths	7	Democratic People's Republic of Korea	2	Female	27	Age-standardized	423	Larynx cancer	162	Occupational exposure to sulfuric acid	3	Rate	2003	0.009218342	0.019663358	0.0031649754400000004
1	Deaths	7	Democratic People's Republic of Korea	3	Both	27	Age-standardized	423	Larynx cancer	162	Occupational exposure to sulfuric acid	3	Rate	2003	0.03494695	0.067852099	0.013667953
1	Deaths	7	Democratic People's Republic of Korea	1	Male	27	Age-standardized	423	Larynx cancer	162	Occupational exposure to sulfuric acid	3	Rate	2004	0.068498598	0.137565653	0.027456982
1	Deaths	7	Democratic People's Republic of Korea	2	Female	27	Age-standardized	423	Larynx cancer	162	Occupational exposure to sulfuric acid	3	Rate	2004	0.009363466	0.019662902	0.003171015
1	Deaths	7	Democratic People's Republic of Korea	3	Both	27	Age-standardized	423	Larynx cancer	162	Occupational exposure to sulfuric acid	3	Rate	2004	0.03484068	0.06712091791000001	0.013910158399999999
1	Deaths	7	Democratic People's Republic of Korea	1	Male	27	Age-standardized	423	Larynx cancer	162	Occupational exposure to sulfuric acid	3	Rate	2005	0.068023596	0.136336066	0.027262821
1	Deaths	7	Democratic People's Republic of Korea	2	Female	27	Age-standardized	423	Larynx cancer	162	Occupational exposure to sulfuric acid	3	Rate	2005	0.009507607900000001	0.019678868	0.0031798986000000002
1	Deaths	7	Democratic People's Republic of Korea	3	Both	27	Age-standardized	423	Larynx cancer	162	Occupational exposure to sulfuric acid	3	Rate	2005	0.034772325	0.06756623457000001	0.013854882
1	Deaths	7	Democratic People's Republic of Korea	1	Male	27	Age-standardized	423	Larynx cancer	162	Occupational exposure to sulfuric acid	3	Rate	2006	0.067618039	0.134291514	0.026766471639999997
1	Deaths	7	Democratic People's Republic of Korea	2	Female	27	Age-standardized	423	Larynx cancer	162	Occupational exposure to sulfuric acid	3	Rate	2006	0.009655144	0.019737606	0.003217234
1	Deaths	7	Democratic People's Republic of Korea	3	Both	27	Age-standardized	423	Larynx cancer	162	Occupational exposure to sulfuric acid	3	Rate	2006	0.034788086	0.06709843	0.013653774430000001
1	Deaths	7	Democratic People's Republic of Korea	1	Male	27	Age-standardized	423	Larynx cancer	162	Occupational exposure to sulfuric acid	3	Rate	2007	0.067502133	0.132737018	0.026043378250000002
1	Deaths	7	Democratic People's Republic of Korea	2	Female	27	Age-standardized	423	Larynx cancer	162	Occupational exposure to sulfuric acid	3	Rate	2007	0.009819559	0.020040122310000002	0.0032101150399999998
1	Deaths	7	Democratic People's Republic of Korea	3	Both	27	Age-standardized	423	Larynx cancer	162	Occupational exposure to sulfuric acid	3	Rate	2007	0.03495067	0.066838893	0.013540125440000002
1	Deaths	7	Democratic People's Republic of Korea	1	Male	27	Age-standardized	423	Larynx cancer	162	Occupational exposure to sulfuric acid	3	Rate	2008	0.06733472	0.130095406	0.025955209760000004
1	Deaths	7	Democratic People's Republic of Korea	2	Female	27	Age-standardized	423	Larynx cancer	162	Occupational exposure to sulfuric acid	3	Rate	2008	0.010013598	0.020767482	0.0033983798700000004
1	Deaths	7	Democratic People's Republic of Korea	3	Both	27	Age-standardized	423	Larynx cancer	162	Occupational exposure to sulfuric acid	3	Rate	2008	0.035103154	0.065997978	0.013621165
1	Deaths	7	Democratic People's Republic of Korea	1	Male	27	Age-standardized	423	Larynx cancer	162	Occupational exposure to sulfuric acid	3	Rate	2009	0.067954361	0.131894904	0.025921858729999997
1	Deaths	7	Democratic People's Republic of Korea	2	Female	27	Age-standardized	423	Larynx cancer	162	Occupational exposure to sulfuric acid	3	Rate	2009	0.010175559	0.021278144	0.003525493
1	Deaths	7	Democratic People's Republic of Korea	3	Both	27	Age-standardized	423	Larynx cancer	162	Occupational exposure to sulfuric acid	3	Rate	2009	0.035543992	0.068957664	0.013923608
1	Deaths	7	Democratic People's Republic of Korea	1	Male	27	Age-standardized	423	Larynx cancer	162	Occupational exposure to sulfuric acid	3	Rate	2010	0.068029052	0.131429346	0.026385902
1	Deaths	7	Democratic People's Republic of Korea	2	Female	27	Age-standardized	423	Larynx cancer	162	Occupational exposure to sulfuric acid	3	Rate	2010	0.01033789	0.021959759	0.003646691
1	Deaths	7	Democratic People's Republic of Korea	3	Both	27	Age-standardized	423	Larynx cancer	162	Occupational exposure to sulfuric acid	3	Rate	2010	0.035738778	0.069107047	0.014044166
1	Deaths	7	Democratic People's Republic of Korea	1	Male	27	Age-standardized	423	Larynx cancer	162	Occupational exposure to sulfuric acid	3	Rate	2011	0.067812701	0.130008186	0.026940006
1	Deaths	7	Democratic People's Republic of Korea	2	Female	27	Age-standardized	423	Larynx cancer	162	Occupational exposure to sulfuric acid	3	Rate	2011	0.010390256	0.021796706	0.0036451798400000002
1	Deaths	7	Democratic People's Republic of Korea	3	Both	27	Age-standardized	423	Larynx cancer	162	Occupational exposure to sulfuric acid	3	Rate	2011	0.035721674	0.068775958	0.014083494
1	Deaths	7	Democratic People's Republic of Korea	1	Male	27	Age-standardized	423	Larynx cancer	162	Occupational exposure to sulfuric acid	3	Rate	2012	0.067685036	0.130936401	0.026652487
1	Deaths	7	Democratic People's Republic of Korea	2	Female	27	Age-standardized	423	Larynx cancer	162	Occupational exposure to sulfuric acid	3	Rate	2012	0.010460569	0.022174095079999998	0.0037305377599999995
1	Deaths	7	Democratic People's Republic of Korea	3	Both	27	Age-standardized	423	Larynx cancer	162	Occupational exposure to sulfuric acid	3	Rate	2012	0.035734903340000006	0.068226146	0.013981264190000002
1	Deaths	7	Democratic People's Republic of Korea	1	Male	27	Age-standardized	423	Larynx cancer	162	Occupational exposure to sulfuric acid	3	Rate	2013	0.066995216	0.129056606	0.026204078359999997
1	Deaths	7	Democratic People's Republic of Korea	2	Female	27	Age-standardized	423	Larynx cancer	162	Occupational exposure to sulfuric acid	3	Rate	2013	0.010467151	0.021763595	0.003760928
1	Deaths	7	Democratic People's Republic of Korea	3	Both	27	Age-standardized	423	Larynx cancer	162	Occupational exposure to sulfuric acid	3	Rate	2013	0.035455189	0.067005869	0.013905589
1	Deaths	7	Democratic People's Republic of Korea	1	Male	27	Age-standardized	423	Larynx cancer	162	Occupational exposure to sulfuric acid	3	Rate	2014	0.066582335	0.125721287	0.026184597860000002
1	Deaths	7	Democratic People's Republic of Korea	2	Female	27	Age-standardized	423	Larynx cancer	162	Occupational exposure to sulfuric acid	3	Rate	2014	0.010450044010000001	0.021231724089999997	0.0038700490999999996
1	Deaths	7	Democratic People's Republic of Korea	3	Both	27	Age-standardized	423	Larynx cancer	162	Occupational exposure to sulfuric acid	3	Rate	2014	0.035354518	0.066506561	0.013967305860000001
1	Deaths	7	Democratic People's Republic of Korea	1	Male	27	Age-standardized	423	Larynx cancer	162	Occupational exposure to sulfuric acid	3	Rate	2015	0.065603591	0.12193855819999999	0.025657683
1	Deaths	7	Democratic People's Republic of Korea	2	Female	27	Age-standardized	423	Larynx cancer	162	Occupational exposure to sulfuric acid	3	Rate	2015	0.010429979	0.021082998	0.0038143554700000005
1	Deaths	7	Democratic People's Republic of Korea	3	Both	27	Age-standardized	423	Larynx cancer	162	Occupational exposure to sulfuric acid	3	Rate	2015	0.035014422	0.06534948294000001	0.013718010800000001
1	Deaths	7	Democratic People's Republic of Korea	1	Male	27	Age-standardized	423	Larynx cancer	162	Occupational exposure to sulfuric acid	3	Rate	2016	0.064631252	0.11892616521999999	0.024867822
1	Deaths	7	Democratic People's Republic of Korea	2	Female	27	Age-standardized	423	Larynx cancer	162	Occupational exposure to sulfuric acid	3	Rate	2016	0.010400324970000001	0.020707067	0.00385829
1	Deaths	7	Democratic People's Republic of Korea	3	Both	27	Age-standardized	423	Larynx cancer	162	Occupational exposure to sulfuric acid	3	Rate	2016	0.034693872619999996	0.06411198	0.013490553
1	Deaths	7	Democratic People's Republic of Korea	1	Male	27	Age-standardized	423	Larynx cancer	162	Occupational exposure to sulfuric acid	3	Rate	2017	0.063846061	0.11852400456000001	0.02464879
1	Deaths	7	Democratic People's Republic of Korea	2	Female	27	Age-standardized	423	Larynx cancer	162	Occupational exposure to sulfuric acid	3	Rate	2017	0.010373035039999999	0.02105067	0.0038747889699999997
1	Deaths	7	Democratic People's Republic of Korea	3	Both	27	Age-standardized	423	Larynx cancer	162	Occupational exposure to sulfuric acid	3	Rate	2017	0.03444131	0.063688407	0.013138003
1	Deaths	7	Democratic People's Republic of Korea	1	Male	27	Age-standardized	423	Larynx cancer	162	Occupational exposure to sulfuric acid	3	Rate	2018	0.06342742813999999	0.119297948	0.024036726
1	Deaths	7	Democratic People's Republic of Korea	2	Female	27	Age-standardized	423	Larynx cancer	162	Occupational exposure to sulfuric acid	3	Rate	2018	0.010406743	0.020805277	0.003921213
1	Deaths	7	Democratic People's Republic of Korea	3	Both	27	Age-standardized	423	Larynx cancer	162	Occupational exposure to sulfuric acid	3	Rate	2018	0.034357014809999996	0.06345086843999999	0.013251468
1	Deaths	7	Democratic People's Republic of Korea	1	Male	27	Age-standardized	423	Larynx cancer	162	Occupational exposure to sulfuric acid	3	Rate	2019	0.063267975	0.117185891	0.024217396
1	Deaths	7	Democratic People's Republic of Korea	2	Female	27	Age-standardized	423	Larynx cancer	162	Occupational exposure to sulfuric acid	3	Rate	2019	0.010445059	0.020978477	0.003908322509999999
1	Deaths	7	Democratic People's Republic of Korea	3	Both	27	Age-standardized	423	Larynx cancer	162	Occupational exposure to sulfuric acid	3	Rate	2019	0.03439465	0.062689207	0.013440953
1	Deaths	7	Democratic People's Republic of Korea	1	Male	27	Age-standardized	423	Larynx cancer	162	Occupational exposure to sulfuric acid	3	Rate	2020	0.062718893	0.11519435	0.024481374
1	Deaths	7	Democratic People's Republic of Korea	2	Female	27	Age-standardized	423	Larynx cancer	162	Occupational exposure to sulfuric acid	3	Rate	2020	0.010477055	0.020993002	0.003804066
1	Deaths	7	Democratic People's Republic of Korea	3	Both	27	Age-standardized	423	Larynx cancer	162	Occupational exposure to sulfuric acid	3	Rate	2020	0.034238443	0.062447554	0.013632756990000001
1	Deaths	7	Democratic People's Republic of Korea	1	Male	27	Age-standardized	423	Larynx cancer	162	Occupational exposure to sulfuric acid	3	Rate	2021	0.062244629	0.115836783	0.024193769099999998
1	Deaths	7	Democratic People's Republic of Korea	2	Female	27	Age-standardized	423	Larynx cancer	162	Occupational exposure to sulfuric acid	3	Rate	2021	0.010469669	0.021496713	0.0038973989999999997
1	Deaths	7	Democratic People's Republic of Korea	3	Both	27	Age-standardized	423	Larynx cancer	162	Occupational exposure to sulfuric acid	3	Rate	2021	0.034111939	0.062682284	0.013357179
1	Deaths	12	Lao People's Democratic Republic	1	Male	22	All ages	423	Larynx cancer	162	Occupational exposure to sulfuric acid	1	Number	1990	1.0855760145653908	2.100276625987697	0.4024752895783394
1	Deaths	12	Lao People's Democratic Republic	2	Female	22	All ages	423	Larynx cancer	162	Occupational exposure to sulfuric acid	1	Number	1990	0.2746142707270941	0.6237890294890753	0.0711867339888572
1	Deaths	12	Lao People's Democratic Republic	3	Both	22	All ages	423	Larynx cancer	162	Occupational exposure to sulfuric acid	1	Number	1990	1.3601902852924834	2.7028295658640946	0.5048699006978954
1	Deaths	12	Lao People's Democratic Republic	1	Male	22	All ages	423	Larynx cancer	162	Occupational exposure to sulfuric acid	3	Rate	1990	0.053031332	0.10260034	0.019661268
1	Deaths	12	Lao People's Democratic Republic	2	Female	22	All ages	423	Larynx cancer	162	Occupational exposure to sulfuric acid	3	Rate	1990	0.012938569	0.029390088	0.003353994
1	Deaths	12	Lao People's Democratic Republic	3	Both	22	All ages	423	Larynx cancer	162	Occupational exposure to sulfuric acid	3	Rate	1990	0.032622435	0.064823932	0.012108663
1	Deaths	12	Lao People's Democratic Republic	1	Male	22	All ages	423	Larynx cancer	162	Occupational exposure to sulfuric acid	1	Number	1991	1.082347238700461	2.1164660082363587	0.3990165633597529
1	Deaths	12	Lao People's Democratic Republic	2	Female	22	All ages	423	Larynx cancer	162	Occupational exposure to sulfuric acid	1	Number	1991	0.2787452537074639	0.6313130196336054	0.0724959165956032
1	Deaths	12	Lao People's Democratic Republic	3	Both	22	All ages	423	Larynx cancer	162	Occupational exposure to sulfuric acid	1	Number	1991	1.3610924924079244	2.671162401332354	0.5067510539676334
1	Deaths	12	Lao People's Democratic Republic	1	Male	22	All ages	423	Larynx cancer	162	Occupational exposure to sulfuric acid	3	Rate	1991	0.051514773	0.10073409120999999	0.018991361420000002
1	Deaths	12	Lao People's Democratic Republic	2	Female	22	All ages	423	Larynx cancer	162	Occupational exposure to sulfuric acid	3	Rate	1991	0.01282708	0.029051266	0.00333606
1	Deaths	12	Lao People's Democratic Republic	3	Both	22	All ages	423	Larynx cancer	162	Occupational exposure to sulfuric acid	3	Rate	1991	0.03184481	0.06249587	0.011856205
1	Deaths	12	Lao People's Democratic Republic	1	Male	22	All ages	423	Larynx cancer	162	Occupational exposure to sulfuric acid	1	Number	1992	1.0813501343527292	2.1118083450204024	0.3978321236805823
1	Deaths	12	Lao People's Democratic Republic	2	Female	22	All ages	423	Larynx cancer	162	Occupational exposure to sulfuric acid	1	Number	1992	0.2832206925117549	0.6435299276431099	0.073045275223564
1	Deaths	12	Lao People's Democratic Republic	3	Both	22	All ages	423	Larynx cancer	162	Occupational exposure to sulfuric acid	1	Number	1992	1.3645708268644838	2.601525872140551	0.5032441481422545
1	Deaths	12	Lao People's Democratic Republic	1	Male	22	All ages	423	Larynx cancer	162	Occupational exposure to sulfuric acid	3	Rate	1992	0.050014132	0.097674433	0.018400357
1	Deaths	12	Lao People's Democratic Republic	2	Female	22	All ages	423	Larynx cancer	162	Occupational exposure to sulfuric acid	3	Rate	1992	0.012703899959999999	0.028865616	0.003276455
1	Deaths	12	Lao People's Democratic Republic	3	Both	22	All ages	423	Larynx cancer	162	Occupational exposure to sulfuric acid	3	Rate	1992	0.03107308	0.059240181	0.011459534019999999
1	Deaths	12	Lao People's Democratic Republic	1	Male	22	All ages	423	Larynx cancer	162	Occupational exposure to sulfuric acid	1	Number	1993	1.0788474757086273	2.1362673797342917	0.4023639202814154
1	Deaths	12	Lao People's Democratic Republic	2	Female	22	All ages	423	Larynx cancer	162	Occupational exposure to sulfuric acid	1	Number	1993	0.2869827701855905	0.6601003193676702	0.073203352321194
1	Deaths	12	Lao People's Democratic Republic	3	Both	22	All ages	423	Larynx cancer	162	Occupational exposure to sulfuric acid	1	Number	1993	1.3658302458942173	2.6541544481745385	0.5014438976976594
1	Deaths	12	Lao People's Democratic Republic	1	Male	22	All ages	423	Larynx cancer	162	Occupational exposure to sulfuric acid	3	Rate	1993	0.048381381	0.095801833	0.018044183789999998
1	Deaths	12	Lao People's Democratic Republic	2	Female	22	All ages	423	Larynx cancer	162	Occupational exposure to sulfuric acid	3	Rate	1993	0.012525507	0.02881041	0.003194997
1	Deaths	12	Lao People's Democratic Republic	3	Both	22	All ages	423	Larynx cancer	162	Occupational exposure to sulfuric acid	3	Rate	1993	0.030210343	0.058706355620000004	0.01109127
1	Deaths	12	Lao People's Democratic Republic	1	Male	22	All ages	423	Larynx cancer	162	Occupational exposure to sulfuric acid	1	Number	1994	1.0727773548754227	2.1588495147300804	0.4048795073412491
1	Deaths	12	Lao People's Democratic Republic	2	Female	22	All ages	423	Larynx cancer	162	Occupational exposure to sulfuric acid	1	Number	1994	0.2900591272396024	0.6612622786707483	0.0744467423527998
1	Deaths	12	Lao People's Democratic Republic	3	Both	22	All ages	423	Larynx cancer	162	Occupational exposure to sulfuric acid	1	Number	1994	1.3628364821150245	2.647397474055152	0.5036236407485628
1	Deaths	12	Lao People's Democratic Republic	1	Male	22	All ages	423	Larynx cancer	162	Occupational exposure to sulfuric acid	3	Rate	1994	0.046652945	0.093884054	0.017607401
1	Deaths	12	Lao People's Democratic Republic	2	Female	22	All ages	423	Larynx cancer	162	Occupational exposure to sulfuric acid	3	Rate	1994	0.012319859579999998	0.028086199	0.003162022
1	Deaths	12	Lao People's Democratic Republic	3	Both	22	All ages	423	Larynx cancer	162	Occupational exposure to sulfuric acid	3	Rate	1994	0.029283829	0.05688572	0.010821569
1	Deaths	12	Lao People's Democratic Republic	1	Male	22	All ages	423	Larynx cancer	162	Occupational exposure to sulfuric acid	1	Number	1995	1.072396817096783	2.1476170764508704	0.4002946688097248
1	Deaths	12	Lao People's Democratic Republic	2	Female	22	All ages	423	Larynx cancer	162	Occupational exposure to sulfuric acid	1	Number	1995	0.2938465948499701	0.6697029890396837	0.0737402723974863
1	Deaths	12	Lao People's Democratic Republic	3	Both	22	All ages	423	Larynx cancer	162	Occupational exposure to sulfuric acid	1	Number	1995	1.3662434119467537	2.657617376099524	0.5097410238984358
1	Deaths	12	Lao People's Democratic Republic	1	Male	22	All ages	423	Larynx cancer	162	Occupational exposure to sulfuric acid	3	Rate	1995	0.045326864	0.090773066	0.016919205
1	Deaths	12	Lao People's Democratic Republic	2	Female	22	All ages	423	Larynx cancer	162	Occupational exposure to sulfuric acid	3	Rate	1995	0.012167667220000001	0.027731215030000003	0.003053454
1	Deaths	12	Lao People's Democratic Republic	3	Both	22	All ages	423	Larynx cancer	162	Occupational exposure to sulfuric acid	3	Rate	1995	0.028577131	0.05558825	0.010662035680000001
1	Deaths	12	Lao People's Democratic Republic	1	Male	22	All ages	423	Larynx cancer	162	Occupational exposure to sulfuric acid	1	Number	1996	1.0717842125575856	2.1013251233484525	0.3991809551425707
1	Deaths	12	Lao People's Democratic Republic	2	Female	22	All ages	423	Larynx cancer	162	Occupational exposure to sulfuric acid	1	Number	1996	0.2985099149834129	0.6790553921327777	0.0771407196377054
1	Deaths	12	Lao People's Democratic Republic	3	Both	22	All ages	423	Larynx cancer	162	Occupational exposure to sulfuric acid	1	Number	1996	1.3702941275409997	2.617560495402754	0.5209860304059882
1	Deaths	12	Lao People's Democratic Republic	1	Male	22	All ages	423	Larynx cancer	162	Occupational exposure to sulfuric acid	3	Rate	1996	0.044135699	0.086531834	0.016438132
1	Deaths	12	Lao People's Democratic Republic	2	Female	22	All ages	423	Larynx cancer	162	Occupational exposure to sulfuric acid	3	Rate	1996	0.012074064609999999	0.027466285939999998	0.0031201711800000003
1	Deaths	12	Lao People's Democratic Republic	3	Both	22	All ages	423	Larynx cancer	162	Occupational exposure to sulfuric acid	3	Rate	1996	0.027961150700000003	0.053411893110000004	0.010630834
1	Deaths	12	Lao People's Democratic Republic	1	Male	22	All ages	423	Larynx cancer	162	Occupational exposure to sulfuric acid	1	Number	1997	1.070539338918142	2.096832974649516	0.3981762758276589
1	Deaths	12	Lao People's Democratic Republic	2	Female	22	All ages	423	Larynx cancer	162	Occupational exposure to sulfuric acid	1	Number	1997	0.3030770220583958	0.683080030214764	0.0789971837534497
1	Deaths	12	Lao People's Democratic Republic	3	Both	22	All ages	423	Larynx cancer	162	Occupational exposure to sulfuric acid	1	Number	1997	1.3736163609765386	2.5518284256034987	0.521263249015639
1	Deaths	12	Lao People's Democratic Republic	1	Male	22	All ages	423	Larynx cancer	162	Occupational exposure to sulfuric acid	3	Rate	1997	0.042962218329999996	0.08414879564000001	0.015979362
1	Deaths	12	Lao People's Democratic Republic	2	Female	22	All ages	423	Larynx cancer	162	Occupational exposure to sulfuric acid	3	Rate	1997	0.011976852	0.026993628	0.003121773
1	Deaths	12	Lao People's Democratic Republic	3	Both	22	All ages	423	Larynx cancer	162	Occupational exposure to sulfuric acid	3	Rate	1997	0.027350132	0.050809561	0.010378894
1	Deaths	12	Lao People's Democratic Republic	1	Male	22	All ages	423	Larynx cancer	162	Occupational exposure to sulfuric acid	1	Number	1998	1.0717088302670912	2.093033454563386	0.407677212192983
1	Deaths	12	Lao People's Democratic Republic	2	Female	22	All ages	423	Larynx cancer	162	Occupational exposure to sulfuric acid	1	Number	1998	0.3062189276193094	0.6905134784930416	0.0805421335836129
1	Deaths	12	Lao People's Democratic Republic	3	Both	22	All ages	423	Larynx cancer	162	Occupational exposure to sulfuric acid	1	Number	1998	1.377927757886401	2.5830042071853594	0.5174137561391873
1	Deaths	12	Lao People's Democratic Republic	1	Male	22	All ages	423	Larynx cancer	162	Occupational exposure to sulfuric acid	3	Rate	1998	0.041921255	0.081871667	0.015946813
1	Deaths	12	Lao People's Democratic Republic	2	Female	22	All ages	423	Larynx cancer	162	Occupational exposure to sulfuric acid	3	Rate	1998	0.011823749	0.026662161	0.003109899
1	Deaths	12	Lao People's Democratic Republic	3	Both	22	All ages	423	Larynx cancer	162	Occupational exposure to sulfuric acid	3	Rate	1998	0.026774887	0.050191053	0.010054006
1	Deaths	12	Lao People's Democratic Republic	1	Male	22	All ages	423	Larynx cancer	162	Occupational exposure to sulfuric acid	1	Number	1999	1.0657426563126964	2.058035449688318	0.4106259771367643
1	Deaths	12	Lao People's Democratic Republic	2	Female	22	All ages	423	Larynx cancer	162	Occupational exposure to sulfuric acid	1	Number	1999	0.3087676767084147	0.684236143609249	0.0822797068347657
1	Deaths	12	Lao People's Democratic Republic	3	Both	22	All ages	423	Larynx cancer	162	Occupational exposure to sulfuric acid	1	Number	1999	1.3745103330211108	2.6153559741682724	0.5076936833012162
1	Deaths	12	Lao People's Democratic Republic	1	Male	22	All ages	423	Larynx cancer	162	Occupational exposure to sulfuric acid	3	Rate	1999	0.040677828060000004	0.078552183	0.015672989
1	Deaths	12	Lao People's Democratic Republic	2	Female	22	All ages	423	Larynx cancer	162	Occupational exposure to sulfuric acid	3	Rate	1999	0.01165893	0.025836451	0.0031068449799999997
1	Deaths	12	Lao People's Democratic Republic	3	Both	22	All ages	423	Larynx cancer	162	Occupational exposure to sulfuric acid	3	Rate	1999	0.026090226	0.0496433	0.009636772
1	Deaths	12	Lao People's Democratic Republic	1	Male	22	All ages	423	Larynx cancer	162	Occupational exposure to sulfuric acid	1	Number	2000	1.0614250477850706	2.082106048473871	0.4019749167616147
1	Deaths	12	Lao People's Democratic Republic	2	Female	22	All ages	423	Larynx cancer	162	Occupational exposure to sulfuric acid	1	Number	2000	0.3075414043364048	0.660867253071391	0.0845606568060456
1	Deaths	12	Lao People's Democratic Republic	3	Both	22	All ages	423	Larynx cancer	162	Occupational exposure to sulfuric acid	1	Number	2000	1.368966452121475	2.645037664354761	0.500697858062743
1	Deaths	12	Lao People's Democratic Republic	1	Male	22	All ages	423	Larynx cancer	162	Occupational exposure to sulfuric acid	3	Rate	2000	0.039574622	0.077630126	0.014987403
1	Deaths	12	Lao People's Democratic Republic	2	Female	22	All ages	423	Larynx cancer	162	Occupational exposure to sulfuric acid	3	Rate	2000	0.011366369	0.024424877799999998	0.0031252626000000004
1	Deaths	12	Lao People's Democratic Republic	3	Both	22	All ages	423	Larynx cancer	162	Occupational exposure to sulfuric acid	3	Rate	2000	0.025408641120000002	0.049093104	0.00929318
1	Deaths	12	Lao People's Democratic Republic	1	Male	22	All ages	423	Larynx cancer	162	Occupational exposure to sulfuric acid	1	Number	2001	1.0639452541407577	2.0877584941001555	0.4054794414907774
1	Deaths	12	Lao People's Democratic Republic	2	Female	22	All ages	423	Larynx cancer	162	Occupational exposure to sulfuric acid	1	Number	2001	0.3107246226815	0.6700347641584976	0.0843725266300249
1	Deaths	12	Lao People's Democratic Republic	3	Both	22	All ages	423	Larynx cancer	162	Occupational exposure to sulfuric acid	1	Number	2001	1.3746698768222594	2.6460157750271174	0.5078839991696807
1	Deaths	12	Lao People's Democratic Republic	1	Male	22	All ages	423	Larynx cancer	162	Occupational exposure to sulfuric acid	3	Rate	2001	0.038806479	0.076149178	0.014789510399999999
1	Deaths	12	Lao People's Democratic Republic	2	Female	22	All ages	423	Larynx cancer	162	Occupational exposure to sulfuric acid	3	Rate	2001	0.011254159	0.02426804	0.0030558949000000003
1	Deaths	12	Lao People's Democratic Republic	3	Both	22	All ages	423	Larynx cancer	162	Occupational exposure to sulfuric acid	3	Rate	2001	0.024981982819999998	0.048086251	0.009229816
1	Deaths	12	Lao People's Democratic Republic	1	Male	22	All ages	423	Larynx cancer	162	Occupational exposure to sulfuric acid	1	Number	2002	1.0494123288463593	2.063797954426056	0.3978068283885759
1	Deaths	12	Lao People's Democratic Republic	2	Female	22	All ages	423	Larynx cancer	162	Occupational exposure to sulfuric acid	1	Number	2002	0.3081249643346468	0.6659362362254373	0.0841041408713497
1	Deaths	12	Lao People's Democratic Republic	3	Both	22	All ages	423	Larynx cancer	162	Occupational exposure to sulfuric acid	1	Number	2002	1.357537293181006	2.641781687657088	0.5163826892935701
1	Deaths	12	Lao People's Democratic Republic	1	Male	22	All ages	423	Larynx cancer	162	Occupational exposure to sulfuric acid	3	Rate	2002	0.037501562	0.073751417	0.014215935
1	Deaths	12	Lao People's Democratic Republic	2	Female	22	All ages	423	Larynx cancer	162	Occupational exposure to sulfuric acid	3	Rate	2002	0.010950888	0.023667647	0.002989096
1	Deaths	12	Lao People's Democratic Republic	3	Both	22	All ages	423	Larynx cancer	162	Occupational exposure to sulfuric acid	3	Rate	2002	0.024189838	0.047073676	0.009201378
1	Deaths	12	Lao People's Democratic Republic	1	Male	22	All ages	423	Larynx cancer	162	Occupational exposure to sulfuric acid	1	Number	2003	1.0467710092580935	2.041018440954155	0.39401937605763
1	Deaths	12	Lao People's Democratic Republic	2	Female	22	All ages	423	Larynx cancer	162	Occupational exposure to sulfuric acid	1	Number	2003	0.3070297233582046	0.6588424498959811	0.0875416222410896
1	Deaths	12	Lao People's Democratic Republic	3	Both	22	All ages	423	Larynx cancer	162	Occupational exposure to sulfuric acid	1	Number	2003	1.353800732616298	2.6096342497038374	0.5155980828078139
1	Deaths	12	Lao People's Democratic Republic	1	Male	22	All ages	423	Larynx cancer	162	Occupational exposure to sulfuric acid	3	Rate	2003	0.036696926	0.071552519	0.013813240650000001
1	Deaths	12	Lao People's Democratic Republic	2	Female	22	All ages	423	Larynx cancer	162	Occupational exposure to sulfuric acid	3	Rate	2003	0.010719512	0.023002559	0.0030563928699999998
1	Deaths	12	Lao People's Democratic Republic	3	Both	22	All ages	423	Larynx cancer	162	Occupational exposure to sulfuric acid	3	Rate	2003	0.02368155	0.045649395	0.009019172
1	Deaths	12	Lao People's Democratic Republic	1	Male	22	All ages	423	Larynx cancer	162	Occupational exposure to sulfuric acid	1	Number	2004	1.014518965539859	1.976960857762368	0.3893031769032716
1	Deaths	12	Lao People's Democratic Republic	2	Female	22	All ages	423	Larynx cancer	162	Occupational exposure to sulfuric acid	1	Number	2004	0.2954535510109885	0.642048489829756	0.0860028505550235
1	Deaths	12	Lao People's Democratic Republic	3	Both	22	All ages	423	Larynx cancer	162	Occupational exposure to sulfuric acid	1	Number	2004	1.3099725165508471	2.52453069660006	0.5033491386265301
1	Deaths	12	Lao People's Democratic Republic	1	Male	22	All ages	423	Larynx cancer	162	Occupational exposure to sulfuric acid	3	Rate	2004	0.034941502	0.068089394	0.013408164949999999
1	Deaths	12	Lao People's Democratic Republic	2	Female	22	All ages	423	Larynx cancer	162	Occupational exposure to sulfuric acid	3	Rate	2004	0.010146215	0.022048684	0.002953437
1	Deaths	12	Lao People's Democratic Republic	3	Both	22	All ages	423	Larynx cancer	162	Occupational exposure to sulfuric acid	3	Rate	2004	0.022525781	0.043410853049999996	0.008655397030000001
1	Deaths	12	Lao People's Democratic Republic	1	Male	22	All ages	423	Larynx cancer	162	Occupational exposure to sulfuric acid	1	Number	2005	0.979193732811676	1.912073231004357	0.3825972390994483
1	Deaths	12	Lao People's Democratic Republic	2	Female	22	All ages	423	Larynx cancer	162	Occupational exposure to sulfuric acid	1	Number	2005	0.2849719405463546	0.6217952502496721	0.0856125488569216
1	Deaths	12	Lao People's Democratic Republic	3	Both	22	All ages	423	Larynx cancer	162	Occupational exposure to sulfuric acid	1	Number	2005	1.26416567335803	2.4669288769710365	0.4919584812133286
1	Deaths	12	Lao People's Democratic Republic	1	Male	22	All ages	423	Larynx cancer	162	Occupational exposure to sulfuric acid	3	Rate	2005	0.033190778	0.064811687	0.012968527
1	Deaths	12	Lao People's Democratic Republic	2	Female	22	All ages	423	Larynx cancer	162	Occupational exposure to sulfuric acid	3	Rate	2005	0.009640566	0.021035257050000002	0.002896262
1	Deaths	12	Lao People's Democratic Republic	3	Both	22	All ages	423	Larynx cancer	162	Occupational exposure to sulfuric acid	3	Rate	2005	0.021404171	0.041768708	0.008329575
1	Deaths	12	Lao People's Democratic Republic	1	Male	22	All ages	423	Larynx cancer	162	Occupational exposure to sulfuric acid	1	Number	2006	0.988783181784843	1.9333107872847848	0.3882656309973505
1	Deaths	12	Lao People's Democratic Republic	2	Female	22	All ages	423	Larynx cancer	162	Occupational exposure to sulfuric acid	1	Number	2006	0.2852253934133097	0.6227183103927779	0.0883039721937491
1	Deaths	12	Lao People's Democratic Republic	3	Both	22	All ages	423	Larynx cancer	162	Occupational exposure to sulfuric acid	1	Number	2006	1.2740085751981505	2.4704235131242145	0.5056729779498634
1	Deaths	12	Lao People's Democratic Republic	1	Male	22	All ages	423	Larynx cancer	162	Occupational exposure to sulfuric acid	3	Rate	2006	0.033022521	0.06456703228999999	0.012966957869999999
1	Deaths	12	Lao People's Democratic Republic	2	Female	22	All ages	423	Larynx cancer	162	Occupational exposure to sulfuric acid	3	Rate	2006	0.009515359	0.020774406080000002	0.002945895
1	Deaths	12	Lao People's Democratic Republic	3	Both	22	All ages	423	Larynx cancer	162	Occupational exposure to sulfuric acid	3	Rate	2006	0.02126255	0.041230103	0.008439423
1	Deaths	12	Lao People's Democratic Republic	1	Male	22	All ages	423	Larynx cancer	162	Occupational exposure to sulfuric acid	1	Number	2007	0.999897859326319	1.9057353668179824	0.3916482579231201
1	Deaths	12	Lao People's Democratic Republic	2	Female	22	All ages	423	Larynx cancer	162	Occupational exposure to sulfuric acid	1	Number	2007	0.2870442324799169	0.6292584368762104	0.091290915625888
1	Deaths	12	Lao People's Democratic Republic	3	Both	22	All ages	423	Larynx cancer	162	Occupational exposure to sulfuric acid	1	Number	2007	1.2869420918062366	2.5152436343608477	0.515297130521896
1	Deaths	12	Lao People's Democratic Republic	1	Male	22	All ages	423	Larynx cancer	162	Occupational exposure to sulfuric acid	3	Rate	2007	0.032880675	0.062668265	0.012878974369999999
1	Deaths	12	Lao People's Democratic Republic	2	Female	22	All ages	423	Larynx cancer	162	Occupational exposure to sulfuric acid	3	Rate	2007	0.009439512	0.020693301009999998	0.003002122
1	Deaths	12	Lao People's Democratic Republic	3	Both	22	All ages	423	Larynx cancer	162	Occupational exposure to sulfuric acid	3	Rate	2007	0.021160305	0.041356423	0.008472677
1	Deaths	12	Lao People's Democratic Republic	1	Male	22	All ages	423	Larynx cancer	162	Occupational exposure to sulfuric acid	1	Number	2008	1.0174234397571225	1.955691995220271	0.3943372484339634
1	Deaths	12	Lao People's Democratic Republic	2	Female	22	All ages	423	Larynx cancer	162	Occupational exposure to sulfuric acid	1	Number	2008	0.2908078628126951	0.6335381010918778	0.0942231665260924
1	Deaths	12	Lao People's Democratic Republic	3	Both	22	All ages	423	Larynx cancer	162	Occupational exposure to sulfuric acid	1	Number	2008	1.308231302569817	2.5343218551845763	0.52635607288497
1	Deaths	12	Lao People's Democratic Republic	1	Male	22	All ages	423	Larynx cancer	162	Occupational exposure to sulfuric acid	3	Rate	2008	0.032918714	0.063276373	0.012758773
1	Deaths	12	Lao People's Democratic Republic	2	Female	22	All ages	423	Larynx cancer	162	Occupational exposure to sulfuric acid	3	Rate	2008	0.009422442	0.020527217	0.0030529172899999998
1	Deaths	12	Lao People's Democratic Republic	3	Both	22	All ages	423	Larynx cancer	162	Occupational exposure to sulfuric acid	3	Rate	2008	0.021178913	0.041028052	0.008521161
1	Deaths	12	Lao People's Democratic Republic	1	Male	22	All ages	423	Larynx cancer	162	Occupational exposure to sulfuric acid	1	Number	2009	1.0323605380193654	1.9511183025528636	0.4006847021702592
1	Deaths	12	Lao People's Democratic Republic	2	Female	22	All ages	423	Larynx cancer	162	Occupational exposure to sulfuric acid	1	Number	2009	0.2944446681173205	0.6402572168777931	0.0958746768605258
1	Deaths	12	Lao People's Democratic Republic	3	Both	22	All ages	423	Larynx cancer	162	Occupational exposure to sulfuric acid	1	Number	2009	1.3268052061366888	2.5307754874197226	0.5377411603819378
1	Deaths	12	Lao People's Democratic Republic	1	Male	22	All ages	423	Larynx cancer	162	Occupational exposure to sulfuric acid	3	Rate	2009	0.032900962799999996	0.062181446	0.012769679
1	Deaths	12	Lao People's Democratic Republic	2	Female	22	All ages	423	Larynx cancer	162	Occupational exposure to sulfuric acid	3	Rate	2009	0.009408391	0.020458140780000002	0.0030634838399999998
1	Deaths	12	Lao People's Democratic Republic	3	Both	22	All ages	423	Larynx cancer	162	Occupational exposure to sulfuric acid	3	Rate	2009	0.021170019	0.040380129	0.008580001
1	Deaths	12	Lao People's Democratic Republic	1	Male	22	All ages	423	Larynx cancer	162	Occupational exposure to sulfuric acid	1	Number	2010	1.0520596594181442	2.0084601183292663	0.4071665862617473
1	Deaths	12	Lao People's Democratic Republic	2	Female	22	All ages	423	Larynx cancer	162	Occupational exposure to sulfuric acid	1	Number	2010	0.297778802911513	0.650185367784991	0.0987065895919606
1	Deaths	12	Lao People's Democratic Republic	3	Both	22	All ages	423	Larynx cancer	162	Occupational exposure to sulfuric acid	1	Number	2010	1.3498384623296584	2.537551744178402	0.5456259153103301
1	Deaths	12	Lao People's Democratic Republic	1	Male	22	All ages	423	Larynx cancer	162	Occupational exposure to sulfuric acid	3	Rate	2010	0.033064575699999994	0.063122734	0.012796604
1	Deaths	12	Lao People's Democratic Republic	2	Female	22	All ages	423	Larynx cancer	162	Occupational exposure to sulfuric acid	3	Rate	2010	0.009392199	0.020507404	0.0031132904500000003
1	Deaths	12	Lao People's Democratic Republic	3	Both	22	All ages	423	Larynx cancer	162	Occupational exposure to sulfuric acid	3	Rate	2010	0.021249521	0.039946824	0.00858939
1	Deaths	12	Lao People's Democratic Republic	1	Male	22	All ages	423	Larynx cancer	162	Occupational exposure to sulfuric acid	1	Number	2011	1.0818101977884211	2.0694357502123832	0.4132318934475857
1	Deaths	12	Lao People's Democratic Republic	2	Female	22	All ages	423	Larynx cancer	162	Occupational exposure to sulfuric acid	1	Number	2011	0.3083533016014392	0.6647048579610368	0.1023393390740048
1	Deaths	12	Lao People's Democratic Republic	3	Both	22	All ages	423	Larynx cancer	162	Occupational exposure to sulfuric acid	1	Number	2011	1.3901634993898582	2.631906318387359	0.5575479414042601
1	Deaths	12	Lao People's Democratic Republic	1	Male	22	All ages	423	Larynx cancer	162	Occupational exposure to sulfuric acid	3	Rate	2011	0.033536017	0.06415231822999999	0.012810151
1	Deaths	12	Lao People's Democratic Republic	2	Female	22	All ages	423	Larynx cancer	162	Occupational exposure to sulfuric acid	3	Rate	2011	0.009602009	0.020698666	0.00318681
1	Deaths	12	Lao People's Democratic Republic	3	Both	22	All ages	423	Larynx cancer	162	Occupational exposure to sulfuric acid	3	Rate	2011	0.021595922	0.040886157	0.008661399699999999
1	Deaths	12	Lao People's Democratic Republic	1	Male	22	All ages	423	Larynx cancer	162	Occupational exposure to sulfuric acid	1	Number	2012	1.1098729511227383	2.12398289957676	0.4231819135555896
1	Deaths	12	Lao People's Democratic Republic	2	Female	22	All ages	423	Larynx cancer	162	Occupational exposure to sulfuric acid	1	Number	2012	0.3168405226700659	0.6853026748028228	0.1059375503017138
1	Deaths	12	Lao People's Democratic Republic	3	Both	22	All ages	423	Larynx cancer	162	Occupational exposure to sulfuric acid	1	Number	2012	1.4267134737928069	2.718861020965426	0.5733811363937353
1	Deaths	12	Lao People's Democratic Republic	1	Male	22	All ages	423	Larynx cancer	162	Occupational exposure to sulfuric acid	3	Rate	2012	0.033936484	0.064944832	0.012939594919999999
1	Deaths	12	Lao People's Democratic Republic	2	Female	22	All ages	423	Larynx cancer	162	Occupational exposure to sulfuric acid	3	Rate	2012	0.009740558	0.021068108	0.003256815
1	Deaths	12	Lao People's Democratic Republic	3	Both	22	All ages	423	Larynx cancer	162	Occupational exposure to sulfuric acid	3	Rate	2012	0.021871246	0.041679622	0.008789824
1	Deaths	12	Lao People's Democratic Republic	1	Male	22	All ages	423	Larynx cancer	162	Occupational exposure to sulfuric acid	1	Number	2013	1.14645575611475	2.231673315539536	0.4430960888338796
1	Deaths	12	Lao People's Democratic Republic	2	Female	22	All ages	423	Larynx cancer	162	Occupational exposure to sulfuric acid	1	Number	2013	0.3265833018504863	0.6925550057170892	0.1116877850099424
1	Deaths	12	Lao People's Democratic Republic	3	Both	22	All ages	423	Larynx cancer	162	Occupational exposure to sulfuric acid	1	Number	2013	1.473039057965237	2.8137465654447045	0.5842468662751816
1	Deaths	12	Lao People's Democratic Republic	1	Male	22	All ages	423	Larynx cancer	162	Occupational exposure to sulfuric acid	3	Rate	2013	0.034574172	0.06730155623999999	0.013362644
1	Deaths	12	Lao People's Democratic Republic	2	Female	22	All ages	423	Larynx cancer	162	Occupational exposure to sulfuric acid	3	Rate	2013	0.009911097	0.021017546760000002	0.003389483
1	Deaths	12	Lao People's Democratic Republic	3	Both	22	All ages	423	Larynx cancer	162	Occupational exposure to sulfuric acid	3	Rate	2013	0.022281439	0.042561208	0.008837417
1	Deaths	12	Lao People's Democratic Republic	1	Male	22	All ages	423	Larynx cancer	162	Occupational exposure to sulfuric acid	1	Number	2014	1.1908282356262745	2.3160997854893326	0.4553678639989376
1	Deaths	12	Lao People's Democratic Republic	2	Female	22	All ages	423	Larynx cancer	162	Occupational exposure to sulfuric acid	1	Number	2014	0.3371123271588755	0.7235112104401947	0.119250507468688
1	Deaths	12	Lao People's Democratic Republic	3	Both	22	All ages	423	Larynx cancer	162	Occupational exposure to sulfuric acid	1	Number	2014	1.5279405627851483	2.9032993848161315	0.6063296056253833
1	Deaths	12	Lao People's Democratic Republic	1	Male	22	All ages	423	Larynx cancer	162	Occupational exposure to sulfuric acid	3	Rate	2014	0.035414867	0.068880098	0.013542500839999999
1	Deaths	12	Lao People's Democratic Republic	2	Female	22	All ages	423	Larynx cancer	162	Occupational exposure to sulfuric acid	3	Rate	2014	0.010097609070000001	0.021671510579999997	0.00357194
1	Deaths	12	Lao People's Democratic Republic	3	Both	22	All ages	423	Larynx cancer	162	Occupational exposure to sulfuric acid	3	Rate	2014	0.022801525	0.043326066	0.009048284
1	Deaths	12	Lao People's Democratic Republic	1	Male	22	All ages	423	Larynx cancer	162	Occupational exposure to sulfuric acid	1	Number	2015	1.244615607730163	2.430521203468214	0.479144195317846
1	Deaths	12	Lao People's Democratic Republic	2	Female	22	All ages	423	Larynx cancer	162	Occupational exposure to sulfuric acid	1	Number	2015	0.3463960511691792	0.741674060209609	0.1219509488057395
1	Deaths	12	Lao People's Democratic Republic	3	Both	22	All ages	423	Larynx cancer	162	Occupational exposure to sulfuric acid	1	Number	2015	1.591011658899342	3.03781874048594	0.6234376621761628
1	Deaths	12	Lao People's Democratic Republic	1	Male	22	All ages	423	Larynx cancer	162	Occupational exposure to sulfuric acid	3	Rate	2015	0.03649646	0.071271338	0.014050175
1	Deaths	12	Lao People's Democratic Republic	2	Female	22	All ages	423	Larynx cancer	162	Occupational exposure to sulfuric acid	3	Rate	2015	0.010239034	0.021922957	0.0036047174500000003
1	Deaths	12	Lao People's Democratic Republic	3	Both	22	All ages	423	Larynx cancer	162	Occupational exposure to sulfuric acid	3	Rate	2015	0.023420204	0.04471767	0.009177203
1	Deaths	12	Lao People's Democratic Republic	1	Male	22	All ages	423	Larynx cancer	162	Occupational exposure to sulfuric acid	1	Number	2016	1.2930977826974843	2.585676257793432	0.5039647749798284
1	Deaths	12	Lao People's Democratic Republic	2	Female	22	All ages	423	Larynx cancer	162	Occupational exposure to sulfuric acid	1	Number	2016	0.3566297219565024	0.7475069267785266	0.1220246081352828
1	Deaths	12	Lao People's Democratic Republic	3	Both	22	All ages	423	Larynx cancer	162	Occupational exposure to sulfuric acid	1	Number	2016	1.649727504653987	3.118052821973332	0.6387815632244385
1	Deaths	12	Lao People's Democratic Republic	1	Male	22	All ages	423	Larynx cancer	162	Occupational exposure to sulfuric acid	3	Rate	2016	0.037383059	0.074751104	0.014569466
1	Deaths	12	Lao People's Democratic Republic	2	Female	22	All ages	423	Larynx cancer	162	Occupational exposure to sulfuric acid	3	Rate	2016	0.010401125	0.02180108	0.003558854
1	Deaths	12	Lao People's Democratic Republic	3	Both	22	All ages	423	Larynx cancer	162	Occupational exposure to sulfuric acid	3	Rate	2016	0.023951413	0.045269156059999996	0.00927409
1	Deaths	12	Lao People's Democratic Republic	1	Male	22	All ages	423	Larynx cancer	162	Occupational exposure to sulfuric acid	1	Number	2017	1.337900178381683	2.6672700988433613	0.5158794244923257
1	Deaths	12	Lao People's Democratic Republic	2	Female	22	All ages	423	Larynx cancer	162	Occupational exposure to sulfuric acid	1	Number	2017	0.368881584202235	0.775570373132211	0.1264587540717439
1	Deaths	12	Lao People's Democratic Republic	3	Both	22	All ages	423	Larynx cancer	162	Occupational exposure to sulfuric acid	1	Number	2017	1.706781762583918	3.251351456217304	0.6553544435314081
1	Deaths	12	Lao People's Democratic Republic	1	Male	22	All ages	423	Larynx cancer	162	Occupational exposure to sulfuric acid	3	Rate	2017	0.03812976	0.07601640965999999	0.014702411160000001
1	Deaths	12	Lao People's Democratic Republic	2	Female	22	All ages	423	Larynx cancer	162	Occupational exposure to sulfuric acid	3	Rate	2017	0.010614056	0.022315963	0.003638675
1	Deaths	12	Lao People's Democratic Republic	3	Both	22	All ages	423	Larynx cancer	162	Occupational exposure to sulfuric acid	3	Rate	2017	0.024437705	0.046552857329999996	0.009383366
1	Deaths	12	Lao People's Democratic Republic	1	Male	22	All ages	423	Larynx cancer	162	Occupational exposure to sulfuric acid	1	Number	2018	1.3854836154491617	2.764592047374239	0.5369860039447347
1	Deaths	12	Lao People's Democratic Republic	2	Female	22	All ages	423	Larynx cancer	162	Occupational exposure to sulfuric acid	1	Number	2018	0.3809124774542138	0.806321907107641	0.1335176564971987
1	Deaths	12	Lao People's Democratic Republic	3	Both	22	All ages	423	Larynx cancer	162	Occupational exposure to sulfuric acid	1	Number	2018	1.7663960929033755	3.407472627121596	0.6731332263835661
1	Deaths	12	Lao People's Democratic Republic	1	Male	22	All ages	423	Larynx cancer	162	Occupational exposure to sulfuric acid	3	Rate	2018	0.038925936	0.077672758	0.015086921820000002
1	Deaths	12	Lao People's Democratic Republic	2	Female	22	All ages	423	Larynx cancer	162	Occupational exposure to sulfuric acid	3	Rate	2018	0.010812786	0.022888686	0.0037901038499999996
1	Deaths	12	Lao People's Democratic Republic	3	Both	22	All ages	423	Larynx cancer	162	Occupational exposure to sulfuric acid	3	Rate	2018	0.024941776	0.048114022	0.009504742
1	Deaths	12	Lao People's Democratic Republic	1	Male	22	All ages	423	Larynx cancer	162	Occupational exposure to sulfuric acid	1	Number	2019	1.4315089510095194	2.885589677836564	0.5406674478055824
1	Deaths	12	Lao People's Democratic Republic	2	Female	22	All ages	423	Larynx cancer	162	Occupational exposure to sulfuric acid	1	Number	2019	0.3947651478013361	0.837007306244826	0.1397419640777454
1	Deaths	12	Lao People's Democratic Republic	3	Both	22	All ages	423	Larynx cancer	162	Occupational exposure to sulfuric acid	1	Number	2019	1.826274098810854	3.5948220125128505	0.7022295682048121
1	Deaths	12	Lao People's Democratic Republic	1	Male	22	All ages	423	Larynx cancer	162	Occupational exposure to sulfuric acid	3	Rate	2019	0.039651850669999995	0.079928925	0.014976131
1	Deaths	12	Lao People's Democratic Republic	2	Female	22	All ages	423	Larynx cancer	162	Occupational exposure to sulfuric acid	3	Rate	2019	0.011055598	0.023440813209999998	0.003913544
1	Deaths	12	Lao People's Democratic Republic	3	Both	22	All ages	423	Larynx cancer	162	Occupational exposure to sulfuric acid	3	Rate	2019	0.02543231	0.050060737849999995	0.009779101770000001
1	Deaths	12	Lao People's Democratic Republic	1	Male	22	All ages	423	Larynx cancer	162	Occupational exposure to sulfuric acid	1	Number	2020	1.4824105429968912	3.041511695724203	0.5592684607452265
1	Deaths	12	Lao People's Democratic Republic	2	Female	22	All ages	423	Larynx cancer	162	Occupational exposure to sulfuric acid	1	Number	2020	0.4091461263677722	0.865274563011075	0.1456421548223218
1	Deaths	12	Lao People's Democratic Republic	3	Both	22	All ages	423	Larynx cancer	162	Occupational exposure to sulfuric acid	1	Number	2020	1.8915566693646644	3.797962048301392	0.7259098625693196
1	Deaths	12	Lao People's Democratic Republic	1	Male	22	All ages	423	Larynx cancer	162	Occupational exposure to sulfuric acid	3	Rate	2020	0.040488418	0.083071453	0.015275050069999999
1	Deaths	12	Lao People's Democratic Republic	2	Female	22	All ages	423	Larynx cancer	162	Occupational exposure to sulfuric acid	3	Rate	2020	0.011305527	0.023909269440000002	0.0040243844800000005
1	Deaths	12	Lao People's Democratic Republic	3	Both	22	All ages	423	Larynx cancer	162	Occupational exposure to sulfuric acid	3	Rate	2020	0.025981807609999998	0.052167572	0.009970861939999999
1	Deaths	12	Lao People's Democratic Republic	1	Male	22	All ages	423	Larynx cancer	162	Occupational exposure to sulfuric acid	1	Number	2021	1.5214546434751264	3.2007651933536665	0.5760960823278531
1	Deaths	12	Lao People's Democratic Republic	2	Female	22	All ages	423	Larynx cancer	162	Occupational exposure to sulfuric acid	1	Number	2021	0.4231244839370262	0.8992679022863777	0.1550370862007394
1	Deaths	12	Lao People's Democratic Republic	3	Both	22	All ages	423	Larynx cancer	162	Occupational exposure to sulfuric acid	1	Number	2021	1.944579127412154	3.8689437131234974	0.7447919499339829
1	Deaths	12	Lao People's Democratic Republic	1	Male	22	All ages	423	Larynx cancer	162	Occupational exposure to sulfuric acid	3	Rate	2021	0.040998717	0.086251185	0.015524091
1	Deaths	12	Lao People's Democratic Republic	2	Female	22	All ages	423	Larynx cancer	162	Occupational exposure to sulfuric acid	3	Rate	2021	0.01154006	0.024526129	0.004228395
1	Deaths	12	Lao People's Democratic Republic	3	Both	22	All ages	423	Larynx cancer	162	Occupational exposure to sulfuric acid	3	Rate	2021	0.026358054	0.052442107009999996	0.010095380559999999
1	Deaths	12	Lao People's Democratic Republic	1	Male	27	Age-standardized	423	Larynx cancer	162	Occupational exposure to sulfuric acid	3	Rate	1990	0.096441009	0.18665795	0.035796735
1	Deaths	12	Lao People's Democratic Republic	2	Female	27	Age-standardized	423	Larynx cancer	162	Occupational exposure to sulfuric acid	3	Rate	1990	0.022330075760000002	0.050751803	0.005871826
1	Deaths	12	Lao People's Democratic Republic	3	Both	27	Age-standardized	423	Larynx cancer	162	Occupational exposure to sulfuric acid	3	Rate	1990	0.0580257	0.115098705	0.021525637
1	Deaths	12	Lao People's Democratic Republic	1	Male	27	Age-standardized	423	Larynx cancer	162	Occupational exposure to sulfuric acid	3	Rate	1991	0.094320741	0.184050944	0.034780747
1	Deaths	12	Lao People's Democratic Republic	2	Female	27	Age-standardized	423	Larynx cancer	162	Occupational exposure to sulfuric acid	3	Rate	1991	0.022240525	0.050293105	0.005885894
1	Deaths	12	Lao People's Democratic Republic	3	Both	27	Age-standardized	423	Larynx cancer	162	Occupational exposure to sulfuric acid	3	Rate	1991	0.056971554	0.111720977	0.021234575920000002
1	Deaths	12	Lao People's Democratic Republic	1	Male	27	Age-standardized	423	Larynx cancer	162	Occupational exposure to sulfuric acid	3	Rate	1992	0.092494697	0.17971615726999998	0.034131195
1	Deaths	12	Lao People's Democratic Republic	2	Female	27	Age-standardized	423	Larynx cancer	162	Occupational exposure to sulfuric acid	3	Rate	1992	0.022178379	0.050764388960000004	0.005783775
1	Deaths	12	Lao People's Democratic Republic	3	Both	27	Age-standardized	423	Larynx cancer	162	Occupational exposure to sulfuric acid	3	Rate	1992	0.056077152500000005	0.10738613788000001	0.020645298
1	Deaths	12	Lao People's Democratic Republic	1	Male	27	Age-standardized	423	Larynx cancer	162	Occupational exposure to sulfuric acid	3	Rate	1993	0.090670576	0.179801185	0.033917576170000005
1	Deaths	12	Lao People's Democratic Republic	2	Female	27	Age-standardized	423	Larynx cancer	162	Occupational exposure to sulfuric acid	3	Rate	1993	0.022060438	0.050591939	0.005702661
1	Deaths	12	Lao People's Democratic Republic	3	Both	27	Age-standardized	423	Larynx cancer	162	Occupational exposure to sulfuric acid	3	Rate	1993	0.055146774600000004	0.107485008	0.02026302
1	Deaths	12	Lao People's Democratic Republic	1	Male	27	Age-standardized	423	Larynx cancer	162	Occupational exposure to sulfuric acid	3	Rate	1994	0.088727954	0.17814208	0.03353992
1	Deaths	12	Lao People's Democratic Republic	2	Female	27	Age-standardized	423	Larynx cancer	162	Occupational exposure to sulfuric acid	3	Rate	1994	0.021892241280000002	0.049761639	0.005668488
1	Deaths	12	Lao People's Democratic Republic	3	Both	27	Age-standardized	423	Larynx cancer	162	Occupational exposure to sulfuric acid	3	Rate	1994	0.054105352	0.105538253	0.02009954
1	Deaths	12	Lao People's Democratic Republic	1	Male	27	Age-standardized	423	Larynx cancer	162	Occupational exposure to sulfuric acid	3	Rate	1995	0.087318261	0.174533731	0.032510209
1	Deaths	12	Lao People's Democratic Republic	2	Female	27	Age-standardized	423	Larynx cancer	162	Occupational exposure to sulfuric acid	3	Rate	1995	0.021739328	0.049367515	0.005564818
1	Deaths	12	Lao People's Democratic Republic	3	Both	27	Age-standardized	423	Larynx cancer	162	Occupational exposure to sulfuric acid	3	Rate	1995	0.053282149	0.103643721	0.020045701
1	Deaths	12	Lao People's Democratic Republic	1	Male	27	Age-standardized	423	Larynx cancer	162	Occupational exposure to sulfuric acid	3	Rate	1996	0.085646398	0.16772494970000001	0.031840283489999996
1	Deaths	12	Lao People's Democratic Republic	2	Female	27	Age-standardized	423	Larynx cancer	162	Occupational exposure to sulfuric acid	3	Rate	1996	0.021712788	0.04932352332000001	0.00571408
1	Deaths	12	Lao People's Democratic Republic	3	Both	27	Age-standardized	423	Larynx cancer	162	Occupational exposure to sulfuric acid	3	Rate	1996	0.052501317	0.100428584	0.019894144
1	Deaths	12	Lao People's Democratic Republic	1	Male	27	Age-standardized	423	Larynx cancer	162	Occupational exposure to sulfuric acid	3	Rate	1997	0.08397111	0.164468828	0.03123106
1	Deaths	12	Lao People's Democratic Republic	2	Female	27	Age-standardized	423	Larynx cancer	162	Occupational exposure to sulfuric acid	3	Rate	1997	0.021682414	0.048578224	0.005756316
1	Deaths	12	Lao People's Democratic Republic	3	Both	27	Age-standardized	423	Larynx cancer	162	Occupational exposure to sulfuric acid	3	Rate	1997	0.051722694	0.09575160829000001	0.019712329509999998
1	Deaths	12	Lao People's Democratic Republic	1	Male	27	Age-standardized	423	Larynx cancer	162	Occupational exposure to sulfuric acid	3	Rate	1998	0.08253100045999999	0.16214183	0.031255090799999996
1	Deaths	12	Lao People's Democratic Republic	2	Female	27	Age-standardized	423	Larynx cancer	162	Occupational exposure to sulfuric acid	3	Rate	1998	0.021542894	0.048588825	0.005771322
1	Deaths	12	Lao People's Democratic Republic	3	Both	27	Age-standardized	423	Larynx cancer	162	Occupational exposure to sulfuric acid	3	Rate	1998	0.05098818	0.09555823016000001	0.019350088
1	Deaths	12	Lao People's Democratic Republic	1	Male	27	Age-standardized	423	Larynx cancer	162	Occupational exposure to sulfuric acid	3	Rate	1999	0.08064749	0.154556887	0.030907971
1	Deaths	12	Lao People's Democratic Republic	2	Female	27	Age-standardized	423	Larynx cancer	162	Occupational exposure to sulfuric acid	3	Rate	1999	0.021352847379999998	0.047632882	0.0057876175999999994
1	Deaths	12	Lao People's Democratic Republic	3	Both	27	Age-standardized	423	Larynx cancer	162	Occupational exposure to sulfuric acid	3	Rate	1999	0.049972721860000006	0.094809322	0.01849458
1	Deaths	12	Lao People's Democratic Republic	1	Male	27	Age-standardized	423	Larynx cancer	162	Occupational exposure to sulfuric acid	3	Rate	2000	0.078778645	0.153477877	0.029567663
1	Deaths	12	Lao People's Democratic Republic	2	Female	27	Age-standardized	423	Larynx cancer	162	Occupational exposure to sulfuric acid	3	Rate	2000	0.020811779059999997	0.045006869	0.005746221
1	Deaths	12	Lao People's Democratic Republic	3	Both	27	Age-standardized	423	Larynx cancer	162	Occupational exposure to sulfuric acid	3	Rate	2000	0.048710073	0.093266041	0.017752027
1	Deaths	12	Lao People's Democratic Republic	1	Male	27	Age-standardized	423	Larynx cancer	162	Occupational exposure to sulfuric acid	3	Rate	2001	0.077217984	0.151189803	0.029026325
1	Deaths	12	Lao People's Democratic Republic	2	Female	27	Age-standardized	423	Larynx cancer	162	Occupational exposure to sulfuric acid	3	Rate	2001	0.020596582	0.044470542120000005	0.005625739
1	Deaths	12	Lao People's Democratic Republic	3	Both	27	Age-standardized	423	Larynx cancer	162	Occupational exposure to sulfuric acid	3	Rate	2001	0.047881935	0.09147740563000001	0.017809737
1	Deaths	12	Lao People's Democratic Republic	1	Male	27	Age-standardized	423	Larynx cancer	162	Occupational exposure to sulfuric acid	3	Rate	2002	0.074475662	0.145734161	0.028067669
1	Deaths	12	Lao People's Democratic Republic	2	Female	27	Age-standardized	423	Larynx cancer	162	Occupational exposure to sulfuric acid	3	Rate	2002	0.020008791	0.043126783	0.005593885
1	Deaths	12	Lao People's Democratic Republic	3	Both	27	Age-standardized	423	Larynx cancer	162	Occupational exposure to sulfuric acid	3	Rate	2002	0.046308671	0.089552608	0.017625501
1	Deaths	12	Lao People's Democratic Republic	1	Male	27	Age-standardized	423	Larynx cancer	162	Occupational exposure to sulfuric acid	3	Rate	2003	0.072581471	0.141474936	0.027209972
1	Deaths	12	Lao People's Democratic Republic	2	Female	27	Age-standardized	423	Larynx cancer	162	Occupational exposure to sulfuric acid	3	Rate	2003	0.019509735	0.041855984	0.005683732
1	Deaths	12	Lao People's Democratic Republic	3	Both	27	Age-standardized	423	Larynx cancer	162	Occupational exposure to sulfuric acid	3	Rate	2003	0.045190808	0.087273788	0.017244009
1	Deaths	12	Lao People's Democratic Republic	1	Male	27	Age-standardized	423	Larynx cancer	162	Occupational exposure to sulfuric acid	3	Rate	2004	0.068707367	0.133609463	0.026189785
1	Deaths	12	Lao People's Democratic Republic	2	Female	27	Age-standardized	423	Larynx cancer	162	Occupational exposure to sulfuric acid	3	Rate	2004	0.018351573	0.039865934	0.005449178
1	Deaths	12	Lao People's Democratic Republic	3	Both	27	Age-standardized	423	Larynx cancer	162	Occupational exposure to sulfuric acid	3	Rate	2004	0.042739909	0.08282415550000001	0.016389011
1	Deaths	12	Lao People's Democratic Republic	1	Male	27	Age-standardized	423	Larynx cancer	162	Occupational exposure to sulfuric acid	3	Rate	2005	0.064645654	0.125366608	0.025255094
1	Deaths	12	Lao People's Democratic Republic	2	Female	27	Age-standardized	423	Larynx cancer	162	Occupational exposure to sulfuric acid	3	Rate	2005	0.017286698359999998	0.037693218790000003	0.005256519439999999
1	Deaths	12	Lao People's Democratic Republic	3	Both	27	Age-standardized	423	Larynx cancer	162	Occupational exposure to sulfuric acid	3	Rate	2005	0.040187154	0.078499056	0.015745255
1	Deaths	12	Lao People's Democratic Republic	1	Male	27	Age-standardized	423	Larynx cancer	162	Occupational exposure to sulfuric acid	3	Rate	2006	0.063485808	0.124041153	0.024914740100000003
1	Deaths	12	Lao People's Democratic Republic	2	Female	27	Age-standardized	423	Larynx cancer	162	Occupational exposure to sulfuric acid	3	Rate	2006	0.016893176	0.036569569	0.005280162
1	Deaths	12	Lao People's Democratic Republic	3	Both	27	Age-standardized	423	Larynx cancer	162	Occupational exposure to sulfuric acid	3	Rate	2006	0.039470677	0.07669768740999999	0.015583791
1	Deaths	12	Lao People's Democratic Republic	1	Male	27	Age-standardized	423	Larynx cancer	162	Occupational exposure to sulfuric acid	3	Rate	2007	0.062355155	0.12062809542000001	0.024492235
1	Deaths	12	Lao People's Democratic Republic	2	Female	27	Age-standardized	423	Larynx cancer	162	Occupational exposure to sulfuric acid	3	Rate	2007	0.016581634	0.036163175	0.005349662
1	Deaths	12	Lao People's Democratic Republic	3	Both	27	Age-standardized	423	Larynx cancer	162	Occupational exposure to sulfuric acid	3	Rate	2007	0.038822165719999996	0.076136465	0.015498804790000001
1	Deaths	12	Lao People's Democratic Republic	1	Male	27	Age-standardized	423	Larynx cancer	162	Occupational exposure to sulfuric acid	3	Rate	2008	0.061578122310000004	0.11830066909999999	0.023931488
1	Deaths	12	Lao People's Democratic Republic	2	Female	27	Age-standardized	423	Larynx cancer	162	Occupational exposure to sulfuric acid	3	Rate	2008	0.016361821	0.035333482	0.005379425
1	Deaths	12	Lao People's Democratic Republic	3	Both	27	Age-standardized	423	Larynx cancer	162	Occupational exposure to sulfuric acid	3	Rate	2008	0.038387395	0.074041542	0.015356355620000001
1	Deaths	12	Lao People's Democratic Republic	1	Male	27	Age-standardized	423	Larynx cancer	162	Occupational exposure to sulfuric acid	3	Rate	2009	0.060666153	0.114929917	0.023530289
1	Deaths	12	Lao People's Democratic Republic	2	Female	27	Age-standardized	423	Larynx cancer	162	Occupational exposure to sulfuric acid	3	Rate	2009	0.016105999	0.034971896	0.005324553639999999
1	Deaths	12	Lao People's Democratic Republic	3	Both	27	Age-standardized	423	Larynx cancer	162	Occupational exposure to sulfuric acid	3	Rate	2009	0.037829619	0.072563983	0.015242610600000001
1	Deaths	12	Lao People's Democratic Republic	1	Male	27	Age-standardized	423	Larynx cancer	162	Occupational exposure to sulfuric acid	3	Rate	2010	0.059899372	0.11414014197999998	0.023040913
1	Deaths	12	Lao People's Democratic Republic	2	Female	27	Age-standardized	423	Larynx cancer	162	Occupational exposure to sulfuric acid	3	Rate	2010	0.015741063	0.034424247	0.005258587
1	Deaths	12	Lao People's Democratic Republic	3	Both	27	Age-standardized	423	Larynx cancer	162	Occupational exposure to sulfuric acid	3	Rate	2010	0.037208763	0.070377337	0.015072914
1	Deaths	12	Lao People's Democratic Republic	1	Male	27	Age-standardized	423	Larynx cancer	162	Occupational exposure to sulfuric acid	3	Rate	2011	0.059606088280000004	0.11483970808999999	0.02286743
1	Deaths	12	Lao People's Democratic Republic	2	Female	27	Age-standardized	423	Larynx cancer	162	Occupational exposure to sulfuric acid	3	Rate	2011	0.015803218	0.033964212	0.005291265
1	Deaths	12	Lao People's Democratic Republic	3	Both	27	Age-standardized	423	Larynx cancer	162	Occupational exposure to sulfuric acid	3	Rate	2011	0.037130026	0.069945201	0.014893717159999998
1	Deaths	12	Lao People's Democratic Republic	1	Male	27	Age-standardized	423	Larynx cancer	162	Occupational exposure to sulfuric acid	3	Rate	2012	0.059188419049999996	0.113204305	0.022788418
1	Deaths	12	Lao People's Democratic Republic	2	Female	27	Age-standardized	423	Larynx cancer	162	Occupational exposure to sulfuric acid	3	Rate	2012	0.015749418	0.034211045	0.005272747
1	Deaths	12	Lao People's Democratic Republic	3	Both	27	Age-standardized	423	Larynx cancer	162	Occupational exposure to sulfuric acid	3	Rate	2012	0.036935465	0.07000857	0.014791124
1	Deaths	12	Lao People's Democratic Republic	1	Male	27	Age-standardized	423	Larynx cancer	162	Occupational exposure to sulfuric acid	3	Rate	2013	0.059112594049999995	0.11422994	0.022938882
1	Deaths	12	Lao People's Democratic Republic	2	Female	27	Age-standardized	423	Larynx cancer	162	Occupational exposure to sulfuric acid	3	Rate	2013	0.01573601	0.033698904	0.005346136
1	Deaths	12	Lao People's Democratic Republic	3	Both	27	Age-standardized	423	Larynx cancer	162	Occupational exposure to sulfuric acid	3	Rate	2013	0.036925816	0.070900495	0.014651405
1	Deaths	12	Lao People's Democratic Republic	1	Male	27	Age-standardized	423	Larynx cancer	162	Occupational exposure to sulfuric acid	3	Rate	2014	0.059337684610000004	0.11514576472999999	0.022589625
1	Deaths	12	Lao People's Democratic Republic	2	Female	27	Age-standardized	423	Larynx cancer	162	Occupational exposure to sulfuric acid	3	Rate	2014	0.015743975889999998	0.033665222700000004	0.005521334
1	Deaths	12	Lao People's Democratic Republic	3	Both	27	Age-standardized	423	Larynx cancer	162	Occupational exposure to sulfuric acid	3	Rate	2014	0.037053681740000004	0.071425007	0.014710822
1	Deaths	12	Lao People's Democratic Republic	1	Male	27	Age-standardized	423	Larynx cancer	162	Occupational exposure to sulfuric acid	3	Rate	2015	0.059886955809999996	0.11658513193999999	0.022850686010000003
1	Deaths	12	Lao People's Democratic Republic	2	Female	27	Age-standardized	423	Larynx cancer	162	Occupational exposure to sulfuric acid	3	Rate	2015	0.015697821259999998	0.033621765	0.005521286
1	Deaths	12	Lao People's Democratic Republic	3	Both	27	Age-standardized	423	Larynx cancer	162	Occupational exposure to sulfuric acid	3	Rate	2015	0.037286564	0.071331049	0.014647298130000002
1	Deaths	12	Lao People's Democratic Republic	1	Male	27	Age-standardized	423	Larynx cancer	162	Occupational exposure to sulfuric acid	3	Rate	2016	0.060065208	0.119327728	0.023323773909999998
1	Deaths	12	Lao People's Democratic Republic	2	Female	27	Age-standardized	423	Larynx cancer	162	Occupational exposure to sulfuric acid	3	Rate	2016	0.015626886	0.032879654	0.00537789
1	Deaths	12	Lao People's Democratic Republic	3	Both	27	Age-standardized	423	Larynx cancer	162	Occupational exposure to sulfuric acid	3	Rate	2016	0.037346563	0.071131345	0.014428707
1	Deaths	12	Lao People's Democratic Republic	1	Male	27	Age-standardized	423	Larynx cancer	162	Occupational exposure to sulfuric acid	3	Rate	2017	0.059981822	0.119105867	0.023005733
1	Deaths	12	Lao People's Democratic Republic	2	Female	27	Age-standardized	423	Larynx cancer	162	Occupational exposure to sulfuric acid	3	Rate	2017	0.015630168	0.032763053	0.005349387
1	Deaths	12	Lao People's Democratic Republic	3	Both	27	Age-standardized	423	Larynx cancer	162	Occupational exposure to sulfuric acid	3	Rate	2017	0.037315726	0.07238377097000001	0.014398954
1	Deaths	12	Lao People's Democratic Republic	1	Male	27	Age-standardized	423	Larynx cancer	162	Occupational exposure to sulfuric acid	3	Rate	2018	0.059964211840000003	0.11922366883999999	0.023004089
1	Deaths	12	Lao People's Democratic Republic	2	Female	27	Age-standardized	423	Larynx cancer	162	Occupational exposure to sulfuric acid	3	Rate	2018	0.015606678	0.032939066	0.005457265
1	Deaths	12	Lao People's Democratic Republic	3	Both	27	Age-standardized	423	Larynx cancer	162	Occupational exposure to sulfuric acid	3	Rate	2018	0.037302913	0.072448184	0.014324132
1	Deaths	12	Lao People's Democratic Republic	1	Male	27	Age-standardized	423	Larynx cancer	162	Occupational exposure to sulfuric acid	3	Rate	2019	0.059837992750000006	0.12229311829999999	0.022326765
1	Deaths	12	Lao People's Democratic Republic	2	Female	27	Age-standardized	423	Larynx cancer	162	Occupational exposure to sulfuric acid	3	Rate	2019	0.015637998	0.033300257	0.005458907
1	Deaths	12	Lao People's Democratic Republic	3	Both	27	Age-standardized	423	Larynx cancer	162	Occupational exposure to sulfuric acid	3	Rate	2019	0.037260703	0.073586189	0.0142398
1	Deaths	12	Lao People's Democratic Republic	1	Male	27	Age-standardized	423	Larynx cancer	162	Occupational exposure to sulfuric acid	3	Rate	2020	0.059853415	0.123752082	0.022483254
1	Deaths	12	Lao People's Democratic Republic	2	Female	27	Age-standardized	423	Larynx cancer	162	Occupational exposure to sulfuric acid	3	Rate	2020	0.01564432	0.033274922	0.0054668537299999995
1	Deaths	12	Lao People's Democratic Republic	3	Both	27	Age-standardized	423	Larynx cancer	162	Occupational exposure to sulfuric acid	3	Rate	2020	0.037276049	0.074837154	0.014185750959999998
1	Deaths	12	Lao People's Democratic Republic	1	Male	27	Age-standardized	423	Larynx cancer	162	Occupational exposure to sulfuric acid	3	Rate	2021	0.059454001	0.12467695448999999	0.022605137
1	Deaths	12	Lao People's Democratic Republic	2	Female	27	Age-standardized	423	Larynx cancer	162	Occupational exposure to sulfuric acid	3	Rate	2021	0.015646863	0.033318217	0.005685950489999999
1	Deaths	12	Lao People's Democratic Republic	3	Both	27	Age-standardized	423	Larynx cancer	162	Occupational exposure to sulfuric acid	3	Rate	2021	0.037058028	0.074160365	0.014111423500000001
1	Deaths	8	Taiwan	1	Male	22	All ages	423	Larynx cancer	162	Occupational exposure to sulfuric acid	1	Number	1990	7.117068014414547	12.974446077759543	2.825568811763956
1	Deaths	8	Taiwan	2	Female	22	All ages	423	Larynx cancer	162	Occupational exposure to sulfuric acid	1	Number	1990	0.4455260228838471	0.8110946306365294	0.1806495866411577
1	Deaths	8	Taiwan	3	Both	22	All ages	423	Larynx cancer	162	Occupational exposure to sulfuric acid	1	Number	1990	7.5625940372984015	13.855547156463118	3.011115298488005
1	Deaths	8	Taiwan	1	Male	22	All ages	423	Larynx cancer	162	Occupational exposure to sulfuric acid	3	Rate	1990	0.067537462	0.123121087	0.026813253
1	Deaths	8	Taiwan	2	Female	22	All ages	423	Larynx cancer	162	Occupational exposure to sulfuric acid	3	Rate	1990	0.004521777	0.008232042	0.001833467
1	Deaths	8	Taiwan	3	Both	22	All ages	423	Larynx cancer	162	Occupational exposure to sulfuric acid	3	Rate	1990	0.037088169	0.067949816	0.01476699
1	Deaths	8	Taiwan	1	Male	22	All ages	423	Larynx cancer	162	Occupational exposure to sulfuric acid	1	Number	1991	7.060869309427933	12.98390662789683	2.806793045908234
1	Deaths	8	Taiwan	2	Female	22	All ages	423	Larynx cancer	162	Occupational exposure to sulfuric acid	1	Number	1991	0.4139428167056624	0.759893845286727	0.169192196919899
1	Deaths	8	Taiwan	3	Both	22	All ages	423	Larynx cancer	162	Occupational exposure to sulfuric acid	1	Number	1991	7.4748121261336	13.740571369085242	2.982760713411557
1	Deaths	8	Taiwan	1	Male	22	All ages	423	Larynx cancer	162	Occupational exposure to sulfuric acid	3	Rate	1991	0.066396775	0.122093964	0.026393635
1	Deaths	8	Taiwan	2	Female	22	All ages	423	Larynx cancer	162	Occupational exposure to sulfuric acid	3	Rate	1991	0.004156571	0.007630409	0.001698929
1	Deaths	8	Taiwan	3	Both	22	All ages	423	Larynx cancer	162	Occupational exposure to sulfuric acid	3	Rate	1991	0.036297631	0.06672411036999999	0.014484263410000002
1	Deaths	8	Taiwan	1	Male	22	All ages	423	Larynx cancer	162	Occupational exposure to sulfuric acid	1	Number	1992	7.093157271367989	13.077709152488165	2.864724819764412
1	Deaths	8	Taiwan	2	Female	22	All ages	423	Larynx cancer	162	Occupational exposure to sulfuric acid	1	Number	1992	0.3813813130891355	0.6983393458354057	0.1565956661981936
1	Deaths	8	Taiwan	3	Both	22	All ages	423	Larynx cancer	162	Occupational exposure to sulfuric acid	1	Number	1992	7.474538584457116	13.785041621782568	3.0199138195704007
1	Deaths	8	Taiwan	1	Male	22	All ages	423	Larynx cancer	162	Occupational exposure to sulfuric acid	3	Rate	1992	0.06611186	0.12189094895000001	0.026700703
1	Deaths	8	Taiwan	2	Female	22	All ages	423	Larynx cancer	162	Occupational exposure to sulfuric acid	3	Rate	1992	0.0037894668199999998	0.006938813	0.0015559600299999998
1	Deaths	8	Taiwan	3	Both	22	All ages	423	Larynx cancer	162	Occupational exposure to sulfuric acid	3	Rate	1992	0.03594691	0.066295685	0.014523514720000002
1	Deaths	8	Taiwan	1	Male	22	All ages	423	Larynx cancer	162	Occupational exposure to sulfuric acid	1	Number	1993	7.031572776180181	13.034586808663514	2.880244637323901
1	Deaths	8	Taiwan	2	Female	22	All ages	423	Larynx cancer	162	Occupational exposure to sulfuric acid	1	Number	1993	0.3827508736544954	0.7091518390376984	0.1548230962879568
1	Deaths	8	Taiwan	3	Both	22	All ages	423	Larynx cancer	162	Occupational exposure to sulfuric acid	1	Number	1993	7.414323649834672	13.750559019792105	3.029673765377517
1	Deaths	8	Taiwan	1	Male	22	All ages	423	Larynx cancer	162	Occupational exposure to sulfuric acid	3	Rate	1993	0.064969885	0.12043615740000001	0.026612704
1	Deaths	8	Taiwan	2	Female	22	All ages	423	Larynx cancer	162	Occupational exposure to sulfuric acid	3	Rate	1993	0.003763393	0.006972727	0.0015222961800000002
1	Deaths	8	Taiwan	3	Both	22	All ages	423	Larynx cancer	162	Occupational exposure to sulfuric acid	3	Rate	1993	0.035317765	0.06550011	0.014431701529999999
1	Deaths	8	Taiwan	1	Male	22	All ages	423	Larynx cancer	162	Occupational exposure to sulfuric acid	1	Number	1994	7.930211848797157	14.66507794698554	3.221891758274579
1	Deaths	8	Taiwan	2	Female	22	All ages	423	Larynx cancer	162	Occupational exposure to sulfuric acid	1	Number	1994	0.3962540882888031	0.7331272938986405	0.1615358201997966
1	Deaths	8	Taiwan	3	Both	22	All ages	423	Larynx cancer	162	Occupational exposure to sulfuric acid	1	Number	1994	8.326465937085956	15.422957758752192	3.379823119534537
1	Deaths	8	Taiwan	1	Male	22	All ages	423	Larynx cancer	162	Occupational exposure to sulfuric acid	3	Rate	1994	0.072654287	0.134357165	0.029518032
1	Deaths	8	Taiwan	2	Female	22	All ages	423	Larynx cancer	162	Occupational exposure to sulfuric acid	3	Rate	1994	0.0038558307400000003	0.0071338437599999995	0.001571857
1	Deaths	8	Taiwan	3	Both	22	All ages	423	Larynx cancer	162	Occupational exposure to sulfuric acid	3	Rate	1994	0.039291082	0.072778139	0.015948772
1	Deaths	8	Taiwan	1	Male	22	All ages	423	Larynx cancer	162	Occupational exposure to sulfuric acid	1	Number	1995	8.044173436271993	15.004840408379977	3.3205732806221877
1	Deaths	8	Taiwan	2	Female	22	All ages	423	Larynx cancer	162	Occupational exposure to sulfuric acid	1	Number	1995	0.4188900094284977	0.7719030954819661	0.1726070691115027
1	Deaths	8	Taiwan	3	Both	22	All ages	423	Larynx cancer	162	Occupational exposure to sulfuric acid	1	Number	1995	8.463063445700499	15.797098445725243	3.4918181404575765
1	Deaths	8	Taiwan	1	Male	22	All ages	423	Larynx cancer	162	Occupational exposure to sulfuric acid	3	Rate	1995	0.073102395	0.13635829525999998	0.03017611
1	Deaths	8	Taiwan	2	Female	22	All ages	423	Larynx cancer	162	Occupational exposure to sulfuric acid	3	Rate	1995	0.0040347785799999996	0.0074350259099999995	0.0016625636500000002
1	Deaths	8	Taiwan	3	Both	22	All ages	423	Larynx cancer	162	Occupational exposure to sulfuric acid	3	Rate	1995	0.039572982	0.07386666797000001	0.016327617
1	Deaths	8	Taiwan	1	Male	22	All ages	423	Larynx cancer	162	Occupational exposure to sulfuric acid	1	Number	1996	8.243637295725687	15.240294383508449	3.4037488056968987
1	Deaths	8	Taiwan	2	Female	22	All ages	423	Larynx cancer	162	Occupational exposure to sulfuric acid	1	Number	1996	0.3980749967647183	0.7272633572331666	0.1618751619591744
1	Deaths	8	Taiwan	3	Both	22	All ages	423	Larynx cancer	162	Occupational exposure to sulfuric acid	1	Number	1996	8.641712292490393	15.990458718113247	3.565107718931952
1	Deaths	8	Taiwan	1	Male	22	All ages	423	Larynx cancer	162	Occupational exposure to sulfuric acid	3	Rate	1996	0.074340077	0.13743504501999998	0.030694575749999998
1	Deaths	8	Taiwan	2	Female	22	All ages	423	Larynx cancer	162	Occupational exposure to sulfuric acid	3	Rate	1996	0.003796417	0.006935866	0.001543794
1	Deaths	8	Taiwan	3	Both	22	All ages	423	Larynx cancer	162	Occupational exposure to sulfuric acid	3	Rate	1996	0.040054966	0.074116941	0.016524534
1	Deaths	8	Taiwan	1	Male	22	All ages	423	Larynx cancer	162	Occupational exposure to sulfuric acid	1	Number	1997	8.459587857119596	15.753728256143052	3.48736162871926
1	Deaths	8	Taiwan	2	Female	22	All ages	423	Larynx cancer	162	Occupational exposure to sulfuric acid	1	Number	1997	0.3550304603429914	0.6366807200394323	0.1426923788961559
1	Deaths	8	Taiwan	3	Both	22	All ages	423	Larynx cancer	162	Occupational exposure to sulfuric acid	1	Number	1997	8.814618317462573	16.419595352171292	3.633347481213932
1	Deaths	8	Taiwan	1	Male	22	All ages	423	Larynx cancer	162	Occupational exposure to sulfuric acid	3	Rate	1997	0.07572800694000001	0.14102323457000002	0.031217944669999997
1	Deaths	8	Taiwan	2	Female	22	All ages	423	Larynx cancer	162	Occupational exposure to sulfuric acid	3	Rate	1997	0.003353053	0.006013073	0.0013476450899999998
1	Deaths	8	Taiwan	3	Both	22	All ages	423	Larynx cancer	162	Occupational exposure to sulfuric acid	3	Rate	1997	0.040509674	0.075460155	0.016697912
1	Deaths	8	Taiwan	1	Male	22	All ages	423	Larynx cancer	162	Occupational exposure to sulfuric acid	1	Number	1998	8.158435333469289	15.224871113000294	3.3746499488554305
1	Deaths	8	Taiwan	2	Female	22	All ages	423	Larynx cancer	162	Occupational exposure to sulfuric acid	1	Number	1998	0.3748696825527124	0.673261727631735	0.1504577947685592
1	Deaths	8	Taiwan	3	Both	22	All ages	423	Larynx cancer	162	Occupational exposure to sulfuric acid	1	Number	1998	8.533305016022007	15.915595881750429	3.527726223840573
1	Deaths	8	Taiwan	1	Male	22	All ages	423	Larynx cancer	162	Occupational exposure to sulfuric acid	3	Rate	1998	0.072528554	0.13534922289999998	0.030000664360000002
1	Deaths	8	Taiwan	2	Female	22	All ages	423	Larynx cancer	162	Occupational exposure to sulfuric acid	3	Rate	1998	0.0035069472399999998	0.006298438	0.001407549
1	Deaths	8	Taiwan	3	Both	22	All ages	423	Larynx cancer	162	Occupational exposure to sulfuric acid	3	Rate	1998	0.038897496	0.07254830651000001	0.016080489
1	Deaths	8	Taiwan	1	Male	22	All ages	423	Larynx cancer	162	Occupational exposure to sulfuric acid	1	Number	1999	8.26312694733386	15.473321598690015	3.421923727310089
1	Deaths	8	Taiwan	2	Female	22	All ages	423	Larynx cancer	162	Occupational exposure to sulfuric acid	1	Number	1999	0.3702803421890374	0.664943479017378	0.149203544696285
1	Deaths	8	Taiwan	3	Both	22	All ages	423	Larynx cancer	162	Occupational exposure to sulfuric acid	1	Number	1999	8.633407289522902	16.137802010591432	3.575172847998809
1	Deaths	8	Taiwan	1	Male	22	All ages	423	Larynx cancer	162	Occupational exposure to sulfuric acid	3	Rate	1999	0.072989784	0.136678816	0.030226508279999998
1	Deaths	8	Taiwan	2	Female	22	All ages	423	Larynx cancer	162	Occupational exposure to sulfuric acid	3	Rate	1999	0.003432772	0.0061645163200000005	0.001383227
1	Deaths	8	Taiwan	3	Both	22	All ages	423	Larynx cancer	162	Occupational exposure to sulfuric acid	3	Rate	1999	0.039051824	0.072996742	0.016171717
1	Deaths	8	Taiwan	1	Male	22	All ages	423	Larynx cancer	162	Occupational exposure to sulfuric acid	1	Number	2000	8.435899518936388	15.75378502442932	3.487387212885254
1	Deaths	8	Taiwan	2	Female	22	All ages	423	Larynx cancer	162	Occupational exposure to sulfuric acid	1	Number	2000	0.372328888386744	0.6744874675102488	0.1486566182000766
1	Deaths	8	Taiwan	3	Both	22	All ages	423	Larynx cancer	162	Occupational exposure to sulfuric acid	1	Number	2000	8.80822840732314	16.408670854241574	3.648063947122429
1	Deaths	8	Taiwan	1	Male	22	All ages	423	Larynx cancer	162	Occupational exposure to sulfuric acid	3	Rate	2000	0.074084141	0.13834987432999998	0.030626264219999998
1	Deaths	8	Taiwan	2	Female	22	All ages	423	Larynx cancer	162	Occupational exposure to sulfuric acid	3	Rate	2000	0.0034227255399999997	0.006200393130000001	0.001366563
1	Deaths	8	Taiwan	3	Both	22	All ages	423	Larynx cancer	162	Occupational exposure to sulfuric acid	3	Rate	2000	0.039560772	0.073696963	0.016384705
1	Deaths	8	Taiwan	1	Male	22	All ages	423	Larynx cancer	162	Occupational exposure to sulfuric acid	1	Number	2001	8.577399697415165	16.055029983999535	3.5938923192783045
1	Deaths	8	Taiwan	2	Female	22	All ages	423	Larynx cancer	162	Occupational exposure to sulfuric acid	1	Number	2001	0.4023435171153318	0.7280216897470977	0.1612924876291434
1	Deaths	8	Taiwan	3	Both	22	All ages	423	Larynx cancer	162	Occupational exposure to sulfuric acid	1	Number	2001	8.979743214530494	16.777515936809834	3.767881833166784
1	Deaths	8	Taiwan	1	Male	22	All ages	423	Larynx cancer	162	Occupational exposure to sulfuric acid	3	Rate	2001	0.074959235	0.140307413	0.031407586
1	Deaths	8	Taiwan	2	Female	22	All ages	423	Larynx cancer	162	Occupational exposure to sulfuric acid	3	Rate	2001	0.0036708514100000002	0.006642233149999999	0.0014715802100000001
1	Deaths	8	Taiwan	3	Both	22	All ages	423	Larynx cancer	162	Occupational exposure to sulfuric acid	3	Rate	2001	0.040082327	0.07488876477999999	0.016818462120000002
1	Deaths	8	Taiwan	1	Male	22	All ages	423	Larynx cancer	162	Occupational exposure to sulfuric acid	1	Number	2002	8.232751828146393	15.407057026436068	3.4227463106142664
1	Deaths	8	Taiwan	2	Female	22	All ages	423	Larynx cancer	162	Occupational exposure to sulfuric acid	1	Number	2002	0.3920901120603648	0.7120956754830166	0.1575384335459122
1	Deaths	8	Taiwan	3	Both	22	All ages	423	Larynx cancer	162	Occupational exposure to sulfuric acid	1	Number	2002	8.624841940206759	16.107082428668008	3.592444376055403
1	Deaths	8	Taiwan	1	Male	22	All ages	423	Larynx cancer	162	Occupational exposure to sulfuric acid	3	Rate	2002	0.071663319	0.13411321750000002	0.029793848
1	Deaths	8	Taiwan	2	Female	22	All ages	423	Larynx cancer	162	Occupational exposure to sulfuric acid	3	Rate	2002	0.003553575	0.0064538363500000005	0.001427796
1	Deaths	8	Taiwan	3	Both	22	All ages	423	Larynx cancer	162	Occupational exposure to sulfuric acid	3	Rate	2002	0.038295565	0.071517811	0.015950980479999998
1	Deaths	8	Taiwan	1	Male	22	All ages	423	Larynx cancer	162	Occupational exposure to sulfuric acid	1	Number	2003	8.303076354482538	15.516344015830558	3.48774971740526
1	Deaths	8	Taiwan	2	Female	22	All ages	423	Larynx cancer	162	Occupational exposure to sulfuric acid	1	Number	2003	0.3590211162082231	0.6438228301952307	0.1464453238986391
1	Deaths	8	Taiwan	3	Both	22	All ages	423	Larynx cancer	162	Occupational exposure to sulfuric acid	1	Number	2003	8.662097470690764	16.161111763815857	3.635479342620157
1	Deaths	8	Taiwan	1	Male	22	All ages	423	Larynx cancer	162	Occupational exposure to sulfuric acid	3	Rate	2003	0.07204615186999999	0.13463598666999999	0.030263355
1	Deaths	8	Taiwan	2	Female	22	All ages	423	Larynx cancer	162	Occupational exposure to sulfuric acid	3	Rate	2003	0.0032345348800000002	0.005800404	0.001319372
1	Deaths	8	Taiwan	3	Both	22	All ages	423	Larynx cancer	162	Occupational exposure to sulfuric acid	3	Rate	2003	0.038286725	0.071432588	0.016068925300000002
1	Deaths	8	Taiwan	1	Male	22	All ages	423	Larynx cancer	162	Occupational exposure to sulfuric acid	1	Number	2004	7.843369025867767	14.554424230843484	3.283523149506644
1	Deaths	8	Taiwan	2	Female	22	All ages	423	Larynx cancer	162	Occupational exposure to sulfuric acid	1	Number	2004	0.3886346831707624	0.6970103444450841	0.1585861056397869
1	Deaths	8	Taiwan	3	Both	22	All ages	423	Larynx cancer	162	Occupational exposure to sulfuric acid	1	Number	2004	8.232003709038535	15.27136443713582	3.4445445386643865
1	Deaths	8	Taiwan	1	Male	22	All ages	423	Larynx cancer	162	Occupational exposure to sulfuric acid	3	Rate	2004	0.067876838	0.125954585	0.028415744
1	Deaths	8	Taiwan	2	Female	22	All ages	423	Larynx cancer	162	Occupational exposure to sulfuric acid	3	Rate	2004	0.003481381	0.006243803680000001	0.001420611
1	Deaths	8	Taiwan	3	Both	22	All ages	423	Larynx cancer	162	Occupational exposure to sulfuric acid	3	Rate	2004	0.036234758	0.06721986704999999	0.015161829639999999
1	Deaths	8	Taiwan	1	Male	22	All ages	423	Larynx cancer	162	Occupational exposure to sulfuric acid	1	Number	2005	7.937671096057117	14.612681684731273	3.362084289092609
1	Deaths	8	Taiwan	2	Female	22	All ages	423	Larynx cancer	162	Occupational exposure to sulfuric acid	1	Number	2005	0.3957619025160271	0.711546270018889	0.1641514964180504
1	Deaths	8	Taiwan	3	Both	22	All ages	423	Larynx cancer	162	Occupational exposure to sulfuric acid	1	Number	2005	8.333432998573155	15.376499260830588	3.534902239494363
1	Deaths	8	Taiwan	1	Male	22	All ages	423	Larynx cancer	162	Occupational exposure to sulfuric acid	3	Rate	2005	0.06854188362000001	0.126180679	0.029031638
1	Deaths	8	Taiwan	2	Female	22	All ages	423	Larynx cancer	162	Occupational exposure to sulfuric acid	3	Rate	2005	0.003524771	0.0063372392500000005	0.0014619812499999999
1	Deaths	8	Taiwan	3	Both	22	All ages	423	Larynx cancer	162	Occupational exposure to sulfuric acid	3	Rate	2005	0.036536081	0.067414836	0.015497991
1	Deaths	8	Taiwan	1	Male	22	All ages	423	Larynx cancer	162	Occupational exposure to sulfuric acid	1	Number	2006	7.985312016526595	14.769317022337574	3.408210485399397
1	Deaths	8	Taiwan	2	Female	22	All ages	423	Larynx cancer	162	Occupational exposure to sulfuric acid	1	Number	2006	0.3830299656692916	0.6883153767338823	0.1596893221217893
1	Deaths	8	Taiwan	3	Both	22	All ages	423	Larynx cancer	162	Occupational exposure to sulfuric acid	1	Number	2006	8.368341982195894	15.469408584899952	3.5701915315058264
1	Deaths	8	Taiwan	1	Male	22	All ages	423	Larynx cancer	162	Occupational exposure to sulfuric acid	3	Rate	2006	0.06882876569999999	0.127302961	0.029376801
1	Deaths	8	Taiwan	2	Female	22	All ages	423	Larynx cancer	162	Occupational exposure to sulfuric acid	3	Rate	2006	0.003391499	0.006094616620000001	0.001413952
1	Deaths	8	Taiwan	3	Both	22	All ages	423	Larynx cancer	162	Occupational exposure to sulfuric acid	3	Rate	2006	0.036550108	0.067565182	0.015593397699999999
1	Deaths	8	Taiwan	1	Male	22	All ages	423	Larynx cancer	162	Occupational exposure to sulfuric acid	1	Number	2007	7.915214462440838	14.693920966296345	3.3676387456419903
1	Deaths	8	Taiwan	2	Female	22	All ages	423	Larynx cancer	162	Occupational exposure to sulfuric acid	1	Number	2007	0.4018941628755342	0.7264409710270818	0.1681117573176866
1	Deaths	8	Taiwan	3	Both	22	All ages	423	Larynx cancer	162	Occupational exposure to sulfuric acid	1	Number	2007	8.317108625316365	15.45366952889956	3.553075021255212
1	Deaths	8	Taiwan	1	Male	22	All ages	423	Larynx cancer	162	Occupational exposure to sulfuric acid	3	Rate	2007	0.068122504	0.126463623	0.028983673
1	Deaths	8	Taiwan	2	Female	22	All ages	423	Larynx cancer	162	Occupational exposure to sulfuric acid	3	Rate	2007	0.003538227	0.006395498	0.0014800354500000001
1	Deaths	8	Taiwan	3	Both	22	All ages	423	Larynx cancer	162	Occupational exposure to sulfuric acid	3	Rate	2007	0.036196406	0.06725501844000001	0.015463132
1	Deaths	8	Taiwan	1	Male	22	All ages	423	Larynx cancer	162	Occupational exposure to sulfuric acid	1	Number	2008	7.895582077903304	14.503008402661075	3.3820939358460653
1	Deaths	8	Taiwan	2	Female	22	All ages	423	Larynx cancer	162	Occupational exposure to sulfuric acid	1	Number	2008	0.4086607300638106	0.733456133232985	0.1677047529081911
1	Deaths	8	Taiwan	3	Both	22	All ages	423	Larynx cancer	162	Occupational exposure to sulfuric acid	1	Number	2008	8.304242807967116	15.276566398883702	3.538196146134975
1	Deaths	8	Taiwan	1	Male	22	All ages	423	Larynx cancer	162	Occupational exposure to sulfuric acid	3	Rate	2008	0.06787731563999999	0.12468052	0.029075431720000003
1	Deaths	8	Taiwan	2	Female	22	All ages	423	Larynx cancer	162	Occupational exposure to sulfuric acid	3	Rate	2008	0.003578299	0.006422259	0.00146845
1	Deaths	8	Taiwan	3	Both	22	All ages	423	Larynx cancer	162	Occupational exposure to sulfuric acid	3	Rate	2008	0.036022913	0.066268104	0.015348314779999999
1	Deaths	8	Taiwan	1	Male	22	All ages	423	Larynx cancer	162	Occupational exposure to sulfuric acid	1	Number	2009	7.557491741226577	14.032561881581175	3.21231277504005
1	Deaths	8	Taiwan	2	Female	22	All ages	423	Larynx cancer	162	Occupational exposure to sulfuric acid	1	Number	2009	0.4191066131266106	0.757094772537949	0.1779021082771844
1	Deaths	8	Taiwan	3	Both	22	All ages	423	Larynx cancer	162	Occupational exposure to sulfuric acid	1	Number	2009	7.976598354353186	14.822966117926963	3.3839982808003413
1	Deaths	8	Taiwan	1	Male	22	All ages	423	Larynx cancer	162	Occupational exposure to sulfuric acid	3	Rate	2009	0.064912629	0.12052814868999999	0.027591120929999997
1	Deaths	8	Taiwan	2	Female	22	All ages	423	Larynx cancer	162	Occupational exposure to sulfuric acid	3	Rate	2009	0.003650838	0.006595053	0.001549705
1	Deaths	8	Taiwan	3	Both	22	All ages	423	Larynx cancer	162	Occupational exposure to sulfuric acid	3	Rate	2009	0.03449743	0.064106806	0.014635217
1	Deaths	8	Taiwan	1	Male	22	All ages	423	Larynx cancer	162	Occupational exposure to sulfuric acid	1	Number	2010	7.71805712358439	14.1017765952889	3.275560051317946
1	Deaths	8	Taiwan	2	Female	22	All ages	423	Larynx cancer	162	Occupational exposure to sulfuric acid	1	Number	2010	0.4264069221849901	0.771441450143193	0.1798318890152732
1	Deaths	8	Taiwan	3	Both	22	All ages	423	Larynx cancer	162	Occupational exposure to sulfuric acid	1	Number	2010	8.144464045769388	14.894122827071996	3.4455192485463697
1	Deaths	8	Taiwan	1	Male	22	All ages	423	Larynx cancer	162	Occupational exposure to sulfuric acid	3	Rate	2010	0.066229873	0.12100958375000001	0.028108101
1	Deaths	8	Taiwan	2	Female	22	All ages	423	Larynx cancer	162	Occupational exposure to sulfuric acid	3	Rate	2010	0.0036961451300000004	0.006686945	0.001558804
1	Deaths	8	Taiwan	3	Both	22	All ages	423	Larynx cancer	162	Occupational exposure to sulfuric acid	3	Rate	2010	0.035120634	0.064226576	0.0148578
1	Deaths	8	Taiwan	1	Male	22	All ages	423	Larynx cancer	162	Occupational exposure to sulfuric acid	1	Number	2011	8.206426726972843	15.07881435875436	3.4971785747199124
1	Deaths	8	Taiwan	2	Female	22	All ages	423	Larynx cancer	162	Occupational exposure to sulfuric acid	1	Number	2011	0.4374939269408583	0.796587740667213	0.1859052926344997
1	Deaths	8	Taiwan	3	Both	22	All ages	423	Larynx cancer	162	Occupational exposure to sulfuric acid	1	Number	2011	8.64392065391371	15.88320108364141	3.6730008336359967
1	Deaths	8	Taiwan	1	Male	22	All ages	423	Larynx cancer	162	Occupational exposure to sulfuric acid	3	Rate	2011	0.070349888	0.129263678	0.029979689
1	Deaths	8	Taiwan	2	Female	22	All ages	423	Larynx cancer	162	Occupational exposure to sulfuric acid	3	Rate	2011	0.0037740386700000003	0.006871759240000001	0.0016037108600000002
1	Deaths	8	Taiwan	3	Both	22	All ages	423	Larynx cancer	162	Occupational exposure to sulfuric acid	3	Rate	2011	0.037166396	0.06829324	0.015792857230000002
1	Deaths	8	Taiwan	1	Male	22	All ages	423	Larynx cancer	162	Occupational exposure to sulfuric acid	1	Number	2012	8.473421692532005	15.65919094076754	3.6038537653126657
1	Deaths	8	Taiwan	2	Female	22	All ages	423	Larynx cancer	162	Occupational exposure to sulfuric acid	1	Number	2012	0.4438185330801835	0.808847202365004	0.1855763531121503
1	Deaths	8	Taiwan	3	Both	22	All ages	423	Larynx cancer	162	Occupational exposure to sulfuric acid	1	Number	2012	8.917240225612199	16.44729550644534	3.777797681804072
1	Deaths	8	Taiwan	1	Male	22	All ages	423	Larynx cancer	162	Occupational exposure to sulfuric acid	3	Rate	2012	0.072553674	0.134081824	0.030857998
1	Deaths	8	Taiwan	2	Female	22	All ages	423	Larynx cancer	162	Occupational exposure to sulfuric acid	3	Rate	2012	0.003810865	0.006945197	0.001593458
1	Deaths	8	Taiwan	3	Both	22	All ages	423	Larynx cancer	162	Occupational exposure to sulfuric acid	3	Rate	2012	0.038230447900000006	0.070513686	0.016196367
1	Deaths	8	Taiwan	1	Male	22	All ages	423	Larynx cancer	162	Occupational exposure to sulfuric acid	1	Number	2013	8.601128075267532	15.854367933520162	3.63336138668954
1	Deaths	8	Taiwan	2	Female	22	All ages	423	Larynx cancer	162	Occupational exposure to sulfuric acid	1	Number	2013	0.4362987434890593	0.7933676122094094	0.1813481263036897
1	Deaths	8	Taiwan	3	Both	22	All ages	423	Larynx cancer	162	Occupational exposure to sulfuric acid	1	Number	2013	9.037426818756588	16.63220273798934	3.81342459999046
1	Deaths	8	Taiwan	1	Male	22	All ages	423	Larynx cancer	162	Occupational exposure to sulfuric acid	3	Rate	2013	0.073544977	0.13556467385999998	0.031067492149999997
1	Deaths	8	Taiwan	2	Female	22	All ages	423	Larynx cancer	162	Occupational exposure to sulfuric acid	3	Rate	2013	0.0037298345800000003	0.006782348	0.00155031
1	Deaths	8	Taiwan	3	Both	22	All ages	423	Larynx cancer	162	Occupational exposure to sulfuric acid	3	Rate	2013	0.038633709	0.071100291	0.016301845420000002
1	Deaths	8	Taiwan	1	Male	22	All ages	423	Larynx cancer	162	Occupational exposure to sulfuric acid	1	Number	2014	8.801305081551835	16.075181883698797	3.693899473244346
1	Deaths	8	Taiwan	2	Female	22	All ages	423	Larynx cancer	162	Occupational exposure to sulfuric acid	1	Number	2014	0.4506654658797168	0.8193247108699565	0.187435490928486
1	Deaths	8	Taiwan	3	Both	22	All ages	423	Larynx cancer	162	Occupational exposure to sulfuric acid	1	Number	2014	9.25197054743156	16.877382471915	3.880639389540261
1	Deaths	8	Taiwan	1	Male	22	All ages	423	Larynx cancer	162	Occupational exposure to sulfuric acid	3	Rate	2014	0.075157768	0.137272232	0.031543645
1	Deaths	8	Taiwan	2	Female	22	All ages	423	Larynx cancer	162	Occupational exposure to sulfuric acid	3	Rate	2014	0.003836989	0.006975773539999999	0.001595836
1	Deaths	8	Taiwan	3	Both	22	All ages	423	Larynx cancer	162	Occupational exposure to sulfuric acid	3	Rate	2014	0.039444397	0.071954205	0.016544528
1	Deaths	8	Taiwan	1	Male	22	All ages	423	Larynx cancer	162	Occupational exposure to sulfuric acid	1	Number	2015	9.011856934345634	16.37994836342587	3.750896941820135
1	Deaths	8	Taiwan	2	Female	22	All ages	423	Larynx cancer	162	Occupational exposure to sulfuric acid	1	Number	2015	0.4442318020030966	0.8068617258425468	0.1836747461712063
1	Deaths	8	Taiwan	3	Both	22	All ages	423	Larynx cancer	162	Occupational exposure to sulfuric acid	1	Number	2015	9.456088736348743	17.200565230195117	3.933718923044293
1	Deaths	8	Taiwan	1	Male	22	All ages	423	Larynx cancer	162	Occupational exposure to sulfuric acid	3	Rate	2015	0.076872868	0.13972410092999998	0.031995870270000004
1	Deaths	8	Taiwan	2	Female	22	All ages	423	Larynx cancer	162	Occupational exposure to sulfuric acid	3	Rate	2015	0.003768078	0.006843990290000001	0.001557972
1	Deaths	8	Taiwan	3	Both	22	All ages	423	Larynx cancer	162	Occupational exposure to sulfuric acid	3	Rate	2015	0.040217433	0.073155255	0.016730393
1	Deaths	8	Taiwan	1	Male	22	All ages	423	Larynx cancer	162	Occupational exposure to sulfuric acid	1	Number	2016	9.572467078818509	17.453386607762265	3.980028819676632
1	Deaths	8	Taiwan	2	Female	22	All ages	423	Larynx cancer	162	Occupational exposure to sulfuric acid	1	Number	2016	0.4829227782740821	0.8883585520538706	0.1998494736596723
1	Deaths	8	Taiwan	3	Both	22	All ages	423	Larynx cancer	162	Occupational exposure to sulfuric acid	1	Number	2016	10.055389857092583	18.35610038997509	4.173854799072667
1	Deaths	8	Taiwan	1	Male	22	All ages	423	Larynx cancer	162	Occupational exposure to sulfuric acid	3	Rate	2016	0.081596774	0.14877460772999998	0.033926208
1	Deaths	8	Taiwan	2	Female	22	All ages	423	Larynx cancer	162	Occupational exposure to sulfuric acid	3	Rate	2016	0.0040822885199999995	0.007509556559999999	0.0016893864799999998
1	Deaths	8	Taiwan	3	Both	22	All ages	423	Larynx cancer	162	Occupational exposure to sulfuric acid	3	Rate	2016	0.042677866	0.077908386	0.017714998410000002
1	Deaths	8	Taiwan	1	Male	22	All ages	423	Larynx cancer	162	Occupational exposure to sulfuric acid	1	Number	2017	9.24214744623592	16.742417527380496	3.854847009092216
1	Deaths	8	Taiwan	2	Female	22	All ages	423	Larynx cancer	162	Occupational exposure to sulfuric acid	1	Number	2017	0.4814262830071302	0.8937228596964619	0.1984717314971573
1	Deaths	8	Taiwan	3	Both	22	All ages	423	Larynx cancer	162	Occupational exposure to sulfuric acid	1	Number	2017	9.723573729243048	17.652665882638864	4.044952480007926
1	Deaths	8	Taiwan	1	Male	22	All ages	423	Larynx cancer	162	Occupational exposure to sulfuric acid	3	Rate	2017	0.078757456	0.142671411	0.032849286
1	Deaths	8	Taiwan	2	Female	22	All ages	423	Larynx cancer	162	Occupational exposure to sulfuric acid	3	Rate	2017	0.004057575	0.0075325075200000004	0.0016727666700000002
1	Deaths	8	Taiwan	3	Both	22	All ages	423	Larynx cancer	162	Occupational exposure to sulfuric acid	3	Rate	2017	0.041201885	0.074799978	0.017139754370000003
1	Deaths	8	Taiwan	1	Male	22	All ages	423	Larynx cancer	162	Occupational exposure to sulfuric acid	1	Number	2018	9.301344598389994	16.922887998933156	3.895701513072262
1	Deaths	8	Taiwan	2	Female	22	All ages	423	Larynx cancer	162	Occupational exposure to sulfuric acid	1	Number	2018	0.4964237470902104	0.9123860398420438	0.2050613927754473
1	Deaths	8	Taiwan	3	Both	22	All ages	423	Larynx cancer	162	Occupational exposure to sulfuric acid	1	Number	2018	9.797768345480204	17.860895047453603	4.103521181363444
1	Deaths	8	Taiwan	1	Male	22	All ages	423	Larynx cancer	162	Occupational exposure to sulfuric acid	3	Rate	2018	0.079270402	0.144224754	0.033200987
1	Deaths	8	Taiwan	2	Female	22	All ages	423	Larynx cancer	162	Occupational exposure to sulfuric acid	3	Rate	2018	0.004173888	0.0076712638000000005	0.001724139
1	Deaths	8	Taiwan	3	Both	22	All ages	423	Larynx cancer	162	Occupational exposure to sulfuric acid	3	Rate	2018	0.04146809	0.075594481	0.01736775
1	Deaths	8	Taiwan	1	Male	22	All ages	423	Larynx cancer	162	Occupational exposure to sulfuric acid	1	Number	2019	9.520501887381569	17.377133930519058	3.984027187495515
1	Deaths	8	Taiwan	2	Female	22	All ages	423	Larynx cancer	162	Occupational exposure to sulfuric acid	1	Number	2019	0.4958588263407592	0.912465461239616	0.2017431475795394
1	Deaths	8	Taiwan	3	Both	22	All ages	423	Larynx cancer	162	Occupational exposure to sulfuric acid	1	Number	2019	10.016360713722335	18.33067281912484	4.192283410981096
1	Deaths	8	Taiwan	1	Male	22	All ages	423	Larynx cancer	162	Occupational exposure to sulfuric acid	3	Rate	2019	0.081192237	0.14819474801000002	0.033976368
1	Deaths	8	Taiwan	2	Female	22	All ages	423	Larynx cancer	162	Occupational exposure to sulfuric acid	3	Rate	2019	0.0041615227400000005	0.007657917	0.001693141
1	Deaths	8	Taiwan	3	Both	22	All ages	423	Larynx cancer	162	Occupational exposure to sulfuric acid	3	Rate	2019	0.042368244	0.077536985	0.017732956100000002
1	Deaths	8	Taiwan	1	Male	22	All ages	423	Larynx cancer	162	Occupational exposure to sulfuric acid	1	Number	2020	9.328937487921792	16.8630756116032	3.928692753391065
1	Deaths	8	Taiwan	2	Female	22	All ages	423	Larynx cancer	162	Occupational exposure to sulfuric acid	1	Number	2020	0.4863824025552037	0.900757479410652	0.1968590528061303
1	Deaths	8	Taiwan	3	Both	22	All ages	423	Larynx cancer	162	Occupational exposure to sulfuric acid	1	Number	2020	9.81531989	17.792635753137453	4.130415794426833
1	Deaths	8	Taiwan	1	Male	22	All ages	423	Larynx cancer	162	Occupational exposure to sulfuric acid	3	Rate	2020	0.079645077	0.143967195	0.033540908
1	Deaths	8	Taiwan	2	Female	22	All ages	423	Larynx cancer	162	Occupational exposure to sulfuric acid	3	Rate	2020	0.004076352	0.007549213270000001	0.001649868
1	Deaths	8	Taiwan	3	Both	22	All ages	423	Larynx cancer	162	Occupational exposure to sulfuric acid	3	Rate	2020	0.041511285	0.075249221	0.017468495
1	Deaths	8	Taiwan	1	Male	22	All ages	423	Larynx cancer	162	Occupational exposure to sulfuric acid	1	Number	2021	9.592173571579734	17.55427229860961	4.102115724309733
1	Deaths	8	Taiwan	2	Female	22	All ages	423	Larynx cancer	162	Occupational exposure to sulfuric acid	1	Number	2021	0.5007547345904809	0.9422010177182693	0.2030104656029682
1	Deaths	8	Taiwan	3	Both	22	All ages	423	Larynx cancer	162	Occupational exposure to sulfuric acid	1	Number	2021	10.09292830617022	18.47363549276876	4.3146307245296605
1	Deaths	8	Taiwan	1	Male	22	All ages	423	Larynx cancer	162	Occupational exposure to sulfuric acid	3	Rate	2021	0.08202068282000001	0.150102934	0.035076339
1	Deaths	8	Taiwan	2	Female	22	All ages	423	Larynx cancer	162	Occupational exposure to sulfuric acid	3	Rate	2021	0.00419327	0.007889897	0.001699989
1	Deaths	8	Taiwan	3	Both	22	All ages	423	Larynx cancer	162	Occupational exposure to sulfuric acid	3	Rate	2021	0.042700262	0.078156611	0.018253955
1	Deaths	8	Taiwan	1	Male	27	Age-standardized	423	Larynx cancer	162	Occupational exposure to sulfuric acid	3	Rate	1990	0.074001	0.13493920644000001	0.02928375
1	Deaths	8	Taiwan	2	Female	27	Age-standardized	423	Larynx cancer	162	Occupational exposure to sulfuric acid	3	Rate	1990	0.005508255	0.010028276	0.002230498
1	Deaths	8	Taiwan	3	Both	27	Age-standardized	423	Larynx cancer	162	Occupational exposure to sulfuric acid	3	Rate	1990	0.042497031	0.07774537890000001	0.016864416
1	Deaths	8	Taiwan	1	Male	27	Age-standardized	423	Larynx cancer	162	Occupational exposure to sulfuric acid	3	Rate	1991	0.072168985	0.132525492	0.028561847
1	Deaths	8	Taiwan	2	Female	27	Age-standardized	423	Larynx cancer	162	Occupational exposure to sulfuric acid	3	Rate	1991	0.004950388	0.009094654	0.0020183945300000002
1	Deaths	8	Taiwan	3	Both	27	Age-standardized	423	Larynx cancer	162	Occupational exposure to sulfuric acid	3	Rate	1991	0.041015195	0.075305227	0.016371676
1	Deaths	8	Taiwan	1	Male	27	Age-standardized	423	Larynx cancer	162	Occupational exposure to sulfuric acid	3	Rate	1992	0.07101999117999999	0.130915992	0.028640521
1	Deaths	8	Taiwan	2	Female	27	Age-standardized	423	Larynx cancer	162	Occupational exposure to sulfuric acid	3	Rate	1992	0.004410123	0.008077722	0.001801135
1	Deaths	8	Taiwan	3	Both	27	Age-standardized	423	Larynx cancer	162	Occupational exposure to sulfuric acid	3	Rate	1992	0.039995901	0.07375381522999999	0.016106538
1	Deaths	8	Taiwan	1	Male	27	Age-standardized	423	Larynx cancer	162	Occupational exposure to sulfuric acid	3	Rate	1993	0.06909517797999999	0.128145188	0.028213899
1	Deaths	8	Taiwan	2	Female	27	Age-standardized	423	Larynx cancer	162	Occupational exposure to sulfuric acid	3	Rate	1993	0.004290591	0.00795994	0.0017297697699999999
1	Deaths	8	Taiwan	3	Both	27	Age-standardized	423	Larynx cancer	162	Occupational exposure to sulfuric acid	3	Rate	1993	0.038695404	0.071796095	0.015758197959999998
1	Deaths	8	Taiwan	1	Male	27	Age-standardized	423	Larynx cancer	162	Occupational exposure to sulfuric acid	3	Rate	1994	0.07632022064999999	0.141592181	0.030828129
1	Deaths	8	Taiwan	2	Female	27	Age-standardized	423	Larynx cancer	162	Occupational exposure to sulfuric acid	3	Rate	1994	0.00430723	0.00800075	0.001749186
1	Deaths	8	Taiwan	3	Both	27	Age-standardized	423	Larynx cancer	162	Occupational exposure to sulfuric acid	3	Rate	1994	0.042388097	0.07870086007999999	0.017115741
1	Deaths	8	Taiwan	1	Male	27	Age-standardized	423	Larynx cancer	162	Occupational exposure to sulfuric acid	3	Rate	1995	0.076065174	0.14254317	0.03116292
1	Deaths	8	Taiwan	2	Female	27	Age-standardized	423	Larynx cancer	162	Occupational exposure to sulfuric acid	3	Rate	1995	0.00442239	0.008160551890000001	0.001818746
1	Deaths	8	Taiwan	3	Both	27	Age-standardized	423	Larynx cancer	162	Occupational exposure to sulfuric acid	3	Rate	1995	0.042089715	0.078915393	0.017259563
1	Deaths	8	Taiwan	1	Male	27	Age-standardized	423	Larynx cancer	162	Occupational exposure to sulfuric acid	3	Rate	1996	0.076966873	0.143070154	0.031604449
1	Deaths	8	Taiwan	2	Female	27	Age-standardized	423	Larynx cancer	162	Occupational exposure to sulfuric acid	3	Rate	1996	0.004089872	0.007455346129999999	0.0016667860199999999
1	Deaths	8	Taiwan	3	Both	27	Age-standardized	423	Larynx cancer	162	Occupational exposure to sulfuric acid	3	Rate	1996	0.042144802	0.078353229	0.017309795
1	Deaths	8	Taiwan	1	Male	27	Age-standardized	423	Larynx cancer	162	Occupational exposure to sulfuric acid	3	Rate	1997	0.077493629	0.145192863	0.031893451
1	Deaths	8	Taiwan	2	Female	27	Age-standardized	423	Larynx cancer	162	Occupational exposure to sulfuric acid	3	Rate	1997	0.003537546	0.006361344	0.001424816
1	Deaths	8	Taiwan	3	Both	27	Age-standardized	423	Larynx cancer	162	Occupational exposure to sulfuric acid	3	Rate	1997	0.041896222	0.078431266	0.017228156
1	Deaths	8	Taiwan	1	Male	27	Age-standardized	423	Larynx cancer	162	Occupational exposure to sulfuric acid	3	Rate	1998	0.073688174	0.138135507	0.030497502420000003
1	Deaths	8	Taiwan	2	Female	27	Age-standardized	423	Larynx cancer	162	Occupational exposure to sulfuric acid	3	Rate	1998	0.003600972	0.006453336779999999	0.001446855
1	Deaths	8	Taiwan	3	Both	27	Age-standardized	423	Larynx cancer	162	Occupational exposure to sulfuric acid	3	Rate	1998	0.039624268	0.074170465	0.016356503
1	Deaths	8	Taiwan	1	Male	27	Age-standardized	423	Larynx cancer	162	Occupational exposure to sulfuric acid	3	Rate	1999	0.072783545	0.136849745	0.030192316
1	Deaths	8	Taiwan	2	Female	27	Age-standardized	423	Larynx cancer	162	Occupational exposure to sulfuric acid	3	Rate	1999	0.003435216	0.0061318426099999995	0.001387246
1	Deaths	8	Taiwan	3	Both	27	Age-standardized	423	Larynx cancer	162	Occupational exposure to sulfuric acid	3	Rate	1999	0.038899739270000004	0.072945396	0.01610298
1	Deaths	8	Taiwan	1	Male	27	Age-standardized	423	Larynx cancer	162	Occupational exposure to sulfuric acid	3	Rate	2000	0.072618629	0.136031595	0.030089561
1	Deaths	8	Taiwan	2	Female	27	Age-standardized	423	Larynx cancer	162	Occupational exposure to sulfuric acid	3	Rate	2000	0.0033299918599999996	0.006034671	0.001327225
1	Deaths	8	Taiwan	3	Both	27	Age-standardized	423	Larynx cancer	162	Occupational exposure to sulfuric acid	3	Rate	2000	0.038509483	0.071957738	0.015951668
1	Deaths	8	Taiwan	1	Male	27	Age-standardized	423	Larynx cancer	162	Occupational exposure to sulfuric acid	3	Rate	2001	0.071990018	0.13444184686000002	0.03025017
1	Deaths	8	Taiwan	2	Female	27	Age-standardized	423	Larynx cancer	162	Occupational exposure to sulfuric acid	3	Rate	2001	0.0034699360900000004	0.006292219199999999	0.001387203
1	Deaths	8	Taiwan	3	Both	27	Age-standardized	423	Larynx cancer	162	Occupational exposure to sulfuric acid	3	Rate	2001	0.038015704	0.071038702	0.015963885
1	Deaths	8	Taiwan	1	Male	27	Age-standardized	423	Larynx cancer	162	Occupational exposure to sulfuric acid	3	Rate	2002	0.06714240566999999	0.125474949	0.028227614
1	Deaths	8	Taiwan	2	Female	27	Age-standardized	423	Larynx cancer	162	Occupational exposure to sulfuric acid	3	Rate	2002	0.0032604432600000003	0.00595103	0.001306632
1	Deaths	8	Taiwan	3	Both	27	Age-standardized	423	Larynx cancer	162	Occupational exposure to sulfuric acid	3	Rate	2002	0.035291345	0.06576702532999999	0.014801057519999999
1	Deaths	8	Taiwan	1	Male	27	Age-standardized	423	Larynx cancer	162	Occupational exposure to sulfuric acid	3	Rate	2003	0.06591485499000001	0.122328931	0.028031290879999997
1	Deaths	8	Taiwan	2	Female	27	Age-standardized	423	Larynx cancer	162	Occupational exposure to sulfuric acid	3	Rate	2003	0.0028807582800000004	0.005198941	0.001173926
1	Deaths	8	Taiwan	3	Both	27	Age-standardized	423	Larynx cancer	162	Occupational exposure to sulfuric acid	3	Rate	2003	0.034312829	0.063531447	0.014575133
1	Deaths	8	Taiwan	1	Male	27	Age-standardized	423	Larynx cancer	162	Occupational exposure to sulfuric acid	3	Rate	2004	0.060397418	0.112470222	0.025703169
1	Deaths	8	Taiwan	2	Female	27	Age-standardized	423	Larynx cancer	162	Occupational exposure to sulfuric acid	3	Rate	2004	0.00301504	0.005435822	0.001231444
1	Deaths	8	Taiwan	3	Both	27	Age-standardized	423	Larynx cancer	162	Occupational exposure to sulfuric acid	3	Rate	2004	0.031569869	0.058708558	0.013422943
1	Deaths	8	Taiwan	1	Male	27	Age-standardized	423	Larynx cancer	162	Occupational exposure to sulfuric acid	3	Rate	2005	0.059747805519999996	0.10963529256999999	0.025584731
1	Deaths	8	Taiwan	2	Female	27	Age-standardized	423	Larynx cancer	162	Occupational exposure to sulfuric acid	3	Rate	2005	0.0029876038599999997	0.0054185840599999995	0.001226702
1	Deaths	8	Taiwan	3	Both	27	Age-standardized	423	Larynx cancer	162	Occupational exposure to sulfuric acid	3	Rate	2005	0.031110013	0.057314840779999994	0.013282131
1	Deaths	8	Taiwan	1	Male	27	Age-standardized	423	Larynx cancer	162	Occupational exposure to sulfuric acid	3	Rate	2006	0.058739818	0.10798845392999999	0.025227067
1	Deaths	8	Taiwan	2	Female	27	Age-standardized	423	Larynx cancer	162	Occupational exposure to sulfuric acid	3	Rate	2006	0.002808311	0.005088858	0.001158624
1	Deaths	8	Taiwan	3	Both	27	Age-standardized	423	Larynx cancer	162	Occupational exposure to sulfuric acid	3	Rate	2006	0.030398970489999996	0.05574797	0.013030946
1	Deaths	8	Taiwan	1	Male	27	Age-standardized	423	Larynx cancer	162	Occupational exposure to sulfuric acid	3	Rate	2007	0.056707822940000006	0.10465061320999999	0.024266732840000003
1	Deaths	8	Taiwan	2	Female	27	Age-standardized	423	Larynx cancer	162	Occupational exposure to sulfuric acid	3	Rate	2007	0.002847038	0.005159958	0.001182528
1	Deaths	8	Taiwan	3	Both	27	Age-standardized	423	Larynx cancer	162	Occupational exposure to sulfuric acid	3	Rate	2007	0.029302030929999997	0.054154605	0.012505673299999999
1	Deaths	8	Taiwan	1	Male	27	Age-standardized	423	Larynx cancer	162	Occupational exposure to sulfuric acid	3	Rate	2008	0.055004538	0.100824353	0.023605801
1	Deaths	8	Taiwan	2	Female	27	Age-standardized	423	Larynx cancer	162	Occupational exposure to sulfuric acid	3	Rate	2008	0.002800018	0.005042287370000001	0.00114999
1	Deaths	8	Taiwan	3	Both	27	Age-standardized	423	Larynx cancer	162	Occupational exposure to sulfuric acid	3	Rate	2008	0.028348396	0.052082716	0.012103405
1	Deaths	8	Taiwan	1	Male	27	Age-standardized	423	Larynx cancer	162	Occupational exposure to sulfuric acid	3	Rate	2009	0.051108003990000005	0.094883505	0.021606184
1	Deaths	8	Taiwan	2	Female	27	Age-standardized	423	Larynx cancer	162	Occupational exposure to sulfuric acid	3	Rate	2009	0.002769605	0.005010583	0.001164971
1	Deaths	8	Taiwan	3	Both	27	Age-standardized	423	Larynx cancer	162	Occupational exposure to sulfuric acid	3	Rate	2009	0.026375465	0.04899491979000001	0.011176985
1	Deaths	8	Taiwan	1	Male	27	Age-standardized	423	Larynx cancer	162	Occupational exposure to sulfuric acid	3	Rate	2010	0.050621008	0.092642151	0.021431279
1	Deaths	8	Taiwan	2	Female	27	Age-standardized	423	Larynx cancer	162	Occupational exposure to sulfuric acid	3	Rate	2010	0.002708459	0.004891986	0.001136816
1	Deaths	8	Taiwan	3	Both	27	Age-standardized	423	Larynx cancer	162	Occupational exposure to sulfuric acid	3	Rate	2010	0.026048411	0.047704741	0.01099181
1	Deaths	8	Taiwan	1	Male	27	Age-standardized	423	Larynx cancer	162	Occupational exposure to sulfuric acid	3	Rate	2011	0.052250233550000004	0.09637210227000001	0.022192519719999998
1	Deaths	8	Taiwan	2	Female	27	Age-standardized	423	Larynx cancer	162	Occupational exposure to sulfuric acid	3	Rate	2011	0.00267071	0.00485274	0.001129196
1	Deaths	8	Taiwan	3	Both	27	Age-standardized	423	Larynx cancer	162	Occupational exposure to sulfuric acid	3	Rate	2011	0.026760145770000004	0.049326262850000004	0.011338333
1	Deaths	8	Taiwan	1	Male	27	Age-standardized	423	Larynx cancer	162	Occupational exposure to sulfuric acid	3	Rate	2012	0.052146106	0.09686160445999999	0.022104636
1	Deaths	8	Taiwan	2	Female	27	Age-standardized	423	Larynx cancer	162	Occupational exposure to sulfuric acid	3	Rate	2012	0.0026149678500000002	0.004761782	0.001088649
1	Deaths	8	Taiwan	3	Both	27	Age-standardized	423	Larynx cancer	162	Occupational exposure to sulfuric acid	3	Rate	2012	0.026627968	0.049345158	0.01124603
1	Deaths	8	Taiwan	1	Male	27	Age-standardized	423	Larynx cancer	162	Occupational exposure to sulfuric acid	3	Rate	2013	0.051285972	0.095184063	0.021633445
1	Deaths	8	Taiwan	2	Female	27	Age-standardized	423	Larynx cancer	162	Occupational exposure to sulfuric acid	3	Rate	2013	0.002479745	0.004523157	0.00103606
1	Deaths	8	Taiwan	3	Both	27	Age-standardized	423	Larynx cancer	162	Occupational exposure to sulfuric acid	3	Rate	2013	0.026108429069999998	0.04833911085999999	0.011008259579999999
1	Deaths	8	Taiwan	1	Male	27	Age-standardized	423	Larynx cancer	162	Occupational exposure to sulfuric acid	3	Rate	2014	0.051193551	0.094235389	0.021464860800000003
1	Deaths	8	Taiwan	2	Female	27	Age-standardized	423	Larynx cancer	162	Occupational exposure to sulfuric acid	3	Rate	2014	0.002483007	0.004512307	0.001038581
1	Deaths	8	Taiwan	3	Both	27	Age-standardized	423	Larynx cancer	162	Occupational exposure to sulfuric acid	3	Rate	2014	0.026036958009999996	0.047814724	0.010918688
1	Deaths	8	Taiwan	1	Male	27	Age-standardized	423	Larynx cancer	162	Occupational exposure to sulfuric acid	3	Rate	2015	0.051072198	0.093491172	0.021265146789999998
1	Deaths	8	Taiwan	2	Female	27	Age-standardized	423	Larynx cancer	162	Occupational exposure to sulfuric acid	3	Rate	2015	0.002383428	0.00433161	0.0009904400799999999
1	Deaths	8	Taiwan	3	Both	27	Age-standardized	423	Larynx cancer	162	Occupational exposure to sulfuric acid	3	Rate	2015	0.025900423699999998	0.047330676	0.010799451
1	Deaths	8	Taiwan	1	Male	27	Age-standardized	423	Larynx cancer	162	Occupational exposure to sulfuric acid	3	Rate	2016	0.053120319	0.097367706	0.022099411
1	Deaths	8	Taiwan	2	Female	27	Age-standardized	423	Larynx cancer	162	Occupational exposure to sulfuric acid	3	Rate	2016	0.002523365	0.00462158	0.001049184
1	Deaths	8	Taiwan	3	Both	27	Age-standardized	423	Larynx cancer	162	Occupational exposure to sulfuric acid	3	Rate	2016	0.026915878	0.049319491029999996	0.01119371
1	Deaths	8	Taiwan	1	Male	27	Age-standardized	423	Larynx cancer	162	Occupational exposure to sulfuric acid	3	Rate	2017	0.05005083095000001	0.090980786	0.020841132069999997
1	Deaths	8	Taiwan	2	Female	27	Age-standardized	423	Larynx cancer	162	Occupational exposure to sulfuric acid	3	Rate	2017	0.002441715	0.004506653	0.001009531
1	Deaths	8	Taiwan	3	Both	27	Age-standardized	423	Larynx cancer	162	Occupational exposure to sulfuric acid	3	Rate	2017	0.025363308319999996	0.046104736	0.010530447
1	Deaths	8	Taiwan	1	Male	27	Age-standardized	423	Larynx cancer	162	Occupational exposure to sulfuric acid	3	Rate	2018	0.04918828	0.08918306235000001	0.020629849
1	Deaths	8	Taiwan	2	Female	27	Age-standardized	423	Larynx cancer	162	Occupational exposure to sulfuric acid	3	Rate	2018	0.002446772	0.004469449	0.001013014
1	Deaths	8	Taiwan	3	Both	27	Age-standardized	423	Larynx cancer	162	Occupational exposure to sulfuric acid	3	Rate	2018	0.024933082	0.045229295659999995	0.010452144
1	Deaths	8	Taiwan	1	Male	27	Age-standardized	423	Larynx cancer	162	Occupational exposure to sulfuric acid	3	Rate	2019	0.049264637	0.08983035995000001	0.02065947
1	Deaths	8	Taiwan	2	Female	27	Age-standardized	423	Larynx cancer	162	Occupational exposure to sulfuric acid	3	Rate	2019	0.002376672	0.0043633232699999995	0.0009704596100000001
1	Deaths	8	Taiwan	3	Both	27	Age-standardized	423	Larynx cancer	162	Occupational exposure to sulfuric acid	3	Rate	2019	0.024920244	0.045356305	0.010449837
1	Deaths	8	Taiwan	1	Male	27	Age-standardized	423	Larynx cancer	162	Occupational exposure to sulfuric acid	3	Rate	2020	0.0471698	0.085007851	0.019917869
1	Deaths	8	Taiwan	2	Female	27	Age-standardized	423	Larynx cancer	162	Occupational exposure to sulfuric acid	3	Rate	2020	0.002273653	0.004251166	0.000920981
1	Deaths	8	Taiwan	3	Both	27	Age-standardized	423	Larynx cancer	162	Occupational exposure to sulfuric acid	3	Rate	2020	0.023845115	0.042960115	0.010056281
1	Deaths	8	Taiwan	1	Male	27	Age-standardized	423	Larynx cancer	162	Occupational exposure to sulfuric acid	3	Rate	2021	0.047495299	0.0869519	0.020357082
1	Deaths	8	Taiwan	2	Female	27	Age-standardized	423	Larynx cancer	162	Occupational exposure to sulfuric acid	3	Rate	2021	0.002273683	0.004230183	0.00092439
1	Deaths	8	Taiwan	3	Both	27	Age-standardized	423	Larynx cancer	162	Occupational exposure to sulfuric acid	3	Rate	2021	0.023980755	0.043962443	0.010269709160000001
1	Deaths	6	China	1	Male	22	All ages	423	Larynx cancer	162	Occupational exposure to sulfuric acid	1	Number	1990	426.4163347680431	826.1343611441182	167.76255321539713
1	Deaths	6	China	2	Female	22	All ages	423	Larynx cancer	162	Occupational exposure to sulfuric acid	1	Number	1990	88.23518314332976	172.60911797808464	32.09495795828892
1	Deaths	6	China	3	Both	22	All ages	423	Larynx cancer	162	Occupational exposure to sulfuric acid	1	Number	1990	514.6515179113723	1000.9651674206552	208.11892280559573
1	Deaths	6	China	1	Male	22	All ages	423	Larynx cancer	162	Occupational exposure to sulfuric acid	3	Rate	1990	0.070268433	0.136137297	0.027645310090000003
1	Deaths	6	China	2	Female	22	All ages	423	Larynx cancer	162	Occupational exposure to sulfuric acid	3	Rate	1990	0.015490227	0.030302587859999997	0.005634466
1	Deaths	6	China	3	Both	22	All ages	423	Larynx cancer	162	Occupational exposure to sulfuric acid	3	Rate	1990	0.043745865	0.08508298474999999	0.017690305
1	Deaths	6	China	1	Male	22	All ages	423	Larynx cancer	162	Occupational exposure to sulfuric acid	1	Number	1991	437.60573779171136	818.9092942808514	181.5583422087984
1	Deaths	6	China	2	Female	22	All ages	423	Larynx cancer	162	Occupational exposure to sulfuric acid	1	Number	1991	91.18924918295798	174.09079496913623	34.30137547283263
1	Deaths	6	China	3	Both	22	All ages	423	Larynx cancer	162	Occupational exposure to sulfuric acid	1	Number	1991	528.7949869746701	983.9486624771992	216.51220098709425
1	Deaths	6	China	1	Male	22	All ages	423	Larynx cancer	162	Occupational exposure to sulfuric acid	3	Rate	1991	0.071058788	0.13297518	0.029481596259999996
1	Deaths	6	China	2	Female	22	All ages	423	Larynx cancer	162	Occupational exposure to sulfuric acid	3	Rate	1991	0.015804739560000003	0.030173071	0.005945046
1	Deaths	6	China	3	Both	22	All ages	423	Larynx cancer	162	Occupational exposure to sulfuric acid	3	Rate	1991	0.044331861	0.08248995556000001	0.018151437
1	Deaths	6	China	1	Male	22	All ages	423	Larynx cancer	162	Occupational exposure to sulfuric acid	1	Number	1992	441.6434965171837	837.4894705706045	179.67886729294094
1	Deaths	6	China	2	Female	22	All ages	423	Larynx cancer	162	Occupational exposure to sulfuric acid	1	Number	1992	93.2185321476386	179.6612531488875	33.63095769858236
1	Deaths	6	China	3	Both	22	All ages	423	Larynx cancer	162	Occupational exposure to sulfuric acid	1	Number	1992	534.8620286648224	1005.533247508395	217.2430787824061
1	Deaths	6	China	1	Male	22	All ages	423	Larynx cancer	162	Occupational exposure to sulfuric acid	3	Rate	1992	0.070864167	0.134379866	0.028830478510000004
1	Deaths	6	China	2	Female	22	All ages	423	Larynx cancer	162	Occupational exposure to sulfuric acid	3	Rate	1992	0.015989066	0.030815929	0.0057684626000000004
1	Deaths	6	China	3	Both	22	All ages	423	Larynx cancer	162	Occupational exposure to sulfuric acid	3	Rate	1992	0.044341275	0.083360985	0.018009944
1	Deaths	6	China	1	Male	22	All ages	423	Larynx cancer	162	Occupational exposure to sulfuric acid	1	Number	1993	450.1678492278487	838.462874276228	186.92707737067863
1	Deaths	6	China	2	Female	22	All ages	423	Larynx cancer	162	Occupational exposure to sulfuric acid	1	Number	1993	94.12024050404446	186.15828353277888	36.28300705683944
1	Deaths	6	China	3	Both	22	All ages	423	Larynx cancer	162	Occupational exposure to sulfuric acid	1	Number	1993	544.2880897318929	1011.7533117332192	227.0775649412357
1	Deaths	6	China	1	Male	22	All ages	423	Larynx cancer	162	Occupational exposure to sulfuric acid	3	Rate	1993	0.071544285	0.133255244	0.029707950210000004
1	Deaths	6	China	2	Female	22	All ages	423	Larynx cancer	162	Occupational exposure to sulfuric acid	3	Rate	1993	0.016006013	0.031657929	0.0061702591199999995
1	Deaths	6	China	3	Both	22	All ages	423	Larynx cancer	162	Occupational exposure to sulfuric acid	3	Rate	1993	0.044714709	0.083118215	0.018655024
1	Deaths	6	China	1	Male	22	All ages	423	Larynx cancer	162	Occupational exposure to sulfuric acid	1	Number	1994	456.0294339819212	850.9243782958661	194.23471738666888
1	Deaths	6	China	2	Female	22	All ages	423	Larynx cancer	162	Occupational exposure to sulfuric acid	1	Number	1994	95.37048916574896	184.59272499657288	35.635727883607856
1	Deaths	6	China	3	Both	22	All ages	423	Larynx cancer	162	Occupational exposure to sulfuric acid	1	Number	1994	551.3999231476704	1045.9463819030782	235.9107157788217
1	Deaths	6	China	1	Male	22	All ages	423	Larynx cancer	162	Occupational exposure to sulfuric acid	3	Rate	1994	0.071925075	0.134208004	0.030634748
1	Deaths	6	China	2	Female	22	All ages	423	Larynx cancer	162	Occupational exposure to sulfuric acid	3	Rate	1994	0.016102423	0.03116677	0.006016762
1	Deaths	6	China	3	Both	22	All ages	423	Larynx cancer	162	Occupational exposure to sulfuric acid	3	Rate	1994	0.044964222	0.085292295	0.019237474060000002
1	Deaths	6	China	1	Male	22	All ages	423	Larynx cancer	162	Occupational exposure to sulfuric acid	1	Number	1995	462.10307539678143	872.3732404446234	187.236947826994
1	Deaths	6	China	2	Female	22	All ages	423	Larynx cancer	162	Occupational exposure to sulfuric acid	1	Number	1995	95.79432852998224	185.85935202403223	37.41840321566718
1	Deaths	6	China	3	Both	22	All ages	423	Larynx cancer	162	Occupational exposure to sulfuric acid	1	Number	1995	557.8974039267634	1063.3996607676938	229.60482586475268
1	Deaths	6	China	1	Male	22	All ages	423	Larynx cancer	162	Occupational exposure to sulfuric acid	3	Rate	1995	0.072449637	0.13677278542000001	0.029355461290000003
1	Deaths	6	China	2	Female	22	All ages	423	Larynx cancer	162	Occupational exposure to sulfuric acid	3	Rate	1995	0.016075027	0.031188631909999997	0.006279096
1	Deaths	6	China	3	Both	22	All ages	423	Larynx cancer	162	Occupational exposure to sulfuric acid	3	Rate	1995	0.045219765	0.086192698	0.018610368
1	Deaths	6	China	1	Male	22	All ages	423	Larynx cancer	162	Occupational exposure to sulfuric acid	1	Number	1996	465.7465400341487	884.5578156452092	186.24616061458488
1	Deaths	6	China	2	Female	22	All ages	423	Larynx cancer	162	Occupational exposure to sulfuric acid	1	Number	1996	95.32498495794422	177.6068466068782	37.848291623561
1	Deaths	6	China	3	Both	22	All ages	423	Larynx cancer	162	Occupational exposure to sulfuric acid	1	Number	1996	561.0715249920931	1066.449696336538	231.71577947253772
1	Deaths	6	China	1	Male	22	All ages	423	Larynx cancer	162	Occupational exposure to sulfuric acid	3	Rate	1996	0.07268836555000001	0.138051615	0.02906716
1	Deaths	6	China	2	Female	22	All ages	423	Larynx cancer	162	Occupational exposure to sulfuric acid	3	Rate	1996	0.015911162	0.029645232	0.0063174443799999995
1	Deaths	6	China	3	Both	22	All ages	423	Larynx cancer	162	Occupational exposure to sulfuric acid	3	Rate	1996	0.045253108	0.08601428031000001	0.018688988400000002
1	Deaths	6	China	1	Male	22	All ages	423	Larynx cancer	162	Occupational exposure to sulfuric acid	1	Number	1997	465.3345674561918	859.6921275313314	196.8818737134444
1	Deaths	6	China	2	Female	22	All ages	423	Larynx cancer	162	Occupational exposure to sulfuric acid	1	Number	1997	95.32994200179029	178.97321972559695	38.227494606229016
1	Deaths	6	China	3	Both	22	All ages	423	Larynx cancer	162	Occupational exposure to sulfuric acid	1	Number	1997	560.664509457981	1027.153016617991	237.2489045776608
1	Deaths	6	China	1	Male	22	All ages	423	Larynx cancer	162	Occupational exposure to sulfuric acid	3	Rate	1997	0.072367723	0.133697271	0.0306186
1	Deaths	6	China	2	Female	22	All ages	423	Larynx cancer	162	Occupational exposure to sulfuric acid	3	Rate	1997	0.015836139	0.029730897340000003	0.0063503228000000005
1	Deaths	6	China	3	Both	22	All ages	423	Larynx cancer	162	Occupational exposure to sulfuric acid	3	Rate	1997	0.045033614	0.082502836	0.019056272
1	Deaths	6	China	1	Male	22	All ages	423	Larynx cancer	162	Occupational exposure to sulfuric acid	1	Number	1998	471.534187566727	888.98938782065	191.7186830023453
1	Deaths	6	China	2	Female	22	All ages	423	Larynx cancer	162	Occupational exposure to sulfuric acid	1	Number	1998	97.48805763291853	185.6049560825512	38.926339936002
1	Deaths	6	China	3	Both	22	All ages	423	Larynx cancer	162	Occupational exposure to sulfuric acid	1	Number	1998	569.0222451996455	1036.5903845803746	232.7369089080804
1	Deaths	6	China	1	Male	22	All ages	423	Larynx cancer	162	Occupational exposure to sulfuric acid	3	Rate	1998	0.073116814	0.137848057	0.029728193
1	Deaths	6	China	2	Female	22	All ages	423	Larynx cancer	162	Occupational exposure to sulfuric acid	3	Rate	1998	0.016121682	0.030693647810000002	0.006437282
1	Deaths	6	China	3	Both	22	All ages	423	Larynx cancer	162	Occupational exposure to sulfuric acid	3	Rate	1998	0.045536104	0.082953325	0.018624811
1	Deaths	6	China	1	Male	22	All ages	423	Larynx cancer	162	Occupational exposure to sulfuric acid	1	Number	1999	473.23933432441305	844.8619980045393	195.59313980335207
1	Deaths	6	China	2	Female	22	All ages	423	Larynx cancer	162	Occupational exposure to sulfuric acid	1	Number	1999	99.22676870660214	186.89771667796623	40.491435091070656
1	Deaths	6	China	3	Both	22	All ages	423	Larynx cancer	162	Occupational exposure to sulfuric acid	1	Number	1999	572.4661030310149	1028.693023322312	237.07015554569887
1	Deaths	6	China	1	Male	22	All ages	423	Larynx cancer	162	Occupational exposure to sulfuric acid	3	Rate	1999	0.073177684	0.130642235	0.030244850590000004
1	Deaths	6	China	2	Female	22	All ages	423	Larynx cancer	162	Occupational exposure to sulfuric acid	3	Rate	1999	0.016334815	0.030767298	0.0066657424500000005
1	Deaths	6	China	3	Both	22	All ages	423	Larynx cancer	162	Occupational exposure to sulfuric acid	3	Rate	1999	0.045645572659999994	0.082022817	0.018902784
1	Deaths	6	China	1	Male	22	All ages	423	Larynx cancer	162	Occupational exposure to sulfuric acid	1	Number	2000	484.1450754894205	882.1552594974485	195.3093471749338
1	Deaths	6	China	2	Female	22	All ages	423	Larynx cancer	162	Occupational exposure to sulfuric acid	1	Number	2000	101.95277397103897	191.27149902092924	41.82712059144176
1	Deaths	6	China	3	Both	22	All ages	423	Larynx cancer	162	Occupational exposure to sulfuric acid	1	Number	2000	586.0978494604603	1062.499025713711	234.63976899772285
1	Deaths	6	China	1	Male	22	All ages	423	Larynx cancer	162	Occupational exposure to sulfuric acid	3	Rate	2000	0.074638204	0.135997426	0.030109856660000003
1	Deaths	6	China	2	Female	22	All ages	423	Larynx cancer	162	Occupational exposure to sulfuric acid	3	Rate	2000	0.016701797	0.031333897	0.006852075
1	Deaths	6	China	3	Both	22	All ages	423	Larynx cancer	162	Occupational exposure to sulfuric acid	3	Rate	2000	0.046549476	0.08438654511999999	0.018635725
1	Deaths	6	China	1	Male	22	All ages	423	Larynx cancer	162	Occupational exposure to sulfuric acid	1	Number	2001	484.49329028475296	865.4972964509341	198.0621957238012
1	Deaths	6	China	2	Female	22	All ages	423	Larynx cancer	162	Occupational exposure to sulfuric acid	1	Number	2001	105.06349672635372	201.4673899648351	41.686956910452935
1	Deaths	6	China	3	Both	22	All ages	423	Larynx cancer	162	Occupational exposure to sulfuric acid	1	Number	2001	589.556787011107	1048.578923083396	240.03682431627067
1	Deaths	6	China	1	Male	22	All ages	423	Larynx cancer	162	Occupational exposure to sulfuric acid	3	Rate	2001	0.074417224	0.132938695	0.030421966659999997
1	Deaths	6	China	2	Female	22	All ages	423	Larynx cancer	162	Occupational exposure to sulfuric acid	3	Rate	2001	0.017116837	0.032822859	0.0067915960299999995
1	Deaths	6	China	3	Both	22	All ages	423	Larynx cancer	162	Occupational exposure to sulfuric acid	3	Rate	2001	0.046610733	0.082901313	0.018977463190000002
1	Deaths	6	China	1	Male	22	All ages	423	Larynx cancer	162	Occupational exposure to sulfuric acid	1	Number	2002	484.2153589251764	892.2646137543063	195.6550516642528
1	Deaths	6	China	2	Female	22	All ages	423	Larynx cancer	162	Occupational exposure to sulfuric acid	1	Number	2002	106.48700391558744	197.0611840000082	41.32175901343285
1	Deaths	6	China	3	Both	22	All ages	423	Larynx cancer	162	Occupational exposure to sulfuric acid	1	Number	2002	590.7023628407643	1091.3139205132788	237.02255169505676
1	Deaths	6	China	1	Male	22	All ages	423	Larynx cancer	162	Occupational exposure to sulfuric acid	3	Rate	2002	0.07406245222999999	0.136475029	0.029926132
1	Deaths	6	China	2	Female	22	All ages	423	Larynx cancer	162	Occupational exposure to sulfuric acid	3	Rate	2002	0.017244872730000003	0.031912768	0.006691788190000001
1	Deaths	6	China	3	Both	22	All ages	423	Larynx cancer	162	Occupational exposure to sulfuric acid	3	Rate	2002	0.046464698	0.085842845	0.018644213859999998
1	Deaths	6	China	1	Male	22	All ages	423	Larynx cancer	162	Occupational exposure to sulfuric acid	1	Number	2003	482.5770071365702	851.9143089783936	205.9800945165171
1	Deaths	6	China	2	Female	22	All ages	423	Larynx cancer	162	Occupational exposure to sulfuric acid	1	Number	2003	107.31543495076072	200.03812562296275	42.15428699401454
1	Deaths	6	China	3	Both	22	All ages	423	Larynx cancer	162	Occupational exposure to sulfuric acid	1	Number	2003	589.8924420873308	1050.0447696308352	250.49608642009665
1	Deaths	6	China	1	Male	22	All ages	423	Larynx cancer	162	Occupational exposure to sulfuric acid	3	Rate	2003	0.07348350453000001	0.129723646	0.031365230800000005
1	Deaths	6	China	2	Female	22	All ages	423	Larynx cancer	162	Occupational exposure to sulfuric acid	3	Rate	2003	0.017269888	0.032191418	0.0067837381100000005
1	Deaths	6	China	3	Both	22	All ages	423	Larynx cancer	162	Occupational exposure to sulfuric acid	3	Rate	2003	0.046153251	0.08215562	0.019598842
1	Deaths	6	China	1	Male	22	All ages	423	Larynx cancer	162	Occupational exposure to sulfuric acid	1	Number	2004	485.5059885619575	880.1764235141374	189.41631733953452
1	Deaths	6	China	2	Female	22	All ages	423	Larynx cancer	162	Occupational exposure to sulfuric acid	1	Number	2004	109.01536035066798	207.20388468474903	44.11554175024563
1	Deaths	6	China	3	Both	22	All ages	423	Larynx cancer	162	Occupational exposure to sulfuric acid	1	Number	2004	594.5213489126256	1083.8466604389866	237.10166804096417
1	Deaths	6	China	1	Male	22	All ages	423	Larynx cancer	162	Occupational exposure to sulfuric acid	3	Rate	2004	0.073587843	0.133407797	0.028709714
1	Deaths	6	China	2	Female	22	All ages	423	Larynx cancer	162	Occupational exposure to sulfuric acid	3	Rate	2004	0.017429584760000002	0.033128154	0.007053277
1	Deaths	6	China	3	Both	22	All ages	423	Larynx cancer	162	Occupational exposure to sulfuric acid	3	Rate	2004	0.046258136740000004	0.084331248	0.018448255
1	Deaths	6	China	1	Male	22	All ages	423	Larynx cancer	162	Occupational exposure to sulfuric acid	1	Number	2005	483.4099405135249	870.3544783875475	199.0578145104334
1	Deaths	6	China	2	Female	22	All ages	423	Larynx cancer	162	Occupational exposure to sulfuric acid	1	Number	2005	108.8839424544513	207.77981385267367	43.34569737302097
1	Deaths	6	China	3	Both	22	All ages	423	Larynx cancer	162	Occupational exposure to sulfuric acid	1	Number	2005	592.2938829679763	1077.251578553423	247.08310334785412
1	Deaths	6	China	1	Male	22	All ages	423	Larynx cancer	162	Occupational exposure to sulfuric acid	3	Rate	2005	0.07290294090999999	0.131257957	0.030019863
1	Deaths	6	China	2	Female	22	All ages	423	Larynx cancer	162	Occupational exposure to sulfuric acid	3	Rate	2005	0.017289555	0.032993116	0.006882813
1	Deaths	6	China	3	Both	22	All ages	423	Larynx cancer	162	Occupational exposure to sulfuric acid	3	Rate	2005	0.045812891	0.083323517	0.019111443869999998
1	Deaths	6	China	1	Male	22	All ages	423	Larynx cancer	162	Occupational exposure to sulfuric acid	1	Number	2006	477.0598608573519	873.9937609711742	203.31197016637785
1	Deaths	6	China	2	Female	22	All ages	423	Larynx cancer	162	Occupational exposure to sulfuric acid	1	Number	2006	107.09998370777524	198.9078840979859	43.724099447927415
1	Deaths	6	China	3	Both	22	All ages	423	Larynx cancer	162	Occupational exposure to sulfuric acid	1	Number	2006	584.1598445651275	1058.198809268441	246.45037471150857
1	Deaths	6	China	1	Male	22	All ages	423	Larynx cancer	162	Occupational exposure to sulfuric acid	3	Rate	2006	0.071536023	0.131057007	0.030487012009999998
1	Deaths	6	China	2	Female	22	All ages	423	Larynx cancer	162	Occupational exposure to sulfuric acid	3	Rate	2006	0.016880853459999998	0.031351403869999996	0.006891692140000001
1	Deaths	6	China	3	Both	22	All ages	423	Larynx cancer	162	Occupational exposure to sulfuric acid	3	Rate	2006	0.044889547	0.08131689614000001	0.018938388
1	Deaths	6	China	1	Male	22	All ages	423	Larynx cancer	162	Occupational exposure to sulfuric acid	1	Number	2007	482.6348691129865	883.4103063013633	203.56820634878653
1	Deaths	6	China	2	Female	22	All ages	423	Larynx cancer	162	Occupational exposure to sulfuric acid	1	Number	2007	107.82580804653024	195.4375693218276	43.16801647648405
1	Deaths	6	China	3	Both	22	All ages	423	Larynx cancer	162	Occupational exposure to sulfuric acid	1	Number	2007	590.4606771595166	1069.2526606571262	254.368725556765
1	Deaths	6	China	1	Male	22	All ages	423	Larynx cancer	162	Occupational exposure to sulfuric acid	3	Rate	2007	0.071916921	0.131636053	0.030333487069999998
1	Deaths	6	China	2	Female	22	All ages	423	Larynx cancer	162	Occupational exposure to sulfuric acid	3	Rate	2007	0.016862536	0.030563861	0.006750909
1	Deaths	6	China	3	Both	22	All ages	423	Larynx cancer	162	Occupational exposure to sulfuric acid	3	Rate	2007	0.045054741	0.08158867	0.01940945
1	Deaths	6	China	1	Male	22	All ages	423	Larynx cancer	162	Occupational exposure to sulfuric acid	1	Number	2008	494.4173887825014	919.4508346174192	198.8372516644598
1	Deaths	6	China	2	Female	22	All ages	423	Larynx cancer	162	Occupational exposure to sulfuric acid	1	Number	2008	108.87042870056784	206.0632256699431	44.54773500690781
1	Deaths	6	China	3	Both	22	All ages	423	Larynx cancer	162	Occupational exposure to sulfuric acid	1	Number	2008	603.2878174830691	1105.7326989373344	244.0877377406086
1	Deaths	6	China	1	Male	22	All ages	423	Larynx cancer	162	Occupational exposure to sulfuric acid	3	Rate	2008	0.07319838554000001	0.136124494	0.029437811
1	Deaths	6	China	2	Female	22	All ages	423	Larynx cancer	162	Occupational exposure to sulfuric acid	3	Rate	2008	0.016892891	0.031973822	0.006912254
1	Deaths	6	China	3	Both	22	All ages	423	Larynx cancer	162	Occupational exposure to sulfuric acid	3	Rate	2008	0.045706279	0.083772497	0.01849257
1	Deaths	6	China	1	Male	22	All ages	423	Larynx cancer	162	Occupational exposure to sulfuric acid	1	Number	2009	505.1498897290392	930.3266774136292	207.37430459666763
1	Deaths	6	China	2	Female	22	All ages	423	Larynx cancer	162	Occupational exposure to sulfuric acid	1	Number	2009	110.19080971250658	208.23263764775825	44.41583221561296
1	Deaths	6	China	3	Both	22	All ages	423	Larynx cancer	162	Occupational exposure to sulfuric acid	1	Number	2009	615.3406994415465	1115.1797138081463	258.3744798629772
1	Deaths	6	China	1	Male	22	All ages	423	Larynx cancer	162	Occupational exposure to sulfuric acid	3	Rate	2009	0.074325158	0.136883485	0.030511989280000002
1	Deaths	6	China	2	Female	22	All ages	423	Larynx cancer	162	Occupational exposure to sulfuric acid	3	Rate	2009	0.016970337	0.032069626	0.006840422
1	Deaths	6	China	3	Both	22	All ages	423	Larynx cancer	162	Occupational exposure to sulfuric acid	3	Rate	2009	0.046302327049999994	0.083913539	0.019441814390000003
1	Deaths	6	China	1	Male	22	All ages	423	Larynx cancer	162	Occupational exposure to sulfuric acid	1	Number	2010	525.6160594914884	982.1365034679106	218.9083241310052
1	Deaths	6	China	2	Female	22	All ages	423	Larynx cancer	162	Occupational exposure to sulfuric acid	1	Number	2010	112.29074624450688	206.9385640475152	43.87970897357943
1	Deaths	6	China	3	Both	22	All ages	423	Larynx cancer	162	Occupational exposure to sulfuric acid	1	Number	2010	637.9068057359952	1194.0103552829785	278.408354424229
1	Deaths	6	China	1	Male	22	All ages	423	Larynx cancer	162	Occupational exposure to sulfuric acid	3	Rate	2010	0.076921434	0.143731051	0.032036202
1	Deaths	6	China	2	Female	22	All ages	423	Larynx cancer	162	Occupational exposure to sulfuric acid	3	Rate	2010	0.017179762	0.031660269	0.006713313
1	Deaths	6	China	3	Both	22	All ages	423	Larynx cancer	162	Occupational exposure to sulfuric acid	3	Rate	2010	0.047714025	0.089309347	0.020824332
1	Deaths	6	China	1	Male	22	All ages	423	Larynx cancer	162	Occupational exposure to sulfuric acid	1	Number	2011	541.7118537888656	990.525044240529	226.9534532913778
1	Deaths	6	China	2	Female	22	All ages	423	Larynx cancer	162	Occupational exposure to sulfuric acid	1	Number	2011	113.65805013232443	212.04324175820133	45.97969188408979
1	Deaths	6	China	3	Both	22	All ages	423	Larynx cancer	162	Occupational exposure to sulfuric acid	1	Number	2011	655.3699039211896	1193.034305089081	282.73651434350535
1	Deaths	6	China	1	Male	22	All ages	423	Larynx cancer	162	Occupational exposure to sulfuric acid	3	Rate	2011	0.07891127157000001	0.14428997670000002	0.033060354
1	Deaths	6	China	2	Female	22	All ages	423	Larynx cancer	162	Occupational exposure to sulfuric acid	3	Rate	2011	0.017289533319999998	0.032255777	0.006994378
1	Deaths	6	China	3	Both	22	All ages	423	Larynx cancer	162	Occupational exposure to sulfuric acid	3	Rate	2011	0.048767616	0.08877649	0.021039089
1	Deaths	6	China	1	Male	22	All ages	423	Larynx cancer	162	Occupational exposure to sulfuric acid	1	Number	2012	563.2882252257787	1011.3553999022664	225.1361606286858
1	Deaths	6	China	2	Female	22	All ages	423	Larynx cancer	162	Occupational exposure to sulfuric acid	1	Number	2012	114.22913706700666	224.50867560868164	44.64429732250274
1	Deaths	6	China	3	Both	22	All ages	423	Larynx cancer	162	Occupational exposure to sulfuric acid	1	Number	2012	677.5173622927854	1236.0831258089731	273.9046428802354
1	Deaths	6	China	1	Male	22	All ages	423	Larynx cancer	162	Occupational exposure to sulfuric acid	3	Rate	2012	0.081641076	0.146582405	0.032630468
1	Deaths	6	China	2	Female	22	All ages	423	Larynx cancer	162	Occupational exposure to sulfuric acid	3	Rate	2012	0.017275146	0.033952985	0.006751663979999999
1	Deaths	6	China	3	Both	22	All ages	423	Larynx cancer	162	Occupational exposure to sulfuric acid	3	Rate	2012	0.050142239	0.09148101436999999	0.020271351
1	Deaths	6	China	1	Male	22	All ages	423	Larynx cancer	162	Occupational exposure to sulfuric acid	1	Number	2013	569.889099789292	1072.0514061716626	232.7349113718305
1	Deaths	6	China	2	Female	22	All ages	423	Larynx cancer	162	Occupational exposure to sulfuric acid	1	Number	2013	114.2149704020111	210.878237306365	45.25699393493555
1	Deaths	6	China	3	Both	22	All ages	423	Larynx cancer	162	Occupational exposure to sulfuric acid	1	Number	2013	684.1040701913034	1284.1285301589196	285.2641087671028
1	Deaths	6	China	1	Male	22	All ages	423	Larynx cancer	162	Occupational exposure to sulfuric acid	3	Rate	2013	0.082118517	0.154477901	0.033536079
1	Deaths	6	China	2	Female	22	All ages	423	Larynx cancer	162	Occupational exposure to sulfuric acid	3	Rate	2013	0.017165657	0.031693425	0.006801788
1	Deaths	6	China	3	Both	22	All ages	423	Larynx cancer	162	Occupational exposure to sulfuric acid	3	Rate	2013	0.05032572219999999	0.094466176	0.020985289980000002
1	Deaths	6	China	1	Male	22	All ages	423	Larynx cancer	162	Occupational exposure to sulfuric acid	1	Number	2014	567.4804276004908	1053.262407433792	243.92613216275197
1	Deaths	6	China	2	Female	22	All ages	423	Larynx cancer	162	Occupational exposure to sulfuric acid	1	Number	2014	114.64460054391422	216.9680513259029	44.74586879271759
1	Deaths	6	China	3	Both	22	All ages	423	Larynx cancer	162	Occupational exposure to sulfuric acid	1	Number	2014	682.1250281444059	1271.0420143594015	293.0403553615606
1	Deaths	6	China	1	Male	22	All ages	423	Larynx cancer	162	Occupational exposure to sulfuric acid	3	Rate	2014	0.081259301	0.150819946	0.034928548
1	Deaths	6	China	2	Female	22	All ages	423	Larynx cancer	162	Occupational exposure to sulfuric acid	3	Rate	2014	0.017122315029999998	0.032404451	0.006682852
1	Deaths	6	China	3	Both	22	All ages	423	Larynx cancer	162	Occupational exposure to sulfuric acid	3	Rate	2014	0.049865857	0.092917862	0.021422331
1	Deaths	6	China	1	Male	22	All ages	423	Larynx cancer	162	Occupational exposure to sulfuric acid	1	Number	2015	577.4495532254643	1102.225498395732	237.9110830209135
1	Deaths	6	China	2	Female	22	All ages	423	Larynx cancer	162	Occupational exposure to sulfuric acid	1	Number	2015	115.75380058782426	217.80041096983197	44.5635675335542
1	Deaths	6	China	3	Both	22	All ages	423	Larynx cancer	162	Occupational exposure to sulfuric acid	1	Number	2015	693.2033538132879	1300.792865229292	288.6874003838519
1	Deaths	6	China	1	Male	22	All ages	423	Larynx cancer	162	Occupational exposure to sulfuric acid	3	Rate	2015	0.082103383	0.156717487	0.033826859
1	Deaths	6	China	2	Female	22	All ages	423	Larynx cancer	162	Occupational exposure to sulfuric acid	3	Rate	2015	0.017173113	0.032312642	0.006611404
1	Deaths	6	China	3	Both	22	All ages	423	Larynx cancer	162	Occupational exposure to sulfuric acid	3	Rate	2015	0.050328374	0.09444096000999999	0.020959459
1	Deaths	6	China	1	Male	22	All ages	423	Larynx cancer	162	Occupational exposure to sulfuric acid	1	Number	2016	593.110154959194	1125.637121121351	248.17139332143603
1	Deaths	6	China	2	Female	22	All ages	423	Larynx cancer	162	Occupational exposure to sulfuric acid	1	Number	2016	119.63478707538152	226.28093554672228	46.40316956972703
1	Deaths	6	China	3	Both	22	All ages	423	Larynx cancer	162	Occupational exposure to sulfuric acid	1	Number	2016	712.7449420345749	1338.6201920306123	305.3154895137428
1	Deaths	6	China	1	Male	22	All ages	423	Larynx cancer	162	Occupational exposure to sulfuric acid	3	Rate	2016	0.083662218	0.158778765	0.035006261
1	Deaths	6	China	2	Female	22	All ages	423	Larynx cancer	162	Occupational exposure to sulfuric acid	3	Rate	2016	0.017621729	0.033330282	0.006835002
1	Deaths	6	China	3	Both	22	All ages	423	Larynx cancer	162	Occupational exposure to sulfuric acid	3	Rate	2016	0.051356448	0.096453548	0.021999341
1	Deaths	6	China	1	Male	22	All ages	423	Larynx cancer	162	Occupational exposure to sulfuric acid	1	Number	2017	600.9781067412101	1087.4589509844343	254.18275612451217
1	Deaths	6	China	2	Female	22	All ages	423	Larynx cancer	162	Occupational exposure to sulfuric acid	1	Number	2017	123.81818146821372	238.87415413162196	46.96738761676401
1	Deaths	6	China	3	Both	22	All ages	423	Larynx cancer	162	Occupational exposure to sulfuric acid	1	Number	2017	724.7962882094232	1314.7071732206873	303.7844651903563
1	Deaths	6	China	1	Male	22	All ages	423	Larynx cancer	162	Occupational exposure to sulfuric acid	3	Rate	2017	0.084106962	0.152190018	0.035572909
1	Deaths	6	China	2	Female	22	All ages	423	Larynx cancer	162	Occupational exposure to sulfuric acid	3	Rate	2017	0.018112056	0.034942382	0.006870364
1	Deaths	6	China	3	Both	22	All ages	423	Larynx cancer	162	Occupational exposure to sulfuric acid	3	Rate	2017	0.05183917454999999	0.09403102	0.021727396
1	Deaths	6	China	1	Male	22	All ages	423	Larynx cancer	162	Occupational exposure to sulfuric acid	1	Number	2018	609.3897117121379	1172.0989496059606	247.3132089959073
1	Deaths	6	China	2	Female	22	All ages	423	Larynx cancer	162	Occupational exposure to sulfuric acid	1	Number	2018	128.2529800220832	244.2930631720569	50.907617554006336
1	Deaths	6	China	3	Both	22	All ages	423	Larynx cancer	162	Occupational exposure to sulfuric acid	1	Number	2018	737.6426917342204	1409.2976073904615	305.7949884104127
1	Deaths	6	China	1	Male	22	All ages	423	Larynx cancer	162	Occupational exposure to sulfuric acid	3	Rate	2018	0.084697984	0.16290793208999998	0.03437362
1	Deaths	6	China	2	Female	22	All ages	423	Larynx cancer	162	Occupational exposure to sulfuric acid	3	Rate	2018	0.018649938	0.035523934	0.007402743
1	Deaths	6	China	3	Both	22	All ages	423	Larynx cancer	162	Occupational exposure to sulfuric acid	3	Rate	2018	0.052420247	0.100151102	0.021731183719999998
1	Deaths	6	China	1	Male	22	All ages	423	Larynx cancer	162	Occupational exposure to sulfuric acid	1	Number	2019	619.7296776763395	1170.1346948481073	247.90129944125945
1	Deaths	6	China	2	Female	22	All ages	423	Larynx cancer	162	Occupational exposure to sulfuric acid	1	Number	2019	132.633985173049	260.9470382763089	47.59986274287399
1	Deaths	6	China	3	Both	22	All ages	423	Larynx cancer	162	Occupational exposure to sulfuric acid	1	Number	2019	752.3636628493887	1411.374500482218	298.3052994116316
1	Deaths	6	China	1	Male	22	All ages	423	Larynx cancer	162	Occupational exposure to sulfuric acid	3	Rate	2019	0.08566103	0.161739783	0.034265715
1	Deaths	6	China	2	Female	22	All ages	423	Larynx cancer	162	Occupational exposure to sulfuric acid	3	Rate	2019	0.019197214	0.037769023	0.006889521880000001
1	Deaths	6	China	3	Both	22	All ages	423	Larynx cancer	162	Occupational exposure to sulfuric acid	3	Rate	2019	0.053194271	0.099788229	0.021091041
1	Deaths	6	China	1	Male	22	All ages	423	Larynx cancer	162	Occupational exposure to sulfuric acid	1	Number	2020	639.9531512603412	1254.732849919521	257.8327890098693
1	Deaths	6	China	2	Female	22	All ages	423	Larynx cancer	162	Occupational exposure to sulfuric acid	1	Number	2020	139.62734372697173	275.0169475299424	49.57090574012939
1	Deaths	6	China	3	Both	22	All ages	423	Larynx cancer	162	Occupational exposure to sulfuric acid	1	Number	2020	779.5804949873129	1532.2330931013726	317.78105684941625
1	Deaths	6	China	1	Male	22	All ages	423	Larynx cancer	162	Occupational exposure to sulfuric acid	3	Rate	2020	0.08811075961999999	0.172755559	0.035499228
1	Deaths	6	China	2	Female	22	All ages	423	Larynx cancer	162	Occupational exposure to sulfuric acid	3	Rate	2020	0.02014303	0.039674712	0.007151237
1	Deaths	6	China	3	Both	22	All ages	423	Larynx cancer	162	Occupational exposure to sulfuric acid	3	Rate	2020	0.054919961499999996	0.107942904	0.02238707
1	Deaths	6	China	1	Male	22	All ages	423	Larynx cancer	162	Occupational exposure to sulfuric acid	1	Number	2021	655.8161841888176	1286.2144597520232	263.75614825122824
1	Deaths	6	China	2	Female	22	All ages	423	Larynx cancer	162	Occupational exposure to sulfuric acid	1	Number	2021	143.41018366580775	278.09058904291794	52.83000625285656
1	Deaths	6	China	3	Both	22	All ages	423	Larynx cancer	162	Occupational exposure to sulfuric acid	1	Number	2021	799.2263678546242	1539.076130136329	322.0424796829594
1	Deaths	6	China	1	Male	22	All ages	423	Larynx cancer	162	Occupational exposure to sulfuric acid	3	Rate	2021	0.090071841	0.176652706	0.036225092
1	Deaths	6	China	2	Female	22	All ages	423	Larynx cancer	162	Occupational exposure to sulfuric acid	3	Rate	2021	0.020645179	0.040033627429999996	0.007605352
1	Deaths	6	China	3	Both	22	All ages	423	Larynx cancer	162	Occupational exposure to sulfuric acid	3	Rate	2021	0.056174918	0.10817645462999999	0.022635276
1	Deaths	6	China	1	Male	27	Age-standardized	423	Larynx cancer	162	Occupational exposure to sulfuric acid	3	Rate	1990	0.089464593	0.173580288	0.035172888
1	Deaths	6	China	2	Female	27	Age-standardized	423	Larynx cancer	162	Occupational exposure to sulfuric acid	3	Rate	1990	0.019069280600000002	0.037313695	0.006964156
1	Deaths	6	China	3	Both	27	Age-standardized	423	Larynx cancer	162	Occupational exposure to sulfuric acid	3	Rate	1990	0.05467417	0.106433387	0.022078055960000002
1	Deaths	6	China	1	Male	27	Age-standardized	423	Larynx cancer	162	Occupational exposure to sulfuric acid	3	Rate	1991	0.089456193	0.167785816	0.0370453
1	Deaths	6	China	2	Female	27	Age-standardized	423	Larynx cancer	162	Occupational exposure to sulfuric acid	3	Rate	1991	0.019217022	0.036635029	0.007250625
1	Deaths	6	China	3	Both	27	Age-standardized	423	Larynx cancer	162	Occupational exposure to sulfuric acid	3	Rate	1991	0.054777207	0.10192554	0.022396062
1	Deaths	6	China	1	Male	27	Age-standardized	423	Larynx cancer	162	Occupational exposure to sulfuric acid	3	Rate	1992	0.088112806	0.16712275735999998	0.035784399
1	Deaths	6	China	2	Female	27	Age-standardized	423	Larynx cancer	162	Occupational exposure to sulfuric acid	3	Rate	1992	0.019186872	0.036927693	0.006983071
1	Deaths	6	China	3	Both	27	Age-standardized	423	Larynx cancer	162	Occupational exposure to sulfuric acid	3	Rate	1992	0.054108921	0.10184675261000001	0.02194508
1	Deaths	6	China	1	Male	27	Age-standardized	423	Larynx cancer	162	Occupational exposure to sulfuric acid	3	Rate	1993	0.087776733	0.163673239	0.036426379509999995
1	Deaths	6	China	2	Female	27	Age-standardized	423	Larynx cancer	162	Occupational exposure to sulfuric acid	3	Rate	1993	0.018948294	0.037452243	0.007317535
1	Deaths	6	China	3	Both	27	Age-standardized	423	Larynx cancer	162	Occupational exposure to sulfuric acid	3	Rate	1993	0.053850503	0.100204343	0.022464379
1	Deaths	6	China	1	Male	27	Age-standardized	423	Larynx cancer	162	Occupational exposure to sulfuric acid	3	Rate	1994	0.086848174	0.161901396	0.036897393
1	Deaths	6	China	2	Female	27	Age-standardized	423	Larynx cancer	162	Occupational exposure to sulfuric acid	3	Rate	1994	0.018777577	0.036387755300000005	0.007013717
1	Deaths	6	China	3	Both	27	Age-standardized	423	Larynx cancer	162	Occupational exposure to sulfuric acid	3	Rate	1994	0.053319643	0.101268887	0.022771364
1	Deaths	6	China	1	Male	27	Age-standardized	423	Larynx cancer	162	Occupational exposure to sulfuric acid	3	Rate	1995	0.086076126	0.16254649	0.034841889
1	Deaths	6	China	2	Female	27	Age-standardized	423	Larynx cancer	162	Occupational exposure to sulfuric acid	3	Rate	1995	0.018456620190000002	0.035777211489999995	0.007254841
1	Deaths	6	China	3	Both	27	Age-standardized	423	Larynx cancer	162	Occupational exposure to sulfuric acid	3	Rate	1995	0.052787015970000004	0.100649428	0.021728553980000002
1	Deaths	6	China	1	Male	27	Age-standardized	423	Larynx cancer	162	Occupational exposure to sulfuric acid	3	Rate	1996	0.084751478	0.161254406	0.033930355339999996
1	Deaths	6	China	2	Female	27	Age-standardized	423	Larynx cancer	162	Occupational exposure to sulfuric acid	3	Rate	1996	0.01795219	0.033435021	0.007182633
1	Deaths	6	China	3	Both	27	Age-standardized	423	Larynx cancer	162	Occupational exposure to sulfuric acid	3	Rate	1996	0.051865337080000004	0.098545848	0.021406689
1	Deaths	6	China	1	Male	27	Age-standardized	423	Larynx cancer	162	Occupational exposure to sulfuric acid	3	Rate	1997	0.082707935	0.153114124	0.034983350419999996
1	Deaths	6	China	2	Female	27	Age-standardized	423	Larynx cancer	162	Occupational exposure to sulfuric acid	3	Rate	1997	0.017548429	0.032903105839999995	0.007045806
1	Deaths	6	China	3	Both	27	Age-standardized	423	Larynx cancer	162	Occupational exposure to sulfuric acid	3	Rate	1997	0.050627835	0.092667836	0.021404667
1	Deaths	6	China	1	Male	27	Age-standardized	423	Larynx cancer	162	Occupational exposure to sulfuric acid	3	Rate	1998	0.081905638	0.15444875297000002	0.033270117
1	Deaths	6	China	2	Female	27	Age-standardized	423	Larynx cancer	162	Occupational exposure to sulfuric acid	3	Rate	1998	0.017563479	0.033382507730000004	0.006995809
1	Deaths	6	China	3	Both	27	Age-standardized	423	Larynx cancer	162	Occupational exposure to sulfuric acid	3	Rate	1998	0.050239726	0.091607688	0.020532217
1	Deaths	6	China	1	Male	27	Age-standardized	423	Larynx cancer	162	Occupational exposure to sulfuric acid	3	Rate	1999	0.079963959	0.14315640808000002	0.03298284
1	Deaths	6	China	2	Female	27	Age-standardized	423	Larynx cancer	162	Occupational exposure to sulfuric acid	3	Rate	1999	0.017430458	0.032847641	0.007131195
1	Deaths	6	China	3	Both	27	Age-standardized	423	Larynx cancer	162	Occupational exposure to sulfuric acid	3	Rate	1999	0.049186274	0.08858273582000001	0.020337316
1	Deaths	6	China	1	Male	27	Age-standardized	423	Larynx cancer	162	Occupational exposure to sulfuric acid	3	Rate	2000	0.07982939	0.145534149	0.032167693979999995
1	Deaths	6	China	2	Female	27	Age-standardized	423	Larynx cancer	162	Occupational exposure to sulfuric acid	3	Rate	2000	0.017475044	0.032747975	0.0071590099700000005
1	Deaths	6	China	3	Both	27	Age-standardized	423	Larynx cancer	162	Occupational exposure to sulfuric acid	3	Rate	2000	0.049117056	0.089303259	0.019647721
1	Deaths	6	China	1	Male	27	Age-standardized	423	Larynx cancer	162	Occupational exposure to sulfuric acid	3	Rate	2001	0.077713499	0.13850933829999998	0.031680485620000004
1	Deaths	6	China	2	Female	27	Age-standardized	423	Larynx cancer	162	Occupational exposure to sulfuric acid	3	Rate	2001	0.017519159	0.033761075	0.006939901
1	Deaths	6	China	3	Both	27	Age-standardized	423	Larynx cancer	162	Occupational exposure to sulfuric acid	3	Rate	2001	0.048037183	0.08544183	0.019511875
1	Deaths	6	China	1	Male	27	Age-standardized	423	Larynx cancer	162	Occupational exposure to sulfuric acid	3	Rate	2002	0.075494661	0.139329942	0.030452558829999997
1	Deaths	6	China	2	Female	27	Age-standardized	423	Larynx cancer	162	Occupational exposure to sulfuric acid	3	Rate	2002	0.017251478	0.031953891	0.006712668
1	Deaths	6	China	3	Both	27	Age-standardized	423	Larynx cancer	162	Occupational exposure to sulfuric acid	3	Rate	2002	0.046758337	0.086415692	0.018762776
1	Deaths	6	China	1	Male	27	Age-standardized	423	Larynx cancer	162	Occupational exposure to sulfuric acid	3	Rate	2003	0.073193581	0.129311296	0.03123849
1	Deaths	6	China	2	Female	27	Age-standardized	423	Larynx cancer	162	Occupational exposure to sulfuric acid	3	Rate	2003	0.016894521	0.031440567	0.006626157949999999
1	Deaths	6	China	3	Both	27	Age-standardized	423	Larynx cancer	162	Occupational exposure to sulfuric acid	3	Rate	2003	0.045391146	0.080947767	0.019267799170000002
1	Deaths	6	China	1	Male	27	Age-standardized	423	Larynx cancer	162	Occupational exposure to sulfuric acid	3	Rate	2004	0.071659869	0.13018063	0.027956648
1	Deaths	6	China	2	Female	27	Age-standardized	423	Larynx cancer	162	Occupational exposure to sulfuric acid	3	Rate	2004	0.016680591050000002	0.031731091089999997	0.006741187809999999
1	Deaths	6	China	3	Both	27	Age-standardized	423	Larynx cancer	162	Occupational exposure to sulfuric acid	3	Rate	2004	0.044485069	0.081179764	0.01774341
1	Deaths	6	China	1	Male	27	Age-standardized	423	Larynx cancer	162	Occupational exposure to sulfuric acid	3	Rate	2005	0.069275682	0.12502926	0.028481301
1	Deaths	6	China	2	Female	27	Age-standardized	423	Larynx cancer	162	Occupational exposure to sulfuric acid	3	Rate	2005	0.016174069	0.03086005	0.006447907
1	Deaths	6	China	3	Both	27	Age-standardized	423	Larynx cancer	162	Occupational exposure to sulfuric acid	3	Rate	2005	0.043003141	0.078357875	0.01791029
1	Deaths	6	China	1	Male	27	Age-standardized	423	Larynx cancer	162	Occupational exposure to sulfuric acid	3	Rate	2006	0.066045568	0.12128783434999998	0.028154696
1	Deaths	6	China	2	Female	27	Age-standardized	423	Larynx cancer	162	Occupational exposure to sulfuric acid	3	Rate	2006	0.015370085180000001	0.028571011860000002	0.006278897
1	Deaths	6	China	3	Both	27	Age-standardized	423	Larynx cancer	162	Occupational exposure to sulfuric acid	3	Rate	2006	0.040956681	0.074507667	0.017276038
1	Deaths	6	China	1	Male	27	Age-standardized	423	Larynx cancer	162	Occupational exposure to sulfuric acid	3	Rate	2007	0.064691033	0.118633702	0.027179364
1	Deaths	6	China	2	Female	27	Age-standardized	423	Larynx cancer	162	Occupational exposure to sulfuric acid	3	Rate	2007	0.014966041	0.027211618	0.005995925
1	Deaths	6	China	3	Both	27	Age-standardized	423	Larynx cancer	162	Occupational exposure to sulfuric acid	3	Rate	2007	0.040051849	0.072745643	0.017187269459999998
1	Deaths	6	China	1	Male	27	Age-standardized	423	Larynx cancer	162	Occupational exposure to sulfuric acid	3	Rate	2008	0.06453610753000001	0.120056093	0.025894234
1	Deaths	6	China	2	Female	27	Age-standardized	423	Larynx cancer	162	Occupational exposure to sulfuric acid	3	Rate	2008	0.014679181530000002	0.027840804	0.005991092
1	Deaths	6	China	3	Both	27	Age-standardized	423	Larynx cancer	162	Occupational exposure to sulfuric acid	3	Rate	2008	0.03981306	0.073312686	0.016068664
1	Deaths	6	China	1	Male	27	Age-standardized	423	Larynx cancer	162	Occupational exposure to sulfuric acid	3	Rate	2009	0.06397023	0.11800339543999999	0.026239154
1	Deaths	6	China	2	Female	27	Age-standardized	423	Larynx cancer	162	Occupational exposure to sulfuric acid	3	Rate	2009	0.014367235	0.027194783	0.005788026
1	Deaths	6	China	3	Both	27	Age-standardized	423	Larynx cancer	162	Occupational exposure to sulfuric acid	3	Rate	2009	0.039344548	0.07138200306999999	0.016515985
1	Deaths	6	China	1	Male	27	Age-standardized	423	Larynx cancer	162	Occupational exposure to sulfuric acid	3	Rate	2010	0.064563558	0.120831384	0.026856379
1	Deaths	6	China	2	Female	27	Age-standardized	423	Larynx cancer	162	Occupational exposure to sulfuric acid	3	Rate	2010	0.014156167709999999	0.026082724	0.005520587
1	Deaths	6	China	3	Both	27	Age-standardized	423	Larynx cancer	162	Occupational exposure to sulfuric acid	3	Rate	2010	0.039498178	0.07407171297000001	0.017212622070000003
1	Deaths	6	China	1	Male	27	Age-standardized	423	Larynx cancer	162	Occupational exposure to sulfuric acid	3	Rate	2011	0.06428130061000001	0.11745566216999999	0.026884944740000003
1	Deaths	6	China	2	Female	27	Age-standardized	423	Larynx cancer	162	Occupational exposure to sulfuric acid	3	Rate	2011	0.0138069	0.025733581	0.005572415
1	Deaths	6	China	3	Both	27	Age-standardized	423	Larynx cancer	162	Occupational exposure to sulfuric acid	3	Rate	2011	0.039140113	0.071261377	0.016877412
1	Deaths	6	China	1	Male	27	Age-standardized	423	Larynx cancer	162	Occupational exposure to sulfuric acid	3	Rate	2012	0.064650158	0.11635071	0.025798182220000004
1	Deaths	6	China	2	Female	27	Age-standardized	423	Larynx cancer	162	Occupational exposure to sulfuric acid	3	Rate	2012	0.013393938709999999	0.026280520050000002	0.005231994
1	Deaths	6	China	3	Both	27	Age-standardized	423	Larynx cancer	162	Occupational exposure to sulfuric acid	3	Rate	2012	0.039073452360000004	0.071378587	0.015820506
1	Deaths	6	China	1	Male	27	Age-standardized	423	Larynx cancer	162	Occupational exposure to sulfuric acid	3	Rate	2013	0.063351804	0.11938944212000001	0.025861666
1	Deaths	6	China	2	Female	27	Age-standardized	423	Larynx cancer	162	Occupational exposure to sulfuric acid	3	Rate	2013	0.012925854	0.023915410669999998	0.005106566
1	Deaths	6	China	3	Both	27	Age-standardized	423	Larynx cancer	162	Occupational exposure to sulfuric acid	3	Rate	2013	0.038142077	0.071674461	0.015878968
1	Deaths	6	China	1	Male	27	Age-standardized	423	Larynx cancer	162	Occupational exposure to sulfuric acid	3	Rate	2014	0.061262814299999996	0.113904796	0.026327798809999997
1	Deaths	6	China	2	Female	27	Age-standardized	423	Larynx cancer	162	Occupational exposure to sulfuric acid	3	Rate	2014	0.012541630080000001	0.023793489	0.004884612
1	Deaths	6	China	3	Both	27	Age-standardized	423	Larynx cancer	162	Occupational exposure to sulfuric acid	3	Rate	2014	0.036863364	0.068824122	0.015821505
1	Deaths	6	China	1	Male	27	Age-standardized	423	Larynx cancer	162	Occupational exposure to sulfuric acid	3	Rate	2015	0.060297726	0.11531179258000002	0.024887916179999997
1	Deaths	6	China	2	Female	27	Age-standardized	423	Larynx cancer	162	Occupational exposure to sulfuric acid	3	Rate	2015	0.012227127769999999	0.02304814	0.004693711
1	Deaths	6	China	3	Both	27	Age-standardized	423	Larynx cancer	162	Occupational exposure to sulfuric acid	3	Rate	2015	0.036189519	0.067903882	0.015045525639999998
1	Deaths	6	China	1	Male	27	Age-standardized	423	Larynx cancer	162	Occupational exposure to sulfuric acid	3	Rate	2016	0.059954277	0.11390053237999999	0.025023543920000002
1	Deaths	6	China	2	Female	27	Age-standardized	423	Larynx cancer	162	Occupational exposure to sulfuric acid	3	Rate	2016	0.01219951	0.023090100120000002	0.004757486
1	Deaths	6	China	3	Both	27	Age-standardized	423	Larynx cancer	162	Occupational exposure to sulfuric acid	3	Rate	2016	0.035972488	0.067510906	0.015389074610000001
1	Deaths	6	China	1	Male	27	Age-standardized	423	Larynx cancer	162	Occupational exposure to sulfuric acid	3	Rate	2017	0.058948120619999995	0.10661294547999998	0.025024037
1	Deaths	6	China	2	Female	27	Age-standardized	423	Larynx cancer	162	Occupational exposure to sulfuric acid	3	Rate	2017	0.012206647	0.023598443	0.0046354375799999995
1	Deaths	6	China	3	Both	27	Age-standardized	423	Larynx cancer	162	Occupational exposure to sulfuric acid	3	Rate	2017	0.035449959	0.064475557	0.014858386
1	Deaths	6	China	1	Male	27	Age-standardized	423	Larynx cancer	162	Occupational exposure to sulfuric acid	3	Rate	2018	0.058307416189999996	0.11193309444999999	0.023648001
1	Deaths	6	China	2	Female	27	Age-standardized	423	Larynx cancer	162	Occupational exposure to sulfuric acid	3	Rate	2018	0.012278537	0.023425267	0.004881898
1	Deaths	6	China	3	Both	27	Age-standardized	423	Larynx cancer	162	Occupational exposure to sulfuric acid	3	Rate	2018	0.035143642	0.067047617	0.014567467609999999
1	Deaths	6	China	1	Male	27	Age-standardized	423	Larynx cancer	162	Occupational exposure to sulfuric acid	3	Rate	2019	0.057894754	0.10947292994999999	0.023181799
1	Deaths	6	China	2	Female	27	Age-standardized	423	Larynx cancer	162	Occupational exposure to sulfuric acid	3	Rate	2019	0.012314877	0.024228740390000003	0.004411615
1	Deaths	6	China	3	Both	27	Age-standardized	423	Larynx cancer	162	Occupational exposure to sulfuric acid	3	Rate	2019	0.0349404	0.0654416	0.013848886230000001
1	Deaths	6	China	1	Male	27	Age-standardized	423	Larynx cancer	162	Occupational exposure to sulfuric acid	3	Rate	2020	0.058255901	0.11400268850999999	0.023449191
1	Deaths	6	China	2	Female	27	Age-standardized	423	Larynx cancer	162	Occupational exposure to sulfuric acid	3	Rate	2020	0.012561289190000002	0.024677937	0.004457226
1	Deaths	6	China	3	Both	27	Age-standardized	423	Larynx cancer	162	Occupational exposure to sulfuric acid	3	Rate	2020	0.035227064	0.069140622	0.01433194
1	Deaths	6	China	1	Male	27	Age-standardized	423	Larynx cancer	162	Occupational exposure to sulfuric acid	3	Rate	2021	0.058205729690000006	0.11408675294000001	0.023428155
1	Deaths	6	China	2	Female	27	Age-standardized	423	Larynx cancer	162	Occupational exposure to sulfuric acid	3	Rate	2021	0.012501887500000001	0.024268984	0.004614727
1	Deaths	6	China	3	Both	27	Age-standardized	423	Larynx cancer	162	Occupational exposure to sulfuric acid	3	Rate	2021	0.035155953	0.067811642	0.014138688
1	Deaths	10	Cambodia	1	Male	22	All ages	423	Larynx cancer	162	Occupational exposure to sulfuric acid	1	Number	1990	2.1408687037260794	4.131734423950957	0.7870329841235504
1	Deaths	10	Cambodia	2	Female	22	All ages	423	Larynx cancer	162	Occupational exposure to sulfuric acid	1	Number	1990	0.5680497080712799	1.1918801162087145	0.1866828004812382
1	Deaths	10	Cambodia	3	Both	22	All ages	423	Larynx cancer	162	Occupational exposure to sulfuric acid	1	Number	1990	2.7089184117973577	5.071863432289161	1.0348970849799202
1	Deaths	10	Cambodia	1	Male	22	All ages	423	Larynx cancer	162	Occupational exposure to sulfuric acid	3	Rate	1990	0.043909512	0.08474244296000001	0.016142155
1	Deaths	10	Cambodia	2	Female	22	All ages	423	Larynx cancer	162	Occupational exposure to sulfuric acid	3	Rate	1990	0.010524893	0.022083297	0.003458881
1	Deaths	10	Cambodia	3	Both	22	All ages	423	Larynx cancer	162	Occupational exposure to sulfuric acid	3	Rate	1990	0.026369714	0.049371583	0.010074109
1	Deaths	10	Cambodia	1	Male	22	All ages	423	Larynx cancer	162	Occupational exposure to sulfuric acid	1	Number	1991	2.141929047207201	4.083311898276795	0.7978766699106863
1	Deaths	10	Cambodia	2	Female	22	All ages	423	Larynx cancer	162	Occupational exposure to sulfuric acid	1	Number	1991	0.5821037002216104	1.231293956208324	0.1944519109195652
1	Deaths	10	Cambodia	3	Both	22	All ages	423	Larynx cancer	162	Occupational exposure to sulfuric acid	1	Number	1991	2.724032747428813	5.001375817144045	1.0311604274560968
1	Deaths	10	Cambodia	1	Male	22	All ages	423	Larynx cancer	162	Occupational exposure to sulfuric acid	3	Rate	1991	0.042650214	0.08130714	0.015887366
1	Deaths	10	Cambodia	2	Female	22	All ages	423	Larynx cancer	162	Occupational exposure to sulfuric acid	3	Rate	1991	0.010530108390000001	0.022273796	0.003517586
1	Deaths	10	Cambodia	3	Both	22	All ages	423	Larynx cancer	162	Occupational exposure to sulfuric acid	3	Rate	1991	0.025820029029999997	0.047406063	0.009773962
1	Deaths	10	Cambodia	1	Male	22	All ages	423	Larynx cancer	162	Occupational exposure to sulfuric acid	1	Number	1992	2.152868408355251	4.102656679468129	0.8164623820687558
1	Deaths	10	Cambodia	2	Female	22	All ages	423	Larynx cancer	162	Occupational exposure to sulfuric acid	1	Number	1992	0.5981578459295489	1.273283473911185	0.1999859426257642
1	Deaths	10	Cambodia	3	Both	22	All ages	423	Larynx cancer	162	Occupational exposure to sulfuric acid	1	Number	1992	2.7510262542847976	4.976358690971805	1.0396594304529647
1	Deaths	10	Cambodia	1	Male	22	All ages	423	Larynx cancer	162	Occupational exposure to sulfuric acid	3	Rate	1992	0.041672827	0.079414655	0.015804169
1	Deaths	10	Cambodia	2	Female	22	All ages	423	Larynx cancer	162	Occupational exposure to sulfuric acid	3	Rate	1992	0.010574811	0.022510333	0.003535544
1	Deaths	10	Cambodia	3	Both	22	All ages	423	Larynx cancer	162	Occupational exposure to sulfuric acid	3	Rate	1992	0.025419366290000002	0.045981343929999995	0.009606409
1	Deaths	10	Cambodia	1	Male	22	All ages	423	Larynx cancer	162	Occupational exposure to sulfuric acid	1	Number	1993	2.1854933767840707	4.091538135783831	0.8158544236111132
1	Deaths	10	Cambodia	2	Female	22	All ages	423	Larynx cancer	162	Occupational exposure to sulfuric acid	1	Number	1993	0.6191067969386927	1.322020917765319	0.2082033150577099
1	Deaths	10	Cambodia	3	Both	22	All ages	423	Larynx cancer	162	Occupational exposure to sulfuric acid	1	Number	1993	2.8046001737227653	5.098477790268161	1.0786834811350463
1	Deaths	10	Cambodia	1	Male	22	All ages	423	Larynx cancer	162	Occupational exposure to sulfuric acid	3	Rate	1993	0.041197106	0.077126534	0.015379063
1	Deaths	10	Cambodia	2	Female	22	All ages	423	Larynx cancer	162	Occupational exposure to sulfuric acid	3	Rate	1993	0.010710974179999999	0.022871872810000003	0.0036020608099999996
1	Deaths	10	Cambodia	3	Both	22	All ages	423	Larynx cancer	162	Occupational exposure to sulfuric acid	3	Rate	1993	0.025300665	0.045994035	0.009730945
1	Deaths	10	Cambodia	1	Male	22	All ages	423	Larynx cancer	162	Occupational exposure to sulfuric acid	1	Number	1994	2.22875499729088	4.160817109073852	0.8309514243650051
1	Deaths	10	Cambodia	2	Female	22	All ages	423	Larynx cancer	162	Occupational exposure to sulfuric acid	1	Number	1994	0.6439005536426317	1.3513953806722625	0.2165619892775384
1	Deaths	10	Cambodia	3	Both	22	All ages	423	Larynx cancer	162	Occupational exposure to sulfuric acid	1	Number	1994	2.872655550933512	5.360220554497853	1.0969744874554248
1	Deaths	10	Cambodia	1	Male	22	All ages	423	Larynx cancer	162	Occupational exposure to sulfuric acid	3	Rate	1994	0.041006329	0.07655387670000001	0.015288476
1	Deaths	10	Cambodia	2	Female	22	All ages	423	Larynx cancer	162	Occupational exposure to sulfuric acid	3	Rate	1994	0.010921166	0.022920952	0.003673097
1	Deaths	10	Cambodia	3	Both	22	All ages	423	Larynx cancer	162	Occupational exposure to sulfuric acid	3	Rate	1994	0.025352081	0.047305618	0.009681142
1	Deaths	10	Cambodia	1	Male	22	All ages	423	Larynx cancer	162	Occupational exposure to sulfuric acid	1	Number	1995	2.2900650511359903	4.318542879152066	0.8496509095378215
1	Deaths	10	Cambodia	2	Female	22	All ages	423	Larynx cancer	162	Occupational exposure to sulfuric acid	1	Number	1995	0.6672497879592033	1.3756920229107876	0.2227730558298646
1	Deaths	10	Cambodia	3	Both	22	All ages	423	Larynx cancer	162	Occupational exposure to sulfuric acid	1	Number	1995	2.9573148390951958	5.523275439802969	1.099582369788286
1	Deaths	10	Cambodia	1	Male	22	All ages	423	Larynx cancer	162	Occupational exposure to sulfuric acid	3	Rate	1995	0.041263624	0.077813829	0.015309467279999999
1	Deaths	10	Cambodia	2	Female	22	All ages	423	Larynx cancer	162	Occupational exposure to sulfuric acid	3	Rate	1995	0.011124358	0.022935473970000002	0.0037140621099999997
1	Deaths	10	Cambodia	3	Both	22	All ages	423	Larynx cancer	162	Occupational exposure to sulfuric acid	3	Rate	1995	0.025609032	0.04782911	0.009521894
1	Deaths	10	Cambodia	1	Male	22	All ages	423	Larynx cancer	162	Occupational exposure to sulfuric acid	1	Number	1996	2.3114876702899125	4.353915157723298	0.8763039687297733
1	Deaths	10	Cambodia	2	Female	22	All ages	423	Larynx cancer	162	Occupational exposure to sulfuric acid	1	Number	1996	0.6882787638767445	1.413495196838292	0.2314411306150314
1	Deaths	10	Cambodia	3	Both	22	All ages	423	Larynx cancer	162	Occupational exposure to sulfuric acid	1	Number	1996	2.9997664341666592	5.564737353236806	1.1391107962418376
1	Deaths	10	Cambodia	1	Male	22	All ages	423	Larynx cancer	162	Occupational exposure to sulfuric acid	3	Rate	1996	0.040906165609999996	0.0770508	0.015507864
1	Deaths	10	Cambodia	2	Female	22	All ages	423	Larynx cancer	162	Occupational exposure to sulfuric acid	3	Rate	1996	0.011304926	0.02321655	0.0038014028400000003
1	Deaths	10	Cambodia	3	Both	22	All ages	423	Larynx cancer	162	Occupational exposure to sulfuric acid	3	Rate	1996	0.025553815650000002	0.047403781	0.009703631
1	Deaths	10	Cambodia	1	Male	22	All ages	423	Larynx cancer	162	Occupational exposure to sulfuric acid	1	Number	1997	2.347734032553041	4.382235679160479	0.904248785548996
1	Deaths	10	Cambodia	2	Female	22	All ages	423	Larynx cancer	162	Occupational exposure to sulfuric acid	1	Number	1997	0.7073513788972103	1.46263056583662	0.2386827612219337
1	Deaths	10	Cambodia	3	Both	22	All ages	423	Larynx cancer	162	Occupational exposure to sulfuric acid	1	Number	1997	3.0550854114502526	5.687099269612316	1.1471282860918897
1	Deaths	10	Cambodia	1	Male	22	All ages	423	Larynx cancer	162	Occupational exposure to sulfuric acid	3	Rate	1997	0.040846642	0.076243564	0.015732415
1	Deaths	10	Cambodia	2	Female	22	All ages	423	Larynx cancer	162	Occupational exposure to sulfuric acid	3	Rate	1997	0.011455164	0.023686492	0.003865335
1	Deaths	10	Cambodia	3	Both	22	All ages	423	Larynx cancer	162	Occupational exposure to sulfuric acid	3	Rate	1997	0.025624245	0.047700016549999995	0.009621431880000001
1	Deaths	10	Cambodia	1	Male	22	All ages	423	Larynx cancer	162	Occupational exposure to sulfuric acid	1	Number	1998	2.390698195079454	4.479569554806113	0.9324777965302772
1	Deaths	10	Cambodia	2	Female	22	All ages	423	Larynx cancer	162	Occupational exposure to sulfuric acid	1	Number	1998	0.7308619073666566	1.4921109553829592	0.2458509059171097
1	Deaths	10	Cambodia	3	Both	22	All ages	423	Larynx cancer	162	Occupational exposure to sulfuric acid	1	Number	1998	3.121560102446109	5.877956606933696	1.1960896113076729
1	Deaths	10	Cambodia	1	Male	22	All ages	423	Larynx cancer	162	Occupational exposure to sulfuric acid	3	Rate	1998	0.040895689959999995	0.076628279	0.015951124
1	Deaths	10	Cambodia	2	Female	22	All ages	423	Larynx cancer	162	Occupational exposure to sulfuric acid	3	Rate	1998	0.01167026	0.023825736	0.003925699
1	Deaths	10	Cambodia	3	Both	22	All ages	423	Larynx cancer	162	Occupational exposure to sulfuric acid	3	Rate	1998	0.025780023410000002	0.048544270810000005	0.009878143
1	Deaths	10	Cambodia	1	Male	22	All ages	423	Larynx cancer	162	Occupational exposure to sulfuric acid	1	Number	1999	2.431677396042603	4.53234260783773	0.9488792834823578
1	Deaths	10	Cambodia	2	Female	22	All ages	423	Larynx cancer	162	Occupational exposure to sulfuric acid	1	Number	1999	0.7589626449679041	1.562032368574401	0.2545011793613358
1	Deaths	10	Cambodia	3	Both	22	All ages	423	Larynx cancer	162	Occupational exposure to sulfuric acid	1	Number	1999	3.190640041010507	6.033170311783962	1.2362447329659638
1	Deaths	10	Cambodia	1	Male	22	All ages	423	Larynx cancer	162	Occupational exposure to sulfuric acid	3	Rate	1999	0.040829995	0.07610200470999999	0.015932514800000002
1	Deaths	10	Cambodia	2	Female	22	All ages	423	Larynx cancer	162	Occupational exposure to sulfuric acid	3	Rate	1999	0.011933181300000002	0.024559859	0.004001525939999999
1	Deaths	10	Cambodia	3	Both	22	All ages	423	Larynx cancer	162	Occupational exposure to sulfuric acid	3	Rate	1999	0.025907056	0.048987563	0.010037942
1	Deaths	10	Cambodia	1	Male	22	All ages	423	Larynx cancer	162	Occupational exposure to sulfuric acid	1	Number	2000	2.4642553307672728	4.654116417370108	0.974146559389107
1	Deaths	10	Cambodia	2	Female	22	All ages	423	Larynx cancer	162	Occupational exposure to sulfuric acid	1	Number	2000	0.7836679495116072	1.6223425721060378	0.2685189216656699
1	Deaths	10	Cambodia	3	Both	22	All ages	423	Larynx cancer	162	Occupational exposure to sulfuric acid	1	Number	2000	3.2479232802788776	6.161280073008145	1.27572606132173
1	Deaths	10	Cambodia	1	Male	22	All ages	423	Larynx cancer	162	Occupational exposure to sulfuric acid	3	Rate	2000	0.040593747	0.07666739	0.016047144
1	Deaths	10	Cambodia	2	Female	22	All ages	423	Larynx cancer	162	Occupational exposure to sulfuric acid	3	Rate	2000	0.012126376539999999	0.025103919	0.004155027
1	Deaths	10	Cambodia	3	Both	22	All ages	423	Larynx cancer	162	Occupational exposure to sulfuric acid	3	Rate	2000	0.025914895	0.049160314	0.010178906
1	Deaths	10	Cambodia	1	Male	22	All ages	423	Larynx cancer	162	Occupational exposure to sulfuric acid	1	Number	2001	2.512131502071801	4.801497080742282	1.0106909590013602
1	Deaths	10	Cambodia	2	Female	22	All ages	423	Larynx cancer	162	Occupational exposure to sulfuric acid	1	Number	2001	0.8129948833600253	1.6728631390705488	0.2792371568867644
1	Deaths	10	Cambodia	3	Both	22	All ages	423	Larynx cancer	162	Occupational exposure to sulfuric acid	1	Number	2001	3.3251263854318243	6.259019747341961	1.3213282633664083
1	Deaths	10	Cambodia	1	Male	22	All ages	423	Larynx cancer	162	Occupational exposure to sulfuric acid	3	Rate	2001	0.040685016	0.077762245	0.016368561099999998
1	Deaths	10	Cambodia	2	Female	22	All ages	423	Larynx cancer	162	Occupational exposure to sulfuric acid	3	Rate	2001	0.012398354	0.025511538	0.004258429
1	Deaths	10	Cambodia	3	Both	22	All ages	423	Larynx cancer	162	Occupational exposure to sulfuric acid	3	Rate	2001	0.026116565	0.049160266	0.010378119
1	Deaths	10	Cambodia	1	Male	22	All ages	423	Larynx cancer	162	Occupational exposure to sulfuric acid	1	Number	2002	2.544677370931025	4.8567446810050425	1.008384059747221
1	Deaths	10	Cambodia	2	Female	22	All ages	423	Larynx cancer	162	Occupational exposure to sulfuric acid	1	Number	2002	0.8343538024490101	1.7584064639946788	0.2934696810089555
1	Deaths	10	Cambodia	3	Both	22	All ages	423	Larynx cancer	162	Occupational exposure to sulfuric acid	1	Number	2002	3.3790311733800324	6.347847833469511	1.3620413203959112
1	Deaths	10	Cambodia	1	Male	22	All ages	423	Larynx cancer	162	Occupational exposure to sulfuric acid	3	Rate	2002	0.040573531	0.077438218	0.016078149
1	Deaths	10	Cambodia	2	Female	22	All ages	423	Larynx cancer	162	Occupational exposure to sulfuric acid	3	Rate	2002	0.01255074	0.026450771510000002	0.004414508
1	Deaths	10	Cambodia	3	Both	22	All ages	423	Larynx cancer	162	Occupational exposure to sulfuric acid	3	Rate	2002	0.026154275910000004	0.049133422	0.010542431
1	Deaths	10	Cambodia	1	Male	22	All ages	423	Larynx cancer	162	Occupational exposure to sulfuric acid	1	Number	2003	2.605487008772666	4.961468220994251	0.9931324139262144
1	Deaths	10	Cambodia	2	Female	22	All ages	423	Larynx cancer	162	Occupational exposure to sulfuric acid	1	Number	2003	0.8565436824318606	1.8206047750060192	0.3082110028725174
1	Deaths	10	Cambodia	3	Both	22	All ages	423	Larynx cancer	162	Occupational exposure to sulfuric acid	1	Number	2003	3.462030691204525	6.465365356989672	1.3817868331681074
1	Deaths	10	Cambodia	1	Male	22	All ages	423	Larynx cancer	162	Occupational exposure to sulfuric acid	3	Rate	2003	0.040916483	0.077914735	0.015596119
1	Deaths	10	Cambodia	2	Female	22	All ages	423	Larynx cancer	162	Occupational exposure to sulfuric acid	3	Rate	2003	0.012710519	0.027016522520000003	0.004573639
1	Deaths	10	Cambodia	3	Both	22	All ages	423	Larynx cancer	162	Occupational exposure to sulfuric acid	3	Rate	2003	0.026414257	0.049328801	0.010542619619999999
1	Deaths	10	Cambodia	1	Male	22	All ages	423	Larynx cancer	162	Occupational exposure to sulfuric acid	1	Number	2004	2.6896099015577235	5.123672456084035	1.0351767574577142
1	Deaths	10	Cambodia	2	Female	22	All ages	423	Larynx cancer	162	Occupational exposure to sulfuric acid	1	Number	2004	0.8857857632421097	1.8754339685912709	0.3217555460315567
1	Deaths	10	Cambodia	3	Both	22	All ages	423	Larynx cancer	162	Occupational exposure to sulfuric acid	1	Number	2004	3.5753956647998337	6.597951839137665	1.4088301941392158
1	Deaths	10	Cambodia	1	Male	22	All ages	423	Larynx cancer	162	Occupational exposure to sulfuric acid	3	Rate	2004	0.041597832	0.079243338	0.016010168919999998
1	Deaths	10	Cambodia	2	Female	22	All ages	423	Larynx cancer	162	Occupational exposure to sulfuric acid	3	Rate	2004	0.01296395	0.027447982580000002	0.004709065
1	Deaths	10	Cambodia	3	Both	22	All ages	423	Larynx cancer	162	Occupational exposure to sulfuric acid	3	Rate	2004	0.026885848769999998	0.049614519	0.010593959
1	Deaths	10	Cambodia	1	Male	22	All ages	423	Larynx cancer	162	Occupational exposure to sulfuric acid	1	Number	2005	2.7941953269130044	5.412680906224017	1.083181832865924
1	Deaths	10	Cambodia	2	Female	22	All ages	423	Larynx cancer	162	Occupational exposure to sulfuric acid	1	Number	2005	0.9195561285964804	1.9131975495600424	0.3388553268295943
1	Deaths	10	Cambodia	3	Both	22	All ages	423	Larynx cancer	162	Occupational exposure to sulfuric acid	1	Number	2005	3.713751455509487	6.962150997262499	1.445864516831921
1	Deaths	10	Cambodia	1	Male	22	All ages	423	Larynx cancer	162	Occupational exposure to sulfuric acid	3	Rate	2005	0.042553862	0.08243177313000001	0.016496188
1	Deaths	10	Cambodia	2	Female	22	All ages	423	Larynx cancer	162	Occupational exposure to sulfuric acid	3	Rate	2005	0.013269703990000001	0.027608499760000002	0.00488987
1	Deaths	10	Cambodia	3	Both	22	All ages	423	Larynx cancer	162	Occupational exposure to sulfuric acid	3	Rate	2005	0.027517430149999998	0.051586787	0.010713284489999999
1	Deaths	10	Cambodia	1	Male	22	All ages	423	Larynx cancer	162	Occupational exposure to sulfuric acid	1	Number	2006	2.8833450188741527	5.547342808692619	1.116684741019721
1	Deaths	10	Cambodia	2	Female	22	All ages	423	Larynx cancer	162	Occupational exposure to sulfuric acid	1	Number	2006	0.9517933827836376	1.9454124332637743	0.3546116204591932
1	Deaths	10	Cambodia	3	Both	22	All ages	423	Larynx cancer	162	Occupational exposure to sulfuric acid	1	Number	2006	3.835138401657789	7.121811139019467	1.499016278297992
1	Deaths	10	Cambodia	1	Male	22	All ages	423	Larynx cancer	162	Occupational exposure to sulfuric acid	3	Rate	2006	0.043252696	0.083214992	0.016751248
1	Deaths	10	Cambodia	2	Female	22	All ages	423	Larynx cancer	162	Occupational exposure to sulfuric acid	3	Rate	2006	0.013543931	0.027683038	0.00504609
1	Deaths	10	Cambodia	3	Both	22	All ages	423	Larynx cancer	162	Occupational exposure to sulfuric acid	3	Rate	2006	0.028006526849999998	0.052007821880000006	0.010946734
1	Deaths	10	Cambodia	1	Male	22	All ages	423	Larynx cancer	162	Occupational exposure to sulfuric acid	1	Number	2007	3.033248930309554	5.862128992857564	1.182810507147825
1	Deaths	10	Cambodia	2	Female	22	All ages	423	Larynx cancer	162	Occupational exposure to sulfuric acid	1	Number	2007	0.9959822289398254	2.0408593313230483	0.3827392900099837
1	Deaths	10	Cambodia	3	Both	22	All ages	423	Larynx cancer	162	Occupational exposure to sulfuric acid	1	Number	2007	4.029231159249377	7.775301425144777	1.5964377769940188
1	Deaths	10	Cambodia	1	Male	22	All ages	423	Larynx cancer	162	Occupational exposure to sulfuric acid	3	Rate	2007	0.044825792	0.086631391	0.017479745
1	Deaths	10	Cambodia	2	Female	22	All ages	423	Larynx cancer	162	Occupational exposure to sulfuric acid	3	Rate	2007	0.013975904579999998	0.028637915870000002	0.005370706
1	Deaths	10	Cambodia	3	Both	22	All ages	423	Larynx cancer	162	Occupational exposure to sulfuric acid	3	Rate	2007	0.029001517990000003	0.055964906269999996	0.011490807320000001
1	Deaths	10	Cambodia	1	Male	22	All ages	423	Larynx cancer	162	Occupational exposure to sulfuric acid	1	Number	2008	3.175740429055477	6.222114357239677	1.255492080602563
1	Deaths	10	Cambodia	2	Female	22	All ages	423	Larynx cancer	162	Occupational exposure to sulfuric acid	1	Number	2008	1.0411499202384935	2.1275237983922977	0.4107540890518178
1	Deaths	10	Cambodia	3	Both	22	All ages	423	Larynx cancer	162	Occupational exposure to sulfuric acid	1	Number	2008	4.216890349293974	8.156022162350224	1.679073176155565
1	Deaths	10	Cambodia	1	Male	22	All ages	423	Larynx cancer	162	Occupational exposure to sulfuric acid	3	Rate	2008	0.046226424700000004	0.090569776	0.01827508
1	Deaths	10	Cambodia	2	Female	22	All ages	423	Larynx cancer	162	Occupational exposure to sulfuric acid	3	Rate	2008	0.014403846	0.029433345	0.0056826
1	Deaths	10	Cambodia	3	Both	22	All ages	423	Larynx cancer	162	Occupational exposure to sulfuric acid	3	Rate	2008	0.029910747	0.05785133	0.011909802910000001
1	Deaths	10	Cambodia	1	Male	22	All ages	423	Larynx cancer	162	Occupational exposure to sulfuric acid	1	Number	2009	3.332429529891693	6.4409718080530585	1.2930935897562654
1	Deaths	10	Cambodia	2	Female	22	All ages	423	Larynx cancer	162	Occupational exposure to sulfuric acid	1	Number	2009	1.0886971081232988	2.218499152762697	0.4337372388032293
1	Deaths	10	Cambodia	3	Both	22	All ages	423	Larynx cancer	162	Occupational exposure to sulfuric acid	1	Number	2009	4.4211266380149965	8.611797032693884	1.7347053903864134
1	Deaths	10	Cambodia	1	Male	22	All ages	423	Larynx cancer	162	Occupational exposure to sulfuric acid	3	Rate	2009	0.047771838	0.092334154	0.018537063
1	Deaths	10	Cambodia	2	Female	22	All ages	423	Larynx cancer	162	Occupational exposure to sulfuric acid	3	Rate	2009	0.014847331450000001	0.03025524	0.005915181
1	Deaths	10	Cambodia	3	Both	22	All ages	423	Larynx cancer	162	Occupational exposure to sulfuric acid	3	Rate	2009	0.030898968000000002	0.06018729223000001	0.012123743729999999
1	Deaths	10	Cambodia	1	Male	22	All ages	423	Larynx cancer	162	Occupational exposure to sulfuric acid	1	Number	2010	3.506867395965217	6.7712208117810295	1.3514039997073684
1	Deaths	10	Cambodia	2	Female	22	All ages	423	Larynx cancer	162	Occupational exposure to sulfuric acid	1	Number	2010	1.1415938662914074	2.2776057781255705	0.4485533676576508
1	Deaths	10	Cambodia	3	Both	22	All ages	423	Larynx cancer	162	Occupational exposure to sulfuric acid	1	Number	2010	4.648461262256624	9.290808680343556	1.8200769029852013
1	Deaths	10	Cambodia	1	Male	22	All ages	423	Larynx cancer	162	Occupational exposure to sulfuric acid	3	Rate	2010	0.04950708	0.09559054724999999	0.019078014
1	Deaths	10	Cambodia	2	Female	22	All ages	423	Larynx cancer	162	Occupational exposure to sulfuric acid	3	Rate	2010	0.015346142330000001	0.030617248	0.006029783
1	Deaths	10	Cambodia	3	Both	22	All ages	423	Larynx cancer	162	Occupational exposure to sulfuric acid	3	Rate	2010	0.032008618	0.063975136	0.012532780750000002
1	Deaths	10	Cambodia	1	Male	22	All ages	423	Larynx cancer	162	Occupational exposure to sulfuric acid	1	Number	2011	3.6904073862480216	7.277583888780954	1.4123983309198402
1	Deaths	10	Cambodia	2	Female	22	All ages	423	Larynx cancer	162	Occupational exposure to sulfuric acid	1	Number	2011	1.1950614123837913	2.3779045479357093	0.4665639192862003
1	Deaths	10	Cambodia	3	Both	22	All ages	423	Larynx cancer	162	Occupational exposure to sulfuric acid	1	Number	2011	4.885468798631809	9.7338770057445	1.8891112208880876
1	Deaths	10	Cambodia	1	Male	22	All ages	423	Larynx cancer	162	Occupational exposure to sulfuric acid	3	Rate	2011	0.051299840910000005	0.101164684	0.019633553
1	Deaths	10	Cambodia	2	Female	22	All ages	423	Larynx cancer	162	Occupational exposure to sulfuric acid	3	Rate	2011	0.015834344	0.031506799	0.006181886
1	Deaths	10	Cambodia	3	Both	22	All ages	423	Larynx cancer	162	Occupational exposure to sulfuric acid	3	Rate	2011	0.03314188	0.066032349	0.012815289510000001
1	Deaths	10	Cambodia	1	Male	22	All ages	423	Larynx cancer	162	Occupational exposure to sulfuric acid	1	Number	2012	3.872168897627858	7.617359144811307	1.446692241022549
1	Deaths	10	Cambodia	2	Female	22	All ages	423	Larynx cancer	162	Occupational exposure to sulfuric acid	1	Number	2012	1.2420827961193002	2.470845192955692	0.481327697730218
1	Deaths	10	Cambodia	3	Both	22	All ages	423	Larynx cancer	162	Occupational exposure to sulfuric acid	1	Number	2012	5.114251693747152	9.850054355021992	1.946011190347825
1	Deaths	10	Cambodia	1	Male	22	All ages	423	Larynx cancer	162	Occupational exposure to sulfuric acid	3	Rate	2012	0.052996535	0.10425517335000001	0.019800189
1	Deaths	10	Cambodia	2	Female	22	All ages	423	Larynx cancer	162	Occupational exposure to sulfuric acid	3	Rate	2012	0.016220571	0.032267189	0.0062857404500000005
1	Deaths	10	Cambodia	3	Both	22	All ages	423	Larynx cancer	162	Occupational exposure to sulfuric acid	3	Rate	2012	0.03417724	0.065825401	0.013004696
1	Deaths	10	Cambodia	1	Male	22	All ages	423	Larynx cancer	162	Occupational exposure to sulfuric acid	1	Number	2013	4.066737260386182	7.991216439750684	1.4888447881525324
1	Deaths	10	Cambodia	2	Female	22	All ages	423	Larynx cancer	162	Occupational exposure to sulfuric acid	1	Number	2013	1.2916740801626756	2.5867252733895096	0.4924785532735336
1	Deaths	10	Cambodia	3	Both	22	All ages	423	Larynx cancer	162	Occupational exposure to sulfuric acid	1	Number	2013	5.358411340548853	10.290124983524109	2.0657109756301386
1	Deaths	10	Cambodia	1	Male	22	All ages	423	Larynx cancer	162	Occupational exposure to sulfuric acid	3	Rate	2013	0.054802112	0.10768719667000001	0.020063219
1	Deaths	10	Cambodia	2	Female	22	All ages	423	Larynx cancer	162	Occupational exposure to sulfuric acid	3	Rate	2013	0.016626356680000003	0.033296183	0.006339156
1	Deaths	10	Cambodia	3	Both	22	All ages	423	Larynx cancer	162	Occupational exposure to sulfuric acid	3	Rate	2013	0.035276839	0.067744535	0.013599507
1	Deaths	10	Cambodia	1	Male	22	All ages	423	Larynx cancer	162	Occupational exposure to sulfuric acid	1	Number	2014	4.285644725955598	8.489365345202229	1.543657477403905
1	Deaths	10	Cambodia	2	Female	22	All ages	423	Larynx cancer	162	Occupational exposure to sulfuric acid	1	Number	2014	1.346954324977384	2.727826460082229	0.5161962197410978
1	Deaths	10	Cambodia	3	Both	22	All ages	423	Larynx cancer	162	Occupational exposure to sulfuric acid	1	Number	2014	5.632599050932978	10.723454528875449	2.131472159302585
1	Deaths	10	Cambodia	1	Male	22	All ages	423	Larynx cancer	162	Occupational exposure to sulfuric acid	3	Rate	2014	0.056869158	0.112651208	0.020483849
1	Deaths	10	Cambodia	2	Female	22	All ages	423	Larynx cancer	162	Occupational exposure to sulfuric acid	3	Rate	2014	0.017091825	0.034614040730000004	0.006550137
1	Deaths	10	Cambodia	3	Both	22	All ages	423	Larynx cancer	162	Occupational exposure to sulfuric acid	3	Rate	2014	0.036535776	0.069557541	0.013825765
1	Deaths	10	Cambodia	1	Male	22	All ages	423	Larynx cancer	162	Occupational exposure to sulfuric acid	1	Number	2015	4.557472084822924	9.145223945464988	1.604606600511213
1	Deaths	10	Cambodia	2	Female	22	All ages	423	Larynx cancer	162	Occupational exposure to sulfuric acid	1	Number	2015	1.4050451394206829	2.8355341545546766	0.5265714619364616
1	Deaths	10	Cambodia	3	Both	22	All ages	423	Larynx cancer	162	Occupational exposure to sulfuric acid	1	Number	2015	5.962517224243607	11.41349207105262	2.1574809615835457
1	Deaths	10	Cambodia	1	Male	22	All ages	423	Larynx cancer	162	Occupational exposure to sulfuric acid	3	Rate	2015	0.059561663980000006	0.119519055	0.020970625240000002
1	Deaths	10	Cambodia	2	Female	22	All ages	423	Larynx cancer	162	Occupational exposure to sulfuric acid	3	Rate	2015	0.017579009229999998	0.035476356	0.006588119
1	Deaths	10	Cambodia	3	Both	22	All ages	423	Larynx cancer	162	Occupational exposure to sulfuric acid	3	Rate	2015	0.038112715	0.072955625	0.013790728580000002
1	Deaths	10	Cambodia	1	Male	22	All ages	423	Larynx cancer	162	Occupational exposure to sulfuric acid	1	Number	2016	4.804716224287844	9.711092905289254	1.6485628609063177
1	Deaths	10	Cambodia	2	Female	22	All ages	423	Larynx cancer	162	Occupational exposure to sulfuric acid	1	Number	2016	1.4643795310535432	2.952595225764393	0.5430828160459127
1	Deaths	10	Cambodia	3	Both	22	All ages	423	Larynx cancer	162	Occupational exposure to sulfuric acid	1	Number	2016	6.269095755341385	12.341098746587097	2.2084777327408527
1	Deaths	10	Cambodia	1	Male	22	All ages	423	Larynx cancer	162	Occupational exposure to sulfuric acid	3	Rate	2016	0.061855714	0.1250202	0.021223528619999998
1	Deaths	10	Cambodia	2	Female	22	All ages	423	Larynx cancer	162	Occupational exposure to sulfuric acid	3	Rate	2016	0.018068196	0.036430495	0.006700808630000001
1	Deaths	10	Cambodia	3	Both	22	All ages	423	Larynx cancer	162	Occupational exposure to sulfuric acid	3	Rate	2016	0.039496949	0.077752161	0.013913989390000001
1	Deaths	10	Cambodia	1	Male	22	All ages	423	Larynx cancer	162	Occupational exposure to sulfuric acid	1	Number	2017	5.052991550237095	10.398316416370694	1.683594141829552
1	Deaths	10	Cambodia	2	Female	22	All ages	423	Larynx cancer	162	Occupational exposure to sulfuric acid	1	Number	2017	1.5246218270609804	3.0812951876278527	0.5521082602187724
1	Deaths	10	Cambodia	3	Both	22	All ages	423	Larynx cancer	162	Occupational exposure to sulfuric acid	1	Number	2017	6.577613377298081	13.05610032103856	2.2858260796221064
1	Deaths	10	Cambodia	1	Male	22	All ages	423	Larynx cancer	162	Occupational exposure to sulfuric acid	3	Rate	2017	0.06409759199000001	0.131903455	0.021356523
1	Deaths	10	Cambodia	2	Female	22	All ages	423	Larynx cancer	162	Occupational exposure to sulfuric acid	3	Rate	2017	0.018556115340000002	0.037502328710000005	0.006719689
1	Deaths	10	Cambodia	3	Both	22	All ages	423	Larynx cancer	162	Occupational exposure to sulfuric acid	3	Rate	2017	0.04085587	0.081096031	0.01419807
1	Deaths	10	Cambodia	1	Male	22	All ages	423	Larynx cancer	162	Occupational exposure to sulfuric acid	1	Number	2018	5.287771612993536	10.818654714146335	1.739070951742243
1	Deaths	10	Cambodia	2	Female	22	All ages	423	Larynx cancer	162	Occupational exposure to sulfuric acid	1	Number	2018	1.5825739435319182	3.192153509048318	0.5633702308666618
1	Deaths	10	Cambodia	3	Both	22	All ages	423	Larynx cancer	162	Occupational exposure to sulfuric acid	1	Number	2018	6.870345556525453	13.665963940566298	2.3762793150353776
1	Deaths	10	Cambodia	1	Male	22	All ages	423	Larynx cancer	162	Occupational exposure to sulfuric acid	3	Rate	2018	0.066041297	0.135118919	0.021720019099999998
1	Deaths	10	Cambodia	2	Female	22	All ages	423	Larynx cancer	162	Occupational exposure to sulfuric acid	3	Rate	2018	0.01899058	0.038305222	0.006760333
1	Deaths	10	Cambodia	3	Both	22	All ages	423	Larynx cancer	162	Occupational exposure to sulfuric acid	3	Rate	2018	0.042045577359999996	0.083633835	0.014542505170000001
1	Deaths	10	Cambodia	1	Male	22	All ages	423	Larynx cancer	162	Occupational exposure to sulfuric acid	1	Number	2019	5.5391253225962895	11.396579169115991	1.8235887237429504
1	Deaths	10	Cambodia	2	Female	22	All ages	423	Larynx cancer	162	Occupational exposure to sulfuric acid	1	Number	2019	1.6424589554243638	3.3131543276376685	0.5690578741779582
1	Deaths	10	Cambodia	3	Both	22	All ages	423	Larynx cancer	162	Occupational exposure to sulfuric acid	1	Number	2019	7.181584278020661	14.688550709149805	2.4599099065760024
1	Deaths	10	Cambodia	1	Male	22	All ages	423	Larynx cancer	162	Occupational exposure to sulfuric acid	3	Rate	2019	0.06806326	0.140038054	0.022407761
1	Deaths	10	Cambodia	2	Female	22	All ages	423	Larynx cancer	162	Occupational exposure to sulfuric acid	3	Rate	2019	0.019422811419999998	0.039179531090000004	0.006729364
1	Deaths	10	Cambodia	3	Both	22	All ages	423	Larynx cancer	162	Occupational exposure to sulfuric acid	3	Rate	2019	0.043276786	0.088514351	0.014823609
1	Deaths	10	Cambodia	1	Male	22	All ages	423	Larynx cancer	162	Occupational exposure to sulfuric acid	1	Number	2020	5.805488354657276	11.832439927644652	1.970609423487442
1	Deaths	10	Cambodia	2	Female	22	All ages	423	Larynx cancer	162	Occupational exposure to sulfuric acid	1	Number	2020	1.7114484182671852	3.4552477113388065	0.5924000155066593
1	Deaths	10	Cambodia	3	Both	22	All ages	423	Larynx cancer	162	Occupational exposure to sulfuric acid	1	Number	2020	7.516936772924463	15.20134423414677	2.590515822436453
1	Deaths	10	Cambodia	1	Male	22	All ages	423	Larynx cancer	162	Occupational exposure to sulfuric acid	3	Rate	2020	0.07028337	0.143247854	0.02385692
1	Deaths	10	Cambodia	2	Female	22	All ages	423	Larynx cancer	162	Occupational exposure to sulfuric acid	3	Rate	2020	0.019966522	0.040310464	0.006911203
1	Deaths	10	Cambodia	3	Both	22	All ages	423	Larynx cancer	162	Occupational exposure to sulfuric acid	3	Rate	2020	0.044659385100000004	0.090313742	0.015390690010000001
1	Deaths	10	Cambodia	1	Male	22	All ages	423	Larynx cancer	162	Occupational exposure to sulfuric acid	1	Number	2021	6.029081283908593	12.300109509577275	2.054220071414952
1	Deaths	10	Cambodia	2	Female	22	All ages	423	Larynx cancer	162	Occupational exposure to sulfuric acid	1	Number	2021	1.7751143977602228	3.540482206223464	0.6105506230156323
1	Deaths	10	Cambodia	3	Both	22	All ages	423	Larynx cancer	162	Occupational exposure to sulfuric acid	1	Number	2021	7.804195681668813	15.534254063751622	2.692840789270207
1	Deaths	10	Cambodia	1	Male	22	All ages	423	Larynx cancer	162	Occupational exposure to sulfuric acid	3	Rate	2021	0.072048627	0.146988564	0.024548306489999998
1	Deaths	10	Cambodia	2	Female	22	All ages	423	Larynx cancer	162	Occupational exposure to sulfuric acid	3	Rate	2021	0.020460043639999998	0.040807748	0.0070372323100000005
1	Deaths	10	Cambodia	3	Both	22	All ages	423	Larynx cancer	162	Occupational exposure to sulfuric acid	3	Rate	2021	0.045788314	0.091141654	0.015799276
1	Deaths	10	Cambodia	1	Male	27	Age-standardized	423	Larynx cancer	162	Occupational exposure to sulfuric acid	3	Rate	1990	0.097195957	0.187095143	0.035248468
1	Deaths	10	Cambodia	2	Female	27	Age-standardized	423	Larynx cancer	162	Occupational exposure to sulfuric acid	3	Rate	1990	0.019389806	0.040736165	0.006541401
1	Deaths	10	Cambodia	3	Both	27	Age-standardized	423	Larynx cancer	162	Occupational exposure to sulfuric acid	3	Rate	1990	0.053096119	0.09891571134999999	0.020128746
1	Deaths	10	Cambodia	1	Male	27	Age-standardized	423	Larynx cancer	162	Occupational exposure to sulfuric acid	3	Rate	1991	0.095600886	0.182113843	0.035125767
1	Deaths	10	Cambodia	2	Female	27	Age-standardized	423	Larynx cancer	162	Occupational exposure to sulfuric acid	3	Rate	1991	0.019430156	0.041230161	0.006617900249999999
1	Deaths	10	Cambodia	3	Both	27	Age-standardized	423	Larynx cancer	162	Occupational exposure to sulfuric acid	3	Rate	1991	0.052342664260000005	0.09580815735999999	0.019814984
1	Deaths	10	Cambodia	1	Male	27	Age-standardized	423	Larynx cancer	162	Occupational exposure to sulfuric acid	3	Rate	1992	0.094421556	0.179184282	0.035621854210000005
1	Deaths	10	Cambodia	2	Female	27	Age-standardized	423	Larynx cancer	162	Occupational exposure to sulfuric acid	3	Rate	1992	0.019510159870000002	0.04150237	0.006676189
1	Deaths	10	Cambodia	3	Both	27	Age-standardized	423	Larynx cancer	162	Occupational exposure to sulfuric acid	3	Rate	1992	0.051788734520000004	0.093331603	0.01960637
1	Deaths	10	Cambodia	1	Male	27	Age-standardized	423	Larynx cancer	162	Occupational exposure to sulfuric acid	3	Rate	1993	0.093989327	0.17528031282999998	0.034873772
1	Deaths	10	Cambodia	2	Female	27	Age-standardized	423	Larynx cancer	162	Occupational exposure to sulfuric acid	3	Rate	1993	0.019719303	0.04197266	0.0066921620300000005
1	Deaths	10	Cambodia	3	Both	27	Age-standardized	423	Larynx cancer	162	Occupational exposure to sulfuric acid	3	Rate	1993	0.05164482	0.094048964	0.019801425
1	Deaths	10	Cambodia	1	Male	27	Age-standardized	423	Larynx cancer	162	Occupational exposure to sulfuric acid	3	Rate	1994	0.094056018	0.175725446	0.034889278
1	Deaths	10	Cambodia	2	Female	27	Age-standardized	423	Larynx cancer	162	Occupational exposure to sulfuric acid	3	Rate	1994	0.02002409	0.041870929689999996	0.006807754
1	Deaths	10	Cambodia	3	Both	27	Age-standardized	423	Larynx cancer	162	Occupational exposure to sulfuric acid	3	Rate	1994	0.051757081899999995	0.096702505	0.019684376099999998
1	Deaths	10	Cambodia	1	Male	27	Age-standardized	423	Larynx cancer	162	Occupational exposure to sulfuric acid	3	Rate	1995	0.094773458	0.179311954	0.034876838
1	Deaths	10	Cambodia	2	Female	27	Age-standardized	423	Larynx cancer	162	Occupational exposure to sulfuric acid	3	Rate	1995	0.020248152	0.041588479	0.006869113
1	Deaths	10	Cambodia	3	Both	27	Age-standardized	423	Larynx cancer	162	Occupational exposure to sulfuric acid	3	Rate	1995	0.052096245	0.097477205	0.019313322
1	Deaths	10	Cambodia	1	Male	27	Age-standardized	423	Larynx cancer	162	Occupational exposure to sulfuric acid	3	Rate	1996	0.093740355	0.177005632	0.035202827
1	Deaths	10	Cambodia	2	Female	27	Age-standardized	423	Larynx cancer	162	Occupational exposure to sulfuric acid	3	Rate	1996	0.020364423	0.041624323	0.006925999
1	Deaths	10	Cambodia	3	Both	27	Age-standardized	423	Larynx cancer	162	Occupational exposure to sulfuric acid	3	Rate	1996	0.051625012270000006	0.095881313	0.019537913
1	Deaths	10	Cambodia	1	Male	27	Age-standardized	423	Larynx cancer	162	Occupational exposure to sulfuric acid	3	Rate	1997	0.093193034	0.17447866	0.035692239
1	Deaths	10	Cambodia	2	Female	27	Age-standardized	423	Larynx cancer	162	Occupational exposure to sulfuric acid	3	Rate	1997	0.020379237	0.041974460580000005	0.006978034
1	Deaths	10	Cambodia	3	Both	27	Age-standardized	423	Larynx cancer	162	Occupational exposure to sulfuric acid	3	Rate	1997	0.051297564	0.09607377878000001	0.019228588
1	Deaths	10	Cambodia	1	Male	27	Age-standardized	423	Larynx cancer	162	Occupational exposure to sulfuric acid	3	Rate	1998	0.092347354	0.173656303	0.035829223
1	Deaths	10	Cambodia	2	Female	27	Age-standardized	423	Larynx cancer	162	Occupational exposure to sulfuric acid	3	Rate	1998	0.020409658	0.041499929	0.006941349559999999
1	Deaths	10	Cambodia	3	Both	27	Age-standardized	423	Larynx cancer	162	Occupational exposure to sulfuric acid	3	Rate	1998	0.050888407	0.095498266	0.019433139199999998
1	Deaths	10	Cambodia	1	Male	27	Age-standardized	423	Larynx cancer	162	Occupational exposure to sulfuric acid	3	Rate	1999	0.091467538	0.16963896280000001	0.035499233
1	Deaths	10	Cambodia	2	Female	27	Age-standardized	423	Larynx cancer	162	Occupational exposure to sulfuric acid	3	Rate	1999	0.020548481	0.042076179990000004	0.00686416
1	Deaths	10	Cambodia	3	Both	27	Age-standardized	423	Larynx cancer	162	Occupational exposure to sulfuric acid	3	Rate	1999	0.050512343519999996	0.095077623	0.019542653
1	Deaths	10	Cambodia	1	Male	27	Age-standardized	423	Larynx cancer	162	Occupational exposure to sulfuric acid	3	Rate	2000	0.090124958	0.16910184749999999	0.035425786
1	Deaths	10	Cambodia	2	Female	27	Age-standardized	423	Larynx cancer	162	Occupational exposure to sulfuric acid	3	Rate	2000	0.020538045	0.042563928	0.007020504710000001
1	Deaths	10	Cambodia	3	Both	27	Age-standardized	423	Larynx cancer	162	Occupational exposure to sulfuric acid	3	Rate	2000	0.049857909	0.094086464	0.019608395
1	Deaths	10	Cambodia	1	Male	27	Age-standardized	423	Larynx cancer	162	Occupational exposure to sulfuric acid	3	Rate	2001	0.089121912	0.169036145	0.035682459
1	Deaths	10	Cambodia	2	Female	27	Age-standardized	423	Larynx cancer	162	Occupational exposure to sulfuric acid	3	Rate	2001	0.020594682	0.042786185	0.007095602
1	Deaths	10	Cambodia	3	Both	27	Age-standardized	423	Larynx cancer	162	Occupational exposure to sulfuric acid	3	Rate	2001	0.049406101220000005	0.09301713320999999	0.019681911
1	Deaths	10	Cambodia	1	Male	27	Age-standardized	423	Larynx cancer	162	Occupational exposure to sulfuric acid	3	Rate	2002	0.087492446	0.16577931274000002	0.034280271
1	Deaths	10	Cambodia	2	Female	27	Age-standardized	423	Larynx cancer	162	Occupational exposure to sulfuric acid	3	Rate	2002	0.020425081	0.043234517	0.007189964
1	Deaths	10	Cambodia	3	Both	27	Age-standardized	423	Larynx cancer	162	Occupational exposure to sulfuric acid	3	Rate	2002	0.048565687	0.090284911	0.019588166980000002
1	Deaths	10	Cambodia	1	Male	27	Age-standardized	423	Larynx cancer	162	Occupational exposure to sulfuric acid	3	Rate	2003	0.086590681	0.164370244	0.0329782
1	Deaths	10	Cambodia	2	Female	27	Age-standardized	423	Larynx cancer	162	Occupational exposure to sulfuric acid	3	Rate	2003	0.020277022	0.043205788	0.0072389360299999995
1	Deaths	10	Cambodia	3	Both	27	Age-standardized	423	Larynx cancer	162	Occupational exposure to sulfuric acid	3	Rate	2003	0.048086577	0.089724516	0.019199424689999998
1	Deaths	10	Cambodia	1	Male	27	Age-standardized	423	Larynx cancer	162	Occupational exposure to sulfuric acid	3	Rate	2004	0.086354549	0.16512842	0.033441113
1	Deaths	10	Cambodia	2	Female	27	Age-standardized	423	Larynx cancer	162	Occupational exposure to sulfuric acid	3	Rate	2004	0.020246730180000002	0.042667086	0.007268619
1	Deaths	10	Cambodia	3	Both	27	Age-standardized	423	Larynx cancer	162	Occupational exposure to sulfuric acid	3	Rate	2004	0.047933232	0.088176597	0.01894807
1	Deaths	10	Cambodia	1	Male	27	Age-standardized	423	Larynx cancer	162	Occupational exposure to sulfuric acid	3	Rate	2005	0.08657696737000001	0.166881836	0.033406932
1	Deaths	10	Cambodia	2	Female	27	Age-standardized	423	Larynx cancer	162	Occupational exposure to sulfuric acid	3	Rate	2005	0.020275044	0.042138335	0.007433932
1	Deaths	10	Cambodia	3	Both	27	Age-standardized	423	Larynx cancer	162	Occupational exposure to sulfuric acid	3	Rate	2005	0.048001196	0.089730904	0.018725389880000002
1	Deaths	10	Cambodia	1	Male	27	Age-standardized	423	Larynx cancer	162	Occupational exposure to sulfuric acid	3	Rate	2006	0.08617030301999999	0.166364656	0.033162578
1	Deaths	10	Cambodia	2	Female	27	Age-standardized	423	Larynx cancer	162	Occupational exposure to sulfuric acid	3	Rate	2006	0.020245503	0.041345728	0.007616743
1	Deaths	10	Cambodia	3	Both	27	Age-standardized	423	Larynx cancer	162	Occupational exposure to sulfuric acid	3	Rate	2006	0.047783508	0.089264571	0.018717642
1	Deaths	10	Cambodia	1	Male	27	Age-standardized	423	Larynx cancer	162	Occupational exposure to sulfuric acid	3	Rate	2007	0.087318731	0.16850159	0.033633655240000004
1	Deaths	10	Cambodia	2	Female	27	Age-standardized	423	Larynx cancer	162	Occupational exposure to sulfuric acid	3	Rate	2007	0.020416767449999998	0.041385705	0.007851151510000001
1	Deaths	10	Cambodia	3	Both	27	Age-standardized	423	Larynx cancer	162	Occupational exposure to sulfuric acid	3	Rate	2007	0.048329885180000004	0.093237866	0.019169782
1	Deaths	10	Cambodia	1	Male	27	Age-standardized	423	Larynx cancer	162	Occupational exposure to sulfuric acid	3	Rate	2008	0.08764464	0.169938859	0.034229836
1	Deaths	10	Cambodia	2	Female	27	Age-standardized	423	Larynx cancer	162	Occupational exposure to sulfuric acid	3	Rate	2008	0.020523479	0.041606837	0.008116857
1	Deaths	10	Cambodia	3	Both	27	Age-standardized	423	Larynx cancer	162	Occupational exposure to sulfuric acid	3	Rate	2008	0.048540768	0.094417513	0.019304021
1	Deaths	10	Cambodia	1	Male	27	Age-standardized	423	Larynx cancer	162	Occupational exposure to sulfuric acid	3	Rate	2009	0.088407965	0.169673248	0.034385862
1	Deaths	10	Cambodia	2	Female	27	Age-standardized	423	Larynx cancer	162	Occupational exposure to sulfuric acid	3	Rate	2009	0.020666698	0.041877939	0.008245566
1	Deaths	10	Cambodia	3	Both	27	Age-standardized	423	Larynx cancer	162	Occupational exposure to sulfuric acid	3	Rate	2009	0.048923649	0.095884143	0.019280949329999998
1	Deaths	10	Cambodia	1	Male	27	Age-standardized	423	Larynx cancer	162	Occupational exposure to sulfuric acid	3	Rate	2010	0.08941691017999999	0.173917553	0.034659242
1	Deaths	10	Cambodia	2	Female	27	Age-standardized	423	Larynx cancer	162	Occupational exposure to sulfuric acid	3	Rate	2010	0.020861904	0.041744479	0.008295803
1	Deaths	10	Cambodia	3	Both	27	Age-standardized	423	Larynx cancer	162	Occupational exposure to sulfuric acid	3	Rate	2010	0.049429267	0.09905610711000001	0.019397378099999998
1	Deaths	10	Cambodia	1	Male	27	Age-standardized	423	Larynx cancer	162	Occupational exposure to sulfuric acid	3	Rate	2011	0.09036611090999999	0.178075479	0.034406122
1	Deaths	10	Cambodia	2	Female	27	Age-standardized	423	Larynx cancer	162	Occupational exposure to sulfuric acid	3	Rate	2011	0.021027635	0.041778883	0.008308818
1	Deaths	10	Cambodia	3	Both	27	Age-standardized	423	Larynx cancer	162	Occupational exposure to sulfuric acid	3	Rate	2011	0.049917194	0.098824885	0.019385566
1	Deaths	10	Cambodia	1	Male	27	Age-standardized	423	Larynx cancer	162	Occupational exposure to sulfuric acid	3	Rate	2012	0.091051461	0.17959013	0.034347356
1	Deaths	10	Cambodia	2	Female	27	Age-standardized	423	Larynx cancer	162	Occupational exposure to sulfuric acid	3	Rate	2012	0.021057331	0.041751524	0.008219020129999999
1	Deaths	10	Cambodia	3	Both	27	Age-standardized	423	Larynx cancer	162	Occupational exposure to sulfuric acid	3	Rate	2012	0.050226004	0.096796991	0.019221262
1	Deaths	10	Cambodia	1	Male	27	Age-standardized	423	Larynx cancer	162	Occupational exposure to sulfuric acid	3	Rate	2013	0.09194272	0.18095766	0.034010316
1	Deaths	10	Cambodia	2	Female	27	Age-standardized	423	Larynx cancer	162	Occupational exposure to sulfuric acid	3	Rate	2013	0.021150506660000002	0.042643647	0.008113957
1	Deaths	10	Cambodia	3	Both	27	Age-standardized	423	Larynx cancer	162	Occupational exposure to sulfuric acid	3	Rate	2013	0.050678782	0.098014023	0.019648786
1	Deaths	10	Cambodia	1	Male	27	Age-standardized	423	Larynx cancer	162	Occupational exposure to sulfuric acid	3	Rate	2014	0.09314409	0.184827724	0.034242472
1	Deaths	10	Cambodia	2	Female	27	Age-standardized	423	Larynx cancer	162	Occupational exposure to sulfuric acid	3	Rate	2014	0.021302688	0.043360331	0.008188019769999999
1	Deaths	10	Cambodia	3	Both	27	Age-standardized	423	Larynx cancer	162	Occupational exposure to sulfuric acid	3	Rate	2014	0.051285722	0.098535529	0.019300458
1	Deaths	10	Cambodia	1	Male	27	Age-standardized	423	Larynx cancer	162	Occupational exposure to sulfuric acid	3	Rate	2015	0.095212492	0.189789349	0.03384414
1	Deaths	10	Cambodia	2	Female	27	Age-standardized	423	Larynx cancer	162	Occupational exposure to sulfuric acid	3	Rate	2015	0.0214717	0.043469916	0.008122487
1	Deaths	10	Cambodia	3	Both	27	Age-standardized	423	Larynx cancer	162	Occupational exposure to sulfuric acid	3	Rate	2015	0.052270953	0.10003821503999999	0.018945482
1	Deaths	10	Cambodia	1	Male	27	Age-standardized	423	Larynx cancer	162	Occupational exposure to sulfuric acid	3	Rate	2016	0.09646700128999999	0.19240635371999998	0.033194013
1	Deaths	10	Cambodia	2	Female	27	Age-standardized	423	Larynx cancer	162	Occupational exposure to sulfuric acid	3	Rate	2016	0.021635735	0.043807927	0.008084379
1	Deaths	10	Cambodia	3	Both	27	Age-standardized	423	Larynx cancer	162	Occupational exposure to sulfuric acid	3	Rate	2016	0.052948458	0.10438930076999998	0.018643046
1	Deaths	10	Cambodia	1	Male	27	Age-standardized	423	Larynx cancer	162	Occupational exposure to sulfuric acid	3	Rate	2017	0.097563608	0.20114357989999998	0.032578042
1	Deaths	10	Cambodia	2	Female	27	Age-standardized	423	Larynx cancer	162	Occupational exposure to sulfuric acid	3	Rate	2017	0.021796048130000002	0.044009086	0.007903783
1	Deaths	10	Cambodia	3	Both	27	Age-standardized	423	Larynx cancer	162	Occupational exposure to sulfuric acid	3	Rate	2017	0.053586991	0.10641761	0.018462465
1	Deaths	10	Cambodia	1	Male	27	Age-standardized	423	Larynx cancer	162	Occupational exposure to sulfuric acid	3	Rate	2018	0.098167478	0.198445997	0.032333369
1	Deaths	10	Cambodia	2	Female	27	Age-standardized	423	Larynx cancer	162	Occupational exposure to sulfuric acid	3	Rate	2018	0.021885836	0.044138752	0.007775043
1	Deaths	10	Cambodia	3	Both	27	Age-standardized	423	Larynx cancer	162	Occupational exposure to sulfuric acid	3	Rate	2018	0.054004178140000005	0.107475435	0.018773769
1	Deaths	10	Cambodia	1	Male	27	Age-standardized	423	Larynx cancer	162	Occupational exposure to sulfuric acid	3	Rate	2019	0.09892318	0.205352593	0.032577824
1	Deaths	10	Cambodia	2	Female	27	Age-standardized	423	Larynx cancer	162	Occupational exposure to sulfuric acid	3	Rate	2019	0.021995306	0.044427865	0.007677499789999999
1	Deaths	10	Cambodia	3	Both	27	Age-standardized	423	Larynx cancer	162	Occupational exposure to sulfuric acid	3	Rate	2019	0.054496819630000005	0.110543381	0.018741685
1	Deaths	10	Cambodia	1	Male	27	Age-standardized	423	Larynx cancer	162	Occupational exposure to sulfuric acid	3	Rate	2020	0.09978938658999999	0.20556774465999997	0.033640394
1	Deaths	10	Cambodia	2	Female	27	Age-standardized	423	Larynx cancer	162	Occupational exposure to sulfuric acid	3	Rate	2020	0.022209409	0.044793511370000004	0.007677235639999999
1	Deaths	10	Cambodia	3	Both	27	Age-standardized	423	Larynx cancer	162	Occupational exposure to sulfuric acid	3	Rate	2020	0.055105387680000006	0.11070028920000001	0.018863397
1	Deaths	10	Cambodia	1	Male	27	Age-standardized	423	Larynx cancer	162	Occupational exposure to sulfuric acid	3	Rate	2021	0.10004809	0.20679190506999998	0.033937744650000004
1	Deaths	10	Cambodia	2	Female	27	Age-standardized	423	Larynx cancer	162	Occupational exposure to sulfuric acid	3	Rate	2021	0.022366039	0.04467219	0.007721582
1	Deaths	10	Cambodia	3	Both	27	Age-standardized	423	Larynx cancer	162	Occupational exposure to sulfuric acid	3	Rate	2021	0.055420998	0.11011788	0.019105259
1	Deaths	13	Malaysia	1	Male	22	All ages	423	Larynx cancer	162	Occupational exposure to sulfuric acid	1	Number	1990	4.56941657255733	8.47836032248436	1.8283252226655708
1	Deaths	13	Malaysia	2	Female	22	All ages	423	Larynx cancer	162	Occupational exposure to sulfuric acid	1	Number	1990	0.4676348387110444	0.9743600752974448	0.1536937685341618
1	Deaths	13	Malaysia	3	Both	22	All ages	423	Larynx cancer	162	Occupational exposure to sulfuric acid	1	Number	1990	5.037051411268379	9.241609649761113	2.027787201123093
1	Deaths	13	Malaysia	1	Male	22	All ages	423	Larynx cancer	162	Occupational exposure to sulfuric acid	3	Rate	1990	0.051249542	0.095091371	0.020506081949999998
1	Deaths	13	Malaysia	2	Female	22	All ages	423	Larynx cancer	162	Occupational exposure to sulfuric acid	3	Rate	1990	0.00534385	0.011134401	0.0017563198899999998
1	Deaths	13	Malaysia	3	Both	22	All ages	423	Larynx cancer	162	Occupational exposure to sulfuric acid	3	Rate	1990	0.028511214590000004	0.052310269	0.011477881
1	Deaths	13	Malaysia	1	Male	22	All ages	423	Larynx cancer	162	Occupational exposure to sulfuric acid	1	Number	1991	4.60700442018717	8.634061313705406	1.8582892321092257
1	Deaths	13	Malaysia	2	Female	22	All ages	423	Larynx cancer	162	Occupational exposure to sulfuric acid	1	Number	1991	0.4764488020366648	0.9814206549148174	0.1599527870561576
1	Deaths	13	Malaysia	3	Both	22	All ages	423	Larynx cancer	162	Occupational exposure to sulfuric acid	1	Number	1991	5.0834532222238415	9.64579099804934	2.0450297597579183
1	Deaths	13	Malaysia	1	Male	22	All ages	423	Larynx cancer	162	Occupational exposure to sulfuric acid	3	Rate	1991	0.050120198	0.093931072	0.020216569
1	Deaths	13	Malaysia	2	Female	22	All ages	423	Larynx cancer	162	Occupational exposure to sulfuric acid	3	Rate	1991	0.00529031	0.01089733	0.001776056
1	Deaths	13	Malaysia	3	Both	22	All ages	423	Larynx cancer	162	Occupational exposure to sulfuric acid	3	Rate	1991	0.027934166570000002	0.053004743160000006	0.011237676
1	Deaths	13	Malaysia	1	Male	22	All ages	423	Larynx cancer	162	Occupational exposure to sulfuric acid	1	Number	1992	4.717783183724674	8.801530164718727	1.8970311833669289
1	Deaths	13	Malaysia	2	Female	22	All ages	423	Larynx cancer	162	Occupational exposure to sulfuric acid	1	Number	1992	0.4910619890033353	1.0122702679874978	0.1670691605566454
1	Deaths	13	Malaysia	3	Both	22	All ages	423	Larynx cancer	162	Occupational exposure to sulfuric acid	1	Number	1992	5.208845172728018	9.857163822326171	2.106795658195166
1	Deaths	13	Malaysia	1	Male	22	All ages	423	Larynx cancer	162	Occupational exposure to sulfuric acid	3	Rate	1992	0.049714267	0.092747293	0.019990218
1	Deaths	13	Malaysia	2	Female	22	All ages	423	Larynx cancer	162	Occupational exposure to sulfuric acid	3	Rate	1992	0.005291312780000001	0.010907459	0.001800211
1	Deaths	13	Malaysia	3	Both	22	All ages	423	Larynx cancer	162	Occupational exposure to sulfuric acid	3	Rate	1992	0.027750419309999996	0.052514602	0.011224074
1	Deaths	13	Malaysia	1	Male	22	All ages	423	Larynx cancer	162	Occupational exposure to sulfuric acid	1	Number	1993	4.868676476680779	9.161478628569911	1.9854384036242456
1	Deaths	13	Malaysia	2	Female	22	All ages	423	Larynx cancer	162	Occupational exposure to sulfuric acid	1	Number	1993	0.5087130195927071	1.0577997951312688	0.1706748828684736
1	Deaths	13	Malaysia	3	Both	22	All ages	423	Larynx cancer	162	Occupational exposure to sulfuric acid	1	Number	1993	5.3773894962734925	10.111330101605212	2.2187786605543667
1	Deaths	13	Malaysia	1	Male	22	All ages	423	Larynx cancer	162	Occupational exposure to sulfuric acid	3	Rate	1993	0.049649713959999994	0.09342678561000001	0.020247073
1	Deaths	13	Malaysia	2	Female	22	All ages	423	Larynx cancer	162	Occupational exposure to sulfuric acid	3	Rate	1993	0.005315459	0.011052777	0.001783354
1	Deaths	13	Malaysia	3	Both	22	All ages	423	Larynx cancer	162	Occupational exposure to sulfuric acid	3	Rate	1993	0.027752126760000002	0.052183483	0.011450877
1	Deaths	13	Malaysia	1	Male	22	All ages	423	Larynx cancer	162	Occupational exposure to sulfuric acid	1	Number	1994	5.0356134878071686	9.388777775180763	2.046506138440512
1	Deaths	13	Malaysia	2	Female	22	All ages	423	Larynx cancer	162	Occupational exposure to sulfuric acid	1	Number	1994	0.5058945481036976	1.044185136181018	0.1725864117636674
1	Deaths	13	Malaysia	3	Both	22	All ages	423	Larynx cancer	162	Occupational exposure to sulfuric acid	1	Number	1994	5.541508035910867	10.343849835190085	2.296981915099523
1	Deaths	13	Malaysia	1	Male	22	All ages	423	Larynx cancer	162	Occupational exposure to sulfuric acid	3	Rate	1994	0.04968092	0.092628856	0.02019065
1	Deaths	13	Malaysia	2	Female	22	All ages	423	Larynx cancer	162	Occupational exposure to sulfuric acid	3	Rate	1994	0.005124659	0.010577486	0.001748282
1	Deaths	13	Malaysia	3	Both	22	All ages	423	Larynx cancer	162	Occupational exposure to sulfuric acid	3	Rate	1994	0.027696903	0.051699394	0.011480500420000001
1	Deaths	13	Malaysia	1	Male	22	All ages	423	Larynx cancer	162	Occupational exposure to sulfuric acid	1	Number	1995	5.374861822871941	9.851972698271137	2.212986446133701
1	Deaths	13	Malaysia	2	Female	22	All ages	423	Larynx cancer	162	Occupational exposure to sulfuric acid	1	Number	1995	0.5332812340936575	1.08245371942301	0.1842360572822043
1	Deaths	13	Malaysia	3	Both	22	All ages	423	Larynx cancer	162	Occupational exposure to sulfuric acid	1	Number	1995	5.9081430569655975	10.923723623519503	2.47661825895735
1	Deaths	13	Malaysia	1	Male	22	All ages	423	Larynx cancer	162	Occupational exposure to sulfuric acid	3	Rate	1995	0.051315317	0.094059554	0.021128004
1	Deaths	13	Malaysia	2	Female	22	All ages	423	Larynx cancer	162	Occupational exposure to sulfuric acid	3	Rate	1995	0.00523848	0.010633062	0.001809771
1	Deaths	13	Malaysia	3	Both	22	All ages	423	Larynx cancer	162	Occupational exposure to sulfuric acid	3	Rate	1995	0.028604959	0.052888472539999995	0.011990834
1	Deaths	13	Malaysia	1	Male	22	All ages	423	Larynx cancer	162	Occupational exposure to sulfuric acid	1	Number	1996	5.460141579406784	10.022437918682565	2.2875817376657093
1	Deaths	13	Malaysia	2	Female	22	All ages	423	Larynx cancer	162	Occupational exposure to sulfuric acid	1	Number	1996	0.538594347222427	1.0524232369854585	0.1864932660050305
1	Deaths	13	Malaysia	3	Both	22	All ages	423	Larynx cancer	162	Occupational exposure to sulfuric acid	1	Number	1996	5.998735926629219	11.225936395613438	2.519454056533916
1	Deaths	13	Malaysia	1	Male	22	All ages	423	Larynx cancer	162	Occupational exposure to sulfuric acid	3	Rate	1996	0.050479511	0.092658361	0.021148904
1	Deaths	13	Malaysia	2	Female	22	All ages	423	Larynx cancer	162	Occupational exposure to sulfuric acid	3	Rate	1996	0.005133827	0.010031593	0.0017776350999999999
1	Deaths	13	Malaysia	3	Both	22	All ages	423	Larynx cancer	162	Occupational exposure to sulfuric acid	3	Rate	1996	0.028152984	0.052685034	0.011824183
1	Deaths	13	Malaysia	1	Male	22	All ages	423	Larynx cancer	162	Occupational exposure to sulfuric acid	1	Number	1997	5.598207681011724	10.230443632444278	2.3436238537571663
1	Deaths	13	Malaysia	2	Female	22	All ages	423	Larynx cancer	162	Occupational exposure to sulfuric acid	1	Number	1997	0.5462673720470188	1.058406596424999	0.1929258914800137
1	Deaths	13	Malaysia	3	Both	22	All ages	423	Larynx cancer	162	Occupational exposure to sulfuric acid	1	Number	1997	6.144475053058741	11.458817616757075	2.587223024595241
1	Deaths	13	Malaysia	1	Male	22	All ages	423	Larynx cancer	162	Occupational exposure to sulfuric acid	3	Rate	1997	0.050169226830000004	0.091681745	0.021002757
1	Deaths	13	Malaysia	2	Female	22	All ages	423	Larynx cancer	162	Occupational exposure to sulfuric acid	3	Rate	1997	0.005057659	0.009799339	0.001786219
1	Deaths	13	Malaysia	3	Both	22	All ages	423	Larynx cancer	162	Occupational exposure to sulfuric acid	3	Rate	1997	0.027981013649999997	0.052181729	0.011781824
1	Deaths	13	Malaysia	1	Male	22	All ages	423	Larynx cancer	162	Occupational exposure to sulfuric acid	1	Number	1998	5.573962075493292	10.195142275673485	2.341886734363848
1	Deaths	13	Malaysia	2	Female	22	All ages	423	Larynx cancer	162	Occupational exposure to sulfuric acid	1	Number	1998	0.5516755639990584	1.0301904540882216	0.1978861639469183
1	Deaths	13	Malaysia	3	Both	22	All ages	423	Larynx cancer	162	Occupational exposure to sulfuric acid	1	Number	1998	6.125637639492349	11.248569970135256	2.5966029920661686
1	Deaths	13	Malaysia	1	Male	22	All ages	423	Larynx cancer	162	Occupational exposure to sulfuric acid	3	Rate	1998	0.048484386	0.088681123	0.020370598
1	Deaths	13	Malaysia	2	Female	22	All ages	423	Larynx cancer	162	Occupational exposure to sulfuric acid	3	Rate	1998	0.004967788	0.009276771	0.0017819469300000002
1	Deaths	13	Malaysia	3	Both	22	All ages	423	Larynx cancer	162	Occupational exposure to sulfuric acid	3	Rate	1998	0.027102840240000002	0.04976921796000001	0.011488652
1	Deaths	13	Malaysia	1	Male	22	All ages	423	Larynx cancer	162	Occupational exposure to sulfuric acid	1	Number	1999	6.0964006216616	10.876718445750338	2.5478399273347145
1	Deaths	13	Malaysia	2	Female	22	All ages	423	Larynx cancer	162	Occupational exposure to sulfuric acid	1	Number	1999	0.6000799491952911	1.146813677485946	0.2116904184979553
1	Deaths	13	Malaysia	3	Both	22	All ages	423	Larynx cancer	162	Occupational exposure to sulfuric acid	1	Number	1999	6.69648057085689	12.12591509197009	2.8171869738909527
1	Deaths	13	Malaysia	1	Male	22	All ages	423	Larynx cancer	162	Occupational exposure to sulfuric acid	3	Rate	1999	0.051559434700000004	0.091988288	0.021547991
1	Deaths	13	Malaysia	2	Female	22	All ages	423	Larynx cancer	162	Occupational exposure to sulfuric acid	3	Rate	1999	0.005264311	0.010060633	0.0018570930100000002
1	Deaths	13	Malaysia	3	Both	22	All ages	423	Larynx cancer	162	Occupational exposure to sulfuric acid	3	Rate	1999	0.028835496109999997	0.052215007	0.012130996750000001
1	Deaths	13	Malaysia	1	Male	22	All ages	423	Larynx cancer	162	Occupational exposure to sulfuric acid	1	Number	2000	5.788196027815964	10.32754377215253	2.3917280009871806
1	Deaths	13	Malaysia	2	Female	22	All ages	423	Larynx cancer	162	Occupational exposure to sulfuric acid	1	Number	2000	0.5782765086622716	1.094801211197812	0.2102601776170141
1	Deaths	13	Malaysia	3	Both	22	All ages	423	Larynx cancer	162	Occupational exposure to sulfuric acid	1	Number	2000	6.366472536478232	11.312558806933456	2.665892507779443
1	Deaths	13	Malaysia	1	Male	22	All ages	423	Larynx cancer	162	Occupational exposure to sulfuric acid	3	Rate	2000	0.047686378040000005	0.085084049	0.019704385
1	Deaths	13	Malaysia	2	Female	22	All ages	423	Larynx cancer	162	Occupational exposure to sulfuric acid	3	Rate	2000	0.004951325	0.009373917329999999	0.0018002916900000001
1	Deaths	13	Malaysia	3	Both	22	All ages	423	Larynx cancer	162	Occupational exposure to sulfuric acid	3	Rate	2000	0.026730479669999998	0.047497279	0.011193103
1	Deaths	13	Malaysia	1	Male	22	All ages	423	Larynx cancer	162	Occupational exposure to sulfuric acid	1	Number	2001	5.63109233733812	10.02692064525063	2.330670945722679
1	Deaths	13	Malaysia	2	Female	22	All ages	423	Larynx cancer	162	Occupational exposure to sulfuric acid	1	Number	2001	0.5681424199965679	1.073146504427729	0.2071503312654656
1	Deaths	13	Malaysia	3	Both	22	All ages	423	Larynx cancer	162	Occupational exposure to sulfuric acid	1	Number	2001	6.199234757334689	11.068331248757836	2.5956787169937057
1	Deaths	13	Malaysia	1	Male	22	All ages	423	Larynx cancer	162	Occupational exposure to sulfuric acid	3	Rate	2001	0.045285995	0.080637832	0.018743566439999998
1	Deaths	13	Malaysia	2	Female	22	All ages	423	Larynx cancer	162	Occupational exposure to sulfuric acid	3	Rate	2001	0.004758084	0.008987397	0.001734844
1	Deaths	13	Malaysia	3	Both	22	All ages	423	Larynx cancer	162	Occupational exposure to sulfuric acid	3	Rate	2001	0.025432672	0.045408384339999996	0.010648902180000001
1	Deaths	13	Malaysia	1	Male	22	All ages	423	Larynx cancer	162	Occupational exposure to sulfuric acid	1	Number	2002	5.524210471605907	9.911564681587386	2.296253169348873
1	Deaths	13	Malaysia	2	Female	22	All ages	423	Larynx cancer	162	Occupational exposure to sulfuric acid	1	Number	2002	0.5751136262756014	1.0768266812872749	0.2128122661012353
1	Deaths	13	Malaysia	3	Both	22	All ages	423	Larynx cancer	162	Occupational exposure to sulfuric acid	1	Number	2002	6.099324097881501	11.02056645208357	2.5611755553602986
1	Deaths	13	Malaysia	1	Male	22	All ages	423	Larynx cancer	162	Occupational exposure to sulfuric acid	3	Rate	2002	0.043459844	0.077975858	0.018064989479999998
1	Deaths	13	Malaysia	2	Female	22	All ages	423	Larynx cancer	162	Occupational exposure to sulfuric acid	3	Rate	2002	0.004721566	0.008840528299999999	0.001747145
1	Deaths	13	Malaysia	3	Both	22	All ages	423	Larynx cancer	162	Occupational exposure to sulfuric acid	3	Rate	2002	0.024503506579999997	0.044274172	0.010289301
1	Deaths	13	Malaysia	1	Male	22	All ages	423	Larynx cancer	162	Occupational exposure to sulfuric acid	1	Number	2003	5.691714432936871	10.335316274029196	2.3520985323390766
1	Deaths	13	Malaysia	2	Female	22	All ages	423	Larynx cancer	162	Occupational exposure to sulfuric acid	1	Number	2003	0.5879527584873621	1.090164022144405	0.2201150963690802
1	Deaths	13	Malaysia	3	Both	22	All ages	423	Larynx cancer	162	Occupational exposure to sulfuric acid	1	Number	2003	6.279667191424226	11.333994154217862	2.6192270222006697
1	Deaths	13	Malaysia	1	Male	22	All ages	423	Larynx cancer	162	Occupational exposure to sulfuric acid	3	Rate	2003	0.043887106	0.079692529	0.018136328
1	Deaths	13	Malaysia	2	Female	22	All ages	423	Larynx cancer	162	Occupational exposure to sulfuric acid	3	Rate	2003	0.004741197579999999	0.008790984	0.0017749881199999999
1	Deaths	13	Malaysia	3	Both	22	All ages	423	Larynx cancer	162	Occupational exposure to sulfuric acid	3	Rate	2003	0.024752409	0.044674924	0.010324142
1	Deaths	13	Malaysia	1	Male	22	All ages	423	Larynx cancer	162	Occupational exposure to sulfuric acid	1	Number	2004	5.7366210730549385	10.568876473148356	2.370264748391379
1	Deaths	13	Malaysia	2	Female	22	All ages	423	Larynx cancer	162	Occupational exposure to sulfuric acid	1	Number	2004	0.59144258064233	1.0845367779555546	0.2204778769842109
1	Deaths	13	Malaysia	3	Both	22	All ages	423	Larynx cancer	162	Occupational exposure to sulfuric acid	1	Number	2004	6.328063653697268	11.63103867231175	2.659767721606024
1	Deaths	13	Malaysia	1	Male	22	All ages	423	Larynx cancer	162	Occupational exposure to sulfuric acid	3	Rate	2004	0.043420039	0.079995004	0.01794035
1	Deaths	13	Malaysia	2	Female	22	All ages	423	Larynx cancer	162	Occupational exposure to sulfuric acid	3	Rate	2004	0.004691866	0.008603541939999999	0.001749033
1	Deaths	13	Malaysia	3	Both	22	All ages	423	Larynx cancer	162	Occupational exposure to sulfuric acid	3	Rate	2004	0.024510637	0.045050775050000005	0.010302141
1	Deaths	13	Malaysia	1	Male	22	All ages	423	Larynx cancer	162	Occupational exposure to sulfuric acid	1	Number	2005	5.717701524056039	10.629330336837508	2.383278612589586
1	Deaths	13	Malaysia	2	Female	22	All ages	423	Larynx cancer	162	Occupational exposure to sulfuric acid	1	Number	2005	0.6040919333759539	1.1133043559195266	0.2263480405071094
1	Deaths	13	Malaysia	3	Both	22	All ages	423	Larynx cancer	162	Occupational exposure to sulfuric acid	1	Number	2005	6.321793457431981	11.567099008148835	2.6409278627901465
1	Deaths	13	Malaysia	1	Male	22	All ages	423	Larynx cancer	162	Occupational exposure to sulfuric acid	3	Rate	2005	0.042527715	0.079059939	0.017726598
1	Deaths	13	Malaysia	2	Female	22	All ages	423	Larynx cancer	162	Occupational exposure to sulfuric acid	3	Rate	2005	0.0047199441400000005	0.008698567	0.001768522
1	Deaths	13	Malaysia	3	Both	22	All ages	423	Larynx cancer	162	Occupational exposure to sulfuric acid	3	Rate	2005	0.024089118710000003	0.044076293	0.010063224
1	Deaths	13	Malaysia	1	Male	22	All ages	423	Larynx cancer	162	Occupational exposure to sulfuric acid	1	Number	2006	5.69297236512582	10.745219796770458	2.388711947002288
1	Deaths	13	Malaysia	2	Female	22	All ages	423	Larynx cancer	162	Occupational exposure to sulfuric acid	1	Number	2006	0.6184785275421958	1.166974638333858	0.2302166839749481
1	Deaths	13	Malaysia	3	Both	22	All ages	423	Larynx cancer	162	Occupational exposure to sulfuric acid	1	Number	2006	6.311450892668011	11.612279239403597	2.6355655995032112
1	Deaths	13	Malaysia	1	Male	22	All ages	423	Larynx cancer	162	Occupational exposure to sulfuric acid	3	Rate	2006	0.041645237	0.078603442	0.017473908
1	Deaths	13	Malaysia	2	Female	22	All ages	423	Larynx cancer	162	Occupational exposure to sulfuric acid	3	Rate	2006	0.004763726	0.008988424	0.001773205
1	Deaths	13	Malaysia	3	Both	22	All ages	423	Larynx cancer	162	Occupational exposure to sulfuric acid	3	Rate	2006	0.023679856	0.04356797	0.009888347
1	Deaths	13	Malaysia	1	Male	22	All ages	423	Larynx cancer	162	Occupational exposure to sulfuric acid	1	Number	2007	5.819944161998307	11.158178779158792	2.4167318865458567
1	Deaths	13	Malaysia	2	Female	22	All ages	423	Larynx cancer	162	Occupational exposure to sulfuric acid	1	Number	2007	0.6334288200479538	1.1929410126315907	0.2343253210462595
1	Deaths	13	Malaysia	3	Both	22	All ages	423	Larynx cancer	162	Occupational exposure to sulfuric acid	1	Number	2007	6.453372982046261	12.052005700788063	2.713762664572383
1	Deaths	13	Malaysia	1	Male	22	All ages	423	Larynx cancer	162	Occupational exposure to sulfuric acid	3	Rate	2007	0.041897778479999995	0.08032773	0.017398053
1	Deaths	13	Malaysia	2	Female	22	All ages	423	Larynx cancer	162	Occupational exposure to sulfuric acid	3	Rate	2007	0.0048124723099999996	0.009063363	0.001780285
1	Deaths	13	Malaysia	3	Both	22	All ages	423	Larynx cancer	162	Occupational exposure to sulfuric acid	3	Rate	2007	0.023854510779999998	0.044549525	0.010031262860000001
1	Deaths	13	Malaysia	1	Male	22	All ages	423	Larynx cancer	162	Occupational exposure to sulfuric acid	1	Number	2008	6.149302262439105	11.841974307468536	2.5216656408490588
1	Deaths	13	Malaysia	2	Female	22	All ages	423	Larynx cancer	162	Occupational exposure to sulfuric acid	1	Number	2008	0.665197187580831	1.2792007104135557	0.2410983951008215
1	Deaths	13	Malaysia	3	Both	22	All ages	423	Larynx cancer	162	Occupational exposure to sulfuric acid	1	Number	2008	6.814499450019933	12.907737032313324	2.8194255713950582
1	Deaths	13	Malaysia	1	Male	22	All ages	423	Larynx cancer	162	Occupational exposure to sulfuric acid	3	Rate	2008	0.04359319	0.083949271	0.01787641
1	Deaths	13	Malaysia	2	Female	22	All ages	423	Larynx cancer	162	Occupational exposure to sulfuric acid	3	Rate	2008	0.004987517	0.009591195	0.001807708
1	Deaths	13	Malaysia	3	Both	22	All ages	423	Larynx cancer	162	Occupational exposure to sulfuric acid	3	Rate	2008	0.024831152	0.047034119	0.010273621
1	Deaths	13	Malaysia	1	Male	22	All ages	423	Larynx cancer	162	Occupational exposure to sulfuric acid	1	Number	2009	6.394307689444271	12.353326802158715	2.545023574659232
1	Deaths	13	Malaysia	2	Female	22	All ages	423	Larynx cancer	162	Occupational exposure to sulfuric acid	1	Number	2009	0.7049803750393302	1.364388854263924	0.2545058482401278
1	Deaths	13	Malaysia	3	Both	22	All ages	423	Larynx cancer	162	Occupational exposure to sulfuric acid	1	Number	2009	7.099288064483597	13.621526677659809	2.866482008681234
1	Deaths	13	Malaysia	1	Male	22	All ages	423	Larynx cancer	162	Occupational exposure to sulfuric acid	3	Rate	2009	0.044672451	0.08630385221999999	0.017780258
1	Deaths	13	Malaysia	2	Female	22	All ages	423	Larynx cancer	162	Occupational exposure to sulfuric acid	3	Rate	2009	0.005219545	0.010101684	0.001884314
1	Deaths	13	Malaysia	3	Both	22	All ages	423	Larynx cancer	162	Occupational exposure to sulfuric acid	3	Rate	2009	0.025518364990000004	0.048962528	0.010303559
1	Deaths	13	Malaysia	1	Male	22	All ages	423	Larynx cancer	162	Occupational exposure to sulfuric acid	1	Number	2010	6.583080226895504	13.110522987156742	2.597161896045057
1	Deaths	13	Malaysia	2	Female	22	All ages	423	Larynx cancer	162	Occupational exposure to sulfuric acid	1	Number	2010	0.7532305195193884	1.5195254349710314	0.2698289219539493
1	Deaths	13	Malaysia	3	Both	22	All ages	423	Larynx cancer	162	Occupational exposure to sulfuric acid	1	Number	2010	7.336310746414895	14.27928083817442	2.948013948058522
1	Deaths	13	Malaysia	1	Male	22	All ages	423	Larynx cancer	162	Occupational exposure to sulfuric acid	3	Rate	2010	0.045354629	0.09032594	0.017893343
1	Deaths	13	Malaysia	2	Female	22	All ages	423	Larynx cancer	162	Occupational exposure to sulfuric acid	3	Rate	2010	0.005509899	0.011115365	0.0019738050499999997
1	Deaths	13	Malaysia	3	Both	22	All ages	423	Larynx cancer	162	Occupational exposure to sulfuric acid	3	Rate	2010	0.026028968	0.050662377700000004	0.010459448
1	Deaths	13	Malaysia	1	Male	22	All ages	423	Larynx cancer	162	Occupational exposure to sulfuric acid	1	Number	2011	6.7560508976818126	13.13583600166792	2.717861590176008
1	Deaths	13	Malaysia	2	Female	22	All ages	423	Larynx cancer	162	Occupational exposure to sulfuric acid	1	Number	2011	0.7926789964385703	1.598664076181456	0.2771922423473378
1	Deaths	13	Malaysia	3	Both	22	All ages	423	Larynx cancer	162	Occupational exposure to sulfuric acid	1	Number	2011	7.548729894120383	14.464384034783755	3.0624067792090344
1	Deaths	13	Malaysia	1	Male	22	All ages	423	Larynx cancer	162	Occupational exposure to sulfuric acid	3	Rate	2011	0.045922278	0.089287	0.018473869
1	Deaths	13	Malaysia	2	Female	22	All ages	423	Larynx cancer	162	Occupational exposure to sulfuric acid	3	Rate	2011	0.005730524	0.011557242	0.002003909
1	Deaths	13	Malaysia	3	Both	22	All ages	423	Larynx cancer	162	Occupational exposure to sulfuric acid	3	Rate	2011	0.026445480670000004	0.050673105770000004	0.010728536
1	Deaths	13	Malaysia	1	Male	22	All ages	423	Larynx cancer	162	Occupational exposure to sulfuric acid	1	Number	2012	6.889983701033804	13.114798608330124	2.726933605842121
1	Deaths	13	Malaysia	2	Female	22	All ages	423	Larynx cancer	162	Occupational exposure to sulfuric acid	1	Number	2012	0.8200602938937729	1.598671262490173	0.2932827826450106
1	Deaths	13	Malaysia	3	Both	22	All ages	423	Larynx cancer	162	Occupational exposure to sulfuric acid	1	Number	2012	7.710043994927573	14.385984242551082	3.078930046848239
1	Deaths	13	Malaysia	1	Male	22	All ages	423	Larynx cancer	162	Occupational exposure to sulfuric acid	3	Rate	2012	0.046221506600000004	0.08798072341999999	0.018293654
1	Deaths	13	Malaysia	2	Female	22	All ages	423	Larynx cancer	162	Occupational exposure to sulfuric acid	3	Rate	2012	0.00586019	0.011424181	0.002095813
1	Deaths	13	Malaysia	3	Both	22	All ages	423	Larynx cancer	162	Occupational exposure to sulfuric acid	3	Rate	2012	0.026678173	0.049778157	0.010653665
1	Deaths	13	Malaysia	1	Male	22	All ages	423	Larynx cancer	162	Occupational exposure to sulfuric acid	1	Number	2013	7.185030225425036	13.540571885027733	2.7987330192614728
1	Deaths	13	Malaysia	2	Female	22	All ages	423	Larynx cancer	162	Occupational exposure to sulfuric acid	1	Number	2013	0.8644909125914827	1.6947624444762706	0.3092826965664067
1	Deaths	13	Malaysia	3	Both	22	All ages	423	Larynx cancer	162	Occupational exposure to sulfuric acid	1	Number	2013	8.049521138016514	15.167569279695169	3.211941351138606
1	Deaths	13	Malaysia	1	Male	22	All ages	423	Larynx cancer	162	Occupational exposure to sulfuric acid	3	Rate	2013	0.047587893	0.089681917	0.018536569
1	Deaths	13	Malaysia	2	Female	22	All ages	423	Larynx cancer	162	Occupational exposure to sulfuric acid	3	Rate	2013	0.006108015	0.011974254	0.00218522
1	Deaths	13	Malaysia	3	Both	22	All ages	423	Larynx cancer	162	Occupational exposure to sulfuric acid	3	Rate	2013	0.027518010799999996	0.051851698	0.01098031
1	Deaths	13	Malaysia	1	Male	22	All ages	423	Larynx cancer	162	Occupational exposure to sulfuric acid	1	Number	2014	7.597095905050203	14.53794748314737	3.09559132724639
1	Deaths	13	Malaysia	2	Female	22	All ages	423	Larynx cancer	162	Occupational exposure to sulfuric acid	1	Number	2014	0.9162575225659976	1.779102618191759	0.322910974254416
1	Deaths	13	Malaysia	3	Both	22	All ages	423	Larynx cancer	162	Occupational exposure to sulfuric acid	1	Number	2014	8.513353427616194	15.943062906481137	3.4608116860055853
1	Deaths	13	Malaysia	1	Male	22	All ages	423	Larynx cancer	162	Occupational exposure to sulfuric acid	3	Rate	2014	0.049696005	0.095099222	0.020249649
1	Deaths	13	Malaysia	2	Female	22	All ages	423	Larynx cancer	162	Occupational exposure to sulfuric acid	3	Rate	2014	0.006402086	0.012430968	0.0022562476699999998
1	Deaths	13	Malaysia	3	Both	22	All ages	423	Larynx cancer	162	Occupational exposure to sulfuric acid	3	Rate	2014	0.028762306	0.053863529	0.011692329
1	Deaths	13	Malaysia	1	Male	22	All ages	423	Larynx cancer	162	Occupational exposure to sulfuric acid	1	Number	2015	8.25403413150278	15.909746045639592	3.286755952849824
1	Deaths	13	Malaysia	2	Female	22	All ages	423	Larynx cancer	162	Occupational exposure to sulfuric acid	1	Number	2015	0.99983003729786	1.936727771003225	0.3472746155879445
1	Deaths	13	Malaysia	3	Both	22	All ages	423	Larynx cancer	162	Occupational exposure to sulfuric acid	1	Number	2015	9.253864168800648	17.45894855393797	3.723811198682002
1	Deaths	13	Malaysia	1	Male	22	All ages	423	Larynx cancer	162	Occupational exposure to sulfuric acid	3	Rate	2015	0.053351312149999996	0.10283526988000001	0.021244489670000002
1	Deaths	13	Malaysia	2	Female	22	All ages	423	Larynx cancer	162	Occupational exposure to sulfuric acid	3	Rate	2015	0.006910158	0.01338537	0.00240013
1	Deaths	13	Malaysia	3	Both	22	All ages	423	Larynx cancer	162	Occupational exposure to sulfuric acid	3	Rate	2015	0.030907939159999998	0.05831295	0.012437543
1	Deaths	13	Malaysia	1	Male	22	All ages	423	Larynx cancer	162	Occupational exposure to sulfuric acid	1	Number	2016	8.684222822362907	16.90395736908544	3.41573648715025
1	Deaths	13	Malaysia	2	Female	22	All ages	423	Larynx cancer	162	Occupational exposure to sulfuric acid	1	Number	2016	1.0436745096766935	2.037406632880548	0.3646219549956498
1	Deaths	13	Malaysia	3	Both	22	All ages	423	Larynx cancer	162	Occupational exposure to sulfuric acid	1	Number	2016	9.727897332039612	18.81102541604392	3.9263433013121034
1	Deaths	13	Malaysia	1	Male	22	All ages	423	Larynx cancer	162	Occupational exposure to sulfuric acid	3	Rate	2016	0.055485436900000004	0.10800315459000001	0.021823902
1	Deaths	13	Malaysia	2	Female	22	All ages	423	Larynx cancer	162	Occupational exposure to sulfuric acid	3	Rate	2016	0.007136085	0.013930691	0.002493089
1	Deaths	13	Malaysia	3	Both	22	All ages	423	Larynx cancer	162	Occupational exposure to sulfuric acid	3	Rate	2016	0.032130017	0.062130442	0.012968216260000002
1	Deaths	13	Malaysia	1	Male	22	All ages	423	Larynx cancer	162	Occupational exposure to sulfuric acid	1	Number	2017	9.090995871388492	17.41105162275603	3.5832266801609194
1	Deaths	13	Malaysia	2	Female	22	All ages	423	Larynx cancer	162	Occupational exposure to sulfuric acid	1	Number	2017	1.121143601286143	2.228835310723324	0.3822845297608692
1	Deaths	13	Malaysia	3	Both	22	All ages	423	Larynx cancer	162	Occupational exposure to sulfuric acid	1	Number	2017	10.212139472674622	19.36108253207827	4.122201761762522
1	Deaths	13	Malaysia	1	Male	22	All ages	423	Larynx cancer	162	Occupational exposure to sulfuric acid	3	Rate	2017	0.057434355	0.10999812717000002	0.022637818
1	Deaths	13	Malaysia	2	Female	22	All ages	423	Larynx cancer	162	Occupational exposure to sulfuric acid	3	Rate	2017	0.007585458	0.015079902	0.0025864689600000003
1	Deaths	13	Malaysia	3	Both	22	All ages	423	Larynx cancer	162	Occupational exposure to sulfuric acid	3	Rate	2017	0.033363552840000005	0.063253592	0.013467432
1	Deaths	13	Malaysia	1	Male	22	All ages	423	Larynx cancer	162	Occupational exposure to sulfuric acid	1	Number	2018	9.585566752900636	18.3171778379212	3.7918697332505023
1	Deaths	13	Malaysia	2	Female	22	All ages	423	Larynx cancer	162	Occupational exposure to sulfuric acid	1	Number	2018	1.1577912668987596	2.3089885446106395	0.3977368601025678
1	Deaths	13	Malaysia	3	Both	22	All ages	423	Larynx cancer	162	Occupational exposure to sulfuric acid	1	Number	2018	10.743358019799391	20.164826254390803	4.342074776241764
1	Deaths	13	Malaysia	1	Male	22	All ages	423	Larynx cancer	162	Occupational exposure to sulfuric acid	3	Rate	2018	0.059913085	0.114488654	0.023700488
1	Deaths	13	Malaysia	2	Female	22	All ages	423	Larynx cancer	162	Occupational exposure to sulfuric acid	3	Rate	2018	0.007754125	0.015464086899999998	0.00266378
1	Deaths	13	Malaysia	3	Both	22	All ages	423	Larynx cancer	162	Occupational exposure to sulfuric acid	3	Rate	2018	0.034733959	0.065194164	0.014038203
1	Deaths	13	Malaysia	1	Male	22	All ages	423	Larynx cancer	162	Occupational exposure to sulfuric acid	1	Number	2019	9.823850035385105	18.71613067905676	3.909060395922944
1	Deaths	13	Malaysia	2	Female	22	All ages	423	Larynx cancer	162	Occupational exposure to sulfuric acid	1	Number	2019	1.2071907790082712	2.446572231626327	0.4112664313375891
1	Deaths	13	Malaysia	3	Both	22	All ages	423	Larynx cancer	162	Occupational exposure to sulfuric acid	1	Number	2019	11.031040814393377	20.512987946752794	4.514559076271878
1	Deaths	13	Malaysia	1	Male	22	All ages	423	Larynx cancer	162	Occupational exposure to sulfuric acid	3	Rate	2019	0.060787819	0.11581129186000001	0.024188404230000002
1	Deaths	13	Malaysia	2	Female	22	All ages	423	Larynx cancer	162	Occupational exposure to sulfuric acid	3	Rate	2019	0.008006548	0.016226597	0.002727675
1	Deaths	13	Malaysia	3	Both	22	All ages	423	Larynx cancer	162	Occupational exposure to sulfuric acid	3	Rate	2019	0.035312405	0.065665875	0.01445194
1	Deaths	13	Malaysia	1	Male	22	All ages	423	Larynx cancer	162	Occupational exposure to sulfuric acid	1	Number	2020	9.766374659453309	18.39353200128441	3.910938283850224
1	Deaths	13	Malaysia	2	Female	22	All ages	423	Larynx cancer	162	Occupational exposure to sulfuric acid	1	Number	2020	1.1564758869729868	2.3559968148221357	0.3883867641558824
1	Deaths	13	Malaysia	3	Both	22	All ages	423	Larynx cancer	162	Occupational exposure to sulfuric acid	1	Number	2020	10.922850546426314	20.23800970430937	4.423324592359895
1	Deaths	13	Malaysia	1	Male	22	All ages	423	Larynx cancer	162	Occupational exposure to sulfuric acid	3	Rate	2020	0.059846001950000005	0.112711153	0.023965292
1	Deaths	13	Malaysia	2	Female	22	All ages	423	Larynx cancer	162	Occupational exposure to sulfuric acid	3	Rate	2020	0.007597944	0.01547869	0.002551667
1	Deaths	13	Malaysia	3	Both	22	All ages	423	Larynx cancer	162	Occupational exposure to sulfuric acid	3	Rate	2020	0.034631649050000005	0.064166002	0.014024455
1	Deaths	13	Malaysia	1	Male	22	All ages	423	Larynx cancer	162	Occupational exposure to sulfuric acid	1	Number	2021	10.429239244755882	19.357452308324994	4.233135428685728
1	Deaths	13	Malaysia	2	Female	22	All ages	423	Larynx cancer	162	Occupational exposure to sulfuric acid	1	Number	2021	1.2920568618555828	2.5934324736947536	0.4306563232340212
1	Deaths	13	Malaysia	3	Both	22	All ages	423	Larynx cancer	162	Occupational exposure to sulfuric acid	1	Number	2021	11.721296106611453	21.737639797001545	4.830106444672797
1	Deaths	13	Malaysia	1	Male	22	All ages	423	Larynx cancer	162	Occupational exposure to sulfuric acid	3	Rate	2021	0.06336622	0.11761247031000001	0.025719785
1	Deaths	13	Malaysia	2	Female	22	All ages	423	Larynx cancer	162	Occupational exposure to sulfuric acid	3	Rate	2021	0.008415361	0.016891417	0.00280493
1	Deaths	13	Malaysia	3	Both	22	All ages	423	Larynx cancer	162	Occupational exposure to sulfuric acid	3	Rate	2021	0.036845257	0.068331088	0.015183177
1	Deaths	13	Malaysia	1	Male	27	Age-standardized	423	Larynx cancer	162	Occupational exposure to sulfuric acid	3	Rate	1990	0.092751327	0.172677392	0.037474748
1	Deaths	13	Malaysia	2	Female	27	Age-standardized	423	Larynx cancer	162	Occupational exposure to sulfuric acid	3	Rate	1990	0.008994332	0.018749698739999997	0.002961751
1	Deaths	13	Malaysia	3	Both	27	Age-standardized	423	Larynx cancer	162	Occupational exposure to sulfuric acid	3	Rate	1990	0.049938380510000005	0.092268772	0.020144567
1	Deaths	13	Malaysia	1	Male	27	Age-standardized	423	Larynx cancer	162	Occupational exposure to sulfuric acid	3	Rate	1991	0.091175951	0.16929368189000002	0.036879679
1	Deaths	13	Malaysia	2	Female	27	Age-standardized	423	Larynx cancer	162	Occupational exposure to sulfuric acid	3	Rate	1991	0.008939028	0.018311751	0.002989118
1	Deaths	13	Malaysia	3	Both	27	Age-standardized	423	Larynx cancer	162	Occupational exposure to sulfuric acid	3	Rate	1991	0.049145000890000005	0.092394782	0.01985287
1	Deaths	13	Malaysia	1	Male	27	Age-standardized	423	Larynx cancer	162	Occupational exposure to sulfuric acid	3	Rate	1992	0.09050685543999999	0.168337375	0.036996597
1	Deaths	13	Malaysia	2	Female	27	Age-standardized	423	Larynx cancer	162	Occupational exposure to sulfuric acid	3	Rate	1992	0.008941286	0.018437248	0.003017648
1	Deaths	13	Malaysia	3	Both	27	Age-standardized	423	Larynx cancer	162	Occupational exposure to sulfuric acid	3	Rate	1992	0.048825075	0.092546071	0.019957461790000002
1	Deaths	13	Malaysia	1	Male	27	Age-standardized	423	Larynx cancer	162	Occupational exposure to sulfuric acid	3	Rate	1993	0.090175931	0.169539587	0.037035877
1	Deaths	13	Malaysia	2	Female	27	Age-standardized	423	Larynx cancer	162	Occupational exposure to sulfuric acid	3	Rate	1993	0.008958033	0.018569469	0.0030091384200000002
1	Deaths	13	Malaysia	3	Both	27	Age-standardized	423	Larynx cancer	162	Occupational exposure to sulfuric acid	3	Rate	1993	0.04869873870000001	0.091055971	0.020271895
1	Deaths	13	Malaysia	1	Male	27	Age-standardized	423	Larynx cancer	162	Occupational exposure to sulfuric acid	3	Rate	1994	0.089547646	0.16614738039000002	0.036678933
1	Deaths	13	Malaysia	2	Female	27	Age-standardized	423	Larynx cancer	162	Occupational exposure to sulfuric acid	3	Rate	1994	0.008603759	0.017536512	0.0028945080400000003
1	Deaths	13	Malaysia	3	Both	27	Age-standardized	423	Larynx cancer	162	Occupational exposure to sulfuric acid	3	Rate	1994	0.048254901	0.089470734	0.020139431
1	Deaths	13	Malaysia	1	Male	27	Age-standardized	423	Larynx cancer	162	Occupational exposure to sulfuric acid	3	Rate	1995	0.09160022887000001	0.168102077	0.037974318
1	Deaths	13	Malaysia	2	Female	27	Age-standardized	423	Larynx cancer	162	Occupational exposure to sulfuric acid	3	Rate	1995	0.008715161820000001	0.017503424	0.002965107
1	Deaths	13	Malaysia	3	Both	27	Age-standardized	423	Larynx cancer	162	Occupational exposure to sulfuric acid	3	Rate	1995	0.04934355738000001	0.090583775	0.020803719
1	Deaths	13	Malaysia	1	Male	27	Age-standardized	423	Larynx cancer	162	Occupational exposure to sulfuric acid	3	Rate	1996	0.088104716	0.161162789	0.037106094
1	Deaths	13	Malaysia	2	Female	27	Age-standardized	423	Larynx cancer	162	Occupational exposure to sulfuric acid	3	Rate	1996	0.008396558660000001	0.016389143	0.00286753
1	Deaths	13	Malaysia	3	Both	27	Age-standardized	423	Larynx cancer	162	Occupational exposure to sulfuric acid	3	Rate	1996	0.047603573	0.088491881	0.020041218
1	Deaths	13	Malaysia	1	Male	27	Age-standardized	423	Larynx cancer	162	Occupational exposure to sulfuric acid	3	Rate	1997	0.0860331	0.155681988	0.036377409
1	Deaths	13	Malaysia	2	Female	27	Age-standardized	423	Larynx cancer	162	Occupational exposure to sulfuric acid	3	Rate	1997	0.008191962	0.01594315	0.002862282
1	Deaths	13	Malaysia	3	Both	27	Age-standardized	423	Larynx cancer	162	Occupational exposure to sulfuric acid	3	Rate	1997	0.046613544709999996	0.086059388	0.019770468
1	Deaths	13	Malaysia	1	Male	27	Age-standardized	423	Larynx cancer	162	Occupational exposure to sulfuric acid	3	Rate	1998	0.081589935	0.148353562	0.034338735349999996
1	Deaths	13	Malaysia	2	Female	27	Age-standardized	423	Larynx cancer	162	Occupational exposure to sulfuric acid	3	Rate	1998	0.00795282	0.015055905	0.002810633
1	Deaths	13	Malaysia	3	Both	27	Age-standardized	423	Larynx cancer	162	Occupational exposure to sulfuric acid	3	Rate	1998	0.044403632	0.081604816	0.018734259
1	Deaths	13	Malaysia	1	Male	27	Age-standardized	423	Larynx cancer	162	Occupational exposure to sulfuric acid	3	Rate	1999	0.08517028799000001	0.153562863	0.035560038360000004
1	Deaths	13	Malaysia	2	Female	27	Age-standardized	423	Larynx cancer	162	Occupational exposure to sulfuric acid	3	Rate	1999	0.008287091	0.015892873	0.002921742
1	Deaths	13	Malaysia	3	Both	27	Age-standardized	423	Larynx cancer	162	Occupational exposure to sulfuric acid	3	Rate	1999	0.046436331	0.084042346	0.019497715
1	Deaths	13	Malaysia	1	Male	27	Age-standardized	423	Larynx cancer	162	Occupational exposure to sulfuric acid	3	Rate	2000	0.077602558	0.140266093	0.032034497
1	Deaths	13	Malaysia	2	Female	27	Age-standardized	423	Larynx cancer	162	Occupational exposure to sulfuric acid	3	Rate	2000	0.007692354669999999	0.014508973	0.002760768
1	Deaths	13	Malaysia	3	Both	27	Age-standardized	423	Larynx cancer	162	Occupational exposure to sulfuric acid	3	Rate	2000	0.042414244	0.076057291	0.017677779
1	Deaths	13	Malaysia	1	Male	27	Age-standardized	423	Larynx cancer	162	Occupational exposure to sulfuric acid	3	Rate	2001	0.072773832	0.130343029	0.029836336999999997
1	Deaths	13	Malaysia	2	Female	27	Age-standardized	423	Larynx cancer	162	Occupational exposure to sulfuric acid	3	Rate	2001	0.007324168	0.013946951220000002	0.002651729
1	Deaths	13	Malaysia	3	Both	27	Age-standardized	423	Larynx cancer	162	Occupational exposure to sulfuric acid	3	Rate	2001	0.039896332	0.071658786	0.016588976
1	Deaths	13	Malaysia	1	Male	27	Age-standardized	423	Larynx cancer	162	Occupational exposure to sulfuric acid	3	Rate	2002	0.068831327	0.12390628742000001	0.028561634
1	Deaths	13	Malaysia	2	Female	27	Age-standardized	423	Larynx cancer	162	Occupational exposure to sulfuric acid	3	Rate	2002	0.007169922	0.013422833839999999	0.002640519
1	Deaths	13	Malaysia	3	Both	27	Age-standardized	423	Larynx cancer	162	Occupational exposure to sulfuric acid	3	Rate	2002	0.037940752	0.06870978299000001	0.015834533629999998
1	Deaths	13	Malaysia	1	Male	27	Age-standardized	423	Larynx cancer	162	Occupational exposure to sulfuric acid	3	Rate	2003	0.068030828	0.124586476	0.028464983710000002
1	Deaths	13	Malaysia	2	Female	27	Age-standardized	423	Larynx cancer	162	Occupational exposure to sulfuric acid	3	Rate	2003	0.00707213	0.013178108	0.002617553
1	Deaths	13	Malaysia	3	Both	27	Age-standardized	423	Larynx cancer	162	Occupational exposure to sulfuric acid	3	Rate	2003	0.037590649	0.069090051	0.015689898
1	Deaths	13	Malaysia	1	Male	27	Age-standardized	423	Larynx cancer	162	Occupational exposure to sulfuric acid	3	Rate	2004	0.065669626	0.12224309709999999	0.027453901
1	Deaths	13	Malaysia	2	Female	27	Age-standardized	423	Larynx cancer	162	Occupational exposure to sulfuric acid	3	Rate	2004	0.006851259	0.012540082	0.002553348
1	Deaths	13	Malaysia	3	Both	27	Age-standardized	423	Larynx cancer	162	Occupational exposure to sulfuric acid	3	Rate	2004	0.036364101600000004	0.067837782	0.015223213709999999
1	Deaths	13	Malaysia	1	Male	27	Age-standardized	423	Larynx cancer	162	Occupational exposure to sulfuric acid	3	Rate	2005	0.062701577	0.11825216816999999	0.026161273
1	Deaths	13	Malaysia	2	Female	27	Age-standardized	423	Larynx cancer	162	Occupational exposure to sulfuric acid	3	Rate	2005	0.00672384	0.012364562	0.0025072728200000003
1	Deaths	13	Malaysia	3	Both	27	Age-standardized	423	Larynx cancer	162	Occupational exposure to sulfuric acid	3	Rate	2005	0.034824991	0.06483274275999999	0.014459261
1	Deaths	13	Malaysia	1	Male	27	Age-standardized	423	Larynx cancer	162	Occupational exposure to sulfuric acid	3	Rate	2006	0.059616991589999994	0.113059376	0.025122501869999998
1	Deaths	13	Malaysia	2	Female	27	Age-standardized	423	Larynx cancer	162	Occupational exposure to sulfuric acid	3	Rate	2006	0.006589797939999999	0.012387450449999999	0.002441027
1	Deaths	13	Malaysia	3	Both	27	Age-standardized	423	Larynx cancer	162	Occupational exposure to sulfuric acid	3	Rate	2006	0.033251934	0.062100448319999994	0.01395544
1	Deaths	13	Malaysia	1	Male	27	Age-standardized	423	Larynx cancer	162	Occupational exposure to sulfuric acid	3	Rate	2007	0.058399799	0.111660834	0.024340948470000002
1	Deaths	13	Malaysia	2	Female	27	Age-standardized	423	Larynx cancer	162	Occupational exposure to sulfuric acid	3	Rate	2007	0.006520383	0.012394557	0.0023938842100000002
1	Deaths	13	Malaysia	3	Both	27	Age-standardized	423	Larynx cancer	162	Occupational exposure to sulfuric acid	3	Rate	2007	0.032692812	0.061494886	0.013768685
1	Deaths	13	Malaysia	1	Male	27	Age-standardized	423	Larynx cancer	162	Occupational exposure to sulfuric acid	3	Rate	2008	0.05917432123000001	0.113484732	0.024136722
1	Deaths	13	Malaysia	2	Female	27	Age-standardized	423	Larynx cancer	162	Occupational exposure to sulfuric acid	3	Rate	2008	0.006609867060000001	0.012764674799999999	0.002386594
1	Deaths	13	Malaysia	3	Both	27	Age-standardized	423	Larynx cancer	162	Occupational exposure to sulfuric acid	3	Rate	2008	0.033195845	0.062590766	0.013739379
1	Deaths	13	Malaysia	1	Male	27	Age-standardized	423	Larynx cancer	162	Occupational exposure to sulfuric acid	3	Rate	2009	0.059163927289999994	0.11408698039000001	0.023401587
1	Deaths	13	Malaysia	2	Female	27	Age-standardized	423	Larynx cancer	162	Occupational exposure to sulfuric acid	3	Rate	2009	0.00674493	0.013057591839999999	0.002426129
1	Deaths	13	Malaysia	3	Both	27	Age-standardized	423	Larynx cancer	162	Occupational exposure to sulfuric acid	3	Rate	2009	0.033269105	0.06370421	0.013460445
1	Deaths	13	Malaysia	1	Male	27	Age-standardized	423	Larynx cancer	162	Occupational exposure to sulfuric acid	3	Rate	2010	0.059085648319999996	0.11661397633000001	0.023309273
1	Deaths	13	Malaysia	2	Female	27	Age-standardized	423	Larynx cancer	162	Occupational exposure to sulfuric acid	3	Rate	2010	0.006952818	0.014082306670000001	0.002486126
1	Deaths	13	Malaysia	3	Both	27	Age-standardized	423	Larynx cancer	162	Occupational exposure to sulfuric acid	3	Rate	2010	0.033263029730000004	0.065328476	0.013292437
1	Deaths	13	Malaysia	1	Male	27	Age-standardized	423	Larynx cancer	162	Occupational exposure to sulfuric acid	3	Rate	2011	0.058668933129999996	0.11430869759000001	0.023483861
1	Deaths	13	Malaysia	2	Female	27	Age-standardized	423	Larynx cancer	162	Occupational exposure to sulfuric acid	3	Rate	2011	0.007069794	0.014203835	0.0024850475499999997
1	Deaths	13	Malaysia	3	Both	27	Age-standardized	423	Larynx cancer	162	Occupational exposure to sulfuric acid	3	Rate	2011	0.033093336	0.063618213	0.01348447
1	Deaths	13	Malaysia	1	Male	27	Age-standardized	423	Larynx cancer	162	Occupational exposure to sulfuric acid	3	Rate	2012	0.057683487	0.10926737771999999	0.022879394549999998
1	Deaths	13	Malaysia	2	Female	27	Age-standardized	423	Larynx cancer	162	Occupational exposure to sulfuric acid	3	Rate	2012	0.007047495430000001	0.013769106980000001	0.002537783
1	Deaths	13	Malaysia	3	Both	27	Age-standardized	423	Larynx cancer	162	Occupational exposure to sulfuric acid	3	Rate	2012	0.032580673	0.060448096	0.013069584470000001
1	Deaths	13	Malaysia	1	Male	27	Age-standardized	423	Larynx cancer	162	Occupational exposure to sulfuric acid	3	Rate	2013	0.058015221480000004	0.110042882	0.022726
1	Deaths	13	Malaysia	2	Female	27	Age-standardized	423	Larynx cancer	162	Occupational exposure to sulfuric acid	3	Rate	2013	0.007154085	0.014016721210000001	0.0025521697800000003
1	Deaths	13	Malaysia	3	Both	27	Age-standardized	423	Larynx cancer	162	Occupational exposure to sulfuric acid	3	Rate	2013	0.032791597	0.062448553729999995	0.013063678
1	Deaths	13	Malaysia	1	Male	27	Age-standardized	423	Larynx cancer	162	Occupational exposure to sulfuric acid	3	Rate	2014	0.059441364079999996	0.11329234024999998	0.024104239979999997
1	Deaths	13	Malaysia	2	Female	27	Age-standardized	423	Larynx cancer	162	Occupational exposure to sulfuric acid	3	Rate	2014	0.007335116	0.014262065	0.0025763594200000003
1	Deaths	13	Malaysia	3	Both	27	Age-standardized	423	Larynx cancer	162	Occupational exposure to sulfuric acid	3	Rate	2014	0.033583831939999996	0.062640231	0.013558986640000001
1	Deaths	13	Malaysia	1	Male	27	Age-standardized	423	Larynx cancer	162	Occupational exposure to sulfuric acid	3	Rate	2015	0.06245172457999999	0.119478511	0.024891031290000004
1	Deaths	13	Malaysia	2	Female	27	Age-standardized	423	Larynx cancer	162	Occupational exposure to sulfuric acid	3	Rate	2015	0.007729185	0.015011899930000001	0.002690943
1	Deaths	13	Malaysia	3	Both	27	Age-standardized	423	Larynx cancer	162	Occupational exposure to sulfuric acid	3	Rate	2015	0.035281859	0.066690351	0.014147904
1	Deaths	13	Malaysia	1	Male	27	Age-standardized	423	Larynx cancer	162	Occupational exposure to sulfuric acid	3	Rate	2016	0.063762291	0.123622193	0.025115204840000002
[truncated: 56,753 more rows]
