# Supplementary material for: Global, regional and national mortality burden of laryngeal cancer attributable to occupational exposure to sulfuric acid and asbestos: 1990–2021 and projections to 2040
Source: Front Public Health. 2025 Jul 18;13:1602789. doi: 10.3389/fpubh.2025.1602789 (PMC12315700; doi:10.3389/fpubh.2025.1602789)
Supplement: Supplementary file 2 [file Data_Sheet_2.zip › original data/The earliest original data/职业暴露硫酸+21地区+5SDI+global原始数据.csv]

measure_id	measure_name	location_id	location_name	sex_id	sex_name	age_id	age_name	cause_id	cause_name	rei_id	rei_name	metric_id	metric_name	year	val	upper	lower
1	Deaths	1	Global	1	Male	16	55-59 years	423	Larynx cancer	162	Occupational exposure to sulfuric acid	1	Number	1990	484.88553001611245	895.7088929975475	193.19337041160577
1	Deaths	1	Global	2	Female	16	55-59 years	423	Larynx cancer	162	Occupational exposure to sulfuric acid	1	Number	1990	42.45602579765055	78.73072457406828	17.455750523332398
1	Deaths	1	Global	3	Both	16	55-59 years	423	Larynx cancer	162	Occupational exposure to sulfuric acid	1	Number	1990	527.3415558137631	965.2449335185496	211.0713918003989
1	Deaths	1	Global	1	Male	16	55-59 years	423	Larynx cancer	162	Occupational exposure to sulfuric acid	3	Rate	1990	0.522010753	0.9642887755599999	0.207985206
1	Deaths	1	Global	2	Female	16	55-59 years	423	Larynx cancer	162	Occupational exposure to sulfuric acid	3	Rate	1990	0.045991919	0.085287708	0.01890953
1	Deaths	1	Global	3	Both	16	55-59 years	423	Larynx cancer	162	Occupational exposure to sulfuric acid	3	Rate	1990	0.284741724	0.521190685	0.113969459
1	Deaths	1	Global	1	Male	16	55-59 years	423	Larynx cancer	162	Occupational exposure to sulfuric acid	1	Number	1991	484.68312862016177	881.4983566943234	197.1257789172016
1	Deaths	1	Global	2	Female	16	55-59 years	423	Larynx cancer	162	Occupational exposure to sulfuric acid	1	Number	1991	43.43078535155686	79.44867383185556	17.73031725468831
1	Deaths	1	Global	3	Both	16	55-59 years	423	Larynx cancer	162	Occupational exposure to sulfuric acid	1	Number	1991	528.1139139717193	959.9101030493982	214.66520729113503
1	Deaths	1	Global	1	Male	16	55-59 years	423	Larynx cancer	162	Occupational exposure to sulfuric acid	3	Rate	1991	0.514786213	0.9362471562299999	0.209369023
1	Deaths	1	Global	2	Female	16	55-59 years	423	Larynx cancer	162	Occupational exposure to sulfuric acid	3	Rate	1991	0.046356449	0.08480064	0.018924699
1	Deaths	1	Global	3	Both	16	55-59 years	423	Larynx cancer	162	Occupational exposure to sulfuric acid	3	Rate	1991	0.281149318	0.511022458	0.114280224
1	Deaths	1	Global	1	Male	16	55-59 years	423	Larynx cancer	162	Occupational exposure to sulfuric acid	1	Number	1992	489.136380601437	887.1492191108111	197.4780696477344
1	Deaths	1	Global	2	Female	16	55-59 years	423	Larynx cancer	162	Occupational exposure to sulfuric acid	1	Number	1992	44.4191316446326	80.83266717515576	17.91571648361753
1	Deaths	1	Global	3	Both	16	55-59 years	423	Larynx cancer	162	Occupational exposure to sulfuric acid	1	Number	1992	533.5555122460695	972.295245670466	216.30989817819545
1	Deaths	1	Global	1	Male	16	55-59 years	423	Larynx cancer	162	Occupational exposure to sulfuric acid	3	Rate	1992	0.511321598	0.927386665	0.20643486400000002
1	Deaths	1	Global	2	Female	16	55-59 years	423	Larynx cancer	162	Occupational exposure to sulfuric acid	3	Rate	1992	0.046540096	0.084692338	0.018771172
1	Deaths	1	Global	3	Both	16	55-59 years	423	Larynx cancer	162	Occupational exposure to sulfuric acid	3	Rate	1992	0.279196535	0.5087782951600001	0.11318967331000002
1	Deaths	1	Global	1	Male	16	55-59 years	423	Larynx cancer	162	Occupational exposure to sulfuric acid	1	Number	1993	503.3144232660077	913.0976148019538	205.1250017559771
1	Deaths	1	Global	2	Female	16	55-59 years	423	Larynx cancer	162	Occupational exposure to sulfuric acid	1	Number	1993	45.58257291194365	82.79756194833806	19.08127133252768
1	Deaths	1	Global	3	Both	16	55-59 years	423	Larynx cancer	162	Occupational exposure to sulfuric acid	1	Number	1993	548.8969961779517	998.4712554522318	224.5041258237198
1	Deaths	1	Global	1	Male	16	55-59 years	423	Larynx cancer	162	Occupational exposure to sulfuric acid	3	Rate	1993	0.5181784899499999	0.940063549	0.211182829
1	Deaths	1	Global	2	Female	16	55-59 years	423	Larynx cancer	162	Occupational exposure to sulfuric acid	3	Rate	1993	0.046936906	0.085257613	0.019648207
1	Deaths	1	Global	3	Both	16	55-59 years	423	Larynx cancer	162	Occupational exposure to sulfuric acid	3	Rate	1993	0.28257821	0.5140239826599999	0.115577193
1	Deaths	1	Global	1	Male	16	55-59 years	423	Larynx cancer	162	Occupational exposure to sulfuric acid	1	Number	1994	518.6956377746649	942.7367067107186	208.49230189869468
1	Deaths	1	Global	2	Female	16	55-59 years	423	Larynx cancer	162	Occupational exposure to sulfuric acid	1	Number	1994	46.208735743242855	85.04847879389445	19.04877914362806
1	Deaths	1	Global	3	Both	16	55-59 years	423	Larynx cancer	162	Occupational exposure to sulfuric acid	1	Number	1994	564.9043735179073	1025.9654256695756	228.44313130406755
1	Deaths	1	Global	1	Male	16	55-59 years	423	Larynx cancer	162	Occupational exposure to sulfuric acid	3	Rate	1994	0.527031301	0.957886894	0.21184286348999998
1	Deaths	1	Global	2	Female	16	55-59 years	423	Larynx cancer	162	Occupational exposure to sulfuric acid	3	Rate	1994	0.046871786	0.08626884057999999	0.01932211
1	Deaths	1	Global	3	Both	16	55-59 years	423	Larynx cancer	162	Occupational exposure to sulfuric acid	3	Rate	1994	0.286748	0.520784664	0.11595876072000001
1	Deaths	1	Global	1	Male	16	55-59 years	423	Larynx cancer	162	Occupational exposure to sulfuric acid	1	Number	1995	524.2101254439208	955.8722643670789	212.47218930572492
1	Deaths	1	Global	2	Female	16	55-59 years	423	Larynx cancer	162	Occupational exposure to sulfuric acid	1	Number	1995	45.87739957227949	84.73023148250968	19.26161542816629
1	Deaths	1	Global	3	Both	16	55-59 years	423	Larynx cancer	162	Occupational exposure to sulfuric acid	1	Number	1995	570.0875250162006	1040.3078389923337	231.60014492409715
1	Deaths	1	Global	1	Male	16	55-59 years	423	Larynx cancer	162	Occupational exposure to sulfuric acid	3	Rate	1995	0.526560828	0.960158659	0.213424973
1	Deaths	1	Global	2	Female	16	55-59 years	423	Larynx cancer	162	Occupational exposure to sulfuric acid	3	Rate	1995	0.045880965	0.084736817	0.019263113
1	Deaths	1	Global	3	Both	16	55-59 years	423	Larynx cancer	162	Occupational exposure to sulfuric acid	3	Rate	1995	0.28569256655999997	0.5213378709200001	0.116063651
1	Deaths	1	Global	1	Male	16	55-59 years	423	Larynx cancer	162	Occupational exposure to sulfuric acid	1	Number	1996	516.3278027548389	934.674530888886	208.6668251391268
1	Deaths	1	Global	2	Female	16	55-59 years	423	Larynx cancer	162	Occupational exposure to sulfuric acid	1	Number	1996	45.478111713289294	83.78587415210467	19.273110244254323
1	Deaths	1	Global	3	Both	16	55-59 years	423	Larynx cancer	162	Occupational exposure to sulfuric acid	1	Number	1996	561.8059144681273	1017.5297311648678	227.68491861254927
1	Deaths	1	Global	1	Male	16	55-59 years	423	Larynx cancer	162	Occupational exposure to sulfuric acid	3	Rate	1996	0.514317295	0.931035039	0.207854306
1	Deaths	1	Global	2	Female	16	55-59 years	423	Larynx cancer	162	Occupational exposure to sulfuric acid	3	Rate	1996	0.045047916449999996	0.08299331076000001	0.019090798
1	Deaths	1	Global	3	Both	16	55-59 years	423	Larynx cancer	162	Occupational exposure to sulfuric acid	3	Rate	1996	0.279025283	0.505364067	0.113081488
1	Deaths	1	Global	1	Male	16	55-59 years	423	Larynx cancer	162	Occupational exposure to sulfuric acid	1	Number	1997	496.1406901237051	906.8182951598084	201.2785749971381
1	Deaths	1	Global	2	Female	16	55-59 years	423	Larynx cancer	162	Occupational exposure to sulfuric acid	1	Number	1997	44.3354278235578	80.01370682762834	18.526124097910238
1	Deaths	1	Global	3	Both	16	55-59 years	423	Larynx cancer	162	Occupational exposure to sulfuric acid	1	Number	1997	540.476117947263	986.70428295151	219.69779067141505
1	Deaths	1	Global	1	Male	16	55-59 years	423	Larynx cancer	162	Occupational exposure to sulfuric acid	3	Rate	1997	0.491715047	0.898729351	0.19948314246999999
1	Deaths	1	Global	2	Female	16	55-59 years	423	Larynx cancer	162	Occupational exposure to sulfuric acid	3	Rate	1997	0.043675548	0.078822799	0.018250385
1	Deaths	1	Global	3	Both	16	55-59 years	423	Larynx cancer	162	Occupational exposure to sulfuric acid	3	Rate	1997	0.267019263	0.48747584184000003	0.108540489
1	Deaths	1	Global	1	Male	16	55-59 years	423	Larynx cancer	162	Occupational exposure to sulfuric acid	1	Number	1998	470.5095369699616	853.0530369921139	191.38983848837128
1	Deaths	1	Global	2	Female	16	55-59 years	423	Larynx cancer	162	Occupational exposure to sulfuric acid	1	Number	1998	43.64251666203327	80.746417241254	18.176504653003946
1	Deaths	1	Global	3	Both	16	55-59 years	423	Larynx cancer	162	Occupational exposure to sulfuric acid	1	Number	1998	514.1520536319948	934.0713615522124	209.4666936982918
1	Deaths	1	Global	1	Male	16	55-59 years	423	Larynx cancer	162	Occupational exposure to sulfuric acid	3	Rate	1998	0.46403770291999996	0.841319337	0.188757281
1	Deaths	1	Global	2	Female	16	55-59 years	423	Larynx cancer	162	Occupational exposure to sulfuric acid	3	Rate	1998	0.042870111	0.079317329	0.017854808
1	Deaths	1	Global	3	Both	16	55-59 years	423	Larynx cancer	162	Occupational exposure to sulfuric acid	3	Rate	1998	0.253032051	0.45968890012999997	0.103085822
1	Deaths	1	Global	1	Male	16	55-59 years	423	Larynx cancer	162	Occupational exposure to sulfuric acid	1	Number	1999	444.94986854755984	803.0733559784671	181.27275056627465
1	Deaths	1	Global	2	Female	16	55-59 years	423	Larynx cancer	162	Occupational exposure to sulfuric acid	1	Number	1999	42.59811460543007	77.37672450276995	17.756966807321028
1	Deaths	1	Global	3	Both	16	55-59 years	423	Larynx cancer	162	Occupational exposure to sulfuric acid	1	Number	1999	487.5479831529904	880.3794424380851	198.9354119008163
1	Deaths	1	Global	1	Male	16	55-59 years	423	Larynx cancer	162	Occupational exposure to sulfuric acid	3	Rate	1999	0.43666006	0.788111391	0.177895479
1	Deaths	1	Global	2	Female	16	55-59 years	423	Larynx cancer	162	Occupational exposure to sulfuric acid	3	Rate	1999	0.041654001	0.075661803	0.017363414
1	Deaths	1	Global	3	Both	16	55-59 years	423	Larynx cancer	162	Occupational exposure to sulfuric acid	3	Rate	1999	0.238800937	0.43120973413999997	0.097438538
1	Deaths	1	Global	1	Male	16	55-59 years	423	Larynx cancer	162	Occupational exposure to sulfuric acid	1	Number	2000	427.7507129452427	779.668619719434	171.0113651914807
1	Deaths	1	Global	2	Female	16	55-59 years	423	Larynx cancer	162	Occupational exposure to sulfuric acid	1	Number	2000	41.98178863334134	76.45871494326659	17.562399754854297
1	Deaths	1	Global	3	Both	16	55-59 years	423	Larynx cancer	162	Occupational exposure to sulfuric acid	1	Number	2000	469.7325015785844	853.5422690309645	189.0001782548908
1	Deaths	1	Global	1	Male	16	55-59 years	423	Larynx cancer	162	Occupational exposure to sulfuric acid	3	Rate	2000	0.41757179364999997	0.761115328	0.166941913
1	Deaths	1	Global	2	Female	16	55-59 years	423	Larynx cancer	162	Occupational exposure to sulfuric acid	3	Rate	2000	0.040913967	0.074513961	0.017115694
1	Deaths	1	Global	3	Both	16	55-59 years	423	Larynx cancer	162	Occupational exposure to sulfuric acid	3	Rate	2000	0.229084654	0.416265501	0.092173823
1	Deaths	1	Global	1	Male	16	55-59 years	423	Larynx cancer	162	Occupational exposure to sulfuric acid	1	Number	2001	413.6784931263208	751.5935902109304	166.08707964647832
1	Deaths	1	Global	2	Female	16	55-59 years	423	Larynx cancer	162	Occupational exposure to sulfuric acid	1	Number	2001	41.73724409179667	77.6706435552147	17.03488989269975
1	Deaths	1	Global	3	Both	16	55-59 years	423	Larynx cancer	162	Occupational exposure to sulfuric acid	1	Number	2001	455.4157372181171	832.4685225743214	183.0142405895897
1	Deaths	1	Global	1	Male	16	55-59 years	423	Larynx cancer	162	Occupational exposure to sulfuric acid	3	Rate	2001	0.39756243579000006	0.722313061	0.159616671
1	Deaths	1	Global	2	Female	16	55-59 years	423	Larynx cancer	162	Occupational exposure to sulfuric acid	3	Rate	2001	0.040070728	0.074569352	0.016354708
1	Deaths	1	Global	3	Both	16	55-59 years	423	Larynx cancer	162	Occupational exposure to sulfuric acid	3	Rate	2001	0.218726255	0.39981649160000005	0.08789775181000001
1	Deaths	1	Global	1	Male	16	55-59 years	423	Larynx cancer	162	Occupational exposure to sulfuric acid	1	Number	2002	415.1041504303845	751.68841791839	167.40069144213064
1	Deaths	1	Global	2	Female	16	55-59 years	423	Larynx cancer	162	Occupational exposure to sulfuric acid	1	Number	2002	42.12361900157436	77.52813803772474	17.486298377680647
1	Deaths	1	Global	3	Both	16	55-59 years	423	Larynx cancer	162	Occupational exposure to sulfuric acid	1	Number	2002	457.227769431959	829.318018823468	184.9836057761094
1	Deaths	1	Global	1	Male	16	55-59 years	423	Larynx cancer	162	Occupational exposure to sulfuric acid	3	Rate	2002	0.383796758	0.694995648	0.154775236
1	Deaths	1	Global	2	Female	16	55-59 years	423	Larynx cancer	162	Occupational exposure to sulfuric acid	3	Rate	2002	0.038902541	0.071599773	0.016149169
1	Deaths	1	Global	3	Both	16	55-59 years	423	Larynx cancer	162	Occupational exposure to sulfuric acid	3	Rate	2002	0.211251983	0.38316805643999996	0.085467586
1	Deaths	1	Global	1	Male	16	55-59 years	423	Larynx cancer	162	Occupational exposure to sulfuric acid	1	Number	2003	418.6522534414156	761.1458262644617	167.81378849050304
1	Deaths	1	Global	2	Female	16	55-59 years	423	Larynx cancer	162	Occupational exposure to sulfuric acid	1	Number	2003	42.16161714493953	78.64970776789075	17.366973733811008
1	Deaths	1	Global	3	Both	16	55-59 years	423	Larynx cancer	162	Occupational exposure to sulfuric acid	1	Number	2003	460.8138705863556	839.8475632631324	185.85361799744825
1	Deaths	1	Global	1	Male	16	55-59 years	423	Larynx cancer	162	Occupational exposure to sulfuric acid	3	Rate	2003	0.37181709066999996	0.67599547	0.149040245
1	Deaths	1	Global	2	Female	16	55-59 years	423	Larynx cancer	162	Occupational exposure to sulfuric acid	3	Rate	2003	0.037357669	0.069688261	0.015388159
1	Deaths	1	Global	3	Both	16	55-59 years	423	Larynx cancer	162	Occupational exposure to sulfuric acid	3	Rate	2003	0.20439227	0.372511247	0.082434677
1	Deaths	1	Global	1	Male	16	55-59 years	423	Larynx cancer	162	Occupational exposure to sulfuric acid	1	Number	2004	432.0786360182567	787.3863826498123	174.8214897195267
1	Deaths	1	Global	2	Female	16	55-59 years	423	Larynx cancer	162	Occupational exposure to sulfuric acid	1	Number	2004	44.16932144873658	82.63360817584129	18.33555825348295
1	Deaths	1	Global	3	Both	16	55-59 years	423	Larynx cancer	162	Occupational exposure to sulfuric acid	1	Number	2004	476.2479574669931	869.3957203151269	194.23360675103592
1	Deaths	1	Global	1	Male	16	55-59 years	423	Larynx cancer	162	Occupational exposure to sulfuric acid	3	Rate	2004	0.363419085	0.6622665759799999	0.147041442
1	Deaths	1	Global	2	Female	16	55-59 years	423	Larynx cancer	162	Occupational exposure to sulfuric acid	3	Rate	2004	0.03704839	0.069311506	0.015379519
1	Deaths	1	Global	3	Both	16	55-59 years	423	Larynx cancer	162	Occupational exposure to sulfuric acid	3	Rate	2004	0.20000898017000002	0.365118524	0.081571931
1	Deaths	1	Global	1	Male	16	55-59 years	423	Larynx cancer	162	Occupational exposure to sulfuric acid	1	Number	2005	448.4884787860037	808.904830418709	176.9183519848379
1	Deaths	1	Global	2	Female	16	55-59 years	423	Larynx cancer	162	Occupational exposure to sulfuric acid	1	Number	2005	45.4699053883691	86.56274054778002	18.518793130581816
1	Deaths	1	Global	3	Both	16	55-59 years	423	Larynx cancer	162	Occupational exposure to sulfuric acid	1	Number	2005	493.9583841743733	893.0763805405714	195.67399119747657
1	Deaths	1	Global	1	Male	16	55-59 years	423	Larynx cancer	162	Occupational exposure to sulfuric acid	3	Rate	2005	0.36189147097999996	0.652716341	0.142757831
1	Deaths	1	Global	2	Female	16	55-59 years	423	Larynx cancer	162	Occupational exposure to sulfuric acid	3	Rate	2005	0.036456632	0.06940383884000001	0.014847905
1	Deaths	1	Global	3	Both	16	55-59 years	423	Larynx cancer	162	Occupational exposure to sulfuric acid	3	Rate	2005	0.19865428	0.359166786	0.078693827
1	Deaths	1	Global	1	Male	16	55-59 years	423	Larynx cancer	162	Occupational exposure to sulfuric acid	1	Number	2006	467.5410993136104	843.6505258086256	188.95691225993545
1	Deaths	1	Global	2	Female	16	55-59 years	423	Larynx cancer	162	Occupational exposure to sulfuric acid	1	Number	2006	47.85374451203407	90.00023050251036	19.728710561487404
1	Deaths	1	Global	3	Both	16	55-59 years	423	Larynx cancer	162	Occupational exposure to sulfuric acid	1	Number	2006	515.3948438256443	933.713088610044	208.62924429055136
1	Deaths	1	Global	1	Male	16	55-59 years	423	Larynx cancer	162	Occupational exposure to sulfuric acid	3	Rate	2006	0.35936664269999996	0.648456056	0.145238165
1	Deaths	1	Global	2	Female	16	55-59 years	423	Larynx cancer	162	Occupational exposure to sulfuric acid	3	Rate	2006	0.036397632	0.068454314	0.015005688
1	Deaths	1	Global	3	Both	16	55-59 years	423	Larynx cancer	162	Occupational exposure to sulfuric acid	3	Rate	2006	0.197034226	0.356956299	0.079758465
1	Deaths	1	Global	1	Male	16	55-59 years	423	Larynx cancer	162	Occupational exposure to sulfuric acid	1	Number	2007	476.169039176597	847.2491022697992	192.82651108752776
1	Deaths	1	Global	2	Female	16	55-59 years	423	Larynx cancer	162	Occupational exposure to sulfuric acid	1	Number	2007	49.45931668056635	93.46471995700855	20.726029440624387
1	Deaths	1	Global	3	Both	16	55-59 years	423	Larynx cancer	162	Occupational exposure to sulfuric acid	1	Number	2007	525.6283558571639	940.4350935442042	213.83311225420783
1	Deaths	1	Global	1	Male	16	55-59 years	423	Larynx cancer	162	Occupational exposure to sulfuric acid	3	Rate	2007	0.35393327830000004	0.62975462	0.14332666259000001
1	Deaths	1	Global	2	Female	16	55-59 years	423	Larynx cancer	162	Occupational exposure to sulfuric acid	3	Rate	2007	0.03625447	0.068511134	0.015192511050000001
1	Deaths	1	Global	3	Both	16	55-59 years	423	Larynx cancer	162	Occupational exposure to sulfuric acid	3	Rate	2007	0.193988111	0.347076457	0.07891713
1	Deaths	1	Global	1	Male	16	55-59 years	423	Larynx cancer	162	Occupational exposure to sulfuric acid	1	Number	2008	490.7763502203994	885.4264652120592	197.00628138934712
1	Deaths	1	Global	2	Female	16	55-59 years	423	Larynx cancer	162	Occupational exposure to sulfuric acid	1	Number	2008	51.77888944974541	96.23320704158712	21.234260564964124
1	Deaths	1	Global	3	Both	16	55-59 years	423	Larynx cancer	162	Occupational exposure to sulfuric acid	1	Number	2008	542.5552396701447	976.5905627591368	218.2573839485169
1	Deaths	1	Global	1	Male	16	55-59 years	423	Larynx cancer	162	Occupational exposure to sulfuric acid	3	Rate	2008	0.351971983	0.63500474	0.141287761
1	Deaths	1	Global	2	Female	16	55-59 years	423	Larynx cancer	162	Occupational exposure to sulfuric acid	3	Rate	2008	0.036475583379999996	0.06779138	0.014958452
1	Deaths	1	Global	3	Both	16	55-59 years	423	Larynx cancer	162	Occupational exposure to sulfuric acid	3	Rate	2008	0.192811778	0.347058049	0.07756370442999999
1	Deaths	1	Global	1	Male	16	55-59 years	423	Larynx cancer	162	Occupational exposure to sulfuric acid	1	Number	2009	498.11639495034615	896.070546354455	197.9180555066252
1	Deaths	1	Global	2	Female	16	55-59 years	423	Larynx cancer	162	Occupational exposure to sulfuric acid	1	Number	2009	52.43299747689023	97.83114657514366	21.86092866027509
1	Deaths	1	Global	3	Both	16	55-59 years	423	Larynx cancer	162	Occupational exposure to sulfuric acid	1	Number	2009	550.5493924272363	992.6276013582432	220.06901484151533
1	Deaths	1	Global	1	Male	16	55-59 years	423	Larynx cancer	162	Occupational exposure to sulfuric acid	3	Rate	2009	0.347280186	0.6247285757500001	0.13798586
1	Deaths	1	Global	2	Female	16	55-59 years	423	Larynx cancer	162	Occupational exposure to sulfuric acid	3	Rate	2009	0.035776489509999995	0.066752907	0.014916318
1	Deaths	1	Global	3	Both	16	55-59 years	423	Larynx cancer	162	Occupational exposure to sulfuric acid	3	Rate	2009	0.189850699	0.342296344	0.07588829795999999
1	Deaths	1	Global	1	Male	16	55-59 years	423	Larynx cancer	162	Occupational exposure to sulfuric acid	1	Number	2010	523.6313754228945	942.4298555398356	212.9907254588828
1	Deaths	1	Global	2	Female	16	55-59 years	423	Larynx cancer	162	Occupational exposure to sulfuric acid	1	Number	2010	55.21284787638623	100.80186593210811	22.7203428324095
1	Deaths	1	Global	3	Both	16	55-59 years	423	Larynx cancer	162	Occupational exposure to sulfuric acid	1	Number	2010	578.8442232992812	1039.4725325546597	235.67096907022955
1	Deaths	1	Global	1	Male	16	55-59 years	423	Larynx cancer	162	Occupational exposure to sulfuric acid	3	Rate	2010	0.350612067	0.63103033	0.142613911
1	Deaths	1	Global	2	Female	16	55-59 years	423	Larynx cancer	162	Occupational exposure to sulfuric acid	3	Rate	2010	0.036138803	0.065978462	0.014871285100000001
1	Deaths	1	Global	3	Both	16	55-59 years	423	Larynx cancer	162	Occupational exposure to sulfuric acid	3	Rate	2010	0.19158923	0.344050669	0.078003749
1	Deaths	1	Global	1	Male	16	55-59 years	423	Larynx cancer	162	Occupational exposure to sulfuric acid	1	Number	2011	535.0159659211207	958.8082697438564	221.74681879376308
1	Deaths	1	Global	2	Female	16	55-59 years	423	Larynx cancer	162	Occupational exposure to sulfuric acid	1	Number	2011	56.33513722169008	102.9188634597472	23.242988064081278
1	Deaths	1	Global	3	Both	16	55-59 years	423	Larynx cancer	162	Occupational exposure to sulfuric acid	1	Number	2011	591.3511031428109	1058.3800503632567	244.730896727006
1	Deaths	1	Global	1	Male	16	55-59 years	423	Larynx cancer	162	Occupational exposure to sulfuric acid	3	Rate	2011	0.34898637596000004	0.625422501	0.144643569
1	Deaths	1	Global	2	Female	16	55-59 years	423	Larynx cancer	162	Occupational exposure to sulfuric acid	3	Rate	2011	0.03592355	0.065628861	0.014821489
1	Deaths	1	Global	3	Both	16	55-59 years	423	Larynx cancer	162	Occupational exposure to sulfuric acid	3	Rate	2011	0.190681406	0.341275082	0.078913578
1	Deaths	1	Global	1	Male	16	55-59 years	423	Larynx cancer	162	Occupational exposure to sulfuric acid	1	Number	2012	544.1918208784291	974.8355777577332	222.79819417462687
1	Deaths	1	Global	2	Female	16	55-59 years	423	Larynx cancer	162	Occupational exposure to sulfuric acid	1	Number	2012	56.886368469315656	103.59820114099736	23.76523501925643
1	Deaths	1	Global	3	Both	16	55-59 years	423	Larynx cancer	162	Occupational exposure to sulfuric acid	1	Number	2012	601.0781893477451	1073.9131511066016	246.3004626695734
1	Deaths	1	Global	1	Male	16	55-59 years	423	Larynx cancer	162	Occupational exposure to sulfuric acid	3	Rate	2012	0.347318823	0.622168016	0.142196196
1	Deaths	1	Global	2	Female	16	55-59 years	423	Larynx cancer	162	Occupational exposure to sulfuric acid	3	Rate	2012	0.035499809	0.06465022129999999	0.014830641
1	Deaths	1	Global	3	Both	16	55-59 years	423	Larynx cancer	162	Occupational exposure to sulfuric acid	3	Rate	2012	0.189657762	0.338851032	0.077715005
1	Deaths	1	Global	1	Male	16	55-59 years	423	Larynx cancer	162	Occupational exposure to sulfuric acid	1	Number	2013	536.49033609287	968.0404528691128	221.15640214098192
1	Deaths	1	Global	2	Female	16	55-59 years	423	Larynx cancer	162	Occupational exposure to sulfuric acid	1	Number	2013	56.142571272619335	103.67169106196997	22.8948651047862
1	Deaths	1	Global	3	Both	16	55-59 years	423	Larynx cancer	162	Occupational exposure to sulfuric acid	1	Number	2013	592.6329073654898	1068.1637712118522	243.3647871043172
1	Deaths	1	Global	1	Male	16	55-59 years	423	Larynx cancer	162	Occupational exposure to sulfuric acid	3	Rate	2013	0.33717897	0.60840403	0.138994652
1	Deaths	1	Global	2	Female	16	55-59 years	423	Larynx cancer	162	Occupational exposure to sulfuric acid	3	Rate	2013	0.034497496759999996	0.063702352	0.014068033
1	Deaths	1	Global	3	Both	16	55-59 years	423	Larynx cancer	162	Occupational exposure to sulfuric acid	3	Rate	2013	0.18413020494000001	0.331876971	0.075613095
1	Deaths	1	Global	1	Male	16	55-59 years	423	Larynx cancer	162	Occupational exposure to sulfuric acid	1	Number	2014	529.3647147092053	941.7421193608874	218.40108938459963
1	Deaths	1	Global	2	Female	16	55-59 years	423	Larynx cancer	162	Occupational exposure to sulfuric acid	1	Number	2014	55.21651169785495	104.19893985897572	22.994274877016576
1	Deaths	1	Global	3	Both	16	55-59 years	423	Larynx cancer	162	Occupational exposure to sulfuric acid	1	Number	2014	584.5812264070606	1056.366687562392	241.5736468359861
1	Deaths	1	Global	1	Male	16	55-59 years	423	Larynx cancer	162	Occupational exposure to sulfuric acid	3	Rate	2014	0.329090283	0.585453038	0.13577345491999998
1	Deaths	1	Global	2	Female	16	55-59 years	423	Larynx cancer	162	Occupational exposure to sulfuric acid	3	Rate	2014	0.033536136349999995	0.063285958	0.013965734
1	Deaths	1	Global	3	Both	16	55-59 years	423	Larynx cancer	162	Occupational exposure to sulfuric acid	3	Rate	2014	0.179592204	0.324531841	0.07421508191000001
1	Deaths	1	Global	1	Male	16	55-59 years	423	Larynx cancer	162	Occupational exposure to sulfuric acid	1	Number	2015	532.5183591497303	959.2555794486702	221.1043809602417
1	Deaths	1	Global	2	Female	16	55-59 years	423	Larynx cancer	162	Occupational exposure to sulfuric acid	1	Number	2015	55.19785045899417	102.56325222787524	22.77412920139181
1	Deaths	1	Global	3	Both	16	55-59 years	423	Larynx cancer	162	Occupational exposure to sulfuric acid	1	Number	2015	587.7162096087249	1065.8046107116113	245.1367223599752
1	Deaths	1	Global	1	Male	16	55-59 years	423	Larynx cancer	162	Occupational exposure to sulfuric acid	3	Rate	2015	0.327496925	0.58993882	0.135978419
1	Deaths	1	Global	2	Female	16	55-59 years	423	Larynx cancer	162	Occupational exposure to sulfuric acid	3	Rate	2015	0.033130862920000004	0.061560532200000004	0.013669491590000001
1	Deaths	1	Global	3	Both	16	55-59 years	423	Larynx cancer	162	Occupational exposure to sulfuric acid	3	Rate	2015	0.178524233	0.323748006	0.074462546
1	Deaths	1	Global	1	Male	16	55-59 years	423	Larynx cancer	162	Occupational exposure to sulfuric acid	1	Number	2016	537.4256157075101	959.7207914417104	220.4678152945348
1	Deaths	1	Global	2	Female	16	55-59 years	423	Larynx cancer	162	Occupational exposure to sulfuric acid	1	Number	2016	55.32981892756834	103.70443163924648	22.34174622683279
1	Deaths	1	Global	3	Both	16	55-59 years	423	Larynx cancer	162	Occupational exposure to sulfuric acid	1	Number	2016	592.755434635078	1067.113028567382	242.9605353971395
1	Deaths	1	Global	1	Male	16	55-59 years	423	Larynx cancer	162	Occupational exposure to sulfuric acid	3	Rate	2016	0.325239421	0.580804162	0.133422789
1	Deaths	1	Global	2	Female	16	55-59 years	423	Larynx cancer	162	Occupational exposure to sulfuric acid	3	Rate	2016	0.032628522	0.06115549199999999	0.013175141
1	Deaths	1	Global	3	Both	16	55-59 years	423	Larynx cancer	162	Occupational exposure to sulfuric acid	3	Rate	2016	0.177039684	0.318717202	0.072565605
1	Deaths	1	Global	1	Male	16	55-59 years	423	Larynx cancer	162	Occupational exposure to sulfuric acid	1	Number	2017	539.1727412211875	969.220185302532	225.4879312487614
1	Deaths	1	Global	2	Female	16	55-59 years	423	Larynx cancer	162	Occupational exposure to sulfuric acid	1	Number	2017	55.85507752285319	103.88250692455657	23.422060774259517
1	Deaths	1	Global	3	Both	16	55-59 years	423	Larynx cancer	162	Occupational exposure to sulfuric acid	1	Number	2017	595.027818744041	1074.0012061603231	247.74249967727323
1	Deaths	1	Global	1	Male	16	55-59 years	423	Larynx cancer	162	Occupational exposure to sulfuric acid	3	Rate	2017	0.318302065	0.57218172	0.133117401
1	Deaths	1	Global	2	Female	16	55-59 years	423	Larynx cancer	162	Occupational exposure to sulfuric acid	3	Rate	2017	0.032085991	0.059675384	0.01345482
1	Deaths	1	Global	3	Both	16	55-59 years	423	Larynx cancer	162	Occupational exposure to sulfuric acid	3	Rate	2017	0.17324031405999998	0.31269177742000004	0.07212938135000001
1	Deaths	1	Global	1	Male	16	55-59 years	423	Larynx cancer	162	Occupational exposure to sulfuric acid	1	Number	2018	549.5715426005285	982.5654546885852	224.34628492093748
1	Deaths	1	Global	2	Female	16	55-59 years	423	Larynx cancer	162	Occupational exposure to sulfuric acid	1	Number	2018	58.35810174719808	109.33569301609256	23.62063064161999
1	Deaths	1	Global	3	Both	16	55-59 years	423	Larynx cancer	162	Occupational exposure to sulfuric acid	1	Number	2018	607.9296443477264	1093.3037767542835	247.15814905233088
1	Deaths	1	Global	1	Male	16	55-59 years	423	Larynx cancer	162	Occupational exposure to sulfuric acid	3	Rate	2018	0.313276396	0.560099169	0.12788579849999998
1	Deaths	1	Global	2	Female	16	55-59 years	423	Larynx cancer	162	Occupational exposure to sulfuric acid	3	Rate	2018	0.032331989	0.060574973080000004	0.013086477
1	Deaths	1	Global	3	Both	16	55-59 years	423	Larynx cancer	162	Occupational exposure to sulfuric acid	3	Rate	2018	0.170803444	0.307173785	0.069441363
1	Deaths	1	Global	1	Male	16	55-59 years	423	Larynx cancer	162	Occupational exposure to sulfuric acid	1	Number	2019	565.007655518335	1040.5498703305602	238.84883282763485
1	Deaths	1	Global	2	Female	16	55-59 years	423	Larynx cancer	162	Occupational exposure to sulfuric acid	1	Number	2019	61.64572523293682	117.85758401486578	25.316567730551935
1	Deaths	1	Global	3	Both	16	55-59 years	423	Larynx cancer	162	Occupational exposure to sulfuric acid	1	Number	2019	626.6533807512722	1155.832727609991	263.4781824141522
1	Deaths	1	Global	1	Male	16	55-59 years	423	Larynx cancer	162	Occupational exposure to sulfuric acid	3	Rate	2019	0.30976037	0.570472116	0.130946726
1	Deaths	1	Global	2	Female	16	55-59 years	423	Larynx cancer	162	Occupational exposure to sulfuric acid	3	Rate	2019	0.03282682	0.06276006398999999	0.013481266
1	Deaths	1	Global	3	Both	16	55-59 years	423	Larynx cancer	162	Occupational exposure to sulfuric acid	3	Rate	2019	0.169277817	0.312224982	0.071173336
1	Deaths	1	Global	1	Male	16	55-59 years	423	Larynx cancer	162	Occupational exposure to sulfuric acid	1	Number	2020	577.5253457940948	1033.02467010626	243.90406069882977
1	Deaths	1	Global	2	Female	16	55-59 years	423	Larynx cancer	162	Occupational exposure to sulfuric acid	1	Number	2020	64.80679728574309	121.94299611980529	27.36988452875148
1	Deaths	1	Global	3	Both	16	55-59 years	423	Larynx cancer	162	Occupational exposure to sulfuric acid	1	Number	2020	642.3321430798381	1145.0143141470053	268.99419180506663
1	Deaths	1	Global	1	Male	16	55-59 years	423	Larynx cancer	162	Occupational exposure to sulfuric acid	3	Rate	2020	0.305272374	0.546043382	0.128924509
1	Deaths	1	Global	2	Female	16	55-59 years	423	Larynx cancer	162	Occupational exposure to sulfuric acid	3	Rate	2020	0.033247135	0.06255910605000001	0.014041277999999999
1	Deaths	1	Global	3	Both	16	55-59 years	423	Larynx cancer	162	Occupational exposure to sulfuric acid	3	Rate	2020	0.167226928	0.298096909	0.07003086
1	Deaths	1	Global	1	Male	16	55-59 years	423	Larynx cancer	162	Occupational exposure to sulfuric acid	1	Number	2021	590.085534192478	1055.340612701924	252.0918493027387
1	Deaths	1	Global	2	Female	16	55-59 years	423	Larynx cancer	162	Occupational exposure to sulfuric acid	1	Number	2021	68.36816926059942	125.3012572913881	27.608645500686418
1	Deaths	1	Global	3	Both	16	55-59 years	423	Larynx cancer	162	Occupational exposure to sulfuric acid	1	Number	2021	658.4537034530777	1184.518883437927	280.52744171812924
1	Deaths	1	Global	1	Male	16	55-59 years	423	Larynx cancer	162	Occupational exposure to sulfuric acid	3	Rate	2021	0.30303613278999997	0.54196607	0.129460789
1	Deaths	1	Global	2	Female	16	55-59 years	423	Larynx cancer	162	Occupational exposure to sulfuric acid	3	Rate	2021	0.034013418249999997	0.062337841	0.013735403719999999
1	Deaths	1	Global	3	Both	16	55-59 years	423	Larynx cancer	162	Occupational exposure to sulfuric acid	3	Rate	2021	0.166390474	0.29932652516999997	0.070888954
1	Deaths	1	Global	1	Male	17	60-64 years	423	Larynx cancer	162	Occupational exposure to sulfuric acid	1	Number	1990	547.5808417092089	1009.664895522982	216.5486677083109
1	Deaths	1	Global	2	Female	17	60-64 years	423	Larynx cancer	162	Occupational exposure to sulfuric acid	1	Number	1990	51.88630827258501	95.04965808121582	20.916291999045644
1	Deaths	1	Global	3	Both	17	60-64 years	423	Larynx cancer	162	Occupational exposure to sulfuric acid	1	Number	1990	599.467149981794	1101.3183540539048	238.96970166669763
1	Deaths	1	Global	1	Male	17	60-64 years	423	Larynx cancer	162	Occupational exposure to sulfuric acid	3	Rate	1990	0.6971457275999999	1.285442285	0.275696239
1	Deaths	1	Global	2	Female	17	60-64 years	423	Larynx cancer	162	Occupational exposure to sulfuric acid	3	Rate	1990	0.06322731	0.115825049	0.025488051100000002
1	Deaths	1	Global	3	Both	17	60-64 years	423	Larynx cancer	162	Occupational exposure to sulfuric acid	3	Rate	1990	0.37324575	0.6857129614699999	0.148789513
1	Deaths	1	Global	1	Male	17	60-64 years	423	Larynx cancer	162	Occupational exposure to sulfuric acid	1	Number	1991	555.9651866701051	1017.4415495235306	224.8638360501032
1	Deaths	1	Global	2	Female	17	60-64 years	423	Larynx cancer	162	Occupational exposure to sulfuric acid	1	Number	1991	53.058630812554256	96.26124026719516	21.463544701134225
1	Deaths	1	Global	3	Both	17	60-64 years	423	Larynx cancer	162	Occupational exposure to sulfuric acid	1	Number	1991	609.0238174826596	1107.0943170911669	247.0863001289141
1	Deaths	1	Global	1	Male	17	60-64 years	423	Larynx cancer	162	Occupational exposure to sulfuric acid	3	Rate	1991	0.690969302	1.264505214	0.27946715291999996
1	Deaths	1	Global	2	Female	17	60-64 years	423	Larynx cancer	162	Occupational exposure to sulfuric acid	3	Rate	1991	0.063578933	0.115347623	0.02571927
1	Deaths	1	Global	3	Both	17	60-64 years	423	Larynx cancer	162	Occupational exposure to sulfuric acid	3	Rate	1991	0.37154901740999996	0.675408406	0.150740693
1	Deaths	1	Global	1	Male	17	60-64 years	423	Larynx cancer	162	Occupational exposure to sulfuric acid	1	Number	1992	559.6261264443319	1007.9142571916116	223.70722443640204
1	Deaths	1	Global	2	Female	17	60-64 years	423	Larynx cancer	162	Occupational exposure to sulfuric acid	1	Number	1992	54.3017607544332	98.40323514930937	22.20049129787874
1	Deaths	1	Global	3	Both	17	60-64 years	423	Larynx cancer	162	Occupational exposure to sulfuric acid	1	Number	1992	613.9278871987641	1106.718201397684	247.23681904492716
1	Deaths	1	Global	1	Male	17	60-64 years	423	Larynx cancer	162	Occupational exposure to sulfuric acid	3	Rate	1992	0.684027457	1.231967189	0.27343591829999997
1	Deaths	1	Global	2	Female	17	60-64 years	423	Larynx cancer	162	Occupational exposure to sulfuric acid	3	Rate	1992	0.064274142	0.11647474	0.026277555319999996
1	Deaths	1	Global	3	Both	17	60-64 years	423	Larynx cancer	162	Occupational exposure to sulfuric acid	3	Rate	1992	0.369173309	0.665502951	0.148670938
1	Deaths	1	Global	1	Male	17	60-64 years	423	Larynx cancer	162	Occupational exposure to sulfuric acid	1	Number	1993	558.8111618302491	1030.5065946446698	226.7734441297353
1	Deaths	1	Global	2	Female	17	60-64 years	423	Larynx cancer	162	Occupational exposure to sulfuric acid	1	Number	1993	54.97469566812475	100.28550982885116	22.572751542710947
1	Deaths	1	Global	3	Both	17	60-64 years	423	Larynx cancer	162	Occupational exposure to sulfuric acid	1	Number	1993	613.7858574983741	1127.4569838509017	250.2691436961806
1	Deaths	1	Global	1	Male	17	60-64 years	423	Larynx cancer	162	Occupational exposure to sulfuric acid	3	Rate	1993	0.6749474072499999	1.244674054	0.273903169
1	Deaths	1	Global	2	Female	17	60-64 years	423	Larynx cancer	162	Occupational exposure to sulfuric acid	3	Rate	1993	0.064326078	0.117344416	0.026412453
1	Deaths	1	Global	3	Both	17	60-64 years	423	Larynx cancer	162	Occupational exposure to sulfuric acid	3	Rate	1993	0.364793235	0.6700849732699999	0.14874322910999999
1	Deaths	1	Global	1	Male	17	60-64 years	423	Larynx cancer	162	Occupational exposure to sulfuric acid	1	Number	1994	551.4116207867431	991.3990492465224	223.44229323062723
1	Deaths	1	Global	2	Female	17	60-64 years	423	Larynx cancer	162	Occupational exposure to sulfuric acid	1	Number	1994	55.243124985948	101.91022937184712	22.63873457747099
1	Deaths	1	Global	3	Both	17	60-64 years	423	Larynx cancer	162	Occupational exposure to sulfuric acid	1	Number	1994	606.6547457726921	1090.782925533155	246.17072317755395
1	Deaths	1	Global	1	Male	17	60-64 years	423	Larynx cancer	162	Occupational exposure to sulfuric acid	3	Rate	1994	0.659485271	1.18570782	0.267235756
1	Deaths	1	Global	2	Female	17	60-64 years	423	Larynx cancer	162	Occupational exposure to sulfuric acid	3	Rate	1994	0.064011311	0.118085416	0.026231953369999998
1	Deaths	1	Global	3	Both	17	60-64 years	423	Larynx cancer	162	Occupational exposure to sulfuric acid	3	Rate	1994	0.357035187	0.641959678	0.144879127
1	Deaths	1	Global	1	Male	17	60-64 years	423	Larynx cancer	162	Occupational exposure to sulfuric acid	1	Number	1995	544.435735324272	987.3971671630728	220.3242706718134
1	Deaths	1	Global	2	Female	17	60-64 years	423	Larynx cancer	162	Occupational exposure to sulfuric acid	1	Number	1995	54.968949753651	101.60263261777048	22.20138861784146
1	Deaths	1	Global	3	Both	17	60-64 years	423	Larynx cancer	162	Occupational exposure to sulfuric acid	1	Number	1995	599.404685077923	1087.1629866254143	243.60662583922849
1	Deaths	1	Global	1	Male	17	60-64 years	423	Larynx cancer	162	Occupational exposure to sulfuric acid	3	Rate	1995	0.644693651	1.169226491	0.26089701538000004
1	Deaths	1	Global	2	Female	17	60-64 years	423	Larynx cancer	162	Occupational exposure to sulfuric acid	3	Rate	1995	0.062935325	0.116327395	0.025418925109999997
1	Deaths	1	Global	3	Both	17	60-64 years	423	Larynx cancer	162	Occupational exposure to sulfuric acid	3	Rate	1995	0.348915646	0.632841526	0.141804302
1	Deaths	1	Global	1	Male	17	60-64 years	423	Larynx cancer	162	Occupational exposure to sulfuric acid	1	Number	1996	536.1489398294009	961.257723376692	214.271737470136
1	Deaths	1	Global	2	Female	17	60-64 years	423	Larynx cancer	162	Occupational exposure to sulfuric acid	1	Number	1996	54.875520425204975	100.11753365556316	22.891820218405485
1	Deaths	1	Global	3	Both	17	60-64 years	423	Larynx cancer	162	Occupational exposure to sulfuric acid	1	Number	1996	591.0244602546064	1067.393008325307	237.21280436010017
1	Deaths	1	Global	1	Male	17	60-64 years	423	Larynx cancer	162	Occupational exposure to sulfuric acid	3	Rate	1996	0.626636597	1.123492417	0.250435098
1	Deaths	1	Global	2	Female	17	60-64 years	423	Larynx cancer	162	Occupational exposure to sulfuric acid	3	Rate	1996	0.061838259	0.11282068891000001	0.02579639
1	Deaths	1	Global	3	Both	17	60-64 years	423	Larynx cancer	162	Occupational exposure to sulfuric acid	3	Rate	1996	0.339084232	0.6123877476799999	0.136094404
1	Deaths	1	Global	1	Male	17	60-64 years	423	Larynx cancer	162	Occupational exposure to sulfuric acid	1	Number	1997	536.540899036485	970.4436573145232	217.3199150980652
1	Deaths	1	Global	2	Female	17	60-64 years	423	Larynx cancer	162	Occupational exposure to sulfuric acid	1	Number	1997	55.13150092763605	100.8139094386376	22.37412695780757
1	Deaths	1	Global	3	Both	17	60-64 years	423	Larynx cancer	162	Occupational exposure to sulfuric acid	1	Number	1997	591.6723999641216	1072.8782056243497	240.253718453998
1	Deaths	1	Global	1	Male	17	60-64 years	423	Larynx cancer	162	Occupational exposure to sulfuric acid	3	Rate	1997	0.616970529	1.11591705	0.24989704106000002
1	Deaths	1	Global	2	Female	17	60-64 years	423	Larynx cancer	162	Occupational exposure to sulfuric acid	3	Rate	1997	0.060889179	0.111342446	0.024710776960000003
1	Deaths	1	Global	3	Both	17	60-64 years	423	Larynx cancer	162	Occupational exposure to sulfuric acid	3	Rate	1997	0.33332194387999997	0.604411916	0.135348271
1	Deaths	1	Global	1	Male	17	60-64 years	423	Larynx cancer	162	Occupational exposure to sulfuric acid	1	Number	1998	534.9392696035434	971.9115903823996	216.75869546542967
1	Deaths	1	Global	2	Female	17	60-64 years	423	Larynx cancer	162	Occupational exposure to sulfuric acid	1	Number	1998	56.011382321103575	104.38011203608244	22.91099645995238
1	Deaths	1	Global	3	Both	17	60-64 years	423	Larynx cancer	162	Occupational exposure to sulfuric acid	1	Number	1998	590.9506519246477	1076.4409006218034	239.653644017718
1	Deaths	1	Global	1	Male	17	60-64 years	423	Larynx cancer	162	Occupational exposure to sulfuric acid	3	Rate	1998	0.605198785	1.099563534	0.245228022
1	Deaths	1	Global	2	Female	17	60-64 years	423	Larynx cancer	162	Occupational exposure to sulfuric acid	3	Rate	1998	0.06069073	0.11310031878999999	0.024825045
1	Deaths	1	Global	3	Both	17	60-64 years	423	Larynx cancer	162	Occupational exposure to sulfuric acid	3	Rate	1998	0.327069379	0.595770316	0.132639448
1	Deaths	1	Global	1	Male	17	60-64 years	423	Larynx cancer	162	Occupational exposure to sulfuric acid	1	Number	1999	528.7700562135782	945.7652991771274	213.55764394592464
1	Deaths	1	Global	2	Female	17	60-64 years	423	Larynx cancer	162	Occupational exposure to sulfuric acid	1	Number	1999	56.05521359800716	103.2144888483492	23.271193429597837
1	Deaths	1	Global	3	Both	17	60-64 years	423	Larynx cancer	162	Occupational exposure to sulfuric acid	1	Number	1999	584.8252698115857	1054.7248451123207	236.97992231097868
1	Deaths	1	Global	1	Male	17	60-64 years	423	Larynx cancer	162	Occupational exposure to sulfuric acid	3	Rate	1999	0.5893594882700001	1.05413638	0.238028274
1	Deaths	1	Global	2	Female	17	60-64 years	423	Larynx cancer	162	Occupational exposure to sulfuric acid	3	Rate	1999	0.059723237	0.109968423	0.024793965069999997
1	Deaths	1	Global	3	Both	17	60-64 years	423	Larynx cancer	162	Occupational exposure to sulfuric acid	3	Rate	1999	0.31857090399000004	0.574538524	0.129089682
1	Deaths	1	Global	1	Male	17	60-64 years	423	Larynx cancer	162	Occupational exposure to sulfuric acid	1	Number	2000	528.3188946880227	958.015240832216	213.12417246772583
1	Deaths	1	Global	2	Female	17	60-64 years	423	Larynx cancer	162	Occupational exposure to sulfuric acid	1	Number	2000	56.20395742862642	103.98622017541314	23.12217138070301
1	Deaths	1	Global	3	Both	17	60-64 years	423	Larynx cancer	162	Occupational exposure to sulfuric acid	1	Number	2000	584.5228521166495	1061.5772801433518	236.31681714603184
1	Deaths	1	Global	1	Male	17	60-64 years	423	Larynx cancer	162	Occupational exposure to sulfuric acid	3	Rate	2000	0.580799114	1.053179073	0.234294726
1	Deaths	1	Global	2	Female	17	60-64 years	423	Larynx cancer	162	Occupational exposure to sulfuric acid	3	Rate	2000	0.058934419009999996	0.109038006	0.024245477
1	Deaths	1	Global	3	Both	17	60-64 years	423	Larynx cancer	162	Occupational exposure to sulfuric acid	3	Rate	2000	0.313701202	0.569726345	0.12682629807999998
1	Deaths	1	Global	1	Male	17	60-64 years	423	Larynx cancer	162	Occupational exposure to sulfuric acid	1	Number	2001	521.2694742646005	934.049168611308	209.0716030712187
1	Deaths	1	Global	2	Female	17	60-64 years	423	Larynx cancer	162	Occupational exposure to sulfuric acid	1	Number	2001	56.2733209649741	104.71816783144314	22.808286879053984
1	Deaths	1	Global	3	Both	17	60-64 years	423	Larynx cancer	162	Occupational exposure to sulfuric acid	1	Number	2001	577.5427952295743	1042.90905122784	231.7967158826558
1	Deaths	1	Global	1	Male	17	60-64 years	423	Larynx cancer	162	Occupational exposure to sulfuric acid	3	Rate	2001	0.566724407	1.015498676	0.227302741
1	Deaths	1	Global	2	Female	17	60-64 years	423	Larynx cancer	162	Occupational exposure to sulfuric acid	3	Rate	2001	0.058345809	0.10857482871999999	0.023648292
1	Deaths	1	Global	3	Both	17	60-64 years	423	Larynx cancer	162	Occupational exposure to sulfuric acid	3	Rate	2001	0.306506992	0.553480918	0.12301653623999999
1	Deaths	1	Global	1	Male	17	60-64 years	423	Larynx cancer	162	Occupational exposure to sulfuric acid	1	Number	2002	512.537490230488	921.2743198793878	206.66822791895385
1	Deaths	1	Global	2	Female	17	60-64 years	423	Larynx cancer	162	Occupational exposure to sulfuric acid	1	Number	2002	55.74860297185602	103.65281140485448	23.293216658781773
1	Deaths	1	Global	3	Both	17	60-64 years	423	Larynx cancer	162	Occupational exposure to sulfuric acid	1	Number	2002	568.2860932023437	1023.9581126584756	230.206689008813
1	Deaths	1	Global	1	Male	17	60-64 years	423	Larynx cancer	162	Occupational exposure to sulfuric acid	3	Rate	2002	0.552745857	0.9935479321799999	0.22288127
1	Deaths	1	Global	2	Female	17	60-64 years	423	Larynx cancer	162	Occupational exposure to sulfuric acid	3	Rate	2002	0.057400428	0.106724032	0.023983392029999998
1	Deaths	1	Global	3	Both	17	60-64 years	423	Larynx cancer	162	Occupational exposure to sulfuric acid	3	Rate	2002	0.299337441	0.539356858	0.121258433
1	Deaths	1	Global	1	Male	17	60-64 years	423	Larynx cancer	162	Occupational exposure to sulfuric acid	1	Number	2003	506.5288956847049	911.974142877818	204.6277937667183
1	Deaths	1	Global	2	Female	17	60-64 years	423	Larynx cancer	162	Occupational exposure to sulfuric acid	1	Number	2003	55.34164602202077	104.38394596146718	22.442933413683303
1	Deaths	1	Global	3	Both	17	60-64 years	423	Larynx cancer	162	Occupational exposure to sulfuric acid	1	Number	2003	561.8705417067266	1014.3970095330652	227.42054922822228
1	Deaths	1	Global	1	Male	17	60-64 years	423	Larynx cancer	162	Occupational exposure to sulfuric acid	3	Rate	2003	0.5414997983800001	0.974937104	0.21875535632999998
1	Deaths	1	Global	2	Female	17	60-64 years	423	Larynx cancer	162	Occupational exposure to sulfuric acid	3	Rate	2003	0.056712447	0.106969514	0.02299884
1	Deaths	1	Global	3	Both	17	60-64 years	423	Larynx cancer	162	Occupational exposure to sulfuric acid	3	Rate	2003	0.29398106824000003	0.530751293	0.118990641
1	Deaths	1	Global	1	Male	17	60-64 years	423	Larynx cancer	162	Occupational exposure to sulfuric acid	1	Number	2004	498.049072406183	896.1943126699698	202.517804677734
1	Deaths	1	Global	2	Female	17	60-64 years	423	Larynx cancer	162	Occupational exposure to sulfuric acid	1	Number	2004	55.35110284463632	103.4894722750428	22.897220235715807
1	Deaths	1	Global	3	Both	17	60-64 years	423	Larynx cancer	162	Occupational exposure to sulfuric acid	1	Number	2004	553.400175250819	993.5812723126362	225.91881798323823
1	Deaths	1	Global	1	Male	17	60-64 years	423	Larynx cancer	162	Occupational exposure to sulfuric acid	3	Rate	2004	0.527417564	0.9490402600600001	0.21445968502999999
1	Deaths	1	Global	2	Female	17	60-64 years	423	Larynx cancer	162	Occupational exposure to sulfuric acid	3	Rate	2004	0.056328871	0.105317598	0.023301696
1	Deaths	1	Global	3	Both	17	60-64 years	423	Larynx cancer	162	Occupational exposure to sulfuric acid	3	Rate	2004	0.287188466	0.515621596	0.117241161
1	Deaths	1	Global	1	Male	17	60-64 years	423	Larynx cancer	162	Occupational exposure to sulfuric acid	1	Number	2005	489.6771523639597	867.8814245460838	195.2599664638433
1	Deaths	1	Global	2	Female	17	60-64 years	423	Larynx cancer	162	Occupational exposure to sulfuric acid	1	Number	2005	55.261774497203845	102.72981587250422	22.5698855702308
1	Deaths	1	Global	3	Both	17	60-64 years	423	Larynx cancer	162	Occupational exposure to sulfuric acid	1	Number	2005	544.9389268611627	967.918533009349	217.79643536680456
1	Deaths	1	Global	1	Male	17	60-64 years	423	Larynx cancer	162	Occupational exposure to sulfuric acid	3	Rate	2005	0.513352252	0.90984209	0.204700471
1	Deaths	1	Global	2	Female	17	60-64 years	423	Larynx cancer	162	Occupational exposure to sulfuric acid	3	Rate	2005	0.05589084	0.103899228	0.022826807
1	Deaths	1	Global	3	Both	17	60-64 years	423	Larynx cancer	162	Occupational exposure to sulfuric acid	3	Rate	2005	0.280516626	0.49825260758999995	0.11211443747000001
1	Deaths	1	Global	1	Male	17	60-64 years	423	Larynx cancer	162	Occupational exposure to sulfuric acid	1	Number	2006	489.8474238473484	872.4539201260394	199.82994827569365
1	Deaths	1	Global	2	Female	17	60-64 years	423	Larynx cancer	162	Occupational exposure to sulfuric acid	1	Number	2006	56.171148707649806	106.53713953463024	22.916395883664805
1	Deaths	1	Global	3	Both	17	60-64 years	423	Larynx cancer	162	Occupational exposure to sulfuric acid	1	Number	2006	546.0185725549986	975.5218294731192	223.08618330683976
1	Deaths	1	Global	1	Male	17	60-64 years	423	Larynx cancer	162	Occupational exposure to sulfuric acid	3	Rate	2006	0.503397657	0.896587873	0.20535767456999998
1	Deaths	1	Global	2	Female	17	60-64 years	423	Larynx cancer	162	Occupational exposure to sulfuric acid	3	Rate	2006	0.055815691	0.10586295905000001	0.022771378
1	Deaths	1	Global	3	Both	17	60-64 years	423	Larynx cancer	162	Occupational exposure to sulfuric acid	3	Rate	2006	0.275843457	0.492824471	0.112701046
1	Deaths	1	Global	1	Male	17	60-64 years	423	Larynx cancer	162	Occupational exposure to sulfuric acid	1	Number	2007	506.3700981712182	903.2853262325976	204.64382660607703
1	Deaths	1	Global	2	Female	17	60-64 years	423	Larynx cancer	162	Occupational exposure to sulfuric acid	1	Number	2007	58.15012341152104	107.32534933257745	24.232409229813516
1	Deaths	1	Global	3	Both	17	60-64 years	423	Larynx cancer	162	Occupational exposure to sulfuric acid	1	Number	2007	564.5202215827395	1013.8245545462264	230.14843993714865
1	Deaths	1	Global	1	Male	17	60-64 years	423	Larynx cancer	162	Occupational exposure to sulfuric acid	3	Rate	2007	0.498573146	0.8893767780999999	0.201492775
1	Deaths	1	Global	2	Female	17	60-64 years	423	Larynx cancer	162	Occupational exposure to sulfuric acid	3	Rate	2007	0.05540453	0.102257918	0.023088261
1	Deaths	1	Global	3	Both	17	60-64 years	423	Larynx cancer	162	Occupational exposure to sulfuric acid	3	Rate	2007	0.27334974	0.4909101	0.111441564
1	Deaths	1	Global	1	Male	17	60-64 years	423	Larynx cancer	162	Occupational exposure to sulfuric acid	1	Number	2008	528.4129102560578	943.646841134404	213.50443827599625
1	Deaths	1	Global	2	Female	17	60-64 years	423	Larynx cancer	162	Occupational exposure to sulfuric acid	1	Number	2008	60.5515998290784	113.47025556330355	24.52283337477073
1	Deaths	1	Global	3	Both	17	60-64 years	423	Larynx cancer	162	Occupational exposure to sulfuric acid	1	Number	2008	588.9645100851367	1065.6653383937005	238.8130365553132
1	Deaths	1	Global	1	Male	17	60-64 years	423	Larynx cancer	162	Occupational exposure to sulfuric acid	3	Rate	2008	0.498384057	0.890020913	0.20137132538000002
1	Deaths	1	Global	2	Female	17	60-64 years	423	Larynx cancer	162	Occupational exposure to sulfuric acid	3	Rate	2008	0.055207992	0.103456639	0.022358722
1	Deaths	1	Global	3	Both	17	60-64 years	423	Larynx cancer	162	Occupational exposure to sulfuric acid	3	Rate	2008	0.273042556	0.494039935	0.11071315989000001
1	Deaths	1	Global	1	Male	17	60-64 years	423	Larynx cancer	162	Occupational exposure to sulfuric acid	1	Number	2009	552.9789968418203	999.8077361879808	222.01590807300653
1	Deaths	1	Global	2	Female	17	60-64 years	423	Larynx cancer	162	Occupational exposure to sulfuric acid	1	Number	2009	63.51533245283932	117.41483120601876	26.39979946098637
1	Deaths	1	Global	3	Both	17	60-64 years	423	Larynx cancer	162	Occupational exposure to sulfuric acid	1	Number	2009	616.4943292946604	1114.1644933777377	248.80864163406096
1	Deaths	1	Global	1	Male	17	60-64 years	423	Larynx cancer	162	Occupational exposure to sulfuric acid	3	Rate	2009	0.493004824	0.8913720773899999	0.19793683727999997
1	Deaths	1	Global	2	Female	17	60-64 years	423	Larynx cancer	162	Occupational exposure to sulfuric acid	3	Rate	2009	0.05470901	0.10113541	0.0227395
1	Deaths	1	Global	3	Both	17	60-64 years	423	Larynx cancer	162	Occupational exposure to sulfuric acid	3	Rate	2009	0.270082264	0.488108414	0.109001491
1	Deaths	1	Global	1	Male	17	60-64 years	423	Larynx cancer	162	Occupational exposure to sulfuric acid	1	Number	2010	580.206139189984	1051.8287394307586	236.49423195373743
1	Deaths	1	Global	2	Female	17	60-64 years	423	Larynx cancer	162	Occupational exposure to sulfuric acid	1	Number	2010	66.64233058063297	122.315192724195	28.032687725414043
1	Deaths	1	Global	3	Both	17	60-64 years	423	Larynx cancer	162	Occupational exposure to sulfuric acid	1	Number	2010	646.8484697706167	1165.2269077996862	262.5553247811241
1	Deaths	1	Global	1	Male	17	60-64 years	423	Larynx cancer	162	Occupational exposure to sulfuric acid	3	Rate	2010	0.49588020208999994	0.8989581678599999	0.202122659
1	Deaths	1	Global	2	Female	17	60-64 years	423	Larynx cancer	162	Occupational exposure to sulfuric acid	3	Rate	2010	0.054799387	0.100578678	0.023051026
1	Deaths	1	Global	3	Both	17	60-64 years	423	Larynx cancer	162	Occupational exposure to sulfuric acid	3	Rate	2010	0.271082583	0.48832568113999997	0.110032224
1	Deaths	1	Global	1	Male	17	60-64 years	423	Larynx cancer	162	Occupational exposure to sulfuric acid	1	Number	2011	610.9460840642713	1092.9504407201014	248.7524301974287
1	Deaths	1	Global	2	Female	17	60-64 years	423	Larynx cancer	162	Occupational exposure to sulfuric acid	1	Number	2011	70.67589047649467	130.84289513245528	29.726556456101623
1	Deaths	1	Global	3	Both	17	60-64 years	423	Larynx cancer	162	Occupational exposure to sulfuric acid	1	Number	2011	681.6219745407666	1223.0376119912048	279.2495103630709
1	Deaths	1	Global	1	Male	17	60-64 years	423	Larynx cancer	162	Occupational exposure to sulfuric acid	3	Rate	2011	0.496928909	0.8889797058900001	0.202329268
1	Deaths	1	Global	2	Female	17	60-64 years	423	Larynx cancer	162	Occupational exposure to sulfuric acid	3	Rate	2011	0.055069185750000006	0.101950066	0.023162315
1	Deaths	1	Global	3	Both	17	60-64 years	423	Larynx cancer	162	Occupational exposure to sulfuric acid	3	Rate	2011	0.27125503751999996	0.486714228	0.111128806
1	Deaths	1	Global	1	Male	17	60-64 years	423	Larynx cancer	162	Occupational exposure to sulfuric acid	1	Number	2012	628.0484714874802	1124.5767992276296	253.45454407918064
1	Deaths	1	Global	2	Female	17	60-64 years	423	Larynx cancer	162	Occupational exposure to sulfuric acid	1	Number	2012	73.07951848721962	136.97007154179894	30.43495055910842
1	Deaths	1	Global	3	Both	17	60-64 years	423	Larynx cancer	162	Occupational exposure to sulfuric acid	1	Number	2012	701.1279899746999	1262.6780531502077	285.4758423119823
1	Deaths	1	Global	1	Male	17	60-64 years	423	Larynx cancer	162	Occupational exposure to sulfuric acid	3	Rate	2012	0.493704057	0.884021143	0.199238661
1	Deaths	1	Global	2	Female	17	60-64 years	423	Larynx cancer	162	Occupational exposure to sulfuric acid	3	Rate	2012	0.054848013	0.102799476	0.022842194
1	Deaths	1	Global	3	Both	17	60-64 years	423	Larynx cancer	162	Occupational exposure to sulfuric acid	3	Rate	2012	0.26919706260000004	0.48480338508000004	0.109608031
1	Deaths	1	Global	1	Male	17	60-64 years	423	Larynx cancer	162	Occupational exposure to sulfuric acid	1	Number	2013	635.461055939409	1147.3963438314522	258.9284083661795
1	Deaths	1	Global	2	Female	17	60-64 years	423	Larynx cancer	162	Occupational exposure to sulfuric acid	1	Number	2013	75.5589829066052	138.4958521867042	31.34384142132121
1	Deaths	1	Global	3	Both	17	60-64 years	423	Larynx cancer	162	Occupational exposure to sulfuric acid	1	Number	2013	711.0200388460139	1283.7196150881064	291.13547061926903
1	Deaths	1	Global	1	Male	17	60-64 years	423	Larynx cancer	162	Occupational exposure to sulfuric acid	3	Rate	2013	0.481748248	0.8698505963900001	0.196295754
1	Deaths	1	Global	2	Female	17	60-64 years	423	Larynx cancer	162	Occupational exposure to sulfuric acid	3	Rate	2013	0.054490071870000004	0.09987758766999999	0.022603906
1	Deaths	1	Global	3	Both	17	60-64 years	423	Larynx cancer	162	Occupational exposure to sulfuric acid	3	Rate	2013	0.26278318235000003	0.474445033	0.107599647
1	Deaths	1	Global	1	Male	17	60-64 years	423	Larynx cancer	162	Occupational exposure to sulfuric acid	1	Number	2014	638.2904547961741	1154.1851120555698	264.3706785431364
1	Deaths	1	Global	2	Female	17	60-64 years	423	Larynx cancer	162	Occupational exposure to sulfuric acid	1	Number	2014	76.36487534726865	141.30554792521187	31.71796896683335
1	Deaths	1	Global	3	Both	17	60-64 years	423	Larynx cancer	162	Occupational exposure to sulfuric acid	1	Number	2014	714.6553301434423	1300.945959955383	296.9699568768873
1	Deaths	1	Global	1	Male	17	60-64 years	423	Larynx cancer	162	Occupational exposure to sulfuric acid	3	Rate	2014	0.470190061	0.8502185229200001	0.194745925
1	Deaths	1	Global	2	Female	17	60-64 years	423	Larynx cancer	162	Occupational exposure to sulfuric acid	3	Rate	2014	0.05334587599999999	0.098711197	0.022157082
1	Deaths	1	Global	3	Both	17	60-64 years	423	Larynx cancer	162	Occupational exposure to sulfuric acid	3	Rate	2014	0.256238814	0.466452618	0.106478223
1	Deaths	1	Global	1	Male	17	60-64 years	423	Larynx cancer	162	Occupational exposure to sulfuric acid	1	Number	2015	662.6870607786029	1190.227540805073	274.2642753069992
1	Deaths	1	Global	2	Female	17	60-64 years	423	Larynx cancer	162	Occupational exposure to sulfuric acid	1	Number	2015	79.88732746375966	149.24388302371435	33.49214498447438
1	Deaths	1	Global	3	Both	17	60-64 years	423	Larynx cancer	162	Occupational exposure to sulfuric acid	1	Number	2015	742.5743882423627	1348.1325791149227	307.8828083322811
1	Deaths	1	Global	1	Male	17	60-64 years	423	Larynx cancer	162	Occupational exposure to sulfuric acid	3	Rate	2015	0.468748048	0.841900905	0.19399932678999998
1	Deaths	1	Global	2	Female	17	60-64 years	423	Larynx cancer	162	Occupational exposure to sulfuric acid	3	Rate	2015	0.05355762	0.10005525831999999	0.022453619
1	Deaths	1	Global	3	Both	17	60-64 years	423	Larynx cancer	162	Occupational exposure to sulfuric acid	3	Rate	2015	0.255588364	0.46401681245000004	0.10597088263999999
1	Deaths	1	Global	1	Male	17	60-64 years	423	Larynx cancer	162	Occupational exposure to sulfuric acid	1	Number	2016	669.8230816281001	1214.925808416673	272.9732834226461
1	Deaths	1	Global	2	Female	17	60-64 years	423	Larynx cancer	162	Occupational exposure to sulfuric acid	1	Number	2016	80.68909219857264	145.05853499362078	33.54512619403064
1	Deaths	1	Global	3	Both	17	60-64 years	423	Larynx cancer	162	Occupational exposure to sulfuric acid	1	Number	2016	750.5121738266723	1356.6596272814438	307.23297026470897
1	Deaths	1	Global	1	Male	17	60-64 years	423	Larynx cancer	162	Occupational exposure to sulfuric acid	3	Rate	2016	0.46162182558000003	0.837290152	0.18812493758999999
1	Deaths	1	Global	2	Female	17	60-64 years	423	Larynx cancer	162	Occupational exposure to sulfuric acid	3	Rate	2016	0.052736222	0.09480636	0.021924192869999998
1	Deaths	1	Global	3	Both	17	60-64 years	423	Larynx cancer	162	Occupational exposure to sulfuric acid	3	Rate	2016	0.25175916240999996	0.45509120752000004	0.10306124
1	Deaths	1	Global	1	Male	17	60-64 years	423	Larynx cancer	162	Occupational exposure to sulfuric acid	1	Number	2017	672.5487999197389	1199.0127931329066	275.664554877521
1	Deaths	1	Global	2	Female	17	60-64 years	423	Larynx cancer	162	Occupational exposure to sulfuric acid	1	Number	2017	81.03954331982868	147.7358236070109	34.137199934264125
1	Deaths	1	Global	3	Both	17	60-64 years	423	Larynx cancer	162	Occupational exposure to sulfuric acid	1	Number	2017	753.5883432395678	1351.772112766263	308.6222107447926
1	Deaths	1	Global	1	Male	17	60-64 years	423	Larynx cancer	162	Occupational exposure to sulfuric acid	3	Rate	2017	0.45363449	0.8087347081599999	0.185935875
1	Deaths	1	Global	2	Female	17	60-64 years	423	Larynx cancer	162	Occupational exposure to sulfuric acid	3	Rate	2017	0.05187257	0.094564167	0.021850867
1	Deaths	1	Global	3	Both	17	60-64 years	423	Larynx cancer	162	Occupational exposure to sulfuric acid	3	Rate	2017	0.24749524623000002	0.443952159	0.10135842828000001
1	Deaths	1	Global	1	Male	17	60-64 years	423	Larynx cancer	162	Occupational exposure to sulfuric acid	1	Number	2018	679.1380030056645	1223.5478576035237	281.36150075901975
1	Deaths	1	Global	2	Female	17	60-64 years	423	Larynx cancer	162	Occupational exposure to sulfuric acid	1	Number	2018	80.93785343058018	150.65844291167969	33.253593881107065
1	Deaths	1	Global	3	Both	17	60-64 years	423	Larynx cancer	162	Occupational exposure to sulfuric acid	1	Number	2018	760.0758564362442	1367.5520097768294	313.7994966491304
1	Deaths	1	Global	1	Male	17	60-64 years	423	Larynx cancer	162	Occupational exposure to sulfuric acid	3	Rate	2018	0.45127962772999997	0.8130339036299999	0.18696157887999998
1	Deaths	1	Global	2	Female	17	60-64 years	423	Larynx cancer	162	Occupational exposure to sulfuric acid	3	Rate	2018	0.051055924309999993	0.095035953	0.020976501
1	Deaths	1	Global	3	Both	17	60-64 years	423	Larynx cancer	162	Occupational exposure to sulfuric acid	3	Rate	2018	0.245963756	0.442545603	0.10154684180000001
1	Deaths	1	Global	1	Male	17	60-64 years	423	Larynx cancer	162	Occupational exposure to sulfuric acid	1	Number	2019	681.3939941622407	1223.332264930248	281.3960126030089
1	Deaths	1	Global	2	Female	17	60-64 years	423	Larynx cancer	162	Occupational exposure to sulfuric acid	1	Number	2019	79.57131313712826	144.87216390312636	32.90693171999452
1	Deaths	1	Global	3	Both	17	60-64 years	423	Larynx cancer	162	Occupational exposure to sulfuric acid	1	Number	2019	760.9653072993688	1364.8161035564692	313.9584487979672
1	Deaths	1	Global	1	Male	17	60-64 years	423	Larynx cancer	162	Occupational exposure to sulfuric acid	3	Rate	2019	0.448089947	0.8044727353300001	0.185048189
1	Deaths	1	Global	2	Female	17	60-64 years	423	Larynx cancer	162	Occupational exposure to sulfuric acid	3	Rate	2019	0.049656951	0.090408336	0.020535767
1	Deaths	1	Global	3	Both	17	60-64 years	423	Larynx cancer	162	Occupational exposure to sulfuric acid	3	Rate	2019	0.24365830175999997	0.437009113	0.100528344
1	Deaths	1	Global	1	Male	17	60-64 years	423	Larynx cancer	162	Occupational exposure to sulfuric acid	1	Number	2020	676.7991118746677	1217.010585090647	280.44748041765683
1	Deaths	1	Global	2	Female	17	60-64 years	423	Larynx cancer	162	Occupational exposure to sulfuric acid	1	Number	2020	78.3080403715621	147.6743292535397	33.13822356049748
1	Deaths	1	Global	3	Both	17	60-64 years	423	Larynx cancer	162	Occupational exposure to sulfuric acid	1	Number	2020	755.1071522462296	1363.076228777306	310.8155199594552
1	Deaths	1	Global	1	Male	17	60-64 years	423	Larynx cancer	162	Occupational exposure to sulfuric acid	3	Rate	2020	0.440920183	0.7928564330600001	0.18270555055999999
1	Deaths	1	Global	2	Female	17	60-64 years	423	Larynx cancer	162	Occupational exposure to sulfuric acid	3	Rate	2020	0.048354792269999995	0.091188101	0.020462674
1	Deaths	1	Global	3	Both	17	60-64 years	423	Larynx cancer	162	Occupational exposure to sulfuric acid	3	Rate	2020	0.239380889	0.432116684	0.098533427
1	Deaths	1	Global	1	Male	17	60-64 years	423	Larynx cancer	162	Occupational exposure to sulfuric acid	1	Number	2021	676.7219231016738	1209.9858649741427	280.51414097103765
1	Deaths	1	Global	2	Female	17	60-64 years	423	Larynx cancer	162	Occupational exposure to sulfuric acid	1	Number	2021	78.51557753198887	143.89660559053317	32.16086272098793
1	Deaths	1	Global	3	Both	17	60-64 years	423	Larynx cancer	162	Occupational exposure to sulfuric acid	1	Number	2021	755.2375006336617	1348.1214519976645	312.447916072208
1	Deaths	1	Global	1	Male	17	60-64 years	423	Larynx cancer	162	Occupational exposure to sulfuric acid	3	Rate	2021	0.43508764449000004	0.777941252	0.180352125
1	Deaths	1	Global	2	Female	17	60-64 years	423	Larynx cancer	162	Occupational exposure to sulfuric acid	3	Rate	2021	0.047726662	0.087469327	0.019549377139999997
1	Deaths	1	Global	3	Both	17	60-64 years	423	Larynx cancer	162	Occupational exposure to sulfuric acid	3	Rate	2021	0.23597643064999999	0.421224963	0.097625375
1	Deaths	1	Global	1	Male	18	65-69 years	423	Larynx cancer	162	Occupational exposure to sulfuric acid	1	Number	1990	320.467664048937	592.6068938846329	125.8686865520264
1	Deaths	1	Global	2	Female	18	65-69 years	423	Larynx cancer	162	Occupational exposure to sulfuric acid	1	Number	1990	39.22937617042531	72.3925519941767	15.6205480238723
1	Deaths	1	Global	3	Both	18	65-69 years	423	Larynx cancer	162	Occupational exposure to sulfuric acid	1	Number	1990	359.69704021936275	665.7712568990019	143.08472670932787
1	Deaths	1	Global	1	Male	18	65-69 years	423	Larynx cancer	162	Occupational exposure to sulfuric acid	3	Rate	1990	0.5589758673699999	1.033654842	0.219546513
1	Deaths	1	Global	2	Female	18	65-69 years	423	Larynx cancer	162	Occupational exposure to sulfuric acid	3	Rate	1990	0.059188922	0.109225216	0.023568139
1	Deaths	1	Global	3	Both	18	65-69 years	423	Larynx cancer	162	Occupational exposure to sulfuric acid	3	Rate	1990	0.290994757	0.538608672	0.115755485
1	Deaths	1	Global	1	Male	18	65-69 years	423	Larynx cancer	162	Occupational exposure to sulfuric acid	1	Number	1991	331.2587017074946	609.3345597562504	132.59885954815786
1	Deaths	1	Global	2	Female	18	65-69 years	423	Larynx cancer	162	Occupational exposure to sulfuric acid	1	Number	1991	40.80461834528335	76.21801542833546	16.516433445466973
1	Deaths	1	Global	3	Both	18	65-69 years	423	Larynx cancer	162	Occupational exposure to sulfuric acid	1	Number	1991	372.0633200527776	680.1309952519794	149.61995215509762
1	Deaths	1	Global	1	Male	18	65-69 years	423	Larynx cancer	162	Occupational exposure to sulfuric acid	3	Rate	1991	0.558447561	1.0272376142900002	0.223539817
1	Deaths	1	Global	2	Female	18	65-69 years	423	Larynx cancer	162	Occupational exposure to sulfuric acid	3	Rate	1991	0.059908377730000004	0.111901492	0.024249038
1	Deaths	1	Global	3	Both	18	65-69 years	423	Larynx cancer	162	Occupational exposure to sulfuric acid	3	Rate	1991	0.291975843	0.533731249	0.117413917
1	Deaths	1	Global	1	Male	18	65-69 years	423	Larynx cancer	162	Occupational exposure to sulfuric acid	1	Number	1992	343.9410896069614	621.4744135925946	136.0015369264055
1	Deaths	1	Global	2	Female	18	65-69 years	423	Larynx cancer	162	Occupational exposure to sulfuric acid	1	Number	1992	42.28050307023309	78.36161465787401	17.02201872442032
1	Deaths	1	Global	3	Both	18	65-69 years	423	Larynx cancer	162	Occupational exposure to sulfuric acid	1	Number	1992	386.22159267719456	694.6871342231591	153.79716354521082
1	Deaths	1	Global	1	Male	18	65-69 years	423	Larynx cancer	162	Occupational exposure to sulfuric acid	3	Rate	1992	0.560052814	1.01197125	0.221456656
1	Deaths	1	Global	2	Female	18	65-69 years	423	Larynx cancer	162	Occupational exposure to sulfuric acid	3	Rate	1992	0.060509713	0.112147171	0.02436105
1	Deaths	1	Global	3	Both	18	65-69 years	423	Larynx cancer	162	Occupational exposure to sulfuric acid	3	Rate	1992	0.294182997	0.52913961	0.117146507
1	Deaths	1	Global	1	Male	18	65-69 years	423	Larynx cancer	162	Occupational exposure to sulfuric acid	1	Number	1993	362.8972285474161	668.5670326943277	145.6866602430955
1	Deaths	1	Global	2	Female	18	65-69 years	423	Larynx cancer	162	Occupational exposure to sulfuric acid	1	Number	1993	43.38971032777919	80.06385512280882	17.426153574662088
1	Deaths	1	Global	3	Both	18	65-69 years	423	Larynx cancer	162	Occupational exposure to sulfuric acid	1	Number	1993	406.2869388751958	744.7560574656462	163.67971532494147
1	Deaths	1	Global	1	Male	18	65-69 years	423	Larynx cancer	162	Occupational exposure to sulfuric acid	3	Rate	1993	0.570459335	1.050959542	0.22901336466000002
1	Deaths	1	Global	2	Female	18	65-69 years	423	Larynx cancer	162	Occupational exposure to sulfuric acid	3	Rate	1993	0.060662029269999994	0.11193520044000001	0.024363054
1	Deaths	1	Global	3	Both	18	65-69 years	423	Larynx cancer	162	Occupational exposure to sulfuric acid	3	Rate	1993	0.30063732	0.551091958	0.12111694
1	Deaths	1	Global	1	Male	18	65-69 years	423	Larynx cancer	162	Occupational exposure to sulfuric acid	1	Number	1994	382.6282007	693.3528580522442	154.19053835757174
1	Deaths	1	Global	2	Female	18	65-69 years	423	Larynx cancer	162	Occupational exposure to sulfuric acid	1	Number	1994	44.72443961564372	84.11764062726849	17.91530150559952
1	Deaths	1	Global	3	Both	18	65-69 years	423	Larynx cancer	162	Occupational exposure to sulfuric acid	1	Number	1994	427.352640349444	768.4301897451207	173.26046481432044
1	Deaths	1	Global	1	Male	18	65-69 years	423	Larynx cancer	162	Occupational exposure to sulfuric acid	3	Rate	1994	0.582263076	1.055107196	0.23463889223999998
1	Deaths	1	Global	2	Female	18	65-69 years	423	Larynx cancer	162	Occupational exposure to sulfuric acid	3	Rate	1994	0.06115708584000001	0.11502413	0.024497739
1	Deaths	1	Global	3	Both	18	65-69 years	423	Larynx cancer	162	Occupational exposure to sulfuric acid	3	Rate	1994	0.307792487	0.553447006	0.124787504
1	Deaths	1	Global	1	Male	18	65-69 years	423	Larynx cancer	162	Occupational exposure to sulfuric acid	1	Number	1995	394.6162987655013	715.8182920027173	157.93283133829482
1	Deaths	1	Global	2	Female	18	65-69 years	423	Larynx cancer	162	Occupational exposure to sulfuric acid	1	Number	1995	45.08677888231927	83.07861679359081	18.28642693265088
1	Deaths	1	Global	3	Both	18	65-69 years	423	Larynx cancer	162	Occupational exposure to sulfuric acid	1	Number	1995	439.7030776478202	798.5199584019567	176.1307810082281
1	Deaths	1	Global	1	Male	18	65-69 years	423	Larynx cancer	162	Occupational exposure to sulfuric acid	3	Rate	1995	0.584262801	1.059829514	0.233832912
1	Deaths	1	Global	2	Female	18	65-69 years	423	Larynx cancer	162	Occupational exposure to sulfuric acid	3	Rate	1995	0.060545543	0.111563525	0.024556238
1	Deaths	1	Global	3	Both	18	65-69 years	423	Larynx cancer	162	Occupational exposure to sulfuric acid	3	Rate	1995	0.309631664	0.562304601	0.124028395
1	Deaths	1	Global	1	Male	18	65-69 years	423	Larynx cancer	162	Occupational exposure to sulfuric acid	1	Number	1996	402.9940854319115	731.8268147228623	160.67486576941252
1	Deaths	1	Global	2	Female	18	65-69 years	423	Larynx cancer	162	Occupational exposure to sulfuric acid	1	Number	1996	45.24717961705789	84.23673297595336	18.933405841096864
1	Deaths	1	Global	3	Both	18	65-69 years	423	Larynx cancer	162	Occupational exposure to sulfuric acid	1	Number	1996	448.2412650489693	812.4385804625036	179.82587844186185
1	Deaths	1	Global	1	Male	18	65-69 years	423	Larynx cancer	162	Occupational exposure to sulfuric acid	3	Rate	1996	0.582971794	1.058661669	0.23243248
1	Deaths	1	Global	2	Female	18	65-69 years	423	Larynx cancer	162	Occupational exposure to sulfuric acid	3	Rate	1996	0.059743019	0.11122365590000001	0.024999101
1	Deaths	1	Global	3	Both	18	65-69 years	423	Larynx cancer	162	Occupational exposure to sulfuric acid	3	Rate	1996	0.30942235753999997	0.5608289118500001	0.12413437046999999
1	Deaths	1	Global	1	Male	18	65-69 years	423	Larynx cancer	162	Occupational exposure to sulfuric acid	1	Number	1997	405.116170663654	740.2634428454729	163.32886546189224
1	Deaths	1	Global	2	Female	18	65-69 years	423	Larynx cancer	162	Occupational exposure to sulfuric acid	1	Number	1997	45.294925694771656	82.52278351842342	18.505292436892606
1	Deaths	1	Global	3	Both	18	65-69 years	423	Larynx cancer	162	Occupational exposure to sulfuric acid	1	Number	1997	450.4110963584259	816.2504135766737	181.8586218841037
1	Deaths	1	Global	1	Male	18	65-69 years	423	Larynx cancer	162	Occupational exposure to sulfuric acid	3	Rate	1997	0.576499595	1.0534301159600001	0.23242475006000002
1	Deaths	1	Global	2	Female	18	65-69 years	423	Larynx cancer	162	Occupational exposure to sulfuric acid	3	Rate	1997	0.059052139819999995	0.107587039	0.024125817620000004
1	Deaths	1	Global	3	Both	18	65-69 years	423	Larynx cancer	162	Occupational exposure to sulfuric acid	3	Rate	1997	0.306454237	0.555366863	0.123734396
1	Deaths	1	Global	1	Male	18	65-69 years	423	Larynx cancer	162	Occupational exposure to sulfuric acid	1	Number	1998	403.22568871422936	730.3125050004877	161.97902399533257
1	Deaths	1	Global	2	Female	18	65-69 years	423	Larynx cancer	162	Occupational exposure to sulfuric acid	1	Number	1998	45.87420974746618	85.6057890671461	19.01096775332143
1	Deaths	1	Global	3	Both	18	65-69 years	423	Larynx cancer	162	Occupational exposure to sulfuric acid	1	Number	1998	449.0998984616956	825.6511851836424	180.6450398031825
1	Deaths	1	Global	1	Male	18	65-69 years	423	Larynx cancer	162	Occupational exposure to sulfuric acid	3	Rate	1998	0.566712162	1.026415207	0.22765286405000001
1	Deaths	1	Global	2	Female	18	65-69 years	423	Larynx cancer	162	Occupational exposure to sulfuric acid	3	Rate	1998	0.059083700069999995	0.110255998	0.024485181
1	Deaths	1	Global	3	Both	18	65-69 years	423	Larynx cancer	162	Occupational exposure to sulfuric acid	3	Rate	1998	0.301825579	0.554893572	0.121405714
1	Deaths	1	Global	1	Male	18	65-69 years	423	Larynx cancer	162	Occupational exposure to sulfuric acid	1	Number	1999	395.3560016711946	710.961570841396	161.0157552316448
1	Deaths	1	Global	2	Female	18	65-69 years	423	Larynx cancer	162	Occupational exposure to sulfuric acid	1	Number	1999	46.63561798754849	85.84576692035237	19.36144128988393
1	Deaths	1	Global	3	Both	18	65-69 years	423	Larynx cancer	162	Occupational exposure to sulfuric acid	1	Number	1999	441.9916196587431	803.3477492891936	180.27297203415932
1	Deaths	1	Global	1	Male	18	65-69 years	423	Larynx cancer	162	Occupational exposure to sulfuric acid	3	Rate	1999	0.549142969	0.9875139010499999	0.22364823
1	Deaths	1	Global	2	Female	18	65-69 years	423	Larynx cancer	162	Occupational exposure to sulfuric acid	3	Rate	1999	0.059401812340000006	0.10934548221000001	0.024661508769999996
1	Deaths	1	Global	3	Both	18	65-69 years	423	Larynx cancer	162	Occupational exposure to sulfuric acid	3	Rate	1999	0.293674644	0.533772257	0.11977964870999999
1	Deaths	1	Global	1	Male	18	65-69 years	423	Larynx cancer	162	Occupational exposure to sulfuric acid	1	Number	2000	397.2817418698744	720.3126247655689	159.22743411890536
1	Deaths	1	Global	2	Female	18	65-69 years	423	Larynx cancer	162	Occupational exposure to sulfuric acid	1	Number	2000	47.49569050623026	88.8157767303126	19.78542745098109
1	Deaths	1	Global	3	Both	18	65-69 years	423	Larynx cancer	162	Occupational exposure to sulfuric acid	1	Number	2000	444.7774323761042	809.2108215866319	179.32495651540538
1	Deaths	1	Global	1	Male	18	65-69 years	423	Larynx cancer	162	Occupational exposure to sulfuric acid	3	Rate	2000	0.544725791	0.987643838	0.218321863
1	Deaths	1	Global	2	Female	18	65-69 years	423	Larynx cancer	162	Occupational exposure to sulfuric acid	3	Rate	2000	0.059650165639999995	0.111544347	0.024848655
1	Deaths	1	Global	3	Both	18	65-69 years	423	Larynx cancer	162	Occupational exposure to sulfuric acid	3	Rate	2000	0.291549959	0.530434696	0.11754684462000001
1	Deaths	1	Global	1	Male	18	65-69 years	423	Larynx cancer	162	Occupational exposure to sulfuric acid	1	Number	2001	397.2660332599708	711.3452732984978	156.8221019679931
1	Deaths	1	Global	2	Female	18	65-69 years	423	Larynx cancer	162	Occupational exposure to sulfuric acid	1	Number	2001	48.523233733983645	90.81806085488807	20.004483131050584
1	Deaths	1	Global	3	Both	18	65-69 years	423	Larynx cancer	162	Occupational exposure to sulfuric acid	1	Number	2001	445.7892669939545	806.770436706619	177.3476617665318
1	Deaths	1	Global	1	Male	18	65-69 years	423	Larynx cancer	162	Occupational exposure to sulfuric acid	3	Rate	2001	0.535795615	0.959396591	0.21150711987999998
1	Deaths	1	Global	2	Female	18	65-69 years	423	Larynx cancer	162	Occupational exposure to sulfuric acid	3	Rate	2001	0.059830073	0.111980402	0.024665909
1	Deaths	1	Global	3	Both	18	65-69 years	423	Larynx cancer	162	Occupational exposure to sulfuric acid	3	Rate	2001	0.287148735	0.519669556	0.11423594169000001
1	Deaths	1	Global	1	Male	18	65-69 years	423	Larynx cancer	162	Occupational exposure to sulfuric acid	1	Number	2002	398.7105136144664	712.9280505683897	157.36535262689824
1	Deaths	1	Global	2	Female	18	65-69 years	423	Larynx cancer	162	Occupational exposure to sulfuric acid	1	Number	2002	48.97437293505384	90.74569833751578	20.74301044846221
1	Deaths	1	Global	3	Both	18	65-69 years	423	Larynx cancer	162	Occupational exposure to sulfuric acid	1	Number	2002	447.68488654952	805.8273803696488	178.1063977971694
1	Deaths	1	Global	1	Male	18	65-69 years	423	Larynx cancer	162	Occupational exposure to sulfuric acid	3	Rate	2002	0.52723553	0.9427416279799999	0.208092343
1	Deaths	1	Global	2	Female	18	65-69 years	423	Larynx cancer	162	Occupational exposure to sulfuric acid	3	Rate	2002	0.059041182	0.10939871165000001	0.025006789970000002
1	Deaths	1	Global	3	Both	18	65-69 years	423	Larynx cancer	162	Occupational exposure to sulfuric acid	3	Rate	2002	0.282322146	0.508176448	0.112318691
1	Deaths	1	Global	1	Male	18	65-69 years	423	Larynx cancer	162	Occupational exposure to sulfuric acid	1	Number	2003	403.93437013584696	729.2874937139857	162.0764928227665
1	Deaths	1	Global	2	Female	18	65-69 years	423	Larynx cancer	162	Occupational exposure to sulfuric acid	1	Number	2003	49.420289637746855	94.09923150768292	20.339146636726557
1	Deaths	1	Global	3	Both	18	65-69 years	423	Larynx cancer	162	Occupational exposure to sulfuric acid	1	Number	2003	453.354659773594	820.6358666855947	182.72817896954865
1	Deaths	1	Global	1	Male	18	65-69 years	423	Larynx cancer	162	Occupational exposure to sulfuric acid	3	Rate	2003	0.52377604	0.9456568777300001	0.21016231798999999
1	Deaths	1	Global	2	Female	18	65-69 years	423	Larynx cancer	162	Occupational exposure to sulfuric acid	3	Rate	2003	0.058318152369999994	0.111041302	0.024001102809999997
1	Deaths	1	Global	3	Both	18	65-69 years	423	Larynx cancer	162	Occupational exposure to sulfuric acid	3	Rate	2003	0.280086761	0.506996536	0.112891183
1	Deaths	1	Global	1	Male	18	65-69 years	423	Larynx cancer	162	Occupational exposure to sulfuric acid	1	Number	2004	405.77188903527286	738.1519752007664	162.421576744785
1	Deaths	1	Global	2	Female	18	65-69 years	423	Larynx cancer	162	Occupational exposure to sulfuric acid	1	Number	2004	49.21542954571518	91.59953528391354	21.191856377676523
1	Deaths	1	Global	3	Both	18	65-69 years	423	Larynx cancer	162	Occupational exposure to sulfuric acid	1	Number	2004	454.9873185809882	834.3516483443358	183.6273851993796
1	Deaths	1	Global	1	Male	18	65-69 years	423	Larynx cancer	162	Occupational exposure to sulfuric acid	3	Rate	2004	0.5167186914799999	0.939978675	0.206831145
1	Deaths	1	Global	2	Female	18	65-69 years	423	Larynx cancer	162	Occupational exposure to sulfuric acid	3	Rate	2004	0.056985504	0.10606116271999999	0.024537602
1	Deaths	1	Global	3	Both	18	65-69 years	423	Larynx cancer	162	Occupational exposure to sulfuric acid	3	Rate	2004	0.27592813930000004	0.505994538	0.111361264
1	Deaths	1	Global	1	Male	18	65-69 years	423	Larynx cancer	162	Occupational exposure to sulfuric acid	1	Number	2005	409.4542194027344	731.1447413982146	160.30975617291563
1	Deaths	1	Global	2	Female	18	65-69 years	423	Larynx cancer	162	Occupational exposure to sulfuric acid	1	Number	2005	49.41367848134946	90.6553479058675	20.46280947431916
1	Deaths	1	Global	3	Both	18	65-69 years	423	Larynx cancer	162	Occupational exposure to sulfuric acid	1	Number	2005	458.8678978840838	834.3526055226796	181.0029906856035
1	Deaths	1	Global	1	Male	18	65-69 years	423	Larynx cancer	162	Occupational exposure to sulfuric acid	3	Rate	2005	0.512554989	0.915247338	0.20067583
1	Deaths	1	Global	2	Female	18	65-69 years	423	Larynx cancer	162	Occupational exposure to sulfuric acid	3	Rate	2005	0.056201246	0.10310795937999999	0.023273625
1	Deaths	1	Global	3	Both	18	65-69 years	423	Larynx cancer	162	Occupational exposure to sulfuric acid	3	Rate	2005	0.273448688	0.49720764087999997	0.10786335344999999
1	Deaths	1	Global	1	Male	18	65-69 years	423	Larynx cancer	162	Occupational exposure to sulfuric acid	1	Number	2006	403.8248833341404	731.7017934382984	160.6763094859552
1	Deaths	1	Global	2	Female	18	65-69 years	423	Larynx cancer	162	Occupational exposure to sulfuric acid	1	Number	2006	48.217723704476754	88.6204697305551	19.97019331210803
1	Deaths	1	Global	3	Both	18	65-69 years	423	Larynx cancer	162	Occupational exposure to sulfuric acid	1	Number	2006	452.0426070386174	821.0099886861136	181.16208907331185
1	Deaths	1	Global	1	Male	18	65-69 years	423	Larynx cancer	162	Occupational exposure to sulfuric acid	3	Rate	2006	0.497762645	0.9019102962400001	0.19805284
1	Deaths	1	Global	2	Female	18	65-69 years	423	Larynx cancer	162	Occupational exposure to sulfuric acid	3	Rate	2006	0.054110893	0.09945166131000001	0.02241095
1	Deaths	1	Global	3	Both	18	65-69 years	423	Larynx cancer	162	Occupational exposure to sulfuric acid	3	Rate	2006	0.265537085	0.48227444878000003	0.10641752
1	Deaths	1	Global	1	Male	18	65-69 years	423	Larynx cancer	162	Occupational exposure to sulfuric acid	1	Number	2007	394.5644499627471	716.8265111634157	157.44025793785124
1	Deaths	1	Global	2	Female	18	65-69 years	423	Larynx cancer	162	Occupational exposure to sulfuric acid	1	Number	2007	47.009504743994405	85.53019259879693	19.600122162373268
1	Deaths	1	Global	3	Both	18	65-69 years	423	Larynx cancer	162	Occupational exposure to sulfuric acid	1	Number	2007	441.5739547067412	806.1654583600082	177.3073608295437
1	Deaths	1	Global	1	Male	18	65-69 years	423	Larynx cancer	162	Occupational exposure to sulfuric acid	3	Rate	2007	0.480055802	0.8721432594199999	0.191553266
1	Deaths	1	Global	2	Female	18	65-69 years	423	Larynx cancer	162	Occupational exposure to sulfuric acid	3	Rate	2007	0.052269895	0.095101069	0.021793387
1	Deaths	1	Global	3	Both	18	65-69 years	423	Larynx cancer	162	Occupational exposure to sulfuric acid	3	Rate	2007	0.25653891843000004	0.468353744	0.10300933306999999
1	Deaths	1	Global	1	Male	18	65-69 years	423	Larynx cancer	162	Occupational exposure to sulfuric acid	1	Number	2008	391.0962592210133	706.7826291302196	155.20032852196186
1	Deaths	1	Global	2	Female	18	65-69 years	423	Larynx cancer	162	Occupational exposure to sulfuric acid	1	Number	2008	46.52386395843137	84.49169817245398	19.204682776400304
1	Deaths	1	Global	3	Both	18	65-69 years	423	Larynx cancer	162	Occupational exposure to sulfuric acid	1	Number	2008	437.620123179445	800.3427963988058	174.86672929919325
1	Deaths	1	Global	1	Male	18	65-69 years	423	Larynx cancer	162	Occupational exposure to sulfuric acid	3	Rate	2008	0.46914308825999995	0.8478275553400001	0.18617197098000002
1	Deaths	1	Global	2	Female	18	65-69 years	423	Larynx cancer	162	Occupational exposure to sulfuric acid	3	Rate	2008	0.051354297880000004	0.093264219	0.021198648
1	Deaths	1	Global	3	Both	18	65-69 years	423	Larynx cancer	162	Occupational exposure to sulfuric acid	3	Rate	2008	0.25156673489000003	0.46007853255000003	0.100522462
1	Deaths	1	Global	1	Male	18	65-69 years	423	Larynx cancer	162	Occupational exposure to sulfuric acid	1	Number	2009	382.48169969579374	698.5879202250981	152.34484788908986
1	Deaths	1	Global	2	Female	18	65-69 years	423	Larynx cancer	162	Occupational exposure to sulfuric acid	1	Number	2009	45.89551468301356	83.82146587113438	19.437388205701964
1	Deaths	1	Global	3	Both	18	65-69 years	423	Larynx cancer	162	Occupational exposure to sulfuric acid	1	Number	2009	428.3772143788074	786.2731349961279	170.37395494020444
1	Deaths	1	Global	1	Male	18	65-69 years	423	Larynx cancer	162	Occupational exposure to sulfuric acid	3	Rate	2009	0.45220276536000004	0.8259307298299999	0.18011518344000002
1	Deaths	1	Global	2	Female	18	65-69 years	423	Larynx cancer	162	Occupational exposure to sulfuric acid	3	Rate	2009	0.050177153599999996	0.091641255	0.021250722
1	Deaths	1	Global	3	Both	18	65-69 years	423	Larynx cancer	162	Occupational exposure to sulfuric acid	3	Rate	2009	0.243328597	0.44662211784000005	0.09677651847999999
1	Deaths	1	Global	1	Male	18	65-69 years	423	Larynx cancer	162	Occupational exposure to sulfuric acid	1	Number	2010	385.0468411732959	693.6256500858982	153.87774441590904
1	Deaths	1	Global	2	Female	18	65-69 years	423	Larynx cancer	162	Occupational exposure to sulfuric acid	1	Number	2010	45.88260305262473	83.2558025872965	18.709373332028488
1	Deaths	1	Global	3	Both	18	65-69 years	423	Larynx cancer	162	Occupational exposure to sulfuric acid	1	Number	2010	430.9294442259204	784.1403318149174	171.93487151709996
1	Deaths	1	Global	1	Male	18	65-69 years	423	Larynx cancer	162	Occupational exposure to sulfuric acid	3	Rate	2010	0.44885256340999996	0.8085656543499999	0.17937667
1	Deaths	1	Global	2	Female	18	65-69 years	423	Larynx cancer	162	Occupational exposure to sulfuric acid	3	Rate	2010	0.049734314	0.090244884	0.020279971
1	Deaths	1	Global	3	Both	18	65-69 years	423	Larynx cancer	162	Occupational exposure to sulfuric acid	3	Rate	2010	0.242040626	0.44042898269999997	0.09657085279000001
1	Deaths	1	Global	1	Male	18	65-69 years	423	Larynx cancer	162	Occupational exposure to sulfuric acid	1	Number	2011	385.7326574306175	699.6819695500419	155.8833285301585
1	Deaths	1	Global	2	Female	18	65-69 years	423	Larynx cancer	162	Occupational exposure to sulfuric acid	1	Number	2011	46.12561927799125	83.51161024135632	19.06468352594163
1	Deaths	1	Global	3	Both	18	65-69 years	423	Larynx cancer	162	Occupational exposure to sulfuric acid	1	Number	2011	431.85827670860846	790.5267672451004	174.5338879922482
1	Deaths	1	Global	1	Male	18	65-69 years	423	Larynx cancer	162	Occupational exposure to sulfuric acid	3	Rate	2011	0.439550185	0.797301792	0.177632214
1	Deaths	1	Global	2	Female	18	65-69 years	423	Larynx cancer	162	Occupational exposure to sulfuric acid	3	Rate	2011	0.049018501	0.088749247	0.020260372
1	Deaths	1	Global	3	Both	18	65-69 years	423	Larynx cancer	162	Occupational exposure to sulfuric acid	3	Rate	2011	0.237474467	0.43470261689999995	0.095974407
1	Deaths	1	Global	1	Male	18	65-69 years	423	Larynx cancer	162	Occupational exposure to sulfuric acid	1	Number	2012	393.3579696763703	706.395387609977	158.49250425113746
1	Deaths	1	Global	2	Female	18	65-69 years	423	Larynx cancer	162	Occupational exposure to sulfuric acid	1	Number	2012	47.347951974328446	86.21816898135273	19.672690945241555
1	Deaths	1	Global	3	Both	18	65-69 years	423	Larynx cancer	162	Occupational exposure to sulfuric acid	1	Number	2012	440.7059216506987	804.3367029383203	178.53962344091678
1	Deaths	1	Global	1	Male	18	65-69 years	423	Larynx cancer	162	Occupational exposure to sulfuric acid	3	Rate	2012	0.428226107	0.769011867	0.172541637
1	Deaths	1	Global	2	Female	18	65-69 years	423	Larynx cancer	162	Occupational exposure to sulfuric acid	3	Rate	2012	0.048124148	0.087631581	0.019995194
1	Deaths	1	Global	3	Both	18	65-69 years	423	Larynx cancer	162	Occupational exposure to sulfuric acid	3	Rate	2012	0.231652217	0.42279073502000003	0.093847388
1	Deaths	1	Global	1	Male	18	65-69 years	423	Larynx cancer	162	Occupational exposure to sulfuric acid	1	Number	2013	397.2091463477076	720.2908296919251	161.30064540519064
1	Deaths	1	Global	2	Female	18	65-69 years	423	Larynx cancer	162	Occupational exposure to sulfuric acid	1	Number	2013	47.88436571041396	89.2883351413939	19.72641716863332
1	Deaths	1	Global	3	Both	18	65-69 years	423	Larynx cancer	162	Occupational exposure to sulfuric acid	1	Number	2013	445.0935120581215	806.522784288796	180.64676370614112
1	Deaths	1	Global	1	Male	18	65-69 years	423	Larynx cancer	162	Occupational exposure to sulfuric acid	3	Rate	2013	0.413272249	0.7494193263300001	0.167823629
1	Deaths	1	Global	2	Female	18	65-69 years	423	Larynx cancer	162	Occupational exposure to sulfuric acid	3	Rate	2013	0.046490408889999994	0.08668907164999999	0.019152163479999998
1	Deaths	1	Global	3	Both	18	65-69 years	423	Larynx cancer	162	Occupational exposure to sulfuric acid	3	Rate	2013	0.22353975740999998	0.40506074	0.090726404
1	Deaths	1	Global	1	Male	18	65-69 years	423	Larynx cancer	162	Occupational exposure to sulfuric acid	1	Number	2014	414.0469736357003	761.6893061539395	169.43233137869612
1	Deaths	1	Global	2	Female	18	65-69 years	423	Larynx cancer	162	Occupational exposure to sulfuric acid	1	Number	2014	49.5044329868968	92.97957506650464	20.84939268118904
1	Deaths	1	Global	3	Both	18	65-69 years	423	Larynx cancer	162	Occupational exposure to sulfuric acid	1	Number	2014	463.5514066225973	856.2648123870172	190.45957490973572
1	Deaths	1	Global	1	Male	18	65-69 years	423	Larynx cancer	162	Occupational exposure to sulfuric acid	3	Rate	2014	0.406256423	0.747357649	0.166244357
1	Deaths	1	Global	2	Female	18	65-69 years	423	Larynx cancer	162	Occupational exposure to sulfuric acid	3	Rate	2014	0.045328169	0.085135686	0.019090508279999998
1	Deaths	1	Global	3	Both	18	65-69 years	423	Larynx cancer	162	Occupational exposure to sulfuric acid	3	Rate	2014	0.219556255	0.405560835	0.090209177
1	Deaths	1	Global	1	Male	18	65-69 years	423	Larynx cancer	162	Occupational exposure to sulfuric acid	1	Number	2015	429.655327075755	782.2825700765457	177.6082644953399
1	Deaths	1	Global	2	Female	18	65-69 years	423	Larynx cancer	162	Occupational exposure to sulfuric acid	1	Number	2015	52.07168339249688	97.67814975025968	21.712083848324703
1	Deaths	1	Global	3	Both	18	65-69 years	423	Larynx cancer	162	Occupational exposure to sulfuric acid	1	Number	2015	481.7270104682521	876.3844829039228	200.65907357403523
1	Deaths	1	Global	1	Male	18	65-69 years	423	Larynx cancer	162	Occupational exposure to sulfuric acid	3	Rate	2015	0.40358703380000005	0.734819475	0.166832314
1	Deaths	1	Global	2	Female	18	65-69 years	423	Larynx cancer	162	Occupational exposure to sulfuric acid	3	Rate	2015	0.045472331170000005	0.08529882	0.018960383129999998
1	Deaths	1	Global	3	Both	18	65-69 years	423	Larynx cancer	162	Occupational exposure to sulfuric acid	3	Rate	2015	0.218003597	0.39660422965000003	0.090807447
1	Deaths	1	Global	1	Male	18	65-69 years	423	Larynx cancer	162	Occupational exposure to sulfuric acid	1	Number	2016	458.9563312274007	827.0375275931644	187.2029101947154
1	Deaths	1	Global	2	Female	18	65-69 years	423	Larynx cancer	162	Occupational exposure to sulfuric acid	1	Number	2016	56.23399632685264	102.63211659848582	22.716988959546487
1	Deaths	1	Global	3	Both	18	65-69 years	423	Larynx cancer	162	Occupational exposure to sulfuric acid	1	Number	2016	515.1903275542528	934.7086756709144	210.16877339607785
1	Deaths	1	Global	1	Male	18	65-69 years	423	Larynx cancer	162	Occupational exposure to sulfuric acid	3	Rate	2016	0.40963897900999996	0.73816785	0.16708694005000002
1	Deaths	1	Global	2	Female	18	65-69 years	423	Larynx cancer	162	Occupational exposure to sulfuric acid	3	Rate	2016	0.046482955	0.084835587	0.018777836
1	Deaths	1	Global	3	Both	18	65-69 years	423	Larynx cancer	162	Occupational exposure to sulfuric acid	3	Rate	2016	0.22109569842000001	0.401133438	0.090194651
1	Deaths	1	Global	1	Male	18	65-69 years	423	Larynx cancer	162	Occupational exposure to sulfuric acid	1	Number	2017	479.591407463606	873.8125401320435	199.6199206373102
1	Deaths	1	Global	2	Female	18	65-69 years	423	Larynx cancer	162	Occupational exposure to sulfuric acid	1	Number	2017	59.85045162956006	110.28660514382784	24.95097190085039
1	Deaths	1	Global	3	Both	18	65-69 years	423	Larynx cancer	162	Occupational exposure to sulfuric acid	1	Number	2017	539.4418590931659	995.1255768516752	225.26708532389276
1	Deaths	1	Global	1	Male	18	65-69 years	423	Larynx cancer	162	Occupational exposure to sulfuric acid	3	Rate	2017	0.41324605452999996	0.752931723	0.17200505122999998
1	Deaths	1	Global	2	Female	18	65-69 years	423	Larynx cancer	162	Occupational exposure to sulfuric acid	3	Rate	2017	0.047624109	0.087757088	0.019853949
1	Deaths	1	Global	3	Both	18	65-69 years	423	Larynx cancer	162	Occupational exposure to sulfuric acid	3	Rate	2017	0.22316135371999998	0.411672856	0.093190595
1	Deaths	1	Global	1	Male	18	65-69 years	423	Larynx cancer	162	Occupational exposure to sulfuric acid	1	Number	2018	509.0146956672117	918.7060056074096	207.7010205434996
1	Deaths	1	Global	2	Female	18	65-69 years	423	Larynx cancer	162	Occupational exposure to sulfuric acid	1	Number	2018	64.73990334077972	120.58237716146756	26.37984878282303
1	Deaths	1	Global	3	Both	18	65-69 years	423	Larynx cancer	162	Occupational exposure to sulfuric acid	1	Number	2018	573.7545990079914	1040.1638749525728	236.52382895525832
1	Deaths	1	Global	1	Male	18	65-69 years	423	Larynx cancer	162	Occupational exposure to sulfuric acid	3	Rate	2018	0.422709238	0.762935763	0.17248449
1	Deaths	1	Global	2	Female	18	65-69 years	423	Larynx cancer	162	Occupational exposure to sulfuric acid	3	Rate	2018	0.049485604849999996	0.09217023134999999	0.020164114
1	Deaths	1	Global	3	Both	18	65-69 years	423	Larynx cancer	162	Occupational exposure to sulfuric acid	3	Rate	2018	0.228366452	0.41400719714999995	0.094141481
1	Deaths	1	Global	1	Male	18	65-69 years	423	Larynx cancer	162	Occupational exposure to sulfuric acid	1	Number	2019	528.9052061674646	968.7080455653304	219.64745948480635
1	Deaths	1	Global	2	Female	18	65-69 years	423	Larynx cancer	162	Occupational exposure to sulfuric acid	1	Number	2019	68.28551593613602	128.4808342001634	28.222021486575034
1	Deaths	1	Global	3	Both	18	65-69 years	423	Larynx cancer	162	Occupational exposure to sulfuric acid	1	Number	2019	597.1907221036013	1085.909691280124	247.6008504774913
1	Deaths	1	Global	1	Male	18	65-69 years	423	Larynx cancer	162	Occupational exposure to sulfuric acid	3	Rate	2019	0.426638263	0.7814026270600001	0.177177327
1	Deaths	1	Global	2	Female	18	65-69 years	423	Larynx cancer	162	Occupational exposure to sulfuric acid	3	Rate	2019	0.050556303	0.095122896	0.020894637
1	Deaths	1	Global	3	Both	18	65-69 years	423	Larynx cancer	162	Occupational exposure to sulfuric acid	3	Rate	2019	0.230541153	0.41920757097999994	0.095584515
1	Deaths	1	Global	1	Male	18	65-69 years	423	Larynx cancer	162	Occupational exposure to sulfuric acid	1	Number	2020	554.0949218979035	1009.2693997366956	231.98513001259053
1	Deaths	1	Global	2	Female	18	65-69 years	423	Larynx cancer	162	Occupational exposure to sulfuric acid	1	Number	2020	73.92438283261599	142.69068615748787	31.004626182377574
1	Deaths	1	Global	3	Both	18	65-69 years	423	Larynx cancer	162	Occupational exposure to sulfuric acid	1	Number	2020	628.0193047305188	1155.2658849219447	262.7567942984284
1	Deaths	1	Global	1	Male	18	65-69 years	423	Larynx cancer	162	Occupational exposure to sulfuric acid	3	Rate	2020	0.429799279	0.7828681388400001	0.179945778
1	Deaths	1	Global	2	Female	18	65-69 years	423	Larynx cancer	162	Occupational exposure to sulfuric acid	3	Rate	2020	0.052563632170000006	0.101459633	0.022045714
1	Deaths	1	Global	3	Both	18	65-69 years	423	Larynx cancer	162	Occupational exposure to sulfuric acid	3	Rate	2020	0.232981701	0.42857888143000006	0.097477139
1	Deaths	1	Global	1	Male	18	65-69 years	423	Larynx cancer	162	Occupational exposure to sulfuric acid	1	Number	2021	562.4696779976393	1012.9386947944048	232.6596537085156
1	Deaths	1	Global	2	Female	18	65-69 years	423	Larynx cancer	162	Occupational exposure to sulfuric acid	1	Number	2021	76.67069901165722	142.5238966771837	31.1863215884676
1	Deaths	1	Global	3	Both	18	65-69 years	423	Larynx cancer	162	Occupational exposure to sulfuric acid	1	Number	2021	639.1403770092966	1152.4532335470583	261.8318556899231
1	Deaths	1	Global	1	Male	18	65-69 years	423	Larynx cancer	162	Occupational exposure to sulfuric acid	3	Rate	2021	0.42665240782999997	0.7683484995200001	0.176480271
1	Deaths	1	Global	2	Female	18	65-69 years	423	Larynx cancer	162	Occupational exposure to sulfuric acid	3	Rate	2021	0.053240242310000005	0.098968796	0.021655826
1	Deaths	1	Global	3	Both	18	65-69 years	423	Larynx cancer	162	Occupational exposure to sulfuric acid	3	Rate	2021	0.23170511	0.417794452	0.094920899
1	Deaths	1	Global	1	Male	19	70-74 years	423	Larynx cancer	162	Occupational exposure to sulfuric acid	1	Number	1990	150.0319482557083	281.3398910596229	58.28898685399567
1	Deaths	1	Global	2	Female	19	70-74 years	423	Larynx cancer	162	Occupational exposure to sulfuric acid	1	Number	1990	25.14643874826223	47.02369899388479	10.01189248983999
1	Deaths	1	Global	3	Both	19	70-74 years	423	Larynx cancer	162	Occupational exposure to sulfuric acid	1	Number	1990	175.17838700397024	326.18659746317894	68.55771724128931
1	Deaths	1	Global	1	Male	19	70-74 years	423	Larynx cancer	162	Occupational exposure to sulfuric acid	3	Rate	1990	0.398824775	0.74787617	0.154947612
1	Deaths	1	Global	2	Female	19	70-74 years	423	Larynx cancer	162	Occupational exposure to sulfuric acid	3	Rate	1990	0.053454563	0.099959732	0.02128259
1	Deaths	1	Global	3	Both	19	70-74 years	423	Larynx cancer	162	Occupational exposure to sulfuric acid	3	Rate	1990	0.206917078	0.38528484434999993	0.080978954
1	Deaths	1	Global	1	Male	19	70-74 years	423	Larynx cancer	162	Occupational exposure to sulfuric acid	1	Number	1991	157.4297339292603	290.07455892607936	62.61986201922683
1	Deaths	1	Global	2	Female	19	70-74 years	423	Larynx cancer	162	Occupational exposure to sulfuric acid	1	Number	1991	26.426728461934005	48.49551955224237	10.776392297193915
1	Deaths	1	Global	3	Both	19	70-74 years	423	Larynx cancer	162	Occupational exposure to sulfuric acid	1	Number	1991	183.8564623911941	337.28308845930314	73.44802733458005
1	Deaths	1	Global	1	Male	19	70-74 years	423	Larynx cancer	162	Occupational exposure to sulfuric acid	3	Rate	1991	0.40345348406000003	0.743389375	0.16047922379000001
1	Deaths	1	Global	2	Female	19	70-74 years	423	Larynx cancer	162	Occupational exposure to sulfuric acid	3	Rate	1991	0.054254558710000005	0.099562192	0.022124131
1	Deaths	1	Global	3	Both	19	70-74 years	423	Larynx cancer	162	Occupational exposure to sulfuric acid	3	Rate	1991	0.20957244327000002	0.384458833	0.083721194
1	Deaths	1	Global	1	Male	19	70-74 years	423	Larynx cancer	162	Occupational exposure to sulfuric acid	1	Number	1992	167.17539071199425	306.3941547256908	66.37173023073385
1	Deaths	1	Global	2	Female	19	70-74 years	423	Larynx cancer	162	Occupational exposure to sulfuric acid	1	Number	1992	27.77498389964149	52.44770397272276	10.98483979621865
1	Deaths	1	Global	3	Both	19	70-74 years	423	Larynx cancer	162	Occupational exposure to sulfuric acid	1	Number	1992	194.95037461163557	359.3647765595841	78.2697489738019
1	Deaths	1	Global	1	Male	19	70-74 years	423	Larynx cancer	162	Occupational exposure to sulfuric acid	3	Rate	1992	0.41118777	0.753612889	0.16324917
1	Deaths	1	Global	2	Female	19	70-74 years	423	Larynx cancer	162	Occupational exposure to sulfuric acid	3	Rate	1992	0.054731017	0.103348978	0.02164579
1	Deaths	1	Global	3	Both	19	70-74 years	423	Larynx cancer	162	Occupational exposure to sulfuric acid	3	Rate	1992	0.21328227992999998	0.393157177	0.08562974318000001
1	Deaths	1	Global	1	Male	19	70-74 years	423	Larynx cancer	162	Occupational exposure to sulfuric acid	1	Number	1993	177.9647743167819	329.36882529519664	71.37766874198437
1	Deaths	1	Global	2	Female	19	70-74 years	423	Larynx cancer	162	Occupational exposure to sulfuric acid	1	Number	1993	29.23221955724339	54.79816163418533	11.708297474639398
1	Deaths	1	Global	3	Both	19	70-74 years	423	Larynx cancer	162	Occupational exposure to sulfuric acid	1	Number	1993	207.19699387402537	385.6342577977349	83.55577123062795
1	Deaths	1	Global	1	Male	19	70-74 years	423	Larynx cancer	162	Occupational exposure to sulfuric acid	3	Rate	1993	0.420027299	0.77736675	0.168463504
1	Deaths	1	Global	2	Female	19	70-74 years	423	Larynx cancer	162	Occupational exposure to sulfuric acid	3	Rate	1993	0.05513411495000001	0.103353361	0.02208271
1	Deaths	1	Global	3	Both	19	70-74 years	423	Larynx cancer	162	Occupational exposure to sulfuric acid	3	Rate	1993	0.217210361	0.40427109830999997	0.087593835
1	Deaths	1	Global	1	Male	19	70-74 years	423	Larynx cancer	162	Occupational exposure to sulfuric acid	1	Number	1994	188.01346866657417	347.40352540716026	75.84963381687845
1	Deaths	1	Global	2	Female	19	70-74 years	423	Larynx cancer	162	Occupational exposure to sulfuric acid	1	Number	1994	30.854377861132555	58.9679428421919	12.219878220197842
1	Deaths	1	Global	3	Both	19	70-74 years	423	Larynx cancer	162	Occupational exposure to sulfuric acid	1	Number	1994	218.86784652770663	403.2240447078269	88.64422762513584
1	Deaths	1	Global	1	Male	19	70-74 years	423	Larynx cancer	162	Occupational exposure to sulfuric acid	3	Rate	1994	0.426219445	0.7875506949700001	0.17194826
1	Deaths	1	Global	2	Female	19	70-74 years	423	Larynx cancer	162	Occupational exposure to sulfuric acid	3	Rate	1994	0.056001402	0.107028166	0.022179358649999998
1	Deaths	1	Global	3	Both	19	70-74 years	423	Larynx cancer	162	Occupational exposure to sulfuric acid	3	Rate	1994	0.22061596849999998	0.40644464	0.089352239
1	Deaths	1	Global	1	Male	19	70-74 years	423	Larynx cancer	162	Occupational exposure to sulfuric acid	1	Number	1995	196.6015727782621	364.95153982699526	78.16287655510362
1	Deaths	1	Global	2	Female	19	70-74 years	423	Larynx cancer	162	Occupational exposure to sulfuric acid	1	Number	1995	31.732129301732	60.066048399048654	12.777906384555951
1	Deaths	1	Global	3	Both	19	70-74 years	423	Larynx cancer	162	Occupational exposure to sulfuric acid	1	Number	1995	228.33370207999408	424.66291635809694	90.77532164585116
1	Deaths	1	Global	1	Male	19	70-74 years	423	Larynx cancer	162	Occupational exposure to sulfuric acid	3	Rate	1995	0.42960708807000003	0.797479726	0.170798867
1	Deaths	1	Global	2	Female	19	70-74 years	423	Larynx cancer	162	Occupational exposure to sulfuric acid	3	Rate	1995	0.055738447680000004	0.105507836	0.02244478
1	Deaths	1	Global	3	Both	19	70-74 years	423	Larynx cancer	162	Occupational exposure to sulfuric acid	3	Rate	1995	0.222344786	0.413524524	0.088394395
1	Deaths	1	Global	1	Male	19	70-74 years	423	Larynx cancer	162	Occupational exposure to sulfuric acid	1	Number	1996	202.00590456128847	370.1303562568231	79.93815941464763
1	Deaths	1	Global	2	Female	19	70-74 years	423	Larynx cancer	162	Occupational exposure to sulfuric acid	1	Number	1996	32.12141958138701	59.63034721929247	13.432182175490093
1	Deaths	1	Global	3	Both	19	70-74 years	423	Larynx cancer	162	Occupational exposure to sulfuric acid	1	Number	1996	234.12732414267572	433.168754628604	93.55177413241267
1	Deaths	1	Global	1	Male	19	70-74 years	423	Larynx cancer	162	Occupational exposure to sulfuric acid	3	Rate	1996	0.42610674	0.7807447	0.168619767
1	Deaths	1	Global	2	Female	19	70-74 years	423	Larynx cancer	162	Occupational exposure to sulfuric acid	3	Rate	1996	0.054849422	0.10182271358999999	0.022936329
1	Deaths	1	Global	3	Both	19	70-74 years	423	Larynx cancer	162	Occupational exposure to sulfuric acid	3	Rate	1996	0.220936819	0.40876445028999997	0.088281159
1	Deaths	1	Global	1	Male	19	70-74 years	423	Larynx cancer	162	Occupational exposure to sulfuric acid	1	Number	1997	205.94688896649757	380.107337335107	81.69273135491765
1	Deaths	1	Global	2	Female	19	70-74 years	423	Larynx cancer	162	Occupational exposure to sulfuric acid	1	Number	1997	32.61390264440843	60.51208421813046	13.478384699123
1	Deaths	1	Global	3	Both	19	70-74 years	423	Larynx cancer	162	Occupational exposure to sulfuric acid	1	Number	1997	238.560791610906	441.7836021655239	95.53919842014542
1	Deaths	1	Global	1	Male	19	70-74 years	423	Larynx cancer	162	Occupational exposure to sulfuric acid	3	Rate	1997	0.418732067	0.772835811	0.166098
1	Deaths	1	Global	2	Female	19	70-74 years	423	Larynx cancer	162	Occupational exposure to sulfuric acid	3	Rate	1997	0.054211465	0.100584367	0.022404034
1	Deaths	1	Global	3	Both	19	70-74 years	423	Larynx cancer	162	Occupational exposure to sulfuric acid	3	Rate	1997	0.21817460282999998	0.404031028	0.08737490569999999
1	Deaths	1	Global	1	Male	19	70-74 years	423	Larynx cancer	162	Occupational exposure to sulfuric acid	1	Number	1998	211.9583531930643	392.7505802366082	84.50148258064083
1	Deaths	1	Global	2	Female	19	70-74 years	423	Larynx cancer	162	Occupational exposure to sulfuric acid	1	Number	1998	33.585817517467696	62.63954163755284	13.852978443118753
1	Deaths	1	Global	3	Both	19	70-74 years	423	Larynx cancer	162	Occupational exposure to sulfuric acid	1	Number	1998	245.544170710532	458.4466583809234	98.49373865270547
1	Deaths	1	Global	1	Male	19	70-74 years	423	Larynx cancer	162	Occupational exposure to sulfuric acid	3	Rate	1998	0.41491364528999997	0.768818839	0.165413713
1	Deaths	1	Global	2	Female	19	70-74 years	423	Larynx cancer	162	Occupational exposure to sulfuric acid	3	Rate	1998	0.054447372	0.101547578	0.022457642179999997
1	Deaths	1	Global	3	Both	19	70-74 years	423	Larynx cancer	162	Occupational exposure to sulfuric acid	3	Rate	1998	0.217739199	0.406532999	0.087340488
1	Deaths	1	Global	1	Male	19	70-74 years	423	Larynx cancer	162	Occupational exposure to sulfuric acid	1	Number	1999	216.19020509874807	397.3743321945374	87.06866868653607
1	Deaths	1	Global	2	Female	19	70-74 years	423	Larynx cancer	162	Occupational exposure to sulfuric acid	1	Number	1999	34.383199745017365	63.76206352286125	14.080531000820418
1	Deaths	1	Global	3	Both	19	70-74 years	423	Larynx cancer	162	Occupational exposure to sulfuric acid	1	Number	1999	250.5734048437653	463.39700845416536	101.68498907006637
1	Deaths	1	Global	1	Male	19	70-74 years	423	Larynx cancer	162	Occupational exposure to sulfuric acid	3	Rate	1999	0.408355306	0.750588662	0.16446144165999999
1	Deaths	1	Global	2	Female	19	70-74 years	423	Larynx cancer	162	Occupational exposure to sulfuric acid	3	Rate	1999	0.054410705	0.10090215074999999	0.02228215
1	Deaths	1	Global	3	Both	19	70-74 years	423	Larynx cancer	162	Occupational exposure to sulfuric acid	3	Rate	1999	0.21576293024999998	0.39902038475999996	0.08755857875999999
1	Deaths	1	Global	1	Male	19	70-74 years	423	Larynx cancer	162	Occupational exposure to sulfuric acid	1	Number	2000	221.112993119446	408.21688936601487	87.98039774003607
1	Deaths	1	Global	2	Female	19	70-74 years	423	Larynx cancer	162	Occupational exposure to sulfuric acid	1	Number	2000	34.684694080489145	63.82505302662185	14.468661711435963
1	Deaths	1	Global	3	Both	19	70-74 years	423	Larynx cancer	162	Occupational exposure to sulfuric acid	1	Number	2000	255.79768719993515	472.18385244832814	102.57831840410998
1	Deaths	1	Global	1	Male	19	70-74 years	423	Larynx cancer	162	Occupational exposure to sulfuric acid	3	Rate	2000	0.40484497741000003	0.747421285	0.16108697020999999
1	Deaths	1	Global	2	Female	19	70-74 years	423	Larynx cancer	162	Occupational exposure to sulfuric acid	3	Rate	2000	0.053773675890000004	0.09895165016999999	0.022431598
1	Deaths	1	Global	3	Both	19	70-74 years	423	Larynx cancer	162	Occupational exposure to sulfuric acid	3	Rate	2000	0.214743176	0.39640022310999995	0.086114906
1	Deaths	1	Global	1	Male	19	70-74 years	423	Larynx cancer	162	Occupational exposure to sulfuric acid	1	Number	2001	224.40899211285569	407.8395969666184	88.67978327780496
1	Deaths	1	Global	2	Female	19	70-74 years	423	Larynx cancer	162	Occupational exposure to sulfuric acid	1	Number	2001	35.48863117413684	66.71197374787852	14.576125090178545
1	Deaths	1	Global	3	Both	19	70-74 years	423	Larynx cancer	162	Occupational exposure to sulfuric acid	1	Number	2001	259.89762328699265	476.9742646990912	103.1942966269434
1	Deaths	1	Global	1	Male	19	70-74 years	423	Larynx cancer	162	Occupational exposure to sulfuric acid	3	Rate	2001	0.39995653335000003	0.726878677	0.158050969
1	Deaths	1	Global	2	Female	19	70-74 years	423	Larynx cancer	162	Occupational exposure to sulfuric acid	3	Rate	2001	0.053961209819999995	0.10143695864999999	0.022163305
1	Deaths	1	Global	3	Both	19	70-74 years	423	Larynx cancer	162	Occupational exposure to sulfuric acid	3	Rate	2001	0.21324885023999998	0.391362615	0.084672052
1	Deaths	1	Global	1	Male	19	70-74 years	423	Larynx cancer	162	Occupational exposure to sulfuric acid	1	Number	2002	224.64329071491133	412.0376203439538	88.62926204825672
1	Deaths	1	Global	2	Female	19	70-74 years	423	Larynx cancer	162	Occupational exposure to sulfuric acid	1	Number	2002	35.89475533042217	67.30139577855542	15.231312516499765
1	Deaths	1	Global	3	Both	19	70-74 years	423	Larynx cancer	162	Occupational exposure to sulfuric acid	1	Number	2002	260.5380460453336	478.6498812818184	104.2162024293484
1	Deaths	1	Global	1	Male	19	70-74 years	423	Larynx cancer	162	Occupational exposure to sulfuric acid	3	Rate	2002	0.392425789	0.719781961	0.154825047
1	Deaths	1	Global	2	Female	19	70-74 years	423	Larynx cancer	162	Occupational exposure to sulfuric acid	3	Rate	2002	0.053768192	0.10081345770000001	0.022815593
1	Deaths	1	Global	3	Both	19	70-74 years	423	Larynx cancer	162	Occupational exposure to sulfuric acid	3	Rate	2002	0.21010602784000001	0.385998233	0.084043205
1	Deaths	1	Global	1	Male	19	70-74 years	423	Larynx cancer	162	Occupational exposure to sulfuric acid	1	Number	2003	225.8358972900376	414.64803138849766	90.07448991532236
1	Deaths	1	Global	2	Female	19	70-74 years	423	Larynx cancer	162	Occupational exposure to sulfuric acid	1	Number	2003	36.24998064547938	68.29316121316705	15.017209536677305
1	Deaths	1	Global	3	Both	19	70-74 years	423	Larynx cancer	162	Occupational exposure to sulfuric acid	1	Number	2003	262.085877935517	483.8190191081857	105.2776127893466
1	Deaths	1	Global	1	Male	19	70-74 years	423	Larynx cancer	162	Occupational exposure to sulfuric acid	3	Rate	2003	0.38816623857999993	0.712696115	0.154819833
1	Deaths	1	Global	2	Female	19	70-74 years	423	Larynx cancer	162	Occupational exposure to sulfuric acid	3	Rate	2003	0.053521693	0.10083220940999998	0.022172329
1	Deaths	1	Global	3	Both	19	70-74 years	423	Larynx cancer	162	Occupational exposure to sulfuric acid	3	Rate	2003	0.208153824	0.384258701	0.083613577
1	Deaths	1	Global	1	Male	19	70-74 years	423	Larynx cancer	162	Occupational exposure to sulfuric acid	1	Number	2004	226.8450100408841	415.4828297844107	90.5299899509089
1	Deaths	1	Global	2	Female	19	70-74 years	423	Larynx cancer	162	Occupational exposure to sulfuric acid	1	Number	2004	36.586061569984444	69.08372936085385	15.128487848951506
1	Deaths	1	Global	3	Both	19	70-74 years	423	Larynx cancer	162	Occupational exposure to sulfuric acid	1	Number	2004	263.43107161086886	485.30814480965023	105.69599876302124
1	Deaths	1	Global	1	Male	19	70-74 years	423	Larynx cancer	162	Occupational exposure to sulfuric acid	3	Rate	2004	0.38372271525999996	0.702815546	0.153137217
1	Deaths	1	Global	2	Female	19	70-74 years	423	Larynx cancer	162	Occupational exposure to sulfuric acid	3	Rate	2004	0.053277039	0.100600513	0.022030276159999997
1	Deaths	1	Global	3	Both	19	70-74 years	423	Larynx cancer	162	Occupational exposure to sulfuric acid	3	Rate	2004	0.206146539	0.379775224	0.082711823
1	Deaths	1	Global	1	Male	19	70-74 years	423	Larynx cancer	162	Occupational exposure to sulfuric acid	1	Number	2005	224.6155228592625	410.7117303748029	88.07194752320034
1	Deaths	1	Global	2	Female	19	70-74 years	423	Larynx cancer	162	Occupational exposure to sulfuric acid	1	Number	2005	37.16030360362214	69.41776510280008	15.006309023149374
1	Deaths	1	Global	3	Both	19	70-74 years	423	Larynx cancer	162	Occupational exposure to sulfuric acid	1	Number	2005	261.7758264628847	479.5766817535263	103.37540211051018
1	Deaths	1	Global	1	Male	19	70-74 years	423	Larynx cancer	162	Occupational exposure to sulfuric acid	3	Rate	2005	0.37335130653000004	0.6826765986200001	0.14639138141000002
1	Deaths	1	Global	2	Female	19	70-74 years	423	Larynx cancer	162	Occupational exposure to sulfuric acid	3	Rate	2005	0.053196241	0.09937389701999999	0.021482043
1	Deaths	1	Global	3	Both	19	70-74 years	423	Larynx cancer	162	Occupational exposure to sulfuric acid	3	Rate	2005	0.20133952716999998	0.36885660395000003	0.079509078
1	Deaths	1	Global	1	Male	19	70-74 years	423	Larynx cancer	162	Occupational exposure to sulfuric acid	1	Number	2006	219.7581378612364	396.061485433521	88.14420481471353
1	Deaths	1	Global	2	Female	19	70-74 years	423	Larynx cancer	162	Occupational exposure to sulfuric acid	1	Number	2006	37.08863895241142	69.56652645022633	15.253422385595332
1	Deaths	1	Global	3	Both	19	70-74 years	423	Larynx cancer	162	Occupational exposure to sulfuric acid	1	Number	2006	256.84677681364786	470.03827672264487	103.4618176161638
1	Deaths	1	Global	1	Male	19	70-74 years	423	Larynx cancer	162	Occupational exposure to sulfuric acid	3	Rate	2006	0.357442068	0.6442038398400001	0.143368738
1	Deaths	1	Global	2	Female	19	70-74 years	423	Larynx cancer	162	Occupational exposure to sulfuric acid	3	Rate	2006	0.051963052	0.09746620960999999	0.021370814
1	Deaths	1	Global	3	Both	19	70-74 years	423	Larynx cancer	162	Occupational exposure to sulfuric acid	3	Rate	2006	0.193327499	0.35379585254999996	0.07787527906000001
1	Deaths	1	Global	1	Male	19	70-74 years	423	Larynx cancer	162	Occupational exposure to sulfuric acid	1	Number	2007	224.55885980436503	401.959301592444	89.11253360901301
1	Deaths	1	Global	2	Female	19	70-74 years	423	Larynx cancer	162	Occupational exposure to sulfuric acid	1	Number	2007	37.74629782124046	69.49239629089354	15.70633695363949
1	Deaths	1	Global	3	Both	19	70-74 years	423	Larynx cancer	162	Occupational exposure to sulfuric acid	1	Number	2007	262.30515762560526	473.34171120456153	104.414399847019
1	Deaths	1	Global	1	Male	19	70-74 years	423	Larynx cancer	162	Occupational exposure to sulfuric acid	3	Rate	2007	0.35630566955000004	0.637785471	0.14139411369000002
1	Deaths	1	Global	2	Female	19	70-74 years	423	Larynx cancer	162	Occupational exposure to sulfuric acid	3	Rate	2007	0.051536165860000004	0.094880077	0.021444338
1	Deaths	1	Global	3	Both	19	70-74 years	423	Larynx cancer	162	Occupational exposure to sulfuric acid	3	Rate	2007	0.192494144	0.347364528	0.076625106
1	Deaths	1	Global	1	Male	19	70-74 years	423	Larynx cancer	162	Occupational exposure to sulfuric acid	1	Number	2008	229.94906196131333	415.7073430331567	90.56663411563196
1	Deaths	1	Global	2	Female	19	70-74 years	423	Larynx cancer	162	Occupational exposure to sulfuric acid	1	Number	2008	38.32326531503448	70.41102903657696	15.655314019216732
1	Deaths	1	Global	3	Both	19	70-74 years	423	Larynx cancer	162	Occupational exposure to sulfuric acid	1	Number	2008	268.27232727634777	493.2421450365433	106.21375609746728
1	Deaths	1	Global	1	Male	19	70-74 years	423	Larynx cancer	162	Occupational exposure to sulfuric acid	3	Rate	2008	0.35624314894000003	0.644024775	0.140308217
1	Deaths	1	Global	2	Female	19	70-74 years	423	Larynx cancer	162	Occupational exposure to sulfuric acid	3	Rate	2008	0.051045955	0.093786326	0.020852619279999998
1	Deaths	1	Global	3	Both	19	70-74 years	423	Larynx cancer	162	Occupational exposure to sulfuric acid	3	Rate	2008	0.192138635	0.35326369002999997	0.076071081
1	Deaths	1	Global	1	Male	19	70-74 years	423	Larynx cancer	162	Occupational exposure to sulfuric acid	1	Number	2009	230.3767785935588	417.5483627094418	90.06250469931891
1	Deaths	1	Global	2	Female	19	70-74 years	423	Larynx cancer	162	Occupational exposure to sulfuric acid	1	Number	2009	38.24839151131211	69.33330494757803	15.85397198094105
1	Deaths	1	Global	3	Both	19	70-74 years	423	Larynx cancer	162	Occupational exposure to sulfuric acid	1	Number	2009	268.62517010487085	491.2509938527197	105.5987460972101
1	Deaths	1	Global	1	Male	19	70-74 years	423	Larynx cancer	162	Occupational exposure to sulfuric acid	3	Rate	2009	0.349164881	0.632846876	0.136501014
1	Deaths	1	Global	2	Female	19	70-74 years	423	Larynx cancer	162	Occupational exposure to sulfuric acid	3	Rate	2009	0.049835507019999996	0.09033740423999999	0.020656835510000002
1	Deaths	1	Global	3	Both	19	70-74 years	423	Larynx cancer	162	Occupational exposure to sulfuric acid	3	Rate	2009	0.188206909	0.34418528668000004	0.07398567159000001
1	Deaths	1	Global	1	Male	19	70-74 years	423	Larynx cancer	162	Occupational exposure to sulfuric acid	1	Number	2010	233.4896118770831	425.2957313013829	93.64691343357774
1	Deaths	1	Global	2	Female	19	70-74 years	423	Larynx cancer	162	Occupational exposure to sulfuric acid	1	Number	2010	38.804276205839	71.38304934639487	15.78802716907028
1	Deaths	1	Global	3	Both	19	70-74 years	423	Larynx cancer	162	Occupational exposure to sulfuric acid	1	Number	2010	272.2938880829221	494.9660818043111	108.7056147070094
1	Deaths	1	Global	1	Male	19	70-74 years	423	Larynx cancer	162	Occupational exposure to sulfuric acid	3	Rate	2010	0.34660218116999997	0.631327565	0.13901357
1	Deaths	1	Global	2	Female	19	70-74 years	423	Larynx cancer	162	Occupational exposure to sulfuric acid	3	Rate	2010	0.049519506	0.091094428	0.020147658
1	Deaths	1	Global	3	Both	19	70-74 years	423	Larynx cancer	162	Occupational exposure to sulfuric acid	3	Rate	2010	0.186852177	0.339653197	0.074595434
1	Deaths	1	Global	1	Male	19	70-74 years	423	Larynx cancer	162	Occupational exposure to sulfuric acid	1	Number	2011	235.8011790161637	429.2242389782425	93.59375726802654
1	Deaths	1	Global	2	Female	19	70-74 years	423	Larynx cancer	162	Occupational exposure to sulfuric acid	1	Number	2011	38.89129639737994	71.40832383654279	16.01682625492691
1	Deaths	1	Global	3	Both	19	70-74 years	423	Larynx cancer	162	Occupational exposure to sulfuric acid	1	Number	2011	274.69247541354383	500.3547406455044	109.77661992141697
1	Deaths	1	Global	1	Male	19	70-74 years	423	Larynx cancer	162	Occupational exposure to sulfuric acid	3	Rate	2011	0.343425826	0.625131263	0.136311928
1	Deaths	1	Global	2	Female	19	70-74 years	423	Larynx cancer	162	Occupational exposure to sulfuric acid	3	Rate	2011	0.048834396620000005	0.089664854	0.02011175
1	Deaths	1	Global	3	Both	19	70-74 years	423	Larynx cancer	162	Occupational exposure to sulfuric acid	3	Rate	2011	0.185226808	0.337392248	0.07402304309999999
1	Deaths	1	Global	1	Male	19	70-74 years	423	Larynx cancer	162	Occupational exposure to sulfuric acid	1	Number	2012	237.83134108883877	425.6001080882775	94.03971992216904
1	Deaths	1	Global	2	Female	19	70-74 years	423	Larynx cancer	162	Occupational exposure to sulfuric acid	1	Number	2012	38.97062670418721	72.37620832201164	16.117915637098562
1	Deaths	1	Global	3	Both	19	70-74 years	423	Larynx cancer	162	Occupational exposure to sulfuric acid	1	Number	2012	276.80196779302594	501.6376560958474	109.66357212575014
1	Deaths	1	Global	1	Male	19	70-74 years	423	Larynx cancer	162	Occupational exposure to sulfuric acid	3	Rate	2012	0.34078716134000003	0.6098399480800001	0.134748974
1	Deaths	1	Global	2	Female	19	70-74 years	423	Larynx cancer	162	Occupational exposure to sulfuric acid	3	Rate	2012	0.048377704	0.089847024	0.020008602
1	Deaths	1	Global	3	Both	19	70-74 years	423	Larynx cancer	162	Occupational exposure to sulfuric acid	3	Rate	2012	0.184112717	0.333660461	0.072941889
1	Deaths	1	Global	1	Male	19	70-74 years	423	Larynx cancer	162	Occupational exposure to sulfuric acid	1	Number	2013	239.33309311846023	435.2383716911592	95.52892587172316
1	Deaths	1	Global	2	Female	19	70-74 years	423	Larynx cancer	162	Occupational exposure to sulfuric acid	1	Number	2013	38.8835464499158	71.3860939831929	15.972144445610432
1	Deaths	1	Global	3	Both	19	70-74 years	423	Larynx cancer	162	Occupational exposure to sulfuric acid	1	Number	2013	278.2166395683758	505.9289777977792	111.37964377195772
1	Deaths	1	Global	1	Male	19	70-74 years	423	Larynx cancer	162	Occupational exposure to sulfuric acid	3	Rate	2013	0.33684756	0.612572969	0.134451467
1	Deaths	1	Global	2	Female	19	70-74 years	423	Larynx cancer	162	Occupational exposure to sulfuric acid	3	Rate	2013	0.047816801959999995	0.08778660977000001	0.019641646
1	Deaths	1	Global	3	Both	19	70-74 years	423	Larynx cancer	162	Occupational exposure to sulfuric acid	3	Rate	2013	0.18259446007000002	0.332042788	0.07309881231000001
1	Deaths	1	Global	1	Male	19	70-74 years	423	Larynx cancer	162	Occupational exposure to sulfuric acid	1	Number	2014	239.7966625949852	438.8246959913559	96.7883860949075
1	Deaths	1	Global	2	Female	19	70-74 years	423	Larynx cancer	162	Occupational exposure to sulfuric acid	1	Number	2014	39.1253181173907	73.54054341753046	16.168866440234684
1	Deaths	1	Global	3	Both	19	70-74 years	423	Larynx cancer	162	Occupational exposure to sulfuric acid	1	Number	2014	278.9219807123763	514.3867982717941	112.31353643327267
1	Deaths	1	Global	1	Male	19	70-74 years	423	Larynx cancer	162	Occupational exposure to sulfuric acid	3	Rate	2014	0.33133610350000003	0.6063406525899999	0.133736168
1	Deaths	1	Global	2	Female	19	70-74 years	423	Larynx cancer	162	Occupational exposure to sulfuric acid	3	Rate	2014	0.047543406499999996	0.08936331046000001	0.019647712
1	Deaths	1	Global	3	Both	19	70-74 years	423	Larynx cancer	162	Occupational exposure to sulfuric acid	3	Rate	2014	0.180337656	0.332577982	0.072616579
1	Deaths	1	Global	1	Male	19	70-74 years	423	Larynx cancer	162	Occupational exposure to sulfuric acid	1	Number	2015	242.02306341318769	438.563560447668	97.3466828906306
1	Deaths	1	Global	2	Female	19	70-74 years	423	Larynx cancer	162	Occupational exposure to sulfuric acid	1	Number	2015	39.94730032590492	75.01098225919986	16.50907112969594
1	Deaths	1	Global	3	Both	19	70-74 years	423	Larynx cancer	162	Occupational exposure to sulfuric acid	1	Number	2015	281.97036373909253	511.28482171608914	113.38309288330817
1	Deaths	1	Global	1	Male	19	70-74 years	423	Larynx cancer	162	Occupational exposure to sulfuric acid	3	Rate	2015	0.328471812	0.595215039	0.13211815778000002
1	Deaths	1	Global	2	Female	19	70-74 years	423	Larynx cancer	162	Occupational exposure to sulfuric acid	3	Rate	2015	0.048025015420000004	0.090178899	0.019847359
1	Deaths	1	Global	3	Both	19	70-74 years	423	Larynx cancer	162	Occupational exposure to sulfuric acid	3	Rate	2015	0.179757276	0.325946194	0.072282192
1	Deaths	1	Global	1	Male	19	70-74 years	423	Larynx cancer	162	Occupational exposure to sulfuric acid	1	Number	2016	251.56204537056948	457.0535314244548	99.8976245089215
1	Deaths	1	Global	2	Female	19	70-74 years	423	Larynx cancer	162	Occupational exposure to sulfuric acid	1	Number	2016	41.72145517711574	77.09309208876093	16.941021056991392
1	Deaths	1	Global	3	Both	19	70-74 years	423	Larynx cancer	162	Occupational exposure to sulfuric acid	1	Number	2016	293.28350054768515	536.7628595015187	117.17340861866975
1	Deaths	1	Global	1	Male	19	70-74 years	423	Larynx cancer	162	Occupational exposure to sulfuric acid	3	Rate	2016	0.332602014	0.6042919743999999	0.132079349
1	Deaths	1	Global	2	Female	19	70-74 years	423	Larynx cancer	162	Occupational exposure to sulfuric acid	3	Rate	2016	0.049087209	0.090703565	0.01993189
1	Deaths	1	Global	3	Both	19	70-74 years	423	Larynx cancer	162	Occupational exposure to sulfuric acid	3	Rate	2016	0.18258427921999998	0.334162882	0.07294656
1	Deaths	1	Global	1	Male	19	70-74 years	423	Larynx cancer	162	Occupational exposure to sulfuric acid	1	Number	2017	266.30339736244264	487.455241940164	107.5254753471106
1	Deaths	1	Global	2	Female	19	70-74 years	423	Larynx cancer	162	Occupational exposure to sulfuric acid	1	Number	2017	44.07586087846963	82.80669418912294	18.502051049571733
1	Deaths	1	Global	3	Both	19	70-74 years	423	Larynx cancer	162	Occupational exposure to sulfuric acid	1	Number	2017	310.3792582409123	569.4295126767252	126.39733488171838
1	Deaths	1	Global	1	Male	19	70-74 years	423	Larynx cancer	162	Occupational exposure to sulfuric acid	3	Rate	2017	0.335257174	0.6136717306799999	0.135366981
1	Deaths	1	Global	2	Female	19	70-74 years	423	Larynx cancer	162	Occupational exposure to sulfuric acid	3	Rate	2017	0.049482705	0.092964701	0.020771722
1	Deaths	1	Global	3	Both	19	70-74 years	423	Larynx cancer	162	Occupational exposure to sulfuric acid	3	Rate	2017	0.18419495986999998	0.337928658	0.07501065683000001
1	Deaths	1	Global	1	Male	19	70-74 years	423	Larynx cancer	162	Occupational exposure to sulfuric acid	1	Number	2018	281.633114856276	506.4436566478913	113.89661724081856
1	Deaths	1	Global	2	Female	19	70-74 years	423	Larynx cancer	162	Occupational exposure to sulfuric acid	1	Number	2018	46.51650061738607	88.18527055202311	19.25653458037962
1	Deaths	1	Global	3	Both	19	70-74 years	423	Larynx cancer	162	Occupational exposure to sulfuric acid	1	Number	2018	328.149615473662	591.7885844955756	133.76798074178538
1	Deaths	1	Global	1	Male	19	70-74 years	423	Larynx cancer	162	Occupational exposure to sulfuric acid	3	Rate	2018	0.338260398	0.608273047	0.13679753225000002
1	Deaths	1	Global	2	Female	19	70-74 years	423	Larynx cancer	162	Occupational exposure to sulfuric acid	3	Rate	2018	0.049805291700000004	0.09442011	0.020618002
1	Deaths	1	Global	3	Both	19	70-74 years	423	Larynx cancer	162	Occupational exposure to sulfuric acid	3	Rate	2018	0.185756316	0.33499496	0.075722311
1	Deaths	1	Global	1	Male	19	70-74 years	423	Larynx cancer	162	Occupational exposure to sulfuric acid	1	Number	2019	299.47896470050813	549.5553934615339	122.5766318383646
1	Deaths	1	Global	2	Female	19	70-74 years	423	Larynx cancer	162	Occupational exposure to sulfuric acid	1	Number	2019	50.159274367898	92.38539867052263	20.65007088040403
1	Deaths	1	Global	3	Both	19	70-74 years	423	Larynx cancer	162	Occupational exposure to sulfuric acid	1	Number	2019	349.63823906840645	640.5002655817684	142.67401188627554
1	Deaths	1	Global	1	Male	19	70-74 years	423	Larynx cancer	162	Occupational exposure to sulfuric acid	3	Rate	2019	0.338767337	0.621651064	0.138657348
1	Deaths	1	Global	2	Female	19	70-74 years	423	Larynx cancer	162	Occupational exposure to sulfuric acid	3	Rate	2019	0.050580626	0.093161462	0.020823537
1	Deaths	1	Global	3	Both	19	70-74 years	423	Larynx cancer	162	Occupational exposure to sulfuric acid	3	Rate	2019	0.186404614	0.341473533	0.076064604
1	Deaths	1	Global	1	Male	19	70-74 years	423	Larynx cancer	162	Occupational exposure to sulfuric acid	1	Number	2020	315.69623470346573	572.434844654965	128.9790695208197
1	Deaths	1	Global	2	Female	19	70-74 years	423	Larynx cancer	162	Occupational exposure to sulfuric acid	1	Number	2020	53.52517077604444	102.23157982273167	22.38946748255364
1	Deaths	1	Global	3	Both	19	70-74 years	423	Larynx cancer	162	Occupational exposure to sulfuric acid	1	Number	2020	369.22140547951057	673.2485642170698	152.48745299962764
1	Deaths	1	Global	1	Male	19	70-74 years	423	Larynx cancer	162	Occupational exposure to sulfuric acid	3	Rate	2020	0.342632011	0.621276025	0.139983798
1	Deaths	1	Global	2	Female	19	70-74 years	423	Larynx cancer	162	Occupational exposure to sulfuric acid	3	Rate	2020	0.051512251	0.098386958	0.021547467
1	Deaths	1	Global	3	Both	19	70-74 years	423	Larynx cancer	162	Occupational exposure to sulfuric acid	3	Rate	2020	0.188333853	0.343413177	0.07778137748000001
1	Deaths	1	Global	1	Male	19	70-74 years	423	Larynx cancer	162	Occupational exposure to sulfuric acid	1	Number	2021	333.0978140910563	605.7538210045936	135.8740027469206
1	Deaths	1	Global	2	Female	19	70-74 years	423	Larynx cancer	162	Occupational exposure to sulfuric acid	1	Number	2021	57.18323207509004	107.26500924757951	23.58108622170203
1	Deaths	1	Global	3	Both	19	70-74 years	423	Larynx cancer	162	Occupational exposure to sulfuric acid	1	Number	2021	390.2810461661462	708.9991708141393	158.64432059609965
1	Deaths	1	Global	1	Male	19	70-74 years	423	Larynx cancer	162	Occupational exposure to sulfuric acid	3	Rate	2021	0.34556793610000003	0.6284313161199999	0.14096069296000002
1	Deaths	1	Global	2	Female	19	70-74 years	423	Larynx cancer	162	Occupational exposure to sulfuric acid	3	Rate	2021	0.052247033	0.098005626	0.021545508
1	Deaths	1	Global	3	Both	19	70-74 years	423	Larynx cancer	162	Occupational exposure to sulfuric acid	3	Rate	2021	0.18960480195999999	0.344443187	0.07707196
1	Deaths	1	Global	1	Male	20	75-79 years	423	Larynx cancer	162	Occupational exposure to sulfuric acid	1	Number	1990	60.66500229564024	114.34234510580144	23.49456014770497
1	Deaths	1	Global	2	Female	20	75-79 years	423	Larynx cancer	162	Occupational exposure to sulfuric acid	1	Number	1990	11.148463638948062	21.12823424709049	4.418783887137298
1	Deaths	1	Global	3	Both	20	75-79 years	423	Larynx cancer	162	Occupational exposure to sulfuric acid	1	Number	1990	71.81346593458831	134.01455651429336	27.924800204128783
1	Deaths	1	Global	1	Male	20	75-79 years	423	Larynx cancer	162	Occupational exposure to sulfuric acid	3	Rate	1990	0.240420911	0.453149092	0.09311107441000001
1	Deaths	1	Global	2	Female	20	75-79 years	423	Larynx cancer	162	Occupational exposure to sulfuric acid	3	Rate	1990	0.030692842	0.058168153779999995	0.012165356
1	Deaths	1	Global	3	Both	20	75-79 years	423	Larynx cancer	162	Occupational exposure to sulfuric acid	3	Rate	1990	0.11666455344000001	0.217713324	0.045365229
1	Deaths	1	Global	1	Male	20	75-79 years	423	Larynx cancer	162	Occupational exposure to sulfuric acid	1	Number	1991	59.36588437605887	111.43805402298356	22.983946953304056
1	Deaths	1	Global	2	Female	20	75-79 years	423	Larynx cancer	162	Occupational exposure to sulfuric acid	1	Number	1991	11.468382912625888	21.87798953832641	4.553106032084632
1	Deaths	1	Global	3	Both	20	75-79 years	423	Larynx cancer	162	Occupational exposure to sulfuric acid	1	Number	1991	70.83426728868471	131.674929924565	27.828194229116114
1	Deaths	1	Global	1	Male	20	75-79 years	423	Larynx cancer	162	Occupational exposure to sulfuric acid	3	Rate	1991	0.233393824	0.43811279509999995	0.090360168
1	Deaths	1	Global	2	Female	20	75-79 years	423	Larynx cancer	162	Occupational exposure to sulfuric acid	3	Rate	1991	0.031562504	0.060211116	0.012530749090000001
1	Deaths	1	Global	3	Both	20	75-79 years	423	Larynx cancer	162	Occupational exposure to sulfuric acid	3	Rate	1991	0.114671636	0.213164902	0.045050294
1	Deaths	1	Global	1	Male	20	75-79 years	423	Larynx cancer	162	Occupational exposure to sulfuric acid	1	Number	1992	58.1692752154434	106.58250429538924	22.696654397049077
1	Deaths	1	Global	2	Female	20	75-79 years	423	Larynx cancer	162	Occupational exposure to sulfuric acid	1	Number	1992	11.616704155068089	22.052420653165868	4.550181106823999
1	Deaths	1	Global	3	Both	20	75-79 years	423	Larynx cancer	162	Occupational exposure to sulfuric acid	1	Number	1992	69.78597937051155	126.96606552045432	27.67600662520673
1	Deaths	1	Global	1	Male	20	75-79 years	423	Larynx cancer	162	Occupational exposure to sulfuric acid	3	Rate	1992	0.227567527	0.416967837	0.088792949
1	Deaths	1	Global	2	Female	20	75-79 years	423	Larynx cancer	162	Occupational exposure to sulfuric acid	3	Rate	1992	0.032098754	0.060934256	0.012572856
1	Deaths	1	Global	3	Both	20	75-79 years	423	Larynx cancer	162	Occupational exposure to sulfuric acid	3	Rate	1992	0.11301036519999999	0.205606937	0.044818109
1	Deaths	1	Global	1	Male	20	75-79 years	423	Larynx cancer	162	Occupational exposure to sulfuric acid	1	Number	1993	56.80849989835751	105.86136086753172	22.493583873660526
1	Deaths	1	Global	2	Female	20	75-79 years	423	Larynx cancer	162	Occupational exposure to sulfuric acid	1	Number	1993	11.52352373946741	21.593739344042625	4.503128294354294
1	Deaths	1	Global	3	Both	20	75-79 years	423	Larynx cancer	162	Occupational exposure to sulfuric acid	1	Number	1993	68.33202363782479	127.2445184385022	27.34271081766285
1	Deaths	1	Global	1	Male	20	75-79 years	423	Larynx cancer	162	Occupational exposure to sulfuric acid	3	Rate	1993	0.221028672	0.411881955	0.087517308
1	Deaths	1	Global	2	Female	20	75-79 years	423	Larynx cancer	162	Occupational exposure to sulfuric acid	3	Rate	1993	0.032045193	0.060048953	0.012522525
1	Deaths	1	Global	3	Both	20	75-79 years	423	Larynx cancer	162	Occupational exposure to sulfuric acid	3	Rate	1993	0.11081690200000001	0.20635775993000002	0.044342818
1	Deaths	1	Global	1	Male	20	75-79 years	423	Larynx cancer	162	Occupational exposure to sulfuric acid	1	Number	1994	56.23822293934983	103.04610651360731	22.336343273931604
1	Deaths	1	Global	2	Female	20	75-79 years	423	Larynx cancer	162	Occupational exposure to sulfuric acid	1	Number	1994	11.465060054711016	21.49559440442548	4.652111718962617
1	Deaths	1	Global	3	Both	20	75-79 years	423	Larynx cancer	162	Occupational exposure to sulfuric acid	1	Number	1994	67.70328299406091	123.58901127486804	27.24767872614943
1	Deaths	1	Global	1	Male	20	75-79 years	423	Larynx cancer	162	Occupational exposure to sulfuric acid	3	Rate	1994	0.216045849	0.395863923	0.08580773
1	Deaths	1	Global	2	Female	20	75-79 years	423	Larynx cancer	162	Occupational exposure to sulfuric acid	3	Rate	1994	0.031693193	0.059420886	0.012859965420000001
1	Deaths	1	Global	3	Both	20	75-79 years	423	Larynx cancer	162	Occupational exposure to sulfuric acid	3	Rate	1994	0.108837506	0.19867751043999998	0.043802445849999996
1	Deaths	1	Global	1	Male	20	75-79 years	423	Larynx cancer	162	Occupational exposure to sulfuric acid	1	Number	1995	57.92908859512544	107.56156597316766	22.79312034296077
1	Deaths	1	Global	2	Female	20	75-79 years	423	Larynx cancer	162	Occupational exposure to sulfuric acid	1	Number	1995	11.654365752973645	21.85589434951272	4.61438369992266
1	Deaths	1	Global	3	Both	20	75-79 years	423	Larynx cancer	162	Occupational exposure to sulfuric acid	1	Number	1995	69.58345434809905	128.9771481810876	27.617896794729997
1	Deaths	1	Global	1	Male	20	75-79 years	423	Larynx cancer	162	Occupational exposure to sulfuric acid	3	Rate	1995	0.216150653	0.40134418288999996	0.08504790886000001
1	Deaths	1	Global	2	Female	20	75-79 years	423	Larynx cancer	162	Occupational exposure to sulfuric acid	3	Rate	1995	0.031493281	0.059060599	0.012469326
1	Deaths	1	Global	3	Both	20	75-79 years	423	Larynx cancer	162	Occupational exposure to sulfuric acid	3	Rate	1995	0.10905436056000001	0.202138864	0.043284026
1	Deaths	1	Global	1	Male	20	75-79 years	423	Larynx cancer	162	Occupational exposure to sulfuric acid	1	Number	1996	60.03536132629391	110.84666581328176	23.52938873980039
1	Deaths	1	Global	2	Female	20	75-79 years	423	Larynx cancer	162	Occupational exposure to sulfuric acid	1	Number	1996	12.002929660430937	22.468040404816406	4.824329298187769
1	Deaths	1	Global	3	Both	20	75-79 years	423	Larynx cancer	162	Occupational exposure to sulfuric acid	1	Number	1996	72.03829098672483	132.5983452621635	28.635390841930832
1	Deaths	1	Global	1	Male	20	75-79 years	423	Larynx cancer	162	Occupational exposure to sulfuric acid	3	Rate	1996	0.215234355	0.39739930044000005	0.084355831
1	Deaths	1	Global	2	Female	20	75-79 years	423	Larynx cancer	162	Occupational exposure to sulfuric acid	3	Rate	1996	0.031228803189999998	0.058456563	0.012551771480000001
1	Deaths	1	Global	3	Both	20	75-79 years	423	Larynx cancer	162	Occupational exposure to sulfuric acid	3	Rate	1996	0.10860840890000001	0.19991167342000002	0.043172099
1	Deaths	1	Global	1	Male	20	75-79 years	423	Larynx cancer	162	Occupational exposure to sulfuric acid	1	Number	1997	62.60991862639237	115.486430819967	24.697058542640107
1	Deaths	1	Global	2	Female	20	75-79 years	423	Larynx cancer	162	Occupational exposure to sulfuric acid	1	Number	1997	12.404671075606815	23.61659780575001	4.902349920354164
1	Deaths	1	Global	3	Both	20	75-79 years	423	Larynx cancer	162	Occupational exposure to sulfuric acid	1	Number	1997	75.01458970199927	138.23753423459743	29.788627344752516
1	Deaths	1	Global	1	Male	20	75-79 years	423	Larynx cancer	162	Occupational exposure to sulfuric acid	3	Rate	1997	0.21464164380999998	0.395914863	0.084667372
1	Deaths	1	Global	2	Female	20	75-79 years	423	Larynx cancer	162	Occupational exposure to sulfuric acid	3	Rate	1997	0.030870537	0.058772783	0.012200096
1	Deaths	1	Global	3	Both	20	75-79 years	423	Larynx cancer	162	Occupational exposure to sulfuric acid	3	Rate	1997	0.108164386	0.19932626520000002	0.042952559
1	Deaths	1	Global	1	Male	20	75-79 years	423	Larynx cancer	162	Occupational exposure to sulfuric acid	1	Number	1998	65.75056795411408	121.51078564522814	26.144627101803675
1	Deaths	1	Global	2	Female	20	75-79 years	423	Larynx cancer	162	Occupational exposure to sulfuric acid	1	Number	1998	13.128928682029288	25.162478770624887	5.267072559287447
1	Deaths	1	Global	3	Both	20	75-79 years	423	Larynx cancer	162	Occupational exposure to sulfuric acid	1	Number	1998	78.87949663614334	145.5383544459255	31.427766253952317
1	Deaths	1	Global	1	Male	20	75-79 years	423	Larynx cancer	162	Occupational exposure to sulfuric acid	3	Rate	1998	0.215495068	0.398247131	0.08568805376000001
1	Deaths	1	Global	2	Female	20	75-79 years	423	Larynx cancer	162	Occupational exposure to sulfuric acid	3	Rate	1998	0.031164824	0.05972949	0.012502725
1	Deaths	1	Global	3	Both	20	75-79 years	423	Larynx cancer	162	Occupational exposure to sulfuric acid	3	Rate	1998	0.10859141172999999	0.200358978	0.043265812
1	Deaths	1	Global	1	Male	20	75-79 years	423	Larynx cancer	162	Occupational exposure to sulfuric acid	1	Number	1999	68.96691720961026	126.71012689610502	27.640494914379826
1	Deaths	1	Global	2	Female	20	75-79 years	423	Larynx cancer	162	Occupational exposure to sulfuric acid	1	Number	1999	13.701915390395111	25.745162678158728	5.448844758913719
1	Deaths	1	Global	3	Both	20	75-79 years	423	Larynx cancer	162	Occupational exposure to sulfuric acid	1	Number	1999	82.66883260000536	152.23866700592117	33.207988128932655
1	Deaths	1	Global	1	Male	20	75-79 years	423	Larynx cancer	162	Occupational exposure to sulfuric acid	3	Rate	1999	0.216218106	0.39724878	0.086655685
1	Deaths	1	Global	2	Female	20	75-79 years	423	Larynx cancer	162	Occupational exposure to sulfuric acid	3	Rate	1999	0.031191422	0.058607006	0.012403902
1	Deaths	1	Global	3	Both	20	75-79 years	423	Larynx cancer	162	Occupational exposure to sulfuric acid	3	Rate	1999	0.10902526055999999	0.200775308	0.043795339
1	Deaths	1	Global	1	Male	20	75-79 years	423	Larynx cancer	162	Occupational exposure to sulfuric acid	1	Number	2000	72.67994070501494	134.70375293612344	28.73013417961189
1	Deaths	1	Global	2	Female	20	75-79 years	423	Larynx cancer	162	Occupational exposure to sulfuric acid	1	Number	2000	14.097248860390618	26.47257673161274	5.607870064839522
1	Deaths	1	Global	3	Both	20	75-79 years	423	Larynx cancer	162	Occupational exposure to sulfuric acid	1	Number	2000	86.77718956540556	160.1544042432921	34.48936060370333
1	Deaths	1	Global	1	Male	20	75-79 years	423	Larynx cancer	162	Occupational exposure to sulfuric acid	3	Rate	2000	0.21860487725999997	0.40515852230999994	0.086413767
1	Deaths	1	Global	2	Female	20	75-79 years	423	Larynx cancer	162	Occupational exposure to sulfuric acid	3	Rate	2000	0.030960282	0.058138893	0.012315966099999999
1	Deaths	1	Global	3	Both	20	75-79 years	423	Larynx cancer	162	Occupational exposure to sulfuric acid	3	Rate	2000	0.11015058496999999	0.20329191809000002	0.043779054
1	Deaths	1	Global	1	Male	20	75-79 years	423	Larynx cancer	162	Occupational exposure to sulfuric acid	1	Number	2001	75.82542239668177	138.7147406993829	29.95558249034025
1	Deaths	1	Global	2	Female	20	75-79 years	423	Larynx cancer	162	Occupational exposure to sulfuric acid	1	Number	2001	14.472947388212612	27.625921483687705	5.654009412443424
1	Deaths	1	Global	3	Both	20	75-79 years	423	Larynx cancer	162	Occupational exposure to sulfuric acid	1	Number	2001	90.29836978489438	165.26954525777205	35.70241865990492
1	Deaths	1	Global	1	Male	20	75-79 years	423	Larynx cancer	162	Occupational exposure to sulfuric acid	3	Rate	2001	0.219133725	0.400882407	0.086570944
1	Deaths	1	Global	2	Female	20	75-79 years	423	Larynx cancer	162	Occupational exposure to sulfuric acid	3	Rate	2001	0.030813722140000003	0.058817146599999995	0.012037705269999999
1	Deaths	1	Global	3	Both	20	75-79 years	423	Larynx cancer	162	Occupational exposure to sulfuric acid	3	Rate	2001	0.11069841	0.202606934	0.043768243
1	Deaths	1	Global	1	Male	20	75-79 years	423	Larynx cancer	162	Occupational exposure to sulfuric acid	1	Number	2002	78.38181729105135	145.31245470880611	30.9125247034545
1	Deaths	1	Global	2	Female	20	75-79 years	423	Larynx cancer	162	Occupational exposure to sulfuric acid	1	Number	2002	15.019625563216294	28.2869796292033	6.107839724793491
1	Deaths	1	Global	3	Both	20	75-79 years	423	Larynx cancer	162	Occupational exposure to sulfuric acid	1	Number	2002	93.40144285426756	172.11316199064038	37.24169667331668
1	Deaths	1	Global	1	Male	20	75-79 years	423	Larynx cancer	162	Occupational exposure to sulfuric acid	3	Rate	2002	0.217365401	0.402974837	0.085725409
1	Deaths	1	Global	2	Female	20	75-79 years	423	Larynx cancer	162	Occupational exposure to sulfuric acid	3	Rate	2002	0.031048987	0.05847563	0.012626296
1	Deaths	1	Global	3	Both	20	75-79 years	423	Larynx cancer	162	Occupational exposure to sulfuric acid	3	Rate	2002	0.110620791	0.203843683	0.044107519330000004
1	Deaths	1	Global	1	Male	20	75-79 years	423	Larynx cancer	162	Occupational exposure to sulfuric acid	1	Number	2003	82.35241895796317	151.92898624963289	32.51260012066172
1	Deaths	1	Global	2	Female	20	75-79 years	423	Larynx cancer	162	Occupational exposure to sulfuric acid	1	Number	2003	15.365597306531116	28.756079202173936	6.110942155554408
1	Deaths	1	Global	3	Both	20	75-79 years	423	Larynx cancer	162	Occupational exposure to sulfuric acid	1	Number	2003	97.7180162644944	180.5721668944417	38.62354227621613
1	Deaths	1	Global	1	Male	20	75-79 years	423	Larynx cancer	162	Occupational exposure to sulfuric acid	3	Rate	2003	0.218995083	0.404016074	0.0864589
1	Deaths	1	Global	2	Female	20	75-79 years	423	Larynx cancer	162	Occupational exposure to sulfuric acid	3	Rate	2003	0.030889071	0.057807617	0.012284672100000001
1	Deaths	1	Global	3	Both	20	75-79 years	423	Larynx cancer	162	Occupational exposure to sulfuric acid	3	Rate	2003	0.111870617	0.206724619	0.044217429509999996
1	Deaths	1	Global	1	Male	20	75-79 years	423	Larynx cancer	162	Occupational exposure to sulfuric acid	1	Number	2004	86.07630487292838	159.50533612036702	33.325738003946825
1	Deaths	1	Global	2	Female	20	75-79 years	423	Larynx cancer	162	Occupational exposure to sulfuric acid	1	Number	2004	15.822375165766628	29.714252129011697	6.494941712880062
1	Deaths	1	Global	3	Both	20	75-79 years	423	Larynx cancer	162	Occupational exposure to sulfuric acid	1	Number	2004	101.898680038695	188.37570255544077	39.79331960508513
1	Deaths	1	Global	1	Male	20	75-79 years	423	Larynx cancer	162	Occupational exposure to sulfuric acid	3	Rate	2004	0.220122705	0.40790257164000004	0.085223821
1	Deaths	1	Global	2	Female	20	75-79 years	423	Larynx cancer	162	Occupational exposure to sulfuric acid	3	Rate	2004	0.030945014	0.05811440642000001	0.012702648
1	Deaths	1	Global	3	Both	20	75-79 years	423	Larynx cancer	162	Occupational exposure to sulfuric acid	3	Rate	2004	0.11292665	0.208762635	0.044099946
1	Deaths	1	Global	1	Male	20	75-79 years	423	Larynx cancer	162	Occupational exposure to sulfuric acid	1	Number	2005	89.08489159972042	164.84484613123186	34.888999736531865
1	Deaths	1	Global	2	Female	20	75-79 years	423	Larynx cancer	162	Occupational exposure to sulfuric acid	1	Number	2005	16.410964573635393	31.21543047822415	6.518937642308611
1	Deaths	1	Global	3	Both	20	75-79 years	423	Larynx cancer	162	Occupational exposure to sulfuric acid	1	Number	2005	105.49585617335576	194.32543937575736	41.35564007447756
1	Deaths	1	Global	1	Male	20	75-79 years	423	Larynx cancer	162	Occupational exposure to sulfuric acid	3	Rate	2005	0.220041637	0.40717038797000005	0.086176595
1	Deaths	1	Global	2	Female	20	75-79 years	423	Larynx cancer	162	Occupational exposure to sulfuric acid	3	Rate	2005	0.031343898	0.059619485	0.012450755879999999
1	Deaths	1	Global	3	Both	20	75-79 years	423	Larynx cancer	162	Occupational exposure to sulfuric acid	3	Rate	2005	0.113627939	0.209304896	0.044543514
1	Deaths	1	Global	1	Male	20	75-79 years	423	Larynx cancer	162	Occupational exposure to sulfuric acid	1	Number	2006	91.14599703784884	169.81759316326747	36.7267750131667
1	Deaths	1	Global	2	Female	20	75-79 years	423	Larynx cancer	162	Occupational exposure to sulfuric acid	1	Number	2006	16.48637048048143	31.113533246026748	6.794061841168696
1	Deaths	1	Global	3	Both	20	75-79 years	423	Larynx cancer	162	Occupational exposure to sulfuric acid	1	Number	2006	107.63236751833038	199.65300952878965	43.559509550127416
1	Deaths	1	Global	1	Male	20	75-79 years	423	Larynx cancer	162	Occupational exposure to sulfuric acid	3	Rate	2006	0.21800435105000002	0.40617224449999995	0.08784364659999999
1	Deaths	1	Global	2	Female	20	75-79 years	423	Larynx cancer	162	Occupational exposure to sulfuric acid	3	Rate	2006	0.030773672	0.058076923079999995	0.012681884
1	Deaths	1	Global	3	Both	20	75-79 years	423	Larynx cancer	162	Occupational exposure to sulfuric acid	3	Rate	2006	0.11284321075999999	0.20931888	0.045668371
1	Deaths	1	Global	1	Male	20	75-79 years	423	Larynx cancer	162	Occupational exposure to sulfuric acid	1	Number	2007	93.26054359564866	170.96780070242852	37.46139283320996
1	Deaths	1	Global	2	Female	20	75-79 years	423	Larynx cancer	162	Occupational exposure to sulfuric acid	1	Number	2007	16.690864215048485	31.29754109547976	6.819926607563085
1	Deaths	1	Global	3	Both	20	75-79 years	423	Larynx cancer	162	Occupational exposure to sulfuric acid	1	Number	2007	109.9514078106972	201.09866030562563	44.39491771027408
1	Deaths	1	Global	1	Male	20	75-79 years	423	Larynx cancer	162	Occupational exposure to sulfuric acid	3	Rate	2007	0.217171819	0.39812536793000003	0.087234735
1	Deaths	1	Global	2	Female	20	75-79 years	423	Larynx cancer	162	Occupational exposure to sulfuric acid	3	Rate	2007	0.030566787	0.057316700500000005	0.012489661400000001
1	Deaths	1	Global	3	Both	20	75-79 years	423	Larynx cancer	162	Occupational exposure to sulfuric acid	3	Rate	2007	0.11271543530000001	0.206154005	0.045510945
1	Deaths	1	Global	1	Male	20	75-79 years	423	Larynx cancer	162	Occupational exposure to sulfuric acid	1	Number	2008	96.04534028361095	177.44192888518631	38.03834753676462
1	Deaths	1	Global	2	Female	20	75-79 years	423	Larynx cancer	162	Occupational exposure to sulfuric acid	1	Number	2008	17.40404242511697	32.29890333102878	7.171341938000653
1	Deaths	1	Global	3	Both	20	75-79 years	423	Larynx cancer	162	Occupational exposure to sulfuric acid	1	Number	2008	113.44938270872792	207.5477161558784	45.33717822604417
1	Deaths	1	Global	1	Male	20	75-79 years	423	Larynx cancer	162	Occupational exposure to sulfuric acid	3	Rate	2008	0.21848245022999999	0.40364214737000004	0.08652904293000001
1	Deaths	1	Global	2	Female	20	75-79 years	423	Larynx cancer	162	Occupational exposure to sulfuric acid	3	Rate	2008	0.031284943169999996	0.058059462879999996	0.012890972080000002
1	Deaths	1	Global	3	Both	20	75-79 years	423	Larynx cancer	162	Occupational exposure to sulfuric acid	3	Rate	2008	0.11391536623000001	0.2084002	0.045523397
1	Deaths	1	Global	1	Male	20	75-79 years	423	Larynx cancer	162	Occupational exposure to sulfuric acid	1	Number	2009	98.53626718323898	180.32629820412632	38.67107728266773
1	Deaths	1	Global	2	Female	20	75-79 years	423	Larynx cancer	162	Occupational exposure to sulfuric acid	1	Number	2009	18.07622321788534	33.67423696369268	7.421914629987876
1	Deaths	1	Global	3	Both	20	75-79 years	423	Larynx cancer	162	Occupational exposure to sulfuric acid	1	Number	2009	116.61249040112408	214.51853486171305	46.281930666601255
1	Deaths	1	Global	1	Male	20	75-79 years	423	Larynx cancer	162	Occupational exposure to sulfuric acid	3	Rate	2009	0.21892900647000002	0.400651034	0.085919842
1	Deaths	1	Global	2	Female	20	75-79 years	423	Larynx cancer	162	Occupational exposure to sulfuric acid	3	Rate	2009	0.031907014	0.059439648240000004	0.013100698
1	Deaths	1	Global	3	Both	20	75-79 years	423	Larynx cancer	162	Occupational exposure to sulfuric acid	3	Rate	2009	0.114707046	0.211013309	0.045525685
1	Deaths	1	Global	1	Male	20	75-79 years	423	Larynx cancer	162	Occupational exposure to sulfuric acid	1	Number	2010	101.10124008467233	185.80347100253857	40.28236855
1	Deaths	1	Global	2	Female	20	75-79 years	423	Larynx cancer	162	Occupational exposure to sulfuric acid	1	Number	2010	18.78343758937644	35.11630449542685	7.656954182945174
1	Deaths	1	Global	3	Both	20	75-79 years	423	Larynx cancer	162	Occupational exposure to sulfuric acid	1	Number	2010	119.8846776740488	222.3764945314408	47.69366821875337
1	Deaths	1	Global	1	Male	20	75-79 years	423	Larynx cancer	162	Occupational exposure to sulfuric acid	3	Rate	2010	0.21917183762999998	0.402793162	0.087325939
1	Deaths	1	Global	2	Female	20	75-79 years	423	Larynx cancer	162	Occupational exposure to sulfuric acid	3	Rate	2010	0.032445154	0.060657369509999996	0.01322607
1	Deaths	1	Global	3	Both	20	75-79 years	423	Larynx cancer	162	Occupational exposure to sulfuric acid	3	Rate	2010	0.11524974162000001	0.21377905863000002	0.045849754
1	Deaths	1	Global	1	Male	20	75-79 years	423	Larynx cancer	162	Occupational exposure to sulfuric acid	1	Number	2011	102.92669916971629	187.78934693245736	41.005196244909484
1	Deaths	1	Global	2	Female	20	75-79 years	423	Larynx cancer	162	Occupational exposure to sulfuric acid	1	Number	2011	19.317542601029125	35.257522796160345	7.927899825049626
1	Deaths	1	Global	3	Both	20	75-79 years	423	Larynx cancer	162	Occupational exposure to sulfuric acid	1	Number	2011	122.24424177074528	223.92703828084055	49.12715009155696
1	Deaths	1	Global	1	Male	20	75-79 years	423	Larynx cancer	162	Occupational exposure to sulfuric acid	3	Rate	2011	0.21721996089999998	0.39631694134999995	0.086538743
1	Deaths	1	Global	2	Female	20	75-79 years	423	Larynx cancer	162	Occupational exposure to sulfuric acid	3	Rate	2011	0.032522204060000004	0.059358085789999994	0.013347079449999999
1	Deaths	1	Global	3	Both	20	75-79 years	423	Larynx cancer	162	Occupational exposure to sulfuric acid	3	Rate	2011	0.114480581	0.209705562	0.046007113190000004
1	Deaths	1	Global	1	Male	20	75-79 years	423	Larynx cancer	162	Occupational exposure to sulfuric acid	1	Number	2012	106.3067539998698	195.63379029701423	41.85675394861832
1	Deaths	1	Global	2	Female	20	75-79 years	423	Larynx cancer	162	Occupational exposure to sulfuric acid	1	Number	2012	19.923238348625024	37.63628759327068	8.208244880700285
1	Deaths	1	Global	3	Both	20	75-79 years	423	Larynx cancer	162	Occupational exposure to sulfuric acid	1	Number	2012	126.22999234849485	234.1459653565381	49.93737178423631
1	Deaths	1	Global	1	Male	20	75-79 years	423	Larynx cancer	162	Occupational exposure to sulfuric acid	3	Rate	2012	0.217993836	0.40116887	0.08583193456999999
1	Deaths	1	Global	2	Female	20	75-79 years	423	Larynx cancer	162	Occupational exposure to sulfuric acid	3	Rate	2012	0.032566902	0.061520987	0.013417352
1	Deaths	1	Global	3	Both	20	75-79 years	423	Larynx cancer	162	Occupational exposure to sulfuric acid	3	Rate	2012	0.11481478097999999	0.21297171322000003	0.045421443
1	Deaths	1	Global	1	Male	20	75-79 years	423	Larynx cancer	162	Occupational exposure to sulfuric acid	1	Number	2013	109.93793203981286	200.07070949846968	43.90370446504707
1	Deaths	1	Global	2	Female	20	75-79 years	423	Larynx cancer	162	Occupational exposure to sulfuric acid	1	Number	2013	20.511249905449656	37.73780212798338	8.319353500792172
1	Deaths	1	Global	3	Both	20	75-79 years	423	Larynx cancer	162	Occupational exposure to sulfuric acid	1	Number	2013	130.4491819452626	239.29866653844832	52.10945018308029
1	Deaths	1	Global	1	Male	20	75-79 years	423	Larynx cancer	162	Occupational exposure to sulfuric acid	3	Rate	2013	0.219272234	0.39904290124999997	0.087566349
1	Deaths	1	Global	2	Female	20	75-79 years	423	Larynx cancer	162	Occupational exposure to sulfuric acid	3	Rate	2013	0.032595162	0.059970494	0.013220583
1	Deaths	1	Global	3	Both	20	75-79 years	423	Larynx cancer	162	Occupational exposure to sulfuric acid	3	Rate	2013	0.115375462	0.211647124	0.046088077
1	Deaths	1	Global	1	Male	20	75-79 years	423	Larynx cancer	162	Occupational exposure to sulfuric acid	1	Number	2014	112.32949354228236	210.77592144696135	45.73150653851349
1	Deaths	1	Global	2	Female	20	75-79 years	423	Larynx cancer	162	Occupational exposure to sulfuric acid	1	Number	2014	20.86564383191648	38.88263172861322	8.541714093595274
1	Deaths	1	Global	3	Both	20	75-79 years	423	Larynx cancer	162	Occupational exposure to sulfuric acid	1	Number	2014	133.19513737419894	247.8140376948269	54.167342162037656
1	Deaths	1	Global	1	Male	20	75-79 years	423	Larynx cancer	162	Occupational exposure to sulfuric acid	3	Rate	2014	0.218371647	0.40975423	0.088903315
1	Deaths	1	Global	2	Female	20	75-79 years	423	Larynx cancer	162	Occupational exposure to sulfuric acid	3	Rate	2014	0.032342795	0.060270031	0.013240085640000001
1	Deaths	1	Global	3	Both	20	75-79 years	423	Larynx cancer	162	Occupational exposure to sulfuric acid	3	Rate	2014	0.11486930647999999	0.213718212	0.046714656
1	Deaths	1	Global	1	Male	20	75-79 years	423	Larynx cancer	162	Occupational exposure to sulfuric acid	1	Number	2015	113.91361981364128	208.40992728420008	46.16381174374431
1	Deaths	1	Global	2	Female	20	75-79 years	423	Larynx cancer	162	Occupational exposure to sulfuric acid	1	Number	2015	21.42067655416878	40.45342548729445	8.611312825922312
1	Deaths	1	Global	3	Both	20	75-79 years	423	Larynx cancer	162	Occupational exposure to sulfuric acid	1	Number	2015	135.33429636780994	251.16294234726396	54.803557108650125
1	Deaths	1	Global	1	Male	20	75-79 years	423	Larynx cancer	162	Occupational exposure to sulfuric acid	3	Rate	2015	0.21601387812999998	0.39520679535000003	0.087540226
1	Deaths	1	Global	2	Female	20	75-79 years	423	Larynx cancer	162	Occupational exposure to sulfuric acid	3	Rate	2015	0.032433134	0.061250697	0.013038424
1	Deaths	1	Global	3	Both	20	75-79 years	423	Larynx cancer	162	Occupational exposure to sulfuric acid	3	Rate	2015	0.113936885	0.21145211535999997	0.046138686
1	Deaths	1	Global	1	Male	20	75-79 years	423	Larynx cancer	162	Occupational exposure to sulfuric acid	1	Number	2016	115.96038618784284	214.83742954545988	46.075729280644985
1	Deaths	1	Global	2	Female	20	75-79 years	423	Larynx cancer	162	Occupational exposure to sulfuric acid	1	Number	2016	21.8472042254448	40.163059583959225	8.692914396827945
1	Deaths	1	Global	3	Both	20	75-79 years	423	Larynx cancer	162	Occupational exposure to sulfuric acid	1	Number	2016	137.80759041328753	255.74410529315372	54.748210007800346
1	Deaths	1	Global	1	Male	20	75-79 years	423	Larynx cancer	162	Occupational exposure to sulfuric acid	3	Rate	2016	0.21471862334000003	0.39780479032000005	0.085316352
1	Deaths	1	Global	2	Female	20	75-79 years	423	Larynx cancer	162	Occupational exposure to sulfuric acid	3	Rate	2016	0.032455274560000004	0.05966452789999999	0.012913822779999999
1	Deaths	1	Global	3	Both	20	75-79 years	423	Larynx cancer	162	Occupational exposure to sulfuric acid	3	Rate	2016	0.11358965612000001	0.21080032592000003	0.045126907
1	Deaths	1	Global	1	Male	20	75-79 years	423	Larynx cancer	162	Occupational exposure to sulfuric acid	1	Number	2017	115.25554721662388	212.77581094757136	46.26786226087515
1	Deaths	1	Global	2	Female	20	75-79 years	423	Larynx cancer	162	Occupational exposure to sulfuric acid	1	Number	2017	22.04006125153317	40.88018641639135	9.053759479979997
1	Deaths	1	Global	3	Both	20	75-79 years	423	Larynx cancer	162	Occupational exposure to sulfuric acid	1	Number	2017	137.29560846815698	253.49671919093413	55.35440799353767
1	Deaths	1	Global	1	Male	20	75-79 years	423	Larynx cancer	162	Occupational exposure to sulfuric acid	3	Rate	2017	0.20899860986000002	0.38583694906000005	0.083899813
1	Deaths	1	Global	2	Female	20	75-79 years	423	Larynx cancer	162	Occupational exposure to sulfuric acid	3	Rate	2017	0.032283761	0.059880331710000005	0.013261733089999998
1	Deaths	1	Global	3	Both	20	75-79 years	423	Larynx cancer	162	Occupational exposure to sulfuric acid	3	Rate	2017	0.111245867	0.205399595	0.044851756
1	Deaths	1	Global	1	Male	20	75-79 years	423	Larynx cancer	162	Occupational exposure to sulfuric acid	1	Number	2018	116.0966260831294	211.28326235319616	47.093272599222296
1	Deaths	1	Global	2	Female	20	75-79 years	423	Larynx cancer	162	Occupational exposure to sulfuric acid	1	Number	2018	22.21823962596622	41.61028624640497	8.97090981727585
1	Deaths	1	Global	3	Both	20	75-79 years	423	Larynx cancer	162	Occupational exposure to sulfuric acid	1	Number	2018	138.31486570909544	252.04807348665383	56.42449547421774
1	Deaths	1	Global	1	Male	20	75-79 years	423	Larynx cancer	162	Occupational exposure to sulfuric acid	3	Rate	2018	0.205866751	0.374655149	0.0835075
1	Deaths	1	Global	2	Female	20	75-79 years	423	Larynx cancer	162	Occupational exposure to sulfuric acid	3	Rate	2018	0.032163594	0.060235932	0.012986479
1	Deaths	1	Global	3	Both	20	75-79 years	423	Larynx cancer	162	Occupational exposure to sulfuric acid	3	Rate	2018	0.11023484450000001	0.20087848145999998	0.044969464800000004
1	Deaths	1	Global	1	Male	20	75-79 years	423	Larynx cancer	162	Occupational exposure to sulfuric acid	1	Number	2019	116.78837863052416	215.75324628993133	47.6162561479034
1	Deaths	1	Global	2	Female	20	75-79 years	423	Larynx cancer	162	Occupational exposure to sulfuric acid	1	Number	2019	22.239728784044907	42.285920814937214	8.898716400318552
1	Deaths	1	Global	3	Both	20	75-79 years	423	Larynx cancer	162	Occupational exposure to sulfuric acid	1	Number	2019	139.02810741456904	255.7769946562589	55.73790520826547
1	Deaths	1	Global	1	Male	20	75-79 years	423	Larynx cancer	162	Occupational exposure to sulfuric acid	3	Rate	2019	0.202618965	0.374315492	0.082610587
1	Deaths	1	Global	2	Female	20	75-79 years	423	Larynx cancer	162	Occupational exposure to sulfuric acid	3	Rate	2019	0.031757266	0.060382266	0.012706940040000001
1	Deaths	1	Global	3	Both	20	75-79 years	423	Larynx cancer	162	Occupational exposure to sulfuric acid	3	Rate	2019	0.108896649	0.200342636	0.04365787
1	Deaths	1	Global	1	Male	20	75-79 years	423	Larynx cancer	162	Occupational exposure to sulfuric acid	1	Number	2020	117.97399439784172	218.71670202899855	47.94085647127741
1	Deaths	1	Global	2	Female	20	75-79 years	423	Larynx cancer	162	Occupational exposure to sulfuric acid	1	Number	2020	22.362600780264437	43.100881981596686	8.978565742149232
1	Deaths	1	Global	3	Both	20	75-79 years	423	Larynx cancer	162	Occupational exposure to sulfuric acid	1	Number	2020	140.336595178106	260.11596708851107	57.28866216043419
1	Deaths	1	Global	1	Male	20	75-79 years	423	Larynx cancer	162	Occupational exposure to sulfuric acid	3	Rate	2020	0.20127746365000002	0.373156332	0.081792721
1	Deaths	1	Global	2	Female	20	75-79 years	423	Larynx cancer	162	Occupational exposure to sulfuric acid	3	Rate	2020	0.031608907	0.060921885	0.012690950250000001
1	Deaths	1	Global	3	Both	20	75-79 years	423	Larynx cancer	162	Occupational exposure to sulfuric acid	3	Rate	2020	0.108484972	0.20107850991999998	0.044286089
1	Deaths	1	Global	1	Male	20	75-79 years	423	Larynx cancer	162	Occupational exposure to sulfuric acid	1	Number	2021	118.97892135041349	219.09073111545447	48.24747067227638
1	Deaths	1	Global	2	Female	20	75-79 years	423	Larynx cancer	162	Occupational exposure to sulfuric acid	1	Number	2021	22.77347711621414	43.99254311002697	8.848752506359652
1	Deaths	1	Global	3	Both	20	75-79 years	423	Larynx cancer	162	Occupational exposure to sulfuric acid	1	Number	2021	141.75239846662768	262.0058242909236	56.5127662056727
1	Deaths	1	Global	1	Male	20	75-79 years	423	Larynx cancer	162	Occupational exposure to sulfuric acid	3	Rate	2021	0.19900559	0.36645382	0.08069930598000001
1	Deaths	1	Global	2	Female	20	75-79 years	423	Larynx cancer	162	Occupational exposure to sulfuric acid	3	Rate	2021	0.031586976	0.061017972079999996	0.012273283
1	Deaths	1	Global	3	Both	20	75-79 years	423	Larynx cancer	162	Occupational exposure to sulfuric acid	3	Rate	2021	0.107482305	0.19866323477000003	0.042850227
1	Deaths	1	Global	1	Male	22	All ages	423	Larynx cancer	162	Occupational exposure to sulfuric acid	1	Number	1990	2378.4166013707863	4414.692931785867	942.9549417718508
1	Deaths	1	Global	2	Female	22	All ages	423	Larynx cancer	162	Occupational exposure to sulfuric acid	1	Number	1990	248.2780188584541	454.7924867009293	99.6352699865867
1	Deaths	1	Global	3	Both	22	All ages	423	Larynx cancer	162	Occupational exposure to sulfuric acid	1	Number	1990	2626.694620229242	4839.187607652162	1047.3834283006115
1	Deaths	1	Global	1	Male	22	All ages	423	Larynx cancer	162	Occupational exposure to sulfuric acid	3	Rate	1990	0.088557118	0.164375106	0.035109649
1	Deaths	1	Global	2	Female	22	All ages	423	Larynx cancer	162	Occupational exposure to sulfuric acid	3	Rate	1990	0.009376481559999999	0.017175719	0.003762831
1	Deaths	1	Global	3	Both	22	All ages	423	Larynx cancer	162	Occupational exposure to sulfuric acid	3	Rate	1990	0.049247845430000006	0.09072983264000001	0.019637371
1	Deaths	1	Global	1	Male	22	All ages	423	Larynx cancer	162	Occupational exposure to sulfuric acid	1	Number	1991	2411.9129709416334	4381.708772	972.5026494529692
1	Deaths	1	Global	2	Female	22	All ages	423	Larynx cancer	162	Occupational exposure to sulfuric acid	1	Number	1991	255.5820781602671	464.4228336516719	103.022485364378
1	Deaths	1	Global	3	Both	22	All ages	423	Larynx cancer	162	Occupational exposure to sulfuric acid	1	Number	1991	2667.4950491018963	4820.283473443516	1074.8601488761285
1	Deaths	1	Global	1	Male	22	All ages	423	Larynx cancer	162	Occupational exposure to sulfuric acid	3	Rate	1991	0.088394753	0.160586253	0.035641473
1	Deaths	1	Global	2	Female	22	All ages	423	Larynx cancer	162	Occupational exposure to sulfuric acid	3	Rate	1991	0.009508461170000001	0.017277997	0.003832762
1	Deaths	1	Global	3	Both	22	All ages	423	Larynx cancer	162	Occupational exposure to sulfuric acid	3	Rate	1991	0.049247451119999994	0.088992358	0.019844132
1	Deaths	1	Global	1	Male	22	All ages	423	Larynx cancer	162	Occupational exposure to sulfuric acid	1	Number	1992	2449.5578818236067	4377.36555609724	985.399598559693
1	Deaths	1	Global	2	Female	22	All ages	423	Larynx cancer	162	Occupational exposure to sulfuric acid	1	Number	1992	262.704828123376	478.6648995004177	105.998210006032
1	Deaths	1	Global	3	Both	22	All ages	423	Larynx cancer	162	Occupational exposure to sulfuric acid	1	Number	1992	2712.2627099469805	4851.5138674936825	1098.2074039268136
1	Deaths	1	Global	1	Male	22	All ages	423	Larynx cancer	162	Occupational exposure to sulfuric acid	3	Rate	1992	0.088427174	0.158019563	0.035572175180000006
1	Deaths	1	Global	2	Female	22	All ages	423	Larynx cancer	162	Occupational exposure to sulfuric acid	3	Rate	1992	0.009633240119999999	0.017552376	0.0038868954800000003
1	Deaths	1	Global	3	Both	22	All ages	423	Larynx cancer	162	Occupational exposure to sulfuric acid	3	Rate	1992	0.049338916760000004	0.08825415	0.01997755
1	Deaths	1	Global	1	Male	22	All ages	423	Larynx cancer	162	Occupational exposure to sulfuric acid	1	Number	1993	2498.7645256253863	4565.984446047767	1011.8310126735244
1	Deaths	1	Global	2	Female	22	All ages	423	Larynx cancer	162	Occupational exposure to sulfuric acid	1	Number	1993	268.2017722824086	490.46652778556745	109.73543757468066
1	Deaths	1	Global	3	Both	22	All ages	423	Larynx cancer	162	Occupational exposure to sulfuric acid	1	Number	1993	2766.966297907795	5066.897275510838	1124.9525184805857
1	Deaths	1	Global	1	Male	22	All ages	423	Larynx cancer	162	Occupational exposure to sulfuric acid	3	Rate	1993	0.088917384	0.162478453	0.03600554
1	Deaths	1	Global	2	Female	22	All ages	423	Larynx cancer	162	Occupational exposure to sulfuric acid	3	Rate	1993	0.009698975	0.01773673	0.00396836
1	Deaths	1	Global	3	Both	22	All ages	423	Larynx cancer	162	Occupational exposure to sulfuric acid	3	Rate	1993	0.049627514	0.090878417	0.020176826
1	Deaths	1	Global	1	Male	22	All ages	423	Larynx cancer	162	Occupational exposure to sulfuric acid	1	Number	1994	2531.2600641386057	4554.443685635515	1021.8507911931348
1	Deaths	1	Global	2	Female	22	All ages	423	Larynx cancer	162	Occupational exposure to sulfuric acid	1	Number	1994	272.7939663889112	511.2064009276091	110.64435426165691
1	Deaths	1	Global	3	Both	22	All ages	423	Larynx cancer	162	Occupational exposure to sulfuric acid	1	Number	1994	2804.0540305275167	5057.726065211358	1138.466651550727
1	Deaths	1	Global	1	Male	22	All ages	423	Larynx cancer	162	Occupational exposure to sulfuric acid	3	Rate	1994	0.088870471	0.159902794	0.035876345680000005
1	Deaths	1	Global	2	Female	22	All ages	423	Larynx cancer	162	Occupational exposure to sulfuric acid	3	Rate	1994	0.009734987930000001	0.018243029	0.00394848
1	Deaths	1	Global	3	Both	22	All ages	423	Larynx cancer	162	Occupational exposure to sulfuric acid	3	Rate	1994	0.049625242	0.089510002	0.020148215
1	Deaths	1	Global	1	Male	22	All ages	423	Larynx cancer	162	Occupational exposure to sulfuric acid	1	Number	1995	2551.282868262843	4645.481650443486	1031.0693596195658
1	Deaths	1	Global	2	Female	22	All ages	423	Larynx cancer	162	Occupational exposure to sulfuric acid	1	Number	1995	274.36657165944604	508.9166250541614	112.37574239217156
1	Deaths	1	Global	3	Both	22	All ages	423	Larynx cancer	162	Occupational exposure to sulfuric acid	1	Number	1995	2825.64943992229	5142.812440219108	1144.6916428314316
1	Deaths	1	Global	1	Male	22	All ages	423	Larynx cancer	162	Occupational exposure to sulfuric acid	3	Rate	1995	0.08841986526000001	0.160998558	0.035733793
1	Deaths	1	Global	2	Female	22	All ages	423	Larynx cancer	162	Occupational exposure to sulfuric acid	3	Rate	1995	0.009665412889999999	0.017928166	0.003958784
1	Deaths	1	Global	3	Both	22	All ages	423	Larynx cancer	162	Occupational exposure to sulfuric acid	3	Rate	1995	0.049364416700000004	0.089845518	0.019997893029999998
1	Deaths	1	Global	1	Male	22	All ages	423	Larynx cancer	162	Occupational exposure to sulfuric acid	1	Number	1996	2552.1008306173453	4579.020387208332	1019.9294401972836
1	Deaths	1	Global	2	Female	22	All ages	423	Larynx cancer	162	Occupational exposure to sulfuric acid	1	Number	1996	276.1157365864076	509.4758498732666	116.3480664744074
1	Deaths	1	Global	3	Both	22	All ages	423	Larynx cancer	162	Occupational exposure to sulfuric acid	1	Number	1996	2828.2165672037518	5100.793669153651	1136.7454663162534
1	Deaths	1	Global	1	Male	22	All ages	423	Larynx cancer	162	Occupational exposure to sulfuric acid	3	Rate	1996	0.087317427	0.15666633290999998	0.034895806
1	Deaths	1	Global	2	Female	22	All ages	423	Larynx cancer	162	Occupational exposure to sulfuric acid	3	Rate	1996	0.009601991	0.017717145	0.0040460320599999995
1	Deaths	1	Global	3	Both	22	All ages	423	Larynx cancer	162	Occupational exposure to sulfuric acid	3	Rate	1996	0.048775858	0.087969072	0.019604487
1	Deaths	1	Global	1	Male	22	All ages	423	Larynx cancer	162	Occupational exposure to sulfuric acid	1	Number	1997	2548.1963910464005	4602.413759109315	1023.7262854077971
1	Deaths	1	Global	2	Female	22	All ages	423	Larynx cancer	162	Occupational exposure to sulfuric acid	1	Number	1997	277.66645816753004	508.4139861337304	115.32593647380172
1	Deaths	1	Global	3	Both	22	All ages	423	Larynx cancer	162	Occupational exposure to sulfuric acid	1	Number	1997	2825.862849213933	5092.870098225729	1141.7459934743365
1	Deaths	1	Global	1	Male	22	All ages	423	Larynx cancer	162	Occupational exposure to sulfuric acid	3	Rate	1997	0.086084905	0.15548187399000002	0.034584218119999996
1	Deaths	1	Global	2	Female	22	All ages	423	Larynx cancer	162	Occupational exposure to sulfuric acid	3	Rate	1997	0.009532042	0.0174534	0.003959037
1	Deaths	1	Global	3	Both	22	All ages	423	Larynx cancer	162	Occupational exposure to sulfuric acid	3	Rate	1997	0.048115548	0.086715544	0.019440339640000002
1	Deaths	1	Global	1	Male	22	All ages	423	Larynx cancer	162	Occupational exposure to sulfuric acid	1	Number	1998	2536.781955857497	4572.828229084083	1021.643248963868
1	Deaths	1	Global	2	Female	22	All ages	423	Larynx cancer	162	Occupational exposure to sulfuric acid	1	Number	1998	282.6041819931916	526.0251242116422	117.02211414758408
1	Deaths	1	Global	3	Both	22	All ages	423	Larynx cancer	162	Occupational exposure to sulfuric acid	1	Number	1998	2819.386137850688	5088.989505274349	1137.9965242061055
1	Deaths	1	Global	1	Male	22	All ages	423	Larynx cancer	162	Occupational exposure to sulfuric acid	3	Rate	1998	0.08463410391000001	0.152562272	0.034084861
1	Deaths	1	Global	2	Female	22	All ages	423	Larynx cancer	162	Occupational exposure to sulfuric acid	3	Rate	1998	0.009578081229999999	0.017828156	0.003966138
1	Deaths	1	Global	3	Both	22	All ages	423	Larynx cancer	162	Occupational exposure to sulfuric acid	3	Rate	1998	0.047401512970000004	0.085559689	0.019132802
1	Deaths	1	Global	1	Male	22	All ages	423	Larynx cancer	162	Occupational exposure to sulfuric acid	1	Number	1999	2524.552659184565	4515.081784482278	1024.5410880715517
1	Deaths	1	Global	2	Female	22	All ages	423	Larynx cancer	162	Occupational exposure to sulfuric acid	1	Number	1999	286.1283214307852	524.7728608494986	118.54188016584284
1	Deaths	1	Global	3	Both	22	All ages	423	Larynx cancer	162	Occupational exposure to sulfuric acid	1	Number	1999	2810.680980615354	5051.046783109336	1144.1960968636213
1	Deaths	1	Global	1	Male	22	All ages	423	Larynx cancer	162	Occupational exposure to sulfuric acid	3	Rate	1999	0.083192448	0.148787036	0.033762053
1	Deaths	1	Global	2	Female	22	All ages	423	Larynx cancer	162	Occupational exposure to sulfuric acid	3	Rate	1999	0.009574984	0.017560973	0.00396688
1	Deaths	1	Global	3	Both	22	All ages	423	Larynx cancer	162	Occupational exposure to sulfuric acid	3	Rate	1999	0.046666697	0.08386425557999999	0.018997479
1	Deaths	1	Global	1	Male	22	All ages	423	Larynx cancer	162	Occupational exposure to sulfuric acid	1	Number	2000	2542.9726009300284	4588.455777667054	1026.4515613025562
1	Deaths	1	Global	2	Female	22	All ages	423	Larynx cancer	162	Occupational exposure to sulfuric acid	1	Number	2000	290.3405426875308	537.2289703714378	121.12508646687226
1	Deaths	1	Global	3	Both	22	All ages	423	Larynx cancer	162	Occupational exposure to sulfuric acid	1	Number	2000	2833.313143617555	5119.862443412272	1146.5495286891291
1	Deaths	1	Global	1	Male	22	All ages	423	Larynx cancer	162	Occupational exposure to sulfuric acid	3	Rate	2000	0.082773962	0.149354604	0.033411080770000004
1	Deaths	1	Global	2	Female	22	All ages	423	Larynx cancer	162	Occupational exposure to sulfuric acid	3	Rate	2000	0.009592995339999999	0.017750311	0.004002033
1	Deaths	1	Global	3	Both	22	All ages	423	Larynx cancer	162	Occupational exposure to sulfuric acid	3	Rate	2000	0.046457062720000004	0.083948988	0.01879966
1	Deaths	1	Global	1	Male	22	All ages	423	Larynx cancer	162	Occupational exposure to sulfuric acid	1	Number	2001	2542.321341157452	4527.2348714388645	1017.338818893206
1	Deaths	1	Global	2	Female	22	All ages	423	Larynx cancer	162	Occupational exposure to sulfuric acid	1	Number	2001	295.8428000795193	552.0709736130343	119.99420355650096
1	Deaths	1	Global	3	Both	22	All ages	423	Larynx cancer	162	Occupational exposure to sulfuric acid	1	Number	2001	2838.164141236974	5087.954109372492	1138.0954049164875
1	Deaths	1	Global	1	Male	22	All ages	423	Larynx cancer	162	Occupational exposure to sulfuric acid	3	Rate	2001	0.08173398528999999	0.14554767	0.032706784430000004
1	Deaths	1	Global	2	Female	22	All ages	423	Larynx cancer	162	Occupational exposure to sulfuric acid	3	Rate	2001	0.009650026	0.018007871	0.003914062
1	Deaths	1	Global	3	Both	22	All ages	423	Larynx cancer	162	Occupational exposure to sulfuric acid	3	Rate	2001	0.045953221	0.08237997	0.018427105
1	Deaths	1	Global	1	Male	22	All ages	423	Larynx cancer	162	Occupational exposure to sulfuric acid	1	Number	2002	2544.041576905253	4544.077990035012	1022.3406402132988
1	Deaths	1	Global	2	Female	22	All ages	423	Larynx cancer	162	Occupational exposure to sulfuric acid	1	Number	2002	299.6008062998155	554.6399856600942	125.88798114111316
1	Deaths	1	Global	3	Both	22	All ages	423	Larynx cancer	162	Occupational exposure to sulfuric acid	1	Number	2002	2843.6423832050696	5081.068140390398	1150.0042906762492
1	Deaths	1	Global	1	Male	22	All ages	423	Larynx cancer	162	Occupational exposure to sulfuric acid	3	Rate	2002	0.08077302944999999	0.144273957	0.032459199
1	Deaths	1	Global	2	Female	22	All ages	423	Larynx cancer	162	Occupational exposure to sulfuric acid	3	Rate	2002	0.009646614	0.017858422	0.004053369
1	Deaths	1	Global	3	Both	22	All ages	423	Larynx cancer	162	Occupational exposure to sulfuric acid	3	Rate	2002	0.045459154	0.081227183	0.018384246
1	Deaths	1	Global	1	Male	22	All ages	423	Larynx cancer	162	Occupational exposure to sulfuric acid	1	Number	2003	2555.333243487212	4600.436463166053	1032.5089412319924
1	Deaths	1	Global	2	Female	22	All ages	423	Larynx cancer	162	Occupational exposure to sulfuric acid	1	Number	2003	302.2069515024736	568.9689103022658	124.57301456890497
1	Deaths	1	Global	3	Both	22	All ages	423	Larynx cancer	162	Occupational exposure to sulfuric acid	1	Number	2003	2857.5401949896814	5136.849284440761	1160.1157384806445
1	Deaths	1	Global	1	Male	22	All ages	423	Larynx cancer	162	Occupational exposure to sulfuric acid	3	Rate	2003	0.080118048	0.144238718	0.03237253
1	Deaths	1	Global	2	Female	22	All ages	423	Larynx cancer	162	Occupational exposure to sulfuric acid	3	Rate	2003	0.009604058	0.018081683	0.003958898
1	Deaths	1	Global	3	Both	22	All ages	423	Larynx cancer	162	Occupational exposure to sulfuric acid	3	Rate	2003	0.045099217	0.081072484	0.018309563
1	Deaths	1	Global	1	Male	22	All ages	423	Larynx cancer	162	Occupational exposure to sulfuric acid	1	Number	2004	2564.9698124468005	4602.399114253341	1044.1891860125502
1	Deaths	1	Global	2	Female	22	All ages	423	Larynx cancer	162	Occupational exposure to sulfuric acid	1	Number	2004	305.0926568290417	568.1992804797917	127.03272416720336
1	Deaths	1	Global	3	Both	22	All ages	423	Larynx cancer	162	Occupational exposure to sulfuric acid	1	Number	2004	2870.062469275847	5154.984135461014	1169.7625012782664
1	Deaths	1	Global	1	Male	22	All ages	423	Larynx cancer	162	Occupational exposure to sulfuric acid	3	Rate	2004	0.07941155298000001	0.142490434	0.032328133
1	Deaths	1	Global	2	Female	22	All ages	423	Larynx cancer	162	Occupational exposure to sulfuric acid	3	Rate	2004	0.009568829	0.017820821190000002	0.003984213879999999
1	Deaths	1	Global	3	Both	22	All ages	423	Larynx cancer	162	Occupational exposure to sulfuric acid	3	Rate	2004	0.044716363	0.08031607206000001	0.018225221819999998
1	Deaths	1	Global	1	Male	22	All ages	423	Larynx cancer	162	Occupational exposure to sulfuric acid	1	Number	2005	2585.7885609573186	4598.347865473343	1033.031906652255
1	Deaths	1	Global	2	Female	22	All ages	423	Larynx cancer	162	Occupational exposure to sulfuric acid	1	Number	2005	309.6782452505616	577.0176167296886	126.37216844411144
1	Deaths	1	Global	3	Both	22	All ages	423	Larynx cancer	162	Occupational exposure to sulfuric acid	1	Number	2005	2895.466806207879	5177.885858735654	1160.1353463320777
1	Deaths	1	Global	1	Male	22	All ages	423	Larynx cancer	162	Occupational exposure to sulfuric acid	3	Rate	2005	0.07904528	0.14056744671000002	0.031578876
1	Deaths	1	Global	2	Female	22	All ages	423	Larynx cancer	162	Occupational exposure to sulfuric acid	3	Rate	2005	0.009584379	0.017858391	0.003911152
1	Deaths	1	Global	3	Both	22	All ages	423	Larynx cancer	162	Occupational exposure to sulfuric acid	3	Rate	2005	0.044529559	0.079631019	0.017841791
1	Deaths	1	Global	1	Male	22	All ages	423	Larynx cancer	162	Occupational exposure to sulfuric acid	1	Number	2006	2587.0840688209173	4638.220771259482	1056.2313438306774
1	Deaths	1	Global	2	Female	22	All ages	423	Larynx cancer	162	Occupational exposure to sulfuric acid	1	Number	2006	311.4593379632838	583.5796862110922	128.13839764912896
1	Deaths	1	Global	3	Both	22	All ages	423	Larynx cancer	162	Occupational exposure to sulfuric acid	1	Number	2006	2898.543406784202	5197.719622823972	1184.7414208794498
1	Deaths	1	Global	1	Male	22	All ages	423	Larynx cancer	162	Occupational exposure to sulfuric acid	3	Rate	2006	0.07806911849999999	0.139965226	0.031873355390000004
1	Deaths	1	Global	2	Female	22	All ages	423	Larynx cancer	162	Occupational exposure to sulfuric acid	3	Rate	2006	0.009510552	0.01781987	0.003912764
1	Deaths	1	Global	3	Both	22	All ages	423	Larynx cancer	162	Occupational exposure to sulfuric acid	3	Rate	2006	0.043992514	0.07888815828000001	0.01798136
1	Deaths	1	Global	1	Male	22	All ages	423	Larynx cancer	162	Occupational exposure to sulfuric acid	1	Number	2007	2611.6713676710333	4663.378274376197	1054.081278866406
1	Deaths	1	Global	2	Female	22	All ages	423	Larynx cancer	162	Occupational exposure to sulfuric acid	1	Number	2007	314.09521163293545	579.1684910269688	131.62343839829953
1	Deaths	1	Global	3	Both	22	All ages	423	Larynx cancer	162	Occupational exposure to sulfuric acid	1	Number	2007	2925.7665793039714	5227.394717952421	1189.8138710366634
1	Deaths	1	Global	1	Male	22	All ages	423	Larynx cancer	162	Occupational exposure to sulfuric acid	3	Rate	2007	0.077782871	0.13888843613000001	0.031393486
1	Deaths	1	Global	2	Female	22	All ages	423	Larynx cancer	162	Occupational exposure to sulfuric acid	3	Rate	2007	0.009461435	0.017446191	0.0039648698000000005
1	Deaths	1	Global	3	Both	22	All ages	423	Larynx cancer	162	Occupational exposure to sulfuric acid	3	Rate	2007	0.043816053	0.078285057	0.01781856
1	Deaths	1	Global	1	Male	22	All ages	423	Larynx cancer	162	Occupational exposure to sulfuric acid	1	Number	2008	2651.0264902607746	4725.889868873424	1071.454316635412
1	Deaths	1	Global	2	Female	22	All ages	423	Larynx cancer	162	Occupational exposure to sulfuric acid	1	Number	2008	320.13939403963684	590.9446798127817	131.34434630898355
1	Deaths	1	Global	3	Both	22	All ages	423	Larynx cancer	162	Occupational exposure to sulfuric acid	1	Number	2008	2971.165884300412	5339.859064750197	1204.8755709457382
1	Deaths	1	Global	1	Male	22	All ages	423	Larynx cancer	162	Occupational exposure to sulfuric acid	3	Rate	2008	0.077905777	0.138879835	0.031486852829999995
1	Deaths	1	Global	2	Female	22	All ages	423	Larynx cancer	162	Occupational exposure to sulfuric acid	3	Rate	2008	0.009511886	0.017557972	0.003902464
1	Deaths	1	Global	3	Both	22	All ages	423	Larynx cancer	162	Occupational exposure to sulfuric acid	3	Rate	2008	0.043896704	0.078892334	0.017801115
1	Deaths	1	Global	1	Male	22	All ages	423	Larynx cancer	162	Occupational exposure to sulfuric acid	1	Number	2009	2664.51891985488	4763.370667882989	1063.8834550482418
1	Deaths	1	Global	2	Female	22	All ages	423	Larynx cancer	162	Occupational exposure to sulfuric acid	1	Number	2009	323.68864441865423	594.4059839467152	135.28150571585672
1	Deaths	1	Global	3	Both	22	All ages	423	Larynx cancer	162	Occupational exposure to sulfuric acid	1	Number	2009	2988.207564273528	5381.35346316106	1198.790727083021
1	Deaths	1	Global	1	Male	22	All ages	423	Larynx cancer	162	Occupational exposure to sulfuric acid	3	Rate	2009	0.077261353	0.138120416	0.030848749
1	Deaths	1	Global	2	Female	22	All ages	423	Larynx cancer	162	Occupational exposure to sulfuric acid	3	Rate	2009	0.009485789	0.017419239	0.003964464
1	Deaths	1	Global	3	Both	22	All ages	423	Larynx cancer	162	Occupational exposure to sulfuric acid	3	Rate	2009	0.043553135	0.078433243	0.017472379
1	Deaths	1	Global	1	Male	22	All ages	423	Larynx cancer	162	Occupational exposure to sulfuric acid	1	Number	2010	2717.6464092538977	4910.565747601681	1105.7374869080336
1	Deaths	1	Global	2	Female	22	All ages	423	Larynx cancer	162	Occupational exposure to sulfuric acid	1	Number	2010	331.5275523899608	606.7131610063581	137.0620513130653
1	Deaths	1	Global	3	Both	22	All ages	423	Larynx cancer	162	Occupational exposure to sulfuric acid	1	Number	2010	3049.173961643862	5491.11437395979	1237.5221350214013
1	Deaths	1	Global	1	Male	22	All ages	423	Larynx cancer	162	Occupational exposure to sulfuric acid	3	Rate	2010	0.07780966808999999	0.140595734	0.031658669
1	Deaths	1	Global	2	Female	22	All ages	423	Larynx cancer	162	Occupational exposure to sulfuric acid	3	Rate	2010	0.009587065	0.017544843	0.00396354
1	Deaths	1	Global	3	Both	22	All ages	423	Larynx cancer	162	Occupational exposure to sulfuric acid	3	Rate	2010	0.043868235	0.07900024666000001	0.017804137
1	Deaths	1	Global	1	Male	22	All ages	423	Larynx cancer	162	Occupational exposure to sulfuric acid	1	Number	2011	2762.1494922963657	4932.127700750746	1133.6260606588037
1	Deaths	1	Global	2	Female	22	All ages	423	Larynx cancer	162	Occupational exposure to sulfuric acid	1	Number	2011	338.5025628422732	615.2685670144988	140.72222945686292
1	Deaths	1	Global	3	Both	22	All ages	423	Larynx cancer	162	Occupational exposure to sulfuric acid	1	Number	2011	3100.65205513864	5533.612821688634	1273.2161605095398
1	Deaths	1	Global	1	Male	22	All ages	423	Larynx cancer	162	Occupational exposure to sulfuric acid	3	Rate	2011	0.078132558	0.13951444531999999	0.032066731
1	Deaths	1	Global	2	Female	22	All ages	423	Larynx cancer	162	Occupational exposure to sulfuric acid	3	Rate	2011	0.009664226	0.017565877060000002	0.00401761
1	Deaths	1	Global	3	Both	22	All ages	423	Larynx cancer	162	Occupational exposure to sulfuric acid	3	Rate	2011	0.044056843	0.07862653	0.018090996
1	Deaths	1	Global	1	Male	22	All ages	423	Larynx cancer	162	Occupational exposure to sulfuric acid	1	Number	2012	2799.9302877227306	4969.772064361932	1142.8429419533468
1	Deaths	1	Global	2	Female	22	All ages	423	Larynx cancer	162	Occupational exposure to sulfuric acid	1	Number	2012	344.5499831970189	633.3562769691836	142.65723823679002
1	Deaths	1	Global	3	Both	22	All ages	423	Larynx cancer	162	Occupational exposure to sulfuric acid	1	Number	2012	3144.4802709197484	5645.030469299062	1281.595491343072
1	Deaths	1	Global	1	Male	22	All ages	423	Larynx cancer	162	Occupational exposure to sulfuric acid	3	Rate	2012	0.078239447	0.13887210628000002	0.031934866320000005
1	Deaths	1	Global	2	Female	22	All ages	423	Larynx cancer	162	Occupational exposure to sulfuric acid	3	Rate	2012	0.009712026	0.017852773	0.004021161
1	Deaths	1	Global	3	Both	22	All ages	423	Larynx cancer	162	Occupational exposure to sulfuric acid	3	Rate	2012	0.04412481	0.079213693	0.017983944
1	Deaths	1	Global	1	Male	22	All ages	423	Larynx cancer	162	Occupational exposure to sulfuric acid	1	Number	2013	2807.435163413996	5050.5661948551415	1148.6711558550926
1	Deaths	1	Global	2	Female	22	All ages	423	Larynx cancer	162	Occupational exposure to sulfuric acid	1	Number	2013	348.072088241605	639.7916905397726	142.60628985130907
1	Deaths	1	Global	3	Both	22	All ages	423	Larynx cancer	162	Occupational exposure to sulfuric acid	1	Number	2013	3155.507251655601	5721.550455853607	1290.522634299357
1	Deaths	1	Global	1	Male	22	All ages	423	Larynx cancer	162	Occupational exposure to sulfuric acid	3	Rate	2013	0.077487396	0.139399558	0.031704218
1	Deaths	1	Global	2	Female	22	All ages	423	Larynx cancer	162	Occupational exposure to sulfuric acid	3	Rate	2013	0.009687149550000001	0.01780596	0.003968857320000001
1	Deaths	1	Global	3	Both	22	All ages	423	Larynx cancer	162	Occupational exposure to sulfuric acid	3	Rate	2013	0.043727989780000004	0.079287379	0.017883641540000002
1	Deaths	1	Global	1	Male	22	All ages	423	Larynx cancer	162	Occupational exposure to sulfuric acid	1	Number	2014	2819.674455892192	5066.469522693533	1162.2002953873052
1	Deaths	1	Global	2	Female	22	All ages	423	Larynx cancer	162	Occupational exposure to sulfuric acid	1	Number	2014	351.80157616919894	660.9188656596232	145.78511327818376
1	Deaths	1	Global	3	Both	22	All ages	423	Larynx cancer	162	Occupational exposure to sulfuric acid	1	Number	2014	3171.4760320613877	5774.561614622089	1308.328271619668
1	Deaths	1	Global	1	Male	22	All ages	423	Larynx cancer	162	Occupational exposure to sulfuric acid	3	Rate	2014	0.076878313	0.138137091	0.031687345
1	Deaths	1	Global	2	Female	22	All ages	423	Larynx cancer	162	Occupational exposure to sulfuric acid	3	Rate	2014	0.009669094310000001	0.018165032	0.0040068325600000005
1	Deaths	1	Global	3	Both	22	All ages	423	Larynx cancer	162	Occupational exposure to sulfuric acid	3	Rate	2014	0.043408461	0.07903727818999999	0.017907282
1	Deaths	1	Global	1	Male	22	All ages	423	Larynx cancer	162	Occupational exposure to sulfuric acid	1	Number	2015	2866.808002094157	5133.487810510251	1192.2365061787596
1	Deaths	1	Global	2	Female	22	All ages	423	Larynx cancer	162	Occupational exposure to sulfuric acid	1	Number	2015	361.893763675995	671.2451437206532	148.82852672157202
1	Deaths	1	Global	3	Both	22	All ages	423	Larynx cancer	162	Occupational exposure to sulfuric acid	1	Number	2015	3228.7017657701517	5821.719371368397	1349.3779237186875
1	Deaths	1	Global	1	Male	22	All ages	423	Larynx cancer	162	Occupational exposure to sulfuric acid	3	Rate	2015	0.07721458626000001	0.138265324	0.03211169
1	Deaths	1	Global	2	Female	22	All ages	423	Larynx cancer	162	Occupational exposure to sulfuric acid	3	Rate	2015	0.009824377	0.018222379	0.004040267
1	Deaths	1	Global	3	Both	22	All ages	423	Larynx cancer	162	Occupational exposure to sulfuric acid	3	Rate	2015	0.043652276	0.078710057	0.018243685
1	Deaths	1	Global	1	Male	22	All ages	423	Larynx cancer	162	Occupational exposure to sulfuric acid	1	Number	2016	2926.135149800119	5277.80689977795	1201.4858623069954
1	Deaths	1	Global	2	Female	22	All ages	423	Larynx cancer	162	Occupational exposure to sulfuric acid	1	Number	2016	371.7316774561679	672.117030516354	151.36174031564437
1	Deaths	1	Global	3	Both	22	All ages	423	Larynx cancer	162	Occupational exposure to sulfuric acid	1	Number	2016	3297.866827256288	5961.396351291771	1354.3288815787955
1	Deaths	1	Global	1	Male	22	All ages	423	Larynx cancer	162	Occupational exposure to sulfuric acid	3	Rate	2016	0.077864399	0.140442338	0.031971515119999995
1	Deaths	1	Global	2	Female	22	All ages	423	Larynx cancer	162	Occupational exposure to sulfuric acid	3	Rate	2016	0.009969676	0.018025875	0.004059454
1	Deaths	1	Global	3	Both	22	All ages	423	Larynx cancer	162	Occupational exposure to sulfuric acid	3	Rate	2016	0.044050190100000004	0.079627425	0.01809001
1	Deaths	1	Global	1	Male	22	All ages	423	Larynx cancer	162	Occupational exposure to sulfuric acid	1	Number	2017	2965.228626360662	5321.44613127642	1224.6711354257604
1	Deaths	1	Global	2	Female	22	All ages	423	Larynx cancer	162	Occupational exposure to sulfuric acid	1	Number	2017	379.758268884978	699.2527758055763	160.43852074513046
1	Deaths	1	Global	3	Both	22	All ages	423	Larynx cancer	162	Occupational exposure to sulfuric acid	1	Number	2017	3344.9868952456427	6049.815759725456	1380.6025112155792
1	Deaths	1	Global	1	Male	22	All ages	423	Larynx cancer	162	Occupational exposure to sulfuric acid	3	Rate	2017	0.077978421	0.13994130634000002	0.032205922
1	Deaths	1	Global	2	Female	22	All ages	423	Larynx cancer	162	Occupational exposure to sulfuric acid	3	Rate	2017	0.010065347	0.018533427	0.004252362
1	Deaths	1	Global	3	Both	22	All ages	423	Larynx cancer	162	Occupational exposure to sulfuric acid	3	Rate	2017	0.044155009	0.079859706	0.018224441
1	Deaths	1	Global	1	Male	22	All ages	423	Larynx cancer	162	Occupational exposure to sulfuric acid	1	Number	2018	3025.900395124572	5383.286908431695	1242.0465091448343
1	Deaths	1	Global	2	Female	22	All ages	423	Larynx cancer	162	Occupational exposure to sulfuric acid	1	Number	2018	389.9557852259424	728.001697162629	160.9996782319348
1	Deaths	1	Global	3	Both	22	All ages	423	Larynx cancer	162	Occupational exposure to sulfuric acid	1	Number	2018	3415.856180350517	6056.12885014434	1418.33558467402
1	Deaths	1	Global	1	Male	22	All ages	423	Larynx cancer	162	Occupational exposure to sulfuric acid	3	Rate	2018	0.07867600532999999	0.139970076	0.032294274
1	Deaths	1	Global	2	Female	22	All ages	423	Larynx cancer	162	Occupational exposure to sulfuric acid	3	Rate	2018	0.010218967	0.019077612	0.004219069
1	Deaths	1	Global	3	Both	22	All ages	423	Larynx cancer	162	Occupational exposure to sulfuric acid	3	Rate	2018	0.044581625	0.079040818	0.018511232
1	Deaths	1	Global	1	Male	22	All ages	423	Larynx cancer	162	Occupational exposure to sulfuric acid	1	Number	2019	3088.888143171217	5532.645777197655	1287.4950556649217
1	Deaths	1	Global	2	Female	22	All ages	423	Larynx cancer	162	Occupational exposure to sulfuric acid	1	Number	2019	399.0319007313392	734.9608691495778	163.6498987129471
1	Deaths	1	Global	3	Both	22	All ages	423	Larynx cancer	162	Occupational exposure to sulfuric acid	1	Number	2019	3487.9200439025567	6282.537899579268	1444.9393263776135
1	Deaths	1	Global	1	Male	22	All ages	423	Larynx cancer	162	Occupational exposure to sulfuric acid	3	Rate	2019	0.07945161	0.142309334	0.033116626
1	Deaths	1	Global	2	Female	22	All ages	423	Larynx cancer	162	Occupational exposure to sulfuric acid	3	Rate	2019	0.010344130889999999	0.01905244	0.004242307
1	Deaths	1	Global	3	Both	22	All ages	423	Larynx cancer	162	Occupational exposure to sulfuric acid	3	Rate	2019	0.045032565	0.081113899	0.018655623609999998
1	Deaths	1	Global	1	Male	22	All ages	423	Larynx cancer	162	Occupational exposure to sulfuric acid	1	Number	2020	3145.4931352028057	5588.841123148234	1323.0325711707294
1	Deaths	1	Global	2	Female	22	All ages	423	Larynx cancer	162	Occupational exposure to sulfuric acid	1	Number	2020	411.0769514257869	784.9222515837942	173.49904335069957
1	Deaths	1	Global	3	Both	22	All ages	423	Larynx cancer	162	Occupational exposure to sulfuric acid	1	Number	2020	3556.5700866285897	6398.349052817104	1483.7304202433063
1	Deaths	1	Global	1	Male	22	All ages	423	Larynx cancer	162	Occupational exposure to sulfuric acid	3	Rate	2020	0.080121212	0.142357559	0.033699953740000003
1	Deaths	1	Global	2	Female	22	All ages	423	Larynx cancer	162	Occupational exposure to sulfuric acid	3	Rate	2020	0.01055005	0.020144571	0.004452752
1	Deaths	1	Global	3	Both	22	All ages	423	Larynx cancer	162	Occupational exposure to sulfuric acid	3	Rate	2020	0.045466693	0.081795597	0.018967802
1	Deaths	1	Global	1	Male	22	All ages	423	Larynx cancer	162	Occupational exposure to sulfuric acid	1	Number	2021	3189.5603388411805	5746.839738246013	1327.7753964084077
1	Deaths	1	Global	2	Female	22	All ages	423	Larynx cancer	162	Occupational exposure to sulfuric acid	1	Number	2021	422.7860852898768	782.4612173683765	172.79189465203416
1	Deaths	1	Global	3	Both	22	All ages	423	Larynx cancer	162	Occupational exposure to sulfuric acid	1	Number	2021	3612.346424131052	6492.287326222138	1504.306883793497
1	Deaths	1	Global	1	Male	22	All ages	423	Larynx cancer	162	Occupational exposure to sulfuric acid	3	Rate	2021	0.080556833	0.145144521	0.033534835
1	Deaths	1	Global	2	Female	22	All ages	423	Larynx cancer	162	Occupational exposure to sulfuric acid	3	Rate	2021	0.010752548	0.019900021	0.0043945465599999995
1	Deaths	1	Global	3	Both	22	All ages	423	Larynx cancer	162	Occupational exposure to sulfuric acid	3	Rate	2021	0.045776007	0.082270899	0.019062724
1	Deaths	1	Global	1	Male	27	Age-standardized	423	Larynx cancer	162	Occupational exposure to sulfuric acid	3	Rate	1990	0.11501293	0.21343211169999998	0.045586745
1	Deaths	1	Global	2	Female	27	Age-standardized	423	Larynx cancer	162	Occupational exposure to sulfuric acid	3	Rate	1990	0.011384475	0.020868479	0.004569012
1	Deaths	1	Global	3	Both	27	Age-standardized	423	Larynx cancer	162	Occupational exposure to sulfuric acid	3	Rate	1990	0.061831567	0.11390637321000001	0.024648734
1	Deaths	1	Global	1	Male	27	Age-standardized	423	Larynx cancer	162	Occupational exposure to sulfuric acid	3	Rate	1991	0.11414093339999999	0.20764769869000002	0.045944549
1	Deaths	1	Global	2	Female	27	Age-standardized	423	Larynx cancer	162	Occupational exposure to sulfuric acid	3	Rate	1991	0.011484118	0.020868962	0.004629337
1	Deaths	1	Global	3	Both	27	Age-standardized	423	Larynx cancer	162	Occupational exposure to sulfuric acid	3	Rate	1991	0.061518871	0.11125317226999999	0.024775186
1	Deaths	1	Global	1	Male	27	Age-standardized	423	Larynx cancer	162	Occupational exposure to sulfuric acid	3	Rate	1992	0.11354947262000001	0.203179735	0.045683901029999995
1	Deaths	1	Global	2	Female	27	Age-standardized	423	Larynx cancer	162	Occupational exposure to sulfuric acid	3	Rate	1992	0.011566172250000001	0.021061476	0.004673627
1	Deaths	1	Global	3	Both	27	Age-standardized	423	Larynx cancer	162	Occupational exposure to sulfuric acid	3	Rate	1992	0.06131060016999999	0.109770617	0.024832575389999997
1	Deaths	1	Global	1	Male	27	Age-standardized	423	Larynx cancer	162	Occupational exposure to sulfuric acid	3	Rate	1993	0.113565609	0.207374747	0.045960506
1	Deaths	1	Global	2	Female	27	Age-standardized	423	Larynx cancer	162	Occupational exposure to sulfuric acid	3	Rate	1993	0.011578776	0.021190651	0.004738101
1	Deaths	1	Global	3	Both	27	Age-standardized	423	Larynx cancer	162	Occupational exposure to sulfuric acid	3	Rate	1993	0.061354787	0.11228412939000001	0.024943740389999997
1	Deaths	1	Global	1	Male	27	Age-standardized	423	Larynx cancer	162	Occupational exposure to sulfuric acid	3	Rate	1994	0.112877492	0.203523797	0.045564510530000005
1	Deaths	1	Global	2	Female	27	Age-standardized	423	Larynx cancer	162	Occupational exposure to sulfuric acid	3	Rate	1994	0.011551673	0.021638427	0.004694361
1	Deaths	1	Global	3	Both	27	Age-standardized	423	Larynx cancer	162	Occupational exposure to sulfuric acid	3	Rate	1994	0.061018485	0.110201185	0.024776461830000002
1	Deaths	1	Global	1	Male	27	Age-standardized	423	Larynx cancer	162	Occupational exposure to sulfuric acid	3	Rate	1995	0.11175845527999999	0.20375466562999997	0.045119314
1	Deaths	1	Global	2	Female	27	Age-standardized	423	Larynx cancer	162	Occupational exposure to sulfuric acid	3	Rate	1995	0.011405031179999999	0.021169040559999998	0.004676045
1	Deaths	1	Global	3	Both	27	Age-standardized	423	Larynx cancer	162	Occupational exposure to sulfuric acid	3	Rate	1995	0.06039994	0.11000377305999999	0.024465155349999997
1	Deaths	1	Global	1	Male	27	Age-standardized	423	Larynx cancer	162	Occupational exposure to sulfuric acid	3	Rate	1996	0.109687444	0.197079901	0.043804427
1	Deaths	1	Global	2	Female	27	Age-standardized	423	Larynx cancer	162	Occupational exposure to sulfuric acid	3	Rate	1996	0.011257284	0.020762096	0.004742984
1	Deaths	1	Global	3	Both	27	Age-standardized	423	Larynx cancer	162	Occupational exposure to sulfuric acid	3	Rate	1996	0.059310273	0.107025404	0.023840102
1	Deaths	1	Global	1	Male	27	Age-standardized	423	Larynx cancer	162	Occupational exposure to sulfuric acid	3	Rate	1997	0.10730182372000001	0.19420539	0.043131539
1	Deaths	1	Global	2	Female	27	Age-standardized	423	Larynx cancer	162	Occupational exposure to sulfuric acid	3	Rate	1997	0.0110842	0.020285515	0.004609753
1	Deaths	1	Global	3	Both	27	Age-standardized	423	Larynx cancer	162	Occupational exposure to sulfuric acid	3	Rate	1997	0.05805095381000001	0.104614485	0.023465923
1	Deaths	1	Global	1	Male	27	Age-standardized	423	Larynx cancer	162	Occupational exposure to sulfuric acid	3	Rate	1998	0.104648697	0.18846610921999998	0.042176563
1	Deaths	1	Global	2	Female	27	Age-standardized	423	Larynx cancer	162	Occupational exposure to sulfuric acid	3	Rate	1998	0.011048669359999999	0.020533704070000002	0.004575381
1	Deaths	1	Global	3	Both	27	Age-standardized	423	Larynx cancer	162	Occupational exposure to sulfuric acid	3	Rate	1998	0.056732664	0.10246145337000001	0.022912257409999998
1	Deaths	1	Global	1	Male	27	Age-standardized	423	Larynx cancer	162	Occupational exposure to sulfuric acid	3	Rate	1999	0.101848984	0.182262016	0.04136389
1	Deaths	1	Global	2	Female	27	Age-standardized	423	Larynx cancer	162	Occupational exposure to sulfuric acid	3	Rate	1999	0.010944314	0.020079287	0.004533989
1	Deaths	1	Global	3	Both	27	Age-standardized	423	Larynx cancer	162	Occupational exposure to sulfuric acid	3	Rate	1999	0.055316547	0.09947039082999999	0.022530795
1	Deaths	1	Global	1	Male	27	Age-standardized	423	Larynx cancer	162	Occupational exposure to sulfuric acid	3	Rate	2000	0.10043466613999999	0.181267565	0.040513992
1	Deaths	1	Global	2	Female	27	Age-standardized	423	Larynx cancer	162	Occupational exposure to sulfuric acid	3	Rate	2000	0.010874476	0.020109775750000003	0.004538308
1	Deaths	1	Global	3	Both	27	Age-standardized	423	Larynx cancer	162	Occupational exposure to sulfuric acid	3	Rate	2000	0.054583961210000004	0.09869197798000001	0.02208783
1	Deaths	1	Global	1	Male	27	Age-standardized	423	Larynx cancer	162	Occupational exposure to sulfuric acid	3	Rate	2001	0.09813894622000001	0.175198353	0.039254036
1	Deaths	1	Global	2	Female	27	Age-standardized	423	Larynx cancer	162	Occupational exposure to sulfuric acid	3	Rate	2001	0.01083027	0.0202324	0.004391874
1	Deaths	1	Global	3	Both	27	Age-standardized	423	Larynx cancer	162	Occupational exposure to sulfuric acid	3	Rate	2001	0.053427436	0.095933877	0.021406642
1	Deaths	1	Global	1	Male	27	Age-standardized	423	Larynx cancer	162	Occupational exposure to sulfuric acid	3	Rate	2002	0.095933024	0.17165072	0.038526127
1	Deaths	1	Global	2	Female	27	Age-standardized	423	Larynx cancer	162	Occupational exposure to sulfuric acid	3	Rate	2002	0.010710766	0.019866778380000002	0.004501826
1	Deaths	1	Global	3	Both	27	Age-standardized	423	Larynx cancer	162	Occupational exposure to sulfuric acid	3	Rate	2002	0.05228051702000001	0.093535021	0.021134337
1	Deaths	1	Global	1	Male	27	Age-standardized	423	Larynx cancer	162	Occupational exposure to sulfuric acid	3	Rate	2003	0.094134573	0.16989457	0.038053166129999996
1	Deaths	1	Global	2	Female	27	Age-standardized	423	Larynx cancer	162	Occupational exposure to sulfuric acid	3	Rate	2003	0.010551757	0.019876194	0.004350225
1	Deaths	1	Global	3	Both	27	Age-standardized	423	Larynx cancer	162	Occupational exposure to sulfuric acid	3	Rate	2003	0.051307971	0.092327402	0.020834411
1	Deaths	1	Global	1	Male	27	Age-standardized	423	Larynx cancer	162	Occupational exposure to sulfuric acid	3	Rate	2004	0.092239787	0.16575587355000002	0.037545753
1	Deaths	1	Global	2	Female	27	Age-standardized	423	Larynx cancer	162	Occupational exposure to sulfuric acid	3	Rate	2004	0.010406269	0.019382829	0.004332687
1	Deaths	1	Global	3	Both	27	Age-standardized	423	Larynx cancer	162	Occupational exposure to sulfuric acid	3	Rate	2004	0.050298527759999996	0.09038032509999999	0.020508494
1	Deaths	1	Global	1	Male	27	Age-standardized	423	Larynx cancer	162	Occupational exposure to sulfuric acid	3	Rate	2005	0.09073669507000001	0.161364021	0.036210206
1	Deaths	1	Global	2	Female	27	Age-standardized	423	Larynx cancer	162	Occupational exposure to sulfuric acid	3	Rate	2005	0.010313172	0.019244741	0.004208779
1	Deaths	1	Global	3	Both	27	Age-standardized	423	Larynx cancer	162	Occupational exposure to sulfuric acid	3	Rate	2005	0.049517524	0.08864547	0.019820635
1	Deaths	1	Global	1	Male	27	Age-standardized	423	Larynx cancer	162	Occupational exposure to sulfuric acid	3	Rate	2006	0.088506819	0.15881050734000002	0.036116888
1	Deaths	1	Global	2	Female	27	Age-standardized	423	Larynx cancer	162	Occupational exposure to sulfuric acid	3	Rate	2006	0.010122842	0.0189452	0.004164041
1	Deaths	1	Global	3	Both	27	Age-standardized	423	Larynx cancer	162	Occupational exposure to sulfuric acid	3	Rate	2006	0.048336581	0.086723495	0.019749819
1	Deaths	1	Global	1	Male	27	Age-standardized	423	Larynx cancer	162	Occupational exposure to sulfuric acid	3	Rate	2007	0.086983781	0.155705937	0.035074648
1	Deaths	1	Global	2	Female	27	Age-standardized	423	Larynx cancer	162	Occupational exposure to sulfuric acid	3	Rate	2007	0.009944639	0.018326028	0.004169019
1	Deaths	1	Global	3	Both	27	Age-standardized	423	Larynx cancer	162	Occupational exposure to sulfuric acid	3	Rate	2007	0.047502566	0.084872678	0.019286946
1	Deaths	1	Global	1	Male	27	Age-standardized	423	Larynx cancer	162	Occupational exposure to sulfuric acid	3	Rate	2008	0.085995064	0.1536025	0.034754438
1	Deaths	1	Global	2	Female	27	Age-standardized	423	Larynx cancer	162	Occupational exposure to sulfuric acid	3	Rate	2008	0.009871542	0.018198632	0.004051346
1	Deaths	1	Global	3	Both	27	Age-standardized	423	Larynx cancer	162	Occupational exposure to sulfuric acid	3	Rate	2008	0.046977694	0.084469628	0.019049435
1	Deaths	1	Global	1	Male	27	Age-standardized	423	Larynx cancer	162	Occupational exposure to sulfuric acid	3	Rate	2009	0.08409137	0.150496945	0.033554429
1	Deaths	1	Global	2	Female	27	Age-standardized	423	Larynx cancer	162	Occupational exposure to sulfuric acid	3	Rate	2009	0.009710145	0.017805511280000002	0.0040589282899999996
1	Deaths	1	Global	3	Both	27	Age-standardized	423	Larynx cancer	162	Occupational exposure to sulfuric acid	3	Rate	2009	0.04595937	0.082799918	0.018438068130000002
1	Deaths	1	Global	1	Male	27	Age-standardized	423	Larynx cancer	162	Occupational exposure to sulfuric acid	3	Rate	2010	0.08351327615000001	0.15113503	0.033923584
1	Deaths	1	Global	2	Female	27	Age-standardized	423	Larynx cancer	162	Occupational exposure to sulfuric acid	3	Rate	2010	0.009679928	0.017692344	0.004001247
1	Deaths	1	Global	3	Both	27	Age-standardized	423	Larynx cancer	162	Occupational exposure to sulfuric acid	3	Rate	2010	0.045649441	0.08224694829000001	0.018520187
1	Deaths	1	Global	1	Male	27	Age-standardized	423	Larynx cancer	162	Occupational exposure to sulfuric acid	3	Rate	2011	0.0825684	0.147424913	0.033812552
1	Deaths	1	Global	2	Female	27	Age-standardized	423	Larynx cancer	162	Occupational exposure to sulfuric acid	3	Rate	2011	0.009612782	0.017461787	0.003995814
1	Deaths	1	Global	3	Both	27	Age-standardized	423	Larynx cancer	162	Occupational exposure to sulfuric acid	3	Rate	2011	0.045142265	0.08058095782000001	0.018530332
1	Deaths	1	Global	1	Male	27	Age-standardized	423	Larynx cancer	162	Occupational exposure to sulfuric acid	3	Rate	2012	0.08142662173000001	0.144765355	0.033152772
1	Deaths	1	Global	2	Female	27	Age-standardized	423	Larynx cancer	162	Occupational exposure to sulfuric acid	3	Rate	2012	0.009518662	0.017480355	0.0039395414000000005
1	Deaths	1	Global	3	Both	27	Age-standardized	423	Larynx cancer	162	Occupational exposure to sulfuric acid	3	Rate	2012	0.044523948	0.079981858	0.018140684
1	Deaths	1	Global	1	Male	27	Age-standardized	423	Larynx cancer	162	Occupational exposure to sulfuric acid	3	Rate	2013	0.079427066	0.142924447	0.032489058
1	Deaths	1	Global	2	Female	27	Age-standardized	423	Larynx cancer	162	Occupational exposure to sulfuric acid	3	Rate	2013	0.00935213	0.017176276	0.0038315209699999997
1	Deaths	1	Global	3	Both	27	Age-standardized	423	Larynx cancer	162	Occupational exposure to sulfuric acid	3	Rate	2013	0.043446440520000004	0.078771601	0.017750487
1	Deaths	1	Global	1	Male	27	Age-standardized	423	Larynx cancer	162	Occupational exposure to sulfuric acid	3	Rate	2014	0.07765144509000001	0.139997278	0.03199866
1	Deaths	1	Global	2	Female	27	Age-standardized	423	Larynx cancer	162	Occupational exposure to sulfuric acid	3	Rate	2014	0.009197204	0.017261035	0.00381176
1	Deaths	1	Global	3	Both	27	Age-standardized	423	Larynx cancer	162	Occupational exposure to sulfuric acid	3	Rate	2014	0.042487135089999996	0.07740137680999999	0.017509098350000002
1	Deaths	1	Global	1	Male	27	Age-standardized	423	Larynx cancer	162	Occupational exposure to sulfuric acid	3	Rate	2015	0.07681044	0.137635755	0.031886617
1	Deaths	1	Global	2	Female	27	Age-standardized	423	Larynx cancer	162	Occupational exposure to sulfuric acid	3	Rate	2015	0.009205786	0.017071480190000002	0.003785493
1	Deaths	1	Global	3	Both	27	Age-standardized	423	Larynx cancer	162	Occupational exposure to sulfuric acid	3	Rate	2015	0.042074984	0.07582917202999999	0.017571596
1	Deaths	1	Global	1	Male	27	Age-standardized	423	Larynx cancer	162	Occupational exposure to sulfuric acid	3	Rate	2016	0.076395514	0.137916594	0.03133211
1	Deaths	1	Global	2	Female	27	Age-standardized	423	Larynx cancer	162	Occupational exposure to sulfuric acid	3	Rate	2016	0.009212964	0.016663657369999998	0.003750372
1	Deaths	1	Global	3	Both	27	Age-standardized	423	Larynx cancer	162	Occupational exposure to sulfuric acid	3	Rate	2016	0.041869876	0.075733782	0.017184432
1	Deaths	1	Global	1	Male	27	Age-standardized	423	Larynx cancer	162	Occupational exposure to sulfuric acid	3	Rate	2017	0.075483608	0.135454619	0.031179603
1	Deaths	1	Global	2	Female	27	Age-standardized	423	Larynx cancer	162	Occupational exposure to sulfuric acid	3	Rate	2017	0.009171319	0.016885850669999997	0.0038721038299999997
1	Deaths	1	Global	3	Both	27	Age-standardized	423	Larynx cancer	162	Occupational exposure to sulfuric acid	3	Rate	2017	0.041399978	0.07489652	0.017088431
1	Deaths	1	Global	1	Male	27	Age-standardized	423	Larynx cancer	162	Occupational exposure to sulfuric acid	3	Rate	2018	0.07512541173000001	0.133618402	0.030791034630000002
1	Deaths	1	Global	2	Female	27	Age-standardized	423	Larynx cancer	162	Occupational exposure to sulfuric acid	3	Rate	2018	0.009180077	0.017148994	0.0037905755900000003
1	Deaths	1	Global	3	Both	27	Age-standardized	423	Larynx cancer	162	Occupational exposure to sulfuric acid	3	Rate	2018	0.041221411	0.073101637	0.017106947
1	Deaths	1	Global	1	Male	27	Age-standardized	423	Larynx cancer	162	Occupational exposure to sulfuric acid	3	Rate	2019	0.07484227359000001	0.134073218	0.031150291689999998
1	Deaths	1	Global	2	Female	27	Age-standardized	423	Larynx cancer	162	Occupational exposure to sulfuric acid	3	Rate	2019	0.009159483	0.016871557	0.003757155
1	Deaths	1	Global	3	Both	27	Age-standardized	423	Larynx cancer	162	Occupational exposure to sulfuric acid	3	Rate	2019	0.041069154	0.073996683	0.017005675589999998
1	Deaths	1	Global	1	Male	27	Age-standardized	423	Larynx cancer	162	Occupational exposure to sulfuric acid	3	Rate	2020	0.07447021649999999	0.132311079	0.03131491
1	Deaths	1	Global	2	Female	27	Age-standardized	423	Larynx cancer	162	Occupational exposure to sulfuric acid	3	Rate	2020	0.009204423	0.017599478	0.0038838844200000003
1	Deaths	1	Global	3	Both	27	Age-standardized	423	Larynx cancer	162	Occupational exposure to sulfuric acid	3	Rate	2020	0.040895831	0.07358287902999999	0.017057225
1	Deaths	1	Global	1	Male	27	Age-standardized	423	Larynx cancer	162	Occupational exposure to sulfuric acid	3	Rate	2021	0.074005116	0.133341828	0.030757868600000002
1	Deaths	1	Global	2	Female	27	Age-standardized	423	Larynx cancer	162	Occupational exposure to sulfuric acid	3	Rate	2021	0.009251767	0.017123042	0.003778238
1	Deaths	1	Global	3	Both	27	Age-standardized	423	Larynx cancer	162	Occupational exposure to sulfuric acid	3	Rate	2021	0.040667065	0.073086033	0.016930504
1	Deaths	1	Global	1	Male	30	80-84 years	423	Larynx cancer	162	Occupational exposure to sulfuric acid	1	Number	1990	11.906475883150762	22.657342376160106	4.52208986492948
1	Deaths	1	Global	2	Female	30	80-84 years	423	Larynx cancer	162	Occupational exposure to sulfuric acid	1	Number	1990	2.8314641832580416	5.412983401636637	1.0231309073980066
1	Deaths	1	Global	3	Both	30	80-84 years	423	Larynx cancer	162	Occupational exposure to sulfuric acid	1	Number	1990	14.7379400664088	27.93243905127146	5.616274339172982
1	Deaths	1	Global	1	Male	30	80-84 years	423	Larynx cancer	162	Occupational exposure to sulfuric acid	3	Rate	1990	0.089633982	0.170568339	0.034043064
1	Deaths	1	Global	2	Female	30	80-84 years	423	Larynx cancer	162	Occupational exposure to sulfuric acid	3	Rate	1990	0.012816411800000002	0.024501466	0.004631126
1	Deaths	1	Global	3	Both	30	80-84 years	423	Larynx cancer	162	Occupational exposure to sulfuric acid	3	Rate	1990	0.041660929	0.078958889	0.015875978
1	Deaths	1	Global	1	Male	30	80-84 years	423	Larynx cancer	162	Occupational exposure to sulfuric acid	1	Number	1991	12.51934757782521	24.079018809748938	4.690092698722939
1	Deaths	1	Global	2	Female	30	80-84 years	423	Larynx cancer	162	Occupational exposure to sulfuric acid	1	Number	1991	3.034261200571648	5.758543879634727	1.0730958320131585
1	Deaths	1	Global	3	Both	30	80-84 years	423	Larynx cancer	162	Occupational exposure to sulfuric acid	1	Number	1991	15.553608778396862	29.70957906071931	5.83782982774328
1	Deaths	1	Global	1	Male	30	80-84 years	423	Larynx cancer	162	Occupational exposure to sulfuric acid	3	Rate	1991	0.091369368	0.175734775	0.034229484
1	Deaths	1	Global	2	Female	30	80-84 years	423	Larynx cancer	162	Occupational exposure to sulfuric acid	3	Rate	1991	0.013314272	0.025268366	0.004708721
1	Deaths	1	Global	3	Both	30	80-84 years	423	Larynx cancer	162	Occupational exposure to sulfuric acid	3	Rate	1991	0.042622614409999995	0.081415185	0.015997803039999998
1	Deaths	1	Global	1	Male	30	80-84 years	423	Larynx cancer	162	Occupational exposure to sulfuric acid	1	Number	1992	13.212112437527583	25.053773924894077	4.972824210097649
1	Deaths	1	Global	2	Female	30	80-84 years	423	Larynx cancer	162	Occupational exposure to sulfuric acid	1	Number	1992	3.2298465946140573	6.136920108228582	1.2036608258045498
1	Deaths	1	Global	3	Both	30	80-84 years	423	Larynx cancer	162	Occupational exposure to sulfuric acid	1	Number	1992	16.441959032141646	31.01396271183613	6.229562374494517
1	Deaths	1	Global	1	Male	30	80-84 years	423	Larynx cancer	162	Occupational exposure to sulfuric acid	3	Rate	1992	0.093654924	0.177595317	0.035250190099999995
1	Deaths	1	Global	2	Female	30	80-84 years	423	Larynx cancer	162	Occupational exposure to sulfuric acid	3	Rate	1992	0.013802892	0.026226398400000003	0.005143898
1	Deaths	1	Global	3	Both	30	80-84 years	423	Larynx cancer	162	Occupational exposure to sulfuric acid	3	Rate	1992	0.043837031	0.082688446	0.016609062
1	Deaths	1	Global	1	Male	30	80-84 years	423	Larynx cancer	162	Occupational exposure to sulfuric acid	1	Number	1993	13.832209630950102	26.30278607626851	5.156563755058953
1	Deaths	1	Global	2	Female	30	80-84 years	423	Larynx cancer	162	Occupational exposure to sulfuric acid	1	Number	1993	3.3642635321676613	6.324457864430289	1.2369287683285917
1	Deaths	1	Global	3	Both	30	80-84 years	423	Larynx cancer	162	Occupational exposure to sulfuric acid	1	Number	1993	17.19647316311776	32.473551882511146	6.4648579996635664
1	Deaths	1	Global	1	Male	30	80-84 years	423	Larynx cancer	162	Occupational exposure to sulfuric acid	3	Rate	1993	0.095307371	0.18123275023000002	0.035530009
1	Deaths	1	Global	2	Female	30	80-84 years	423	Larynx cancer	162	Occupational exposure to sulfuric acid	3	Rate	1993	0.013984282	0.026288964	0.005141559
1	Deaths	1	Global	3	Both	30	80-84 years	423	Larynx cancer	162	Occupational exposure to sulfuric acid	3	Rate	1993	0.04458426	0.084192222	0.016761048
1	Deaths	1	Global	1	Male	30	80-84 years	423	Larynx cancer	162	Occupational exposure to sulfuric acid	1	Number	1994	14.418805286880184	27.21085893896877	5.510010475970169
1	Deaths	1	Global	2	Female	30	80-84 years	423	Larynx cancer	162	Occupational exposure to sulfuric acid	1	Number	1994	3.499370115418749	6.689602691058759	1.3137099446061078
1	Deaths	1	Global	3	Both	30	80-84 years	423	Larynx cancer	162	Occupational exposure to sulfuric acid	1	Number	1994	17.918175402298935	33.58916563945764	6.886541160348811
1	Deaths	1	Global	1	Male	30	80-84 years	423	Larynx cancer	162	Occupational exposure to sulfuric acid	3	Rate	1994	0.09695824660999999	0.18297751576000001	0.03705168
1	Deaths	1	Global	2	Female	30	80-84 years	423	Larynx cancer	162	Occupational exposure to sulfuric acid	3	Rate	1994	0.01423987	0.027221777	0.005345836
1	Deaths	1	Global	3	Both	30	80-84 years	423	Larynx cancer	162	Occupational exposure to sulfuric acid	3	Rate	1994	0.045425027459999996	0.085153133	0.017458325
1	Deaths	1	Global	1	Male	30	80-84 years	423	Larynx cancer	162	Occupational exposure to sulfuric acid	1	Number	1995	14.962501632562	28.139814900878704	5.786054244724496
1	Deaths	1	Global	2	Female	30	80-84 years	423	Larynx cancer	162	Occupational exposure to sulfuric acid	1	Number	1995	3.6517668914484553	7.190977053134481	1.3971905818877437
1	Deaths	1	Global	3	Both	30	80-84 years	423	Larynx cancer	162	Occupational exposure to sulfuric acid	1	Number	1995	18.61426852401045	34.748461650074105	7.221763255479717
1	Deaths	1	Global	1	Male	30	80-84 years	423	Larynx cancer	162	Occupational exposure to sulfuric acid	3	Rate	1995	0.098823387	0.18585607373000002	0.038215366
1	Deaths	1	Global	2	Female	30	80-84 years	423	Larynx cancer	162	Occupational exposure to sulfuric acid	3	Rate	1995	0.014642419870000001	0.028833523	0.005602288
1	Deaths	1	Global	3	Both	30	80-84 years	423	Larynx cancer	162	Occupational exposure to sulfuric acid	3	Rate	1995	0.046442451	0.08669713316000001	0.018018241
1	Deaths	1	Global	1	Male	30	80-84 years	423	Larynx cancer	162	Occupational exposure to sulfuric acid	1	Number	1996	15.241248494028074	28.533327036421845	5.968251540084415
1	Deaths	1	Global	2	Female	30	80-84 years	423	Larynx cancer	162	Occupational exposure to sulfuric acid	1	Number	1996	3.75799116936088	7.327552104018602	1.4666905448380363
1	Deaths	1	Global	3	Both	30	80-84 years	423	Larynx cancer	162	Occupational exposure to sulfuric acid	1	Number	1996	18.99923966338896	35.55918522581377	7.417553294238065
1	Deaths	1	Global	1	Male	30	80-84 years	423	Larynx cancer	162	Occupational exposure to sulfuric acid	3	Rate	1996	0.099617713	0.186495534	0.03900885
1	Deaths	1	Global	2	Female	30	80-84 years	423	Larynx cancer	162	Occupational exposure to sulfuric acid	3	Rate	1996	0.015051977	0.029349230110000003	0.005874573
1	Deaths	1	Global	3	Both	30	80-84 years	423	Larynx cancer	162	Occupational exposure to sulfuric acid	3	Rate	1996	0.04718374	0.088309604	0.018421153
1	Deaths	1	Global	1	Male	30	80-84 years	423	Larynx cancer	162	Occupational exposure to sulfuric acid	1	Number	1997	15.380388014047858	28.77619302251511	5.972632528187781
1	Deaths	1	Global	2	Female	30	80-84 years	423	Larynx cancer	162	Occupational exposure to sulfuric acid	1	Number	1997	3.751613973227782	7.380580028102031	1.4408826789859477
1	Deaths	1	Global	3	Both	30	80-84 years	423	Larynx cancer	162	Occupational exposure to sulfuric acid	1	Number	1997	19.13200198727565	36.06309497593445	7.440980900006999
1	Deaths	1	Global	1	Male	30	80-84 years	423	Larynx cancer	162	Occupational exposure to sulfuric acid	3	Rate	1997	0.09964613275999999	0.186434591	0.038695365
1	Deaths	1	Global	2	Female	30	80-84 years	423	Larynx cancer	162	Occupational exposure to sulfuric acid	3	Rate	1997	0.015059916	0.029627492110000004	0.005784063
1	Deaths	1	Global	3	Both	30	80-84 years	423	Larynx cancer	162	Occupational exposure to sulfuric acid	3	Rate	1997	0.047419515360000004	0.08938398	0.018442801
1	Deaths	1	Global	1	Male	30	80-84 years	423	Larynx cancer	162	Occupational exposure to sulfuric acid	1	Number	1998	15.465594780354676	29.069686287284448	6.000093624711637
1	Deaths	1	Global	2	Female	30	80-84 years	423	Larynx cancer	162	Occupational exposure to sulfuric acid	1	Number	1998	3.847258737597244	7.643763068443023	1.509143079287877
1	Deaths	1	Global	3	Both	30	80-84 years	423	Larynx cancer	162	Occupational exposure to sulfuric acid	1	Number	1998	19.312853517951886	36.201929913594846	7.517120628070261
1	Deaths	1	Global	1	Male	30	80-84 years	423	Larynx cancer	162	Occupational exposure to sulfuric acid	3	Rate	1998	0.099118477	0.186306642	0.038454398
1	Deaths	1	Global	2	Female	30	80-84 years	423	Larynx cancer	162	Occupational exposure to sulfuric acid	3	Rate	1998	0.015481987	0.03075973	0.006073034
1	Deaths	1	Global	3	Both	30	80-84 years	423	Larynx cancer	162	Occupational exposure to sulfuric acid	3	Rate	1998	0.047741411	0.089491239	0.018582336
1	Deaths	1	Global	1	Male	30	80-84 years	423	Larynx cancer	162	Occupational exposure to sulfuric acid	1	Number	1999	15.765576910254143	29.22878961000287	6.136166625740739
1	Deaths	1	Global	2	Female	30	80-84 years	423	Larynx cancer	162	Occupational exposure to sulfuric acid	1	Number	1999	3.8667411691613793	7.5480495801953635	1.4904375542423294
1	Deaths	1	Global	3	Both	30	80-84 years	423	Larynx cancer	162	Occupational exposure to sulfuric acid	1	Number	1999	19.632318079415533	36.51681346424586	7.7480413387582
1	Deaths	1	Global	1	Male	30	80-84 years	423	Larynx cancer	162	Occupational exposure to sulfuric acid	3	Rate	1999	0.099151596	0.183823348	0.038591084569999996
1	Deaths	1	Global	2	Female	30	80-84 years	423	Larynx cancer	162	Occupational exposure to sulfuric acid	3	Rate	1999	0.015380279240000001	0.030022985	0.005928337
1	Deaths	1	Global	3	Both	30	80-84 years	423	Larynx cancer	162	Occupational exposure to sulfuric acid	3	Rate	1999	0.047835422919999995	0.08897559671000001	0.018878608
1	Deaths	1	Global	1	Male	30	80-84 years	423	Larynx cancer	162	Occupational exposure to sulfuric acid	1	Number	2000	16.502929810954907	30.82213702586141	6.376258504619756
1	Deaths	1	Global	2	Female	30	80-84 years	423	Larynx cancer	162	Occupational exposure to sulfuric acid	1	Number	2000	3.970347794605528	7.734201908373899	1.5629483890255689
1	Deaths	1	Global	3	Both	30	80-84 years	423	Larynx cancer	162	Occupational exposure to sulfuric acid	1	Number	2000	20.47327760556044	38.13304258348834	8.018818879544948
1	Deaths	1	Global	1	Male	30	80-84 years	423	Larynx cancer	162	Occupational exposure to sulfuric acid	3	Rate	2000	0.099974308	0.186719683	0.038627204
1	Deaths	1	Global	2	Female	30	80-84 years	423	Larynx cancer	162	Occupational exposure to sulfuric acid	3	Rate	2000	0.015309392179999999	0.029822559	0.0060266231299999995
1	Deaths	1	Global	3	Both	30	80-84 years	423	Larynx cancer	162	Occupational exposure to sulfuric acid	3	Rate	2000	0.048239117	0.089849038	0.018893933300000002
1	Deaths	1	Global	1	Male	30	80-84 years	423	Larynx cancer	162	Occupational exposure to sulfuric acid	1	Number	2001	17.4381530091006	32.24217606816586	6.794176927185657
1	Deaths	1	Global	2	Female	30	80-84 years	423	Larynx cancer	162	Occupational exposure to sulfuric acid	1	Number	2001	4.141862011242117	8.18268546087538	1.610949247118033
1	Deaths	1	Global	3	Both	30	80-84 years	423	Larynx cancer	162	Occupational exposure to sulfuric acid	1	Number	2001	21.58001502034271	40.141577397674205	8.449230767151267
1	Deaths	1	Global	1	Male	30	80-84 years	423	Larynx cancer	162	Occupational exposure to sulfuric acid	3	Rate	2001	0.100723262	0.186231716	0.039243357050000004
1	Deaths	1	Global	2	Female	30	80-84 years	423	Larynx cancer	162	Occupational exposure to sulfuric acid	3	Rate	2001	0.01525109	0.030130137	0.005931808
1	Deaths	1	Global	3	Both	30	80-84 years	423	Larynx cancer	162	Occupational exposure to sulfuric acid	3	Rate	2001	0.048526317	0.090265133	0.018999526
1	Deaths	1	Global	1	Male	30	80-84 years	423	Larynx cancer	162	Occupational exposure to sulfuric acid	1	Number	2002	18.51874029635711	34.46293406698485	7.155019750073823
1	Deaths	1	Global	2	Female	30	80-84 years	423	Larynx cancer	162	Occupational exposure to sulfuric acid	1	Number	2002	4.33529360141385	8.44231759200672	1.7245760361138924
1	Deaths	1	Global	3	Both	30	80-84 years	423	Larynx cancer	162	Occupational exposure to sulfuric acid	1	Number	2002	22.85403389777096	42.48435873649124	8.89329040725498
1	Deaths	1	Global	1	Male	30	80-84 years	423	Larynx cancer	162	Occupational exposure to sulfuric acid	3	Rate	2002	0.101694565	0.18925116089000002	0.039291367
1	Deaths	1	Global	2	Female	30	80-84 years	423	Larynx cancer	162	Occupational exposure to sulfuric acid	3	Rate	2002	0.015177289	0.029555436629999998	0.006037512
1	Deaths	1	Global	3	Both	30	80-84 years	423	Larynx cancer	162	Occupational exposure to sulfuric acid	3	Rate	2002	0.048860023329999995	0.09082802485000001	0.019013115
1	Deaths	1	Global	1	Male	30	80-84 years	423	Larynx cancer	162	Occupational exposure to sulfuric acid	1	Number	2003	19.85061640606689	37.25196288320068	7.625119388425781
1	Deaths	1	Global	2	Female	30	80-84 years	423	Larynx cancer	162	Occupational exposure to sulfuric acid	1	Number	2003	4.56013090349357	8.68382059138405	1.754166270433147
1	Deaths	1	Global	3	Both	30	80-84 years	423	Larynx cancer	162	Occupational exposure to sulfuric acid	1	Number	2003	24.41074730956048	45.76767204501736	9.393689156725015
1	Deaths	1	Global	1	Male	30	80-84 years	423	Larynx cancer	162	Occupational exposure to sulfuric acid	3	Rate	2003	0.10379809140999999	0.194789047	0.039871449
1	Deaths	1	Global	2	Female	30	80-84 years	423	Larynx cancer	162	Occupational exposure to sulfuric acid	3	Rate	2003	0.015168913	0.02888604	0.005835095
1	Deaths	1	Global	3	Both	30	80-84 years	423	Larynx cancer	162	Occupational exposure to sulfuric acid	3	Rate	2003	0.04962885333000001	0.09304906	0.019098064
1	Deaths	1	Global	1	Male	30	80-84 years	423	Larynx cancer	162	Occupational exposure to sulfuric acid	1	Number	2004	21.25004226429028	40.0622495649325	8.011949464034794
1	Deaths	1	Global	2	Female	30	80-84 years	423	Larynx cancer	162	Occupational exposure to sulfuric acid	1	Number	2004	4.783041931906992	9.105761066292311	1.8627602885768548
1	Deaths	1	Global	3	Both	30	80-84 years	423	Larynx cancer	162	Occupational exposure to sulfuric acid	1	Number	2004	26.033084196197283	48.59642873258767	9.874709752611649
1	Deaths	1	Global	1	Male	30	80-84 years	423	Larynx cancer	162	Occupational exposure to sulfuric acid	3	Rate	2004	0.105931609	0.19971059373000002	0.039939624
1	Deaths	1	Global	2	Female	30	80-84 years	423	Larynx cancer	162	Occupational exposure to sulfuric acid	3	Rate	2004	0.015202566510000001	0.028942029	0.005920654
1	Deaths	1	Global	3	Both	30	80-84 years	423	Larynx cancer	162	Occupational exposure to sulfuric acid	3	Rate	2004	0.050527876	0.0943213	0.019165924
1	Deaths	1	Global	1	Male	30	80-84 years	423	Larynx cancer	162	Occupational exposure to sulfuric acid	1	Number	2005	22.22833805636067	41.79425757560098	8.503741031750721
1	Deaths	1	Global	2	Female	30	80-84 years	423	Larynx cancer	162	Occupational exposure to sulfuric acid	1	Number	2005	5.021482202386808	9.56077461265907	1.9284613598818756
1	Deaths	1	Global	3	Both	30	80-84 years	423	Larynx cancer	162	Occupational exposure to sulfuric acid	1	Number	2005	27.249820258747462	50.93696179658761	10.464624071393052
1	Deaths	1	Global	1	Male	30	80-84 years	423	Larynx cancer	162	Occupational exposure to sulfuric acid	3	Rate	2005	0.105864674	0.19904931361000003	0.040499913
1	Deaths	1	Global	2	Female	30	80-84 years	423	Larynx cancer	162	Occupational exposure to sulfuric acid	3	Rate	2005	0.015337561400000001	0.029202327	0.005890272
1	Deaths	1	Global	3	Both	30	80-84 years	423	Larynx cancer	162	Occupational exposure to sulfuric acid	3	Rate	2005	0.050709883	0.09478988585999999	0.019473885
1	Deaths	1	Global	1	Male	30	80-84 years	423	Larynx cancer	162	Occupational exposure to sulfuric acid	1	Number	2006	23.017889619391568	42.90450898732286	8.969729580269128
1	Deaths	1	Global	2	Female	30	80-84 years	423	Larynx cancer	162	Occupational exposure to sulfuric acid	1	Number	2006	5.159534109469112	10.070154848500144	2.0126940254621832
1	Deaths	1	Global	3	Both	30	80-84 years	423	Larynx cancer	162	Occupational exposure to sulfuric acid	1	Number	2006	28.17742372886069	52.194995319769205	11.040050508137648
1	Deaths	1	Global	1	Male	30	80-84 years	423	Larynx cancer	162	Occupational exposure to sulfuric acid	3	Rate	2006	0.104802597	0.19534822831999998	0.040840015
1	Deaths	1	Global	2	Female	30	80-84 years	423	Larynx cancer	162	Occupational exposure to sulfuric acid	3	Rate	2006	0.015209292	0.029684837	0.005933026
1	Deaths	1	Global	3	Both	30	80-84 years	423	Larynx cancer	162	Occupational exposure to sulfuric acid	3	Rate	2006	0.050418876	0.093394379	0.019754358769999997
1	Deaths	1	Global	1	Male	30	80-84 years	423	Larynx cancer	162	Occupational exposure to sulfuric acid	1	Number	2007	24.08944373020288	44.68520356977431	9.45950761784493
1	Deaths	1	Global	2	Female	30	80-84 years	423	Larynx cancer	162	Occupational exposure to sulfuric acid	1	Number	2007	5.328387807267894	10.075447016566253	2.089870075934513
1	Deaths	1	Global	3	Both	30	80-84 years	423	Larynx cancer	162	Occupational exposure to sulfuric acid	1	Number	2007	29.41783153747076	54.08277308274302	11.617733136927924
1	Deaths	1	Global	1	Male	30	80-84 years	423	Larynx cancer	162	Occupational exposure to sulfuric acid	3	Rate	2007	0.10457638	0.19398608248000002	0.041065334349999996
1	Deaths	1	Global	2	Female	30	80-84 years	423	Larynx cancer	162	Occupational exposure to sulfuric acid	3	Rate	2007	0.015172793910000001	0.028690231769999998	0.005950987259999999
1	Deaths	1	Global	3	Both	30	80-84 years	423	Larynx cancer	162	Occupational exposure to sulfuric acid	3	Rate	2007	0.050586691	0.093000347	0.01997777
1	Deaths	1	Global	1	Male	30	80-84 years	423	Larynx cancer	162	Occupational exposure to sulfuric acid	1	Number	2008	25.368953760165372	46.70009698626392	9.953761691682557
1	Deaths	1	Global	2	Female	30	80-84 years	423	Larynx cancer	162	Occupational exposure to sulfuric acid	1	Number	2008	5.553172628789896	10.459567956965454	2.19533465557952
1	Deaths	1	Global	3	Both	30	80-84 years	423	Larynx cancer	162	Occupational exposure to sulfuric acid	1	Number	2008	30.92212638895527	56.94853803675847	12.161274871412829
1	Deaths	1	Global	1	Male	30	80-84 years	423	Larynx cancer	162	Occupational exposure to sulfuric acid	3	Rate	2008	0.104951184	0.193197974	0.041178642
1	Deaths	1	Global	2	Female	30	80-84 years	423	Larynx cancer	162	Occupational exposure to sulfuric acid	3	Rate	2008	0.015301443759999998	0.02882073	0.0060491167900000005
1	Deaths	1	Global	3	Both	30	80-84 years	423	Larynx cancer	162	Occupational exposure to sulfuric acid	3	Rate	2008	0.051141411	0.09418591	0.02011326
1	Deaths	1	Global	1	Male	30	80-84 years	423	Larynx cancer	162	Occupational exposure to sulfuric acid	1	Number	2009	26.48491449258917	49.03935431635489	10.379619125329045
1	Deaths	1	Global	2	Female	30	80-84 years	423	Larynx cancer	162	Occupational exposure to sulfuric acid	1	Number	2009	5.711754054982923	10.738544039977484	2.2307735796306645
1	Deaths	1	Global	3	Both	30	80-84 years	423	Larynx cancer	162	Occupational exposure to sulfuric acid	1	Number	2009	32.19666854757206	59.733758723373725	12.606129768525957
1	Deaths	1	Global	1	Male	30	80-84 years	423	Larynx cancer	162	Occupational exposure to sulfuric acid	3	Rate	2009	0.1047675	0.193987055	0.0410591
1	Deaths	1	Global	2	Female	30	80-84 years	423	Larynx cancer	162	Occupational exposure to sulfuric acid	3	Rate	2009	0.015247216	0.028665957	0.0059549283299999995
1	Deaths	1	Global	3	Both	30	80-84 years	423	Larynx cancer	162	Occupational exposure to sulfuric acid	3	Rate	2009	0.051317063	0.09520739858999999	0.020092438
1	Deaths	1	Global	1	Male	30	80-84 years	423	Larynx cancer	162	Occupational exposure to sulfuric acid	1	Number	2010	27.5496726915702	51.06012237860941	10.957517183312149
1	Deaths	1	Global	2	Female	30	80-84 years	423	Larynx cancer	162	Occupational exposure to sulfuric acid	1	Number	2010	5.951211228063412	11.24605335060932	2.374052854422354
1	Deaths	1	Global	3	Both	30	80-84 years	423	Larynx cancer	162	Occupational exposure to sulfuric acid	1	Number	2010	33.50088391963364	62.45931599455842	13.35893584613651
1	Deaths	1	Global	1	Male	30	80-84 years	423	Larynx cancer	162	Occupational exposure to sulfuric acid	3	Rate	2010	0.10468543520000001	0.19402231	0.041637244399999995
1	Deaths	1	Global	2	Female	30	80-84 years	423	Larynx cancer	162	Occupational exposure to sulfuric acid	3	Rate	2010	0.015452293229999999	0.029200327	0.006164217580000001
1	Deaths	1	Global	3	Both	30	80-84 years	423	Larynx cancer	162	Occupational exposure to sulfuric acid	3	Rate	2010	0.051674912	0.09634312	0.020606078
1	Deaths	1	Global	1	Male	30	80-84 years	423	Larynx cancer	162	Occupational exposure to sulfuric acid	1	Number	2011	28.47669195125355	52.90341854413727	11.386207659970667
1	Deaths	1	Global	2	Female	30	80-84 years	423	Larynx cancer	162	Occupational exposure to sulfuric acid	1	Number	2011	6.278921241325694	11.646560760351854	2.539020626704081
1	Deaths	1	Global	3	Both	30	80-84 years	423	Larynx cancer	162	Occupational exposure to sulfuric acid	1	Number	2011	34.75561319257921	64.26277338655427	13.964355193507869
1	Deaths	1	Global	1	Male	30	80-84 years	423	Larynx cancer	162	Occupational exposure to sulfuric acid	3	Rate	2011	0.104191848	0.193565494	0.041660387460000003
1	Deaths	1	Global	2	Female	30	80-84 years	423	Larynx cancer	162	Occupational exposure to sulfuric acid	3	Rate	2011	0.015872259	0.029440922560000003	0.0064182990300000005
1	Deaths	1	Global	3	Both	30	80-84 years	423	Larynx cancer	162	Occupational exposure to sulfuric acid	3	Rate	2011	0.051959273	0.09607216527000001	0.020876563049999998
1	Deaths	1	Global	1	Male	30	80-84 years	423	Larynx cancer	162	Occupational exposure to sulfuric acid	1	Number	2012	29.20392369631144	54.902499110566	11.69814836974751
1	Deaths	1	Global	2	Female	30	80-84 years	423	Larynx cancer	162	Occupational exposure to sulfuric acid	1	Number	2012	6.433911064746469	12.003456823845466	2.606631523114836
1	Deaths	1	Global	3	Both	30	80-84 years	423	Larynx cancer	162	Occupational exposure to sulfuric acid	1	Number	2012	35.6378347610579	67.02153834695889	14.348022119886997
1	Deaths	1	Global	1	Male	30	80-84 years	423	Larynx cancer	162	Occupational exposure to sulfuric acid	3	Rate	2012	0.103446296	0.194475928	0.041437244240000004
1	Deaths	1	Global	2	Female	30	80-84 years	423	Larynx cancer	162	Occupational exposure to sulfuric acid	3	Rate	2012	0.015902431130000002	0.029668446379999998	0.006442703
1	Deaths	1	Global	3	Both	30	80-84 years	423	Larynx cancer	162	Occupational exposure to sulfuric acid	3	Rate	2012	0.051882384	0.097571505	0.020888182380000002
1	Deaths	1	Global	1	Male	30	80-84 years	423	Larynx cancer	162	Occupational exposure to sulfuric acid	1	Number	2013	30.222659238743933	55.86132710796559	12.009854894542212
1	Deaths	1	Global	2	Female	30	80-84 years	423	Larynx cancer	162	Occupational exposure to sulfuric acid	1	Number	2013	6.343410455577782	11.851244317173611	2.5224232949966963
1	Deaths	1	Global	3	Both	30	80-84 years	423	Larynx cancer	162	Occupational exposure to sulfuric acid	1	Number	2013	36.56606969432168	67.52788964716217	14.52317485601338
1	Deaths	1	Global	1	Male	30	80-84 years	423	Larynx cancer	162	Occupational exposure to sulfuric acid	3	Rate	2013	0.103990067	0.19220754550000002	0.041323485
1	Deaths	1	Global	2	Female	30	80-84 years	423	Larynx cancer	162	Occupational exposure to sulfuric acid	3	Rate	2013	0.015328981660000001	0.028638775	0.006095487710000001
1	Deaths	1	Global	3	Both	30	80-84 years	423	Larynx cancer	162	Occupational exposure to sulfuric acid	3	Rate	2013	0.05190738	0.09585924527999999	0.020616379219999998
1	Deaths	1	Global	1	Male	30	80-84 years	423	Larynx cancer	162	Occupational exposure to sulfuric acid	1	Number	2014	31.38572181924084	58.99354749797901	12.167674641230896
1	Deaths	1	Global	2	Female	30	80-84 years	423	Larynx cancer	162	Occupational exposure to sulfuric acid	1	Number	2014	6.446737277536984	12.198316354113174	2.512527447571396
1	Deaths	1	Global	3	Both	30	80-84 years	423	Larynx cancer	162	Occupational exposure to sulfuric acid	1	Number	2014	37.83245909677777	71.2331540911019	14.683214901585597
1	Deaths	1	Global	1	Male	30	80-84 years	423	Larynx cancer	162	Occupational exposure to sulfuric acid	3	Rate	2014	0.104975651	0.197315393	0.040697154
1	Deaths	1	Global	2	Female	30	80-84 years	423	Larynx cancer	162	Occupational exposure to sulfuric acid	3	Rate	2014	0.015234062	0.028825419720000002	0.005937267
1	Deaths	1	Global	3	Both	30	80-84 years	423	Larynx cancer	162	Occupational exposure to sulfuric acid	3	Rate	2014	0.052387910339999996	0.098639004	0.020332354
1	Deaths	1	Global	1	Male	30	80-84 years	423	Larynx cancer	162	Occupational exposure to sulfuric acid	1	Number	2015	31.996580554701097	59.03313250835919	12.72352639985019
1	Deaths	1	Global	2	Female	30	80-84 years	423	Larynx cancer	162	Occupational exposure to sulfuric acid	1	Number	2015	6.783396984476661	12.67663636968339	2.764799298962908
1	Deaths	1	Global	3	Both	30	80-84 years	423	Larynx cancer	162	Occupational exposure to sulfuric acid	1	Number	2015	38.77997753917776	71.58487195768973	15.567047956993909
1	Deaths	1	Global	1	Male	30	80-84 years	423	Larynx cancer	162	Occupational exposure to sulfuric acid	3	Rate	2015	0.10386496773000001	0.191629052	0.041302184049999996
1	Deaths	1	Global	2	Female	30	80-84 years	423	Larynx cancer	162	Occupational exposure to sulfuric acid	3	Rate	2015	0.015620738	0.02919163	0.0063667518499999996
1	Deaths	1	Global	3	Both	30	80-84 years	423	Larynx cancer	162	Occupational exposure to sulfuric acid	3	Rate	2015	0.052241923569999994	0.09643459452000001	0.020970939
1	Deaths	1	Global	1	Male	30	80-84 years	423	Larynx cancer	162	Occupational exposure to sulfuric acid	1	Number	2016	32.726043561684	59.915151192174335	12.923127009121169
1	Deaths	1	Global	2	Female	30	80-84 years	423	Larynx cancer	162	Occupational exposure to sulfuric acid	1	Number	2016	7.188907239293612	13.400938423520357	2.846931229827386
1	Deaths	1	Global	3	Both	30	80-84 years	423	Larynx cancer	162	Occupational exposure to sulfuric acid	1	Number	2016	39.91495080097763	73.12782026415334	15.944138421997598
1	Deaths	1	Global	1	Male	30	80-84 years	423	Larynx cancer	162	Occupational exposure to sulfuric acid	3	Rate	2016	0.10279532271000001	0.188198653	0.040592655
1	Deaths	1	Global	2	Female	30	80-84 years	423	Larynx cancer	162	Occupational exposure to sulfuric acid	3	Rate	2016	0.016067869	0.029952329309999998	0.006363153
1	Deaths	1	Global	3	Both	30	80-84 years	423	Larynx cancer	162	Occupational exposure to sulfuric acid	3	Rate	2016	0.052123935	0.095495789	0.020821051
1	Deaths	1	Global	1	Male	30	80-84 years	423	Larynx cancer	162	Occupational exposure to sulfuric acid	1	Number	2017	33.40909626018976	62.42017088658557	13.091974992530602
1	Deaths	1	Global	2	Female	30	80-84 years	423	Larynx cancer	162	Occupational exposure to sulfuric acid	1	Number	2017	7.300131783062704	13.327427725562783	2.97354500783445
1	Deaths	1	Global	3	Both	30	80-84 years	423	Larynx cancer	162	Occupational exposure to sulfuric acid	1	Number	2017	40.70922804325247	75.74611075436579	16.1715819339037
1	Deaths	1	Global	1	Male	30	80-84 years	423	Larynx cancer	162	Occupational exposure to sulfuric acid	3	Rate	2017	0.10137626837000001	0.189407219	0.039726174
1	Deaths	1	Global	2	Female	30	80-84 years	423	Larynx cancer	162	Occupational exposure to sulfuric acid	3	Rate	2017	0.015783981199999998	0.0288159	0.006429250849999999
1	Deaths	1	Global	3	Both	30	80-84 years	423	Larynx cancer	162	Occupational exposure to sulfuric acid	3	Rate	2017	0.051396779	0.09563203	0.02041717
1	Deaths	1	Global	1	Male	30	80-84 years	423	Larynx cancer	162	Occupational exposure to sulfuric acid	1	Number	2018	34.33113643049997	63.19901292883015	13.373708338136248
1	Deaths	1	Global	2	Female	30	80-84 years	423	Larynx cancer	162	Occupational exposure to sulfuric acid	1	Number	2018	7.600627767833917	14.265934818556056	3.0922654239952383
1	Deaths	1	Global	3	Both	30	80-84 years	423	Larynx cancer	162	Occupational exposure to sulfuric acid	1	Number	2018	41.931764198333866	77.0371673522498	16.56359317726284
1	Deaths	1	Global	1	Male	30	80-84 years	423	Larynx cancer	162	Occupational exposure to sulfuric acid	3	Rate	2018	0.100752622	0.18547204961000002	0.039248225
1	Deaths	1	Global	2	Female	30	80-84 years	423	Larynx cancer	162	Occupational exposure to sulfuric acid	3	Rate	2018	0.015927454	0.029894901	0.00647998
1	Deaths	1	Global	3	Both	30	80-84 years	423	Larynx cancer	162	Occupational exposure to sulfuric acid	3	Rate	2018	0.051264473	0.094183249	0.020250135
1	Deaths	1	Global	1	Male	30	80-84 years	423	Larynx cancer	162	Occupational exposure to sulfuric acid	1	Number	2019	35.559694496171666	66.57736151608134	13.820442257612196
1	Deaths	1	Global	2	Female	30	80-84 years	423	Larynx cancer	162	Occupational exposure to sulfuric acid	1	Number	2019	7.919648753230826	14.757520471293567	3.170900553432745
1	Deaths	1	Global	3	Both	30	80-84 years	423	Larynx cancer	162	Occupational exposure to sulfuric acid	1	Number	2019	43.47934324940248	79.87745229717916	17.07956768413527
1	Deaths	1	Global	1	Male	30	80-84 years	423	Larynx cancer	162	Occupational exposure to sulfuric acid	3	Rate	2019	0.10115835199999999	0.189395783	0.039315669
1	Deaths	1	Global	2	Female	30	80-84 years	423	Larynx cancer	162	Occupational exposure to sulfuric acid	3	Rate	2019	0.016147857930000002	0.030090014269999996	0.006465344
1	Deaths	1	Global	3	Both	30	80-84 years	423	Larynx cancer	162	Occupational exposure to sulfuric acid	3	Rate	2019	0.051639964	0.09486962	0.020285225
1	Deaths	1	Global	1	Male	30	80-84 years	423	Larynx cancer	162	Occupational exposure to sulfuric acid	1	Number	2020	36.500221565136776	68.36870454701044	14.3724992856933
1	Deaths	1	Global	2	Female	30	80-84 years	423	Larynx cancer	162	Occupational exposure to sulfuric acid	1	Number	2020	8.182522871128906	15.71307384555719	3.3076715165328103
1	Deaths	1	Global	3	Both	30	80-84 years	423	Larynx cancer	162	Occupational exposure to sulfuric acid	1	Number	2020	44.68274443626565	82.19242144349872	18.014444072376165
1	Deaths	1	Global	1	Male	30	80-84 years	423	Larynx cancer	162	Occupational exposure to sulfuric acid	3	Rate	2020	0.101259695	0.189669921	0.039872495
1	Deaths	1	Global	2	Female	30	80-84 years	423	Larynx cancer	162	Occupational exposure to sulfuric acid	3	Rate	2020	0.016300855	0.03130288	0.006589395
1	Deaths	1	Global	3	Both	30	80-84 years	423	Larynx cancer	162	Occupational exposure to sulfuric acid	3	Rate	2020	0.051810259	0.095303246	0.020887996
1	Deaths	1	Global	1	Male	30	80-84 years	423	Larynx cancer	162	Occupational exposure to sulfuric acid	1	Number	2021	37.08148306208484	68.74642373294333	14.190708005178024
1	Deaths	1	Global	2	Female	30	80-84 years	423	Larynx cancer	162	Occupational exposure to sulfuric acid	1	Number	2021	8.327643954013988	15.744557998992027	3.283978369159546
1	Deaths	1	Global	3	Both	30	80-84 years	423	Larynx cancer	162	Occupational exposure to sulfuric acid	1	Number	2021	45.40912701609882	83.68526345926105	17.89026957860958
1	Deaths	1	Global	1	Male	30	80-84 years	423	Larynx cancer	162	Occupational exposure to sulfuric acid	3	Rate	2021	0.101172167	0.187565978	0.038717563
1	Deaths	1	Global	2	Female	30	80-84 years	423	Larynx cancer	162	Occupational exposure to sulfuric acid	3	Rate	2021	0.016350773	0.030913388320000002	0.006447872
1	Deaths	1	Global	3	Both	30	80-84 years	423	Larynx cancer	162	Occupational exposure to sulfuric acid	3	Rate	2021	0.051846931	0.09554960332000001	0.020426633
1	Deaths	1	Global	1	Male	31	85-89 years	423	Larynx cancer	162	Occupational exposure to sulfuric acid	1	Number	1990	1.1656832724345356	2.2435456170754997	0.4469567232116539
1	Deaths	1	Global	2	Female	31	85-89 years	423	Larynx cancer	162	Occupational exposure to sulfuric acid	1	Number	1990	0.368476295509983	0.7193424754794229	0.1327464907923861
1	Deaths	1	Global	3	Both	31	85-89 years	423	Larynx cancer	162	Occupational exposure to sulfuric acid	1	Number	1990	1.5341595679445186	2.950022576469662	0.5849565598421935
1	Deaths	1	Global	1	Male	31	85-89 years	423	Larynx cancer	162	Occupational exposure to sulfuric acid	3	Rate	1990	0.023018746	0.044303293	0.008826054
1	Deaths	1	Global	2	Female	31	85-89 years	423	Larynx cancer	162	Occupational exposure to sulfuric acid	3	Rate	1990	0.003667521	0.0071597653899999995	0.001321253
1	Deaths	1	Global	3	Both	31	85-89 years	423	Larynx cancer	162	Occupational exposure to sulfuric acid	3	Rate	1990	0.010152552	0.019522258	0.003871046
1	Deaths	1	Global	1	Male	31	85-89 years	423	Larynx cancer	162	Occupational exposure to sulfuric acid	1	Number	1991	1.2792730015520313	2.4524437427733377	0.4930668298894858
1	Deaths	1	Global	2	Female	31	85-89 years	423	Larynx cancer	162	Occupational exposure to sulfuric acid	1	Number	1991	0.4065456144548847	0.7863142936983767	0.149093867335667
1	Deaths	1	Global	3	Both	31	85-89 years	423	Larynx cancer	162	Occupational exposure to sulfuric acid	1	Number	1991	1.6858186160069148	3.223268267535464	0.6411314071783999
1	Deaths	1	Global	1	Male	31	85-89 years	423	Larynx cancer	162	Occupational exposure to sulfuric acid	3	Rate	1991	0.024071016049999998	0.046145594	0.009277628
1	Deaths	1	Global	2	Female	31	85-89 years	423	Larynx cancer	162	Occupational exposure to sulfuric acid	3	Rate	1991	0.003875058	0.007494887	0.001421113
1	Deaths	1	Global	3	Both	31	85-89 years	423	Larynx cancer	162	Occupational exposure to sulfuric acid	3	Rate	1991	0.010665741	0.02039279	0.0040562737300000005
1	Deaths	1	Global	1	Male	31	85-89 years	423	Larynx cancer	162	Occupational exposure to sulfuric acid	1	Number	1992	1.411565053542518	2.6963402598725086	0.5441720000273474
1	Deaths	1	Global	2	Female	31	85-89 years	423	Larynx cancer	162	Occupational exposure to sulfuric acid	1	Number	1992	0.4391334176356158	0.8584487697914144	0.1623623388078962
1	Deaths	1	Global	3	Both	31	85-89 years	423	Larynx cancer	162	Occupational exposure to sulfuric acid	1	Number	1992	1.8506984711781345	3.5452189984097773	0.7094169982975147
1	Deaths	1	Global	1	Male	31	85-89 years	423	Larynx cancer	162	Occupational exposure to sulfuric acid	3	Rate	1992	0.025294976	0.048317903	0.009751458
1	Deaths	1	Global	2	Female	31	85-89 years	423	Larynx cancer	162	Occupational exposure to sulfuric acid	3	Rate	1992	0.003997898	0.00781537	0.001478157
1	Deaths	1	Global	3	Both	31	85-89 years	423	Larynx cancer	162	Occupational exposure to sulfuric acid	3	Rate	1992	0.011172662	0.021402479	0.004282749
1	Deaths	1	Global	1	Male	31	85-89 years	423	Larynx cancer	162	Occupational exposure to sulfuric acid	1	Number	1993	1.5097580711528844	2.9009849191119588	0.5747467884886166
1	Deaths	1	Global	2	Female	31	85-89 years	423	Larynx cancer	162	Occupational exposure to sulfuric acid	1	Number	1993	0.4697900484382962	0.913593390146023	0.1742262060161398
1	Deaths	1	Global	3	Both	31	85-89 years	423	Larynx cancer	162	Occupational exposure to sulfuric acid	1	Number	1993	1.9795481195911788	3.788752211555801	0.7510657399968862
1	Deaths	1	Global	1	Male	31	85-89 years	423	Larynx cancer	162	Occupational exposure to sulfuric acid	3	Rate	1993	0.02598976	0.049939061	0.00989399
1	Deaths	1	Global	2	Female	31	85-89 years	423	Larynx cancer	162	Occupational exposure to sulfuric acid	3	Rate	1993	0.00412075	0.008013558	0.00152822
1	Deaths	1	Global	3	Both	31	85-89 years	423	Larynx cancer	162	Occupational exposure to sulfuric acid	3	Rate	1993	0.01150255	0.022015283	0.004364214
1	Deaths	1	Global	1	Male	31	85-89 years	423	Larynx cancer	162	Occupational exposure to sulfuric acid	1	Number	1994	1.6122062393682248	3.091722225572023	0.6127049393886073
1	Deaths	1	Global	2	Female	31	85-89 years	423	Larynx cancer	162	Occupational exposure to sulfuric acid	1	Number	1994	0.4848823354347286	0.943302189619585	0.1811496512336652
1	Deaths	1	Global	3	Both	31	85-89 years	423	Larynx cancer	162	Occupational exposure to sulfuric acid	1	Number	1994	2.097088574802956	4.0121065763979935	0.795765560968122
1	Deaths	1	Global	1	Male	31	85-89 years	423	Larynx cancer	162	Occupational exposure to sulfuric acid	3	Rate	1994	0.026762438	0.051322234	0.010170832
1	Deaths	1	Global	2	Female	31	85-89 years	423	Larynx cancer	162	Occupational exposure to sulfuric acid	3	Rate	1994	0.004103664	0.00798337	0.001533109
1	Deaths	1	Global	3	Both	31	85-89 years	423	Larynx cancer	162	Occupational exposure to sulfuric acid	3	Rate	1994	0.011754995	0.022489415	0.004460575
1	Deaths	1	Global	1	Male	31	85-89 years	423	Larynx cancer	162	Occupational exposure to sulfuric acid	1	Number	1995	1.7040858264389405	3.251003409975868	0.6421870589733091
1	Deaths	1	Global	2	Female	31	85-89 years	423	Larynx cancer	162	Occupational exposure to sulfuric acid	1	Number	1995	0.5129081520153229	1.0303054205062951	0.1938247344381662
1	Deaths	1	Global	3	Both	31	85-89 years	423	Larynx cancer	162	Occupational exposure to sulfuric acid	1	Number	1995	2.216993978454268	4.265231242161789	0.8420847920898882
1	Deaths	1	Global	1	Male	31	85-89 years	423	Larynx cancer	162	Occupational exposure to sulfuric acid	3	Rate	1995	0.0273428	0.05216376701000001	0.010304171329999999
1	Deaths	1	Global	2	Female	31	85-89 years	423	Larynx cancer	162	Occupational exposure to sulfuric acid	3	Rate	1995	0.00420734	0.008451504790000001	0.001589927
1	Deaths	1	Global	3	Both	31	85-89 years	423	Larynx cancer	162	Occupational exposure to sulfuric acid	3	Rate	1995	0.012033776	0.023151546	0.004570811
1	Deaths	1	Global	1	Male	31	85-89 years	423	Larynx cancer	162	Occupational exposure to sulfuric acid	1	Number	1996	1.8433601693039243	3.519904693810559	0.6909233753000315
1	Deaths	1	Global	2	Female	31	85-89 years	423	Larynx cancer	162	Occupational exposure to sulfuric acid	1	Number	1996	0.5513347203809604	1.1144695532163165	0.2036844517104894
1	Deaths	1	Global	3	Both	31	85-89 years	423	Larynx cancer	162	Occupational exposure to sulfuric acid	1	Number	1996	2.394694889684884	4.579934636344389	0.8921926229573802
1	Deaths	1	Global	1	Male	31	85-89 years	423	Larynx cancer	162	Occupational exposure to sulfuric acid	3	Rate	1996	0.028614143	0.054638837270000004	0.010725077
1	Deaths	1	Global	2	Female	31	85-89 years	423	Larynx cancer	162	Occupational exposure to sulfuric acid	3	Rate	1996	0.004375106	0.008843851	0.001616334
1	Deaths	1	Global	3	Both	31	85-89 years	423	Larynx cancer	162	Occupational exposure to sulfuric acid	3	Rate	1996	0.012574694810000002	0.024049527379999998	0.00468496
1	Deaths	1	Global	1	Male	31	85-89 years	423	Larynx cancer	162	Occupational exposure to sulfuric acid	1	Number	1997	1.977740628903221	3.750579528266371	0.7313937480057381
1	Deaths	1	Global	2	Female	31	85-89 years	423	Larynx cancer	162	Occupational exposure to sulfuric acid	1	Number	1997	0.5683811539232054	1.1434445371054336	0.2080121226928255
1	Deaths	1	Global	3	Both	31	85-89 years	423	Larynx cancer	162	Occupational exposure to sulfuric acid	1	Number	1997	2.5461217828264235	4.851677387273647	0.9380883088493108
1	Deaths	1	Global	1	Male	31	85-89 years	423	Larynx cancer	162	Occupational exposure to sulfuric acid	3	Rate	1997	0.029712271	0.056346233319999994	0.010987977309999999
1	Deaths	1	Global	2	Female	31	85-89 years	423	Larynx cancer	162	Occupational exposure to sulfuric acid	3	Rate	1997	0.004373426860000001	0.00879827	0.0016005558900000002
1	Deaths	1	Global	3	Both	31	85-89 years	423	Larynx cancer	162	Occupational exposure to sulfuric acid	3	Rate	1997	0.01295568	0.024687264480000002	0.004773366
1	Deaths	1	Global	1	Male	31	85-89 years	423	Larynx cancer	162	Occupational exposure to sulfuric acid	1	Number	1998	2.105245685048282	3.9999651563671472	0.7667491966373914
1	Deaths	1	Global	2	Female	31	85-89 years	423	Larynx cancer	162	Occupational exposure to sulfuric acid	1	Number	1998	0.609898852983085	1.2287368702196075	0.222763238737411
1	Deaths	1	Global	3	Both	31	85-89 years	423	Larynx cancer	162	Occupational exposure to sulfuric acid	1	Number	1998	2.7151445380313675	5.145487655654895	0.9849102729984696
1	Deaths	1	Global	1	Male	31	85-89 years	423	Larynx cancer	162	Occupational exposure to sulfuric acid	3	Rate	1998	0.030609686	0.058158379	0.01114832
1	Deaths	1	Global	2	Female	31	85-89 years	423	Larynx cancer	162	Occupational exposure to sulfuric acid	3	Rate	1998	0.0045372382999999995	0.009140978	0.0016572090499999998
1	Deaths	1	Global	3	Both	31	85-89 years	423	Larynx cancer	162	Occupational exposure to sulfuric acid	3	Rate	1998	0.013362074	0.025322551989999997	0.004847051099999999
1	Deaths	1	Global	1	Male	31	85-89 years	423	Larynx cancer	162	Occupational exposure to sulfuric acid	1	Number	1999	2.2480806631001578	4.255754216181243	0.8154054245034383
1	Deaths	1	Global	2	Female	31	85-89 years	423	Larynx cancer	162	Occupational exposure to sulfuric acid	1	Number	1999	0.6539125597803387	1.307654922139113	0.2415639730985029
1	Deaths	1	Global	3	Both	31	85-89 years	423	Larynx cancer	162	Occupational exposure to sulfuric acid	1	Number	1999	2.9019932228804937	5.491791441562612	1.0492776546734368
1	Deaths	1	Global	1	Male	31	85-89 years	423	Larynx cancer	162	Occupational exposure to sulfuric acid	3	Rate	1999	0.031711008	0.060030878	0.011501957
1	Deaths	1	Global	2	Female	31	85-89 years	423	Larynx cancer	162	Occupational exposure to sulfuric acid	3	Rate	1999	0.0047298062200000004	0.009458381	0.001747253
1	Deaths	1	Global	3	Both	31	85-89 years	423	Larynx cancer	162	Occupational exposure to sulfuric acid	3	Rate	1999	0.013875421	0.026258131389999998	0.005016955
1	Deaths	1	Global	1	Male	31	85-89 years	423	Larynx cancer	162	Occupational exposure to sulfuric acid	1	Number	2000	2.340522391156949	4.4592406679038845	0.8572739325436276
1	Deaths	1	Global	2	Female	31	85-89 years	423	Larynx cancer	162	Occupational exposure to sulfuric acid	1	Number	2000	0.6635670023219855	1.3375743994412743	0.2475153101677644
1	Deaths	1	Global	3	Both	31	85-89 years	423	Larynx cancer	162	Occupational exposure to sulfuric acid	1	Number	2000	3.0040893934789348	5.686033401056934	1.102544749263443
1	Deaths	1	Global	1	Male	31	85-89 years	423	Larynx cancer	162	Occupational exposure to sulfuric acid	3	Rate	2000	0.032194652	0.061338315	0.011792083529999999
1	Deaths	1	Global	2	Female	31	85-89 years	423	Larynx cancer	162	Occupational exposure to sulfuric acid	3	Rate	2000	0.004698245	0.009470411	0.001752479
1	Deaths	1	Global	3	Both	31	85-89 years	423	Larynx cancer	162	Occupational exposure to sulfuric acid	3	Rate	2000	0.014041979699999999	0.026578159	0.005153612
1	Deaths	1	Global	1	Male	31	85-89 years	423	Larynx cancer	162	Occupational exposure to sulfuric acid	1	Number	2001	2.359212170824426	4.478277005527801	0.8754950704393452
1	Deaths	1	Global	2	Female	31	85-89 years	423	Larynx cancer	162	Occupational exposure to sulfuric acid	1	Number	2001	0.6767384869576717	1.3489339933612785	0.2519607916681617
1	Deaths	1	Global	3	Both	31	85-89 years	423	Larynx cancer	162	Occupational exposure to sulfuric acid	1	Number	2001	3.0359506577821005	5.800964052927629	1.1373631081199074
1	Deaths	1	Global	1	Male	31	85-89 years	423	Larynx cancer	162	Occupational exposure to sulfuric acid	3	Rate	2001	0.031873733599999995	0.060502997589999996	0.011828227
1	Deaths	1	Global	2	Female	31	85-89 years	423	Larynx cancer	162	Occupational exposure to sulfuric acid	3	Rate	2001	0.0047521369199999995	0.009472373	0.001769298
1	Deaths	1	Global	3	Both	31	85-89 years	423	Larynx cancer	162	Occupational exposure to sulfuric acid	3	Rate	2001	0.01402775	0.026803622	0.0052552386700000005
1	Deaths	1	Global	1	Male	31	85-89 years	423	Larynx cancer	162	Occupational exposure to sulfuric acid	1	Number	2002	2.336494220854358	4.434302154608985	0.882975676065456
1	Deaths	1	Global	2	Female	31	85-89 years	423	Larynx cancer	162	Occupational exposure to sulfuric acid	1	Number	2002	0.677131525720121	1.3116417163041365	0.2595556634181559
1	Deaths	1	Global	3	Both	31	85-89 years	423	Larynx cancer	162	Occupational exposure to sulfuric acid	1	Number	2002	3.013625746574479	5.700523411528819	1.139736041115194
1	Deaths	1	Global	1	Male	31	85-89 years	423	Larynx cancer	162	Occupational exposure to sulfuric acid	3	Rate	2002	0.031077037	0.058979377	0.011744205
1	Deaths	1	Global	2	Female	31	85-89 years	423	Larynx cancer	162	Occupational exposure to sulfuric acid	3	Rate	2002	0.0047374863299999995	0.009176777	0.001815957
1	Deaths	1	Global	3	Both	31	85-89 years	423	Larynx cancer	162	Occupational exposure to sulfuric acid	3	Rate	2002	0.013816714800000001	0.026135464	0.005225403
1	Deaths	1	Global	1	Male	31	85-89 years	423	Larynx cancer	162	Occupational exposure to sulfuric acid	1	Number	2003	2.3789568053917467	4.538190590126645	0.9129284651549728
1	Deaths	1	Global	2	Female	31	85-89 years	423	Larynx cancer	162	Occupational exposure to sulfuric acid	1	Number	2003	0.6774177190206473	1.3236406344488203	0.2589197057097015
1	Deaths	1	Global	3	Both	31	85-89 years	423	Larynx cancer	162	Occupational exposure to sulfuric acid	1	Number	2003	3.056374524412397	5.778931830624117	1.1683902353328235
1	Deaths	1	Global	1	Male	31	85-89 years	423	Larynx cancer	162	Occupational exposure to sulfuric acid	3	Rate	2003	0.031131959	0.059388537	0.011946939
1	Deaths	1	Global	2	Female	31	85-89 years	423	Larynx cancer	162	Occupational exposure to sulfuric acid	3	Rate	2003	0.004723385	0.009229260250000001	0.001805352
1	Deaths	1	Global	3	Both	31	85-89 years	423	Larynx cancer	162	Occupational exposure to sulfuric acid	3	Rate	2003	0.013903158	0.026287813839999997	0.005314897
1	Deaths	1	Global	1	Male	31	85-89 years	423	Larynx cancer	162	Occupational exposure to sulfuric acid	1	Number	2004	2.3980597512821467	4.573982624047588	0.9172784723329392
1	Deaths	1	Global	2	Female	31	85-89 years	423	Larynx cancer	162	Occupational exposure to sulfuric acid	1	Number	2004	0.6823832063358506	1.3736279918951877	0.262115757381236
1	Deaths	1	Global	3	Both	31	85-89 years	423	Larynx cancer	162	Occupational exposure to sulfuric acid	1	Number	2004	3.0804429576179992	5.807732589397039	1.179423644020579
1	Deaths	1	Global	1	Male	31	85-89 years	423	Larynx cancer	162	Occupational exposure to sulfuric acid	3	Rate	2004	0.030640832	0.058443344999999994	0.011720382
1	Deaths	1	Global	2	Female	31	85-89 years	423	Larynx cancer	162	Occupational exposure to sulfuric acid	3	Rate	2004	0.004671542	0.009403749	0.0017944239100000001
1	Deaths	1	Global	3	Both	31	85-89 years	423	Larynx cancer	162	Occupational exposure to sulfuric acid	3	Rate	2004	0.013731386	0.025888556	0.0052574002600000004
1	Deaths	1	Global	1	Male	31	85-89 years	423	Larynx cancer	162	Occupational exposure to sulfuric acid	1	Number	2005	2.480475521842319	4.691617025622684	0.9537951872829544
1	Deaths	1	Global	2	Female	31	85-89 years	423	Larynx cancer	162	Occupational exposure to sulfuric acid	1	Number	2005	0.7079824492136949	1.4008613729923045	0.2732501512813993
1	Deaths	1	Global	3	Both	31	85-89 years	423	Larynx cancer	162	Occupational exposure to sulfuric acid	1	Number	2005	3.188457971056017	5.967850938614564	1.23037107779055
1	Deaths	1	Global	1	Male	31	85-89 years	423	Larynx cancer	162	Occupational exposure to sulfuric acid	3	Rate	2005	0.030291446	0.057293798	0.0116477
1	Deaths	1	Global	2	Female	31	85-89 years	423	Larynx cancer	162	Occupational exposure to sulfuric acid	3	Rate	2005	0.004654992	0.009210678	0.001796623
1	Deaths	1	Global	3	Both	31	85-89 years	423	Larynx cancer	162	Occupational exposure to sulfuric acid	3	Rate	2005	0.01362717	0.025506034	0.00525849
1	Deaths	1	Global	1	Male	31	85-89 years	423	Larynx cancer	162	Occupational exposure to sulfuric acid	1	Number	2006	2.585061739314418	4.873629078475329	0.99387627092705
1	Deaths	1	Global	2	Female	31	85-89 years	423	Larynx cancer	162	Occupational exposure to sulfuric acid	1	Number	2006	0.7307783986240175	1.4523038787604363	0.2816361690549615
1	Deaths	1	Global	3	Both	31	85-89 years	423	Larynx cancer	162	Occupational exposure to sulfuric acid	1	Number	2006	3.3158401379384386	6.208055218623584	1.2831143601423085
1	Deaths	1	Global	1	Male	31	85-89 years	423	Larynx cancer	162	Occupational exposure to sulfuric acid	3	Rate	2006	0.029798488	0.05617923	0.011456597
1	Deaths	1	Global	2	Female	31	85-89 years	423	Larynx cancer	162	Occupational exposure to sulfuric acid	3	Rate	2006	0.004545659	0.009033761	0.001751861
1	Deaths	1	Global	3	Both	31	85-89 years	423	Larynx cancer	162	Occupational exposure to sulfuric acid	3	Rate	2006	0.013396496419999999	0.025081483	0.005183976
1	Deaths	1	Global	1	Male	31	85-89 years	423	Larynx cancer	162	Occupational exposure to sulfuric acid	1	Number	2007	2.805074884012554	5.29531647339901	1.066847816895217
1	Deaths	1	Global	2	Female	31	85-89 years	423	Larynx cancer	162	Occupational exposure to sulfuric acid	1	Number	2007	0.7833172227480343	1.5153874232507023	0.3032478857649683
1	Deaths	1	Global	3	Both	31	85-89 years	423	Larynx cancer	162	Occupational exposure to sulfuric acid	1	Number	2007	3.588392106760588	6.71255401362127	1.3753988648698092
1	Deaths	1	Global	1	Male	31	85-89 years	423	Larynx cancer	162	Occupational exposure to sulfuric acid	3	Rate	2007	0.030412655410000003	0.057411884	0.011566777
1	Deaths	1	Global	2	Female	31	85-89 years	423	Larynx cancer	162	Occupational exposure to sulfuric acid	3	Rate	2007	0.004589213	0.008878186	0.001776636
1	Deaths	1	Global	3	Both	31	85-89 years	423	Larynx cancer	162	Occupational exposure to sulfuric acid	3	Rate	2007	0.013648207249999999	0.025530746	0.005231237
1	Deaths	1	Global	1	Male	31	85-89 years	423	Larynx cancer	162	Occupational exposure to sulfuric acid	1	Number	2008	3.013031053016615	5.762634285739044	1.1259471225153128
1	Deaths	1	Global	2	Female	31	85-89 years	423	Larynx cancer	162	Occupational exposure to sulfuric acid	1	Number	2008	0.8471087402750693	1.6897560266212663	0.3228280402044084
1	Deaths	1	Global	3	Both	31	85-89 years	423	Larynx cancer	162	Occupational exposure to sulfuric acid	1	Number	2008	3.8601397932916814	7.298934929171478	1.4534723580184856
1	Deaths	1	Global	1	Male	31	85-89 years	423	Larynx cancer	162	Occupational exposure to sulfuric acid	3	Rate	2008	0.030820033269999998	0.058945486209999995	0.011517215
1	Deaths	1	Global	2	Female	31	85-89 years	423	Larynx cancer	162	Occupational exposure to sulfuric acid	3	Rate	2008	0.004678333	0.009332026	0.0017828844000000001
1	Deaths	1	Global	3	Both	31	85-89 years	423	Larynx cancer	162	Occupational exposure to sulfuric acid	3	Rate	2008	0.013843926	0.026176749309999997	0.005212703
1	Deaths	1	Global	1	Male	31	85-89 years	423	Larynx cancer	162	Occupational exposure to sulfuric acid	1	Number	2009	3.2173289382517853	6.204056362815944	1.1853324685407676
1	Deaths	1	Global	2	Female	31	85-89 years	423	Larynx cancer	162	Occupational exposure to sulfuric acid	1	Number	2009	0.9038800549045848	1.7829877268132803	0.3434770141099736
1	Deaths	1	Global	3	Both	31	85-89 years	423	Larynx cancer	162	Occupational exposure to sulfuric acid	1	Number	2009	4.121208993156369	7.869347600761982	1.52926368690325
1	Deaths	1	Global	1	Male	31	85-89 years	423	Larynx cancer	162	Occupational exposure to sulfuric acid	3	Rate	2009	0.031085315380000002	0.059942595980000006	0.011452492
1	Deaths	1	Global	2	Female	31	85-89 years	423	Larynx cancer	162	Occupational exposure to sulfuric acid	3	Rate	2009	0.0047338471799999995	0.009337955149999999	0.001798876
1	Deaths	1	Global	3	Both	31	85-89 years	423	Larynx cancer	162	Occupational exposure to sulfuric acid	3	Rate	2009	0.013996779	0.026726507019999998	0.0051938075100000005
1	Deaths	1	Global	1	Male	31	85-89 years	423	Larynx cancer	162	Occupational exposure to sulfuric acid	1	Number	2010	3.4127497545424776	6.629825378865787	1.2620723373102838
1	Deaths	1	Global	2	Female	31	85-89 years	423	Larynx cancer	162	Occupational exposure to sulfuric acid	1	Number	2010	0.9641970863110568	1.86717936471652	0.3615724395026423
1	Deaths	1	Global	3	Both	31	85-89 years	423	Larynx cancer	162	Occupational exposure to sulfuric acid	1	Number	2010	4.376946840853532	8.380562665200344	1.6182314506959434
1	Deaths	1	Global	1	Male	31	85-89 years	423	Larynx cancer	162	Occupational exposure to sulfuric acid	3	Rate	2010	0.031221992	0.060653833	0.011546235
1	Deaths	1	Global	2	Female	31	85-89 years	423	Larynx cancer	162	Occupational exposure to sulfuric acid	3	Rate	2010	0.004820083	0.009334149	0.001807524
1	Deaths	1	Global	3	Both	31	85-89 years	423	Larynx cancer	162	Occupational exposure to sulfuric acid	3	Rate	2010	0.014149152000000002	0.027091454	0.005231181
1	Deaths	1	Global	1	Male	31	85-89 years	423	Larynx cancer	162	Occupational exposure to sulfuric acid	1	Number	2011	3.6297119663913473	6.997853851446205	1.3445610027443775
1	Deaths	1	Global	2	Female	31	85-89 years	423	Larynx cancer	162	Occupational exposure to sulfuric acid	1	Number	2011	1.0298911548738798	1.9636749825251856	0.3954623008345493
1	Deaths	1	Global	3	Both	31	85-89 years	423	Larynx cancer	162	Occupational exposure to sulfuric acid	1	Number	2011	4.659603121265223	8.876813136183568	1.7440718504837056
1	Deaths	1	Global	1	Male	31	85-89 years	423	Larynx cancer	162	Occupational exposure to sulfuric acid	3	Rate	2011	0.031593164	0.06090961	0.011703115
1	Deaths	1	Global	2	Female	31	85-89 years	423	Larynx cancer	162	Occupational exposure to sulfuric acid	3	Rate	2011	0.004944791	0.009428143	0.0018987232200000002
1	Deaths	1	Global	3	Both	31	85-89 years	423	Larynx cancer	162	Occupational exposure to sulfuric acid	3	Rate	2011	0.014418553	0.027468177	0.005396810080000001
1	Deaths	1	Global	1	Male	31	85-89 years	423	Larynx cancer	162	Occupational exposure to sulfuric acid	1	Number	2012	3.920596943759422	7.599035195154359	1.4574824065516512
1	Deaths	1	Global	2	Female	31	85-89 years	423	Larynx cancer	162	Occupational exposure to sulfuric acid	1	Number	2012	1.0744895542005275	2.051003978963968	0.4160735808960046
1	Deaths	1	Global	3	Both	31	85-89 years	423	Larynx cancer	162	Occupational exposure to sulfuric acid	1	Number	2012	4.995086497959948	9.560133746435906	1.8960124025115024
1	Deaths	1	Global	1	Male	31	85-89 years	423	Larynx cancer	162	Occupational exposure to sulfuric acid	3	Rate	2012	0.032301663	0.062608188	0.012008147160000001
1	Deaths	1	Global	2	Female	31	85-89 years	423	Larynx cancer	162	Occupational exposure to sulfuric acid	3	Rate	2012	0.004961877	0.009471315	0.0019213828299999998
1	Deaths	1	Global	3	Both	31	85-89 years	423	Larynx cancer	162	Occupational exposure to sulfuric acid	3	Rate	2012	0.014781708470000002	0.028290823399999998	0.005610774
1	Deaths	1	Global	1	Male	31	85-89 years	423	Larynx cancer	162	Occupational exposure to sulfuric acid	1	Number	2013	4.278076931258208	8.301447647685652	1.5867487789009869
1	Deaths	1	Global	2	Female	31	85-89 years	423	Larynx cancer	162	Occupational exposure to sulfuric acid	1	Number	2013	1.106298475164398	2.1003552044051	0.4311223494903445
1	Deaths	1	Global	3	Both	31	85-89 years	423	Larynx cancer	162	Occupational exposure to sulfuric acid	1	Number	2013	5.384375406422608	10.289063194174236	1.9996912630133865
1	Deaths	1	Global	1	Male	31	85-89 years	423	Larynx cancer	162	Occupational exposure to sulfuric acid	3	Rate	2013	0.033369867	0.06475297373000001	0.012376961990000001
1	Deaths	1	Global	2	Female	31	85-89 years	423	Larynx cancer	162	Occupational exposure to sulfuric acid	3	Rate	2013	0.00492213	0.009344876	0.001918145
1	Deaths	1	Global	3	Both	31	85-89 years	423	Larynx cancer	162	Occupational exposure to sulfuric acid	3	Rate	2013	0.015254835	0.029150634529999997	0.005665459
1	Deaths	1	Global	1	Male	31	85-89 years	423	Larynx cancer	162	Occupational exposure to sulfuric acid	1	Number	2014	4.626518006570294	8.972486941908258	1.714771176768621
1	Deaths	1	Global	2	Female	31	85-89 years	423	Larynx cancer	162	Occupational exposure to sulfuric acid	1	Number	2014	1.1569872948185569	2.2228498653058564	0.4404203325675168
1	Deaths	1	Global	3	Both	31	85-89 years	423	Larynx cancer	162	Occupational exposure to sulfuric acid	1	Number	2014	5.78350530138886	11.058187647814853	2.1438803836765628
1	Deaths	1	Global	1	Male	31	85-89 years	423	Larynx cancer	162	Occupational exposure to sulfuric acid	3	Rate	2014	0.034397498	0.066709155	0.012749078
1	Deaths	1	Global	2	Female	31	85-89 years	423	Larynx cancer	162	Occupational exposure to sulfuric acid	3	Rate	2014	0.004968048	0.009544811	0.001891144
1	Deaths	1	Global	3	Both	31	85-89 years	423	Larynx cancer	162	Occupational exposure to sulfuric acid	3	Rate	2014	0.015742258	0.03009954	0.005835478
1	Deaths	1	Global	1	Male	31	85-89 years	423	Larynx cancer	162	Occupational exposure to sulfuric acid	1	Number	2015	4.89729581841512	9.30392162534904	1.850286167767961
1	Deaths	1	Global	2	Female	31	85-89 years	423	Larynx cancer	162	Occupational exposure to sulfuric acid	1	Number	2015	1.2612837543707318	2.364492808707416	0.4953286822986192
1	Deaths	1	Global	3	Both	31	85-89 years	423	Larynx cancer	162	Occupational exposure to sulfuric acid	1	Number	2015	6.158579572785854	11.558115259392482	2.3440024231879306
1	Deaths	1	Global	1	Male	31	85-89 years	423	Larynx cancer	162	Occupational exposure to sulfuric acid	3	Rate	2015	0.034880453	0.066266162	0.013178460369999999
1	Deaths	1	Global	2	Female	31	85-89 years	423	Larynx cancer	162	Occupational exposure to sulfuric acid	3	Rate	2015	0.005248134	0.009838527	0.0020610359599999998
1	Deaths	1	Global	3	Both	31	85-89 years	423	Larynx cancer	162	Occupational exposure to sulfuric acid	3	Rate	2015	0.016175618	0.030357594	0.006156564
1	Deaths	1	Global	1	Male	31	85-89 years	423	Larynx cancer	162	Occupational exposure to sulfuric acid	1	Number	2016	5.17345722307854	9.721714634358502	1.9378777641075924
1	Deaths	1	Global	2	Female	31	85-89 years	423	Larynx cancer	162	Occupational exposure to sulfuric acid	1	Number	2016	1.36757744425416	2.577677463355357	0.5364735261107418
1	Deaths	1	Global	3	Both	31	85-89 years	423	Larynx cancer	162	Occupational exposure to sulfuric acid	1	Number	2016	6.541034667332703	12.198627023492154	2.509184924125917
1	Deaths	1	Global	1	Male	31	85-89 years	423	Larynx cancer	162	Occupational exposure to sulfuric acid	3	Rate	2016	0.03531552	0.066363245	0.013228516
1	Deaths	1	Global	2	Female	31	85-89 years	423	Larynx cancer	162	Occupational exposure to sulfuric acid	3	Rate	2016	0.0055145164699999995	0.010394033	0.002163236
1	Deaths	1	Global	3	Both	31	85-89 years	423	Larynx cancer	162	Occupational exposure to sulfuric acid	3	Rate	2016	0.016581059159999998	0.030922655	0.006360606
1	Deaths	1	Global	1	Male	31	85-89 years	423	Larynx cancer	162	Occupational exposure to sulfuric acid	1	Number	2017	5.349134909170667	10.096261317704371	1.9833222369733845
1	Deaths	1	Global	2	Female	31	85-89 years	423	Larynx cancer	162	Occupational exposure to sulfuric acid	1	Number	2017	1.38287815721265	2.583782200371287	0.5508960539696695
1	Deaths	1	Global	3	Both	31	85-89 years	423	Larynx cancer	162	Occupational exposure to sulfuric acid	1	Number	2017	6.732013066383322	12.584979491964452	2.5073988340221547
1	Deaths	1	Global	1	Male	31	85-89 years	423	Larynx cancer	162	Occupational exposure to sulfuric acid	3	Rate	2017	0.035190538	0.066420622	0.013047750379999999
1	Deaths	1	Global	2	Female	31	85-89 years	423	Larynx cancer	162	Occupational exposure to sulfuric acid	3	Rate	2017	0.0054289	0.010143407109999999	0.002162707
1	Deaths	1	Global	3	Both	31	85-89 years	423	Larynx cancer	162	Occupational exposure to sulfuric acid	3	Rate	2017	0.016551545	0.030941837	0.006164772
1	Deaths	1	Global	1	Male	31	85-89 years	423	Larynx cancer	162	Occupational exposure to sulfuric acid	1	Number	2018	5.499485756098388	10.245692092148	2.025970882277801
1	Deaths	1	Global	2	Female	31	85-89 years	423	Larynx cancer	162	Occupational exposure to sulfuric acid	1	Number	2018	1.4687511840133254	2.7389929230467263	0.5791440444044749
1	Deaths	1	Global	3	Both	31	85-89 years	423	Larynx cancer	162	Occupational exposure to sulfuric acid	1	Number	2018	6.968236940111721	12.863058235152108	2.61132960459007
1	Deaths	1	Global	1	Male	31	85-89 years	423	Larynx cancer	162	Occupational exposure to sulfuric acid	3	Rate	2018	0.034945564719999996	0.065104541	0.012873693960000002
1	Deaths	1	Global	2	Female	31	85-89 years	423	Larynx cancer	162	Occupational exposure to sulfuric acid	3	Rate	2018	0.005609013	0.010459939	0.002211693
1	Deaths	1	Global	3	Both	31	85-89 years	423	Larynx cancer	162	Occupational exposure to sulfuric acid	3	Rate	2018	0.016621574219999997	0.030682693	0.006228893940000001
1	Deaths	1	Global	1	Male	31	85-89 years	423	Larynx cancer	162	Occupational exposure to sulfuric acid	1	Number	2019	5.818565009882229	10.638863400563732	2.1756814704486827
1	Deaths	1	Global	2	Female	31	85-89 years	423	Larynx cancer	162	Occupational exposure to sulfuric acid	1	Number	2019	1.5679571555332903	2.876954874257591	0.6080856150923695
1	Deaths	1	Global	3	Both	31	85-89 years	423	Larynx cancer	162	Occupational exposure to sulfuric acid	1	Number	2019	7.386522165415516	13.378358365390037	2.8482204070903703
1	Deaths	1	Global	1	Male	31	85-89 years	423	Larynx cancer	162	Occupational exposure to sulfuric acid	3	Rate	2019	0.035646116	0.065176578	0.013328818
1	Deaths	1	Global	2	Female	31	85-89 years	423	Larynx cancer	162	Occupational exposure to sulfuric acid	3	Rate	2019	0.005817008	0.010673295690000001	0.002255954
1	Deaths	1	Global	3	Both	31	85-89 years	423	Larynx cancer	162	Occupational exposure to sulfuric acid	3	Rate	2019	0.017067678	0.030912723	0.006581244480000001
1	Deaths	1	Global	1	Male	31	85-89 years	423	Larynx cancer	162	Occupational exposure to sulfuric acid	1	Number	2020	6.082073558457464	11.366268708091251	2.3151839790760187
1	Deaths	1	Global	2	Female	31	85-89 years	423	Larynx cancer	162	Occupational exposure to sulfuric acid	1	Number	2020	1.6369634277244802	3.1099849116811216	0.6402538168640681
1	Deaths	1	Global	3	Both	31	85-89 years	423	Larynx cancer	162	Occupational exposure to sulfuric acid	1	Number	2020	7.71903698618194	14.229812388662376	3.0098653467375387
1	Deaths	1	Global	1	Male	31	85-89 years	423	Larynx cancer	162	Occupational exposure to sulfuric acid	3	Rate	2020	0.036095942	0.06745662838000001	0.013740174
1	Deaths	1	Global	2	Female	31	85-89 years	423	Larynx cancer	162	Occupational exposure to sulfuric acid	3	Rate	2020	0.005900407	0.011209887	0.002307784
1	Deaths	1	Global	3	Both	31	85-89 years	423	Larynx cancer	162	Occupational exposure to sulfuric acid	3	Rate	2020	0.017309985	0.031910436	0.006749640259999999
1	Deaths	1	Global	1	Male	31	85-89 years	423	Larynx cancer	162	Occupational exposure to sulfuric acid	1	Number	2021	6.271423170761814	11.56034213785987	2.328492402025198
1	Deaths	1	Global	2	Female	31	85-89 years	423	Larynx cancer	162	Occupational exposure to sulfuric acid	1	Number	2021	1.706748696248211	3.1540460041895715	0.6489337561772048
1	Deaths	1	Global	3	Both	31	85-89 years	423	Larynx cancer	162	Occupational exposure to sulfuric acid	1	Number	2021	7.978171867010015	14.592010558815732	3.090663893521372
1	Deaths	1	Global	1	Male	31	85-89 years	423	Larynx cancer	162	Occupational exposure to sulfuric acid	3	Rate	2021	0.036350472	0.067006146	0.013496425880000001
1	Deaths	1	Global	2	Female	31	85-89 years	423	Larynx cancer	162	Occupational exposure to sulfuric acid	3	Rate	2021	0.005995085210000001	0.011078827599999999	0.002279429
1	Deaths	1	Global	3	Both	31	85-89 years	423	Larynx cancer	162	Occupational exposure to sulfuric acid	3	Rate	2021	0.017449386	0.031914783	0.006759717
1	Deaths	1	Global	1	Male	32	90-94 years	423	Larynx cancer	162	Occupational exposure to sulfuric acid	1	Number	1990	0.043773206110317	0.0841765780970039	0.0166489919435752
1	Deaths	1	Global	2	Female	32	90-94 years	423	Larynx cancer	162	Occupational exposure to sulfuric acid	1	Number	1990	0.0163342821225374	0.0325398749103284	0.0053278171887785
1	Deaths	1	Global	3	Both	32	90-94 years	423	Larynx cancer	162	Occupational exposure to sulfuric acid	1	Number	1990	0.0601074882328544	0.1178425533081647	0.0223052733833977
1	Deaths	1	Global	1	Male	32	90-94 years	423	Larynx cancer	162	Occupational exposure to sulfuric acid	3	Rate	1990	0.003476932	0.006686196509999999	0.00132244
1	Deaths	1	Global	2	Female	32	90-94 years	423	Larynx cancer	162	Occupational exposure to sulfuric acid	3	Rate	1990	0.000539757	0.001075262	0.000176055
1	Deaths	1	Global	3	Both	32	90-94 years	423	Larynx cancer	162	Occupational exposure to sulfuric acid	3	Rate	1990	0.0014026804499999998	0.002749998	0.0005205203499999999
1	Deaths	1	Global	1	Male	32	90-94 years	423	Larynx cancer	162	Occupational exposure to sulfuric acid	1	Number	1991	0.0490152341510499	0.0942099236959204	0.018529337368133
1	Deaths	1	Global	2	Female	32	90-94 years	423	Larynx cancer	162	Occupational exposure to sulfuric acid	1	Number	1991	0.0190853159490323	0.0380190238012097	0.006183914190375
1	Deaths	1	Global	3	Both	32	90-94 years	423	Larynx cancer	162	Occupational exposure to sulfuric acid	1	Number	1991	0.0681005501000821	0.1331481041075309	0.0250314631295664
1	Deaths	1	Global	1	Male	32	90-94 years	423	Larynx cancer	162	Occupational exposure to sulfuric acid	3	Rate	1991	0.003658521	0.007031873859999999	0.001383039
1	Deaths	1	Global	2	Female	32	90-94 years	423	Larynx cancer	162	Occupational exposure to sulfuric acid	3	Rate	1991	0.000589586	0.0011744875400000001	0.00019103411000000002
1	Deaths	1	Global	3	Both	32	90-94 years	423	Larynx cancer	162	Occupational exposure to sulfuric acid	3	Rate	1991	0.001487942	0.002909178	0.000546917
1	Deaths	1	Global	1	Male	32	90-94 years	423	Larynx cancer	162	Occupational exposure to sulfuric acid	1	Number	1992	0.0548555108323873	0.1054820873037468	0.02077318786934
1	Deaths	1	Global	2	Female	32	90-94 years	423	Larynx cancer	162	Occupational exposure to sulfuric acid	1	Number	1992	0.0214344470148178	0.0421510948677012	0.0069865529540881
1	Deaths	1	Global	3	Both	32	90-94 years	423	Larynx cancer	162	Occupational exposure to sulfuric acid	1	Number	1992	0.0762899578472053	0.1484321800834721	0.0283167500805964
1	Deaths	1	Global	1	Male	32	90-94 years	423	Larynx cancer	162	Occupational exposure to sulfuric acid	3	Rate	1992	0.003860868	0.007424092680000001	0.0014620688300000001
1	Deaths	1	Global	2	Female	32	90-94 years	423	Larynx cancer	162	Occupational exposure to sulfuric acid	3	Rate	1992	0.000626197	0.001231424	0.000204109
1	Deaths	1	Global	3	Both	32	90-94 years	423	Larynx cancer	162	Occupational exposure to sulfuric acid	3	Rate	1992	0.0015750139299999999	0.003064397	0.000584602
1	Deaths	1	Global	1	Male	32	90-94 years	423	Larynx cancer	162	Occupational exposure to sulfuric acid	1	Number	1993	0.0620776760056823	0.1189849745997551	0.0234686918723961
1	Deaths	1	Global	2	Female	32	90-94 years	423	Larynx cancer	162	Occupational exposure to sulfuric acid	1	Number	1993	0.0237872751043063	0.0465940263044254	0.0079418072738008
1	Deaths	1	Global	3	Both	32	90-94 years	423	Larynx cancer	162	Occupational exposure to sulfuric acid	1	Number	1993	0.0858649511099886	0.1671509866410566	0.0318656423137281
1	Deaths	1	Global	1	Male	32	90-94 years	423	Larynx cancer	162	Occupational exposure to sulfuric acid	3	Rate	1993	0.004090293	0.00783991	0.0015463500600000001
1	Deaths	1	Global	2	Female	32	90-94 years	423	Larynx cancer	162	Occupational exposure to sulfuric acid	3	Rate	1993	0.000654059	0.001281158	0.000218369
1	Deaths	1	Global	3	Both	32	90-94 years	423	Larynx cancer	162	Occupational exposure to sulfuric acid	3	Rate	1993	0.001665809	0.003242785	0.000618204
1	Deaths	1	Global	1	Male	32	90-94 years	423	Larynx cancer	162	Occupational exposure to sulfuric acid	1	Number	1994	0.0721168496394659	0.1369255596263384	0.0274355892857324
1	Deaths	1	Global	2	Female	32	90-94 years	423	Larynx cancer	162	Occupational exposure to sulfuric acid	1	Number	1994	0.0260634362305109	0.051304937240557	0.0086744129676714
1	Deaths	1	Global	3	Both	32	90-94 years	423	Larynx cancer	162	Occupational exposure to sulfuric acid	1	Number	1994	0.0981802858699769	0.1901072947047017	0.0365985146956869
1	Deaths	1	Global	1	Male	32	90-94 years	423	Larynx cancer	162	Occupational exposure to sulfuric acid	3	Rate	1994	0.004447978	0.008445209	0.0016921551099999999
1	Deaths	1	Global	2	Female	32	90-94 years	423	Larynx cancer	162	Occupational exposure to sulfuric acid	3	Rate	1994	0.000676545	0.0013317538300000001	0.00022516708000000003
1	Deaths	1	Global	3	Both	32	90-94 years	423	Larynx cancer	162	Occupational exposure to sulfuric acid	3	Rate	1994	0.0017936488500000002	0.003473057	0.000668616
1	Deaths	1	Global	1	Male	32	90-94 years	423	Larynx cancer	162	Occupational exposure to sulfuric acid	1	Number	1995	0.0826458878317553	0.1555584199480653	0.0315155083212852
1	Deaths	1	Global	2	Female	32	90-94 years	423	Larynx cancer	162	Occupational exposure to sulfuric acid	1	Number	1995	0.0285951234732265	0.0580748339548745	0.0099491890551891
1	Deaths	1	Global	3	Both	32	90-94 years	423	Larynx cancer	162	Occupational exposure to sulfuric acid	1	Number	1995	0.1112410113049817	0.2131025665229416	0.0416663047193353
1	Deaths	1	Global	1	Male	32	90-94 years	423	Larynx cancer	162	Occupational exposure to sulfuric acid	3	Rate	1995	0.004786337	0.009008979	0.001825183
1	Deaths	1	Global	2	Female	32	90-94 years	423	Larynx cancer	162	Occupational exposure to sulfuric acid	3	Rate	1995	0.000704172	0.0014301267699999998	0.00024500460000000004
1	Deaths	1	Global	3	Both	32	90-94 years	423	Larynx cancer	162	Occupational exposure to sulfuric acid	3	Rate	1995	0.001922084	0.0036821041399999997	0.000719933
1	Deaths	1	Global	1	Male	32	90-94 years	423	Larynx cancer	162	Occupational exposure to sulfuric acid	1	Number	1996	0.0936472960133316	0.175775076553392	0.0360818822486791
1	Deaths	1	Global	2	Female	32	90-94 years	423	Larynx cancer	162	Occupational exposure to sulfuric acid	1	Number	1996	0.0317547375418478	0.0644487714470425	0.0108682027791501
1	Deaths	1	Global	3	Both	32	90-94 years	423	Larynx cancer	162	Occupational exposure to sulfuric acid	1	Number	1996	0.1254020335551795	0.2389918129394826	0.0474140691526197
1	Deaths	1	Global	1	Male	32	90-94 years	423	Larynx cancer	162	Occupational exposure to sulfuric acid	3	Rate	1996	0.005131555009999999	0.00963188	0.001977165
1	Deaths	1	Global	2	Female	32	90-94 years	423	Larynx cancer	162	Occupational exposure to sulfuric acid	3	Rate	1996	0.000746027	0.0015141204399999999	0.000255331
1	Deaths	1	Global	3	Both	32	90-94 years	423	Larynx cancer	162	Occupational exposure to sulfuric acid	3	Rate	1996	0.0020620431400000003	0.003929852	0.0007796512800000001
1	Deaths	1	Global	1	Male	32	90-94 years	423	Larynx cancer	162	Occupational exposure to sulfuric acid	1	Number	1997	0.1049022345285431	0.1970953615909899	0.0398490454819485
1	Deaths	1	Global	2	Female	32	90-94 years	423	Larynx cancer	162	Occupational exposure to sulfuric acid	1	Number	1997	0.0340803228131003	0.0684662272878886	0.0115389451567762
1	Deaths	1	Global	3	Both	32	90-94 years	423	Larynx cancer	162	Occupational exposure to sulfuric acid	1	Number	1997	0.1389825573416435	0.2653487225841254	0.0518876571509737
1	Deaths	1	Global	1	Male	32	90-94 years	423	Larynx cancer	162	Occupational exposure to sulfuric acid	3	Rate	1997	0.005444193	0.010228812	0.002068077
1	Deaths	1	Global	2	Female	32	90-94 years	423	Larynx cancer	162	Occupational exposure to sulfuric acid	3	Rate	1997	0.000760564	0.001527947	0.000257512
1	Deaths	1	Global	3	Both	32	90-94 years	423	Larynx cancer	162	Occupational exposure to sulfuric acid	3	Rate	1997	0.002168961	0.0041410308300000006	0.0008097585199999999
1	Deaths	1	Global	1	Male	32	90-94 years	423	Larynx cancer	162	Occupational exposure to sulfuric acid	1	Number	1998	0.1133381001855019	0.214060385777982	0.0425887958433326
1	Deaths	1	Global	2	Female	32	90-94 years	423	Larynx cancer	162	Occupational exposure to sulfuric acid	1	Number	1998	0.0380496333160857	0.0761338228138972	0.0126592781665258
1	Deaths	1	Global	3	Both	32	90-94 years	423	Larynx cancer	162	Occupational exposure to sulfuric acid	1	Number	1998	0.1513877335015878	0.2904783014603028	0.055682931872045
1	Deaths	1	Global	1	Male	32	90-94 years	423	Larynx cancer	162	Occupational exposure to sulfuric acid	3	Rate	1998	0.005622238	0.010618656	0.002112655
1	Deaths	1	Global	2	Female	32	90-94 years	423	Larynx cancer	162	Occupational exposure to sulfuric acid	3	Rate	1998	0.0008113462599999999	0.001623429	0.000269938
1	Deaths	1	Global	3	Both	32	90-94 years	423	Larynx cancer	162	Occupational exposure to sulfuric acid	3	Rate	1998	0.002257638	0.004331889	0.000830397
1	Deaths	1	Global	1	Male	32	90-94 years	423	Larynx cancer	162	Occupational exposure to sulfuric acid	1	Number	1999	0.1208920385000022	0.2284459401081512	0.044833096305064
1	Deaths	1	Global	2	Female	32	90-94 years	423	Larynx cancer	162	Occupational exposure to sulfuric acid	1	Number	1999	0.0419563902726647	0.0832413793169536	0.01378018801877
1	Deaths	1	Global	3	Both	32	90-94 years	423	Larynx cancer	162	Occupational exposure to sulfuric acid	1	Number	1999	0.1628484287726669	0.3112101727339746	0.0593292777699379
1	Deaths	1	Global	1	Male	32	90-94 years	423	Larynx cancer	162	Occupational exposure to sulfuric acid	3	Rate	1999	0.0057548826299999994	0.010874823	0.002134212
1	Deaths	1	Global	2	Female	32	90-94 years	423	Larynx cancer	162	Occupational exposure to sulfuric acid	3	Rate	1999	0.000855633	0.001697574	0.000281025
1	Deaths	1	Global	3	Both	32	90-94 years	423	Larynx cancer	162	Occupational exposure to sulfuric acid	3	Rate	1999	0.002324999	0.004443171	0.000847049
1	Deaths	1	Global	1	Male	32	90-94 years	423	Larynx cancer	162	Occupational exposure to sulfuric acid	1	Number	2000	0.1309396126627769	0.2477251501915033	0.0478949326827405
1	Deaths	1	Global	2	Female	32	90-94 years	423	Larynx cancer	162	Occupational exposure to sulfuric acid	1	Number	2000	0.0443883629715812	0.0892412421356439	0.0147252300726891
1	Deaths	1	Global	3	Both	32	90-94 years	423	Larynx cancer	162	Occupational exposure to sulfuric acid	1	Number	2000	0.1753279756343582	0.335974303171849	0.0635585295021327
1	Deaths	1	Global	1	Male	32	90-94 years	423	Larynx cancer	162	Occupational exposure to sulfuric acid	3	Rate	2000	0.005998505	0.011348594	0.0021941258099999997
1	Deaths	1	Global	2	Female	32	90-94 years	423	Larynx cancer	162	Occupational exposure to sulfuric acid	3	Rate	2000	0.000869183	0.0017474623799999998	0.00028834
1	Deaths	1	Global	3	Both	32	90-94 years	423	Larynx cancer	162	Occupational exposure to sulfuric acid	3	Rate	2000	0.002405122	0.0046088427700000005	0.000871886
1	Deaths	1	Global	1	Male	32	90-94 years	423	Larynx cancer	162	Occupational exposure to sulfuric acid	1	Number	2001	0.1358771328449407	0.2567503463422162	0.0493661199853723
1	Deaths	1	Global	2	Female	32	90-94 years	423	Larynx cancer	162	Occupational exposure to sulfuric acid	1	Number	2001	0.0471930937576563	0.0953053063033113	0.0155726805193107
1	Deaths	1	Global	3	Both	32	90-94 years	423	Larynx cancer	162	Occupational exposure to sulfuric acid	1	Number	2001	0.1830702266025971	0.3523872026265947	0.065979505300662
1	Deaths	1	Global	1	Male	32	90-94 years	423	Larynx cancer	162	Occupational exposure to sulfuric acid	3	Rate	2001	0.006004193	0.011345386	0.00218141
1	Deaths	1	Global	2	Female	32	90-94 years	423	Larynx cancer	162	Occupational exposure to sulfuric acid	3	Rate	2001	0.000886312	0.0017898862199999999	0.000292464
1	Deaths	1	Global	3	Both	32	90-94 years	423	Larynx cancer	162	Occupational exposure to sulfuric acid	3	Rate	2001	0.002412725	0.004644193	0.000869559
1	Deaths	1	Global	1	Male	32	90-94 years	423	Larynx cancer	162	Occupational exposure to sulfuric acid	1	Number	2002	0.1392335595212983	0.2638884301562345	0.050453385112971
1	Deaths	1	Global	2	Female	32	90-94 years	423	Larynx cancer	162	Occupational exposure to sulfuric acid	1	Number	2002	0.049114581298068	0.0982645692185789	0.016509593054934
1	Deaths	1	Global	3	Both	32	90-94 years	423	Larynx cancer	162	Occupational exposure to sulfuric acid	1	Number	2002	0.1883481408193667	0.3606733413608401	0.0675860004576475
1	Deaths	1	Global	1	Male	32	90-94 years	423	Larynx cancer	162	Occupational exposure to sulfuric acid	3	Rate	2002	0.0059372422200000005	0.011252815	0.002151449
1	Deaths	1	Global	2	Female	32	90-94 years	423	Larynx cancer	162	Occupational exposure to sulfuric acid	3	Rate	2002	0.000888998	0.001778637	0.00029883182000000003
1	Deaths	1	Global	3	Both	32	90-94 years	423	Larynx cancer	162	Occupational exposure to sulfuric acid	3	Rate	2002	0.002393303	0.004583006	0.000858802
1	Deaths	1	Global	1	Male	32	90-94 years	423	Larynx cancer	162	Occupational exposure to sulfuric acid	1	Number	2003	0.1446779176224823	0.2736608397683306	0.0526475298794205
1	Deaths	1	Global	2	Female	32	90-94 years	423	Larynx cancer	162	Occupational exposure to sulfuric acid	1	Number	2003	0.0510573587045164	0.1018707806662313	0.017444208770869
1	Deaths	1	Global	3	Both	32	90-94 years	423	Larynx cancer	162	Occupational exposure to sulfuric acid	1	Number	2003	0.1957352763269984	0.3744055899594404	0.0708163142686662
1	Deaths	1	Global	1	Male	32	90-94 years	423	Larynx cancer	162	Occupational exposure to sulfuric acid	3	Rate	2003	0.005955833	0.011265563	0.002167296
1	Deaths	1	Global	2	Female	32	90-94 years	423	Larynx cancer	162	Occupational exposure to sulfuric acid	3	Rate	2003	0.0008896612600000001	0.0017750719800000002	0.00030396081999999996
1	Deaths	1	Global	3	Both	32	90-94 years	423	Larynx cancer	162	Occupational exposure to sulfuric acid	3	Rate	2003	0.002396324	0.004583728	0.0008669814399999999
1	Deaths	1	Global	1	Male	32	90-94 years	423	Larynx cancer	162	Occupational exposure to sulfuric acid	1	Number	2004	0.1502550899704861	0.2858720782412247	0.0545343008105117
1	Deaths	1	Global	2	Female	32	90-94 years	423	Larynx cancer	162	Occupational exposure to sulfuric acid	1	Number	2004	0.0548588215171984	0.1088226652057068	0.0188727028426988
1	Deaths	1	Global	3	Both	32	90-94 years	423	Larynx cancer	162	Occupational exposure to sulfuric acid	1	Number	2004	0.2051139114876842	0.3930941389411548	0.0742515478997234
1	Deaths	1	Global	1	Male	32	90-94 years	423	Larynx cancer	162	Occupational exposure to sulfuric acid	3	Rate	2004	0.0059781415600000005	0.011373883	0.002169735
1	Deaths	1	Global	2	Female	32	90-94 years	423	Larynx cancer	162	Occupational exposure to sulfuric acid	3	Rate	2004	0.0009235009099999999	0.001831936	0.000317706
1	Deaths	1	Global	3	Both	32	90-94 years	423	Larynx cancer	162	Occupational exposure to sulfuric acid	3	Rate	2004	0.002426316	0.004649955	0.00087833
1	Deaths	1	Global	1	Male	32	90-94 years	423	Larynx cancer	162	Occupational exposure to sulfuric acid	1	Number	2005	0.1540520779384203	0.2935953315566717	0.0561761616259817
1	Deaths	1	Global	2	Female	32	90-94 years	423	Larynx cancer	162	Occupational exposure to sulfuric acid	1	Number	2005	0.0580684625191514	0.11429801268909	0.0205006321863658
1	Deaths	1	Global	3	Both	32	90-94 years	423	Larynx cancer	162	Occupational exposure to sulfuric acid	1	Number	2005	0.2121205404575717	0.4066783177782677	0.0778236254767111
1	Deaths	1	Global	1	Male	32	90-94 years	423	Larynx cancer	162	Occupational exposure to sulfuric acid	3	Rate	2005	0.005929978	0.011301463769999999	0.002162408
1	Deaths	1	Global	2	Female	32	90-94 years	423	Larynx cancer	162	Occupational exposure to sulfuric acid	3	Rate	2005	0.0009501546600000001	0.0018702198200000002	0.000335445
1	Deaths	1	Global	3	Both	32	90-94 years	423	Larynx cancer	162	Occupational exposure to sulfuric acid	3	Rate	2005	0.002435556	0.004669457	0.000893566
1	Deaths	1	Global	1	Male	32	90-94 years	423	Larynx cancer	162	Occupational exposure to sulfuric acid	1	Number	2006	0.1588468171664721	0.3044886861705569	0.0581390828746888
1	Deaths	1	Global	2	Female	32	90-94 years	423	Larynx cancer	162	Occupational exposure to sulfuric acid	1	Number	2006	0.0583105487069636	0.1157860409246997	0.0210125166664826
1	Deaths	1	Global	3	Both	32	90-94 years	423	Larynx cancer	162	Occupational exposure to sulfuric acid	1	Number	2006	0.2171573658734361	0.4181764049960885	0.0802773740834656
1	Deaths	1	Global	1	Male	32	90-94 years	423	Larynx cancer	162	Occupational exposure to sulfuric acid	3	Rate	2006	0.005932064	0.011370994740000001	0.002171178
1	Deaths	1	Global	2	Female	32	90-94 years	423	Larynx cancer	162	Occupational exposure to sulfuric acid	3	Rate	2006	0.0009374858600000001	0.001861546	0.000337828
1	Deaths	1	Global	3	Both	32	90-94 years	423	Larynx cancer	162	Occupational exposure to sulfuric acid	3	Rate	2006	0.002440614	0.004699851	0.0009022309800000001
1	Deaths	1	Global	1	Male	32	90-94 years	423	Larynx cancer	162	Occupational exposure to sulfuric acid	1	Number	2007	0.1636452154097475	0.3126523173936812	0.0609855271127793
1	Deaths	1	Global	2	Female	32	90-94 years	423	Larynx cancer	162	Occupational exposure to sulfuric acid	1	Number	2007	0.0613300997391393	0.1201656978686107	0.0222226627264185
1	Deaths	1	Global	3	Both	32	90-94 years	423	Larynx cancer	162	Occupational exposure to sulfuric acid	1	Number	2007	0.2249753151488869	0.4312171894015515	0.0848066543729759
1	Deaths	1	Global	1	Male	32	90-94 years	423	Larynx cancer	162	Occupational exposure to sulfuric acid	3	Rate	2007	0.005931006	0.011331482	0.002210303
1	Deaths	1	Global	2	Female	32	90-94 years	423	Larynx cancer	162	Occupational exposure to sulfuric acid	3	Rate	2007	0.000971582	0.001903647	0.000352048
1	Deaths	1	Global	3	Both	32	90-94 years	423	Larynx cancer	162	Occupational exposure to sulfuric acid	3	Rate	2007	0.002480012	0.004753516	0.000934865
1	Deaths	1	Global	1	Male	32	90-94 years	423	Larynx cancer	162	Occupational exposure to sulfuric acid	1	Number	2008	0.1689961715952435	0.3208170140412142	0.0643582685308775
1	Deaths	1	Global	2	Female	32	90-94 years	423	Larynx cancer	162	Occupational exposure to sulfuric acid	1	Number	2008	0.0638058976191902	0.1240205529459261	0.023063585021764
1	Deaths	1	Global	3	Both	32	90-94 years	423	Larynx cancer	162	Occupational exposure to sulfuric acid	1	Number	2008	0.2328020692144339	0.4422157705179484	0.0876401579093137
1	Deaths	1	Global	1	Male	32	90-94 years	423	Larynx cancer	162	Occupational exposure to sulfuric acid	3	Rate	2008	0.005933482	0.011263935	0.0022596288599999997
1	Deaths	1	Global	2	Female	32	90-94 years	423	Larynx cancer	162	Occupational exposure to sulfuric acid	3	Rate	2008	0.00099422	0.0019324814300000002	0.000359376
1	Deaths	1	Global	3	Both	32	90-94 years	423	Larynx cancer	162	Occupational exposure to sulfuric acid	3	Rate	2008	0.002512471	0.004772527	0.000945839
1	Deaths	1	Global	1	Male	32	90-94 years	423	Larynx cancer	162	Occupational exposure to sulfuric acid	1	Number	2009	0.1754446846761397	0.3342139210323785	0.0666173382414799
1	Deaths	1	Global	2	Female	32	90-94 years	423	Larynx cancer	162	Occupational exposure to sulfuric acid	1	Number	2009	0.065404783551826	0.1280775221932027	0.0237277643422352
1	Deaths	1	Global	3	Both	32	90-94 years	423	Larynx cancer	162	Occupational exposure to sulfuric acid	1	Number	2009	0.2408494682279658	0.4614311176967804	0.0911806854533676
1	Deaths	1	Global	1	Male	32	90-94 years	423	Larynx cancer	162	Occupational exposure to sulfuric acid	3	Rate	2009	0.005907675330000001	0.011253845279999999	0.002243178
1	Deaths	1	Global	2	Female	32	90-94 years	423	Larynx cancer	162	Occupational exposure to sulfuric acid	3	Rate	2009	0.000985809	0.00193044	0.000357635
1	Deaths	1	Global	3	Both	32	90-94 years	423	Larynx cancer	162	Occupational exposure to sulfuric acid	3	Rate	2009	0.002507698	0.00480437	0.0009493633299999999
1	Deaths	1	Global	1	Male	32	90-94 years	423	Larynx cancer	162	Occupational exposure to sulfuric acid	1	Number	2010	0.1860515313398294	0.3555569826304997	0.0705951769006403
1	Deaths	1	Global	2	Female	32	90-94 years	423	Larynx cancer	162	Occupational exposure to sulfuric acid	1	Number	2010	0.0711038147368665	0.1440891524590911	0.0259491131675389
1	Deaths	1	Global	3	Both	32	90-94 years	423	Larynx cancer	162	Occupational exposure to sulfuric acid	1	Number	2010	0.2571553460766957	0.4977964227842699	0.097280905257141
1	Deaths	1	Global	1	Male	32	90-94 years	423	Larynx cancer	162	Occupational exposure to sulfuric acid	3	Rate	2010	0.005882321110000001	0.011241511	0.002231981
1	Deaths	1	Global	2	Female	32	90-94 years	423	Larynx cancer	162	Occupational exposure to sulfuric acid	3	Rate	2010	0.001009769	0.002046258	0.000368512
1	Deaths	1	Global	3	Both	32	90-94 years	423	Larynx cancer	162	Occupational exposure to sulfuric acid	3	Rate	2010	0.0025200225300000003	0.004878212	0.000953315
1	Deaths	1	Global	1	Male	32	90-94 years	423	Larynx cancer	162	Occupational exposure to sulfuric acid	1	Number	2011	0.1996778190698736	0.3796168374847015	0.0747418816845655
1	Deaths	1	Global	2	Female	32	90-94 years	423	Larynx cancer	162	Occupational exposure to sulfuric acid	1	Number	2011	0.0802233202758197	0.1589126709888271	0.02927974738617
1	Deaths	1	Global	3	Both	32	90-94 years	423	Larynx cancer	162	Occupational exposure to sulfuric acid	1	Number	2011	0.2799011393456931	0.5354622538547453	0.1052802411809142
1	Deaths	1	Global	1	Male	32	90-94 years	423	Larynx cancer	162	Occupational exposure to sulfuric acid	3	Rate	2011	0.005889832	0.011197436	0.0022046372000000002
1	Deaths	1	Global	2	Female	32	90-94 years	423	Larynx cancer	162	Occupational exposure to sulfuric acid	3	Rate	2011	0.001063037	0.002105747	0.000387985
1	Deaths	1	Global	3	Both	32	90-94 years	423	Larynx cancer	162	Occupational exposure to sulfuric acid	3	Rate	2011	0.002559253	0.004895955	0.000962621
1	Deaths	1	Global	1	Male	32	90-94 years	423	Larynx cancer	162	Occupational exposure to sulfuric acid	1	Number	2012	0.2221351672622827	0.4227821052857458	0.0827956403171676
1	Deaths	1	Global	2	Female	32	90-94 years	423	Larynx cancer	162	Occupational exposure to sulfuric acid	1	Number	2012	0.0875450472482127	0.1737255859897903	0.0322570630995323
1	Deaths	1	Global	3	Both	32	90-94 years	423	Larynx cancer	162	Occupational exposure to sulfuric acid	1	Number	2012	0.3096802145104952	0.5919593004704147	0.1166697174354204
1	Deaths	1	Global	1	Male	32	90-94 years	423	Larynx cancer	162	Occupational exposure to sulfuric acid	3	Rate	2012	0.006107428639999999	0.011624056	0.0022764
1	Deaths	1	Global	2	Female	32	90-94 years	423	Larynx cancer	162	Occupational exposure to sulfuric acid	3	Rate	2012	0.00108295	0.002149022	0.000399027
1	Deaths	1	Global	3	Both	32	90-94 years	423	Larynx cancer	162	Occupational exposure to sulfuric acid	3	Rate	2012	0.002642082	0.005050387	0.000995385
1	Deaths	1	Global	1	Male	32	90-94 years	423	Larynx cancer	162	Occupational exposure to sulfuric acid	1	Number	2013	0.2528950145933377	0.4855375678728433	0.0927867524744891
1	Deaths	1	Global	2	Female	32	90-94 years	423	Larynx cancer	162	Occupational exposure to sulfuric acid	1	Number	2013	0.0956528177554857	0.1906237448883209	0.0346234754520883
1	Deaths	1	Global	3	Both	32	90-94 years	423	Larynx cancer	162	Occupational exposure to sulfuric acid	1	Number	2013	0.3485478323488234	0.6715714419176438	0.129591102256889
1	Deaths	1	Global	1	Male	32	90-94 years	423	Larynx cancer	162	Occupational exposure to sulfuric acid	3	Rate	2013	0.006524812	0.012527102	0.002393943
1	Deaths	1	Global	2	Female	32	90-94 years	423	Larynx cancer	162	Occupational exposure to sulfuric acid	3	Rate	2013	0.0011101225800000001	0.0022123312999999998	0.000401831
1	Deaths	1	Global	3	Both	32	90-94 years	423	Larynx cancer	162	Occupational exposure to sulfuric acid	3	Rate	2013	0.002790098	0.005375876	0.001037366
1	Deaths	1	Global	1	Male	32	90-94 years	423	Larynx cancer	162	Occupational exposure to sulfuric acid	1	Number	2014	0.281035115267212	0.5412254329625801	0.1015530225384815
1	Deaths	1	Global	2	Female	32	90-94 years	423	Larynx cancer	162	Occupational exposure to sulfuric acid	1	Number	2014	0.1038081858350033	0.2076599205831796	0.0370224070925829
1	Deaths	1	Global	3	Both	32	90-94 years	423	Larynx cancer	162	Occupational exposure to sulfuric acid	1	Number	2014	0.3848433011022154	0.7432413533013839	0.1409184117114243
1	Deaths	1	Global	1	Male	32	90-94 years	423	Larynx cancer	162	Occupational exposure to sulfuric acid	3	Rate	2014	0.006851101	0.013194045980000001	0.0024756694100000003
1	Deaths	1	Global	2	Female	32	90-94 years	423	Larynx cancer	162	Occupational exposure to sulfuric acid	3	Rate	2014	0.0011400464100000001	0.002280571	0.000406589
1	Deaths	1	Global	3	Both	32	90-94 years	423	Larynx cancer	162	Occupational exposure to sulfuric acid	3	Rate	2014	0.00291379	0.005627354	0.001066945
1	Deaths	1	Global	1	Male	32	90-94 years	423	Larynx cancer	162	Occupational exposure to sulfuric acid	1	Number	2015	0.3105643105340867	0.5946444515141738	0.1134367118262465
1	Deaths	1	Global	2	Female	32	90-94 years	423	Larynx cancer	162	Occupational exposure to sulfuric acid	1	Number	2015	0.1171249208329591	0.2334069436660124	0.0437161729649163
1	Deaths	1	Global	3	Both	32	90-94 years	423	Larynx cancer	162	Occupational exposure to sulfuric acid	1	Number	2015	0.4276892313670459	0.8220456315225226	0.1601261772630579
1	Deaths	1	Global	1	Male	32	90-94 years	423	Larynx cancer	162	Occupational exposure to sulfuric acid	3	Rate	2015	0.007175962	0.013739974739999999	0.002621092
1	Deaths	1	Global	2	Female	32	90-94 years	423	Larynx cancer	162	Occupational exposure to sulfuric acid	3	Rate	2015	0.001224718	0.002440622	0.000457119
1	Deaths	1	Global	3	Both	32	90-94 years	423	Larynx cancer	162	Occupational exposure to sulfuric acid	3	Rate	2015	0.0030788364100000003	0.005917717439999999	0.001152712
1	Deaths	1	Global	1	Male	32	90-94 years	423	Larynx cancer	162	Occupational exposure to sulfuric acid	1	Number	2016	0.3374815065356097	0.6437686993048719	0.1207041219958126
1	Deaths	1	Global	2	Female	32	90-94 years	423	Larynx cancer	162	Occupational exposure to sulfuric acid	1	Number	2016	0.1306597936523494	0.2607273191422916	0.0489112945236016
1	Deaths	1	Global	3	Both	32	90-94 years	423	Larynx cancer	162	Occupational exposure to sulfuric acid	1	Number	2016	0.4681413001879593	0.8974289124895103	0.1721851245951595
1	Deaths	1	Global	1	Male	32	90-94 years	423	Larynx cancer	162	Occupational exposure to sulfuric acid	3	Rate	2016	0.007389216	0.014095427	0.002642838
1	Deaths	1	Global	2	Female	32	90-94 years	423	Larynx cancer	162	Occupational exposure to sulfuric acid	3	Rate	2016	0.001306459	0.002606996	0.000489061
1	Deaths	1	Global	3	Both	32	90-94 years	423	Larynx cancer	162	Occupational exposure to sulfuric acid	3	Rate	2016	0.003213429	0.006160157	0.001181918
1	Deaths	1	Global	1	Male	32	90-94 years	423	Larynx cancer	162	Occupational exposure to sulfuric acid	1	Number	2017	0.3639719640169188	0.6993663487115542	0.1302197730642954
1	Deaths	1	Global	2	Female	32	90-94 years	423	Larynx cancer	162	Occupational exposure to sulfuric acid	1	Number	2017	0.1352635179826201	0.2659825346711326	0.049891398583249
1	Deaths	1	Global	3	Both	32	90-94 years	423	Larynx cancer	162	Occupational exposure to sulfuric acid	1	Number	2017	0.4992354819995397	0.9567573077353368	0.1831439089598741
1	Deaths	1	Global	1	Male	32	90-94 years	423	Larynx cancer	162	Occupational exposure to sulfuric acid	3	Rate	2017	0.007514725349999999	0.014439425	0.002688575
1	Deaths	1	Global	2	Female	32	90-94 years	423	Larynx cancer	162	Occupational exposure to sulfuric acid	3	Rate	2017	0.001295411	0.002547299	0.000477807
1	Deaths	1	Global	3	Both	32	90-94 years	423	Larynx cancer	162	Occupational exposure to sulfuric acid	3	Rate	2017	0.003266137	0.006259371	0.0011981781599999998
1	Deaths	1	Global	1	Male	32	90-94 years	423	Larynx cancer	162	Occupational exposure to sulfuric acid	1	Number	2018	0.393500590887319	0.7509757890362492	0.1395587414070943
1	Deaths	1	Global	2	Female	32	90-94 years	423	Larynx cancer	162	Occupational exposure to sulfuric acid	1	Number	2018	0.1471457065733028	0.2904874978162055	0.0560815717570388
1	Deaths	1	Global	3	Both	32	90-94 years	423	Larynx cancer	162	Occupational exposure to sulfuric acid	1	Number	2018	0.5406462974606224	1.03511377526507	0.1979921254059607
1	Deaths	1	Global	1	Male	32	90-94 years	423	Larynx cancer	162	Occupational exposure to sulfuric acid	3	Rate	2018	0.007650729	0.014601025	0.0027134039300000003
1	Deaths	1	Global	2	Female	32	90-94 years	423	Larynx cancer	162	Occupational exposure to sulfuric acid	3	Rate	2018	0.001349898	0.0026649	0.000514486
1	Deaths	1	Global	3	Both	32	90-94 years	423	Larynx cancer	162	Occupational exposure to sulfuric acid	3	Rate	2018	0.0033698120599999996	0.006451795	0.001234072
1	Deaths	1	Global	1	Male	32	90-94 years	423	Larynx cancer	162	Occupational exposure to sulfuric acid	1	Number	2019	0.4328705831757896	0.8255954395815497	0.1534541381928795
1	Deaths	1	Global	2	Female	32	90-94 years	423	Larynx cancer	162	Occupational exposure to sulfuric acid	1	Number	2019	0.1596131421264154	0.3094049386102319	0.0615306177172869
1	Deaths	1	Global	3	Both	32	90-94 years	423	Larynx cancer	162	Occupational exposure to sulfuric acid	1	Number	2019	0.592483725302204	1.1276308322175357	0.2181582475555593
1	Deaths	1	Global	1	Male	32	90-94 years	423	Larynx cancer	162	Occupational exposure to sulfuric acid	3	Rate	2019	0.007952334	0.015167145239999999	0.0028191303999999997
1	Deaths	1	Global	2	Female	32	90-94 years	423	Larynx cancer	162	Occupational exposure to sulfuric acid	3	Rate	2019	0.001402955	0.002719584	0.000540837
1	Deaths	1	Global	3	Both	32	90-94 years	423	Larynx cancer	162	Occupational exposure to sulfuric acid	3	Rate	2019	0.003522446	0.006704012349999999	0.001296999
1	Deaths	1	Global	1	Male	32	90-94 years	423	Larynx cancer	162	Occupational exposure to sulfuric acid	1	Number	2020	0.4623497536814666	0.8868665305033432	0.1639873586249317
1	Deaths	1	Global	2	Female	32	90-94 years	423	Larynx cancer	162	Occupational exposure to sulfuric acid	1	Number	2020	0.1699787946785791	0.3352576612742799	0.0648189315969912
1	Deaths	1	Global	3	Both	32	90-94 years	423	Larynx cancer	162	Occupational exposure to sulfuric acid	1	Number	2020	0.6323285483600454	1.2025167645767598	0.2337306828091426
1	Deaths	1	Global	1	Male	32	90-94 years	423	Larynx cancer	162	Occupational exposure to sulfuric acid	3	Rate	2020	0.008141604	0.015617	0.002887684
1	Deaths	1	Global	2	Female	32	90-94 years	423	Larynx cancer	162	Occupational exposure to sulfuric acid	3	Rate	2020	0.001445096	0.002850236	0.000551066
1	Deaths	1	Global	3	Both	32	90-94 years	423	Larynx cancer	162	Occupational exposure to sulfuric acid	3	Rate	2020	0.003625465	0.006894648	0.001340098
1	Deaths	1	Global	1	Male	32	90-94 years	423	Larynx cancer	162	Occupational exposure to sulfuric acid	1	Number	2021	0.4889582311224167	0.9368954281575512	0.174008940688618
1	Deaths	1	Global	2	Female	32	90-94 years	423	Larynx cancer	162	Occupational exposure to sulfuric acid	1	Number	2021	0.1810993039453755	0.3553304061275253	0.0676154103040489
1	Deaths	1	Global	3	Both	32	90-94 years	423	Larynx cancer	162	Occupational exposure to sulfuric acid	1	Number	2021	0.6700575350677932	1.2734514740918303	0.2440476581639943
1	Deaths	1	Global	1	Male	9	20-24 years	423	Larynx cancer	162	Occupational exposure to sulfuric acid	1	Number	1990	0	0	0
1	Deaths	1	Global	2	Female	9	20-24 years	423	Larynx cancer	162	Occupational exposure to sulfuric acid	1	Number	1990	0	0	0
1	Deaths	1	Global	3	Both	9	20-24 years	423	Larynx cancer	162	Occupational exposure to sulfuric acid	1	Number	1990	0	0	0
1	Deaths	1	Global	1	Male	9	20-24 years	423	Larynx cancer	162	Occupational exposure to sulfuric acid	3	Rate	1990	0	0	0
1	Deaths	1	Global	2	Female	9	20-24 years	423	Larynx cancer	162	Occupational exposure to sulfuric acid	3	Rate	1990	0	0	0
1	Deaths	1	Global	3	Both	9	20-24 years	423	Larynx cancer	162	Occupational exposure to sulfuric acid	3	Rate	1990	0	0	0
1	Deaths	1	Global	1	Male	9	20-24 years	423	Larynx cancer	162	Occupational exposure to sulfuric acid	1	Number	1991	0	0	0
1	Deaths	1	Global	2	Female	9	20-24 years	423	Larynx cancer	162	Occupational exposure to sulfuric acid	1	Number	1991	0	0	0
1	Deaths	1	Global	3	Both	9	20-24 years	423	Larynx cancer	162	Occupational exposure to sulfuric acid	1	Number	1991	0	0	0
1	Deaths	1	Global	1	Male	9	20-24 years	423	Larynx cancer	162	Occupational exposure to sulfuric acid	3	Rate	1991	0	0	0
1	Deaths	1	Global	2	Female	9	20-24 years	423	Larynx cancer	162	Occupational exposure to sulfuric acid	3	Rate	1991	0	0	0
1	Deaths	1	Global	3	Both	9	20-24 years	423	Larynx cancer	162	Occupational exposure to sulfuric acid	3	Rate	1991	0	0	0
1	Deaths	1	Global	1	Male	9	20-24 years	423	Larynx cancer	162	Occupational exposure to sulfuric acid	1	Number	1992	0	0	0
1	Deaths	1	Global	2	Female	9	20-24 years	423	Larynx cancer	162	Occupational exposure to sulfuric acid	1	Number	1992	0	0	0
1	Deaths	1	Global	3	Both	9	20-24 years	423	Larynx cancer	162	Occupational exposure to sulfuric acid	1	Number	1992	0	0	0
1	Deaths	1	Global	1	Male	9	20-24 years	423	Larynx cancer	162	Occupational exposure to sulfuric acid	3	Rate	1992	0	0	0
1	Deaths	1	Global	2	Female	9	20-24 years	423	Larynx cancer	162	Occupational exposure to sulfuric acid	3	Rate	1992	0	0	0
1	Deaths	1	Global	3	Both	9	20-24 years	423	Larynx cancer	162	Occupational exposure to sulfuric acid	3	Rate	1992	0	0	0
1	Deaths	1	Global	1	Male	9	20-24 years	423	Larynx cancer	162	Occupational exposure to sulfuric acid	1	Number	1993	0	0	0
1	Deaths	1	Global	2	Female	9	20-24 years	423	Larynx cancer	162	Occupational exposure to sulfuric acid	1	Number	1993	0	0	0
1	Deaths	1	Global	3	Both	9	20-24 years	423	Larynx cancer	162	Occupational exposure to sulfuric acid	1	Number	1993	0	0	0
1	Deaths	1	Global	1	Male	9	20-24 years	423	Larynx cancer	162	Occupational exposure to sulfuric acid	3	Rate	1993	0	0	0
1	Deaths	1	Global	2	Female	9	20-24 years	423	Larynx cancer	162	Occupational exposure to sulfuric acid	3	Rate	1993	0	0	0
1	Deaths	1	Global	3	Both	9	20-24 years	423	Larynx cancer	162	Occupational exposure to sulfuric acid	3	Rate	1993	0	0	0
1	Deaths	1	Global	1	Male	9	20-24 years	423	Larynx cancer	162	Occupational exposure to sulfuric acid	1	Number	1994	0	0	0
1	Deaths	1	Global	2	Female	9	20-24 years	423	Larynx cancer	162	Occupational exposure to sulfuric acid	1	Number	1994	0	0	0
1	Deaths	1	Global	3	Both	9	20-24 years	423	Larynx cancer	162	Occupational exposure to sulfuric acid	1	Number	1994	0	0	0
1	Deaths	1	Global	1	Male	9	20-24 years	423	Larynx cancer	162	Occupational exposure to sulfuric acid	3	Rate	1994	0	0	0
1	Deaths	1	Global	2	Female	9	20-24 years	423	Larynx cancer	162	Occupational exposure to sulfuric acid	3	Rate	1994	0	0	0
1	Deaths	1	Global	3	Both	9	20-24 years	423	Larynx cancer	162	Occupational exposure to sulfuric acid	3	Rate	1994	0	0	0
1	Deaths	1	Global	1	Male	9	20-24 years	423	Larynx cancer	162	Occupational exposure to sulfuric acid	1	Number	1995	0	0	0
1	Deaths	1	Global	2	Female	9	20-24 years	423	Larynx cancer	162	Occupational exposure to sulfuric acid	1	Number	1995	0	0	0
1	Deaths	1	Global	3	Both	9	20-24 years	423	Larynx cancer	162	Occupational exposure to sulfuric acid	1	Number	1995	0	0	0
1	Deaths	1	Global	1	Male	9	20-24 years	423	Larynx cancer	162	Occupational exposure to sulfuric acid	3	Rate	1995	0	0	0
1	Deaths	1	Global	2	Female	9	20-24 years	423	Larynx cancer	162	Occupational exposure to sulfuric acid	3	Rate	1995	0	0	0
1	Deaths	1	Global	3	Both	9	20-24 years	423	Larynx cancer	162	Occupational exposure to sulfuric acid	3	Rate	1995	0	0	0
1	Deaths	1	Global	1	Male	9	20-24 years	423	Larynx cancer	162	Occupational exposure to sulfuric acid	1	Number	1996	0	0	0
1	Deaths	1	Global	2	Female	9	20-24 years	423	Larynx cancer	162	Occupational exposure to sulfuric acid	1	Number	1996	0	0	0
1	Deaths	1	Global	3	Both	9	20-24 years	423	Larynx cancer	162	Occupational exposure to sulfuric acid	1	Number	1996	0	0	0
1	Deaths	1	Global	1	Male	9	20-24 years	423	Larynx cancer	162	Occupational exposure to sulfuric acid	3	Rate	1996	0	0	0
1	Deaths	1	Global	2	Female	9	20-24 years	423	Larynx cancer	162	Occupational exposure to sulfuric acid	3	Rate	1996	0	0	0
1	Deaths	1	Global	3	Both	9	20-24 years	423	Larynx cancer	162	Occupational exposure to sulfuric acid	3	Rate	1996	0	0	0
1	Deaths	1	Global	1	Male	9	20-24 years	423	Larynx cancer	162	Occupational exposure to sulfuric acid	1	Number	1997	0	0	0
1	Deaths	1	Global	2	Female	9	20-24 years	423	Larynx cancer	162	Occupational exposure to sulfuric acid	1	Number	1997	0	0	0
1	Deaths	1	Global	3	Both	9	20-24 years	423	Larynx cancer	162	Occupational exposure to sulfuric acid	1	Number	1997	0	0	0
1	Deaths	1	Global	1	Male	9	20-24 years	423	Larynx cancer	162	Occupational exposure to sulfuric acid	3	Rate	1997	0	0	0
1	Deaths	1	Global	2	Female	9	20-24 years	423	Larynx cancer	162	Occupational exposure to sulfuric acid	3	Rate	1997	0	0	0
1	Deaths	1	Global	3	Both	9	20-24 years	423	Larynx cancer	162	Occupational exposure to sulfuric acid	3	Rate	1997	0	0	0
1	Deaths	1	Global	1	Male	9	20-24 years	423	Larynx cancer	162	Occupational exposure to sulfuric acid	1	Number	1998	0	0	0
1	Deaths	1	Global	2	Female	9	20-24 years	423	Larynx cancer	162	Occupational exposure to sulfuric acid	1	Number	1998	0	0	0
1	Deaths	1	Global	3	Both	9	20-24 years	423	Larynx cancer	162	Occupational exposure to sulfuric acid	1	Number	1998	0	0	0
1	Deaths	1	Global	1	Male	9	20-24 years	423	Larynx cancer	162	Occupational exposure to sulfuric acid	3	Rate	1998	0	0	0
1	Deaths	1	Global	2	Female	9	20-24 years	423	Larynx cancer	162	Occupational exposure to sulfuric acid	3	Rate	1998	0	0	0
1	Deaths	1	Global	3	Both	9	20-24 years	423	Larynx cancer	162	Occupational exposure to sulfuric acid	3	Rate	1998	0	0	0
1	Deaths	1	Global	1	Male	9	20-24 years	423	Larynx cancer	162	Occupational exposure to sulfuric acid	1	Number	1999	0	0	0
1	Deaths	1	Global	2	Female	9	20-24 years	423	Larynx cancer	162	Occupational exposure to sulfuric acid	1	Number	1999	0	0	0
1	Deaths	1	Global	3	Both	9	20-24 years	423	Larynx cancer	162	Occupational exposure to sulfuric acid	1	Number	1999	0	0	0
1	Deaths	1	Global	1	Male	9	20-24 years	423	Larynx cancer	162	Occupational exposure to sulfuric acid	3	Rate	1999	0	0	0
1	Deaths	1	Global	2	Female	9	20-24 years	423	Larynx cancer	162	Occupational exposure to sulfuric acid	3	Rate	1999	0	0	0
1	Deaths	1	Global	3	Both	9	20-24 years	423	Larynx cancer	162	Occupational exposure to sulfuric acid	3	Rate	1999	0	0	0
1	Deaths	1	Global	1	Male	9	20-24 years	423	Larynx cancer	162	Occupational exposure to sulfuric acid	1	Number	2000	0	0	0
1	Deaths	1	Global	2	Female	9	20-24 years	423	Larynx cancer	162	Occupational exposure to sulfuric acid	1	Number	2000	0	0	0
1	Deaths	1	Global	3	Both	9	20-24 years	423	Larynx cancer	162	Occupational exposure to sulfuric acid	1	Number	2000	0	0	0
1	Deaths	1	Global	1	Male	9	20-24 years	423	Larynx cancer	162	Occupational exposure to sulfuric acid	3	Rate	2000	0	0	0
1	Deaths	1	Global	2	Female	9	20-24 years	423	Larynx cancer	162	Occupational exposure to sulfuric acid	3	Rate	2000	0	0	0
1	Deaths	1	Global	3	Both	9	20-24 years	423	Larynx cancer	162	Occupational exposure to sulfuric acid	3	Rate	2000	0	0	0
1	Deaths	1	Global	1	Male	9	20-24 years	423	Larynx cancer	162	Occupational exposure to sulfuric acid	1	Number	2001	0	0	0
1	Deaths	1	Global	2	Female	9	20-24 years	423	Larynx cancer	162	Occupational exposure to sulfuric acid	1	Number	2001	0	0	0
1	Deaths	1	Global	3	Both	9	20-24 years	423	Larynx cancer	162	Occupational exposure to sulfuric acid	1	Number	2001	0	0	0
1	Deaths	1	Global	1	Male	9	20-24 years	423	Larynx cancer	162	Occupational exposure to sulfuric acid	3	Rate	2001	0	0	0
1	Deaths	1	Global	2	Female	9	20-24 years	423	Larynx cancer	162	Occupational exposure to sulfuric acid	3	Rate	2001	0	0	0
1	Deaths	1	Global	3	Both	9	20-24 years	423	Larynx cancer	162	Occupational exposure to sulfuric acid	3	Rate	2001	0	0	0
1	Deaths	1	Global	1	Male	9	20-24 years	423	Larynx cancer	162	Occupational exposure to sulfuric acid	1	Number	2002	0	0	0
1	Deaths	1	Global	2	Female	9	20-24 years	423	Larynx cancer	162	Occupational exposure to sulfuric acid	1	Number	2002	0	0	0
1	Deaths	1	Global	3	Both	9	20-24 years	423	Larynx cancer	162	Occupational exposure to sulfuric acid	1	Number	2002	0	0	0
1	Deaths	1	Global	1	Male	9	20-24 years	423	Larynx cancer	162	Occupational exposure to sulfuric acid	3	Rate	2002	0	0	0
1	Deaths	1	Global	2	Female	9	20-24 years	423	Larynx cancer	162	Occupational exposure to sulfuric acid	3	Rate	2002	0	0	0
1	Deaths	1	Global	3	Both	9	20-24 years	423	Larynx cancer	162	Occupational exposure to sulfuric acid	3	Rate	2002	0	0	0
1	Deaths	1	Global	1	Male	9	20-24 years	423	Larynx cancer	162	Occupational exposure to sulfuric acid	1	Number	2003	0	0	0
1	Deaths	1	Global	2	Female	9	20-24 years	423	Larynx cancer	162	Occupational exposure to sulfuric acid	1	Number	2003	0	0	0
1	Deaths	1	Global	3	Both	9	20-24 years	423	Larynx cancer	162	Occupational exposure to sulfuric acid	1	Number	2003	0	0	0
1	Deaths	1	Global	1	Male	9	20-24 years	423	Larynx cancer	162	Occupational exposure to sulfuric acid	3	Rate	2003	0	0	0
1	Deaths	1	Global	2	Female	9	20-24 years	423	Larynx cancer	162	Occupational exposure to sulfuric acid	3	Rate	2003	0	0	0
1	Deaths	1	Global	3	Both	9	20-24 years	423	Larynx cancer	162	Occupational exposure to sulfuric acid	3	Rate	2003	0	0	0
1	Deaths	1	Global	1	Male	9	20-24 years	423	Larynx cancer	162	Occupational exposure to sulfuric acid	1	Number	2004	0	0	0
1	Deaths	1	Global	2	Female	9	20-24 years	423	Larynx cancer	162	Occupational exposure to sulfuric acid	1	Number	2004	0	0	0
1	Deaths	1	Global	3	Both	9	20-24 years	423	Larynx cancer	162	Occupational exposure to sulfuric acid	1	Number	2004	0	0	0
1	Deaths	1	Global	1	Male	9	20-24 years	423	Larynx cancer	162	Occupational exposure to sulfuric acid	3	Rate	2004	0	0	0
1	Deaths	1	Global	2	Female	9	20-24 years	423	Larynx cancer	162	Occupational exposure to sulfuric acid	3	Rate	2004	0	0	0
1	Deaths	1	Global	3	Both	9	20-24 years	423	Larynx cancer	162	Occupational exposure to sulfuric acid	3	Rate	2004	0	0	0
1	Deaths	1	Global	1	Male	9	20-24 years	423	Larynx cancer	162	Occupational exposure to sulfuric acid	1	Number	2005	0	0	0
1	Deaths	1	Global	2	Female	9	20-24 years	423	Larynx cancer	162	Occupational exposure to sulfuric acid	1	Number	2005	0	0	0
1	Deaths	1	Global	3	Both	9	20-24 years	423	Larynx cancer	162	Occupational exposure to sulfuric acid	1	Number	2005	0	0	0
1	Deaths	1	Global	1	Male	9	20-24 years	423	Larynx cancer	162	Occupational exposure to sulfuric acid	3	Rate	2005	0	0	0
1	Deaths	1	Global	2	Female	9	20-24 years	423	Larynx cancer	162	Occupational exposure to sulfuric acid	3	Rate	2005	0	0	0
1	Deaths	1	Global	3	Both	9	20-24 years	423	Larynx cancer	162	Occupational exposure to sulfuric acid	3	Rate	2005	0	0	0
1	Deaths	1	Global	1	Male	9	20-24 years	423	Larynx cancer	162	Occupational exposure to sulfuric acid	1	Number	2006	0	0	0
1	Deaths	1	Global	2	Female	9	20-24 years	423	Larynx cancer	162	Occupational exposure to sulfuric acid	1	Number	2006	0	0	0
1	Deaths	1	Global	3	Both	9	20-24 years	423	Larynx cancer	162	Occupational exposure to sulfuric acid	1	Number	2006	0	0	0
1	Deaths	1	Global	1	Male	9	20-24 years	423	Larynx cancer	162	Occupational exposure to sulfuric acid	3	Rate	2006	0	0	0
1	Deaths	1	Global	2	Female	9	20-24 years	423	Larynx cancer	162	Occupational exposure to sulfuric acid	3	Rate	2006	0	0	0
1	Deaths	1	Global	3	Both	9	20-24 years	423	Larynx cancer	162	Occupational exposure to sulfuric acid	3	Rate	2006	0	0	0
1	Deaths	1	Global	1	Male	9	20-24 years	423	Larynx cancer	162	Occupational exposure to sulfuric acid	1	Number	2007	0	0	0
1	Deaths	1	Global	2	Female	9	20-24 years	423	Larynx cancer	162	Occupational exposure to sulfuric acid	1	Number	2007	0	0	0
1	Deaths	1	Global	3	Both	9	20-24 years	423	Larynx cancer	162	Occupational exposure to sulfuric acid	1	Number	2007	0	0	0
1	Deaths	1	Global	1	Male	9	20-24 years	423	Larynx cancer	162	Occupational exposure to sulfuric acid	3	Rate	2007	0	0	0
1	Deaths	1	Global	2	Female	9	20-24 years	423	Larynx cancer	162	Occupational exposure to sulfuric acid	3	Rate	2007	0	0	0
1	Deaths	1	Global	3	Both	9	20-24 years	423	Larynx cancer	162	Occupational exposure to sulfuric acid	3	Rate	2007	0	0	0
1	Deaths	1	Global	1	Male	9	20-24 years	423	Larynx cancer	162	Occupational exposure to sulfuric acid	1	Number	2008	0	0	0
1	Deaths	1	Global	2	Female	9	20-24 years	423	Larynx cancer	162	Occupational exposure to sulfuric acid	1	Number	2008	0	0	0
1	Deaths	1	Global	3	Both	9	20-24 years	423	Larynx cancer	162	Occupational exposure to sulfuric acid	1	Number	2008	0	0	0
1	Deaths	1	Global	1	Male	9	20-24 years	423	Larynx cancer	162	Occupational exposure to sulfuric acid	3	Rate	2008	0	0	0
1	Deaths	1	Global	2	Female	9	20-24 years	423	Larynx cancer	162	Occupational exposure to sulfuric acid	3	Rate	2008	0	0	0
1	Deaths	1	Global	3	Both	9	20-24 years	423	Larynx cancer	162	Occupational exposure to sulfuric acid	3	Rate	2008	0	0	0
1	Deaths	1	Global	1	Male	9	20-24 years	423	Larynx cancer	162	Occupational exposure to sulfuric acid	1	Number	2009	0	0	0
1	Deaths	1	Global	2	Female	9	20-24 years	423	Larynx cancer	162	Occupational exposure to sulfuric acid	1	Number	2009	0	0	0
1	Deaths	1	Global	3	Both	9	20-24 years	423	Larynx cancer	162	Occupational exposure to sulfuric acid	1	Number	2009	0	0	0
1	Deaths	1	Global	1	Male	9	20-24 years	423	Larynx cancer	162	Occupational exposure to sulfuric acid	3	Rate	2009	0	0	0
1	Deaths	1	Global	2	Female	9	20-24 years	423	Larynx cancer	162	Occupational exposure to sulfuric acid	3	Rate	2009	0	0	0
1	Deaths	1	Global	3	Both	9	20-24 years	423	Larynx cancer	162	Occupational exposure to sulfuric acid	3	Rate	2009	0	0	0
1	Deaths	1	Global	1	Male	9	20-24 years	423	Larynx cancer	162	Occupational exposure to sulfuric acid	1	Number	2010	0	0	0
1	Deaths	1	Global	2	Female	9	20-24 years	423	Larynx cancer	162	Occupational exposure to sulfuric acid	1	Number	2010	0	0	0
1	Deaths	1	Global	3	Both	9	20-24 years	423	Larynx cancer	162	Occupational exposure to sulfuric acid	1	Number	2010	0	0	0
1	Deaths	1	Global	1	Male	9	20-24 years	423	Larynx cancer	162	Occupational exposure to sulfuric acid	3	Rate	2010	0	0	0
1	Deaths	1	Global	2	Female	9	20-24 years	423	Larynx cancer	162	Occupational exposure to sulfuric acid	3	Rate	2010	0	0	0
1	Deaths	1	Global	3	Both	9	20-24 years	423	Larynx cancer	162	Occupational exposure to sulfuric acid	3	Rate	2010	0	0	0
1	Deaths	1	Global	1	Male	9	20-24 years	423	Larynx cancer	162	Occupational exposure to sulfuric acid	1	Number	2011	0	0	0
1	Deaths	1	Global	2	Female	9	20-24 years	423	Larynx cancer	162	Occupational exposure to sulfuric acid	1	Number	2011	0	0	0
1	Deaths	1	Global	3	Both	9	20-24 years	423	Larynx cancer	162	Occupational exposure to sulfuric acid	1	Number	2011	0	0	0
1	Deaths	1	Global	1	Male	9	20-24 years	423	Larynx cancer	162	Occupational exposure to sulfuric acid	3	Rate	2011	0	0	0
1	Deaths	1	Global	2	Female	9	20-24 years	423	Larynx cancer	162	Occupational exposure to sulfuric acid	3	Rate	2011	0	0	0
1	Deaths	1	Global	3	Both	9	20-24 years	423	Larynx cancer	162	Occupational exposure to sulfuric acid	3	Rate	2011	0	0	0
1	Deaths	1	Global	1	Male	9	20-24 years	423	Larynx cancer	162	Occupational exposure to sulfuric acid	1	Number	2012	0	0	0
1	Deaths	1	Global	2	Female	9	20-24 years	423	Larynx cancer	162	Occupational exposure to sulfuric acid	1	Number	2012	0	0	0
1	Deaths	1	Global	3	Both	9	20-24 years	423	Larynx cancer	162	Occupational exposure to sulfuric acid	1	Number	2012	0	0	0
1	Deaths	1	Global	1	Male	9	20-24 years	423	Larynx cancer	162	Occupational exposure to sulfuric acid	3	Rate	2012	0	0	0
1	Deaths	1	Global	2	Female	9	20-24 years	423	Larynx cancer	162	Occupational exposure to sulfuric acid	3	Rate	2012	0	0	0
1	Deaths	1	Global	3	Both	9	20-24 years	423	Larynx cancer	162	Occupational exposure to sulfuric acid	3	Rate	2012	0	0	0
1	Deaths	1	Global	1	Male	9	20-24 years	423	Larynx cancer	162	Occupational exposure to sulfuric acid	1	Number	2013	0	0	0
1	Deaths	1	Global	2	Female	9	20-24 years	423	Larynx cancer	162	Occupational exposure to sulfuric acid	1	Number	2013	0	0	0
1	Deaths	1	Global	3	Both	9	20-24 years	423	Larynx cancer	162	Occupational exposure to sulfuric acid	1	Number	2013	0	0	0
1	Deaths	1	Global	1	Male	9	20-24 years	423	Larynx cancer	162	Occupational exposure to sulfuric acid	3	Rate	2013	0	0	0
1	Deaths	1	Global	2	Female	9	20-24 years	423	Larynx cancer	162	Occupational exposure to sulfuric acid	3	Rate	2013	0	0	0
1	Deaths	1	Global	3	Both	9	20-24 years	423	Larynx cancer	162	Occupational exposure to sulfuric acid	3	Rate	2013	0	0	0
1	Deaths	1	Global	1	Male	9	20-24 years	423	Larynx cancer	162	Occupational exposure to sulfuric acid	1	Number	2014	0	0	0
1	Deaths	1	Global	2	Female	9	20-24 years	423	Larynx cancer	162	Occupational exposure to sulfuric acid	1	Number	2014	0	0	0
1	Deaths	1	Global	3	Both	9	20-24 years	423	Larynx cancer	162	Occupational exposure to sulfuric acid	1	Number	2014	0	0	0
1	Deaths	1	Global	1	Male	9	20-24 years	423	Larynx cancer	162	Occupational exposure to sulfuric acid	3	Rate	2014	0	0	0
1	Deaths	1	Global	2	Female	9	20-24 years	423	Larynx cancer	162	Occupational exposure to sulfuric acid	3	Rate	2014	0	0	0
1	Deaths	1	Global	3	Both	9	20-24 years	423	Larynx cancer	162	Occupational exposure to sulfuric acid	3	Rate	2014	0	0	0
1	Deaths	1	Global	1	Male	9	20-24 years	423	Larynx cancer	162	Occupational exposure to sulfuric acid	1	Number	2015	0	0	0
1	Deaths	1	Global	2	Female	9	20-24 years	423	Larynx cancer	162	Occupational exposure to sulfuric acid	1	Number	2015	0	0	0
1	Deaths	1	Global	3	Both	9	20-24 years	423	Larynx cancer	162	Occupational exposure to sulfuric acid	1	Number	2015	0	0	0
1	Deaths	1	Global	1	Male	9	20-24 years	423	Larynx cancer	162	Occupational exposure to sulfuric acid	3	Rate	2015	0	0	0
1	Deaths	1	Global	2	Female	9	20-24 years	423	Larynx cancer	162	Occupational exposure to sulfuric acid	3	Rate	2015	0	0	0
1	Deaths	1	Global	3	Both	9	20-24 years	423	Larynx cancer	162	Occupational exposure to sulfuric acid	3	Rate	2015	0	0	0
1	Deaths	1	Global	1	Male	9	20-24 years	423	Larynx cancer	162	Occupational exposure to sulfuric acid	1	Number	2016	0	0	0
1	Deaths	1	Global	2	Female	9	20-24 years	423	Larynx cancer	162	Occupational exposure to sulfuric acid	1	Number	2016	0	0	0
1	Deaths	1	Global	3	Both	9	20-24 years	423	Larynx cancer	162	Occupational exposure to sulfuric acid	1	Number	2016	0	0	0
1	Deaths	1	Global	1	Male	9	20-24 years	423	Larynx cancer	162	Occupational exposure to sulfuric acid	3	Rate	2016	0	0	0
1	Deaths	1	Global	2	Female	9	20-24 years	423	Larynx cancer	162	Occupational exposure to sulfuric acid	3	Rate	2016	0	0	0
1	Deaths	1	Global	3	Both	9	20-24 years	423	Larynx cancer	162	Occupational exposure to sulfuric acid	3	Rate	2016	0	0	0
1	Deaths	1	Global	1	Male	9	20-24 years	423	Larynx cancer	162	Occupational exposure to sulfuric acid	1	Number	2017	0	0	0
1	Deaths	1	Global	2	Female	9	20-24 years	423	Larynx cancer	162	Occupational exposure to sulfuric acid	1	Number	2017	0	0	0
1	Deaths	1	Global	3	Both	9	20-24 years	423	Larynx cancer	162	Occupational exposure to sulfuric acid	1	Number	2017	0	0	0
1	Deaths	1	Global	1	Male	9	20-24 years	423	Larynx cancer	162	Occupational exposure to sulfuric acid	3	Rate	2017	0	0	0
1	Deaths	1	Global	2	Female	9	20-24 years	423	Larynx cancer	162	Occupational exposure to sulfuric acid	3	Rate	2017	0	0	0
1	Deaths	1	Global	3	Both	9	20-24 years	423	Larynx cancer	162	Occupational exposure to sulfuric acid	3	Rate	2017	0	0	0
1	Deaths	1	Global	1	Male	9	20-24 years	423	Larynx cancer	162	Occupational exposure to sulfuric acid	1	Number	2018	0	0	0
1	Deaths	1	Global	2	Female	9	20-24 years	423	Larynx cancer	162	Occupational exposure to sulfuric acid	1	Number	2018	0	0	0
1	Deaths	1	Global	3	Both	9	20-24 years	423	Larynx cancer	162	Occupational exposure to sulfuric acid	1	Number	2018	0	0	0
1	Deaths	1	Global	1	Male	9	20-24 years	423	Larynx cancer	162	Occupational exposure to sulfuric acid	3	Rate	2018	0	0	0
1	Deaths	1	Global	2	Female	9	20-24 years	423	Larynx cancer	162	Occupational exposure to sulfuric acid	3	Rate	2018	0	0	0
1	Deaths	1	Global	3	Both	9	20-24 years	423	Larynx cancer	162	Occupational exposure to sulfuric acid	3	Rate	2018	0	0	0
1	Deaths	1	Global	1	Male	9	20-24 years	423	Larynx cancer	162	Occupational exposure to sulfuric acid	1	Number	2019	0	0	0
1	Deaths	1	Global	2	Female	9	20-24 years	423	Larynx cancer	162	Occupational exposure to sulfuric acid	1	Number	2019	0	0	0
1	Deaths	1	Global	3	Both	9	20-24 years	423	Larynx cancer	162	Occupational exposure to sulfuric acid	1	Number	2019	0	0	0
1	Deaths	1	Global	1	Male	9	20-24 years	423	Larynx cancer	162	Occupational exposure to sulfuric acid	3	Rate	2019	0	0	0
[truncated: 88,721 more rows]
